# Supplementary material for: Repeated LPS induces training and tolerance of microglial responses across brain regions
Source: J Neuroinflammation. 2024 Sep 20;21:233. doi: 10.1186/s12974-024-03198-1 (PMC11414187; doi:10.1186/s12974-024-03198-1)
Supplement: Supplementary file 3 — Supplementary Material 3. Table S2: ANOVA results and BH-corrected posthocs from sickness behavior and weight change analysis, and 1-way ANOVA results for each behavioral task in behavioral battery. Related to Figures 1B and 2. [file 12974_2024_3198_MOESM3_ESM.xlsx]

## Sheet: ANOVA_SicknessBehavior_ART
	Term	Df	Df.res	Sum Sq	Sum Sq.res	F value	Pr(>F)
LPS.Treatment	LPS.Treatment	4	70	17748.7	15486.8	20.0559	4.86244e-11

## Sheet: SicknessBehaviorPosthocs_BH_ART
	contrast	estimate	SE	df	t.ratio	p.value	Significant
1	PBS - 1XLPS	-20.4375	5.2588	70	-3.88634	0.0004571	significant
2	PBS - 2XLPS	-45.5729	5.11064	70	-8.91727	3.74965e-12	significant
3	PBS - 3XLPS	-23.2188	6.44069	70	-3.60501	0.00096763	significant
4	PBS - 4XLPS	-23.7445	5.18089	70	-4.58309	6.48726e-05	significant
5	1XLPS - 2XLPS	-25.1354	5.11064	70	-4.91825	2.78212e-05	significant
6	1XLPS - 3XLPS	-2.78125	6.44069	70	-0.431825	0.741329	ns
7	1XLPS - 4XLPS	-3.30699	5.18089	70	-0.638304	0.656698	ns
8	2XLPS - 3XLPS	22.3542	6.32029	70	3.53689	0.00103321	significant
9	2XLPS - 4XLPS	21.8284	5.03043	70	4.33928	0.000117887	significant
10	3XLPS - 4XLPS	-0.525735	6.37724	70	-0.0824394	0.934533	ns

## Sheet: WeightChanges_anova
	numDF	denDF	F-value	p-value	Significant
(Intercept)	1	128	72.6089	3.75255e-14	significant
LPS.Treatment	3	16	10.0551	0.000577933	significant
Timepoint	8	128	26.7933	0	significant
LPS.Treatment:Timepoint	24	128	14.7138	0	significant

## Sheet: WeightContrasts_WithinTimepoint
	contrast	Timepoint	estimate	SE	df	t.ratio	p.value	Significant
1	PBS - 1XLPS	PercentWeightLoss_BeforeExperiment	-2.47554e-15	1.62857	16	-1.52007e-15	1	ns
2	PBS - 2XLPS	PercentWeightLoss_BeforeExperiment	-6.87699e-16	1.56709	16	-4.38837e-16	1	ns
3	PBS - 4XLPS	PercentWeightLoss_BeforeExperiment	9.30141e-16	1.62857	16	5.71139e-16	1	ns
4	PBS - 1XLPS	PercentWeightLoss_Day1	-1.075	1.62857	16	-0.660088	0.636449	ns
5	PBS - 2XLPS	PercentWeightLoss_Day1	-1.19167	1.56709	16	-0.760431	0.588931	ns
6	PBS - 4XLPS	PercentWeightLoss_Day1	9.885	1.62857	16	6.06974	0.000146162	significant
7	PBS - 1XLPS	PercentWeightLoss_Day2	0.5	1.62857	16	0.307018	0.858138	ns
8	PBS - 2XLPS	PercentWeightLoss_Day2	-0.95	1.56709	16	-0.606218	0.649027	ns
9	PBS - 4XLPS	PercentWeightLoss_Day2	12.16	1.62857	16	7.46667	3.62147e-05	significant
10	PBS - 1XLPS	PercentWeightLoss_Day3	2.695	1.62857	16	1.65482	0.158544	ns
11	PBS - 2XLPS	PercentWeightLoss_Day3	8.10833	1.56709	16	5.17412	0.000498275	significant
12	PBS - 4XLPS	PercentWeightLoss_Day3	10.815	1.62857	16	6.64079	7.65976e-05	significant
13	PBS - 1XLPS	PercentWeightLoss_Day4	7.84	1.62857	16	4.81404	0.000858557	significant
14	PBS - 2XLPS	PercentWeightLoss_Day4	8.98333	1.56709	16	5.73248	0.000208289	significant
15	PBS - 4XLPS	PercentWeightLoss_Day4	4.86	1.62857	16	2.98421	0.015774	significant
16	PBS - 1XLPS	PercentWeightLoss_Day5	6.945	1.62857	16	4.26447	0.00206776	significant
17	PBS - 2XLPS	PercentWeightLoss_Day5	6.65833	1.56709	16	4.24884	0.00206776	significant
18	PBS - 4XLPS	PercentWeightLoss_Day5	5.345	1.62857	16	3.28202	0.0126731	significant
19	PBS - 1XLPS	PercentWeightLoss_Day6	4.21	1.62857	16	2.58509	0.0316617	significant
20	PBS - 2XLPS	PercentWeightLoss_Day6	3.95	1.56709	16	2.52059	0.0340689	significant
21	PBS - 4XLPS	PercentWeightLoss_Day6	4.25	1.62857	16	2.60965	0.0316617	significant
22	PBS - 1XLPS	PercentWeightLoss_Day7	5.105	1.62857	16	3.13465	0.013288	significant
23	PBS - 2XLPS	PercentWeightLoss_Day7	3.55833	1.56709	16	2.27066	0.053054	ns
24	PBS - 4XLPS	PercentWeightLoss_Day7	5.265	1.62857	16	3.2329	0.0127759	significant
25	PBS - 1XLPS	PercentWeightLoss_Day8	4.925	1.62857	16	3.02412	0.0155503	significant
26	PBS - 2XLPS	PercentWeightLoss_Day8	4.975	1.56709	16	3.17467	0.0132358	significant
27	PBS - 4XLPS	PercentWeightLoss_Day8	6.345	1.62857	16	3.89605	0.00385322	significant

## Sheet: WeightContrasts_WithinTreatment
	contrast	LPS.Treatment	estimate	SE	df	t.ratio	p.value	Significant
1	PercentWeightLoss_BeforeExperiment - PercentWeightLoss_Day1	PBS	0.375	1.23837	128	0.302818	0.844638	ns
2	PercentWeightLoss_BeforeExperiment - PercentWeightLoss_Day2	PBS	0.3	1.23837	128	0.242254	0.88925	ns
3	PercentWeightLoss_BeforeExperiment - PercentWeightLoss_Day3	PBS	-0.775	1.23837	128	-0.625823	0.633773	ns
4	PercentWeightLoss_BeforeExperiment - PercentWeightLoss_Day4	PBS	1.5	1.23837	128	1.21127	0.342035	ns
5	PercentWeightLoss_BeforeExperiment - PercentWeightLoss_Day5	PBS	-1.025	1.23837	128	-0.827702	0.517111	ns
6	PercentWeightLoss_BeforeExperiment - PercentWeightLoss_Day6	PBS	-0.55	1.23837	128	-0.444133	0.757666	ns
7	PercentWeightLoss_BeforeExperiment - PercentWeightLoss_Day7	PBS	-1.025	1.23837	128	-0.827702	0.517111	ns
8	PercentWeightLoss_BeforeExperiment - PercentWeightLoss_Day8	PBS	-1.025	1.23837	128	-0.827702	0.517111	ns
9	PercentWeightLoss_Day1 - PercentWeightLoss_Day2	PBS	-0.075	1.23837	128	-0.0605636	0.972052	ns
10	PercentWeightLoss_Day1 - PercentWeightLoss_Day3	PBS	-1.15	1.23837	128	-0.928641	0.477519	ns
11	PercentWeightLoss_Day1 - PercentWeightLoss_Day4	PBS	1.125	1.23837	128	0.908453	0.486579	ns
12	PercentWeightLoss_Day1 - PercentWeightLoss_Day5	PBS	-1.4	1.23837	128	-1.13052	0.378722	ns
13	PercentWeightLoss_Day1 - PercentWeightLoss_Day6	PBS	-0.925	1.23837	128	-0.74695	0.566644	ns
14	PercentWeightLoss_Day1 - PercentWeightLoss_Day7	PBS	-1.4	1.23837	128	-1.13052	0.378722	ns
15	PercentWeightLoss_Day1 - PercentWeightLoss_Day8	PBS	-1.4	1.23837	128	-1.13052	0.378722	ns
16	PercentWeightLoss_Day2 - PercentWeightLoss_Day3	PBS	-1.075	1.23837	128	-0.868078	0.506587	ns
17	PercentWeightLoss_Day2 - PercentWeightLoss_Day4	PBS	1.2	1.23837	128	0.969017	0.458557	ns
18	PercentWeightLoss_Day2 - PercentWeightLoss_Day5	PBS	-1.325	1.23837	128	-1.06996	0.404686	ns
19	PercentWeightLoss_Day2 - PercentWeightLoss_Day6	PBS	-0.85	1.23837	128	-0.686387	0.602494	ns
20	PercentWeightLoss_Day2 - PercentWeightLoss_Day7	PBS	-1.325	1.23837	128	-1.06996	0.404686	ns
21	PercentWeightLoss_Day2 - PercentWeightLoss_Day8	PBS	-1.325	1.23837	128	-1.06996	0.404686	ns
22	PercentWeightLoss_Day3 - PercentWeightLoss_Day4	PBS	2.275	1.23837	128	1.83709	0.117455	ns
23	PercentWeightLoss_Day3 - PercentWeightLoss_Day5	PBS	-0.25	1.23837	128	-0.201879	0.892454	ns
24	PercentWeightLoss_Day3 - PercentWeightLoss_Day6	PBS	0.225	1.23837	128	0.181691	0.899856	ns
25	PercentWeightLoss_Day3 - PercentWeightLoss_Day7	PBS	-0.25	1.23837	128	-0.201879	0.892454	ns
26	PercentWeightLoss_Day3 - PercentWeightLoss_Day8	PBS	-0.25	1.23837	128	-0.201879	0.892454	ns
27	PercentWeightLoss_Day4 - PercentWeightLoss_Day5	PBS	-2.525	1.23837	128	-2.03897	0.0793123	ns
28	PercentWeightLoss_Day4 - PercentWeightLoss_Day6	PBS	-2.05	1.23837	128	-1.6554	0.158704	ns
29	PercentWeightLoss_Day4 - PercentWeightLoss_Day7	PBS	-2.525	1.23837	128	-2.03897	0.0793123	ns
30	PercentWeightLoss_Day4 - PercentWeightLoss_Day8	PBS	-2.525	1.23837	128	-2.03897	0.0793123	ns
31	PercentWeightLoss_Day5 - PercentWeightLoss_Day6	PBS	0.475	1.23837	128	0.383569	0.787174	ns
32	PercentWeightLoss_Day5 - PercentWeightLoss_Day7	PBS	9.32587e-15	1.23837	128	7.53077e-15	1	ns
33	PercentWeightLoss_Day5 - PercentWeightLoss_Day8	PBS	1.53211e-14	1.23837	128	1.2372e-14	1	ns
34	PercentWeightLoss_Day6 - PercentWeightLoss_Day7	PBS	-0.475	1.23837	128	-0.383569	0.787174	ns
35	PercentWeightLoss_Day6 - PercentWeightLoss_Day8	PBS	-0.475	1.23837	128	-0.383569	0.787174	ns
36	PercentWeightLoss_Day7 - PercentWeightLoss_Day8	PBS	5.9952e-15	1.23837	128	4.84121e-15	1	ns
37	PercentWeightLoss_BeforeExperiment - PercentWeightLoss_Day1	1XLPS	-0.7	1.10763	128	-0.63198	0.633773	ns
38	PercentWeightLoss_BeforeExperiment - PercentWeightLoss_Day2	1XLPS	0.8	1.10763	128	0.722263	0.580247	ns
39	PercentWeightLoss_BeforeExperiment - PercentWeightLoss_Day3	1XLPS	1.92	1.10763	128	1.73343	0.141397	ns
40	PercentWeightLoss_BeforeExperiment - PercentWeightLoss_Day4	1XLPS	9.34	1.10763	128	8.43241	1.09805e-12	significant
41	PercentWeightLoss_BeforeExperiment - PercentWeightLoss_Day5	1XLPS	5.92	1.10763	128	5.34474	1.86547e-06	significant
42	PercentWeightLoss_BeforeExperiment - PercentWeightLoss_Day6	1XLPS	3.66	1.10763	128	3.30435	0.00282266	significant
43	PercentWeightLoss_BeforeExperiment - PercentWeightLoss_Day7	1XLPS	4.08	1.10763	128	3.68354	0.000901607	significant
44	PercentWeightLoss_BeforeExperiment - PercentWeightLoss_Day8	1XLPS	3.9	1.10763	128	3.52103	0.00150633	significant
45	PercentWeightLoss_Day1 - PercentWeightLoss_Day2	1XLPS	1.5	1.10763	128	1.35424	0.269879	ns
46	PercentWeightLoss_Day1 - PercentWeightLoss_Day3	1XLPS	2.62	1.10763	128	2.36541	0.0384891	significant
47	PercentWeightLoss_Day1 - PercentWeightLoss_Day4	1XLPS	10.04	1.10763	128	9.06439	3.77952e-14	significant
48	PercentWeightLoss_Day1 - PercentWeightLoss_Day5	1XLPS	6.62	1.10763	128	5.97672	1.32489e-07	significant
49	PercentWeightLoss_Day1 - PercentWeightLoss_Day6	1XLPS	4.36	1.10763	128	3.93633	0.000396916	significant
50	PercentWeightLoss_Day1 - PercentWeightLoss_Day7	1XLPS	4.78	1.10763	128	4.31552	0.000103346	significant
51	PercentWeightLoss_Day1 - PercentWeightLoss_Day8	1XLPS	4.6	1.10763	128	4.15301	0.000182354	significant
52	PercentWeightLoss_Day2 - PercentWeightLoss_Day3	1XLPS	1.12	1.10763	128	1.01117	0.438772	ns
53	PercentWeightLoss_Day2 - PercentWeightLoss_Day4	1XLPS	8.54	1.10763	128	7.71015	3.40139e-11	significant
54	PercentWeightLoss_Day2 - PercentWeightLoss_Day5	1XLPS	5.12	1.10763	128	4.62248	3.20823e-05	significant
55	PercentWeightLoss_Day2 - PercentWeightLoss_Day6	1XLPS	2.86	1.10763	128	2.58209	0.0225168	significant
56	PercentWeightLoss_Day2 - PercentWeightLoss_Day7	1XLPS	3.28	1.10763	128	2.96128	0.00773484	significant
57	PercentWeightLoss_Day2 - PercentWeightLoss_Day8	1XLPS	3.1	1.10763	128	2.79877	0.0123631	significant
58	PercentWeightLoss_Day3 - PercentWeightLoss_Day4	1XLPS	7.42	1.10763	128	6.69898	4.79431e-09	significant
59	PercentWeightLoss_Day3 - PercentWeightLoss_Day5	1XLPS	4	1.10763	128	3.61131	0.0011416	significant
60	PercentWeightLoss_Day3 - PercentWeightLoss_Day6	1XLPS	1.74	1.10763	128	1.57092	0.185744	ns
61	PercentWeightLoss_Day3 - PercentWeightLoss_Day7	1XLPS	2.16	1.10763	128	1.95011	0.0948428	ns
62	PercentWeightLoss_Day3 - PercentWeightLoss_Day8	1XLPS	1.98	1.10763	128	1.7876	0.127602	ns
63	PercentWeightLoss_Day4 - PercentWeightLoss_Day5	1XLPS	-3.42	1.10763	128	-3.08767	0.00539777	significant
64	PercentWeightLoss_Day4 - PercentWeightLoss_Day6	1XLPS	-5.68	1.10763	128	-5.12806	4.46855e-06	significant
65	PercentWeightLoss_Day4 - PercentWeightLoss_Day7	1XLPS	-5.26	1.10763	128	-4.74888	2.00622e-05	significant
66	PercentWeightLoss_Day4 - PercentWeightLoss_Day8	1XLPS	-5.44	1.10763	128	-4.91139	1.1134e-05	significant
67	PercentWeightLoss_Day5 - PercentWeightLoss_Day6	1XLPS	-2.26	1.10763	128	-2.04039	0.0793123	ns
68	PercentWeightLoss_Day5 - PercentWeightLoss_Day7	1XLPS	-1.84	1.10763	128	-1.6612	0.158592	ns
69	PercentWeightLoss_Day5 - PercentWeightLoss_Day8	1XLPS	-2.02	1.10763	128	-1.82371	0.119483	ns
70	PercentWeightLoss_Day6 - PercentWeightLoss_Day7	1XLPS	0.42	1.10763	128	0.379188	0.787174	ns
71	PercentWeightLoss_Day6 - PercentWeightLoss_Day8	1XLPS	0.24	1.10763	128	0.216679	0.892454	ns
72	PercentWeightLoss_Day7 - PercentWeightLoss_Day8	1XLPS	-0.18	1.10763	128	-0.162509	0.902498	ns
73	PercentWeightLoss_BeforeExperiment - PercentWeightLoss_Day1	2XLPS	-0.816667	1.01112	128	-0.807682	0.52688	ns
74	PercentWeightLoss_BeforeExperiment - PercentWeightLoss_Day2	2XLPS	-0.65	1.01112	128	-0.642849	0.631025	ns
75	PercentWeightLoss_BeforeExperiment - PercentWeightLoss_Day3	2XLPS	7.33333	1.01112	128	7.25266	3.11279e-10	significant
76	PercentWeightLoss_BeforeExperiment - PercentWeightLoss_Day4	2XLPS	10.4833	1.01112	128	10.368	4.2145e-17	significant
77	PercentWeightLoss_BeforeExperiment - PercentWeightLoss_Day5	2XLPS	5.63333	1.01112	128	5.57136	7.61137e-07	significant
78	PercentWeightLoss_BeforeExperiment - PercentWeightLoss_Day6	2XLPS	3.4	1.01112	128	3.3626	0.00252916	significant
79	PercentWeightLoss_BeforeExperiment - PercentWeightLoss_Day7	2XLPS	2.53333	1.01112	128	2.50546	0.0273478	significant
80	PercentWeightLoss_BeforeExperiment - PercentWeightLoss_Day8	2XLPS	3.95	1.01112	128	3.90654	0.000434337	significant
81	PercentWeightLoss_Day1 - PercentWeightLoss_Day2	2XLPS	0.166667	1.01112	128	0.164833	0.902498	ns
82	PercentWeightLoss_Day1 - PercentWeightLoss_Day3	2XLPS	8.15	1.01112	128	8.06034	7.44509e-12	significant
83	PercentWeightLoss_Day1 - PercentWeightLoss_Day4	2XLPS	11.3	1.01112	128	11.1757	8.46868e-19	significant
84	PercentWeightLoss_Day1 - PercentWeightLoss_Day5	2XLPS	6.45	1.01112	128	6.37904	2.04098e-08	significant
85	PercentWeightLoss_Day1 - PercentWeightLoss_Day6	2XLPS	4.21667	1.01112	128	4.17028	0.000174317	significant
86	PercentWeightLoss_Day1 - PercentWeightLoss_Day7	2XLPS	3.35	1.01112	128	3.31315	0.00278645	significant
87	PercentWeightLoss_Day1 - PercentWeightLoss_Day8	2XLPS	4.76667	1.01112	128	4.71423	2.24589e-05	significant
88	PercentWeightLoss_Day2 - PercentWeightLoss_Day3	2XLPS	7.98333	1.01112	128	7.89551	1.48555e-11	significant
89	PercentWeightLoss_Day2 - PercentWeightLoss_Day4	2XLPS	11.1333	1.01112	128	11.0109	1.44473e-18	significant
90	PercentWeightLoss_Day2 - PercentWeightLoss_Day5	2XLPS	6.28333	1.01112	128	6.21421	4.38482e-08	significant
91	PercentWeightLoss_Day2 - PercentWeightLoss_Day6	2XLPS	4.05	1.01112	128	4.00544	0.000313001	significant
92	PercentWeightLoss_Day2 - PercentWeightLoss_Day7	2XLPS	3.18333	1.01112	128	3.14831	0.00459839	significant
93	PercentWeightLoss_Day2 - PercentWeightLoss_Day8	2XLPS	4.6	1.01112	128	4.54939	4.22892e-05	significant
94	PercentWeightLoss_Day3 - PercentWeightLoss_Day4	2XLPS	3.15	1.01112	128	3.11535	0.00502485	significant
95	PercentWeightLoss_Day3 - PercentWeightLoss_Day5	2XLPS	-1.7	1.01112	128	-1.6813	0.155689	ns
96	PercentWeightLoss_Day3 - PercentWeightLoss_Day6	2XLPS	-3.93333	1.01112	128	-3.89006	0.000443808	significant
97	PercentWeightLoss_Day3 - PercentWeightLoss_Day7	2XLPS	-4.8	1.01112	128	-4.74719	2.00622e-05	significant
98	PercentWeightLoss_Day3 - PercentWeightLoss_Day8	2XLPS	-3.38333	1.01112	128	-3.34611	0.00262613	significant
99	PercentWeightLoss_Day4 - PercentWeightLoss_Day5	2XLPS	-4.85	1.01112	128	-4.79664	1.71689e-05	significant
100	PercentWeightLoss_Day4 - PercentWeightLoss_Day6	2XLPS	-7.08333	1.01112	128	-7.00541	1.05922e-09	significant
101	PercentWeightLoss_Day4 - PercentWeightLoss_Day7	2XLPS	-7.95	1.01112	128	-7.86254	1.62642e-11	significant
102	PercentWeightLoss_Day4 - PercentWeightLoss_Day8	2XLPS	-6.53333	1.01112	128	-6.46146	1.49797e-08	significant
103	PercentWeightLoss_Day5 - PercentWeightLoss_Day6	2XLPS	-2.23333	1.01112	128	-2.20876	0.0563754	ns
104	PercentWeightLoss_Day5 - PercentWeightLoss_Day7	2XLPS	-3.1	1.01112	128	-3.0659	0.0056911	significant
105	PercentWeightLoss_Day5 - PercentWeightLoss_Day8	2XLPS	-1.68333	1.01112	128	-1.66481	0.158592	ns
106	PercentWeightLoss_Day6 - PercentWeightLoss_Day7	2XLPS	-0.866667	1.01112	128	-0.857132	0.509804	ns
107	PercentWeightLoss_Day6 - PercentWeightLoss_Day8	2XLPS	0.55	1.01112	128	0.543949	0.687714	ns
108	PercentWeightLoss_Day7 - PercentWeightLoss_Day8	2XLPS	1.41667	1.01112	128	1.40108	0.250636	ns
109	PercentWeightLoss_BeforeExperiment - PercentWeightLoss_Day1	4XLPS	10.26	1.10763	128	9.26302	1.74091e-14	significant
110	PercentWeightLoss_BeforeExperiment - PercentWeightLoss_Day2	4XLPS	12.46	1.10763	128	11.2492	8.46868e-19	significant
111	PercentWeightLoss_BeforeExperiment - PercentWeightLoss_Day3	4XLPS	10.04	1.10763	128	9.06439	3.77952e-14	significant
112	PercentWeightLoss_BeforeExperiment - PercentWeightLoss_Day4	4XLPS	6.36	1.10763	128	5.74199	3.71345e-07	significant
113	PercentWeightLoss_BeforeExperiment - PercentWeightLoss_Day5	4XLPS	4.32	1.10763	128	3.90022	0.000435883	significant
114	PercentWeightLoss_BeforeExperiment - PercentWeightLoss_Day6	4XLPS	3.7	1.10763	128	3.34046	0.00263111	significant
115	PercentWeightLoss_BeforeExperiment - PercentWeightLoss_Day7	4XLPS	4.24	1.10763	128	3.82799	0.000546574	significant
116	PercentWeightLoss_BeforeExperiment - PercentWeightLoss_Day8	4XLPS	5.32	1.10763	128	4.80305	1.71689e-05	significant
117	PercentWeightLoss_Day1 - PercentWeightLoss_Day2	4XLPS	2.2	1.10763	128	1.98622	0.088461	ns
118	PercentWeightLoss_Day1 - PercentWeightLoss_Day3	4XLPS	-0.22	1.10763	128	-0.198622	0.892454	ns
119	PercentWeightLoss_Day1 - PercentWeightLoss_Day4	4XLPS	-3.9	1.10763	128	-3.52103	0.00150633	significant
120	PercentWeightLoss_Day1 - PercentWeightLoss_Day5	4XLPS	-5.94	1.10763	128	-5.3628	1.77671e-06	significant
121	PercentWeightLoss_Day1 - PercentWeightLoss_Day6	4XLPS	-6.56	1.10763	128	-5.92255	1.64531e-07	significant
122	PercentWeightLoss_Day1 - PercentWeightLoss_Day7	4XLPS	-6.02	1.10763	128	-5.43503	1.32437e-06	significant
123	PercentWeightLoss_Day1 - PercentWeightLoss_Day8	4XLPS	-4.94	1.10763	128	-4.45997	5.93975e-05	significant
124	PercentWeightLoss_Day2 - PercentWeightLoss_Day3	4XLPS	-2.42	1.10763	128	-2.18484	0.0589849	ns
125	PercentWeightLoss_Day2 - PercentWeightLoss_Day4	4XLPS	-6.1	1.10763	128	-5.50725	9.85922e-07	significant
126	PercentWeightLoss_Day2 - PercentWeightLoss_Day5	4XLPS	-8.14	1.10763	128	-7.34902	2.00269e-10	significant
127	PercentWeightLoss_Day2 - PercentWeightLoss_Day6	4XLPS	-8.76	1.10763	128	-7.90877	1.48555e-11	significant
128	PercentWeightLoss_Day2 - PercentWeightLoss_Day7	4XLPS	-8.22	1.10763	128	-7.42125	1.46657e-10	significant
129	PercentWeightLoss_Day2 - PercentWeightLoss_Day8	4XLPS	-7.14	1.10763	128	-6.44619	1.53547e-08	significant
130	PercentWeightLoss_Day3 - PercentWeightLoss_Day4	4XLPS	-3.68	1.10763	128	-3.32241	0.00274704	significant
131	PercentWeightLoss_Day3 - PercentWeightLoss_Day5	4XLPS	-5.72	1.10763	128	-5.16418	3.92578e-06	significant
132	PercentWeightLoss_Day3 - PercentWeightLoss_Day6	4XLPS	-6.34	1.10763	128	-5.72393	3.88627e-07	significant
133	PercentWeightLoss_Day3 - PercentWeightLoss_Day7	4XLPS	-5.8	1.10763	128	-5.2364	2.93778e-06	significant
134	PercentWeightLoss_Day3 - PercentWeightLoss_Day8	4XLPS	-4.72	1.10763	128	-4.26135	0.000125046	significant
135	PercentWeightLoss_Day4 - PercentWeightLoss_Day5	4XLPS	-2.04	1.10763	128	-1.84177	0.117455	ns
136	PercentWeightLoss_Day4 - PercentWeightLoss_Day6	4XLPS	-2.66	1.10763	128	-2.40152	0.0355286	significant
137	PercentWeightLoss_Day4 - PercentWeightLoss_Day7	4XLPS	-2.12	1.10763	128	-1.914	0.101596	ns
138	PercentWeightLoss_Day4 - PercentWeightLoss_Day8	4XLPS	-1.04	1.10763	128	-0.938941	0.474832	ns
139	PercentWeightLoss_Day5 - PercentWeightLoss_Day6	4XLPS	-0.62	1.10763	128	-0.559753	0.680608	ns
140	PercentWeightLoss_Day5 - PercentWeightLoss_Day7	4XLPS	-0.08	1.10763	128	-0.0722263	0.969464	ns
141	PercentWeightLoss_Day5 - PercentWeightLoss_Day8	4XLPS	1	1.10763	128	0.902828	0.486579	ns
142	PercentWeightLoss_Day6 - PercentWeightLoss_Day7	4XLPS	0.54	1.10763	128	0.487527	0.727802	ns
143	PercentWeightLoss_Day6 - PercentWeightLoss_Day8	4XLPS	1.62	1.10763	128	1.46258	0.226116	ns
144	PercentWeightLoss_Day7 - PercentWeightLoss_Day8	4XLPS	1.08	1.10763	128	0.975054	0.458557	ns

## Sheet: 1wayANOVA_ForcedSwim
Table Analyzed	Forced Swim
Data sets analyzed	A-D
ANOVA summary
F	0.9661
P value	0.4329
P value summary	ns
Significant diff. among means (P < 0.05)?	No
R squared	0.1534
Brown-Forsythe test
F (DFn	DFd)	1.674 (3	16)
P value	0.2124
P value summary	ns
Are SDs significantly different (P < 0.05)?	No
Bartlett's test
Bartlett's statistic (corrected)	3.641
P value	0.3029
P value summary	ns
Are SDs significantly different (P < 0.05)?	No
ANOVA table	SS	DF	MS	F (DFn	DFd)	P value
Treatment (between columns)	146.7	3	48.89	F (3	16) = 0.9661	P=0.4329
Residual (within columns)	809.7	16	50.61
Total	956.4	19
Data summary
Number of treatments (columns)	4
Number of values (total)	20

## Sheet: 1wayANOVA_LightDarkBox
Table Analyzed	Light Dark
Data sets analyzed	A-D
ANOVA summary
F	0.1138
P value	0.9507
P value summary	ns
Significant diff. among means (P < 0.05)?	No
R squared	0.02089
Brown-Forsythe test
F (DFn	DFd)	0.4745 (3	16)
P value	0.7044
P value summary	ns
Are SDs significantly different (P < 0.05)?	No
Bartlett's test
Bartlett's statistic (corrected)	1.263
P value	0.738
P value summary	ns
Are SDs significantly different (P < 0.05)?	No
ANOVA table	SS	DF	MS	F (DFn	DFd)	P value
Treatment (between columns)	22.48	3	7.494	F (3	16) = 0.1138	P=0.9507
Residual (within columns)	1054	16	65.86
Total	1076	19
Data summary
Number of treatments (columns)	4
Number of values (total)	20

## Sheet: 1wayANOVA_MarbleBurying
Table Analyzed	Marble Burying (20 mins)
Data sets analyzed	A-D
ANOVA summary
F	0.2578
P value	0.8547
P value summary	ns
Significant diff. among means (P < 0.05)?	No
R squared	0.04611
Brown-Forsythe test
F (DFn	DFd)	0.05332 (3	16)
P value	0.9832
P value summary	ns
Are SDs significantly different (P < 0.05)?	No
Bartlett's test
Bartlett's statistic (corrected)	1.015
P value	0.7975
P value summary	ns
Are SDs significantly different (P < 0.05)?	No
ANOVA table	SS	DF	MS	F (DFn	DFd)	P value
Treatment (between columns)	6.167	3	2.056	F (3	16) = 0.2578	P=0.8547
Residual (within columns)	127.6	16	7.974
Total	133.8	19
Data summary
Number of treatments (columns)	4
Number of values (total)	20

## Sheet: 1wayANOVA_OLM
Table Analyzed	OLM
Data sets analyzed	A-D
ANOVA summary
F	0.2953
P value	0.8283
P value summary	ns
Significant diff. among means (P < 0.05)?	No
R squared	0.05246
Brown-Forsythe test
F (DFn	DFd)	0.2195 (3	16)
P value	0.8814
P value summary	ns
Are SDs significantly different (P < 0.05)?	No
Bartlett's test
Bartlett's statistic (corrected)	1.118
P value	0.7727
P value summary	ns
Are SDs significantly different (P < 0.05)?	No
ANOVA table	SS	DF	MS	F (DFn	DFd)	P value
Treatment (between columns)	222.6	3	74.21	F (3	16) = 0.2953	P=0.8283
Residual (within columns)	4021	16	251.3
Total	4244	19
Data summary
Number of treatments (columns)	4
Number of values (total)	20

## Sheet: 1wayANOVA_OpenField
Table Analyzed	Open Field
Data sets analyzed	A-D
ANOVA summary
F	0.3081
P value	0.8192
P value summary	ns
Significant diff. among means (P < 0.05)?	No
R squared	0.05461
Brown-Forsythe test
F (DFn	DFd)	1.988 (3	16)
P value	0.1565
P value summary	ns
Are SDs significantly different (P < 0.05)?	No
Bartlett's test
Bartlett's statistic (corrected)	6.932
P value	0.0741
P value summary	ns
Are SDs significantly different (P < 0.05)?	No
ANOVA table	SS	DF	MS	F (DFn	DFd)	P value
Treatment (between columns)	97.29	3	32.43	F (3	16) = 0.3081	P=0.8192
Residual (within columns)	1684	16	105.3
Total	1781	19
Data summary
Number of treatments (columns)	4
Number of values (total)	20

[truncated: 1 more sheets: 1wayANOVA_SelfGrooming]
