# Supplementary material for: Repeated LPS induces training and tolerance of microglial responses across brain regions
Source: J Neuroinflammation. 2024 Sep 20;21:233. doi: 10.1186/s12974-024-03198-1 (PMC11414187; doi:10.1186/s12974-024-03198-1)
Supplement: Supplementary file 4 — Supplementary Material 4. Table S3: RNAseq data : Sample information, differential expression analysis, genes in DEG clusters, and gene ontology terms for genes in DEG clusters; TF motif analysis data : locations of Homer known motifs in promoters of 2xLPS-sensitive cluster DEGs and : LOLA ChIPseq peak enrichment results; MGEnrichment data: Enrichments against microglial gene lists results. [file 12974_2024_3198_MOESM4_ESM.xlsx]

## Sheet: RNA-Seq Samples
Sample #	Sample Name	RNA Quality Score	rRNA Area Ratio [28S/18S]
1	ACPFC1	7.72235	2.01568
2	ACPFC2	8.01258	1.84262
3	ACPFC3	7.85115	1.88044
4	ACPFC4	7.91486	2.25174
5	ACPFC5	8.06563	1.9639
6	ACPFC6	7.86585	1.94089
7	ACPFC7	8.26494	1.54695
8	ACPFC8	7.46785	1.21613
9	ACPFC9	8.05296	1.92747
10	ACPFC10	7.3436	1.43683
11	ACPFC11	6.57973	1.73823
12	ACPFC12	7.71011	1.66571
13	ACPFC13	8.7	1.5
14	ACPFC14	7.77765	1.72258
15	ACPFC15	7.74187	1.37518
16	ACPFC16	7.81477	1.6911
17	ACPFC17	6.77703	0.221064
18	ACPFC18	7.78154	1.65519
19	ACPFC19	7.32804	1.53637
20	ACPFC20	7.54165	1.56393
21	ACHC21	8.09975	2.04752
22	ACHC22	8.08913	1.95571
23	ACHC23	8.13692	2.36834
24	ACHC24	8.29967	2.32862
25	ACHC25	8.34706	2.5058
26	ACHC26	8.18688	2.09745
27	ACHC27	8.28819	2.47273
28	ACHC28	8.38221	2.14869
29	ACHC29	8.24739	2.18186
30	ACHC30	8.25629	2.40672
31	ACHC31	7.86136	1.49576
32	ACHC32	8.24146	2.25518
33	ACHC33	8.24777	2.39989
34	ACHC34	8.12221	2.08488
35	ACHC35	8.0827	2.15603
36	ACHC36	8.42218	2.40202
37	ACHC37	8.05284	1.87094
38	ACHC38	8.20843	2.01332
39	ACHC39	8.07439	2.0751
40	ACHC40	8.00483	2.04759
41	ACSTR41	7.96364	1.95549
42	ACSTR42	8.16205	2.11124
43	ACSTR43	7.82028	1.65937
44	ACSTR44	7.97043	2.00836
45	ACSTR45	7.77297	1.5684
46	ACSTR46	7.74713	2.01658
47	ACSTR47	7.81273	1.84186
48	ACSTR48	7.9172	1.95118
49	ACSTR49	7.83644	1.86583
50	ACSTR50	7.93911	2.10129
51	ACSTR51	8.07782	1.9154
52	ACSTR52	8.04625	2.07148
53	ACSTR53	7.90376	2.03593
54	ACSTR54	8.00551	1.98063
55	ACSTR55	7.81258	2.15224
56	ACSTR56	7.60621	2.12533
57	ACSTR57	8.08098	1.87832
58	ACSTR58	7.98205	1.86304
59	ACSTR59	7.56011	1.93962
60	ACSTR60	7.83194	1.99762

## Sheet: AllDEG_AllConditions
	GeneID	logFC.PBSvs1xLPS_FC	t.PBSvs1xLPS_FC	P.Value.PBSvs1xLPS_FC	adj.P.Val.PBSvs1xLPS_FC	direction.PBSvs1xLPS_FC	significance.PBSvs1xLPS_FC	logFC.PBSvs2xLPS_FC	t.PBSvs2xLPS_FC	P.Value.PBSvs2xLPS_FC	adj.P.Val.PBSvs2xLPS_FC	direction.PBSvs2xLPS_FC	significance.PBSvs2xLPS_FC	logFC.PBSvs3xLPS_FC	t.PBSvs3xLPS_FC	P.Value.PBSvs3xLPS_FC	adj.P.Val.PBSvs3xLPS_FC	direction.PBSvs3xLPS_FC	significance.PBSvs3xLPS_FC	logFC.PBSvs4xLPS_FC	t.PBSvs4xLPS_FC	P.Value.PBSvs4xLPS_FC	adj.P.Val.PBSvs4xLPS_FC	direction.PBSvs4xLPS_FC	significance.PBSvs4xLPS_FC	logFC.PBSvs1xLPS_HC	t.PBSvs1xLPS_HC	P.Value.PBSvs1xLPS_HC	adj.P.Val.PBSvs1xLPS_HC	direction.PBSvs1xLPS_HC	significance.PBSvs1xLPS_HC	logFC.PBSvs2xLPS_HC	t.PBSvs2xLPS_HC	P.Value.PBSvs2xLPS_HC	adj.P.Val.PBSvs2xLPS_HC	direction.PBSvs2xLPS_HC	significance.PBSvs2xLPS_HC	logFC.PBSvs3xLPS_HC	t.PBSvs3xLPS_HC	P.Value.PBSvs3xLPS_HC	adj.P.Val.PBSvs3xLPS_HC	direction.PBSvs3xLPS_HC	significance.PBSvs3xLPS_HC	logFC.PBSvs4xLPS_HC	t.PBSvs4xLPS_HC	P.Value.PBSvs4xLPS_HC	adj.P.Val.PBSvs4xLPS_HC	direction.PBSvs4xLPS_HC	significance.PBSvs4xLPS_HC
1	ENSMUSG00000000001	0.0892288	0.249713	0.803482	0.950155	Increase	nonDE	0.472974	1.39011	0.168546	0.684207	Increase	nonDE	0.169251	0.47007	0.639648	0.900467	Increase	nonDE	0.11952	0.328235	0.743635	0.955123	Increase	nonDE	0.522094	1.3531	0.180026	0.918029	Increase	nonDE	0.274327	0.687971	0.493561	0.921049	Increase	nonDE	0.0137593	0.0325874	0.974089	0.988512	Increase	nonDE	-0.0984452	-0.231194	0.817784	0.953753	Decrease	nonDE
2	ENSMUSG00000000028	0.635735	0.913151	0.364044	0.82317	Increase	nonDE	-1.16047	-1.66894	0.0992346	0.603632	Decrease	nonDE	-0.100321	-0.143404	0.88635	0.966373	Decrease	nonDE	0.876014	1.2594	0.211731	0.738512	Increase	nonDE	0.711558	1.02954	0.306482	0.945397	Increase	nonDE	-0.108858	-0.15587	0.876548	0.978499	Decrease	nonDE	-0.55794	-0.799976	0.426212	0.823781	Decrease	nonDE	-0.915016	-1.3142	0.192723	0.769907	Decrease	nonDE
3	ENSMUSG00000000031	0.777162	1.16473	0.247765	0.774662	Increase	nonDE	0.390986	0.585352	0.560041	0.905587	Increase	nonDE	0.474718	0.710849	0.479349	0.832585	Increase	nonDE	0.559119	0.837245	0.405074	0.848311	Increase	nonDE	-1.0727	-1.61593	0.110244	0.889029	Decrease	nonDE	0.462953	0.694825	0.489279	0.921049	Increase	nonDE	-0.432103	-0.648859	0.518381	0.868782	Decrease	nonDE	-0.209743	-0.314337	0.754124	0.948852	Decrease	nonDE
4	ENSMUSG00000000037	0.0206177	0.0295485	0.976504	0.998496	Increase	nonDE	0.913024	1.30443	0.196015	0.715867	Increase	nonDE	0.8123	1.16031	0.249545	0.69081	Increase	nonDE	-0.202215	-0.290499	0.772224	0.956609	Decrease	nonDE	-0.680386	-0.976846	0.331738	0.949801	Decrease	nonDE	0.284211	0.405678	0.686117	0.963181	Increase	nonDE	0.146245	0.209121	0.834912	0.955604	Increase	nonDE	-0.0242261	-0.0346474	0.972452	0.999134	Decrease	nonDE
5	ENSMUSG00000000056	0.41642	1.80927	0.074355	0.616094	Increase	nonDE	0.439387	1.90905	0.0600229	0.508194	Increase	nonDE	0.484354	2.09351	0.0396318	0.387732	Increase	nonDE	0.281567	1.17562	0.243408	0.757663	Increase	nonDE	-0.334688	-1.17435	0.243915	0.935407	Decrease	nonDE	0.0408869	0.152773	0.878981	0.978499	Increase	nonDE	-0.191464	-0.659523	0.511549	0.868295	Decrease	nonDE	0.183358	0.686524	0.494467	0.902917	Increase	nonDE
6	ENSMUSG00000000058	-0.333548	-1.25376	0.213765	0.750543	Decrease	nonDE	-0.0897157	-0.349521	0.727663	0.943297	Decrease	nonDE	-0.636083	-2.23145	0.0285923	0.353894	Decrease	nonDE	0.0039027	0.0150995	0.987992	0.998024	Increase	nonDE	-0.244964	-0.710077	0.479824	0.962162	Decrease	nonDE	-0.558005	-1.4978	0.138317	0.766144	Decrease	nonDE	-0.736561	-1.81459	0.073524	0.540197	Decrease	nonDE	-0.00255939	-0.00764063	0.993924	0.999974	Decrease	nonDE
7	ENSMUSG00000000078	-0.133622	-0.963079	0.338555	0.817067	Decrease	nonDE	0.0612429	0.449833	0.654109	0.939654	Increase	nonDE	-0.0281716	-0.202803	0.83983	0.966109	Decrease	nonDE	-0.281166	-1.95303	0.0544892	0.531027	Decrease	nonDE	0.239907	1.25887	0.211921	0.929642	Increase	nonDE	0.566216	3.08069	0.00287302	0.170647	Increase	nonDE	-0.0584749	-0.285537	0.776008	0.937814	Decrease	nonDE	0.0652903	0.333589	0.739606	0.948852	Increase	nonDE
8	ENSMUSG00000000085	-0.165115	-0.62531	0.533636	0.904645	Decrease	nonDE	-0.367411	-1.34126	0.183822	0.704547	Decrease	nonDE	-0.322384	-1.16494	0.247679	0.689886	Decrease	nonDE	-0.0510632	-0.192204	0.848094	0.978965	Decrease	nonDE	-0.161103	-0.485134	0.628974	0.978271	Decrease	nonDE	-0.00833648	-0.0260009	0.979325	0.996834	Decrease	nonDE	0.0172738	0.0519315	0.958719	0.986377	Increase	nonDE	-0.492052	-1.38673	0.169569	0.753235	Decrease	nonDE
9	ENSMUSG00000000088	-0.290846	-1.91007	0.0602328	0.594499	Decrease	nonDE	-0.331506	-2.16424	0.0338684	0.407477	Decrease	nonDE	-0.247535	-1.61827	0.110114	0.527709	Decrease	nonDE	-0.363837	-2.32111	0.0232059	0.443588	Decrease	nonDE	-0.246469	-1.40959	0.1631	0.910608	Decrease	nonDE	-0.337926	-1.91756	0.0592587	0.606488	Decrease	nonDE	-0.273933	-1.52834	0.130946	0.608562	Decrease	nonDE	-0.420472	-2.34296	0.0219859	0.497451	Decrease	nonDE
10	ENSMUSG00000000093	-0.00696291	-0.0107264	0.99147	0.998496	Decrease	nonDE	-0.190634	-0.294096	0.769485	0.943297	Decrease	nonDE	0.295599	0.454778	0.650562	0.900467	Increase	nonDE	1.16576	1.79692	0.0763124	0.569504	Increase	nonDE	0.290548	0.44882	0.654836	0.978271	Increase	nonDE	0.099944	0.154659	0.877499	0.978499	Increase	nonDE	-0.0413964	-0.0641878	0.948989	0.986377	Decrease	nonDE	-0.217436	-0.337071	0.73699	0.948852	Decrease	nonDE
11	ENSMUSG00000000120	0.901036	1.27173	0.207337	0.745792	Increase	nonDE	0.207643	0.294003	0.769555	0.943297	Increase	nonDE	1.44585	2.04484	0.0443251	0.402973	Increase	nonDE	0.370095	0.524148	0.601698	0.902553	Increase	nonDE	-0.491523	-0.721208	0.47299	0.962162	Decrease	nonDE	-1.22615	-1.78771	0.0777995	0.663806	Decrease	nonDE	-1.55279	-2.26808	0.0261579	0.425738	Decrease	nonDE	-1.20805	-1.76152	0.0821627	0.651409	Decrease	nonDE
12	ENSMUSG00000000125	1.00019	1.49662	0.138625	0.684627	Increase	nonDE	0.517361	0.75888	0.450266	0.863006	Increase	nonDE	0.979637	1.45576	0.149569	0.58445	Increase	nonDE	-0.602025	-0.880009	0.381622	0.838103	Decrease	nonDE	0.722568	1.13953	0.258052	0.936198	Increase	nonDE	0.183617	0.277938	0.781813	0.978499	Increase	nonDE	1.14288	1.82719	0.0715878	0.535842	Increase	nonDE	0.0712759	0.107036	0.915042	0.984301	Increase	nonDE
13	ENSMUSG00000000126	-0.503659	-0.77251	0.442203	0.859131	Decrease	nonDE	0.065132	0.101502	0.919419	0.984684	Increase	nonDE	-0.771962	-1.18012	0.241626	0.684904	Decrease	nonDE	-0.509258	-0.779571	0.438059	0.866191	Decrease	nonDE	0.114519	0.171641	0.864175	0.984576	Increase	nonDE	0.103827	0.155547	0.876801	0.978499	Increase	nonDE	1.06122	1.58351	0.11745	0.593621	Increase	nonDE	0.978411	1.45883	0.148723	0.730736	Increase	nonDE
14	ENSMUSG00000000127	-0.209998	-1.23757	0.219678	0.755673	Decrease	nonDE	0.107631	0.657432	0.512885	0.894234	Increase	nonDE	-0.0918724	-0.543097	0.588649	0.891531	Decrease	nonDE	-0.214429	-1.23248	0.221559	0.744258	Decrease	nonDE	0.42776	2.34468	0.0216502	0.769295	Increase	nonDE	0.221842	1.19121	0.23727	0.838666	Increase	nonDE	-0.129236	-0.635894	0.526751	0.869718	Decrease	nonDE	0.101403	0.530388	0.597386	0.933064	Increase	nonDE
15	ENSMUSG00000000131	0.133637	0.515697	0.60756	0.921899	Increase	nonDE	0.226171	0.881962	0.380572	0.823873	Increase	nonDE	0.341843	1.34006	0.18421	0.628919	Increase	nonDE	0.301558	1.15296	0.252532	0.762156	Increase	nonDE	-0.171153	-0.554882	0.580601	0.978271	Decrease	nonDE	-0.263552	-0.840297	0.403372	0.914884	Decrease	nonDE	0.0731707	0.238762	0.811932	0.947825	Increase	nonDE	-0.430167	-1.3374	0.185072	0.764867	Decrease	nonDE
16	ENSMUSG00000000134	0.601818	2.28981	0.0248019	0.491096	Increase	nonDE	0.26003	0.948278	0.345987	0.81448	Increase	nonDE	0.567106	2.12911	0.0364771	0.381469	Increase	nonDE	0.560256	2.07941	0.040945	0.503353	Increase	nonDE	-0.0642981	-0.21964	0.826739	0.984576	Decrease	nonDE	0.12315	0.43203	0.66694	0.963116	Increase	nonDE	0.530585	1.91364	0.0594238	0.517701	Increase	nonDE	0.463928	1.68474	0.0961318	0.672137	Increase	nonDE
17	ENSMUSG00000000142	-0.108298	-0.319668	0.750096	0.944608	Decrease	nonDE	-0.60869	-1.62441	0.10842	0.61361	Decrease	nonDE	-0.123614	-0.355256	0.723379	0.922899	Decrease	nonDE	0.0463706	0.135629	0.892473	0.990219	Increase	nonDE	-0.0539894	-0.116823	0.907308	0.98639	Decrease	nonDE	-0.0471183	-0.102005	0.919021	0.980681	Decrease	nonDE	0.510131	1.15906	0.250051	0.714808	Increase	nonDE	0.014915	0.0323636	0.974267	0.9994	Increase	nonDE
18	ENSMUSG00000000148	0.0647368	0.0976088	0.922499	0.986517	Increase	nonDE	0.017006	0.0254867	0.979733	0.995972	Increase	nonDE	0.260147	0.396918	0.692538	0.907284	Increase	nonDE	0.0532403	0.0792732	0.937023	0.997985	Increase	nonDE	-0.297866	-0.420938	0.674986	0.978271	Decrease	nonDE	-0.179768	-0.254738	0.799612	0.978499	Decrease	nonDE	-0.051237	-0.0724648	0.942422	0.986377	Decrease	nonDE	-0.191961	-0.271707	0.786583	0.948852	Decrease	nonDE
19	ENSMUSG00000000149	-0.629501	-1.38775	0.169261	0.72013	Decrease	nonDE	0.00792475	0.0193846	0.984585	0.997901	Increase	nonDE	-0.874432	-1.82997	0.071167	0.464423	Decrease	nonDE	0.100255	0.24194	0.809477	0.965191	Increase	nonDE	-0.379067	-0.874059	0.384834	0.960713	Decrease	nonDE	-0.892149	-1.89209	0.06228	0.615891	Decrease	nonDE	-0.154218	-0.356304	0.722598	0.924819	Decrease	nonDE	-0.238829	-0.559241	0.577638	0.927137	Decrease	nonDE
20	ENSMUSG00000000167	-0.360005	-0.513266	0.609251	0.922614	Decrease	nonDE	-1.57373	-2.23586	0.0282889	0.383407	Decrease	nonDE	0.292169	0.426463	0.670973	0.901598	Increase	nonDE	-0.206477	-0.294233	0.76938	0.956266	Decrease	nonDE	-0.407131	-0.564622	0.57399	0.978271	Decrease	nonDE	0.453997	0.633175	0.528516	0.93351	Increase	nonDE	-0.56006	-0.778154	0.438889	0.830392	Decrease	nonDE	0.244082	0.339313	0.735308	0.948852	Increase	nonDE
21	ENSMUSG00000000168	-0.166464	-1.13969	0.257987	0.783215	Decrease	nonDE	-0.17931	-1.22524	0.22426	0.738419	Decrease	nonDE	-0.269093	-1.79805	0.0761317	0.474856	Decrease	nonDE	-0.204224	-1.36392	0.17661	0.708042	Decrease	nonDE	-0.0902028	-0.577072	0.565592	0.978271	Decrease	nonDE	-0.169664	-1.0818	0.282754	0.863203	Decrease	nonDE	0.0763684	0.483923	0.629829	0.885895	Increase	nonDE	0.0754314	0.488267	0.626763	0.944005	Increase	nonDE
22	ENSMUSG00000000171	0.124056	0.227149	0.820916	0.95545	Increase	nonDE	-0.157784	-0.279324	0.780754	0.943297	Decrease	nonDE	0.439019	0.838169	0.404558	0.798858	Increase	nonDE	-0.0630671	-0.109865	0.912806	0.996508	Decrease	nonDE	1.2677	1.89857	0.0614091	0.844832	Increase	nonDE	1.15366	1.71396	0.0906028	0.691474	Increase	nonDE	1.2229	1.77876	0.0792688	0.547819	Increase	nonDE	1.41712	2.14941	0.0347777	0.560528	Increase	nonDE
23	ENSMUSG00000000184	0.00459163	0.0391296	0.968889	0.998496	Increase	nonDE	0.410755	3.65179	0.000475481	0.0394556	Increase	DE	0.277229	2.40715	0.0184993	0.310497	Increase	nonDE	0.0804584	0.678078	0.499777	0.89055	Increase	nonDE	-0.023208	-0.184153	0.854383	0.984576	Decrease	nonDE	0.366761	3.04243	0.00321877	0.17805	Increase	nonDE	0.404392	3.27901	0.00157172	0.251212	Increase	nonDE	0.163172	1.31434	0.192677	0.769907	Increase	nonDE
24	ENSMUSG00000000194	-0.00490645	-0.0269648	0.978558	0.998496	Decrease	nonDE	-0.364137	-1.90212	0.0609355	0.512771	Decrease	nonDE	-0.104018	-0.556466	0.579523	0.886614	Decrease	nonDE	-0.264584	-1.36571	0.176049	0.708042	Decrease	nonDE	-0.264878	-1.24372	0.217418	0.932073	Decrease	nonDE	-0.104552	-0.506108	0.614242	0.963116	Decrease	nonDE	-0.226231	-1.03898	0.302103	0.753944	Decrease	nonDE	0.0827043	0.40588	0.685969	0.948852	Increase	nonDE
25	ENSMUSG00000000197	-0.041153	-0.241649	0.809702	0.95218	Decrease	nonDE	0.0298062	0.176171	0.860627	0.971098	Increase	nonDE	0.0646855	0.380219	0.704841	0.913029	Increase	nonDE	0.0986371	0.574139	0.567565	0.894657	Increase	nonDE	0.280498	1.48878	0.140674	0.904949	Increase	nonDE	-0.138412	-0.696003	0.488545	0.921049	Decrease	nonDE	-0.206304	-0.989519	0.325542	0.770525	Decrease	nonDE	0.133135	0.690319	0.492092	0.901822	Increase	nonDE
26	ENSMUSG00000000202	0.0774773	0.444825	0.657707	0.944608	Increase	nonDE	0.0177291	0.100959	0.919849	0.984967	Increase	nonDE	-0.0314513	-0.176637	0.860262	0.966109	Decrease	nonDE	-0.463253	-2.39952	0.0188607	0.407467	Decrease	nonDE	-0.0203098	-0.0892396	0.929126	0.987038	Decrease	nonDE	0.00652323	0.0286706	0.977202	0.996451	Increase	nonDE	-0.342302	-1.37497	0.173171	0.653173	Decrease	nonDE	-0.612912	-2.39752	0.0189565	0.480097	Decrease	nonDE
27	ENSMUSG00000000204	0.204396	0.35217	0.725683	0.944608	Increase	nonDE	2.29607	3.97167	0.000160577	0.0198413	Increase	DE	0.873288	1.49866	0.138096	0.569426	Increase	nonDE	0.772106	1.32735	0.188358	0.720506	Increase	nonDE	0.516843	0.887757	0.377466	0.95784	Increase	nonDE	1.0794	1.84805	0.0684772	0.636625	Increase	nonDE	0.755113	1.29628	0.198791	0.677362	Increase	nonDE	0.18479	0.31804	0.751325	0.948852	Increase	nonDE
28	ENSMUSG00000000214	0.55728	0.944814	0.347742	0.8194	Increase	nonDE	-1.70055	-2.69819	0.00858182	0.221453	Decrease	nonDE	0.989824	1.75129	0.0839223	0.483987	Increase	nonDE	-0.0037408	-0.00600805	0.995222	0.998679	Decrease	nonDE	-0.460182	-0.707025	0.481708	0.962162	Decrease	nonDE	-0.685459	-1.05454	0.294967	0.86607	Decrease	nonDE	0.576763	0.888258	0.377198	0.798152	Increase	nonDE	-0.779153	-1.2008	0.23355	0.794521	Decrease	nonDE
29	ENSMUSG00000000223	-0.657565	-2.89224	0.00498378	0.360624	Decrease	nonDE	-0.386347	-1.78012	0.0790445	0.561224	Decrease	nonDE	-0.399451	-1.81304	0.0737651	0.471028	Decrease	nonDE	-0.54442	-2.37616	0.0200071	0.41505	Decrease	nonDE	0.0617611	0.219068	0.827183	0.984576	Increase	nonDE	-0.206488	-0.706537	0.48201	0.921049	Decrease	nonDE	-0.355046	-1.12961	0.262185	0.721099	Decrease	nonDE	-0.365594	-1.20269	0.232822	0.79412	Decrease	nonDE
30	ENSMUSG00000000247	-0.442033	-2.01668	0.0472542	0.570407	Decrease	nonDE	-0.0889766	-0.426846	0.670696	0.943297	Decrease	nonDE	-0.904811	-3.73469	0.000360705	0.0792083	Decrease	nonDE	-0.4996	-2.18745	0.0317778	0.479028	Decrease	nonDE	-0.0567615	-0.24455	0.807463	0.984576	Decrease	nonDE	-0.272295	-1.13231	0.261056	0.855365	Decrease	nonDE	-0.20977	-0.845065	0.400721	0.809567	Decrease	nonDE	-0.227178	-0.94518	0.347555	0.851502	Decrease	nonDE
31	ENSMUSG00000000253	-0.250034	-0.970722	0.334759	0.815484	Decrease	nonDE	-0.163937	-0.641845	0.522901	0.898188	Decrease	nonDE	0.029851	0.118816	0.905734	0.970006	Increase	nonDE	-0.481725	-1.7375	0.0863411	0.58604	Decrease	nonDE	-0.0957535	-0.375596	0.708262	0.979959	Decrease	nonDE	-0.261067	-0.998276	0.321307	0.874516	Decrease	nonDE	-0.722229	-2.355	0.0210992	0.407594	Decrease	nonDE	-0.127597	-0.494759	0.622194	0.942759	Decrease	nonDE
32	ENSMUSG00000000263	0.0853391	0.116367	0.907722	0.982036	Increase	nonDE	-1.28184	-1.63629	0.106632	0.611964	Decrease	nonDE	-0.212453	-0.278965	0.781161	0.94633	Decrease	nonDE	-0.732568	-0.939127	0.351157	0.82474	Decrease	nonDE	0.513855	0.613911	0.541426	0.975006	Increase	nonDE	1.5703	1.88682	0.0636717	0.618877	Increase	nonDE	0.365519	0.437673	0.66308	0.900491	Increase	nonDE	1.16218	1.38936	0.169486	0.753235	Increase	nonDE
33	ENSMUSG00000000266	-0.130478	-0.274315	0.784585	0.944608	Decrease	nonDE	-0.393452	-0.795651	0.428707	0.847106	Decrease	nonDE	0.280408	0.623464	0.534842	0.865552	Increase	nonDE	-0.488867	-0.945774	0.347254	0.824196	Decrease	nonDE	0.932004	1.5372	0.128388	0.900546	Increase	nonDE	0.676866	1.09364	0.27756	0.859767	Increase	nonDE	0.84546	1.35764	0.178588	0.659642	Increase	nonDE	0.900058	1.4901	0.140327	0.726715	Increase	nonDE
34	ENSMUSG00000000275	1.23956	2.16539	0.0334884	0.515461	Increase	nonDE	2.14754	4.10213	0.000101635	0.0154998	Increase	DE	1.23868	2.14496	0.0351442	0.378465	Increase	nonDE	1.54803	2.77604	0.00692091	0.29887	Increase	nonDE	1.0679	1.8156	0.0733668	0.862323	Increase	nonDE	1.13116	1.95373	0.054405	0.593124	Increase	nonDE	-0.129912	-0.191677	0.848505	0.961551	Decrease	nonDE	0.721871	1.15954	0.249858	0.80305	Increase	nonDE
35	ENSMUSG00000000276	0.238673	1.43503	0.155372	0.699626	Increase	nonDE	0.220345	1.32115	0.190407	0.712364	Increase	nonDE	0.110797	0.650171	0.517538	0.852973	Increase	nonDE	0.0474395	0.274841	0.784182	0.958355	Increase	nonDE	0.48289	2.44259	0.0168996	0.768261	Increase	nonDE	0.275346	1.3685	0.17518	0.787744	Increase	nonDE	0.293223	1.41527	0.161065	0.64492	Increase	nonDE	0.171758	0.836461	0.405512	0.864607	Increase	nonDE
36	ENSMUSG00000000278	-0.0635724	-0.217153	0.82867	0.957972	Decrease	nonDE	-0.0700737	-0.239188	0.811602	0.950999	Decrease	nonDE	0.0726705	0.251177	0.802354	0.954077	Increase	nonDE	0.0433678	0.145792	0.884471	0.988884	Increase	nonDE	-0.211915	-0.614485	0.540726	0.974949	Decrease	nonDE	-0.367428	-1.05767	0.29355	0.865742	Decrease	nonDE	-0.0656358	-0.187242	0.851969	0.963467	Decrease	nonDE	0.340179	1.08157	0.282854	0.8256	Increase	nonDE
37	ENSMUSG00000000282	0.132167	0.897865	0.372087	0.825083	Increase	nonDE	-0.087794	-0.580822	0.563075	0.905934	Decrease	nonDE	0.10297	0.691172	0.491559	0.836959	Increase	nonDE	0.0521574	0.343685	0.73203	0.952766	Increase	nonDE	-0.147208	-0.932355	0.354099	0.954522	Decrease	nonDE	-0.0163169	-0.105105	0.916569	0.979654	Decrease	nonDE	0.0383849	0.240899	0.810281	0.947825	Increase	nonDE	0.295078	1.95621	0.0541066	0.615714	Increase	nonDE
38	ENSMUSG00000000290	0.584452	0.937612	0.351407	0.820866	Increase	nonDE	-0.383689	-0.564273	0.574226	0.910431	Decrease	nonDE	0.993682	1.63619	0.105925	0.520779	Increase	nonDE	1.04222	1.73753	0.0863349	0.58604	Increase	nonDE	-0.320716	-0.472608	0.637844	0.978271	Decrease	nonDE	-0.0795389	-0.118745	0.90579	0.978499	Decrease	nonDE	-0.537738	-0.782159	0.436546	0.829713	Decrease	nonDE	-0.510417	-0.746899	0.457424	0.887019	Decrease	nonDE
39	ENSMUSG00000000295	-0.0345372	-0.0933303	0.925886	0.987736	Decrease	nonDE	-0.316287	-0.808028	0.421591	0.842724	Decrease	nonDE	-0.0898712	-0.235801	0.81422	0.958591	Decrease	nonDE	-0.248687	-0.63162	0.529526	0.893171	Decrease	nonDE	0.333149	0.875333	0.384145	0.960545	Increase	nonDE	-0.084631	-0.208423	0.835455	0.978499	Decrease	nonDE	-0.283592	-0.641794	0.522933	0.869484	Decrease	nonDE	-0.0116702	-0.0286576	0.977213	0.999974	Decrease	nonDE
40	ENSMUSG00000000296	-0.663649	-2.57695	0.0119005	0.433118	Decrease	nonDE	-0.770338	-2.90294	0.00483319	0.162012	Decrease	nonDE	-1.0646	-3.71273	0.000388236	0.0792083	Decrease	nonDE	-0.84036	-3.0058	0.00358563	0.233452	Decrease	nonDE	0.257169	0.840995	0.402983	0.961957	Increase	nonDE	-0.129789	-0.403571	0.687659	0.963181	Decrease	nonDE	0.0652067	0.198856	0.842905	0.95934	Increase	nonDE	-0.370984	-1.07654	0.285084	0.827456	Decrease	nonDE
41	ENSMUSG00000000301	-0.978289	-1.47545	0.144214	0.68768	Decrease	nonDE	-0.601989	-0.909574	0.365917	0.816755	Decrease	nonDE	-0.121938	-0.185261	0.853517	0.966109	Decrease	nonDE	-0.102291	-0.155257	0.877029	0.98737	Decrease	nonDE	-0.983795	-1.45078	0.150946	0.906276	Decrease	nonDE	1.70458	2.62655	0.0104232	0.314769	Increase	nonDE	1.0262	1.51198	0.134676	0.613916	Increase	nonDE	-0.122592	-0.179855	0.857744	0.969663	Decrease	nonDE
42	ENSMUSG00000000303	0.132758	0.210916	0.833516	0.95941	Increase	nonDE	1.37508	2.46121	0.0161097	0.304575	Increase	nonDE	0.691237	1.15327	0.252405	0.692949	Increase	nonDE	0.401483	0.643012	0.522147	0.893171	Increase	nonDE	-0.309177	-0.467721	0.64132	0.978271	Decrease	nonDE	-0.10831	-0.163989	0.870174	0.978499	Decrease	nonDE	0.652134	0.993691	0.32352	0.769191	Increase	nonDE	0.181159	0.274763	0.784242	0.948852	Increase	nonDE
43	ENSMUSG00000000305	-0.128552	-0.651884	0.516438	0.898514	Decrease	nonDE	-0.0807543	-0.411033	0.682202	0.943297	Decrease	nonDE	0.292555	1.55349	0.124452	0.550783	Increase	nonDE	-0.00108026	-0.00545643	0.995661	0.998685	Decrease	nonDE	0.129424	0.387998	0.699099	0.978271	Increase	nonDE	0.679433	2.19744	0.0310287	0.498817	Increase	nonDE	-0.273446	-0.739154	0.462085	0.844954	Decrease	nonDE	0.104873	0.30886	0.758272	0.948852	Increase	nonDE
44	ENSMUSG00000000308	0.0140822	0.112001	0.911118	0.983371	Increase	nonDE	-0.107768	-0.845586	0.400432	0.833746	Decrease	nonDE	-0.00503878	-0.0396511	0.968475	0.993356	Decrease	nonDE	0.107851	0.851506	0.397157	0.843853	Increase	nonDE	-0.00702383	-0.0520587	0.958618	0.995368	Decrease	nonDE	-0.0700064	-0.516265	0.607165	0.963116	Decrease	nonDE	0.115075	0.846545	0.3999	0.809496	Increase	nonDE	0.0843864	0.626876	0.532615	0.91755	Increase	nonDE
45	ENSMUSG00000000317	0.0253442	0.0317439	0.974767	0.998496	Increase	nonDE	0.300741	0.377572	0.706899	0.943297	Increase	nonDE	0.189968	0.238059	0.812536	0.958042	Increase	nonDE	-0.504226	-0.630811	0.530233	0.893171	Decrease	nonDE	-0.655062	-0.818969	0.415604	0.961957	Decrease	nonDE	0.340988	0.428258	0.669788	0.963116	Increase	nonDE	-0.401183	-0.501852	0.617358	0.880246	Decrease	nonDE	-0.213967	-0.26747	0.7899	0.948852	Decrease	nonDE
46	ENSMUSG00000000318	0.154505	0.256834	0.797999	0.948034	Increase	nonDE	-0.733729	-1.21597	0.227751	0.738419	Decrease	nonDE	-0.645058	-1.06924	0.288336	0.717134	Decrease	nonDE	-0.382266	-0.63335	0.528402	0.893171	Decrease	nonDE	-0.466038	-0.77538	0.440516	0.961957	Decrease	nonDE	-0.0799147	-0.132639	0.894829	0.978499	Decrease	nonDE	-0.219727	-0.365424	0.715808	0.923356	Decrease	nonDE	-0.395766	-0.658041	0.512496	0.911888	Decrease	nonDE
47	ENSMUSG00000000326	-0.439487	-2.14226	0.0353676	0.52472	Decrease	nonDE	-0.11316	-0.575344	0.566754	0.907064	Decrease	nonDE	-0.588681	-2.7726	0.00698758	0.23988	Decrease	nonDE	-0.235416	-1.15384	0.252174	0.762156	Decrease	nonDE	0.0739513	0.295225	0.768625	0.984576	Increase	nonDE	0.322914	1.32932	0.187711	0.798736	Increase	nonDE	-0.21709	-0.791754	0.430963	0.826437	Decrease	nonDE	0.353869	1.44988	0.151196	0.733837	Increase	nonDE
48	ENSMUSG00000000339	0.0213343	0.150261	0.880956	0.974963	Increase	nonDE	0.00591407	0.0415604	0.966958	0.994965	Increase	nonDE	-0.154248	-1.05302	0.295659	0.721083	Decrease	nonDE	-0.112727	-0.765783	0.446172	0.869211	Decrease	nonDE	0.152079	0.920109	0.36042	0.954522	Increase	nonDE	-0.0962851	-0.565543	0.573366	0.953714	Decrease	nonDE	-0.100803	-0.570345	0.570122	0.872081	Decrease	nonDE	0.164972	0.992781	0.32396	0.842784	Increase	nonDE
49	ENSMUSG00000000340	-0.0162843	-0.0681658	0.945832	0.994762	Decrease	nonDE	0.150986	0.644993	0.52087	0.897116	Increase	nonDE	-0.364035	-1.40049	0.165427	0.606968	Decrease	nonDE	0.0040077	0.0162486	0.987079	0.997985	Increase	nonDE	0.181435	0.692311	0.490847	0.962531	Increase	nonDE	-0.102287	-0.37238	0.710644	0.967886	Decrease	nonDE	0.0207317	0.0743638	0.940916	0.986377	Increase	nonDE	0.11564	0.434011	0.665507	0.948852	Increase	nonDE
50	ENSMUSG00000000346	-0.589281	-2.46168	0.0166417	0.451752	Decrease	nonDE	-0.375435	-1.61346	0.111755	0.616618	Decrease	nonDE	-0.42563	-1.7951	0.0775412	0.476969	Decrease	nonDE	-0.345653	-1.45834	0.149826	0.679236	Decrease	nonDE	-0.44607	-1.63307	0.107554	0.889029	Decrease	nonDE	-0.00485255	-0.0188233	0.985043	0.997007	Decrease	nonDE	-0.458085	-1.61433	0.111566	0.585916	Decrease	nonDE	-0.484922	-1.7462	0.0857585	0.656912	Decrease	nonDE
51	ENSMUSG00000000355	0.0575447	0.357308	0.72185	0.944608	Increase	nonDE	0.147802	0.927154	0.356775	0.816755	Increase	nonDE	0.0855616	0.527121	0.599641	0.894399	Increase	nonDE	-0.137132	-0.816131	0.41697	0.855172	Decrease	nonDE	-0.0385019	-0.206124	0.837244	0.984576	Decrease	nonDE	0.00933546	0.0503575	0.959969	0.993056	Increase	nonDE	0.0154073	0.0803696	0.936154	0.986377	Increase	nonDE	0.0442674	0.237317	0.813048	0.952666	Increase	nonDE
52	ENSMUSG00000000365	1.92392	2.75209	0.00739755	0.394872	Increase	nonDE	0.300483	0.415868	0.678676	0.943297	Increase	nonDE	0.389135	0.538673	0.591683	0.891957	Increase	nonDE	0.865875	1.19825	0.234534	0.751486	Increase	nonDE	0.908765	1.26002	0.211508	0.929642	Increase	nonDE	1.07055	1.48638	0.141306	0.76886	Increase	nonDE	0.5793	0.803386	0.424252	0.822803	Increase	nonDE	0.187139	0.259783	0.795732	0.948852	Increase	nonDE
53	ENSMUSG00000000374	0.321378	2.33208	0.022341	0.473671	Increase	nonDE	-0.0960077	-0.666729	0.50696	0.890431	Decrease	nonDE	0.161984	1.14425	0.256102	0.695078	Increase	nonDE	0.0518827	0.35958	0.720156	0.947197	Increase	nonDE	0.129191	0.830166	0.409039	0.961957	Increase	nonDE	0.230209	1.49651	0.138654	0.766144	Increase	nonDE	0.428641	2.77974	0.00684993	0.31809	Increase	nonDE	0.340126	2.21788	0.0295433	0.544828	Increase	nonDE
54	ENSMUSG00000000378	0.250918	1.1561	0.251254	0.77712	Increase	nonDE	-0.0975367	-0.428376	0.669587	0.943297	Decrease	nonDE	0.23303	1.06213	0.291535	0.718878	Increase	nonDE	-0.279921	-1.16913	0.245995	0.757663	Decrease	nonDE	0.432946	1.7297	0.0877347	0.878271	Increase	nonDE	0.285049	1.11674	0.267616	0.857887	Increase	nonDE	0.418391	1.60244	0.113197	0.586432	Increase	nonDE	0.304036	1.18561	0.239461	0.799367	Increase	nonDE
55	ENSMUSG00000000384	-0.0806728	-0.364176	0.716736	0.944608	Decrease	nonDE	-0.474513	-2.00237	0.0488046	0.469283	Decrease	nonDE	-0.00585677	-0.0265006	0.978927	0.99595	Decrease	nonDE	-0.349999	-1.47226	0.145072	0.676276	Decrease	nonDE	-0.271617	-1.01889	0.31148	0.945397	Decrease	nonDE	-0.472822	-1.70474	0.0923193	0.694974	Decrease	nonDE	-0.0495312	-0.186057	0.852895	0.964053	Decrease	nonDE	-0.0807654	-0.305368	0.760919	0.948852	Decrease	nonDE
56	ENSMUSG00000000386	1.36763	1.70789	0.0921395	0.639536	Increase	nonDE	3.27089	4.64235	1.58743e-05	0.00488583	Increase	DE	-0.285482	-0.35728	0.721969	0.922105	Decrease	nonDE	0.774349	0.963185	0.338809	0.819652	Increase	nonDE	1.213	1.51444	0.13447	0.901612	Increase	nonDE	3.14423	4.34041	4.75271e-05	0.0150035	Increase	DE	0.755113	0.945353	0.347768	0.782741	Increase	nonDE	0.18479	0.23194	0.817269	0.953702	Increase	nonDE
57	ENSMUSG00000000392	0.090169	0.167258	0.86761	0.973045	Increase	nonDE	-0.450445	-0.766144	0.445958	0.860635	Decrease	nonDE	-0.0474989	-0.0849863	0.932495	0.976998	Decrease	nonDE	-0.723271	-1.1704	0.24549	0.757663	Decrease	nonDE	-1.15097	-1.58416	0.117301	0.890645	Decrease	nonDE	0.170442	0.234751	0.815032	0.978499	Increase	nonDE	-0.513817	-0.705618	0.482578	0.855584	Decrease	nonDE	0.354732	0.489655	0.625786	0.943823	Increase	nonDE
58	ENSMUSG00000000399	-0.0313668	-0.17427	0.862115	0.971811	Decrease	nonDE	-0.302051	-1.62274	0.108777	0.61361	Decrease	nonDE	-0.0436724	-0.240298	0.810745	0.956997	Decrease	nonDE	-0.167453	-0.894875	0.373673	0.834591	Decrease	nonDE	-0.207991	-1.03247	0.30512	0.945397	Decrease	nonDE	-0.0146873	-0.0750513	0.940371	0.986917	Decrease	nonDE	-0.144797	-0.701403	0.485189	0.856249	Decrease	nonDE	0.15297	0.790434	0.431729	0.875011	Increase	nonDE
59	ENSMUSG00000000402	-0.735275	-1.15893	0.250103	0.775971	Decrease	nonDE	-0.27363	-0.43362	0.66579	0.943297	Decrease	nonDE	-0.955431	-1.50354	0.136834	0.567588	Decrease	nonDE	0.623318	1.03546	0.30373	0.800239	Increase	nonDE	-0.359061	-0.680881	0.498012	0.963993	Decrease	nonDE	-0.699519	-1.27448	0.206367	0.812943	Decrease	nonDE	-0.351215	-0.646032	0.520201	0.868791	Decrease	nonDE	-1.21586	-2.12358	0.0369523	0.567053	Decrease	nonDE
60	ENSMUSG00000000409	0.905531	1.24715	0.216164	0.753547	Increase	nonDE	0.604624	0.832151	0.407925	0.836536	Increase	nonDE	1.0871	1.49774	0.138333	0.569426	Increase	nonDE	0.956847	1.3173	0.191686	0.72438	Increase	nonDE	-0.345972	-0.477185	0.634597	0.978271	Decrease	nonDE	-0.356638	-0.491942	0.624175	0.963116	Decrease	nonDE	-0.489113	-0.675235	0.501571	0.863569	Decrease	nonDE	-0.364676	-0.50305	0.616381	0.94054	Decrease	nonDE
61	ENSMUSG00000000416	0.229784	1.55252	0.124683	0.669902	Increase	nonDE	0.0921713	0.613857	0.541139	0.901434	Increase	nonDE	0.298938	2.01784	0.0471297	0.407065	Increase	nonDE	0.165266	1.0907	0.278843	0.779057	Increase	nonDE	-0.0234471	-0.167586	0.867353	0.984576	Decrease	nonDE	-0.129084	-0.914854	0.363155	0.893159	Decrease	nonDE	0.269087	1.94087	0.0559741	0.508458	Increase	nonDE	0.0304658	0.217768	0.828193	0.957794	Increase	nonDE
62	ENSMUSG00000000420	-0.00285998	-0.0150915	0.987999	0.998496	Decrease	nonDE	0.405381	2.2395	0.0280412	0.382191	Increase	nonDE	0.266209	1.43252	0.156087	0.595139	Increase	nonDE	0.252676	1.34671	0.182066	0.713925	Increase	nonDE	0.251091	1.1983	0.234517	0.932871	Increase	nonDE	0.122536	0.575728	0.566496	0.950147	Increase	nonDE	-0.357651	-1.48406	0.141921	0.624008	Decrease	nonDE	-0.0655571	-0.296062	0.767988	0.948852	Decrease	nonDE
63	ENSMUSG00000000439	0.492932	2.01309	0.0476386	0.571297	Increase	nonDE	0.13267	0.518534	0.605589	0.917854	Increase	nonDE	0.284338	1.12031	0.266102	0.701204	Increase	nonDE	-0.0053312	-0.0199317	0.98415	0.997985	Decrease	nonDE	-0.0935027	-0.354065	0.724268	0.98426	Decrease	nonDE	0.298604	1.1988	0.234321	0.835232	Increase	nonDE	0.0287551	0.107546	0.914638	0.986377	Increase	nonDE	0.0920086	0.35459	0.723876	0.948852	Increase	nonDE
64	ENSMUSG00000000440	1.60932	2.60808	0.0109526	0.424415	Increase	nonDE	-0.00382481	-0.005751	0.995426	0.9998	Decrease	nonDE	1.02902	1.57535	0.119321	0.542375	Increase	nonDE	-0.142926	-0.214866	0.830446	0.972356	Decrease	nonDE	-0.278382	-0.418365	0.676857	0.978271	Decrease	nonDE	-0.105092	-0.157961	0.874905	0.978499	Decrease	nonDE	-0.219087	-0.329596	0.74261	0.927861	Decrease	nonDE	-0.393142	-0.591266	0.556093	0.923707	Decrease	nonDE
65	ENSMUSG00000000441	-0.21475	-0.455842	0.649801	0.942331	Decrease	nonDE	0.217253	0.489115	0.626166	0.927215	Increase	nonDE	-0.715162	-1.40223	0.164908	0.606968	Decrease	nonDE	-0.198986	-0.41398	0.680052	0.934285	Decrease	nonDE	-0.656635	-1.35822	0.178402	0.918029	Decrease	nonDE	-0.339909	-0.731923	0.466461	0.920768	Decrease	nonDE	-0.882976	-1.73633	0.0865486	0.552287	Decrease	nonDE	-1.09308	-2.14727	0.0349529	0.560744	Decrease	nonDE
66	ENSMUSG00000000486	-0.737304	-1.1058	0.272292	0.792481	Decrease	nonDE	-1.04374	-1.54831	0.125692	0.634373	Decrease	nonDE	-0.0063349	-0.0101138	0.991957	0.998025	Decrease	nonDE	-0.406418	-0.615135	0.540299	0.893171	Decrease	nonDE	0.704076	0.979884	0.330245	0.949801	Increase	nonDE	0.927619	1.32679	0.188541	0.799199	Increase	nonDE	1.3197	1.90841	0.0601067	0.519126	Increase	nonDE	1.46166	2.18071	0.032292	0.549385	Increase	nonDE
67	ENSMUSG00000000489	-0.768775	-1.82886	0.0713341	0.612535	Decrease	nonDE	-0.302047	-0.788113	0.433077	0.850084	Decrease	nonDE	-0.107984	-0.289838	0.772728	0.942434	Decrease	nonDE	-0.32647	-0.820769	0.414339	0.8539	Decrease	nonDE	-0.681372	-1.15223	0.252829	0.935407	Decrease	nonDE	-0.217649	-0.396641	0.692741	0.963181	Decrease	nonDE	0.326904	0.621591	0.536067	0.870057	Increase	nonDE	0.370972	0.719913	0.473782	0.893614	Increase	nonDE
68	ENSMUSG00000000530	-0.07177	-0.152414	0.879263	0.974963	Decrease	nonDE	0.294567	0.660394	0.510994	0.893697	Increase	nonDE	0.838251	2.01169	0.0477897	0.40982	Increase	nonDE	-0.582109	-1.11435	0.268632	0.771755	Decrease	nonDE	-1.49968	-2.54896	0.0128155	0.73637	Decrease	nonDE	-0.297869	-0.570795	0.569819	0.951547	Decrease	nonDE	-0.763403	-1.351	0.180695	0.661364	Decrease	nonDE	-0.748787	-1.35424	0.179665	0.763202	Decrease	nonDE
69	ENSMUSG00000000531	-0.0540436	-0.282667	0.778199	0.944608	Decrease	nonDE	-0.128058	-0.660768	0.510754	0.893655	Decrease	nonDE	0.0479736	0.250808	0.802638	0.954145	Increase	nonDE	-0.357215	-1.75632	0.0830525	0.580733	Decrease	nonDE	-0.176095	-0.760334	0.449402	0.962162	Decrease	nonDE	-0.816272	-3.18555	0.00209463	0.144726	Decrease	nonDE	-0.271173	-1.11566	0.268077	0.724817	Decrease	nonDE	-0.333625	-1.39567	0.166868	0.752149	Decrease	nonDE
70	ENSMUSG00000000532	-0.233075	-1.14865	0.254296	0.779365	Decrease	nonDE	-0.202501	-0.999104	0.320908	0.805398	Decrease	nonDE	-0.337342	-1.61504	0.110437	0.528209	Decrease	nonDE	-0.171608	-0.830535	0.408832	0.848958	Decrease	nonDE	0.532551	1.97714	0.0516444	0.835471	Increase	nonDE	0.342693	1.24351	0.217494	0.820305	Increase	nonDE	0.217013	0.744006	0.459162	0.84339	Increase	nonDE	0.188465	0.664346	0.508475	0.909826	Increase	nonDE
71	ENSMUSG00000000538	-0.260154	-1.65254	0.102541	0.651615	Decrease	nonDE	-0.104369	-0.672667	0.503195	0.888656	Decrease	nonDE	-0.195872	-1.24044	0.218622	0.661689	Decrease	nonDE	-0.254765	-1.5864	0.116793	0.637351	Decrease	nonDE	-0.334401	-1.76444	0.0816671	0.873902	Decrease	nonDE	-0.0611978	-0.333927	0.739352	0.97704	Decrease	nonDE	-0.278381	-1.43647	0.154964	0.637465	Decrease	nonDE	-0.142349	-0.762488	0.448124	0.88217	Decrease	nonDE
72	ENSMUSG00000000552	0.0805996	0.258745	0.79653	0.947335	Increase	nonDE	0.171045	0.558885	0.57788	0.910494	Increase	nonDE	0.175287	0.567991	0.571711	0.883129	Increase	nonDE	-0.248655	-0.7252	0.470552	0.882747	Decrease	nonDE	0.0422837	0.120521	0.904387	0.98639	Increase	nonDE	0.333039	0.987977	0.326292	0.875213	Increase	nonDE	0.306421	0.883872	0.379547	0.798711	Increase	nonDE	0.00684674	0.0192164	0.984719	0.999974	Increase	nonDE
73	ENSMUSG00000000555	-0.191204	-0.302643	0.762987	0.944608	Decrease	nonDE	0.790071	1.24319	0.21761	0.732056	Increase	nonDE	0.694135	1.09297	0.277853	0.709639	Increase	nonDE	0.382924	0.604756	0.547138	0.893171	Increase	nonDE	0.114519	0.18169	0.856309	0.984576	Increase	nonDE	0.505232	0.799631	0.426411	0.918474	Increase	nonDE	0.360829	0.572237	0.568846	0.872081	Increase	nonDE	0.583808	0.924064	0.358371	0.854658	Increase	nonDE
74	ENSMUSG00000000560	0.0827665	0.561925	0.575817	0.913562	Increase	nonDE	-0.0406263	-0.272239	0.786175	0.94352	Decrease	nonDE	0.135061	0.913398	0.363915	0.770141	Increase	nonDE	-0.130505	-0.849982	0.397999	0.844142	Decrease	nonDE	-0.0528897	-0.349453	0.727714	0.984576	Decrease	nonDE	-0.189024	-1.23508	0.220597	0.821819	Decrease	nonDE	-0.0686046	-0.44216	0.659626	0.899119	Decrease	nonDE	-0.229505	-1.48047	0.142873	0.728513	Decrease	nonDE
75	ENSMUSG00000000561	-0.588531	-1.87274	0.0649418	0.600073	Decrease	nonDE	0.251143	0.927083	0.356812	0.816755	Increase	nonDE	-0.0227347	-0.0798705	0.93655	0.978798	Decrease	nonDE	-0.235605	-0.775732	0.440309	0.867257	Decrease	nonDE	0.696147	2.00969	0.0480058	0.832584	Increase	nonDE	0.489389	1.38667	0.169588	0.787302	Increase	nonDE	-0.0582735	-0.141238	0.888055	0.978561	Decrease	nonDE	-0.274661	-0.687613	0.493785	0.902775	Decrease	nonDE
76	ENSMUSG00000000562	0.212163	0.320625	0.749373	0.944608	Increase	nonDE	1.56018	2.35867	0.0209059	0.33813	Increase	nonDE	1.78964	2.71138	0.00827689	0.251698	Increase	nonDE	2.03896	3.10623	0.00266183	0.214665	Increase	nonDE	-0.273279	-0.411957	0.681528	0.978271	Decrease	nonDE	0.0196906	0.0296154	0.976451	0.996451	Increase	nonDE	0.731272	1.09942	0.275046	0.728784	Increase	nonDE	0.581799	0.874509	0.38459	0.858657	Increase	nonDE
77	ENSMUSG00000000563	-0.143517	-1.15556	0.251473	0.777237	Decrease	nonDE	-0.264986	-2.10141	0.0389119	0.427139	Decrease	nonDE	-0.35789	-2.78382	0.00677229	0.238193	Decrease	nonDE	-0.15018	-1.18412	0.240048	0.757619	Decrease	nonDE	-0.123988	-0.888454	0.377094	0.957698	Decrease	nonDE	-0.139931	-1.0027	0.319179	0.874516	Decrease	nonDE	-0.35134	-2.38813	0.0194122	0.403087	Decrease	nonDE	-0.266735	-1.86751	0.0656767	0.629877	Decrease	nonDE
78	ENSMUSG00000000567	-0.778327	-2.5738	0.0131535	0.440637	Decrease	nonDE	-0.159965	-0.573924	0.56866	0.90801	Decrease	nonDE	-0.521528	-1.76696	0.0835	0.483987	Decrease	nonDE	-0.197916	-0.693635	0.491205	0.889906	Decrease	nonDE	-0.821107	-2.60737	0.0120757	0.727463	Decrease	nonDE	-0.00847195	-0.0299759	0.976209	0.996451	Decrease	nonDE	-0.899741	-2.67739	0.0100832	0.356708	Decrease	nonDE	-0.435918	-1.44867	0.153838	0.737514	Decrease	nonDE
79	ENSMUSG00000000568	0.00601016	0.0427922	0.965979	0.998496	Increase	nonDE	-0.16751	-1.16942	0.245881	0.750931	Decrease	nonDE	-0.0178136	-0.12537	0.900561	0.96884	Decrease	nonDE	0.195669	1.3965	0.166619	0.697631	Increase	nonDE	0.168531	1.10639	0.272039	0.937466	Increase	nonDE	-0.0160224	-0.103332	0.917971	0.980219	Decrease	nonDE	0.181124	1.16383	0.248127	0.713243	Increase	nonDE	0.162669	1.06129	0.29191	0.830451	Increase	nonDE
80	ENSMUSG00000000581	-0.260917	-1.56273	0.122262	0.665957	Decrease	nonDE	0.0182568	0.112918	0.910393	0.981726	Increase	nonDE	-0.114683	-0.690566	0.491938	0.836959	Decrease	nonDE	0.128302	0.788628	0.432777	0.863586	Increase	nonDE	-0.209409	-1.16854	0.246235	0.935407	Decrease	nonDE	-0.667611	-3.51354	0.000747551	0.0795883	Decrease	nonDE	-0.396041	-2.07439	0.0414221	0.475839	Decrease	nonDE	-0.450963	-2.40278	0.0187057	0.480097	Decrease	nonDE
81	ENSMUSG00000000594	-0.241014	-0.774089	0.441274	0.858509	Decrease	nonDE	-0.550535	-1.66971	0.0990815	0.603499	Decrease	nonDE	-0.751989	-2.11105	0.0380492	0.384394	Decrease	nonDE	-0.476431	-1.41934	0.159881	0.689005	Decrease	nonDE	-0.402978	-1.05289	0.295718	0.942085	Decrease	nonDE	-0.455258	-1.15664	0.251033	0.848237	Decrease	nonDE	-0.626368	-1.44877	0.151507	0.63487	Decrease	nonDE	-0.0168508	-0.0464137	0.963102	0.997882	Decrease	nonDE
82	ENSMUSG00000000600	-0.169334	-0.919966	0.360495	0.821844	Decrease	nonDE	-0.103751	-0.567791	0.571847	0.909112	Decrease	nonDE	-0.224003	-1.19325	0.236474	0.678581	Decrease	nonDE	-0.272191	-1.41729	0.160477	0.689678	Decrease	nonDE	0.217731	1.06876	0.288555	0.938643	Increase	nonDE	0.0805942	0.388558	0.698687	0.964552	Increase	nonDE	0.0483835	0.225686	0.82205	0.951693	Increase	nonDE	-0.10164	-0.472696	0.637782	0.94734	Decrease	nonDE
83	ENSMUSG00000000605	-0.049134	-0.492127	0.624045	0.929016	Decrease	nonDE	-0.0881512	-0.877967	0.382723	0.82423	Decrease	nonDE	-0.179612	-1.75239	0.0837316	0.483987	Decrease	nonDE	-0.0658533	-0.64511	0.520794	0.893171	Decrease	nonDE	-0.151943	-1.36433	0.176481	0.916591	Decrease	nonDE	-0.286975	-2.54636	0.0129038	0.351747	Decrease	nonDE	-0.12666	-1.11366	0.268928	0.725455	Decrease	nonDE	-0.0566365	-0.511062	0.610786	0.938482	Decrease	nonDE
84	ENSMUSG00000000627	-0.142629	-0.806295	0.422583	0.847269	Decrease	nonDE	0.0283086	0.163384	0.870649	0.974768	Increase	nonDE	-0.177881	-0.989754	0.325428	0.74048	Decrease	nonDE	-0.202254	-1.10726	0.271665	0.773401	Decrease	nonDE	-0.0188011	-0.0921753	0.926801	0.986657	Decrease	nonDE	-0.26611	-1.26575	0.209461	0.815035	Decrease	nonDE	-0.126958	-0.589841	0.557043	0.872081	Decrease	nonDE	0.151706	0.755961	0.452004	0.884401	Increase	nonDE
85	ENSMUSG00000000628	-0.740399	-1.18711	0.238872	0.771378	Decrease	nonDE	0.950205	1.88074	0.0638299	0.519148	Increase	nonDE	0.723883	1.38605	0.169775	0.611611	Increase	nonDE	0.964309	1.88638	0.0630554	0.540981	Increase	nonDE	-1.1663	-1.74319	0.0853354	0.876336	Decrease	nonDE	0.601092	1.05561	0.294484	0.865836	Increase	nonDE	-0.333548	-0.510911	0.610891	0.878647	Decrease	nonDE	0.716573	1.25413	0.21363	0.7853	Increase	nonDE
86	ENSMUSG00000000631	0.180127	1.76035	0.0823624	0.619687	Increase	nonDE	0.0498874	0.480051	0.632567	0.929683	Increase	nonDE	0.0881648	0.84411	0.401251	0.796386	Increase	nonDE	-0.128778	-1.19234	0.23683	0.753236	Decrease	nonDE	-0.00310166	-0.025457	0.979757	0.998071	Decrease	nonDE	0.12955	1.07973	0.283668	0.863889	Increase	nonDE	0.0130884	0.105181	0.916509	0.986377	Increase	nonDE	0.199074	1.65774	0.101483	0.679224	Increase	nonDE
87	ENSMUSG00000000632	-0.128644	-0.66521	0.508821	0.895233	Decrease	nonDE	-0.372891	-1.8736	0.0665427	0.530179	Decrease	nonDE	-0.197184	-1.00346	0.32023	0.735229	Decrease	nonDE	0.151342	0.790785	0.432619	0.863586	Increase	nonDE	-0.170894	-0.804933	0.42448	0.961957	Decrease	nonDE	-0.161685	-0.762852	0.448958	0.920728	Decrease	nonDE	-0.447808	-1.97258	0.053808	0.505837	Decrease	nonDE	-0.0893788	-0.421887	0.674826	0.948852	Decrease	nonDE
88	ENSMUSG00000000682	-0.259485	-0.334241	0.739275	0.944608	Decrease	nonDE	1.53625	2.37119	0.0207066	0.337554	Increase	nonDE	1.78959	2.79977	0.00672713	0.237685	Increase	nonDE	2.10408	3.37394	0.00125354	0.154913	Increase	nonDE	-0.382256	-0.499199	0.619326	0.978271	Decrease	nonDE	1.57335	2.53225	0.0137601	0.365669	Increase	nonDE	1.30997	1.97956	0.0519942	0.500326	Increase	nonDE	2.09594	3.50293	0.000838253	0.158998	Increase	nonDE
89	ENSMUSG00000000693	-0.771323	-1.1857	0.239428	0.771655	Decrease	nonDE	-1.55645	-2.40611	0.0185483	0.318882	Decrease	nonDE	0.687836	1.07212	0.287051	0.716907	Increase	nonDE	-0.413086	-0.634702	0.527525	0.893171	Decrease	nonDE	-0.0885618	-0.136463	0.891815	0.985364	Decrease	nonDE	-0.156079	-0.240406	0.810661	0.978499	Decrease	nonDE	0.095143	0.146611	0.883826	0.976849	Increase	nonDE	-0.0163692	-0.0252311	0.979937	0.999974	Decrease	nonDE
90	ENSMUSG00000000708	0.130856	0.457693	0.648476	0.941761	Increase	nonDE	-0.0959551	-0.324296	0.746603	0.943297	Decrease	nonDE	0.0271108	0.092087	0.926871	0.975247	Increase	nonDE	-0.0741384	-0.244853	0.807228	0.964277	Decrease	nonDE	0.404088	1.35283	0.180111	0.918029	Increase	nonDE	0.565126	1.94725	0.0551904	0.595651	Increase	nonDE	0.187644	0.581656	0.562516	0.872081	Increase	nonDE	-0.0188726	-0.0590083	0.9531	0.996669	Decrease	nonDE
91	ENSMUSG00000000711	-0.104295	-0.427089	0.67052	0.944608	Decrease	nonDE	0.212798	0.912926	0.364162	0.816755	Increase	nonDE	0.0187647	0.0777354	0.938242	0.979239	Increase	nonDE	0.192387	0.804992	0.42333	0.859233	Increase	nonDE	0.199752	0.732755	0.465957	0.962162	Increase	nonDE	0.319295	1.18713	0.238866	0.838988	Increase	nonDE	0.306935	1.10335	0.273347	0.728466	Increase	nonDE	0.411378	1.53786	0.128227	0.712389	Increase	nonDE
92	ENSMUSG00000000732	-0.0346283	-0.0523235	0.958408	0.998496	Decrease	nonDE	1.4528	2.53319	0.0133586	0.277805	Increase	nonDE	0.85113	1.3892	0.168821	0.610791	Increase	nonDE	1.01369	1.67343	0.0983456	0.610314	Increase	nonDE	0.5845	1.37224	0.174016	0.914584	Increase	nonDE	0.912362	2.25209	0.0271973	0.472685	Increase	nonDE	0.232302	0.499699	0.618727	0.88061	Increase	nonDE	0.729944	1.73904	0.0860676	0.656912	Increase	nonDE
93	ENSMUSG00000000738	0.123779	0.718506	0.474644	0.877186	Increase	nonDE	-0.136612	-0.768976	0.444285	0.859429	Decrease	nonDE	-0.146342	-0.814999	0.417614	0.804802	Decrease	nonDE	-0.281291	-1.52924	0.130346	0.66041	Decrease	nonDE	0.409404	1.89801	0.0614833	0.844832	Increase	nonDE	0.288352	1.31895	0.191139	0.80049	Increase	nonDE	0.0614249	0.263368	0.792978	0.942625	Increase	nonDE	0.264378	1.19463	0.235939	0.796033	Increase	nonDE
94	ENSMUSG00000000739	0.598941	1.03042	0.306073	0.808874	Increase	nonDE	-0.186188	-0.322122	0.748243	0.943297	Decrease	nonDE	-0.101804	-0.176139	0.860652	0.966109	Decrease	nonDE	0.38239	0.659832	0.511352	0.892112	Increase	nonDE	-0.975005	-1.67985	0.0970848	0.884031	Decrease	nonDE	0.397499	0.685753	0.494951	0.921049	Increase	nonDE	0.553347	0.953877	0.343163	0.781323	Increase	nonDE	0.575757	0.996787	0.322024	0.842145	Increase	nonDE
95	ENSMUSG00000000740	0.0287795	0.248041	0.80477	0.95054	Increase	nonDE	-0.0269265	-0.230444	0.818364	0.954004	Decrease	nonDE	0.0151099	0.129099	0.897619	0.968054	Increase	nonDE	0.225397	1.95082	0.054757	0.531495	Increase	nonDE	0.0245891	0.204366	0.838613	0.984576	Increase	nonDE	0.159508	1.3464	0.182166	0.792306	Increase	nonDE	-0.040597	-0.325967	0.745343	0.927861	Decrease	nonDE	-0.0538632	-0.440683	0.660691	0.948852	Decrease	nonDE
96	ENSMUSG00000000743	0.108908	0.699289	0.486502	0.882538	Increase	nonDE	-0.191176	-1.18931	0.238011	0.746674	Decrease	nonDE	0.126824	0.81066	0.420087	0.806221	Increase	nonDE	0.349192	2.26101	0.0266132	0.46206	Increase	nonDE	0.0468452	0.30293	0.762769	0.984576	Increase	nonDE	-0.0245707	-0.158125	0.874777	0.978499	Decrease	nonDE	0.0114218	0.0720814	0.942726	0.986377	Increase	nonDE	0.225075	1.47215	0.145101	0.729081	Increase	nonDE
97	ENSMUSG00000000751	-0.901455	-2.96543	0.00403454	0.343759	Decrease	nonDE	-0.292032	-1.08701	0.280462	0.777546	Decrease	nonDE	-0.581925	-2.03401	0.0454321	0.404994	Decrease	nonDE	-0.633774	-2.13792	0.0357307	0.492873	Decrease	nonDE	0.022128	0.0775523	0.938388	0.989051	Increase	nonDE	-0.072602	-0.252217	0.801553	0.978499	Decrease	nonDE	-0.132844	-0.437851	0.662734	0.900481	Decrease	nonDE	-0.0666862	-0.229352	0.81921	0.954051	Decrease	nonDE
98	ENSMUSG00000000753	-0.101585	-0.189197	0.850442	0.966193	Decrease	nonDE	0.406609	0.813246	0.418612	0.842494	Increase	nonDE	0.48985	0.981039	0.329679	0.742524	Increase	nonDE	0.496307	0.978874	0.330741	0.81501	Increase	nonDE	-0.390839	-0.949393	0.345423	0.954221	Decrease	nonDE	-0.472159	-1.12295	0.264987	0.857112	Decrease	nonDE	-0.840956	-1.80751	0.0746304	0.541785	Decrease	nonDE	-0.0422248	-0.107027	0.915049	0.984301	Decrease	nonDE
99	ENSMUSG00000000759	0.045032	0.132463	0.894967	0.978721	Increase	nonDE	-0.0262155	-0.0761383	0.939509	0.991401	Decrease	nonDE	-0.523311	-1.36393	0.176605	0.620436	Decrease	nonDE	-0.0506507	-0.142357	0.887174	0.989626	Decrease	nonDE	-0.0664671	-0.165085	0.869314	0.984576	Decrease	nonDE	-0.109013	-0.269485	0.788285	0.978499	Decrease	nonDE	-0.913477	-1.90385	0.0607063	0.519393	Decrease	nonDE	-0.0567415	-0.139895	0.889112	0.977077	Decrease	nonDE
100	ENSMUSG00000000766	0.971972	1.34186	0.183628	0.730197	Increase	nonDE	0.698004	0.961795	0.339196	0.812639	Increase	nonDE	0.995355	1.37343	0.173647	0.616634	Increase	nonDE	0.681817	0.939315	0.350538	0.82474	Increase	nonDE	0.905642	1.25129	0.214658	0.929642	Increase	nonDE	0.28189	0.390133	0.697527	0.964552	Increase	nonDE	0.944476	1.3055	0.195653	0.676083	Increase	nonDE	0.580542	0.802606	0.4247	0.871676	Increase	nonDE
101	ENSMUSG00000000776	-0.212507	-1.12176	0.26549	0.789115	Decrease	nonDE	0.0565083	0.308189	0.75878	0.943297	Increase	nonDE	0.0822828	0.447152	0.656035	0.900467	Increase	nonDE	-0.338447	-1.70252	0.0927356	0.596893	Decrease	nonDE	0.178969	0.828088	0.410208	0.961957	Increase	nonDE	0.0426936	0.194219	0.846521	0.978499	Increase	nonDE	0.146421	0.657316	0.512959	0.868707	Increase	nonDE	-0.00799814	-0.0358274	0.971514	0.998737	Decrease	nonDE
102	ENSMUSG00000000782	0.205723	0.33389	0.73938	0.944608	Increase	nonDE	-0.766665	-1.25184	0.214457	0.728835	Decrease	nonDE	0.293567	0.47645	0.635118	0.900467	Increase	nonDE	0.376701	0.611385	0.542765	0.893171	Increase	nonDE	-0.278129	-0.455551	0.650009	0.978271	Decrease	nonDE	0.103233	0.168678	0.866497	0.978499	Increase	nonDE	-0.031818	-0.0520935	0.958591	0.986377	Decrease	nonDE	-0.207857	-0.340234	0.734617	0.948852	Decrease	nonDE
103	ENSMUSG00000000787	-0.220434	-2.057	0.0431099	0.551162	Decrease	nonDE	-0.157546	-1.47651	0.143931	0.65701	Decrease	nonDE	-0.261258	-2.39559	0.0190496	0.31553	Decrease	nonDE	-0.103833	-0.961029	0.339579	0.819813	Decrease	nonDE	-0.200982	-1.65123	0.102808	0.886736	Decrease	nonDE	-0.229555	-1.88472	0.0632818	0.618265	Decrease	nonDE	-0.299823	-2.37336	0.0201488	0.404195	Decrease	nonDE	-0.0783176	-0.647954	0.518963	0.913966	Decrease	nonDE
104	ENSMUSG00000000791	0.784002	1.18781	0.238597	0.771378	Increase	nonDE	0.210186	0.319471	0.750244	0.943297	Increase	nonDE	0.294346	0.447258	0.655958	0.900467	Increase	nonDE	0.38239	0.581353	0.562719	0.894121	Increase	nonDE	0.302207	0.456741	0.649157	0.978271	Increase	nonDE	-0.287951	-0.436715	0.663553	0.963116	Decrease	nonDE	-0.0350087	-0.0530539	0.957828	0.986377	Decrease	nonDE	0.549971	0.831483	0.4083	0.865229	Increase	nonDE
105	ENSMUSG00000000792	0.0994545	0.346416	0.729985	0.944608	Increase	nonDE	0.209786	0.747418	0.457113	0.865404	Increase	nonDE	0.0978878	0.339619	0.735078	0.927574	Increase	nonDE	0.282705	0.993288	0.323715	0.812279	Increase	nonDE	0.417925	1.31836	0.191332	0.9221	Increase	nonDE	0.624929	2.02367	0.0465121	0.570135	Increase	nonDE	0.536327	1.6794	0.0971725	0.566438	Increase	nonDE	0.545772	1.73522	0.0867466	0.658496	Increase	nonDE
106	ENSMUSG00000000794	0.12958	0.289062	0.77332	0.944608	Increase	nonDE	0.33962	0.78349	0.435769	0.85267	Increase	nonDE	-0.625179	-1.24831	0.215741	0.659952	Decrease	nonDE	0.110731	0.241088	0.810134	0.965252	Increase	nonDE	0.0879858	0.17635	0.860487	0.984576	Increase	nonDE	0.0118499	0.0233668	0.981419	0.996874	Increase	nonDE	-0.283226	-0.519916	0.60463	0.878144	Decrease	nonDE	0.0196319	0.0385632	0.96934	0.998081	Increase	nonDE
107	ENSMUSG00000000804	-0.166503	-1.84926	0.0683	0.60962	Decrease	nonDE	-0.112335	-1.25255	0.214201	0.728669	Decrease	nonDE	-0.230426	-2.51334	0.0140715	0.280502	Decrease	nonDE	-0.17935	-1.9497	0.054893	0.5319	Decrease	nonDE	0.004115	0.0374084	0.970257	0.996841	Increase	nonDE	-0.00604094	-0.0549034	0.956359	0.991763	Decrease	nonDE	-0.093585	-0.820725	0.414364	0.818394	Decrease	nonDE	-0.102227	-0.913468	0.363879	0.855174	Decrease	nonDE
108	ENSMUSG00000000805	-0.613885	-1.78674	0.0779575	0.616551	Decrease	nonDE	-0.355523	-1.09063	0.278875	0.776306	Decrease	nonDE	-0.726851	-2.02143	0.0467488	0.406505	Decrease	nonDE	-0.488874	-1.40814	0.163158	0.694009	Decrease	nonDE	0.00664007	0.0165041	0.986875	0.999496	Increase	nonDE	-0.151567	-0.367198	0.71449	0.969036	Decrease	nonDE	-0.107784	-0.248212	0.804639	0.946095	Decrease	nonDE	-0.41457	-0.95216	0.344027	0.851502	Decrease	nonDE
109	ENSMUSG00000000811	-0.0474246	-0.173145	0.862997	0.971811	Decrease	nonDE	-0.156971	-0.561378	0.576188	0.910431	Decrease	nonDE	-0.248111	-0.858509	0.393305	0.791211	Decrease	nonDE	0.458164	1.75851	0.0826776	0.580511	Increase	nonDE	0.628969	1.81109	0.0740701	0.865302	Increase	nonDE	0.14228	0.385293	0.701094	0.964967	Increase	nonDE	0.457227	1.25027	0.215027	0.690402	Increase	nonDE	0.466785	1.29484	0.199288	0.776884	Increase	nonDE
110	ENSMUSG00000000823	0.0722917	0.341375	0.733761	0.944608	Increase	nonDE	-0.0805506	-0.371327	0.711425	0.943297	Decrease	nonDE	-0.123178	-0.558895	0.577873	0.886091	Decrease	nonDE	-0.209608	-0.922673	0.359091	0.827151	Decrease	nonDE	-0.310192	-1.27309	0.206856	0.929548	Decrease	nonDE	-0.244809	-1.02756	0.307408	0.871202	Decrease	nonDE	0.00325756	0.0136682	0.98913	0.995482	Increase	nonDE	-0.209659	-0.876206	0.383673	0.858619	Decrease	nonDE
111	ENSMUSG00000000826	-0.0183499	-0.246006	0.80634	0.950883	Decrease	nonDE	-0.0503926	-0.671631	0.50385	0.888919	Decrease	nonDE	-0.0781343	-1.02824	0.30709	0.72636	Decrease	nonDE	-0.073621	-0.961064	0.339561	0.819813	Decrease	nonDE	-0.0930167	-1.07277	0.286762	0.937676	Decrease	nonDE	-0.149365	-1.71639	0.0901546	0.690814	Decrease	nonDE	-0.0722729	-0.813777	0.418309	0.820987	Decrease	nonDE	-0.0484479	-0.557954	0.578512	0.927242	Decrease	nonDE
112	ENSMUSG00000000827	-0.106296	-0.587385	0.558683	0.910595	Decrease	nonDE	-0.121873	-0.674856	0.50181	0.888097	Decrease	nonDE	0.0281127	0.156709	0.875889	0.966109	Increase	nonDE	-0.0440308	-0.240913	0.81027	0.965269	Decrease	nonDE	0.206888	1.02726	0.30755	0.945397	Increase	nonDE	0.289373	1.45252	0.150463	0.771124	Increase	nonDE	0.0668805	0.313853	0.754491	0.931245	Increase	nonDE	0.151748	0.740646	0.461185	0.888772	Increase	nonDE
113	ENSMUSG00000000838	0.196614	1.15918	0.250003	0.775971	Increase	nonDE	-0.0444236	-0.255173	0.799277	0.94719	Decrease	nonDE	0.126009	0.730714	0.467196	0.825886	Increase	nonDE	-0.0807285	-0.453781	0.651277	0.923064	Decrease	nonDE	0.0511564	0.260735	0.795001	0.984576	Increase	nonDE	0.092978	0.476781	0.634883	0.963116	Increase	nonDE	0.298846	1.53034	0.130076	0.607428	Increase	nonDE	-0.0940299	-0.468003	0.641119	0.948852	Decrease	nonDE
114	ENSMUSG00000000861	-0.198978	-1.70364	0.0925249	0.639721	Decrease	nonDE	-0.366793	-3.07827	0.00289387	0.128011	Decrease	nonDE	-0.129957	-1.1111	0.270022	0.704305	Decrease	nonDE	-0.164493	-1.38695	0.169503	0.700995	Decrease	nonDE	-0.0977454	-0.798738	0.426926	0.961957	Decrease	nonDE	-0.20364	-1.64704	0.10367	0.715184	Decrease	nonDE	-0.0818594	-0.652679	0.515928	0.868782	Decrease	nonDE	0.0337194	0.277824	0.7819	0.948852	Increase	nonDE
115	ENSMUSG00000000876	-0.318915	-1.2194	0.226457	0.760979	Decrease	nonDE	-0.156149	-0.607672	0.545213	0.902131	Decrease	nonDE	-0.496196	-1.7927	0.0769905	0.476695	Decrease	nonDE	-0.564167	-1.98362	0.0509019	0.527014	Decrease	nonDE	-0.217053	-0.666711	0.506971	0.965184	Decrease	nonDE	-0.104854	-0.326953	0.7446	0.978499	Decrease	nonDE	-0.661365	-1.77894	0.0792388	0.547819	Decrease	nonDE	0.100854	0.324237	0.746647	0.948852	Increase	nonDE
116	ENSMUSG00000000881	-0.107347	-0.863756	0.390434	0.831087	Decrease	nonDE	-0.0658799	-0.531635	0.596526	0.915378	Decrease	nonDE	-0.037127	-0.297657	0.766775	0.940373	Decrease	nonDE	0.0243049	0.194246	0.8465	0.978327	Increase	nonDE	-0.0285782	-0.208327	0.83553	0.984576	Decrease	nonDE	-0.197706	-1.41922	0.159913	0.781297	Decrease	nonDE	-0.016688	-0.118459	0.906016	0.986377	Decrease	nonDE	-0.0918587	-0.661819	0.510085	0.91045	Decrease	nonDE
117	ENSMUSG00000000884	-0.371315	-0.588516	0.557927	0.910498	Decrease	nonDE	-0.105709	-0.171467	0.864311	0.972223	Decrease	nonDE	0.169151	0.282318	0.778465	0.945308	Increase	nonDE	0.41288	0.700506	0.485746	0.88837	Increase	nonDE	-0.948278	-1.46756	0.14634	0.906276	Decrease	nonDE	-0.0734729	-0.120804	0.904164	0.978499	Decrease	nonDE	-1.87284	-2.88482	0.00509066	0.288339	Decrease	nonDE	-0.775953	-1.20669	0.231285	0.792596	Decrease	nonDE
118	ENSMUSG00000000901	-0.585054	-0.989275	0.325661	0.814176	Decrease	nonDE	-0.579186	-0.97926	0.330552	0.810921	Decrease	nonDE	0.080713	0.136028	0.892158	0.967362	Increase	nonDE	-0.416735	-0.704766	0.483106	0.886933	Decrease	nonDE	-1.64801	-2.80761	0.00633576	0.633933	Decrease	nonDE	-1.08277	-1.83705	0.070103	0.641115	Decrease	nonDE	-0.998094	-1.69494	0.0941722	0.563516	Decrease	nonDE	-1.57774	-2.68615	0.00886874	0.377974	Decrease	nonDE
119	ENSMUSG00000000902	-0.00841942	-0.0391075	0.968907	0.998496	Decrease	nonDE	-0.170027	-0.772521	0.442196	0.858638	Decrease	nonDE	-0.00423501	-0.0194111	0.984564	0.996506	Decrease	nonDE	-0.186864	-0.828961	0.409717	0.849786	Decrease	nonDE	0.119759	0.47135	0.638738	0.978271	Increase	nonDE	-0.111116	-0.419053	0.676357	0.963116	Decrease	nonDE	0.0403135	0.149087	0.881879	0.975907	Increase	nonDE	0.237962	0.937762	0.351331	0.851913	Increase	nonDE
120	ENSMUSG00000000915	0.176464	1.0704	0.287818	0.801143	Increase	nonDE	-0.0196061	-0.116146	0.907843	0.981176	Decrease	nonDE	0.200102	1.20428	0.232212	0.675031	Increase	nonDE	0.109888	0.648399	0.518677	0.893171	Increase	nonDE	-0.0853755	-0.441557	0.660061	0.978271	Decrease	nonDE	-0.2351	-1.19098	0.237361	0.838667	Decrease	nonDE	-0.082116	-0.414446	0.679713	0.908585	Decrease	nonDE	-0.00511805	-0.0265054	0.978924	0.999974	Decrease	nonDE
121	ENSMUSG00000000916	-0.245185	-0.442212	0.659589	0.944608	Decrease	nonDE	-0.730901	-1.26192	0.210828	0.727241	Decrease	nonDE	-0.652329	-1.12849	0.262654	0.699271	Decrease	nonDE	0.0164387	0.0297956	0.976308	0.997985	Increase	nonDE	0.330257	0.516156	0.60724	0.978271	Increase	nonDE	0.816369	1.30016	0.197468	0.805011	Increase	nonDE	1.57454	2.61658	0.0107058	0.362519	Increase	nonDE	0.272392	0.425352	0.67178	0.948852	Increase	nonDE
122	ENSMUSG00000000934	0.182632	0.428206	0.669709	0.944608	Increase	nonDE	-0.033447	-0.0754649	0.940043	0.991401	Decrease	nonDE	0.307855	0.735151	0.464505	0.824168	Increase	nonDE	-0.104787	-0.230278	0.818493	0.968522	Decrease	nonDE	-0.356033	-0.842905	0.401921	0.961957	Decrease	nonDE	-0.336716	-0.814978	0.417626	0.916998	Decrease	nonDE	0.107298	0.268971	0.788679	0.942087	Increase	nonDE	0.115446	0.295629	0.768318	0.948852	Increase	nonDE
123	ENSMUSG00000000948	0.0427279	0.167417	0.867486	0.973045	Increase	nonDE	-0.0795127	-0.304057	0.761914	0.943297	Decrease	nonDE	0.0856279	0.333122	0.739957	0.929404	Increase	nonDE	-0.149791	-0.550428	0.583637	0.8979	Decrease	nonDE	0.194353	0.621439	0.536166	0.973928	Increase	nonDE	-0.231728	-0.699898	0.486123	0.921049	Decrease	nonDE	-0.445708	-1.24299	0.217683	0.691536	Decrease	nonDE	-0.365505	-1.0548	0.294853	0.831591	Decrease	nonDE
124	ENSMUSG00000000957	0.0955499	0.205124	0.838022	0.960918	Increase	nonDE	0.60082	1.38144	0.171181	0.686287	Increase	nonDE	-0.307741	-0.612256	0.542192	0.86849	Decrease	nonDE	1.04058	2.47037	0.0157335	0.379965	Increase	nonDE	-0.862731	-2.13932	0.0356132	0.809278	Decrease	nonDE	-0.511379	-1.36321	0.176832	0.789492	Decrease	nonDE	-0.363371	-0.950262	0.344984	0.781864	Decrease	nonDE	-0.417529	-1.1129	0.26925	0.816502	Decrease	nonDE
125	ENSMUSG00000000958	0.201179	0.33619	0.737652	0.944608	Increase	nonDE	0.512105	0.855152	0.395149	0.831056	Increase	nonDE	0.290138	0.484841	0.62918	0.900467	Increase	nonDE	-0.417773	-0.701781	0.484955	0.887589	Decrease	nonDE	0.114519	0.193384	0.847173	0.984576	Increase	nonDE	0.103827	0.175252	0.861347	0.978499	Increase	nonDE	1.52134	2.55536	0.0126008	0.374521	Increase	nonDE	0.18479	0.311847	0.756009	0.948852	Increase	nonDE
126	ENSMUSG00000000959	0.0226304	0.0925178	0.92653	0.987803	Increase	nonDE	0.143654	0.598565	0.551239	0.902506	Increase	nonDE	-0.000614726	-0.00247519	0.998032	0.99933	Decrease	nonDE	0.0952926	0.385564	0.700894	0.941794	Increase	nonDE	-0.124676	-0.462264	0.64521	0.978271	Decrease	nonDE	0.0449915	0.17141	0.864356	0.978499	Increase	nonDE	-0.0843145	-0.303039	0.762686	0.933888	Decrease	nonDE	0.0771251	0.289962	0.772633	0.948852	Increase	nonDE
127	ENSMUSG00000000976	0.48437	2.43297	0.0173213	0.451752	Increase	nonDE	0.369253	1.8264	0.0717085	0.542432	Increase	nonDE	0.376164	1.84146	0.0694474	0.461146	Increase	nonDE	0.512282	2.5264	0.0135989	0.360818	Increase	nonDE	0.153383	0.796537	0.428196	0.961957	Increase	nonDE	0.181669	0.947609	0.346325	0.88376	Increase	nonDE	0.283745	1.44758	0.151838	0.63487	Increase	nonDE	0.352127	1.85998	0.0667496	0.631868	Increase	nonDE
128	ENSMUSG00000000982	0.903076	0.495474	0.62267	0.92876	Increase	nonDE	5.04501	3.4901	0.00109065	0.06967	Increase	nonDE	0.696733	0.383017	0.703505	0.912764	Increase	nonDE	0.777991	0.427917	0.670747	0.931911	Increase	nonDE	0.516843	0.284035	0.777683	0.984576	Increase	nonDE	4.16039	2.83246	0.0068797	0.258225	Increase	nonDE	0.360829	0.198739	0.84336	0.95934	Increase	nonDE	1.86523	1.02556	0.310567	0.83695	Increase	nonDE
129	ENSMUSG00000000983	0.249515	0.537131	0.592743	0.916677	Increase	nonDE	-0.19999	-0.398797	0.691158	0.943297	Decrease	nonDE	-0.564936	-1.06384	0.290763	0.718439	Decrease	nonDE	-0.422628	-0.80188	0.425117	0.859775	Decrease	nonDE	0.194016	0.279955	0.780271	0.984576	Increase	nonDE	-1.17525	-1.67126	0.0987745	0.708703	Decrease	nonDE	-1.13067	-1.61003	0.111529	0.585916	Decrease	nonDE	-0.386072	-0.549781	0.584078	0.928614	Decrease	nonDE
130	ENSMUSG00000001014	-0.355637	-0.567366	0.572134	0.912386	Decrease	nonDE	-0.163896	-0.261602	0.794335	0.945517	Decrease	nonDE	0.908376	1.48919	0.140567	0.571999	Increase	nonDE	0.00538371	0.00859507	0.993165	0.998663	Increase	nonDE	-0.278413	-0.442941	0.659064	0.978271	Decrease	nonDE	-0.472594	-0.752279	0.454202	0.920728	Decrease	nonDE	-0.615089	-0.981229	0.329586	0.773712	Decrease	nonDE	0.00591466	0.00941353	0.992514	0.999974	Increase	nonDE
131	ENSMUSG00000001016	0.126975	0.716385	0.475944	0.877314	Increase	nonDE	0.087802	0.492652	0.623675	0.927139	Increase	nonDE	-0.023938	-0.130827	0.896257	0.967962	Decrease	nonDE	0.271375	1.52871	0.130478	0.66041	Increase	nonDE	0.349026	1.82918	0.0712867	0.859282	Increase	nonDE	0.0954749	0.48859	0.626536	0.963116	Increase	nonDE	0.274381	1.39169	0.168068	0.650727	Increase	nonDE	0.418158	2.19914	0.0309027	0.54732	Increase	nonDE
132	ENSMUSG00000001017	-0.345771	-1.60354	0.112955	0.662581	Decrease	nonDE	-0.419679	-1.92029	0.0585646	0.505802	Decrease	nonDE	-0.640456	-2.80099	0.00645465	0.233826	Decrease	nonDE	-0.31439	-1.42504	0.158229	0.686362	Decrease	nonDE	-0.191443	-0.771883	0.442572	0.962162	Decrease	nonDE	-0.202413	-0.81643	0.416801	0.916998	Decrease	nonDE	-0.478534	-1.7554	0.083211	0.552272	Decrease	nonDE	-0.133274	-0.536667	0.593062	0.931325	Decrease	nonDE
133	ENSMUSG00000001018	-0.11411	-0.506238	0.614152	0.92445	Decrease	nonDE	-0.100471	-0.449553	0.654309	0.939654	Decrease	nonDE	-0.0985266	-0.435587	0.664368	0.90126	Decrease	nonDE	-0.0240806	-0.105816	0.916007	0.996982	Decrease	nonDE	0.167168	0.661858	0.510059	0.966059	Increase	nonDE	-0.0940792	-0.357093	0.72201	0.971402	Decrease	nonDE	-0.343366	-1.17725	0.242762	0.710838	Decrease	nonDE	0.228786	0.90513	0.36825	0.85592	Increase	nonDE
134	ENSMUSG00000001020	0.28638	0.532802	0.595722	0.917753	Increase	nonDE	-0.197328	-0.346439	0.729968	0.943297	Decrease	nonDE	-0.274453	-0.479031	0.633289	0.900467	Decrease	nonDE	0.219506	0.397378	0.6922	0.938799	Increase	nonDE	-0.554656	-0.953083	0.343563	0.953034	Decrease	nonDE	0.196428	0.36012	0.719754	0.970575	Increase	nonDE	-0.88862	-1.51198	0.134678	0.613916	Decrease	nonDE	-1.76682	-3.00159	0.00363019	0.282503	Decrease	nonDE
135	ENSMUSG00000001021	-0.371698	-0.542542	0.589029	0.915249	Decrease	nonDE	-0.368816	-0.538212	0.592	0.91404	Decrease	nonDE	-0.284907	-0.415851	0.678688	0.902847	Decrease	nonDE	0.688968	1.00841	0.316449	0.809291	Increase	nonDE	-0.78962	-1.15535	0.251557	0.935407	Decrease	nonDE	-0.979944	-1.43635	0.154997	0.775809	Decrease	nonDE	-0.323199	-0.47257	0.637871	0.889713	Decrease	nonDE	-0.905856	-1.32786	0.188191	0.767665	Decrease	nonDE
136	ENSMUSG00000001025	-0.0352462	-0.14882	0.88216	0.975309	Decrease	nonDE	-0.111834	-0.468645	0.640903	0.933148	Decrease	nonDE	0.361077	1.58182	0.118582	0.541941	Increase	nonDE	0.0648584	0.271854	0.786603	0.958983	Increase	nonDE	-0.146508	-0.436052	0.664254	0.978271	Decrease	nonDE	0.159769	0.500968	0.618099	0.963116	Increase	nonDE	0.271982	0.827713	0.410885	0.816828	Increase	nonDE	0.843178	2.83995	0.00602921	0.33684	Increase	nonDE
137	ENSMUSG00000001029	-0.396454	-0.592609	0.555198	0.910175	Decrease	nonDE	0.311041	0.498792	0.619363	0.925464	Increase	nonDE	-0.0497047	-0.07602	0.939602	0.979731	Decrease	nonDE	0.372341	0.589805	0.557067	0.89397	Increase	nonDE	0.0332112	0.0455301	0.963804	0.99675	Increase	nonDE	0.31893	0.44047	0.660844	0.963116	Increase	nonDE	0.0695211	0.0951507	0.924445	0.986377	Increase	nonDE	0.534895	0.743967	0.459186	0.887536	Increase	nonDE
138	ENSMUSG00000001034	-0.88706	-1.65656	0.101723	0.651615	Decrease	nonDE	-0.327842	-0.652477	0.516058	0.894857	Decrease	nonDE	-0.552675	-1.05493	0.294792	0.721083	Decrease	nonDE	-0.498696	-0.947575	0.346342	0.823596	Decrease	nonDE	0.312295	0.536563	0.593133	0.978271	Increase	nonDE	0.278181	0.479259	0.633127	0.963116	Increase	nonDE	0.400864	0.682276	0.497134	0.861497	Increase	nonDE	0.385189	0.662181	0.509854	0.910244	Increase	nonDE
139	ENSMUSG00000001036	-0.28812	-2.23595	0.0282827	0.499936	Decrease	nonDE	-0.128343	-1.01117	0.315138	0.802151	Decrease	nonDE	-0.190061	-1.47333	0.144782	0.577098	Decrease	nonDE	-0.0648713	-0.505477	0.614684	0.908545	Decrease	nonDE	0.0579238	0.42666	0.670831	0.978271	Increase	nonDE	-0.00845645	-0.0619767	0.950744	0.989672	Decrease	nonDE	0.0299019	0.21332	0.831647	0.954687	Increase	nonDE	0.0846729	0.621355	0.536221	0.91874	Increase	nonDE
140	ENSMUSG00000001039	0.187634	0.526262	0.600235	0.920023	Increase	nonDE	-0.240373	-0.625316	0.533633	0.900377	Decrease	nonDE	0.145129	0.399753	0.690457	0.906192	Increase	nonDE	0.167112	0.45984	0.646941	0.921441	Increase	nonDE	-0.217007	-0.550062	0.583886	0.978271	Decrease	nonDE	-0.316464	-0.78002	0.437796	0.920069	Decrease	nonDE	-0.459303	-1.08327	0.282104	0.734904	Decrease	nonDE	-0.216047	-0.531808	0.596406	0.932556	Decrease	nonDE
141	ENSMUSG00000001052	0.386193	1.70792	0.0917238	0.638691	Increase	nonDE	0.0777216	0.328556	0.743393	0.943297	Increase	nonDE	0.0577301	0.239681	0.811221	0.957242	Increase	nonDE	-0.0185336	-0.0755312	0.93999	0.997985	Decrease	nonDE	-0.0651868	-0.241232	0.810023	0.984576	Decrease	nonDE	0.0259108	0.0977313	0.922402	0.981196	Increase	nonDE	-0.0745958	-0.269504	0.78827	0.941789	Decrease	nonDE	-0.0539884	-0.197728	0.843785	0.964977	Decrease	nonDE
142	ENSMUSG00000001053	-0.219736	-0.370708	0.711884	0.944608	Decrease	nonDE	0.777769	1.46763	0.146321	0.660645	Increase	nonDE	0.126017	0.219165	0.827108	0.965539	Increase	nonDE	0.566972	1.02261	0.30973	0.804604	Increase	nonDE	0.170278	0.268694	0.788892	0.984576	Increase	nonDE	0.489989	0.7943	0.429489	0.919169	Increase	nonDE	0.0948616	0.147681	0.882985	0.976588	Increase	nonDE	-0.102938	-0.160235	0.87312	0.973469	Decrease	nonDE
143	ENSMUSG00000001054	-0.00358481	-0.0183042	0.985444	0.998496	Decrease	nonDE	0.0522216	0.269149	0.788543	0.944421	Increase	nonDE	0.292231	1.54022	0.127651	0.555329	Increase	nonDE	-0.193514	-0.932928	0.353805	0.82474	Decrease	nonDE	-0.21637	-0.970445	0.334896	0.949855	Decrease	nonDE	-0.00544787	-0.025348	0.979844	0.996834	Decrease	nonDE	0.155206	0.709913	0.479926	0.853662	Increase	nonDE	-0.0197915	-0.0906502	0.928009	0.988012	Decrease	nonDE
144	ENSMUSG00000001056	0.384682	1.71138	0.0910813	0.638402	Increase	nonDE	-0.0661358	-0.277495	0.782152	0.943297	Decrease	nonDE	0.138314	0.592222	0.555456	0.873986	Increase	nonDE	0.381471	1.66677	0.0996672	0.611818	Increase	nonDE	-0.255432	-0.996245	0.322286	0.945397	Decrease	nonDE	0.0620333	0.253826	0.800314	0.978499	Increase	nonDE	0.338525	1.40168	0.165073	0.648895	Increase	nonDE	0.0730932	0.298362	0.766239	0.948852	Increase	nonDE
145	ENSMUSG00000001062	-0.494246	-1.98912	0.0502786	0.581453	Decrease	nonDE	-0.309129	-1.28484	0.202742	0.720601	Decrease	nonDE	-0.273245	-1.12852	0.262643	0.699271	Decrease	nonDE	-0.424715	-1.66644	0.0997337	0.611818	Decrease	nonDE	0.239279	0.855135	0.395158	0.961957	Increase	nonDE	0.191828	0.682064	0.497267	0.921049	Increase	nonDE	0.28592	0.98868	0.32595	0.770577	Increase	nonDE	-0.041888	-0.142777	0.886843	0.976574	Decrease	nonDE
146	ENSMUSG00000001065	0.200062	0.331332	0.741304	0.944608	Increase	nonDE	-0.312801	-0.487895	0.627026	0.927462	Decrease	nonDE	-0.0912927	-0.144518	0.885473	0.966109	Decrease	nonDE	-0.724854	-1.09368	0.277542	0.777723	Decrease	nonDE	0.653779	0.946098	0.34709	0.954473	Increase	nonDE	0.229525	0.322798	0.747733	0.978499	Increase	nonDE	0.842231	1.21517	0.228055	0.700511	Increase	nonDE	0.294878	0.417552	0.677449	0.948852	Increase	nonDE
147	ENSMUSG00000001082	-1.67495	-2.50895	0.0142338	0.444182	Decrease	nonDE	-0.357762	-0.538129	0.592057	0.91404	Decrease	nonDE	-0.478598	-0.718002	0.474953	0.83015	Decrease	nonDE	-0.12783	-0.192689	0.847715	0.978835	Decrease	nonDE	-1.17792	-1.74012	0.085876	0.876336	Decrease	nonDE	-0.899679	-1.32968	0.187592	0.798587	Decrease	nonDE	-1.51026	-2.23738	0.0281856	0.427916	Decrease	nonDE	-0.1866	-0.277992	0.781771	0.948852	Decrease	nonDE
148	ENSMUSG00000001089	-0.00147169	-0.0135687	0.98921	0.998496	Decrease	nonDE	0.0497045	0.459855	0.64693	0.935836	Increase	nonDE	-0.122105	-1.09779	0.275755	0.708234	Decrease	nonDE	-0.0922286	-0.82579	0.411502	0.85146	Decrease	nonDE	-0.0826723	-0.684489	0.495744	0.963884	Decrease	nonDE	-0.0606775	-0.504654	0.615259	0.963116	Decrease	nonDE	-0.0511675	-0.414446	0.679713	0.908585	Decrease	nonDE	-0.0942563	-0.774688	0.440922	0.878057	Decrease	nonDE
149	ENSMUSG00000001098	-0.548218	-1.57127	0.120264	0.664665	Decrease	nonDE	-0.32772	-0.982297	0.329063	0.810566	Decrease	nonDE	-0.747593	-2.02043	0.046855	0.406505	Decrease	nonDE	-0.804775	-2.14931	0.0347857	0.48822	Decrease	nonDE	-0.0477144	-0.10373	0.917656	0.98639	Decrease	nonDE	0.395105	0.923446	0.358691	0.890317	Increase	nonDE	-0.482912	-0.942778	0.348775	0.782887	Decrease	nonDE	0.0012258	0.00265352	0.99789	0.999974	Increase	nonDE
150	ENSMUSG00000001100	0.0415437	0.318371	0.751075	0.944608	Increase	nonDE	-0.0177047	-0.134732	0.893179	0.978237	Decrease	nonDE	0.163496	1.25704	0.212582	0.656795	Increase	nonDE	0.0515698	0.388308	0.698872	0.94102	Increase	nonDE	-0.0843092	-0.591908	0.555665	0.978271	Decrease	nonDE	-0.00823116	-0.0583594	0.953615	0.990618	Decrease	nonDE	0.0900841	0.628263	0.531711	0.870057	Increase	nonDE	0.0558846	0.396102	0.693137	0.948852	Increase	nonDE
151	ENSMUSG00000001105	-0.299567	-1.5616	0.123099	0.667463	Decrease	nonDE	-0.0947117	-0.50436	0.615664	0.924113	Decrease	nonDE	-0.407299	-2.07248	0.0420755	0.395114	Decrease	nonDE	-0.16121	-0.837758	0.405148	0.848311	Decrease	nonDE	-0.522258	-2.34107	0.0222154	0.769295	Decrease	nonDE	-0.253964	-1.17653	0.243551	0.843251	Decrease	nonDE	-0.713544	-2.99977	0.00379202	0.285082	Decrease	nonDE	-0.492758	-2.19531	0.0316135	0.54888	Decrease	nonDE
152	ENSMUSG00000001119	0.250839	0.54274	0.588893	0.915249	Increase	nonDE	-0.643534	-1.21524	0.228029	0.738442	Decrease	nonDE	0.389039	0.853895	0.39584	0.7928	Increase	nonDE	0.344617	0.739517	0.461866	0.87736	Increase	nonDE	-0.459341	-0.7346	0.464839	0.962162	Decrease	nonDE	-0.353549	-0.569691	0.570563	0.951858	Decrease	nonDE	0.382366	0.644753	0.521025	0.869012	Increase	nonDE	-0.829337	-1.31076	0.193878	0.769907	Decrease	nonDE
153	ENSMUSG00000001120	0.281546	1.68218	0.0966294	0.645562	Increase	nonDE	-0.164783	-0.93344	0.353542	0.816755	Decrease	nonDE	-0.0451657	-0.25773	0.79731	0.951721	Decrease	nonDE	0.12079	0.694308	0.489602	0.889719	Increase	nonDE	-0.249659	-1.29872	0.197958	0.923859	Decrease	nonDE	-0.146343	-0.772182	0.442396	0.920069	Decrease	nonDE	-0.0148582	-0.0776977	0.938272	0.986377	Decrease	nonDE	0.04041	0.217022	0.828772	0.957883	Increase	nonDE
154	ENSMUSG00000001123	0.712178	1.83472	0.0704511	0.609712	Increase	nonDE	1.1001	2.9612	0.00408454	0.148284	Increase	nonDE	0.428917	1.04472	0.299458	0.72275	Increase	nonDE	0.590534	1.45538	0.149674	0.679236	Increase	nonDE	1.32716	2.89856	0.00489425	0.623433	Increase	nonDE	1.886	4.34433	4.25746e-05	0.014414	Increase	DE	0.749723	1.49905	0.137995	0.619246	Increase	nonDE	1.04087	2.18461	0.0319939	0.549282	Increase	nonDE
155	ENSMUSG00000001127	0.394448	1.7957	0.0765077	0.616551	Increase	nonDE	0.238194	1.06343	0.290945	0.78651	Increase	nonDE	0.373569	1.68396	0.096283	0.505217	Increase	nonDE	0.325325	1.43467	0.155474	0.682182	Increase	nonDE	0.0224405	0.097034	0.922954	0.98639	Increase	nonDE	-0.207889	-0.873409	0.385186	0.905499	Decrease	nonDE	0.00910263	0.0381815	0.969643	0.986699	Increase	nonDE	0.069748	0.302626	0.763	0.948852	Increase	nonDE
156	ENSMUSG00000001128	-0.0932523	-0.13407	0.893701	0.978537	Decrease	nonDE	0.4674	0.676878	0.500534	0.887758	Increase	nonDE	0.359304	0.518556	0.605573	0.895312	Increase	nonDE	0.966309	1.42483	0.158292	0.686362	Increase	nonDE	-0.994649	-1.61727	0.109955	0.889029	Decrease	nonDE	0.213947	0.399138	0.690909	0.963181	Increase	nonDE	-0.325106	-0.548308	0.585084	0.873991	Decrease	nonDE	-1.6784	-2.68541	0.00888668	0.377974	Decrease	nonDE
157	ENSMUSG00000001131	0.783145	0.90184	0.370741	0.82415	Increase	nonDE	3.05446	3.72748	0.000429801	0.0372353	Increase	DE	1.95045	2.24885	0.0281983	0.352541	Increase	nonDE	1.64022	1.88617	0.0641056	0.542882	Increase	nonDE	0.509317	0.587008	0.559396	0.978271	Increase	nonDE	2.98162	3.7564	0.00039154	0.0566494	Increase	nonDE	0.938685	1.08032	0.284313	0.736586	Increase	nonDE	1.16048	1.33344	0.187419	0.767665	Increase	nonDE
158	ENSMUSG00000001134	-0.756706	-1.16836	0.246304	0.774662	Decrease	nonDE	-0.738704	-1.14016	0.25779	0.761451	Decrease	nonDE	-0.0826177	-0.129838	0.897037	0.967969	Decrease	nonDE	-1.1542	-1.77567	0.079782	0.575166	Decrease	nonDE	0.699213	1.04888	0.297549	0.9428	Increase	nonDE	0.675615	1.01538	0.313137	0.873852	Increase	nonDE	1.00958	1.5235	0.131775	0.610312	Increase	nonDE	-0.210336	-0.30964	0.757681	0.948852	Decrease	nonDE
159	ENSMUSG00000001138	-0.311918	-1.16911	0.246004	0.774536	Decrease	nonDE	-0.437155	-1.61655	0.11011	0.615461	Decrease	nonDE	-0.251189	-0.948697	0.345775	0.756043	Decrease	nonDE	-0.611741	-2.12059	0.0372117	0.497666	Decrease	nonDE	0.153596	0.507084	0.613561	0.978271	Increase	nonDE	0.265712	0.888728	0.376947	0.900376	Increase	nonDE	-0.112813	-0.347681	0.729039	0.924971	Decrease	nonDE	0.130526	0.424986	0.672045	0.948852	Increase	nonDE
160	ENSMUSG00000001143	0.0373869	0.148923	0.882008	0.975309	Increase	nonDE	0.00192148	0.00754119	0.994003	0.9998	Increase	nonDE	0.046273	0.182135	0.85596	0.966109	Increase	nonDE	-0.409798	-1.47586	0.144103	0.676181	Decrease	nonDE	0.507147	2.13008	0.0363936	0.809278	Increase	nonDE	0.162019	0.650055	0.517613	0.927702	Increase	nonDE	0.33496	1.32824	0.188066	0.668994	Increase	nonDE	0.0192868	0.0754946	0.940019	0.991875	Increase	nonDE
161	ENSMUSG00000001150	-0.0531726	-0.361668	0.718601	0.944608	Decrease	nonDE	-0.0301608	-0.205767	0.837522	0.961976	Decrease	nonDE	0.00768782	0.0521851	0.958518	0.989316	Increase	nonDE	-0.241821	-1.57018	0.120519	0.645317	Decrease	nonDE	0.178835	1.00753	0.316872	0.945397	Increase	nonDE	0.262793	1.49878	0.138063	0.766144	Increase	nonDE	0.05624	0.300704	0.764459	0.934284	Increase	nonDE	0.146737	0.817232	0.416345	0.867046	Increase	nonDE
162	ENSMUSG00000001151	0.18755	1.09561	0.276703	0.794501	Increase	nonDE	0.237568	1.39646	0.166632	0.682329	Increase	nonDE	0.307282	1.80244	0.0754315	0.473569	Increase	nonDE	0.0186072	0.104419	0.917111	0.996982	Increase	nonDE	0.0139047	0.0725774	0.942333	0.990515	Increase	nonDE	0.15577	0.827707	0.410422	0.915995	Increase	nonDE	0.224421	1.16712	0.246801	0.711979	Increase	nonDE	0.0508782	0.264264	0.79229	0.948852	Increase	nonDE
163	ENSMUSG00000001156	-0.205596	-0.682343	0.497092	0.887696	Decrease	nonDE	0.282014	1.00609	0.317559	0.803287	Increase	nonDE	0.0301076	0.102209	0.918859	0.972944	Increase	nonDE	0.10531	0.359466	0.720241	0.947197	Increase	nonDE	-0.479901	-1.23387	0.221045	0.932073	Decrease	nonDE	-0.145102	-0.394843	0.694062	0.963181	Decrease	nonDE	-0.465279	-1.14097	0.257457	0.718959	Decrease	nonDE	-0.559437	-1.40697	0.163504	0.748619	Decrease	nonDE
164	ENSMUSG00000001157	-0.0900748	-0.385481	0.700956	0.944608	Decrease	nonDE	0.0131852	0.0572929	0.954462	0.994965	Increase	nonDE	0.0672238	0.290513	0.772214	0.942066	Increase	nonDE	0.0717827	0.30853	0.758522	0.956266	Increase	nonDE	0.43052	1.46088	0.148162	0.906276	Increase	nonDE	-0.00877525	-0.027689	0.977983	0.996629	Decrease	nonDE	0.25456	0.813351	0.418552	0.821097	Increase	nonDE	0.136309	0.440227	0.66102	0.948852	Increase	nonDE
165	ENSMUSG00000001158	-0.0296094	-0.219732	0.826668	0.957405	Decrease	nonDE	0.0555593	0.41549	0.678951	0.943297	Increase	nonDE	-0.0989688	-0.721665	0.47271	0.829657	Decrease	nonDE	0.0438998	0.321907	0.748405	0.956081	Increase	nonDE	-0.115682	-0.809696	0.420637	0.961957	Decrease	nonDE	-0.148974	-1.03946	0.301879	0.869166	Decrease	nonDE	-0.0588088	-0.402136	0.68871	0.913801	Decrease	nonDE	0.0407367	0.287801	0.774281	0.948852	Increase	nonDE
166	ENSMUSG00000001166	0.0873262	0.143224	0.886491	0.976596	Increase	nonDE	-0.886246	-1.44187	0.153437	0.669794	Decrease	nonDE	-0.986925	-1.60676	0.112244	0.531042	Decrease	nonDE	-0.506315	-0.82405	0.412484	0.852321	Decrease	nonDE	-0.102131	-0.164961	0.869412	0.984576	Decrease	nonDE	-0.115147	-0.185995	0.852943	0.978499	Decrease	nonDE	0.364138	0.587742	0.558444	0.872081	Increase	nonDE	-0.20884	-0.337931	0.736344	0.948852	Decrease	nonDE
167	ENSMUSG00000001173	-0.121415	-0.585099	0.560211	0.910595	Decrease	nonDE	-0.0432249	-0.210417	0.833904	0.96097	Decrease	nonDE	0.0126669	0.0610756	0.951459	0.986084	Increase	nonDE	-0.0161698	-0.0771569	0.938701	0.997985	Decrease	nonDE	0.279907	1.2308	0.222186	0.932073	Increase	nonDE	-0.0499924	-0.211848	0.832791	0.978499	Decrease	nonDE	-0.132775	-0.528748	0.598518	0.877135	Decrease	nonDE	0.0953488	0.408304	0.684196	0.948852	Increase	nonDE
168	ENSMUSG00000001175	-0.0889804	-1.5025	0.139787	0.685113	Decrease	nonDE	0.0405075	0.696923	0.489351	0.881835	Increase	nonDE	-0.15945	-2.60992	0.0121736	0.278138	Decrease	nonDE	-0.0780618	-1.27956	0.207101	0.735845	Decrease	nonDE	-0.0279838	-0.368608	0.714108	0.981043	Decrease	nonDE	-0.0733712	-0.96059	0.341769	0.881517	Decrease	nonDE	-0.162132	-2.00929	0.050382	0.499022	Decrease	nonDE	-0.106436	-1.37195	0.176719	0.761194	Decrease	nonDE
169	ENSMUSG00000001211	-0.0678656	-0.599796	0.550422	0.908986	Decrease	nonDE	-0.160862	-1.40578	0.163856	0.680395	Decrease	nonDE	-0.0991864	-0.864518	0.390018	0.788945	Decrease	nonDE	0.0369462	0.324085	0.746762	0.956081	Increase	nonDE	0.00640506	0.0489317	0.961102	0.995809	Increase	nonDE	0.0894063	0.689754	0.492445	0.921049	Increase	nonDE	-0.0452059	-0.334853	0.738657	0.927686	Decrease	nonDE	0.137686	1.05999	0.292501	0.830451	Increase	nonDE
170	ENSMUSG00000001227	0.256718	1.42201	0.159106	0.706468	Increase	nonDE	0.0218738	0.117631	0.90667	0.980959	Increase	nonDE	0.0108951	0.0579634	0.95393	0.98732	Increase	nonDE	-0.143178	-0.735892	0.464057	0.878697	Decrease	nonDE	0.0668706	0.322124	0.748241	0.984576	Increase	nonDE	0.187144	0.91705	0.362011	0.892798	Increase	nonDE	0.468477	2.32294	0.0228539	0.414582	Increase	nonDE	0.19226	0.933424	0.35355	0.853087	Increase	nonDE
171	ENSMUSG00000001228	-0.587287	-0.903044	0.36935	0.8238	Decrease	nonDE	-0.185402	-0.284386	0.776886	0.943297	Decrease	nonDE	0.600527	0.918193	0.361416	0.767539	Increase	nonDE	-0.0195771	-0.0300363	0.976117	0.997985	Decrease	nonDE	0.908562	1.39678	0.166535	0.913803	Increase	nonDE	0.50217	0.774365	0.441112	0.920069	Increase	nonDE	1.05985	1.63104	0.107009	0.57988	Increase	nonDE	1.37178	2.10872	0.0382558	0.573091	Increase	nonDE
172	ENSMUSG00000001229	0.203547	0.968876	0.335674	0.816068	Increase	nonDE	-0.142622	-0.646998	0.519578	0.896543	Decrease	nonDE	-0.274049	-1.20256	0.232872	0.675229	Decrease	nonDE	0.0101758	0.0460233	0.963412	0.997985	Increase	nonDE	0.0014692	0.00549104	0.995633	0.999873	Increase	nonDE	0.112085	0.425897	0.671384	0.963116	Increase	nonDE	0.28761	1.09563	0.276693	0.72956	Increase	nonDE	0.320358	1.24531	0.216835	0.786453	Increase	nonDE
173	ENSMUSG00000001240	-0.149259	-0.477715	0.634221	0.933272	Decrease	nonDE	-0.490312	-1.4642	0.147256	0.662963	Decrease	nonDE	0.356357	1.20912	0.230355	0.672761	Increase	nonDE	-0.17273	-0.5333	0.595379	0.901516	Decrease	nonDE	-0.0177845	-0.0660602	0.947503	0.992594	Decrease	nonDE	-0.200419	-0.719129	0.474262	0.920768	Decrease	nonDE	0.320329	1.2034	0.23255	0.703719	Increase	nonDE	0.0601333	0.224221	0.823185	0.955465	Increase	nonDE
174	ENSMUSG00000001247	-2.20238	-3.21884	0.00198069	0.268233	Decrease	nonDE	-1.20316	-1.85941	0.0673346	0.531841	Decrease	nonDE	-0.338296	-0.59068	0.556711	0.874013	Decrease	nonDE	-0.763929	-1.23286	0.22191	0.744258	Decrease	nonDE	-1.40884	-1.77367	0.0806356	0.873902	Decrease	nonDE	0.398232	0.532771	0.595945	0.960334	Increase	nonDE	-0.366501	-0.463872	0.644235	0.892807	Decrease	nonDE	-0.189922	-0.243229	0.808567	0.951645	Decrease	nonDE
175	ENSMUSG00000001248	0.00128929	0.00375033	0.997017	0.999024	Increase	nonDE	0.198141	0.58824	0.558111	0.905122	Increase	nonDE	-0.122517	-0.340904	0.734114	0.927556	Decrease	nonDE	0.162568	0.468037	0.641094	0.919621	Increase	nonDE	-0.225494	-0.615388	0.540133	0.974881	Decrease	nonDE	-0.204887	-0.556681	0.579378	0.95597	Decrease	nonDE	-0.49699	-1.24939	0.215349	0.690402	Decrease	nonDE	-0.234157	-0.640437	0.523811	0.916114	Decrease	nonDE
176	ENSMUSG00000001260	-2.5219e-05	-9.92461e-05	0.999921	0.999921	Decrease	nonDE	0.297705	1.21893	0.226631	0.738419	Increase	nonDE	0.580872	2.43949	0.0170345	0.297068	Increase	nonDE	0.188598	0.741477	0.460684	0.876968	Increase	nonDE	0.196747	0.659099	0.51182	0.966284	Increase	nonDE	0.396552	1.38065	0.171425	0.787302	Increase	nonDE	0.202914	0.667495	0.506474	0.866215	Increase	nonDE	0.212069	0.710062	0.479834	0.896323	Increase	nonDE
177	ENSMUSG00000001270	-0.238177	-1.1388	0.260796	0.786039	Decrease	nonDE	-0.206985	-0.991795	0.326584	0.809432	Decrease	nonDE	-0.340379	-1.58665	0.119574	0.542375	Decrease	nonDE	-0.433035	-1.97658	0.0542177	0.530144	Decrease	nonDE	-0.0795962	-0.29769	0.767305	0.984576	Decrease	nonDE	-0.183822	-0.679775	0.500119	0.922274	Decrease	nonDE	-0.694458	-2.33262	0.0241852	0.418617	Decrease	nonDE	-0.196661	-0.720472	0.474949	0.893916	Decrease	nonDE
178	ENSMUSG00000001280	-0.415779	-1.76962	0.0807934	0.618492	Decrease	nonDE	-0.27565	-1.20811	0.230744	0.740622	Decrease	nonDE	-0.197205	-0.866316	0.389038	0.788098	Decrease	nonDE	-0.222034	-0.952485	0.343864	0.8217	Decrease	nonDE	-0.446003	-1.58656	0.116756	0.890645	Decrease	nonDE	0.247241	0.991462	0.324599	0.875115	Increase	nonDE	0.250503	0.969536	0.335346	0.778596	Increase	nonDE	0.250797	1.0001	0.320431	0.84074	Increase	nonDE
179	ENSMUSG00000001285	0.0246573	0.076604	0.939139	0.992183	Increase	nonDE	-0.328698	-0.956789	0.341701	0.813297	Decrease	nonDE	-0.157311	-0.468667	0.640646	0.900467	Decrease	nonDE	0.111787	0.341082	0.733981	0.953008	Increase	nonDE	0.270122	0.759239	0.450053	0.962162	Increase	nonDE	0.578807	1.7099	0.0913547	0.692827	Increase	nonDE	0.293925	0.791772	0.430953	0.826437	Increase	nonDE	0.135195	0.372078	0.710868	0.948852	Increase	nonDE
180	ENSMUSG00000001288	0.392383	1.15438	0.251953	0.777851	Increase	nonDE	0.875021	2.74173	0.00761288	0.207188	Increase	nonDE	0.929505	2.90275	0.0048358	0.205563	Increase	nonDE	0.480692	1.39409	0.167343	0.698763	Increase	nonDE	-0.309101	-0.799476	0.426501	0.961957	Decrease	nonDE	-0.000371177	-0.00100491	0.999201	0.999721	Decrease	nonDE	0.606832	1.75513	0.0832584	0.552272	Increase	nonDE	0.00647567	0.0177126	0.985914	0.999974	Increase	nonDE
181	ENSMUSG00000001289	0.104148	0.814113	0.418118	0.843411	Increase	nonDE	-0.00615265	-0.0474489	0.96228	0.994965	Decrease	nonDE	0.226528	1.77637	0.079665	0.480157	Increase	nonDE	0.0965483	0.74116	0.460875	0.876968	Increase	nonDE	-0.0291582	-0.216375	0.829274	0.984576	Decrease	nonDE	0.0444887	0.332403	0.740498	0.977446	Increase	nonDE	-0.0871569	-0.625877	0.533267	0.870057	Decrease	nonDE	-0.131894	-0.962925	0.338632	0.849625	Decrease	nonDE
182	ENSMUSG00000001300	0.293302	1.5542	0.124469	0.669902	Increase	nonDE	0.140517	0.732844	0.466005	0.871512	Increase	nonDE	0.49876	2.6738	0.00925179	0.255498	Increase	nonDE	0.181982	0.938561	0.351057	0.82474	Increase	nonDE	0.489705	2.02775	0.0462436	0.828295	Increase	nonDE	0.358648	1.46687	0.146714	0.76886	Increase	nonDE	0.502443	2.0434	0.0446301	0.479565	Increase	nonDE	0.185072	0.736586	0.46374	0.889363	Increase	nonDE
183	ENSMUSG00000001305	0.23391	0.490056	0.625503	0.929469	Increase	nonDE	0.0110901	0.0225763	0.982047	0.996922	Increase	nonDE	0.466835	1.01005	0.315671	0.732011	Increase	nonDE	-0.0378463	-0.0750283	0.940389	0.997985	Decrease	nonDE	0.326923	0.689792	0.492421	0.962531	Increase	nonDE	0.0320534	0.0656706	0.947812	0.989296	Increase	nonDE	0.710059	1.51892	0.132923	0.613113	Increase	nonDE	-0.255725	-0.490987	0.624848	0.943584	Decrease	nonDE
184	ENSMUSG00000001313	-0.0686477	-0.370435	0.712087	0.944608	Decrease	nonDE	-0.116352	-0.624921	0.53389	0.900377	Decrease	nonDE	-0.00269124	-0.0145361	0.98844	0.996799	Decrease	nonDE	-0.193575	-1.01212	0.314685	0.808098	Decrease	nonDE	-0.159594	-0.804811	0.423434	0.961957	Decrease	nonDE	-0.0462173	-0.236274	0.813855	0.978499	Decrease	nonDE	-0.323955	-1.56594	0.121508	0.599093	Decrease	nonDE	-0.0592188	-0.299367	0.765475	0.948852	Decrease	nonDE
185	ENSMUSG00000001323	-0.00234893	-0.0171071	0.986396	0.998496	Decrease	nonDE	-0.000349481	-0.00254272	0.997978	0.999811	Decrease	nonDE	-0.202747	-1.42946	0.156961	0.596417	Decrease	nonDE	-0.0649618	-0.460859	0.646213	0.921441	Decrease	nonDE	0.171069	1.12861	0.262604	0.937443	Increase	nonDE	-0.0482958	-0.310973	0.756671	0.978499	Decrease	nonDE	0.041765	0.263896	0.792573	0.942625	Increase	nonDE	0.209203	1.37407	0.17345	0.756761	Increase	nonDE
186	ENSMUSG00000001333	0.846505	1.24008	0.218754	0.754677	Increase	nonDE	0.826007	1.20162	0.233232	0.741872	Increase	nonDE	0.770205	1.11465	0.268503	0.702328	Increase	nonDE	0.816251	1.17819	0.242389	0.757663	Increase	nonDE	0.688227	0.975861	0.332222	0.949801	Increase	nonDE	1.2613	1.79238	0.0770433	0.662664	Increase	nonDE	0.933258	1.32402	0.189455	0.670017	Increase	nonDE	0.75594	1.07215	0.287039	0.827456	Increase	nonDE
187	ENSMUSG00000001334	-0.0485632	-0.299302	0.765525	0.944608	Decrease	nonDE	-0.0815649	-0.499938	0.61856	0.925042	Decrease	nonDE	-0.341729	-2.00999	0.0479733	0.410148	Decrease	nonDE	-0.483722	-2.76589	0.00711946	0.302179	Decrease	nonDE	-0.141274	-0.798983	0.426784	0.961957	Decrease	nonDE	-0.0200692	-0.115236	0.908562	0.978499	Decrease	nonDE	-0.435471	-2.29428	0.0245307	0.420732	Decrease	nonDE	-0.0795784	-0.449169	0.654585	0.948852	Decrease	nonDE
188	ENSMUSG00000001349	-0.107585	-0.140475	0.888667	0.977339	Decrease	nonDE	1.57068	2.06371	0.0425522	0.441692	Increase	nonDE	0.960941	1.25161	0.214655	0.659189	Increase	nonDE	0.0710435	0.0927754	0.926333	0.997985	Increase	nonDE	-1.25729	-1.6531	0.102546	0.886736	Decrease	nonDE	-1.14367	-1.50259	0.137201	0.765365	Decrease	nonDE	-0.608537	-0.799148	0.426762	0.824256	Decrease	nonDE	-1.36372	-1.79637	0.0765164	0.641222	Decrease	nonDE
189	ENSMUSG00000001366	-0.19342	-1.10534	0.272515	0.792481	Decrease	nonDE	-0.27243	-1.54244	0.127139	0.634945	Decrease	nonDE	-0.345776	-1.92327	0.0582089	0.43853	Decrease	nonDE	-0.224965	-1.25784	0.212316	0.738512	Decrease	nonDE	-0.150039	-0.71066	0.47948	0.962162	Decrease	nonDE	-0.0180828	-0.0870644	0.93085	0.98318	Decrease	nonDE	-0.394092	-1.73242	0.087273	0.552287	Decrease	nonDE	0.00542671	0.0259602	0.979357	0.999974	Increase	nonDE
190	ENSMUSG00000001376	0.0975433	0.518747	0.605441	0.921499	Increase	nonDE	-0.125652	-0.647549	0.519223	0.896513	Decrease	nonDE	0.113058	0.594619	0.55386	0.87374	Increase	nonDE	0.11488	0.598563	0.55124	0.893171	Increase	nonDE	0.287734	1.17694	0.242883	0.935407	Increase	nonDE	0.00311423	0.012336	0.99019	0.997526	Increase	nonDE	0.20118	0.779768	0.437943	0.829967	Increase	nonDE	0.160561	0.639331	0.524526	0.916211	Increase	nonDE
191	ENSMUSG00000001380	-0.169597	-0.797655	0.427551	0.849581	Decrease	nonDE	0.00915224	0.0440395	0.964988	0.994965	Increase	nonDE	-0.467888	-2.07448	0.0414136	0.393861	Decrease	nonDE	-0.0707038	-0.328064	0.743764	0.955123	Decrease	nonDE	-0.280155	-1.06961	0.288171	0.938319	Decrease	nonDE	-0.00239895	-0.00950895	0.992438	0.997688	Decrease	nonDE	-0.255498	-0.932914	0.353812	0.785819	Decrease	nonDE	-0.0135871	-0.0533298	0.957609	0.997429	Decrease	nonDE
192	ENSMUSG00000001383	0.0483251	0.582499	0.561951	0.910595	Increase	nonDE	0.0927061	1.12084	0.265878	0.768202	Increase	nonDE	0.0467457	0.557207	0.57902	0.886614	Increase	nonDE	0.0191259	0.225227	0.822406	0.969876	Increase	nonDE	0.0404699	0.434028	0.665495	0.978271	Increase	nonDE	-0.00926358	-0.0990126	0.921388	0.98115	Decrease	nonDE	0.107355	1.1318	0.261268	0.720904	Increase	nonDE	0.029891	0.317895	0.751435	0.948852	Increase	nonDE
193	ENSMUSG00000001403	0.389537	0.620813	0.536576	0.905405	Increase	nonDE	-0.192599	-0.308279	0.758712	0.943297	Decrease	nonDE	0.867548	1.38017	0.171573	0.614425	Increase	nonDE	0.765119	1.21781	0.227054	0.744622	Increase	nonDE	0.116308	0.185621	0.853235	0.984576	Increase	nonDE	-0.288821	-0.461951	0.645433	0.963116	Decrease	nonDE	1.1287	1.7965	0.0763797	0.54341	Increase	nonDE	0.19116	0.305168	0.761071	0.948852	Increase	nonDE
194	ENSMUSG00000001415	0.0507961	0.247256	0.805376	0.95054	Increase	nonDE	0.371793	1.88539	0.0631907	0.517835	Increase	nonDE	-0.0755261	-0.35773	0.721535	0.921822	Decrease	nonDE	0.101736	0.487476	0.627321	0.913566	Increase	nonDE	-0.267819	-1.103	0.273501	0.937466	Decrease	nonDE	-0.201093	-0.84472	0.400913	0.91363	Decrease	nonDE	-0.172932	-0.703968	0.483599	0.856154	Decrease	nonDE	-0.258716	-1.06551	0.29001	0.829074	Decrease	nonDE
195	ENSMUSG00000001416	-0.360373	-1.87964	0.0639808	0.599239	Decrease	nonDE	-0.274384	-1.44895	0.151456	0.66647	Decrease	nonDE	-0.394469	-2.02023	0.0468762	0.406505	Decrease	nonDE	-0.593982	-2.92658	0.00451527	0.25687	Decrease	nonDE	-0.294313	-1.38913	0.168842	0.914584	Decrease	nonDE	-0.206194	-0.986646	0.32694	0.875366	Decrease	nonDE	-0.334099	-1.51835	0.133066	0.613284	Decrease	nonDE	0.0231018	0.113077	0.910267	0.982696	Increase	nonDE
196	ENSMUSG00000001418	-0.00010311	-0.000336721	0.999732	0.999921	Decrease	nonDE	0.224917	0.760161	0.449505	0.86229	Increase	nonDE	-0.251491	-0.770188	0.44357	0.816736	Decrease	nonDE	0.13493	0.441004	0.660459	0.925237	Increase	nonDE	-0.621793	-1.79024	0.0773888	0.867922	Decrease	nonDE	-1.19891	-3.09406	0.00276065	0.167499	Decrease	nonDE	-0.34239	-0.996146	0.322333	0.768949	Decrease	nonDE	-0.578476	-1.64852	0.103365	0.6834	Decrease	nonDE
197	ENSMUSG00000001419	-0.511722	-2.35494	0.0213997	0.47046	Decrease	nonDE	-0.51623	-2.37514	0.0203498	0.334449	Decrease	nonDE	-0.615344	-2.75474	0.00751873	0.242882	Decrease	nonDE	-0.433416	-1.96544	0.0534225	0.529516	Decrease	nonDE	-0.109054	-0.405959	0.686039	0.978271	Decrease	nonDE	-0.425778	-1.51331	0.134807	0.760103	Decrease	nonDE	-0.238653	-0.834034	0.407164	0.813376	Decrease	nonDE	-0.295172	-1.0541	0.295546	0.831999	Decrease	nonDE
198	ENSMUSG00000001420	-0.194059	-0.316126	0.752772	0.944608	Decrease	nonDE	-0.1843	-0.3002	0.764842	0.943297	Decrease	nonDE	-0.103943	-0.169261	0.86604	0.966109	Decrease	nonDE	-0.416892	-0.680744	0.498097	0.890217	Decrease	nonDE	0.693541	1.12919	0.262359	0.937443	Increase	nonDE	-0.293084	-0.47981	0.632738	0.963116	Decrease	nonDE	0.541774	0.883737	0.379619	0.798711	Increase	nonDE	0.189153	0.309075	0.758108	0.948852	Increase	nonDE
199	ENSMUSG00000001424	0.286509	1.33722	0.185129	0.73069	Increase	nonDE	0.117524	0.536372	0.593264	0.914225	Increase	nonDE	0.438855	2.06335	0.0424865	0.396741	Increase	nonDE	0.0418217	0.184607	0.854028	0.981211	Increase	nonDE	-0.0572447	-0.266927	0.790246	0.984576	Decrease	nonDE	-0.153403	-0.70744	0.481452	0.921049	Decrease	nonDE	-0.10726	-0.475408	0.635857	0.888673	Decrease	nonDE	-0.0329001	-0.152594	0.879122	0.974963	Decrease	nonDE
200	ENSMUSG00000001435	1.50077	1.90525	0.0608278	0.594499	Increase	nonDE	0.957514	1.20492	0.232266	0.74152	Increase	nonDE	1.14938	1.44789	0.152083	0.588233	Increase	nonDE	2.36555	3.12421	0.00258778	0.21129	Increase	nonDE	0.72765	0.915648	0.362974	0.954522	Increase	nonDE	1.08346	1.36828	0.175571	0.788137	Increase	nonDE	0.945027	1.18959	0.238201	0.708028	Increase	nonDE	1.37796	1.74929	0.0845936	0.654778	Increase	nonDE
201	ENSMUSG00000001436	-0.320272	-0.907029	0.367252	0.8238	Decrease	nonDE	-0.991141	-2.46274	0.0160466	0.304043	Decrease	nonDE	-0.751217	-1.89913	0.0613341	0.445781	Decrease	nonDE	-0.753117	-1.87948	0.0640035	0.542882	Decrease	nonDE	-0.158732	-0.331114	0.741467	0.984576	Decrease	nonDE	0.441568	0.999272	0.320827	0.874516	Increase	nonDE	-0.777503	-1.41515	0.161099	0.64492	Decrease	nonDE	-0.587157	-1.12392	0.264576	0.812356	Decrease	nonDE
202	ENSMUSG00000001440	-0.0811887	-0.569827	0.570472	0.912386	Decrease	nonDE	-0.0760158	-0.532563	0.595886	0.915357	Decrease	nonDE	0.0507873	0.357913	0.721398	0.921787	Increase	nonDE	0.0236038	0.164264	0.869958	0.986199	Increase	nonDE	-0.0449987	-0.28276	0.778128	0.984576	Decrease	nonDE	-0.067174	-0.422855	0.673593	0.963116	Decrease	nonDE	0.0222595	0.136997	0.891395	0.979967	Increase	nonDE	-0.0229554	-0.143755	0.886073	0.976209	Decrease	nonDE
203	ENSMUSG00000001441	0.0693347	0.632965	0.528652	0.902929	Increase	nonDE	-0.0130247	-0.11786	0.906489	0.980959	Decrease	nonDE	0.0836967	0.758111	0.450724	0.819423	Increase	nonDE	-0.0142685	-0.126702	0.89951	0.992369	Decrease	nonDE	0.0943771	0.780466	0.437535	0.961957	Increase	nonDE	0.0427596	0.352063	0.725763	0.973167	Increase	nonDE	0.131468	1.06528	0.290117	0.74253	Increase	nonDE	0.172887	1.43088	0.156553	0.74146	Increase	nonDE
204	ENSMUSG00000001444	0.597054	0.981925	0.329245	0.815367	Increase	nonDE	-0.768313	-1.27018	0.207885	0.724748	Decrease	nonDE	0.688212	1.13183	0.261257	0.698536	Increase	nonDE	0.771659	1.2691	0.20827	0.736354	Increase	nonDE	0.114519	0.190338	0.84955	0.984576	Increase	nonDE	0.896352	1.48178	0.142524	0.76886	Increase	nonDE	0.360829	0.599476	0.550635	0.872081	Increase	nonDE	0.576258	0.95553	0.342332	0.851502	Increase	nonDE
205	ENSMUSG00000001445	0.492565	1.01831	0.311754	0.811117	Increase	nonDE	0.633174	1.35015	0.180967	0.701529	Increase	nonDE	0.378028	0.771883	0.442572	0.816221	Increase	nonDE	0.442938	0.897076	0.372505	0.834487	Increase	nonDE	-0.391319	-0.855949	0.394711	0.961957	Decrease	nonDE	-0.755239	-1.57271	0.119931	0.735213	Decrease	nonDE	-0.918102	-1.80847	0.0744794	0.541785	Decrease	nonDE	-0.14492	-0.333474	0.739693	0.948852	Decrease	nonDE
206	ENSMUSG00000001467	-0.0666192	-0.455751	0.649866	0.942344	Decrease	nonDE	-0.138168	-0.936811	0.351816	0.816755	Decrease	nonDE	-0.238482	-1.58376	0.117393	0.539774	Decrease	nonDE	-0.447188	-2.85854	0.00548662	0.27526	Decrease	nonDE	0.0229304	0.134134	0.89365	0.985645	Increase	nonDE	0.0261077	0.153297	0.87857	0.978499	Increase	nonDE	-0.204379	-1.12197	0.265402	0.723796	Decrease	nonDE	-0.205385	-1.15571	0.251411	0.803509	Decrease	nonDE
207	ENSMUSG00000001472	0.0289784	0.335679	0.738036	0.944608	Increase	nonDE	0.0838438	0.975479	0.33241	0.811357	Increase	nonDE	-0.0564549	-0.639869	0.524178	0.857609	Decrease	nonDE	-0.0342078	-0.385568	0.700891	0.941794	Decrease	nonDE	0.175027	1.71236	0.0908979	0.879347	Increase	nonDE	0.105441	1.02503	0.308592	0.871202	Increase	nonDE	-0.0182537	-0.170315	0.865214	0.969571	Decrease	nonDE	0.140733	1.36307	0.176878	0.761493	Increase	nonDE
208	ENSMUSG00000001473	0.781312	1.17612	0.243208	0.773077	Increase	nonDE	2.52303	3.86448	0.000232379	0.0258797	Increase	DE	0.696733	1.05003	0.297024	0.721083	Increase	nonDE	0.778525	1.17393	0.244082	0.757663	Increase	nonDE	0.908594	1.36502	0.176265	0.91623	Increase	nonDE	1.58942	2.39079	0.0192823	0.419314	Increase	nonDE	0.360829	0.544838	0.587457	0.875009	Increase	nonDE	1.55837	2.34272	0.0217568	0.495838	Increase	nonDE
209	ENSMUSG00000001482	0.0492264	0.268302	0.789192	0.945099	Increase	nonDE	-0.338728	-1.74612	0.0848224	0.5714	Decrease	nonDE	0.0315774	0.170402	0.865146	0.966109	Increase	nonDE	-0.240616	-1.22978	0.222566	0.744258	Decrease	nonDE	-0.0344241	-0.161619	0.872034	0.984576	Decrease	nonDE	0.386694	1.92272	0.0582534	0.60346	Increase	nonDE	0.19645	0.917016	0.362028	0.790501	Increase	nonDE	-0.0432921	-0.200191	0.841865	0.964279	Decrease	nonDE
210	ENSMUSG00000001493	0.59844	0.928453	0.356105	0.821844	Increase	nonDE	1.49344	2.32279	0.0228623	0.349845	Increase	nonDE	-0.103778	-0.161921	0.871797	0.966109	Decrease	nonDE	0.556451	0.864398	0.390083	0.84027	Increase	nonDE	-0.0646859	-0.100062	0.920558	0.98639	Decrease	nonDE	0.315125	0.487342	0.627416	0.963116	Increase	nonDE	-0.21527	-0.333746	0.739488	0.927686	Decrease	nonDE	0.398496	0.616378	0.539483	0.919413	Increase	nonDE
211	ENSMUSG00000001496	0.204396	0.391988	0.696161	0.944608	Increase	nonDE	0.606281	1.15983	0.249739	0.75291	Increase	nonDE	0.293797	0.563696	0.574617	0.884857	Increase	nonDE	0.377063	0.723141	0.471808	0.883473	Increase	nonDE	0.116308	0.221869	0.825009	0.984576	Increase	nonDE	-0.288821	-0.552162	0.582454	0.956027	Decrease	nonDE	-0.031818	-0.0608306	0.951653	0.986377	Decrease	nonDE	-0.207857	-0.397297	0.692259	0.948852	Decrease	nonDE
212	ENSMUSG00000001506	-1.31927	-2.5646	0.0122967	0.435717	Decrease	nonDE	-0.96933	-1.98342	0.0509243	0.478915	Decrease	nonDE	-0.547548	-1.17905	0.242047	0.685538	Decrease	nonDE	0.173647	0.41399	0.680045	0.934285	Increase	nonDE	-1.1302	-2.46513	0.0159478	0.768261	Decrease	nonDE	-1.9555	-3.76618	0.000324467	0.0494826	Decrease	DE	-1.17214	-2.46009	0.0161562	0.392948	Decrease	nonDE	-1.71363	-3.38269	0.00113602	0.178306	Decrease	nonDE
213	ENSMUSG00000001507	0.211926	0.65402	0.515069	0.89821	Increase	nonDE	-0.201953	-0.579537	0.563937	0.906053	Decrease	nonDE	0.157412	0.475891	0.635514	0.900467	Increase	nonDE	-0.298038	-0.815324	0.417429	0.855323	Decrease	nonDE	-0.0160248	-0.0382678	0.969574	0.996841	Decrease	nonDE	0.277616	0.690877	0.491743	0.921049	Increase	nonDE	0.501463	1.2539	0.213712	0.689878	Increase	nonDE	0.000465668	0.00111127	0.999116	0.999974	Increase	nonDE
214	ENSMUSG00000001517	0.0220377	0.0363594	0.971091	0.998496	Increase	nonDE	0.422145	0.696113	0.488477	0.881737	Increase	nonDE	0.692394	1.14276	0.256717	0.695292	Increase	nonDE	-0.598869	-0.993204	0.323755	0.812279	Decrease	nonDE	-0.0667354	-0.110151	0.912579	0.98639	Decrease	nonDE	-0.871471	-1.4456	0.152393	0.773848	Decrease	nonDE	-0.0366127	-0.060515	0.951904	0.986377	Decrease	nonDE	-0.393688	-0.651815	0.516482	0.913894	Decrease	nonDE
215	ENSMUSG00000001518	-0.230993	-0.568441	0.571407	0.912386	Decrease	nonDE	-0.548352	-1.26964	0.208077	0.724748	Decrease	nonDE	-0.338705	-0.808801	0.421149	0.806411	Decrease	nonDE	-0.622666	-1.42607	0.157935	0.686307	Decrease	nonDE	-0.760887	-1.48887	0.14065	0.904949	Decrease	nonDE	-0.496346	-1.0097	0.315838	0.874516	Decrease	nonDE	-0.232641	-0.467062	0.641789	0.891664	Decrease	nonDE	-0.307224	-0.643204	0.522024	0.915163	Decrease	nonDE
216	ENSMUSG00000001520	0.0102239	0.0223316	0.982242	0.998496	Increase	nonDE	-0.258467	-0.539701	0.590978	0.91404	Decrease	nonDE	-0.220164	-0.458555	0.64786	0.900467	Decrease	nonDE	-0.568861	-1.12781	0.262941	0.76795	Decrease	nonDE	0.24944	0.642799	0.522285	0.968152	Increase	nonDE	-0.0201772	-0.0497668	0.960438	0.993108	Decrease	nonDE	-0.25535	-0.587865	0.558362	0.872081	Decrease	nonDE	-0.0695471	-0.172241	0.863705	0.971652	Decrease	nonDE
217	ENSMUSG00000001521	0.598148	1.08405	0.281761	0.798823	Increase	nonDE	-0.0632927	-0.104754	0.916846	0.983533	Decrease	nonDE	-0.00857171	-0.0142807	0.988643	0.996799	Decrease	nonDE	-0.787358	-1.2258	0.224052	0.744622	Decrease	nonDE	0.519262	0.911547	0.364883	0.954522	Increase	nonDE	0.251441	0.429106	0.669057	0.963116	Increase	nonDE	0.6621	1.16198	0.24887	0.713549	Increase	nonDE	0.275151	0.469008	0.640403	0.948822	Increase	nonDE
218	ENSMUSG00000001524	0.819471	1.64607	0.103869	0.653884	Increase	nonDE	0.857238	1.72296	0.0889528	0.581433	Increase	nonDE	0.257257	0.479325	0.633081	0.900467	Increase	nonDE	0.222744	0.410735	0.68242	0.935111	Increase	nonDE	0.673894	1.21983	0.226291	0.932073	Increase	nonDE	-0.0495016	-0.0847258	0.932702	0.984031	Decrease	nonDE	-0.0657086	-0.111555	0.91147	0.986377	Decrease	nonDE	0.880431	1.62025	0.109312	0.692697	Increase	nonDE
219	ENSMUSG00000001525	-0.345719	-2.2527	0.0284093	0.500121	Decrease	nonDE	-0.471927	-3.02252	0.00384425	0.145239	Decrease	nonDE	-0.307942	-1.99077	0.051632	0.422549	Decrease	nonDE	-0.434278	-2.73658	0.008411	0.312926	Decrease	nonDE	-0.317708	-1.64535	0.10577	0.888766	Decrease	nonDE	-0.279623	-1.45622	0.151184	0.772092	Decrease	nonDE	-0.473215	-2.33324	0.0234313	0.414901	Decrease	nonDE	-0.358039	-1.83146	0.0726106	0.636605	Decrease	nonDE
220	ENSMUSG00000001542	0.144354	0.696554	0.488202	0.883913	Increase	nonDE	0.10875	0.520608	0.60415	0.917554	Increase	nonDE	-0.203559	-0.922081	0.359398	0.766639	Decrease	nonDE	-0.228383	-1.01919	0.311337	0.805666	Decrease	nonDE	0.138031	0.524971	0.601128	0.978271	Increase	nonDE	0.0742199	0.280697	0.779704	0.978499	Increase	nonDE	-0.231691	-0.791439	0.431145	0.826643	Decrease	nonDE	-0.121204	-0.436194	0.66393	0.948852	Decrease	nonDE
221	ENSMUSG00000001552	0.028499	0.0741279	0.941103	0.992956	Increase	nonDE	-0.166406	-0.414709	0.67952	0.943297	Decrease	nonDE	-0.383331	-0.912325	0.364476	0.77075	Decrease	nonDE	-0.390442	-0.916751	0.362166	0.828565	Decrease	nonDE	-1.72433	-2.98907	0.00376572	0.614975	Decrease	nonDE	-0.417872	-0.798479	0.427075	0.918794	Decrease	nonDE	-1.16965	-2.04512	0.0442972	0.479565	Decrease	nonDE	-0.681152	-1.25202	0.214394	0.7853	Decrease	nonDE
222	ENSMUSG00000001555	1.3459	2.05291	0.0435153	0.551162	Increase	nonDE	0.855597	1.24559	0.216732	0.731825	Increase	nonDE	0.826329	1.19515	0.235735	0.678581	Increase	nonDE	0.63368	0.90772	0.366889	0.83064	Increase	nonDE	-0.0547434	-0.0831479	0.933952	0.988059	Decrease	nonDE	0.316851	0.495548	0.62164	0.963116	Increase	nonDE	-1.06029	-1.56066	0.12275	0.599526	Decrease	nonDE	-0.276346	-0.41413	0.679943	0.948852	Decrease	nonDE
223	ENSMUSG00000001569	-0.0350743	-0.216908	0.82886	0.957972	Decrease	nonDE	-0.135305	-0.823543	0.41277	0.838921	Decrease	nonDE	-0.0382406	-0.233186	0.816242	0.959338	Decrease	nonDE	-0.0225683	-0.136519	0.891771	0.989992	Decrease	nonDE	0.194343	1.02493	0.308642	0.945397	Increase	nonDE	0.328523	1.76016	0.0823947	0.673394	Increase	nonDE	0.345404	1.80515	0.0750035	0.541972	Increase	nonDE	0.131801	0.682156	0.49721	0.903086	Increase	nonDE
224	ENSMUSG00000001576	-0.157055	-0.99833	0.32128	0.812739	Decrease	nonDE	-0.305878	-1.91015	0.0598781	0.507944	Decrease	nonDE	-0.293303	-1.81574	0.0733454	0.470322	Decrease	nonDE	-0.334334	-2.0422	0.0445927	0.509356	Decrease	nonDE	-0.391551	-2.05923	0.0428904	0.817752	Decrease	nonDE	-0.440021	-2.30766	0.0237348	0.449737	Decrease	nonDE	-0.531907	-2.64417	0.00993957	0.356708	Decrease	nonDE	-0.408225	-2.12563	0.036775	0.56564	Decrease	nonDE
225	ENSMUSG00000001604	0.202859	0.307883	0.759012	0.944608	Increase	nonDE	-0.182029	-0.277023	0.782513	0.943297	Decrease	nonDE	0.47787	0.724918	0.470724	0.828834	Increase	nonDE	-0.414621	-0.632559	0.528916	0.893171	Decrease	nonDE	0.116967	0.178515	0.858792	0.984576	Increase	nonDE	1.38856	2.11944	0.0373118	0.531876	Increase	nonDE	1.12687	1.71523	0.090369	0.556481	Increase	nonDE	0.886618	1.34907	0.181311	0.763733	Increase	nonDE
226	ENSMUSG00000001627	-0.0878522	-0.471664	0.638515	0.935291	Decrease	nonDE	0.143209	0.789852	0.432066	0.849668	Increase	nonDE	-0.403364	-2.02577	0.0462905	0.406434	Decrease	nonDE	-0.140944	-0.733578	0.465458	0.879874	Decrease	nonDE	-0.00232168	-0.011046	0.991216	0.999873	Decrease	nonDE	0.358456	1.78948	0.0775124	0.663044	Increase	nonDE	-0.240351	-1.06973	0.288121	0.740896	Decrease	nonDE	-0.0179619	-0.0842613	0.93307	0.989596	Decrease	nonDE
227	ENSMUSG00000001630	-0.326329	-1.21225	0.229164	0.763	Decrease	nonDE	-0.292408	-1.09812	0.275611	0.774363	Decrease	nonDE	0.420973	1.75156	0.0838743	0.483987	Increase	nonDE	-0.304614	-1.11178	0.269728	0.772019	Decrease	nonDE	-0.120485	-0.390667	0.697134	0.978271	Decrease	nonDE	-0.148249	-0.476641	0.634982	0.963116	Decrease	nonDE	-0.0404071	-0.127459	0.898913	0.983379	Decrease	nonDE	-0.167223	-0.53242	0.595985	0.932556	Decrease	nonDE
228	ENSMUSG00000001632	0.080057	0.379758	0.705182	0.944608	Increase	nonDE	0.182419	0.878532	0.382418	0.82423	Increase	nonDE	-0.0059429	-0.0275763	0.978072	0.995838	Decrease	nonDE	-0.332611	-1.44751	0.151858	0.680785	Decrease	nonDE	0.00965669	0.038281	0.969564	0.996841	Increase	nonDE	0.307275	1.28005	0.204412	0.811118	Increase	nonDE	0.126985	0.492519	0.62377	0.883147	Increase	nonDE	0.447904	1.87093	0.0651949	0.629877	Increase	nonDE
229	ENSMUSG00000001642	0.111392	0.16011	0.873219	0.974297	Increase	nonDE	0.211655	0.304004	0.761954	0.943297	Increase	nonDE	0.690743	0.992018	0.32433	0.739428	Increase	nonDE	-0.0136926	-0.0197299	0.98431	0.997985	Decrease	nonDE	0.118441	0.170232	0.865279	0.984576	Increase	nonDE	0.684435	0.984174	0.328146	0.876022	Increase	nonDE	-0.0321117	-0.0462568	0.963227	0.986377	Decrease	nonDE	0.187351	0.269347	0.788391	0.948852	Increase	nonDE
230	ENSMUSG00000001663	0.315028	1.17279	0.244536	0.773077	Increase	nonDE	0.275344	1.01987	0.311017	0.800282	Increase	nonDE	0.305911	1.12728	0.263162	0.699271	Increase	nonDE	0.0875129	0.306405	0.760133	0.956266	Increase	nonDE	0.168111	0.487506	0.6273	0.978271	Increase	nonDE	-0.272278	-0.730025	0.467614	0.920768	Decrease	nonDE	-0.113012	-0.304424	0.761635	0.933326	Decrease	nonDE	0.192758	0.551425	0.582956	0.928256	Increase	nonDE
231	ENSMUSG00000001665	-0.321656	-0.488926	0.626349	0.930194	Decrease	nonDE	-1.21769	-1.75126	0.0840709	0.571088	Decrease	nonDE	-0.20186	-0.305151	0.761113	0.937881	Decrease	nonDE	-0.450553	-0.666432	0.50722	0.891706	Decrease	nonDE	0.71657	0.980506	0.330051	0.949801	Increase	nonDE	0.205981	0.27256	0.785955	0.978499	Increase	nonDE	0.262653	0.345907	0.7304	0.925673	Increase	nonDE	0.225495	0.298196	0.766395	0.948852	Increase	nonDE
232	ENSMUSG00000001666	-0.404486	-1.74211	0.0855257	0.624008	Decrease	nonDE	-0.286081	-1.25009	0.215095	0.729782	Decrease	nonDE	-0.858396	-3.36969	0.00118364	0.120444	Decrease	nonDE	-0.524464	-2.14868	0.0348372	0.48822	Decrease	nonDE	0.260935	0.966512	0.336847	0.95076	Increase	nonDE	-0.0189858	-0.0672943	0.946524	0.988937	Decrease	nonDE	-0.423051	-1.3288	0.18788	0.668994	Decrease	nonDE	-0.203592	-0.696979	0.487937	0.899742	Decrease	nonDE
233	ENSMUSG00000001672	0.109121	0.183595	0.854819	0.968201	Increase	nonDE	0.391896	0.658587	0.512147	0.894037	Increase	nonDE	0.0793972	0.133684	0.894005	0.967649	Increase	nonDE	0.745038	1.25241	0.214252	0.740213	Increase	nonDE	0.114519	0.194606	0.846219	0.984576	Increase	nonDE	0.103827	0.17636	0.860479	0.978499	Increase	nonDE	0.360829	0.612918	0.541756	0.870825	Increase	nonDE	0.18479	0.313819	0.754517	0.948852	Increase	nonDE
234	ENSMUSG00000001674	0.139742	0.310802	0.7568	0.944608	Increase	nonDE	0.223577	0.50536	0.614766	0.92358	Increase	nonDE	-0.374174	-0.76303	0.447802	0.817752	Decrease	nonDE	-0.384542	-0.77155	0.442768	0.868518	Decrease	nonDE	0.399077	0.72873	0.468402	0.962162	Increase	nonDE	0.21269	0.380363	0.704735	0.966622	Increase	nonDE	0.421437	0.734576	0.464853	0.846042	Increase	nonDE	0.83744	1.60589	0.112437	0.694595	Increase	nonDE
235	ENSMUSG00000001687	-0.244244	-1.33778	0.184949	0.730525	Decrease	nonDE	-0.225346	-1.23497	0.220638	0.734212	Decrease	nonDE	-0.460144	-2.42657	0.0176067	0.301971	Decrease	nonDE	0.00557614	0.0308046	0.975506	0.997985	Increase	nonDE	0.119717	0.620473	0.536798	0.973928	Increase	nonDE	-0.108507	-0.547309	0.585766	0.956566	Decrease	nonDE	-0.290223	-1.38615	0.169746	0.651304	Decrease	nonDE	-0.10874	-0.544595	0.587623	0.929305	Decrease	nonDE
236	ENSMUSG00000001700	0.235303	1.06156	0.291789	0.803099	Increase	nonDE	-0.50451	-2.02588	0.0462791	0.45921	Decrease	nonDE	-0.404056	-1.64897	0.103272	0.516908	Decrease	nonDE	-0.267665	-1.08623	0.280802	0.779954	Decrease	nonDE	-0.117418	-0.500344	0.618275	0.978271	Decrease	nonDE	-0.596535	-2.33864	0.0219789	0.435165	Decrease	nonDE	-0.564565	-2.13545	0.0359386	0.464758	Decrease	nonDE	-0.821587	-3.03037	0.00333545	0.272766	Decrease	nonDE
237	ENSMUSG00000001707	0.207424	0.823213	0.412957	0.83952	Increase	nonDE	-0.306662	-1.10945	0.270727	0.772618	Decrease	nonDE	-0.522788	-1.78405	0.0783983	0.478596	Decrease	nonDE	-0.353476	-1.24195	0.218065	0.742589	Decrease	nonDE	0.0369891	0.116084	0.907892	0.98639	Increase	nonDE	0.206396	0.660322	0.511039	0.925531	Increase	nonDE	-0.237973	-0.679509	0.498875	0.862966	Decrease	nonDE	0.166724	0.526833	0.599841	0.934644	Increase	nonDE
238	ENSMUSG00000001729	-0.330352	-1.37175	0.174167	0.726369	Decrease	nonDE	-0.356351	-1.47518	0.144285	0.657795	Decrease	nonDE	-0.376273	-1.5346	0.129026	0.557535	Decrease	nonDE	-0.524603	-2.04463	0.0443462	0.509263	Decrease	nonDE	-0.369076	-1.42369	0.15862	0.907209	Decrease	nonDE	-0.528764	-1.97125	0.0523279	0.588692	Decrease	nonDE	-0.916238	-3.03667	0.00327401	0.285082	Decrease	nonDE	-0.353878	-1.34855	0.181479	0.763733	Decrease	nonDE
239	ENSMUSG00000001741	0.135955	0.189946	0.849857	0.966105	Increase	nonDE	0.732552	1.03433	0.304256	0.79395	Increase	nonDE	1.29793	1.89605	0.0617456	0.446662	Increase	nonDE	0.237379	0.331485	0.741188	0.955	Increase	nonDE	0.199025	0.567398	0.572112	0.978271	Increase	nonDE	0.327523	0.950222	0.345005	0.882821	Increase	nonDE	0.310357	0.866999	0.388665	0.803676	Increase	nonDE	-0.323187	-0.827755	0.410395	0.865854	Decrease	nonDE
240	ENSMUSG00000001750	-0.230119	-0.339665	0.735044	0.944608	Decrease	nonDE	1.18917	1.913	0.0595066	0.507639	Increase	nonDE	0.586395	0.887148	0.377792	0.780385	Increase	nonDE	0.236129	0.350499	0.726931	0.950526	Increase	nonDE	-1.04872	-1.59888	0.113988	0.889029	Decrease	nonDE	-0.0697245	-0.109177	0.913349	0.978932	Decrease	nonDE	-0.292103	-0.448496	0.655069	0.897422	Decrease	nonDE	-0.224426	-0.347934	0.72885	0.948852	Decrease	nonDE
241	ENSMUSG00000001751	0.262144	0.575217	0.56684	0.910991	Increase	nonDE	0.298741	0.652674	0.515931	0.894753	Increase	nonDE	1.17648	2.83674	0.00583645	0.222435	Increase	nonDE	1.06697	2.55192	0.0127159	0.351576	Increase	nonDE	0.573909	1.29406	0.199554	0.923859	Increase	nonDE	0.313606	0.678305	0.499634	0.922274	Increase	nonDE	-0.0684293	-0.137595	0.890924	0.979649	Decrease	nonDE	0.763858	1.75729	0.0828864	0.651409	Increase	nonDE
242	ENSMUSG00000001755	0.358776	2.10178	0.0388783	0.53791	Increase	nonDE	0.175656	1.00562	0.31778	0.803351	Increase	nonDE	0.452409	2.65263	0.00971494	0.258437	Increase	nonDE	0.235947	1.33287	0.186549	0.719013	Increase	nonDE	0.0165437	0.0911753	0.927593	0.986791	Increase	nonDE	0.0268531	0.148474	0.882361	0.978499	Increase	nonDE	0.0673707	0.362372	0.718077	0.924026	Increase	nonDE	0.116455	0.646882	0.519653	0.914253	Increase	nonDE
243	ENSMUSG00000001761	-1.0897	-1.55243	0.124705	0.669902	Decrease	nonDE	-0.50533	-0.720028	0.473711	0.873764	Decrease	nonDE	0.0631096	0.090364	0.928235	0.975851	Increase	nonDE	0.719363	1.05722	0.293753	0.795137	Increase	nonDE	0.316719	0.46157	0.645705	0.978271	Increase	nonDE	-0.153315	-0.220156	0.826338	0.978499	Decrease	nonDE	0.538566	0.787732	0.433298	0.82846	Increase	nonDE	0.0676398	0.0976065	0.922501	0.986612	Increase	nonDE
244	ENSMUSG00000001763	0.345162	0.972482	0.333889	0.815367	Increase	nonDE	-0.109621	-0.286737	0.775092	0.943297	Decrease	nonDE	0.230973	0.635687	0.526886	0.859923	Increase	nonDE	0.0760717	0.202058	0.84041	0.975894	Increase	nonDE	0.199624	0.54562	0.586921	0.978271	Increase	nonDE	0.409582	1.16672	0.246965	0.84627	Increase	nonDE	0.774369	2.24969	0.0273564	0.427813	Increase	nonDE	0.55224	1.57857	0.118579	0.702509	Increase	nonDE
245	ENSMUSG00000001767	-0.273288	-1.53328	0.12935	0.675604	Decrease	nonDE	-0.0682796	-0.392647	0.695677	0.943297	Decrease	nonDE	0.0847607	0.491892	0.62421	0.900467	Increase	nonDE	-0.0583081	-0.328331	0.743562	0.955123	Decrease	nonDE	0.0556513	0.283318	0.777702	0.984576	Increase	nonDE	-0.0152072	-0.0767707	0.939007	0.986625	Decrease	nonDE	0.278615	1.40414	0.164341	0.647726	Increase	nonDE	0.216433	1.11445	0.268591	0.816415	Increase	nonDE
246	ENSMUSG00000001768	0.361677	1.72527	0.0885335	0.629602	Increase	nonDE	0.742002	3.6813	0.000431127	0.0372353	Increase	DE	0.36832	1.73026	0.0876345	0.489596	Increase	nonDE	0.344542	1.59632	0.114558	0.632564	Increase	nonDE	0.892723	3.88335	0.000217833	0.166141	Increase	nonDE	0.744328	3.19038	0.00206405	0.143769	Increase	nonDE	0.634882	2.60375	0.0110803	0.363978	Increase	nonDE	0.703875	2.96899	0.00399297	0.292175	Increase	nonDE
247	ENSMUSG00000001773	0.752791	1.29909	0.197833	0.738205	Increase	nonDE	0.383936	0.645496	0.520546	0.89687	Increase	nonDE	1.11368	1.97616	0.0517577	0.422549	Increase	nonDE	0.520641	0.876567	0.383478	0.83817	Increase	nonDE	0.305759	0.613421	0.541426	0.975006	Increase	nonDE	0.0320209	0.0615676	0.951068	0.989869	Increase	nonDE	-0.259148	-0.478044	0.633988	0.888203	Decrease	nonDE	-0.338232	-0.62688	0.532613	0.91755	Decrease	nonDE
248	ENSMUSG00000001774	-0.285302	-2.0974	0.0392756	0.53791	Decrease	nonDE	-0.0133149	-0.100629	0.920109	0.985105	Decrease	nonDE	-0.287098	-2.0872	0.0402153	0.38923	Decrease	nonDE	-0.218869	-1.58909	0.116182	0.635634	Decrease	nonDE	0.150106	1.00937	0.315993	0.945397	Increase	nonDE	0.379858	2.61926	0.0106293	0.317133	Increase	nonDE	0.11949	0.780511	0.437509	0.829728	Increase	nonDE	0.0238615	0.157654	0.875146	0.97397	Increase	nonDE
249	ENSMUSG00000001783	0.0350492	0.210375	0.833937	0.959484	Increase	nonDE	-0.17905	-1.04831	0.297809	0.789926	Decrease	nonDE	0.252994	1.5397	0.127777	0.555329	Increase	nonDE	0.0115223	0.0677147	0.94619	0.997985	Increase	nonDE	-0.00877142	-0.047267	0.962424	0.996143	Decrease	nonDE	-0.101647	-0.542214	0.589254	0.958018	Decrease	nonDE	-0.339003	-1.67239	0.0985506	0.569181	Decrease	nonDE	0.0519538	0.281567	0.779039	0.948852	Increase	nonDE
250	ENSMUSG00000001785	0.299969	1.36772	0.175423	0.726846	Increase	nonDE	-0.0483283	-0.209998	0.83423	0.960986	Decrease	nonDE	0.284497	1.28234	0.203612	0.647064	Increase	nonDE	0.192497	0.843356	0.40167	0.846225	Increase	nonDE	-0.259607	-1.0241	0.30903	0.945397	Decrease	nonDE	-0.0987463	-0.400228	0.690109	0.963181	Decrease	nonDE	0.0189341	0.0756712	0.939879	0.986377	Increase	nonDE	-0.118863	-0.475249	0.63597	0.946216	Decrease	nonDE
251	ENSMUSG00000001786	-0.391359	-1.48388	0.141966	0.686307	Decrease	nonDE	-0.246366	-0.9623	0.338944	0.812639	Decrease	nonDE	-0.435298	-1.6283	0.10759	0.523005	Decrease	nonDE	-0.255335	-0.965066	0.337566	0.819256	Decrease	nonDE	-0.273446	-0.911625	0.364843	0.954522	Decrease	nonDE	-0.229988	-0.779422	0.438146	0.920069	Decrease	nonDE	-0.378159	-1.19624	0.235312	0.705253	Decrease	nonDE	-0.139936	-0.475486	0.635802	0.946216	Decrease	nonDE
252	ENSMUSG00000001794	-0.00210757	-0.0133849	0.989356	0.998496	Decrease	nonDE	-0.154975	-0.967731	0.336241	0.812347	Decrease	nonDE	0.0569093	0.360905	0.719169	0.920832	Increase	nonDE	-0.149152	-0.91668	0.362203	0.828565	Decrease	nonDE	-0.276255	-1.63713	0.105729	0.888766	Decrease	nonDE	-0.0345127	-0.210306	0.833991	0.978499	Decrease	nonDE	0.226443	1.3863	0.169701	0.651304	Increase	nonDE	0.176957	1.09262	0.278003	0.822083	Increase	nonDE
253	ENSMUSG00000001802	0.130538	0.693784	0.489928	0.884838	Increase	nonDE	0.0860167	0.453792	0.651269	0.938031	Increase	nonDE	0.119564	0.627158	0.532431	0.864081	Increase	nonDE	-0.0505285	-0.255825	0.798775	0.96212	Decrease	nonDE	0.0237561	0.106863	0.915178	0.98639	Increase	nonDE	-0.0159042	-0.0711716	0.943448	0.987674	Decrease	nonDE	0.0697822	0.306312	0.760203	0.93307	Increase	nonDE	-0.0154527	-0.0684719	0.945589	0.993973	Decrease	nonDE
254	ENSMUSG00000001827	-0.986302	-0.958389	0.342569	0.817666	Decrease	nonDE	-1.37458	-1.33938	0.186622	0.707601	Decrease	nonDE	-1.29019	-1.25722	0.214629	0.659189	Decrease	nonDE	-1.20693	-1.17558	0.245441	0.757663	Decrease	nonDE	-0.893451	-0.868388	0.389413	0.961957	Decrease	nonDE	1.14628	1.18085	0.243358	0.843251	Increase	nonDE	1.85552	2.02222	0.0486266	0.49193	Increase	nonDE	1.51374	1.60015	0.11599	0.699597	Increase	nonDE
255	ENSMUSG00000001829	-0.192705	-0.956722	0.341734	0.817666	Decrease	nonDE	-0.194038	-0.960083	0.340051	0.812732	Decrease	nonDE	-0.305109	-1.46973	0.145754	0.578507	Decrease	nonDE	-0.271715	-1.29558	0.199033	0.731327	Decrease	nonDE	-0.127605	-0.570516	0.570007	0.978271	Decrease	nonDE	-0.0145545	-0.0661334	0.947445	0.989142	Decrease	nonDE	-0.181102	-0.778691	0.438574	0.830074	Decrease	nonDE	-0.060183	-0.268094	0.789351	0.948852	Decrease	nonDE
256	ENSMUSG00000001833	-0.0945202	-1.47794	0.143546	0.687304	Decrease	nonDE	0.067652	1.0772	0.28479	0.781489	Increase	nonDE	-0.0729334	-1.12713	0.263226	0.699271	Decrease	nonDE	0.133944	2.10935	0.0382002	0.498191	Increase	nonDE	0.0481178	0.599325	0.550735	0.978271	Increase	nonDE	-0.0604024	-0.743679	0.459358	0.920728	Decrease	nonDE	-0.108907	-1.29298	0.199926	0.679179	Decrease	nonDE	-0.153607	-1.85418	0.067584	0.632486	Decrease	nonDE
257	ENSMUSG00000001844	0.0593788	0.22238	0.824613	0.956572	Increase	nonDE	-0.277224	-0.984565	0.327955	0.810566	Decrease	nonDE	-0.388477	-1.33182	0.18689	0.631388	Decrease	nonDE	-0.0951387	-0.339318	0.735304	0.95339	Decrease	nonDE	-0.0320631	-0.111758	0.911309	0.98639	Decrease	nonDE	-0.0609271	-0.211034	0.833424	0.978499	Decrease	nonDE	-0.260257	-0.828081	0.410212	0.816277	Decrease	nonDE	-0.172443	-0.574774	0.567138	0.924442	Decrease	nonDE
258	ENSMUSG00000001847	-0.440394	-2.5195	0.0139318	0.444182	Decrease	nonDE	-0.366765	-2.11165	0.0381263	0.423618	Decrease	nonDE	-0.452697	-2.56029	0.0125184	0.278436	Decrease	nonDE	-0.28988	-1.65499	0.102203	0.613287	Decrease	nonDE	-0.490316	-2.53569	0.0133545	0.73637	Decrease	nonDE	-0.294861	-1.5582	0.123494	0.740997	Decrease	nonDE	-0.666217	-3.25082	0.00173979	0.251212	Decrease	nonDE	-0.506027	-2.58599	0.0116958	0.42168	Decrease	nonDE
259	ENSMUSG00000001855	0.18195	0.911223	0.365053	0.8238	Increase	nonDE	0.00960853	0.0469955	0.96264	0.994965	Increase	nonDE	0.425908	2.16771	0.033305	0.369442	Increase	nonDE	-0.0849166	-0.402139	0.688708	0.937174	Decrease	nonDE	0.131585	0.606274	0.546135	0.977124	Increase	nonDE	0.125941	0.581444	0.562658	0.947721	Increase	nonDE	0.0143212	0.063587	0.949466	0.986377	Increase	nonDE	0.377534	1.7751	0.0798759	0.646243	Increase	nonDE
260	ENSMUSG00000001864	-0.128969	-0.436391	0.663788	0.944608	Decrease	nonDE	-1.17506	-3.27205	0.00160597	0.0871343	Decrease	nonDE	-0.270018	-0.882397	0.380338	0.78164	Decrease	nonDE	-0.21142	-0.681077	0.497888	0.890217	Decrease	nonDE	-0.139979	-0.550362	0.583682	0.978271	Decrease	nonDE	-0.354282	-1.34468	0.182719	0.792829	Decrease	nonDE	-0.577055	-2.02563	0.0463052	0.484759	Decrease	nonDE	-1.00971	-3.38148	0.00114038	0.178306	Decrease	nonDE
261	ENSMUSG00000001870	-0.0190709	-0.0608139	0.951667	0.997255	Decrease	nonDE	-0.669429	-1.89199	0.0622924	0.515492	Decrease	nonDE	-0.638909	-1.79673	0.0763428	0.475028	Decrease	nonDE	-0.298611	-0.878268	0.38256	0.838152	Decrease	nonDE	-0.857155	-1.94918	0.0549559	0.835471	Decrease	nonDE	-0.287032	-0.720516	0.473413	0.920768	Decrease	nonDE	-0.379768	-0.897877	0.37208	0.795702	Decrease	nonDE	-0.596429	-1.40213	0.164938	0.751005	Decrease	nonDE
262	ENSMUSG00000001891	-0.32767	-1.81494	0.07347	0.614453	Decrease	nonDE	-0.11461	-0.64826	0.518766	0.896283	Decrease	nonDE	-0.401471	-2.16319	0.0336635	0.371483	Decrease	nonDE	-0.2848	-1.5441	0.126709	0.654071	Decrease	nonDE	-0.0782844	-0.397135	0.692378	0.978271	Decrease	nonDE	-0.414155	-2.00868	0.0481154	0.573361	Decrease	nonDE	-0.384884	-1.7963	0.0764117	0.54341	Decrease	nonDE	-0.173244	-0.86045	0.392241	0.860308	Decrease	nonDE
263	ENSMUSG00000001909	-0.140004	-0.59817	0.551501	0.909718	Decrease	nonDE	-0.412585	-1.69005	0.0951071	0.595717	Decrease	nonDE	-0.0197845	-0.0849526	0.932522	0.976998	Decrease	nonDE	0.00969336	0.0414145	0.967074	0.997985	Increase	nonDE	0.0809332	0.349863	0.727407	0.984576	Increase	nonDE	-0.0361424	-0.154659	0.877499	0.978499	Decrease	nonDE	0.24282	1.04339	0.300068	0.751858	Increase	nonDE	0.149661	0.650712	0.51719	0.913894	Increase	nonDE
264	ENSMUSG00000001910	0.31554	2.09361	0.0396223	0.540988	Increase	nonDE	0.0520708	0.335798	0.737946	0.943297	Increase	nonDE	0.0596636	0.382208	0.703372	0.912668	Increase	nonDE	0.268381	1.74183	0.0855752	0.582945	Increase	nonDE	-0.0982038	-0.585646	0.559845	0.978271	Decrease	nonDE	0.0353559	0.213643	0.831396	0.978499	Increase	nonDE	0.0895216	0.530939	0.597006	0.876658	Increase	nonDE	0.171523	1.04688	0.298467	0.831999	Increase	nonDE
265	ENSMUSG00000001911	-0.179634	-1.17861	0.243805	0.773077	Decrease	nonDE	-0.244115	-1.5872	0.118404	0.625366	Decrease	nonDE	-0.521412	-3.24661	0.0020254	0.147737	Decrease	nonDE	0.0453521	0.299452	0.765764	0.956266	Increase	nonDE	-0.0322016	-0.215248	0.830399	0.984576	Decrease	nonDE	-0.171984	-1.13116	0.263071	0.857107	Decrease	nonDE	-0.0865395	-0.559081	0.578457	0.873002	Decrease	nonDE	0.160693	1.08953	0.28084	0.823703	Increase	nonDE
266	ENSMUSG00000001918	0.416744	0.631991	0.529285	0.9032	Increase	nonDE	0.0250545	0.038099	0.969708	0.994965	Increase	nonDE	0.10872	0.165276	0.869164	0.966109	Increase	nonDE	0.772545	1.17101	0.245247	0.757663	Increase	nonDE	-0.748236	-1.13962	0.258014	0.936198	Decrease	nonDE	-0.758928	-1.1554	0.251538	0.84827	Decrease	nonDE	-0.501925	-0.764157	0.447135	0.834386	Decrease	nonDE	-0.102771	-0.155923	0.876506	0.974314	Decrease	nonDE
267	ENSMUSG00000001924	-0.165755	-0.916683	0.363347	0.822356	Decrease	nonDE	-0.291434	-1.58748	0.118189	0.625366	Decrease	nonDE	-0.355883	-1.90738	0.0617457	0.446662	Decrease	nonDE	0.0113161	0.0625992	0.950315	0.997985	Increase	nonDE	-0.159457	-0.81391	0.419238	0.961957	Decrease	nonDE	-0.079011	-0.407351	0.685346	0.963181	Decrease	nonDE	-0.41645	-1.99534	0.0510136	0.499157	Decrease	nonDE	0.0109649	0.0565713	0.955094	0.997429	Increase	nonDE
268	ENSMUSG00000001930	-1.1118	-2.43295	0.0173219	0.451752	Decrease	nonDE	0.577435	1.53822	0.128139	0.63725	Increase	nonDE	0.939178	2.58377	0.0116869	0.277633	Increase	nonDE	1.31556	3.74688	0.000346248	0.0901737	Increase	nonDE	-0.951873	-1.94849	0.0550392	0.835471	Decrease	nonDE	0.267515	0.59557	0.553228	0.943528	Increase	nonDE	0.640158	1.45998	0.148407	0.630673	Increase	nonDE	0.186872	0.410063	0.682911	0.948852	Increase	nonDE
269	ENSMUSG00000001942	0.350598	1.57153	0.120205	0.664665	Increase	nonDE	0.087683	0.378283	0.706273	0.943297	Increase	nonDE	-0.0794347	-0.329349	0.742796	0.930515	Decrease	nonDE	0.223317	0.957487	0.341351	0.820211	Increase	nonDE	0.325573	1.14989	0.253786	0.935407	Increase	nonDE	0.151915	0.52342	0.602201	0.962898	Increase	nonDE	-0.0973551	-0.307954	0.758958	0.93307	Decrease	nonDE	-0.248315	-0.789274	0.432402	0.87503	Decrease	nonDE
270	ENSMUSG00000001943	0.202059	0.317049	0.752074	0.944608	Increase	nonDE	-0.188168	-0.296057	0.767992	0.943297	Decrease	nonDE	-0.0972214	-0.152921	0.878865	0.966109	Decrease	nonDE	0.375558	0.589283	0.557416	0.893971	Increase	nonDE	1.30334	2.05455	0.0433524	0.818391	Increase	nonDE	1.47574	2.3282	0.0225573	0.439919	Increase	nonDE	0.764434	1.20818	0.230715	0.701912	Increase	nonDE	0.576258	0.911555	0.364879	0.855174	Increase	nonDE
271	ENSMUSG00000001946	-0.984151	-2.7641	0.00715489	0.388077	Decrease	nonDE	0.132918	0.455077	0.650348	0.937583	Increase	nonDE	-0.500574	-1.49444	0.139193	0.570293	Decrease	nonDE	0.0266603	0.0869048	0.930975	0.997985	Increase	nonDE	-0.772018	-1.59752	0.114289	0.889029	Decrease	nonDE	-0.739275	-1.54223	0.127161	0.748726	Decrease	nonDE	-1.01599	-1.98304	0.0509678	0.499157	Decrease	nonDE	-0.5494	-1.17105	0.245231	0.801528	Decrease	nonDE
272	ENSMUSG00000001948	0.286634	0.673307	0.50279	0.891451	Increase	nonDE	-0.126297	-0.278373	0.78148	0.943297	Decrease	nonDE	0.182431	0.413174	0.68064	0.90323	Increase	nonDE	0.747542	1.82202	0.072377	0.560487	Increase	nonDE	-0.181987	-0.489763	0.625709	0.978271	Decrease	nonDE	-0.105726	-0.289601	0.772908	0.978499	Decrease	nonDE	-0.000330615	-0.000894692	0.999288	0.999879	Decrease	nonDE	-0.587677	-1.45215	0.150567	0.733366	Decrease	nonDE
273	ENSMUSG00000001962	0.329681	1.1586	0.250238	0.775971	Increase	nonDE	0.282721	0.991143	0.324754	0.808147	Increase	nonDE	0.158866	0.538345	0.591908	0.891957	Increase	nonDE	0.469773	1.65512	0.102015	0.613287	Increase	nonDE	0.310141	1.08785	0.280092	0.937466	Increase	nonDE	-0.0357056	-0.119046	0.905553	0.978499	Decrease	nonDE	0.117612	0.392757	0.695596	0.916926	Increase	nonDE	0.526299	1.88075	0.0638285	0.627863	Increase	nonDE
274	ENSMUSG00000001964	-0.743013	-2.77565	0.00692857	0.388077	Decrease	nonDE	-0.469589	-1.83742	0.0700476	0.538461	Decrease	nonDE	-0.79226	-2.86407	0.00540096	0.214619	Decrease	nonDE	-0.500067	-1.88235	0.0636075	0.541229	Decrease	nonDE	0.0168862	0.0494767	0.960669	0.995776	Increase	nonDE	-0.182627	-0.51621	0.607203	0.963116	Decrease	nonDE	-0.0465643	-0.12944	0.897351	0.982779	Decrease	nonDE	-0.111835	-0.321008	0.749083	0.948852	Decrease	nonDE
275	ENSMUSG00000001983	1.23663	2.99827	0.00366564	0.3321	Increase	nonDE	0.953252	2.22526	0.0290232	0.386553	Increase	nonDE	0.475678	1.03519	0.303855	0.725686	Increase	nonDE	0.423327	0.914192	0.363501	0.82936	Increase	nonDE	-1.14529	-2.11503	0.0376973	0.809278	Decrease	nonDE	0.525007	1.14237	0.256879	0.85247	Increase	nonDE	0.489467	1.02456	0.308814	0.759938	Increase	nonDE	0.168275	0.347972	0.728821	0.948852	Increase	nonDE
276	ENSMUSG00000001985	-0.00156938	-0.00752786	0.994013	0.998496	Decrease	nonDE	-0.234055	-1.08429	0.281656	0.778575	Decrease	nonDE	-0.473773	-2.08367	0.0405442	0.39085	Decrease	nonDE	0.0366234	0.17257	0.863447	0.98352	Increase	nonDE	0.0155574	0.0485106	0.961436	0.995912	Increase	nonDE	-0.164753	-0.4969	0.620691	0.963116	Decrease	nonDE	-0.359908	-1.02415	0.309008	0.760189	Decrease	nonDE	-0.227128	-0.663587	0.508958	0.910034	Decrease	nonDE
277	ENSMUSG00000001986	-0.0850729	-0.985363	0.327566	0.815061	Decrease	nonDE	0.112404	1.32927	0.187728	0.709025	Increase	nonDE	-0.0220387	-0.254027	0.800159	0.952727	Decrease	nonDE	-0.0862686	-0.978159	0.331092	0.815159	Decrease	nonDE	0.105973	0.924733	0.358025	0.954522	Increase	nonDE	-0.0681452	-0.585231	0.560122	0.946238	Decrease	nonDE	-0.0551983	-0.461817	0.645529	0.893647	Decrease	nonDE	-0.101577	-0.860799	0.39205	0.860308	Decrease	nonDE
278	ENSMUSG00000001988	-8.8638e-05	-0.000132586	0.999895	0.999921	Decrease	nonDE	0.424787	0.65825	0.512362	0.894037	Increase	nonDE	-0.662936	-0.971439	0.334404	0.746839	Decrease	nonDE	0.3058	0.463434	0.644375	0.92112	Increase	nonDE	-0.258478	-0.37327	0.709984	0.980277	Decrease	nonDE	-0.943902	-1.35548	0.179269	0.789907	Decrease	nonDE	-1.17885	-1.69513	0.0941354	0.563516	Decrease	nonDE	-0.473746	-0.682047	0.497278	0.903114	Decrease	nonDE
279	ENSMUSG00000001995	-0.199711	-0.761326	0.448813	0.862343	Decrease	nonDE	-0.147547	-0.56347	0.57477	0.910431	Decrease	nonDE	-0.0448477	-0.172463	0.863531	0.966109	Decrease	nonDE	-0.141878	-0.529802	0.59779	0.902047	Decrease	nonDE	0.220171	0.829028	0.409679	0.961957	Increase	nonDE	0.189558	0.711199	0.479133	0.921049	Increase	nonDE	-0.190922	-0.642376	0.522558	0.869371	Decrease	nonDE	-0.375188	-1.27216	0.207186	0.781994	Decrease	nonDE
280	ENSMUSG00000001998	-0.313852	-0.936051	0.352205	0.820866	Decrease	nonDE	0.0763871	0.244719	0.807332	0.949921	Increase	nonDE	-0.264081	-0.783769	0.435606	0.813985	Decrease	nonDE	-1.3044	-3.15221	0.00231773	0.21129	Decrease	nonDE	0.1557	0.360119	0.719755	0.98284	Increase	nonDE	0.521264	1.26935	0.208182	0.814634	Increase	nonDE	-0.0734299	-0.159976	0.873323	0.971482	Decrease	nonDE	-0.0660957	-0.14841	0.882411	0.975256	Decrease	nonDE
281	ENSMUSG00000001999	0.0943517	0.383313	0.702556	0.944608	Increase	nonDE	-0.595948	-2.1501	0.0347212	0.411082	Decrease	nonDE	-0.600555	-2.12383	0.0369305	0.382408	Decrease	nonDE	-0.458578	-1.65898	0.101231	0.612771	Decrease	nonDE	0.813775	2.40787	0.0184657	0.769295	Increase	nonDE	0.439641	1.23705	0.219869	0.821287	Increase	nonDE	-0.332519	-0.804247	0.423757	0.822444	Decrease	nonDE	0.287431	0.782621	0.436276	0.87576	Increase	nonDE
282	ENSMUSG00000002006	0.0672638	0.48932	0.626022	0.930158	Increase	nonDE	-0.0409494	-0.294448	0.769217	0.943297	Decrease	nonDE	0.147182	1.07072	0.287675	0.717056	Increase	nonDE	0.0206078	0.146643	0.883801	0.988884	Increase	nonDE	0.0259356	0.172839	0.863236	0.984576	Increase	nonDE	-0.105157	-0.690534	0.491957	0.921049	Decrease	nonDE	0.132946	0.875487	0.384061	0.801256	Increase	nonDE	-0.0828376	-0.54047	0.59045	0.930692	Decrease	nonDE
283	ENSMUSG00000002007	0.204285	0.297537	0.766867	0.944608	Increase	nonDE	0.20903	0.304386	0.761664	0.943297	Increase	nonDE	0.657128	0.960014	0.340086	0.752274	Increase	nonDE	0.377243	0.549453	0.584302	0.898126	Increase	nonDE	-1.54253	-2.26416	0.0264094	0.774179	Decrease	nonDE	0.123577	0.180929	0.856904	0.978499	Increase	nonDE	-0.505896	-0.738951	0.462208	0.844954	Decrease	nonDE	-1.07099	-1.56833	0.120948	0.703072	Decrease	nonDE
284	ENSMUSG00000002010	-0.0625271	-0.490686	0.62506	0.929198	Decrease	nonDE	-0.0141609	-0.111611	0.911425	0.982151	Decrease	nonDE	-0.0425527	-0.331675	0.741046	0.929871	Decrease	nonDE	0.0492202	0.384222	0.701884	0.942094	Increase	nonDE	-0.171686	-1.23494	0.220647	0.932073	Decrease	nonDE	-0.200557	-1.43844	0.154406	0.775355	Decrease	nonDE	0.0583418	0.419974	0.675687	0.906621	Increase	nonDE	0.0250253	0.182351	0.855792	0.96917	Increase	nonDE
285	ENSMUSG00000002012	-0.0451686	-0.222234	0.824726	0.956572	Decrease	nonDE	0.25423	1.29469	0.19934	0.717905	Increase	nonDE	0.313488	1.59271	0.115366	0.537375	Increase	nonDE	-0.0661089	-0.317761	0.751536	0.956266	Decrease	nonDE	0.098088	0.504559	0.615325	0.978271	Increase	nonDE	0.0367622	0.188162	0.85125	0.978499	Increase	nonDE	-0.207815	-0.998014	0.321433	0.768356	Decrease	nonDE	-0.184217	-0.911372	0.364974	0.855174	Decrease	nonDE
286	ENSMUSG00000002014	0.287192	1.70878	0.091563	0.638691	Increase	nonDE	0.183952	1.0823	0.282536	0.7794	Increase	nonDE	0.386271	2.3027	0.0240273	0.340589	Increase	nonDE	0.237592	1.38486	0.170138	0.701948	Increase	nonDE	-0.190028	-1.07129	0.28742	0.937676	Decrease	nonDE	0.0155616	0.089816	0.928669	0.982778	Increase	nonDE	-0.0368805	-0.205923	0.8374	0.957352	Decrease	nonDE	0.0895984	0.515861	0.607446	0.93778	Increase	nonDE
287	ENSMUSG00000002015	-0.0308392	-0.183633	0.854789	0.968201	Decrease	nonDE	-0.0787772	-0.464874	0.643348	0.933533	Decrease	nonDE	-0.0352329	-0.206936	0.836612	0.966109	Decrease	nonDE	-0.0699643	-0.405575	0.686192	0.93667	Decrease	nonDE	-0.142621	-0.752668	0.453969	0.962162	Decrease	nonDE	-0.0119391	-0.0644728	0.948763	0.989489	Decrease	nonDE	-0.0349711	-0.181718	0.856287	0.966091	Decrease	nonDE	-0.039501	-0.210332	0.83397	0.96091	Decrease	nonDE
288	ENSMUSG00000002017	-0.124669	-0.4768	0.63487	0.933311	Decrease	nonDE	-0.236362	-0.877937	0.382739	0.82423	Decrease	nonDE	-0.145071	-0.542813	0.588844	0.891618	Decrease	nonDE	-0.240853	-0.873853	0.384945	0.838617	Decrease	nonDE	-0.016836	-0.0566303	0.954988	0.994135	Decrease	nonDE	-0.20445	-0.667205	0.506658	0.924354	Decrease	nonDE	-0.161868	-0.510953	0.610862	0.878647	Decrease	nonDE	-0.272486	-0.859168	0.392944	0.860646	Decrease	nonDE
289	ENSMUSG00000002028	0.00493056	0.0484309	0.9615	0.998496	Increase	nonDE	-0.0342872	-0.334751	0.738733	0.943297	Decrease	nonDE	-0.0942074	-0.904849	0.368398	0.773401	Decrease	nonDE	0.0381575	0.368729	0.713352	0.945195	Increase	nonDE	0.152555	1.31252	0.193286	0.9221	Increase	nonDE	0.138763	1.19505	0.235774	0.837602	Increase	nonDE	0.269317	2.28738	0.0249505	0.420938	Increase	nonDE	0.299536	2.60441	0.0110607	0.415941	Increase	nonDE
290	ENSMUSG00000002031	0.054977	0.200393	0.841707	0.961692	Increase	nonDE	-0.100021	-0.356319	0.722586	0.943297	Decrease	nonDE	0.296795	1.10593	0.272239	0.706447	Increase	nonDE	-0.148952	-0.512533	0.609761	0.905517	Decrease	nonDE	-0.201839	-0.694557	0.489446	0.962531	Decrease	nonDE	-0.647282	-2.05225	0.0435812	0.557906	Decrease	nonDE	-0.203226	-0.67185	0.503712	0.864949	Decrease	nonDE	-0.134166	-0.457606	0.648538	0.948852	Decrease	nonDE
291	ENSMUSG00000002032	-0.182992	-1.00748	0.316896	0.812026	Decrease	nonDE	-0.108751	-0.604721	0.547162	0.902506	Decrease	nonDE	-0.150256	-0.819658	0.414969	0.80371	Decrease	nonDE	-0.629102	-3.14592	0.00236218	0.21129	Decrease	nonDE	0.0523441	0.231535	0.81752	0.984576	Increase	nonDE	-0.462756	-1.88961	0.0626151	0.615891	Decrease	nonDE	-0.195736	-0.795667	0.428698	0.824806	Decrease	nonDE	-0.323617	-1.33204	0.18682	0.767619	Decrease	nonDE
292	ENSMUSG00000002043	0.0979114	0.255246	0.799221	0.948343	Increase	nonDE	0.519675	1.44843	0.151602	0.666748	Increase	nonDE	0.621722	1.74381	0.0852264	0.485436	Increase	nonDE	-0.258595	-0.621867	0.535886	0.893171	Decrease	nonDE	0.301731	0.807549	0.421865	0.961957	Increase	nonDE	0.277757	0.744007	0.459161	0.920728	Increase	nonDE	-0.0124047	-0.0309078	0.975424	0.988825	Decrease	nonDE	0.308285	0.818698	0.415513	0.867046	Increase	nonDE
293	ENSMUSG00000002052	0.107521	0.825317	0.411769	0.839513	Increase	nonDE	0.0641071	0.488985	0.626257	0.927215	Increase	nonDE	0.216106	1.66089	0.100846	0.513112	Increase	nonDE	0.241275	1.84272	0.0692609	0.555848	Increase	nonDE	0.241086	1.82324	0.0721906	0.859282	Increase	nonDE	0.015319	0.113665	0.909803	0.978759	Increase	nonDE	0.434118	3.27867	0.00157335	0.251212	Increase	nonDE	0.411869	3.15315	0.00231112	0.234075	Increase	nonDE
294	ENSMUSG00000002055	-0.398275	-0.709803	0.479994	0.879175	Decrease	nonDE	-0.081496	-0.149857	0.881274	0.976636	Decrease	nonDE	0.381733	0.739342	0.461972	0.823271	Increase	nonDE	-0.569233	-0.974249	0.333017	0.81699	Decrease	nonDE	-0.465453	-0.732658	0.466016	0.962162	Decrease	nonDE	0.0299043	0.0494055	0.960725	0.993108	Increase	nonDE	-0.150861	-0.239796	0.811133	0.947825	Decrease	nonDE	0.0250317	0.0408889	0.967491	0.998081	Increase	nonDE
295	ENSMUSG00000002058	0.369983	1.3028	0.196568	0.738078	Increase	nonDE	0.481389	1.72198	0.0891316	0.581433	Increase	nonDE	0.609984	2.20839	0.0302247	0.359313	Increase	nonDE	-0.0681284	-0.217189	0.828642	0.971873	Decrease	nonDE	-0.168094	-0.516273	0.60716	0.978271	Decrease	nonDE	0.339873	1.1238	0.264625	0.857112	Increase	nonDE	0.313804	0.993279	0.323719	0.769191	Increase	nonDE	-0.0455031	-0.140088	0.888961	0.977024	Decrease	nonDE
296	ENSMUSG00000002059	-0.463082	-1.01761	0.312083	0.811117	Decrease	nonDE	-0.651947	-1.39908	0.165848	0.681969	Decrease	nonDE	-0.0958995	-0.223479	0.823761	0.963548	Decrease	nonDE	0.214663	0.519688	0.604788	0.903925	Increase	nonDE	0.0823169	0.214133	0.831015	0.984576	Increase	nonDE	-0.346269	-0.845434	0.400516	0.91363	Decrease	nonDE	-0.0778671	-0.190835	0.849162	0.961963	Decrease	nonDE	-0.376628	-0.906436	0.367564	0.85592	Decrease	nonDE
297	ENSMUSG00000002064	-0.147362	-0.4332	0.666093	0.944608	Decrease	nonDE	0.421409	1.34641	0.182162	0.702661	Increase	nonDE	-0.135102	-0.385734	0.700769	0.910914	Decrease	nonDE	0.0339596	0.0992079	0.921234	0.997602	Increase	nonDE	-0.404581	-1.09207	0.278243	0.937466	Decrease	nonDE	-0.518687	-1.37387	0.173511	0.787302	Decrease	nonDE	-0.581551	-1.47858	0.143376	0.62571	Decrease	nonDE	-0.900876	-2.23809	0.028137	0.542901	Decrease	nonDE
298	ENSMUSG00000002068	0.676046	1.87477	0.0646574	0.599239	Increase	nonDE	0.163522	0.417965	0.677149	0.943297	Increase	nonDE	0.28369	0.730996	0.467024	0.825842	Increase	nonDE	-0.12866	-0.308281	0.75871	0.956266	Decrease	nonDE	-1.1941	-2.2916	0.0246934	0.77314	Decrease	nonDE	-0.42685	-0.914678	0.363247	0.893159	Decrease	nonDE	-0.67968	-1.34514	0.182571	0.662925	Decrease	nonDE	-0.69996	-1.41681	0.160617	0.746208	Decrease	nonDE
299	ENSMUSG00000002076	-0.58361	-0.873041	0.385385	0.829423	Decrease	nonDE	-0.48677	-0.727654	0.469056	0.872452	Decrease	nonDE	-0.398103	-0.595233	0.553452	0.87374	Decrease	nonDE	-0.525536	-0.786768	0.433859	0.863586	Decrease	nonDE	-0.677885	-1.01655	0.312585	0.945397	Decrease	nonDE	0.218217	0.329515	0.742671	0.977952	Increase	nonDE	-1.40756	-2.12246	0.0370486	0.470134	Decrease	nonDE	-1.19214	-1.79414	0.0767586	0.641874	Decrease	nonDE
300	ENSMUSG00000002083	-0.747569	-1.64994	0.103073	0.652861	Decrease	nonDE	-0.557796	-1.28445	0.202878	0.720601	Decrease	nonDE	-1.16844	-2.37474	0.0200788	0.320349	Decrease	nonDE	-0.406085	-0.93296	0.353788	0.82474	Decrease	nonDE	-0.204142	-0.41754	0.677458	0.978271	Decrease	nonDE	-0.507756	-0.991009	0.324819	0.875115	Decrease	nonDE	-1.65681	-2.78187	0.00680928	0.31809	Decrease	nonDE	-2.26554	-3.77424	0.000315762	0.110895	Decrease	nonDE
301	ENSMUSG00000002100	-0.91919	-1.6621	0.100602	0.651615	Decrease	nonDE	-0.232637	-0.427648	0.670114	0.943297	Decrease	nonDE	-0.239578	-0.438947	0.661942	0.900886	Decrease	nonDE	-0.55839	-1.01193	0.314777	0.808171	Decrease	nonDE	0.114914	0.197374	0.844061	0.984576	Increase	nonDE	-0.686294	-1.18465	0.239838	0.840094	Decrease	nonDE	-0.429292	-0.741046	0.460944	0.844301	Decrease	nonDE	-0.204057	-0.351568	0.726133	0.948852	Decrease	nonDE
302	ENSMUSG00000002102	0.235284	2.34675	0.0215388	0.472291	Increase	nonDE	0.00141127	0.0136932	0.989111	0.999383	Increase	nonDE	0.263725	2.61642	0.0107105	0.270203	Increase	nonDE	0.0836018	0.804731	0.42348	0.859233	Increase	nonDE	0.151789	1.39309	0.167645	0.9141	Increase	nonDE	0.126565	1.16063	0.249418	0.847488	Increase	nonDE	0.222232	2.00618	0.0483878	0.491662	Increase	nonDE	0.198091	1.81669	0.0731985	0.636605	Increase	nonDE
303	ENSMUSG00000002103	0.132313	1.06887	0.288506	0.801284	Increase	nonDE	-0.0232378	-0.18461	0.854025	0.969419	Decrease	nonDE	0.236758	1.91484	0.0592682	0.441202	Increase	nonDE	0.207544	1.65995	0.101037	0.612771	Increase	nonDE	-0.0130733	-0.0975065	0.92258	0.98639	Decrease	nonDE	0.0443479	0.333098	0.739976	0.97704	Increase	nonDE	0.344491	2.60375	0.0110803	0.363978	Increase	nonDE	0.264321	2.01481	0.0474538	0.600822	Increase	nonDE
304	ENSMUSG00000002104	-0.373732	-0.639526	0.524399	0.90157	Decrease	nonDE	-0.368716	-0.631197	0.529801	0.899602	Decrease	nonDE	0.118605	0.202398	0.840145	0.966109	Increase	nonDE	0.776009	1.32039	0.190657	0.72267	Increase	nonDE	0.114519	0.196752	0.844546	0.984576	Increase	nonDE	0.49588	0.849892	0.398049	0.913496	Increase	nonDE	0.360829	0.619674	0.537321	0.870206	Increase	nonDE	0.18479	0.317278	0.751901	0.948852	Increase	nonDE
305	ENSMUSG00000002105	-0.346557	-0.768211	0.444737	0.861089	Decrease	nonDE	0.236721	0.579302	0.564095	0.906053	Increase	nonDE	-0.631374	-1.32793	0.188168	0.632128	Decrease	nonDE	0.0613876	0.143941	0.885927	0.989377	Increase	nonDE	-0.382002	-0.859263	0.392892	0.961957	Decrease	nonDE	-0.475147	-1.05183	0.296204	0.866502	Decrease	nonDE	-0.630706	-1.29732	0.198438	0.677068	Decrease	nonDE	-0.492601	-1.08178	0.282761	0.8256	Decrease	nonDE
306	ENSMUSG00000002107	-0.115853	-1.14361	0.256449	0.782392	Decrease	nonDE	-0.118297	-1.16566	0.247472	0.751293	Decrease	nonDE	-0.0200101	-0.197599	0.843897	0.966109	Decrease	nonDE	0.0401415	0.395417	0.693666	0.939139	Increase	nonDE	0.0201308	0.177989	0.859215	0.984576	Increase	nonDE	-0.0609651	-0.534965	0.594268	0.960334	Decrease	nonDE	-0.213352	-1.7803	0.0791065	0.547819	Decrease	nonDE	-0.0159813	-0.139787	0.889206	0.977094	Decrease	nonDE
307	ENSMUSG00000002108	0.791526	1.13375	0.260454	0.785911	Increase	nonDE	0.0248106	0.0348382	0.9723	0.994965	Increase	nonDE	0.224348	0.315376	0.753339	0.935259	Increase	nonDE	1.21164	1.767	0.0812335	0.578594	Increase	nonDE	-0.374445	-0.526237	0.600253	0.978271	Decrease	nonDE	0.873931	1.27641	0.205687	0.811816	Increase	nonDE	0.989512	1.44056	0.153806	0.635964	Increase	nonDE	0.651983	0.935921	0.352272	0.851913	Increase	nonDE
308	ENSMUSG00000002109	-0.601678	-0.922626	0.359115	0.821844	Decrease	nonDE	-0.31788	-0.491566	0.62444	0.927139	Decrease	nonDE	-0.234526	-0.364051	0.716828	0.919649	Decrease	nonDE	0.00417998	0.00653917	0.9948	0.998679	Increase	nonDE	0.194396	0.281306	0.779239	0.984576	Increase	nonDE	-0.388323	-0.558354	0.57824	0.955735	Decrease	nonDE	0.943586	1.40277	0.164749	0.64812	Increase	nonDE	-0.519316	-0.746258	0.457808	0.887187	Decrease	nonDE
309	ENSMUSG00000002111	-0.276376	-0.515807	0.607484	0.921899	Decrease	nonDE	1.47415	3.39213	0.00110259	0.0701635	Increase	nonDE	1.04056	2.25851	0.0267759	0.348779	Increase	nonDE	0.118521	0.228639	0.819762	0.968926	Increase	nonDE	0.47236	0.772977	0.441928	0.962162	Increase	nonDE	1.98915	3.78589	0.000303578	0.0480277	Increase	DE	0.862136	1.44223	0.153337	0.63571	Increase	nonDE	1.70513	3.13686	0.00242767	0.238753	Increase	nonDE
310	ENSMUSG00000002129	-0.0115883	-0.0709257	0.943643	0.994033	Decrease	nonDE	-0.0988827	-0.596944	0.552315	0.902506	Decrease	nonDE	0.298976	1.87227	0.0650068	0.453384	Increase	nonDE	0.0680816	0.411759	0.681672	0.934826	Increase	nonDE	0.029414	0.161361	0.872236	0.984576	Increase	nonDE	0.1597	0.892295	0.375045	0.900192	Increase	nonDE	0.305168	1.69099	0.094927	0.56457	Increase	nonDE	0.224099	1.25125	0.214673	0.785379	Increase	nonDE
311	ENSMUSG00000002147	-0.267003	-0.449263	0.654521	0.94384	Decrease	nonDE	0.735588	1.41778	0.160344	0.676546	Increase	nonDE	0.703991	1.34089	0.18395	0.628744	Increase	nonDE	-0.210907	-0.35147	0.726209	0.950167	Decrease	nonDE	-1.05853	-1.45284	0.150387	0.906276	Decrease	nonDE	0.191281	0.274924	0.784121	0.978499	Increase	nonDE	-0.131348	-0.182147	0.855953	0.965907	Decrease	nonDE	0.868873	1.32814	0.188107	0.767665	Increase	nonDE
312	ENSMUSG00000002190	0.189672	0.814585	0.417849	0.84318	Increase	nonDE	0.183716	0.78471	0.435057	0.852291	Increase	nonDE	-0.244369	-0.964023	0.338085	0.750288	Decrease	nonDE	0.118846	0.491161	0.624725	0.912934	Increase	nonDE	0.814973	2.66491	0.00939685	0.674025	Increase	nonDE	0.520629	1.63427	0.106329	0.721786	Increase	nonDE	0.826657	2.61166	0.0108482	0.362921	Increase	nonDE	1.08253	3.62626	0.000517328	0.130706	Increase	nonDE
313	ENSMUSG00000002205	0.367246	1.20102	0.233465	0.767248	Increase	nonDE	0.0455915	0.142497	0.887063	0.977405	Increase	nonDE	-0.0163514	-0.0496661	0.960518	0.990054	Decrease	nonDE	0.0434361	0.13272	0.894765	0.991204	Increase	nonDE	0.431958	1.20566	0.231681	0.932871	Increase	nonDE	0.207961	0.561594	0.576041	0.954527	Increase	nonDE	0.304186	0.798552	0.427033	0.82436	Increase	nonDE	-0.028912	-0.0746098	0.940721	0.992129	Decrease	nonDE
314	ENSMUSG00000002210	0.544577	2.20609	0.0303921	0.50982	Increase	nonDE	0.130264	0.499242	0.619048	0.925319	Increase	nonDE	-0.256412	-0.916929	0.362074	0.768069	Decrease	nonDE	0.285958	1.09575	0.276641	0.776614	Increase	nonDE	0.415998	1.18972	0.237853	0.934545	Increase	nonDE	0.228808	0.640602	0.523704	0.931694	Increase	nonDE	0.949675	2.83301	0.00589829	0.300578	Increase	nonDE	0.617008	1.81389	0.0736335	0.637906	Increase	nonDE
315	ENSMUSG00000002221	-0.541426	-1.77358	0.080129	0.618217	Decrease	nonDE	-1.017	-3.02548	0.00338399	0.137602	Decrease	nonDE	-0.752518	-2.34432	0.0216701	0.329713	Decrease	nonDE	-0.540569	-1.70557	0.0921639	0.595062	Decrease	nonDE	-0.889859	-2.55846	0.0124982	0.731744	Decrease	nonDE	-0.832186	-2.41595	0.01809	0.410883	Decrease	nonDE	-0.853711	-2.38262	0.0196842	0.403087	Decrease	nonDE	-0.558095	-1.68254	0.0965595	0.672137	Decrease	nonDE
316	ENSMUSG00000002222	-0.724757	-3.06905	0.00297439	0.307267	Decrease	nonDE	-0.027565	-0.129645	0.897189	0.978599	Decrease	nonDE	-0.576555	-2.43244	0.0173447	0.299603	Decrease	nonDE	-0.450152	-1.92675	0.057741	0.535463	Decrease	nonDE	-0.262311	-1.02579	0.308236	0.945397	Decrease	nonDE	-0.370925	-1.42253	0.158956	0.781297	Decrease	nonDE	-0.192815	-0.73676	0.463531	0.845501	Decrease	nonDE	-0.31923	-1.22637	0.223836	0.79121	Decrease	nonDE
317	ENSMUSG00000002227	-0.464392	-0.716617	0.475802	0.877314	Decrease	nonDE	-0.183413	-0.2832	0.777792	0.943297	Decrease	nonDE	-0.099113	-0.153065	0.878751	0.966109	Decrease	nonDE	-0.811951	-1.25508	0.213287	0.739782	Decrease	nonDE	1.09268	1.68579	0.0959296	0.884031	Increase	nonDE	1.07703	1.66181	0.100662	0.710455	Increase	nonDE	0.946431	1.45975	0.148472	0.630673	Increase	nonDE	0.581692	0.897355	0.372357	0.85592	Increase	nonDE
318	ENSMUSG00000002228	-0.00830387	-0.0141181	0.988773	0.998496	Decrease	nonDE	-0.187951	-0.319629	0.750125	0.943297	Decrease	nonDE	-0.315811	-0.537849	0.592249	0.891957	Decrease	nonDE	-0.418552	-0.714063	0.477371	0.885725	Decrease	nonDE	-0.28335	-0.486098	0.628293	0.978271	Decrease	nonDE	0.104301	0.178501	0.858804	0.978499	Increase	nonDE	-0.0370389	-0.0635154	0.949522	0.986377	Decrease	nonDE	-0.213078	-0.365309	0.715893	0.948852	Decrease	nonDE
319	ENSMUSG00000002233	0.61954	2.45566	0.01658	0.451752	Increase	nonDE	0.955821	3.90741	0.000214724	0.0242323	Increase	DE	0.486113	1.88401	0.0637689	0.450004	Increase	nonDE	0.681319	2.66253	0.00963854	0.322453	Increase	nonDE	0.502073	1.91463	0.0596773	0.835471	Increase	nonDE	0.912378	3.63906	0.000523419	0.0692221	Increase	nonDE	-0.103798	-0.357145	0.722071	0.924819	Decrease	nonDE	0.52954	2.00353	0.049041	0.607372	Increase	nonDE
320	ENSMUSG00000002249	0.60386	1.00679	0.317223	0.812151	Increase	nonDE	-0.18491	-0.310029	0.757386	0.943297	Decrease	nonDE	0.295689	0.494199	0.622588	0.900467	Increase	nonDE	1.35725	2.26374	0.0264365	0.459936	Increase	nonDE	-0.0671997	-0.112219	0.910945	0.98639	Decrease	nonDE	0.317947	0.529501	0.597998	0.961385	Increase	nonDE	0.582887	0.971208	0.334519	0.778162	Increase	nonDE	0.400873	0.667733	0.506323	0.908536	Increase	nonDE
321	ENSMUSG00000002250	0.272588	1.02005	0.310936	0.810896	Increase	nonDE	0.237715	0.882769	0.380139	0.823687	Increase	nonDE	-0.0103471	-0.0368404	0.970709	0.994518	Decrease	nonDE	0.213527	0.774943	0.440772	0.867686	Increase	nonDE	-0.440967	-1.44544	0.152437	0.906276	Decrease	nonDE	0.0305849	0.109664	0.912964	0.978932	Increase	nonDE	-0.373206	-1.21158	0.22942	0.700511	Decrease	nonDE	0.00849818	0.0299948	0.97615	0.999962	Increase	nonDE
322	ENSMUSG00000002257	-0.502959	-0.693776	0.489933	0.884838	Decrease	nonDE	-1.47344	-2.03735	0.0450887	0.453512	Decrease	nonDE	-0.225161	-0.310972	0.756671	0.936892	Decrease	nonDE	-0.543562	-0.749203	0.456042	0.875171	Decrease	nonDE	-0.498026	-0.680783	0.498073	0.963993	Decrease	nonDE	-0.694919	-0.951593	0.344313	0.882821	Decrease	nonDE	0.267733	0.365538	0.715723	0.923356	Increase	nonDE	-0.299914	-0.409751	0.683138	0.948852	Decrease	nonDE
323	ENSMUSG00000002265	0.199383	1.66083	0.101273	0.651615	Increase	nonDE	0.28167	2.36537	0.0208199	0.33813	Increase	nonDE	0.241525	2.00212	0.049193	0.413201	Increase	nonDE	0.0807981	0.651603	0.516816	0.893171	Increase	nonDE	0.204884	1.46534	0.147357	0.906276	Increase	nonDE	0.196139	1.40489	0.164527	0.784981	Increase	nonDE	0.364475	2.59615	0.0115045	0.366462	Increase	nonDE	0.353694	2.55457	0.0128357	0.434457	Increase	nonDE
324	ENSMUSG00000002266	0.0814541	0.118084	0.906312	0.981904	Increase	nonDE	1.40898	2.14495	0.0351445	0.411566	Increase	nonDE	0.470994	0.684411	0.495793	0.839318	Increase	nonDE	0.830765	1.21262	0.229023	0.745289	Increase	nonDE	-0.0717214	-0.104282	0.91722	0.98639	Decrease	nonDE	0.980549	1.48353	0.142059	0.76886	Increase	nonDE	1.10866	1.66773	0.0994764	0.57043	Increase	nonDE	0.548427	0.807271	0.422024	0.869919	Increase	nonDE
325	ENSMUSG00000002274	0.167021	0.833009	0.407444	0.837614	Increase	nonDE	-0.17933	-0.854123	0.395715	0.831398	Decrease	nonDE	0.243828	1.21871	0.226716	0.669544	Increase	nonDE	-0.0555569	-0.262507	0.793639	0.96087	Decrease	nonDE	-0.194675	-1.02269	0.30969	0.945397	Decrease	nonDE	-0.361508	-1.85641	0.0672615	0.634899	Decrease	nonDE	0.00234459	0.0122632	0.990248	0.996073	Increase	nonDE	0.149689	0.812166	0.419228	0.868415	Increase	nonDE
326	ENSMUSG00000002279	0.0810419	0.215022	0.830325	0.958324	Increase	nonDE	0.0935697	0.246535	0.805931	0.949053	Increase	nonDE	-0.0608786	-0.156572	0.875996	0.966109	Decrease	nonDE	0.352329	0.944873	0.347711	0.824196	Increase	nonDE	-0.250523	-0.695846	0.488643	0.962531	Decrease	nonDE	-0.154436	-0.436805	0.663489	0.963116	Decrease	nonDE	-0.000767597	-0.00214285	0.998296	0.999363	Decrease	nonDE	-0.295739	-0.786768	0.433859	0.875164	Decrease	nonDE
327	ENSMUSG00000002280	0.00334765	0.0110657	0.9912	0.998496	Increase	nonDE	-0.227686	-0.721848	0.472598	0.873764	Decrease	nonDE	0.0164056	0.0533906	0.95756	0.988811	Increase	nonDE	-0.0220922	-0.0700193	0.944362	0.997985	Decrease	nonDE	-0.182673	-0.591543	0.555908	0.978271	Decrease	nonDE	-0.384374	-1.19886	0.234301	0.835232	Decrease	nonDE	-0.330527	-0.985139	0.327675	0.771892	Decrease	nonDE	0.197303	0.668561	0.505796	0.908536	Increase	nonDE
328	ENSMUSG00000002289	0.204027	0.281893	0.77879	0.944608	Increase	nonDE	3.04918	5.10468	2.37015e-06	0.00125381	Increase	DE	1.1711	1.6482	0.103432	0.517084	Increase	nonDE	1.5902	2.28088	0.0253513	0.45497	Increase	nonDE	1.10334	1.53355	0.129283	0.900712	Increase	nonDE	3.05423	5.02044	3.29831e-06	0.00293862	Increase	DE	0.966683	1.33774	0.184962	0.665787	Increase	nonDE	1.98313	2.9001	0.00487267	0.310026	Increase	nonDE
329	ENSMUSG00000002297	-0.191563	-0.380762	0.70444	0.944608	Decrease	nonDE	-0.999345	-1.77458	0.0799632	0.563303	Decrease	nonDE	0.248876	0.511004	0.610826	0.896539	Increase	nonDE	-0.259738	-0.492678	0.623657	0.912667	Decrease	nonDE	-0.68696	-1.09453	0.277173	0.937466	Decrease	nonDE	-0.766721	-1.22076	0.225943	0.82808	Decrease	nonDE	0.0998486	0.165958	0.86863	0.970532	Increase	nonDE	0.0661847	0.111257	0.911705	0.983366	Increase	nonDE
330	ENSMUSG00000002307	0.346557	1.27843	0.20498	0.743911	Increase	nonDE	0.404428	1.50275	0.137039	0.650168	Increase	nonDE	0.522459	1.95523	0.0542245	0.428731	Increase	nonDE	0.252841	0.900783	0.370543	0.833841	Increase	nonDE	0.432497	1.53367	0.129253	0.900712	Increase	nonDE	0.25397	0.885652	0.378593	0.901376	Increase	nonDE	0.378964	1.30061	0.197315	0.677068	Increase	nonDE	0.21539	0.731987	0.466423	0.890505	Increase	nonDE
331	ENSMUSG00000002308	-0.154506	-0.395344	0.693694	0.944608	Decrease	nonDE	-0.188816	-0.470839	0.639102	0.932728	Decrease	nonDE	0.529056	1.47654	0.143923	0.575966	Increase	nonDE	0.153283	0.397756	0.691923	0.938757	Increase	nonDE	-0.144592	-0.332051	0.740763	0.984576	Decrease	nonDE	0.158979	0.382498	0.703157	0.965941	Increase	nonDE	-0.612284	-1.25187	0.214449	0.690237	Decrease	nonDE	0.0372001	0.0867635	0.931087	0.988815	Increase	nonDE
332	ENSMUSG00000002319	0.000158486	0.000923695	0.999265	0.999856	Increase	nonDE	-0.29652	-1.65846	0.101338	0.605828	Decrease	nonDE	-0.183615	-1.03209	0.305295	0.726333	Decrease	nonDE	-0.225191	-1.24365	0.217441	0.742589	Decrease	nonDE	-0.0859695	-0.436535	0.663684	0.978271	Decrease	nonDE	-0.177566	-0.891722	0.375351	0.900192	Decrease	nonDE	-0.167697	-0.812416	0.419085	0.821608	Decrease	nonDE	0.0925125	0.476711	0.634932	0.946216	Increase	nonDE
333	ENSMUSG00000002320	-0.890788	-1.24425	0.217223	0.754427	Decrease	nonDE	-0.579282	-0.806986	0.422188	0.842885	Decrease	nonDE	-0.400967	-0.558479	0.578156	0.886184	Decrease	nonDE	-0.323553	-0.450662	0.653514	0.923747	Decrease	nonDE	-0.0698396	-0.0972107	0.922814	0.98639	Decrease	nonDE	-0.291277	-0.405409	0.686313	0.963181	Decrease	nonDE	0.177403	0.247058	0.805528	0.946488	Increase	nonDE	0.18363	0.255848	0.798758	0.948852	Increase	nonDE
334	ENSMUSG00000002324	-0.197615	-0.277032	0.782506	0.944608	Decrease	nonDE	0.784373	1.09313	0.277784	0.775578	Increase	nonDE	0.871061	1.21417	0.228432	0.670537	Increase	nonDE	0.951732	1.32664	0.18859	0.720807	Increase	nonDE	0.908562	1.26972	0.20805	0.929642	Increase	nonDE	0.894103	1.2496	0.21527	0.818336	Increase	nonDE	1.15103	1.60949	0.111646	0.585916	Increase	nonDE	0.764341	1.06984	0.28807	0.827814	Increase	nonDE
335	ENSMUSG00000002325	0.203827	0.505147	0.615304	0.925032	Increase	nonDE	1.08616	2.99605	0.00397028	0.146521	Increase	nonDE	0.609513	1.57554	0.120383	0.544153	Increase	nonDE	0.509404	1.28322	0.204344	0.735328	Increase	nonDE	0.488883	1.021	0.311349	0.945397	Increase	nonDE	1.74704	4.18443	9.46214e-05	0.0239067	Increase	DE	0.817308	1.73116	0.0885553	0.552752	Increase	nonDE	0.622102	1.31962	0.191969	0.76986	Increase	nonDE
336	ENSMUSG00000002326	0.458015	1.05689	0.293901	0.804055	Increase	nonDE	0.110911	0.242018	0.809417	0.950364	Increase	nonDE	0.506942	1.16513	0.247601	0.689886	Increase	nonDE	0.740178	1.73323	0.0871008	0.587194	Increase	nonDE	-0.303304	-0.750883	0.455037	0.962162	Decrease	nonDE	-0.133071	-0.339865	0.734894	0.97587	Decrease	nonDE	0.130409	0.340685	0.734279	0.927034	Increase	nonDE	0.182752	0.490657	0.62508	0.943668	Increase	nonDE
337	ENSMUSG00000002329	-0.182545	-1.01875	0.311545	0.811117	Decrease	nonDE	-0.103598	-0.582905	0.561679	0.905587	Decrease	nonDE	-0.463973	-2.46128	0.0161068	0.293494	Decrease	nonDE	-0.338063	-1.8111	0.0740683	0.563045	Decrease	nonDE	0.240843	1.23213	0.221691	0.932073	Increase	nonDE	0.176925	0.897862	0.372089	0.898849	Increase	nonDE	-0.179718	-0.840912	0.403029	0.810593	Decrease	nonDE	0.201408	1.01634	0.312686	0.837675	Increase	nonDE
338	ENSMUSG00000002332	-0.576337	-2.68112	0.00899125	0.409019	Decrease	nonDE	-0.367347	-1.75458	0.0833522	0.569175	Decrease	nonDE	-0.310669	-1.48501	0.141667	0.573717	Decrease	nonDE	-0.17562	-0.843719	0.401469	0.846145	Decrease	nonDE	-0.306534	-1.30769	0.194911	0.9221	Decrease	nonDE	-0.287449	-1.23256	0.221532	0.822064	Decrease	nonDE	-0.412224	-1.64775	0.103522	0.574959	Decrease	nonDE	-0.245819	-1.04781	0.298038	0.831999	Decrease	nonDE
339	ENSMUSG00000002341	0.169324	1.23165	0.222012	0.756485	Increase	nonDE	-0.0341513	-0.242754	0.808873	0.950269	Decrease	nonDE	0.0428673	0.304713	0.761447	0.937881	Increase	nonDE	0.146777	1.04426	0.299794	0.798395	Increase	nonDE	0.163962	1.02696	0.307812	0.945397	Increase	nonDE	-0.111815	-0.682741	0.496921	0.921049	Decrease	nonDE	0.298121	1.85651	0.0673967	0.526787	Increase	nonDE	0.127276	0.789887	0.432139	0.87503	Increase	nonDE
340	ENSMUSG00000002342	0.237874	1.04998	0.297045	0.805006	Increase	nonDE	-0.0278582	-0.11879	0.905754	0.980596	Decrease	nonDE	-0.0132116	-0.0557639	0.955676	0.988111	Decrease	nonDE	-0.218019	-0.876421	0.383557	0.83817	Decrease	nonDE	-0.0851219	-0.321915	0.748399	0.984576	Decrease	nonDE	-0.502227	-1.78295	0.0785783	0.664474	Decrease	nonDE	-0.242961	-0.86777	0.388246	0.803676	Decrease	nonDE	0.0125288	0.0473664	0.962345	0.99758	Increase	nonDE
341	ENSMUSG00000002343	0.00161942	0.00542371	0.995687	0.998742	Increase	nonDE	-0.087411	-0.288226	0.773956	0.943297	Decrease	nonDE	-0.429361	-1.31587	0.192163	0.637247	Decrease	nonDE	-0.233645	-0.720668	0.47332	0.883904	Decrease	nonDE	0.204024	0.541734	0.589583	0.978271	Increase	nonDE	-0.0717937	-0.180648	0.857123	0.978499	Decrease	nonDE	-0.270796	-0.644906	0.520926	0.869012	Decrease	nonDE	-0.213995	-0.528267	0.59885	0.934088	Decrease	nonDE
342	ENSMUSG00000002345	-0.167926	-0.754296	0.452997	0.865179	Decrease	nonDE	-0.252323	-1.12056	0.265997	0.768202	Decrease	nonDE	0.0739767	0.342187	0.733152	0.927356	Increase	nonDE	-0.407288	-1.71612	0.0902044	0.591838	Decrease	nonDE	-0.486916	-1.82082	0.0725614	0.860168	Decrease	nonDE	-0.251572	-0.974655	0.332817	0.879695	Decrease	nonDE	0.297992	1.22822	0.223147	0.697168	Increase	nonDE	-0.27057	-1.04005	0.301607	0.833605	Decrease	nonDE
343	ENSMUSG00000002346	-0.166321	-0.254135	0.800076	0.948636	Decrease	nonDE	-0.159721	-0.244003	0.807885	0.949977	Decrease	nonDE	-0.28731	-0.438937	0.66195	0.900886	Decrease	nonDE	-1.17981	-1.81277	0.0738079	0.562295	Decrease	nonDE	-0.158907	-0.242574	0.808987	0.984576	Decrease	nonDE	0.496482	0.761375	0.448784	0.920728	Increase	nonDE	-0.0357597	-0.0546181	0.956586	0.986377	Decrease	nonDE	2.67074e-05	4.07853e-05	0.999968	0.999974	Increase	nonDE
344	ENSMUSG00000002365	0.0470201	0.0793118	0.936993	0.991214	Increase	nonDE	-0.0223768	-0.037557	0.970139	0.994965	Decrease	nonDE	-0.212847	-0.345775	0.730465	0.925404	Decrease	nonDE	-0.937989	-1.45678	0.149288	0.679032	Decrease	nonDE	-0.312434	-0.459307	0.647322	0.978271	Decrease	nonDE	-1.29799	-1.89365	0.0620685	0.615891	Decrease	nonDE	0.040294	0.0596072	0.952625	0.986377	Increase	nonDE	0.665412	1.04539	0.299149	0.831999	Increase	nonDE
345	ENSMUSG00000002372	0.062212	0.207389	0.83626	0.96017	Increase	nonDE	0.174758	0.591637	0.555845	0.903356	Increase	nonDE	-0.233507	-0.731748	0.466568	0.825725	Decrease	nonDE	0.0653378	0.211354	0.833175	0.973094	Increase	nonDE	0.151094	0.446362	0.656602	0.978271	Increase	nonDE	-0.0359121	-0.104093	0.917369	0.979947	Decrease	nonDE	-0.110591	-0.296492	0.767662	0.93576	Decrease	nonDE	-0.22161	-0.61001	0.543671	0.919951	Decrease	nonDE
346	ENSMUSG00000002379	0.0428844	0.267232	0.790022	0.945099	Increase	nonDE	-0.221382	-1.34055	0.184105	0.704939	Decrease	nonDE	0.0787249	0.488811	0.626399	0.900467	Increase	nonDE	-0.117615	-0.707547	0.481415	0.886432	Decrease	nonDE	-0.129205	-0.766129	0.445999	0.962162	Decrease	nonDE	0.0144653	0.0871804	0.93076	0.983146	Increase	nonDE	0.0854866	0.508708	0.612447	0.878975	Increase	nonDE	0.17081	1.03956	0.301878	0.833605	Increase	nonDE
347	ENSMUSG00000002393	0.0213332	0.0679287	0.94602	0.994762	Increase	nonDE	0.519905	1.78423	0.0783681	0.559925	Increase	nonDE	0.163375	0.521951	0.603219	0.895312	Increase	nonDE	-0.0172676	-0.0522005	0.958506	0.997985	Decrease	nonDE	-0.342975	-0.982124	0.329148	0.949801	Decrease	nonDE	-0.158077	-0.463697	0.644187	0.963116	Decrease	nonDE	-0.986565	-2.3554	0.0210779	0.407594	Decrease	nonDE	-0.0934504	-0.277007	0.782525	0.948852	Decrease	nonDE
348	ENSMUSG00000002395	-0.0811354	-0.308224	0.758753	0.944608	Decrease	nonDE	-0.138948	-0.525405	0.600828	0.916313	Decrease	nonDE	-0.182924	-0.673504	0.502665	0.844936	Decrease	nonDE	0.0163406	0.0611765	0.951379	0.997985	Increase	nonDE	-0.33273	-1.2348	0.220701	0.932073	Decrease	nonDE	-0.495456	-1.76634	0.0813461	0.671191	Decrease	nonDE	-1.05703	-3.24621	0.0017394	0.251212	Decrease	nonDE	-0.449397	-1.61375	0.110718	0.692876	Decrease	nonDE
349	ENSMUSG00000002396	-0.602712	-1.5578	0.123425	0.668172	Decrease	nonDE	0.0329473	0.0947169	0.924788	0.98551	Increase	nonDE	-0.334836	-0.889237	0.376676	0.779031	Decrease	nonDE	-0.254268	-0.674723	0.501895	0.891635	Decrease	nonDE	-0.851207	-2.09094	0.039868	0.809278	Decrease	nonDE	-0.617399	-1.58398	0.117343	0.732702	Decrease	nonDE	-0.908671	-2.15964	0.0339469	0.456831	Decrease	nonDE	-0.653994	-1.64127	0.104865	0.687398	Decrease	nonDE
350	ENSMUSG00000002409	0.0564394	0.122664	0.902696	0.980706	Increase	nonDE	0.502829	1.17245	0.244669	0.750909	Increase	nonDE	0.110244	0.238715	0.811968	0.957686	Increase	nonDE	-0.996132	-1.82786	0.0714863	0.559769	Decrease	nonDE	-0.433492	-0.882268	0.380407	0.958804	Decrease	nonDE	-0.413539	-0.853334	0.39615	0.912382	Decrease	nonDE	-0.0140832	-0.0297782	0.976322	0.989157	Decrease	nonDE	-0.505894	-1.04167	0.300859	0.832986	Decrease	nonDE
351	ENSMUSG00000002413	0.0170777	0.159	0.87409	0.974297	Increase	nonDE	-0.120973	-1.10744	0.271587	0.773035	Decrease	nonDE	0.0608938	0.563813	0.574538	0.884857	Increase	nonDE	0.0154275	0.140983	0.888256	0.989749	Increase	nonDE	0.181763	1.51069	0.135004	0.901612	Increase	nonDE	-0.014775	-0.120515	0.904392	0.978499	Decrease	nonDE	0.265297	2.17146	0.0330102	0.450205	Increase	nonDE	0.23815	1.97553	0.051831	0.613602	Increase	nonDE
352	ENSMUSG00000002416	0.140074	1.02109	0.310446	0.810896	Increase	nonDE	0.0378842	0.273151	0.785476	0.9435	Increase	nonDE	0.186612	1.35709	0.178761	0.622959	Increase	nonDE	0.0507672	0.360197	0.719696	0.947163	Increase	nonDE	-0.0622572	-0.431324	0.667451	0.978271	Decrease	nonDE	-0.146231	-1.00382	0.318644	0.874516	Decrease	nonDE	-0.25193	-1.66222	0.100579	0.571288	Decrease	nonDE	-0.273858	-1.84158	0.0694295	0.634656	Decrease	nonDE
353	ENSMUSG00000002428	-0.0284732	-0.164061	0.870118	0.973777	Decrease	nonDE	0.0848203	0.49413	0.622637	0.926633	Increase	nonDE	0.227286	1.3308	0.187226	0.631608	Increase	nonDE	0.0678495	0.387272	0.699635	0.941224	Increase	nonDE	0.279211	1.44304	0.15311	0.906276	Increase	nonDE	0.00915612	0.0458283	0.963567	0.99346	Increase	nonDE	0.285913	1.43588	0.155131	0.637544	Increase	nonDE	0.272719	1.39709	0.166442	0.752037	Increase	nonDE
354	ENSMUSG00000002455	-0.000265483	-0.00202923	0.998386	0.999449	Decrease	nonDE	0.0328634	0.251628	0.802006	0.947408	Increase	nonDE	-0.00933312	-0.0706166	0.943888	0.982242	Decrease	nonDE	0.0473331	0.356907	0.722148	0.948004	Increase	nonDE	0.00493438	0.03459	0.972497	0.997118	Increase	nonDE	0.206965	1.48268	0.142287	0.76886	Increase	nonDE	-0.0752187	-0.506725	0.613812	0.879428	Decrease	nonDE	0.171645	1.21517	0.228053	0.792596	Increase	nonDE
355	ENSMUSG00000002458	-0.0558743	-0.162643	0.87123	0.974237	Decrease	nonDE	0.0922032	0.274556	0.784401	0.9435	Increase	nonDE	-0.0575837	-0.165054	0.869339	0.966109	Decrease	nonDE	-0.200256	-0.558594	0.578078	0.896434	Decrease	nonDE	-0.388164	-1.06782	0.288974	0.938643	Decrease	nonDE	-0.0333575	-0.0968024	0.923138	0.981403	Decrease	nonDE	-0.208128	-0.567208	0.572241	0.872539	Decrease	nonDE	-0.275035	-0.763981	0.447239	0.881803	Decrease	nonDE
356	ENSMUSG00000002459	-0.320469	-1.20379	0.232398	0.76567	Decrease	nonDE	-0.282067	-1.07295	0.286683	0.783607	Decrease	nonDE	-0.235163	-0.885675	0.37858	0.781283	Decrease	nonDE	-0.230159	-0.863022	0.390835	0.840541	Decrease	nonDE	-0.733324	-1.7595	0.0825073	0.873902	Decrease	nonDE	-0.279752	-0.731975	0.46643	0.920768	Decrease	nonDE	-0.769461	-1.77951	0.0791457	0.547819	Decrease	nonDE	-1.1298	-2.53669	0.0132363	0.439341	Decrease	nonDE
357	ENSMUSG00000002475	-0.261308	-0.373837	0.709564	0.944608	Decrease	nonDE	0.486822	0.708487	0.480805	0.878203	Increase	nonDE	-0.171632	-0.245536	0.806701	0.955965	Decrease	nonDE	-0.0617074	-0.088305	0.929866	0.997985	Decrease	nonDE	-0.19237	-0.272869	0.785692	0.984576	Decrease	nonDE	-0.0201452	-0.0285981	0.97726	0.996451	Decrease	nonDE	-0.155208	-0.220248	0.826267	0.952751	Decrease	nonDE	-0.335396	-0.475807	0.635574	0.946216	Decrease	nonDE
358	ENSMUSG00000002477	-0.503745	-2.47633	0.0154929	0.447275	Decrease	nonDE	-0.565127	-2.74535	0.00753708	0.206453	Decrease	nonDE	-0.497554	-2.41229	0.0182594	0.308062	Decrease	nonDE	-0.572984	-2.71756	0.00813768	0.309205	Decrease	nonDE	-0.166286	-0.75409	0.45312	0.962162	Decrease	nonDE	-0.316603	-1.41215	0.161978	0.781602	Decrease	nonDE	-0.505115	-2.11607	0.0376066	0.472115	Decrease	nonDE	-0.306774	-1.35072	0.180783	0.763733	Decrease	nonDE
359	ENSMUSG00000002486	-0.124273	-0.412115	0.681412	0.944608	Decrease	nonDE	0.305087	1.08498	0.281355	0.778372	Increase	nonDE	0.108907	0.368689	0.713383	0.918128	Increase	nonDE	-0.571791	-1.68848	0.0954091	0.602974	Decrease	nonDE	0.211198	0.659364	0.51165	0.966284	Increase	nonDE	0.17039	0.528265	0.598851	0.961385	Increase	nonDE	0.120375	0.355149	0.72346	0.924819	Increase	nonDE	-0.336826	-0.966374	0.336915	0.848958	Decrease	nonDE
360	ENSMUSG00000002489	0.0844977	0.4699	0.639769	0.93564	Increase	nonDE	0.13423	0.750499	0.455267	0.865144	Increase	nonDE	0.557097	3.22982	0.00182941	0.143481	Increase	nonDE	0.0792446	0.432834	0.666359	0.929549	Increase	nonDE	0.0585139	0.334728	0.73875	0.984576	Increase	nonDE	0.0405999	0.232419	0.816836	0.978499	Increase	nonDE	0.163051	0.922016	0.359431	0.788715	Increase	nonDE	0.301062	1.75697	0.0829408	0.651409	Increase	nonDE
361	ENSMUSG00000002496	0.0613559	0.249606	0.803564	0.950155	Increase	nonDE	-0.00966195	-0.0391327	0.968887	0.994965	Decrease	nonDE	-0.114486	-0.448641	0.654965	0.900467	Decrease	nonDE	0.00690597	0.0274146	0.978201	0.997985	Increase	nonDE	-0.0358361	-0.14466	0.885361	0.985274	Decrease	nonDE	-0.37725	-1.45106	0.150868	0.772037	Decrease	nonDE	0.34058	1.41573	0.16093	0.64492	Increase	nonDE	0.277847	1.16598	0.24726	0.801528	Increase	nonDE
362	ENSMUSG00000002504	0.0192918	0.0742314	0.941027	0.992939	Increase	nonDE	-0.71501	-2.45239	0.0165596	0.30556	Decrease	nonDE	-0.172629	-0.639394	0.52455	0.858013	Decrease	nonDE	-0.533888	-1.84652	0.0688332	0.555126	Decrease	nonDE	-0.688748	-2.25277	0.0272515	0.775317	Decrease	nonDE	-0.865834	-2.72636	0.0079976	0.278047	Decrease	nonDE	-0.0251564	-0.0896013	0.928847	0.986377	Decrease	nonDE	-0.602491	-2.0214	0.0468719	0.599705	Decrease	nonDE
363	ENSMUSG00000002524	-0.10564	-0.755285	0.452407	0.864276	Decrease	nonDE	-0.0528407	-0.37963	0.705276	0.943297	Decrease	nonDE	-0.0247915	-0.176982	0.859992	0.966109	Decrease	nonDE	-0.0129218	-0.0916049	0.927252	0.997985	Decrease	nonDE	-0.311838	-2.0223	0.0466562	0.831353	Decrease	nonDE	-0.220621	-1.44797	0.151729	0.772705	Decrease	nonDE	0.0309505	0.202644	0.839954	0.958707	Increase	nonDE	0.0381856	0.255574	0.798968	0.948852	Increase	nonDE
364	ENSMUSG00000002546	0.0103565	0.0752237	0.940234	0.99272	Increase	nonDE	0.0732178	0.533935	0.594942	0.915084	Increase	nonDE	-0.0405757	-0.289819	0.772742	0.942434	Decrease	nonDE	-0.175974	-1.22463	0.224488	0.744622	Decrease	nonDE	0.0747065	0.47379	0.637005	0.978271	Increase	nonDE	0.00313519	0.0197381	0.984304	0.997007	Increase	nonDE	-0.0920454	-0.556455	0.579531	0.873002	Decrease	nonDE	0.0567314	0.35676	0.722258	0.948852	Increase	nonDE
365	ENSMUSG00000002550	-0.707906	-1.72655	0.0883033	0.629225	Decrease	nonDE	-0.358111	-0.933728	0.353395	0.816755	Decrease	nonDE	-1.04417	-2.32772	0.0225845	0.331579	Decrease	nonDE	-0.365584	-0.904884	0.36838	0.831967	Decrease	nonDE	-0.669746	-1.61385	0.110696	0.889029	Decrease	nonDE	-0.426331	-1.06988	0.28805	0.864836	Decrease	nonDE	-1.29719	-2.65851	0.00956126	0.356505	Decrease	nonDE	-1.11398	-2.48156	0.0152846	0.463604	Decrease	nonDE
366	ENSMUSG00000002578	-0.316045	-0.99383	0.323452	0.812739	Decrease	nonDE	0.0272416	0.0893986	0.929	0.987759	Increase	nonDE	-0.230202	-0.721313	0.472925	0.829701	Decrease	nonDE	0.0973305	0.31721	0.751952	0.956266	Increase	nonDE	-0.00807301	-0.0215199	0.982887	0.998519	Decrease	nonDE	-0.118517	-0.311616	0.756183	0.978499	Decrease	nonDE	-0.421495	-1.00197	0.31953	0.766823	Decrease	nonDE	-0.657874	-1.55834	0.123298	0.705265	Decrease	nonDE
367	ENSMUSG00000002580	0.224448	1.63665	0.105828	0.656695	Increase	nonDE	0.0170191	0.121401	0.903693	0.979905	Increase	nonDE	0.275042	2.00202	0.0488433	0.412335	Increase	nonDE	-0.0824431	-0.572166	0.568894	0.894987	Decrease	nonDE	-0.185694	-1.21404	0.228482	0.932073	Decrease	nonDE	-0.0272849	-0.18192	0.856128	0.978499	Decrease	nonDE	-0.144437	-0.926571	0.357076	0.786608	Decrease	nonDE	-0.0213363	-0.14113	0.88814	0.976728	Decrease	nonDE
368	ENSMUSG00000002602	0.0126924	0.0470705	0.96258	0.998496	Increase	nonDE	0.177865	0.677362	0.500229	0.887524	Increase	nonDE	0.4804	1.89336	0.0621083	0.447772	Increase	nonDE	0.26703	1.01246	0.314524	0.807931	Increase	nonDE	0.192117	0.618854	0.537859	0.974363	Increase	nonDE	0.209435	0.681571	0.497578	0.921049	Increase	nonDE	0.255386	0.797386	0.427706	0.824806	Increase	nonDE	0.295844	0.960646	0.33977	0.850061	Increase	nonDE
369	ENSMUSG00000002603	1.23006	1.80305	0.0753355	0.616551	Increase	nonDE	0.508012	0.729136	0.468155	0.871663	Increase	nonDE	0.687685	0.988104	0.32623	0.74048	Increase	nonDE	1.24811	1.81513	0.0734397	0.561478	Increase	nonDE	1.37376	2.00613	0.048393	0.832584	Increase	nonDE	1.54681	2.28597	0.0250369	0.45669	Increase	nonDE	0.573476	0.821894	0.413702	0.817845	Increase	nonDE	2.07816	3.20182	0.00199321	0.216289	Increase	nonDE
370	ENSMUSG00000002608	-0.513676	-2.42037	0.0178874	0.451752	Decrease	nonDE	-0.563616	-2.61993	0.0106101	0.248349	Decrease	nonDE	-0.19586	-0.959504	0.340341	0.752519	Decrease	nonDE	-0.375868	-1.76008	0.082408	0.580284	Decrease	nonDE	0.0412874	0.176196	0.860608	0.984576	Increase	nonDE	-0.106463	-0.445011	0.657574	0.963116	Decrease	nonDE	-0.385773	-1.48464	0.141766	0.623763	Decrease	nonDE	0.066227	0.280457	0.779887	0.948852	Increase	nonDE
371	ENSMUSG00000002617	0.202398	0.86685	0.388747	0.829957	Increase	nonDE	0.0752902	0.316975	0.75213	0.943297	Increase	nonDE	0.0428003	0.176866	0.860083	0.966109	Increase	nonDE	0.0635134	0.259568	0.795898	0.961274	Increase	nonDE	0.302701	1.08929	0.279461	0.937466	Increase	nonDE	-0.0136493	-0.0473043	0.962395	0.993254	Decrease	nonDE	-0.00580734	-0.0194164	0.98456	0.993303	Decrease	nonDE	-0.39312	-1.27002	0.207942	0.782579	Decrease	nonDE
372	ENSMUSG00000002625	0.376517	1.96644	0.0535144	0.585094	Increase	nonDE	0.269864	1.39457	0.167886	0.683823	Increase	nonDE	0.247857	1.2683	0.209208	0.653527	Increase	nonDE	0.237886	1.20434	0.232817	0.750564	Increase	nonDE	0.132578	0.626509	0.533172	0.973366	Increase	nonDE	0.200565	0.959168	0.341023	0.881517	Increase	nonDE	0.281728	1.32726	0.189058	0.669965	Increase	nonDE	0.106799	0.502871	0.616752	0.94054	Increase	nonDE
373	ENSMUSG00000002633	-0.682379	-1.08404	0.281768	0.798823	Decrease	nonDE	0.497943	0.801164	0.425529	0.844324	Increase	nonDE	-0.77943	-1.23878	0.219232	0.661859	Decrease	nonDE	-0.112925	-0.179548	0.857984	0.981679	Decrease	nonDE	-0.680726	-1.08284	0.282297	0.937466	Decrease	nonDE	-0.293074	-0.465074	0.643205	0.963116	Decrease	nonDE	-0.434415	-0.690742	0.491827	0.858832	Decrease	nonDE	-0.610454	-0.970433	0.334902	0.848283	Decrease	nonDE
374	ENSMUSG00000002635	-1.6441	-2.56297	0.0123499	0.435717	Decrease	nonDE	-1.33747	-2.0904	0.0399185	0.432163	Decrease	nonDE	-1.37368	-2.14464	0.03517	0.378465	Decrease	nonDE	-0.776988	-1.22697	0.223612	0.744622	Decrease	nonDE	-0.471497	-0.662855	0.509424	0.965682	Decrease	nonDE	0.21734	0.305919	0.760501	0.978499	Increase	nonDE	0.141334	0.198721	0.84301	0.95934	Increase	nonDE	0.931504	1.33169	0.186933	0.767665	Increase	nonDE
375	ENSMUSG00000002658	0.253954	1.52902	0.130402	0.676622	Increase	nonDE	0.211526	1.2679	0.208696	0.72557	Increase	nonDE	0.147661	0.871344	0.386304	0.785697	Increase	nonDE	0.260219	1.54223	0.127162	0.654461	Increase	nonDE	0.261552	1.38202	0.171007	0.914584	Increase	nonDE	0.49204	2.67801	0.0090678	0.292938	Increase	nonDE	0.661436	3.56504	0.000632369	0.223015	Increase	nonDE	0.39411	2.10582	0.0385152	0.573931	Increase	nonDE
376	ENSMUSG00000002660	-0.0480794	-0.15115	0.880257	0.974963	Decrease	nonDE	-0.168189	-0.517576	0.606254	0.918278	Decrease	nonDE	0.0396992	0.125436	0.900509	0.96884	Increase	nonDE	-0.236474	-0.700001	0.486059	0.88865	Decrease	nonDE	-0.281262	-0.880329	0.38145	0.959254	Decrease	nonDE	-0.283212	-0.891759	0.37533	0.900192	Decrease	nonDE	-0.624844	-1.7541	0.0834363	0.552287	Decrease	nonDE	-0.566691	-1.66301	0.100419	0.677194	Decrease	nonDE
377	ENSMUSG00000002661	0.129448	0.427368	0.670317	0.944608	Increase	nonDE	0.124713	0.410056	0.682916	0.943297	Increase	nonDE	-0.247575	-0.753842	0.453268	0.820186	Decrease	nonDE	0.243081	0.796149	0.42842	0.861704	Increase	nonDE	-1.21993	-3.30205	0.0014631	0.375262	Decrease	nonDE	-0.830402	-2.42081	0.0178673	0.41039	Decrease	nonDE	-0.360098	-1.11613	0.267874	0.724487	Decrease	nonDE	-0.469393	-1.44985	0.151207	0.733837	Decrease	nonDE
378	ENSMUSG00000002679	0.303563	1.12802	0.262854	0.786981	Increase	nonDE	-0.0224114	-0.0792615	0.937033	0.990466	Decrease	nonDE	0.197142	0.712524	0.478317	0.832026	Increase	nonDE	0.119046	0.420237	0.675495	0.933343	Increase	nonDE	0.585565	1.78662	0.0779781	0.868116	Increase	nonDE	-0.00792843	-0.0220481	0.982467	0.996953	Decrease	nonDE	0.233996	0.654998	0.514442	0.868735	Increase	nonDE	0.554418	1.66601	0.0998197	0.676556	Increase	nonDE
379	ENSMUSG00000002688	-0.474381	-0.801303	0.425449	0.849039	Decrease	nonDE	0.305465	0.559893	0.577195	0.910431	Increase	nonDE	0.116306	0.206899	0.836641	0.966109	Increase	nonDE	-1.09316	-1.79636	0.0764022	0.569752	Decrease	nonDE	0.094995	0.172403	0.863578	0.984576	Increase	nonDE	-0.25142	-0.435198	0.664649	0.963116	Decrease	nonDE	-0.279748	-0.47555	0.635756	0.888673	Decrease	nonDE	-0.572414	-0.960317	0.339934	0.850061	Decrease	nonDE
380	ENSMUSG00000002699	0.370734	0.426228	0.671839	0.944608	Increase	nonDE	2.08439	2.86613	0.0061419	0.186964	Increase	nonDE	1.20215	1.51492	0.136322	0.566854	Increase	nonDE	1.60146	2.09527	0.0414238	0.507396	Increase	nonDE	2.0357	2.14677	0.0368702	0.809278	Increase	nonDE	2.87752	3.34398	0.00160449	0.123894	Increase	nonDE	1.92684	1.96837	0.0547896	0.506605	Increase	nonDE	2.47858	2.71141	0.00925639	0.388814	Increase	nonDE
381	ENSMUSG00000002718	-0.337699	-1.40879	0.162967	0.713214	Decrease	nonDE	-0.191784	-0.819669	0.414962	0.839697	Decrease	nonDE	-0.0819542	-0.350804	0.726704	0.923894	Decrease	nonDE	-0.0812537	-0.345329	0.730799	0.951978	Decrease	nonDE	0.0543839	0.191282	0.848814	0.984576	Increase	nonDE	-0.0782963	-0.272472	0.785996	0.978499	Decrease	nonDE	-0.135422	-0.439148	0.661797	0.900157	Decrease	nonDE	0.180478	0.646486	0.519908	0.914333	Increase	nonDE
382	ENSMUSG00000002728	-0.196232	-0.837351	0.405015	0.837614	Decrease	nonDE	-0.325049	-1.3564	0.178979	0.698511	Decrease	nonDE	0.0507317	0.222658	0.824398	0.963971	Increase	nonDE	-0.192988	-0.801798	0.425164	0.859775	Decrease	nonDE	0.544259	1.76521	0.0815371	0.873902	Increase	nonDE	0.481862	1.55161	0.1249	0.743388	Increase	nonDE	0.113394	0.333647	0.739563	0.927686	Increase	nonDE	0.263893	0.814857	0.417695	0.867046	Increase	nonDE
383	ENSMUSG00000002731	-0.350442	-1.18752	0.238713	0.771378	Decrease	nonDE	-0.32381	-1.10634	0.272062	0.773035	Decrease	nonDE	-0.12489	-0.431659	0.667209	0.901598	Decrease	nonDE	0.0986399	0.353455	0.724724	0.949472	Increase	nonDE	-0.0927293	-0.310076	0.75735	0.984576	Decrease	nonDE	6.12709e-05	0.000207523	0.999835	0.999894	Increase	nonDE	-0.312351	-0.958322	0.340933	0.780796	Decrease	nonDE	-0.0927588	-0.308025	0.758904	0.948852	Decrease	nonDE
384	ENSMUSG00000002732	0.231392	0.688441	0.493267	0.88715	Increase	nonDE	0.155282	0.459196	0.647401	0.935836	Increase	nonDE	0.674091	2.12857	0.0365227	0.381469	Increase	nonDE	0.465571	1.40172	0.165061	0.695841	Increase	nonDE	-0.352611	-1.02667	0.307824	0.945397	Decrease	nonDE	-0.505587	-1.43809	0.154506	0.775355	Decrease	nonDE	-0.619202	-1.63751	0.105649	0.579225	Decrease	nonDE	-0.241849	-0.714354	0.477192	0.894068	Decrease	nonDE
385	ENSMUSG00000002733	0.261526	1.39319	0.167615	0.718164	Increase	nonDE	0.146622	0.770293	0.443509	0.859429	Increase	nonDE	0.459622	2.48427	0.0151776	0.286165	Increase	nonDE	0.212715	1.10618	0.272129	0.773542	Increase	nonDE	0.05713	0.287925	0.774186	0.984576	Increase	nonDE	-0.100674	-0.498429	0.619618	0.963116	Decrease	nonDE	0.222497	1.11803	0.26707	0.723919	Increase	nonDE	0.24787	1.2691	0.20827	0.783131	Increase	nonDE
386	ENSMUSG00000002741	-0.221751	-1.12323	0.265081	0.788876	Decrease	nonDE	-0.197487	-1.00242	0.319507	0.804734	Decrease	nonDE	-0.292426	-1.45365	0.150398	0.585409	Decrease	nonDE	-0.223595	-1.10711	0.271938	0.773401	Decrease	nonDE	-0.167573	-0.707109	0.481786	0.962162	Decrease	nonDE	-0.0526776	-0.225603	0.822151	0.978499	Decrease	nonDE	-0.440372	-1.70553	0.092415	0.56098	Decrease	nonDE	-0.263133	-1.08656	0.280861	0.823703	Decrease	nonDE
387	ENSMUSG00000002748	0.0262175	0.23424	0.815427	0.95345	Increase	nonDE	0.236131	2.15405	0.0343985	0.40934	Increase	nonDE	0.199779	1.80124	0.075622	0.473946	Increase	nonDE	0.263504	2.37099	0.0202696	0.416915	Increase	nonDE	0.168494	1.38721	0.169423	0.914584	Increase	nonDE	0.202607	1.67749	0.0975469	0.706593	Increase	nonDE	0.224829	1.81948	0.0727675	0.538849	Increase	nonDE	0.139083	1.1356	0.259686	0.808583	Increase	nonDE
388	ENSMUSG00000002763	0.129271	0.403166	0.687956	0.944608	Increase	nonDE	0.28942	0.925476	0.357641	0.816755	Increase	nonDE	0.381761	1.22748	0.223422	0.666096	Increase	nonDE	-0.0117173	-0.0350429	0.972137	0.997985	Decrease	nonDE	0.0739102	0.215705	0.829795	0.984576	Increase	nonDE	0.324985	0.985425	0.327535	0.875366	Increase	nonDE	-0.215782	-0.575461	0.566676	0.872081	Decrease	nonDE	-0.00641581	-0.0182372	0.985497	0.999974	Decrease	nonDE
389	ENSMUSG00000002767	-0.198322	-0.719419	0.474084	0.876794	Decrease	nonDE	-0.198719	-0.714801	0.476917	0.875894	Decrease	nonDE	-0.247655	-0.873618	0.385072	0.784889	Decrease	nonDE	0.0552199	0.200863	0.841341	0.976059	Increase	nonDE	0.00107995	0.00367994	0.997073	0.999873	Increase	nonDE	-0.501995	-1.57	0.120561	0.735213	Decrease	nonDE	-0.81741	-2.31864	0.0230989	0.414582	Decrease	nonDE	0.0918577	0.313912	0.754446	0.948852	Increase	nonDE
390	ENSMUSG00000002768	-0.0822169	-0.367638	0.714163	0.944608	Decrease	nonDE	0.0137828	0.062284	0.9505	0.994965	Increase	nonDE	-0.283323	-1.21283	0.228944	0.671442	Decrease	nonDE	-0.633582	-2.4848	0.0151566	0.375927	Decrease	nonDE	-0.336836	-1.18249	0.240688	0.935407	Decrease	nonDE	-0.0568526	-0.207523	0.836155	0.978499	Decrease	nonDE	-0.0475938	-0.168622	0.866541	0.970001	Decrease	nonDE	-0.0103004	-0.0375487	0.970146	0.998333	Decrease	nonDE
391	ENSMUSG00000002771	0.32824	0.62848	0.53157	0.903725	Increase	nonDE	0.182323	0.342169	0.733166	0.943297	Increase	nonDE	-0.430756	-0.753124	0.453697	0.820186	Decrease	nonDE	0.315326	0.589748	0.557105	0.89397	Increase	nonDE	0.21565	0.415348	0.679055	0.978271	Increase	nonDE	0.153588	0.292552	0.77066	0.978499	Increase	nonDE	0.24706	0.464361	0.643714	0.892667	Increase	nonDE	-0.657452	-1.14707	0.254945	0.805003	Decrease	nonDE
392	ENSMUSG00000002778	-0.689999	-2.05714	0.0454415	0.558003	Decrease	nonDE	-0.465526	-1.42275	0.161639	0.678539	Decrease	nonDE	-0.893737	-2.54505	0.0143904	0.280502	Decrease	nonDE	-0.475688	-1.41858	0.162848	0.69368	Decrease	nonDE	-0.327306	-0.837133	0.406901	0.961957	Decrease	nonDE	-0.0700996	-0.18492	0.854115	0.978499	Decrease	nonDE	-0.765511	-1.70702	0.0946464	0.563749	Decrease	nonDE	-0.351411	-0.881569	0.382651	0.858404	Decrease	nonDE
393	ENSMUSG00000002781	-0.224553	-0.53448	0.594566	0.9177	Decrease	nonDE	-1.00491	-2.10945	0.0381906	0.42365	Decrease	nonDE	-0.538037	-1.20897	0.230413	0.672761	Decrease	nonDE	-0.113315	-0.269817	0.788031	0.959352	Decrease	nonDE	-0.114147	-0.213981	0.831134	0.984576	Decrease	nonDE	-0.115738	-0.217099	0.828712	0.978499	Decrease	nonDE	0.436255	0.857421	0.393902	0.806323	Increase	nonDE	0.098347	0.189533	0.850179	0.96769	Increase	nonDE
394	ENSMUSG00000002797	0.124419	0.644808	0.520989	0.900664	Increase	nonDE	0.142629	0.739639	0.461793	0.867872	Increase	nonDE	0.277753	1.45224	0.150542	0.585463	Increase	nonDE	-0.0924093	-0.456007	0.649683	0.922559	Decrease	nonDE	0.127879	0.64721	0.519442	0.967658	Increase	nonDE	0.174523	0.889323	0.376629	0.900371	Increase	nonDE	0.212888	1.06515	0.290172	0.742559	Increase	nonDE	0.152156	0.765039	0.446612	0.88159	Increase	nonDE
395	ENSMUSG00000002799	-1.05441	-1.87438	0.0647118	0.599239	Decrease	nonDE	-0.685086	-1.28228	0.203632	0.720601	Decrease	nonDE	-1.64825	-2.71681	0.00815444	0.251132	Decrease	nonDE	-0.89162	-1.56034	0.122825	0.648872	Decrease	nonDE	-0.606435	-0.929643	0.355493	0.954522	Decrease	nonDE	0.00251377	0.00412839	0.996717	0.998516	Increase	nonDE	0.265288	0.438434	0.662313	0.900243	Increase	nonDE	0.101394	0.168601	0.866557	0.972067	Increase	nonDE
396	ENSMUSG00000002803	-0.312966	-0.992465	0.324113	0.813395	Decrease	nonDE	-0.562697	-1.70519	0.0922344	0.589186	Decrease	nonDE	0.0106875	0.0352129	0.972002	0.994879	Increase	nonDE	-0.202478	-0.636179	0.526567	0.893171	Decrease	nonDE	-0.391449	-1.01619	0.312757	0.945397	Decrease	nonDE	-0.208647	-0.556807	0.579292	0.95597	Decrease	nonDE	-0.872985	-1.93886	0.0562231	0.508954	Decrease	nonDE	0.0288285	0.078786	0.937409	0.991169	Increase	nonDE
397	ENSMUSG00000002804	0.111031	0.220707	0.825911	0.957174	Increase	nonDE	-0.58505	-1.06897	0.288458	0.785051	Decrease	nonDE	0.239946	0.482863	0.630578	0.900467	Increase	nonDE	-0.48783	-0.883924	0.379519	0.837114	Decrease	nonDE	0.132354	0.302576	0.763038	0.984576	Increase	nonDE	-0.39878	-0.847427	0.399412	0.913496	Decrease	nonDE	-0.872449	-1.68241	0.0965852	0.564765	Decrease	nonDE	-1.17422	-2.21206	0.0299599	0.544828	Decrease	nonDE
398	ENSMUSG00000002808	-0.411629	-1.50602	0.136584	0.682275	Decrease	nonDE	-0.0897176	-0.343664	0.732135	0.943297	Decrease	nonDE	-0.795274	-2.6719	0.00938456	0.255816	Decrease	nonDE	-0.124036	-0.463304	0.644591	0.921165	Decrease	nonDE	0.110477	0.35091	0.726715	0.984576	Increase	nonDE	-0.120899	-0.373286	0.710069	0.967886	Decrease	nonDE	-0.690459	-1.84695	0.0690029	0.531857	Decrease	nonDE	0.0424753	0.132605	0.894888	0.978913	Increase	nonDE
399	ENSMUSG00000002812	0.18401	0.777716	0.439145	0.857826	Increase	nonDE	0.215043	0.913076	0.364084	0.816755	Increase	nonDE	0.383238	1.64087	0.104947	0.519459	Increase	nonDE	0.0684316	0.277846	0.781883	0.958355	Increase	nonDE	0.32663	1.25805	0.212217	0.929642	Increase	nonDE	0.186316	0.702331	0.484614	0.921049	Increase	nonDE	0.426869	1.61559	0.110317	0.584491	Increase	nonDE	0.348976	1.34344	0.183119	0.76479	Increase	nonDE
400	ENSMUSG00000002814	-0.374786	-0.541952	0.589433	0.915249	Decrease	nonDE	-0.660801	-0.953138	0.343535	0.813297	Decrease	nonDE	-1.55284	-2.2451	0.0276628	0.351295	Decrease	nonDE	-0.0877348	-0.127036	0.899247	0.992308	Decrease	nonDE	-0.255498	-0.361945	0.718395	0.982192	Decrease	nonDE	-0.266609	-0.377713	0.706694	0.967404	Decrease	nonDE	0.477362	0.676558	0.500736	0.863358	Increase	nonDE	-0.184496	-0.261432	0.794465	0.948852	Decrease	nonDE
401	ENSMUSG00000002820	0.238204	0.836079	0.405725	0.837614	Increase	nonDE	-0.604777	-1.82104	0.0725275	0.543782	Decrease	nonDE	-0.00953389	-0.0314823	0.974967	0.995583	Decrease	nonDE	-0.200943	-0.634357	0.527749	0.893171	Decrease	nonDE	-0.0601166	-0.201229	0.841056	0.984576	Decrease	nonDE	-0.289656	-0.942058	0.349141	0.886074	Decrease	nonDE	-0.30218	-0.939154	0.35062	0.783676	Decrease	nonDE	-0.166846	-0.545152	0.587242	0.92924	Decrease	nonDE
402	ENSMUSG00000002825	-1.25939	-1.77807	0.079383	0.617592	Decrease	nonDE	-0.677241	-0.956319	0.341936	0.813297	Decrease	nonDE	-0.0100295	-0.0142578	0.988662	0.996799	Decrease	nonDE	-0.783282	-1.10532	0.2725	0.773697	Decrease	nonDE	-1.74198	-2.4619	0.0160811	0.768261	Decrease	nonDE	0.578106	0.866457	0.388961	0.907162	Increase	nonDE	-0.920384	-1.29709	0.198515	0.677068	Decrease	nonDE	-0.888274	-1.25163	0.214535	0.7853	Decrease	nonDE
403	ENSMUSG00000002831	0.643683	0.939796	0.350293	0.820866	Increase	nonDE	0.71996	1.05913	0.292889	0.787865	Increase	nonDE	0.646088	0.936413	0.35202	0.761891	Increase	nonDE	0.010384	0.0146071	0.988384	0.998087	Increase	nonDE	1.18846	1.79216	0.0770792	0.867922	Increase	nonDE	2.3385	3.88821	0.000214226	0.038579	Increase	DE	2.01564	3.22502	0.00185654	0.253706	Increase	nonDE	2.07304	3.3309	0.00133707	0.188616	Increase	nonDE
404	ENSMUSG00000002833	0.0276511	0.129965	0.896937	0.979192	Increase	nonDE	-0.356988	-1.58418	0.117297	0.624655	Decrease	nonDE	-0.266604	-1.1827	0.240606	0.683423	Decrease	nonDE	-0.208338	-0.919598	0.360686	0.82789	Decrease	nonDE	-0.124743	-0.539483	0.591127	0.978271	Decrease	nonDE	-0.13419	-0.579386	0.564038	0.948356	Decrease	nonDE	-0.712323	-2.64727	0.00985682	0.356708	Decrease	nonDE	-0.350513	-1.44465	0.152657	0.735428	Decrease	nonDE
405	ENSMUSG00000002835	0.224694	0.460452	0.646504	0.940678	Increase	nonDE	-0.643109	-1.1757	0.243376	0.750901	Decrease	nonDE	0.169793	0.340292	0.734573	0.927556	Increase	nonDE	0.106693	0.208395	0.835477	0.974435	Increase	nonDE	-0.230375	-0.472189	0.638142	0.978271	Decrease	nonDE	-0.293789	-0.597333	0.552056	0.943294	Decrease	nonDE	-0.0804621	-0.16378	0.870338	0.971171	Decrease	nonDE	-0.290938	-0.583017	0.561604	0.92437	Decrease	nonDE
406	ENSMUSG00000002844	-0.0414562	-0.253267	0.800744	0.948946	Decrease	nonDE	-0.137265	-0.830402	0.408907	0.837201	Decrease	nonDE	-0.092481	-0.556878	0.579243	0.886614	Decrease	nonDE	-0.119734	-0.711213	0.479124	0.885725	Decrease	nonDE	-0.420583	-2.13527	0.035954	0.809278	Decrease	nonDE	-0.45299	-2.29752	0.024336	0.45476	Decrease	nonDE	-0.0624798	-0.323057	0.747537	0.928392	Decrease	nonDE	-0.114647	-0.599838	0.550395	0.921908	Decrease	nonDE
407	ENSMUSG00000002845	0.389642	0.57189	0.56908	0.91208	Increase	nonDE	1.37859	2.18923	0.0316427	0.39958	Increase	nonDE	0.975511	1.48073	0.142803	0.574562	Increase	nonDE	0.522843	0.765293	0.446462	0.869211	Increase	nonDE	0.208334	0.301999	0.763476	0.984576	Increase	nonDE	0.614007	0.904258	0.36871	0.896797	Increase	nonDE	0.568991	0.82849	0.409981	0.816159	Increase	nonDE	0.170501	0.247016	0.805561	0.950546	Increase	nonDE
408	ENSMUSG00000002846	0.0864894	0.309417	0.75785	0.944608	Increase	nonDE	-0.108607	-0.376551	0.707554	0.943297	Decrease	nonDE	0.0444385	0.156413	0.876121	0.966109	Increase	nonDE	-0.254132	-0.83552	0.406038	0.84879	Decrease	nonDE	-0.00369594	-0.0118682	0.990562	0.999873	Decrease	nonDE	0.190523	0.635056	0.527295	0.933339	Increase	nonDE	-0.444342	-1.28175	0.203818	0.683892	Decrease	nonDE	-0.654678	-1.83123	0.0709764	0.635494	Decrease	nonDE
409	ENSMUSG00000002847	-0.587763	-0.852711	0.396493	0.833987	Decrease	nonDE	-0.397605	-0.576438	0.566019	0.906659	Decrease	nonDE	1.24814	1.88218	0.0636309	0.450004	Increase	nonDE	0.286239	0.415737	0.678771	0.933854	Increase	nonDE	0.11217	0.162388	0.87143	0.984576	Increase	nonDE	0.592775	0.860945	0.39197	0.909938	Increase	nonDE	0.658068	0.954584	0.342808	0.781323	Increase	nonDE	0.367207	0.532128	0.596186	0.932556	Increase	nonDE
410	ENSMUSG00000002870	-1.54261	-2.30454	0.0239188	0.48497	Decrease	nonDE	-0.563589	-0.839662	0.403726	0.83477	Decrease	nonDE	-0.477971	-0.712244	0.47849	0.832026	Decrease	nonDE	-0.394911	-0.588489	0.557945	0.893971	Decrease	nonDE	-0.454153	-0.66846	0.50586	0.965184	Decrease	nonDE	-0.346362	-0.509431	0.611923	0.963116	Decrease	nonDE	0.392002	0.576355	0.566075	0.872081	Increase	nonDE	-0.971384	-1.4348	0.155437	0.740775	Decrease	nonDE
411	ENSMUSG00000002871	-1.07053	-1.83178	0.070893	0.611843	Decrease	nonDE	-1.07352	-1.83672	0.0701524	0.538567	Decrease	nonDE	-0.987331	-1.68877	0.0953533	0.504967	Decrease	nonDE	-0.324217	-0.552934	0.581928	0.897135	Decrease	nonDE	0.205022	0.348714	0.728266	0.984576	Increase	nonDE	-0.994486	-1.70051	0.0931148	0.697454	Decrease	nonDE	0.0527141	0.0897413	0.928728	0.986377	Increase	nonDE	-0.913523	-1.56175	0.122492	0.704979	Decrease	nonDE
412	ENSMUSG00000002881	0.0583676	0.357769	0.721505	0.944608	Increase	nonDE	0.139451	0.860321	0.392312	0.829987	Increase	nonDE	0.248981	1.54189	0.127245	0.55487	Increase	nonDE	-0.0476101	-0.281634	0.778988	0.957902	Decrease	nonDE	-0.126279	-0.699737	0.486223	0.962531	Decrease	nonDE	0.104292	0.596285	0.552753	0.943305	Increase	nonDE	-0.045944	-0.249691	0.803498	0.945534	Decrease	nonDE	-0.261964	-1.41915	0.159935	0.745525	Decrease	nonDE
413	ENSMUSG00000002885	-1.91087	-2.62281	0.0107198	0.424415	Decrease	nonDE	-1.90529	-2.6142	0.0109682	0.253301	Decrease	nonDE	-0.849065	-1.17933	0.242308	0.685579	Decrease	nonDE	-1.25311	-1.72487	0.0890193	0.590682	Decrease	nonDE	-1.08488	-1.38646	0.170062	0.914584	Decrease	nonDE	-0.520337	-0.668125	0.506278	0.924354	Decrease	nonDE	-1.44453	-1.84947	0.0686636	0.530747	Decrease	nonDE	-1.10337	-1.41029	0.162938	0.747281	Decrease	nonDE
414	ENSMUSG00000002897	0.119306	0.571194	0.569549	0.912386	Increase	nonDE	-0.176058	-0.805485	0.423047	0.84333	Decrease	nonDE	0.0438588	0.2058	0.837496	0.966109	Increase	nonDE	0.0247898	0.11437	0.909246	0.995444	Increase	nonDE	0.81748	2.32334	0.022831	0.769295	Increase	nonDE	1.20911	3.59732	0.000568982	0.0703062	Increase	nonDE	1.15402	3.33784	0.00130828	0.251212	Increase	nonDE	1.38075	4.12714	9.30179e-05	0.0507938	Increase	nonDE
415	ENSMUSG00000002900	-0.136254	-0.498996	0.61922	0.926964	Decrease	nonDE	-0.0470119	-0.174615	0.861846	0.97125	Decrease	nonDE	-0.360873	-1.23083	0.222174	0.665068	Decrease	nonDE	-0.174994	-0.610776	0.543166	0.893171	Decrease	nonDE	-0.433777	-1.66438	0.100146	0.886736	Decrease	nonDE	-0.280739	-1.10504	0.27262	0.859767	Decrease	nonDE	-0.167414	-0.639951	0.524125	0.869587	Decrease	nonDE	0.267046	1.12662	0.263439	0.811557	Increase	nonDE
416	ENSMUSG00000002908	0.232578	0.824901	0.412004	0.839513	Increase	nonDE	0.442025	1.6215	0.109043	0.613744	Increase	nonDE	0.493125	1.79864	0.0760376	0.474856	Increase	nonDE	0.39087	1.38662	0.169602	0.700995	Increase	nonDE	-0.160964	-0.522127	0.603097	0.978271	Decrease	nonDE	-0.128461	-0.419009	0.676388	0.963116	Decrease	nonDE	0.295483	1.00059	0.320193	0.767391	Increase	nonDE	-0.0143401	-0.0474175	0.962305	0.99758	Decrease	nonDE
417	ENSMUSG00000002910	0.204543	0.320472	0.749488	0.944608	Increase	nonDE	0.394658	0.617915	0.538474	0.900839	Increase	nonDE	0.477947	0.748467	0.456483	0.820683	Increase	nonDE	-0.021395	-0.0336208	0.973267	0.997985	Decrease	nonDE	1.09161	1.71804	0.0898516	0.878271	Increase	nonDE	0.679758	1.07179	0.2872	0.864836	Increase	nonDE	0.360829	0.571043	0.569652	0.872081	Increase	nonDE	0.581609	0.918663	0.361172	0.855174	Increase	nonDE
418	ENSMUSG00000002930	0.996014	1.68178	0.096707	0.645562	Increase	nonDE	0.603498	1.02183	0.310098	0.799718	Increase	nonDE	1.66455	2.8116	0.00626501	0.230552	Increase	nonDE	0.377063	0.640033	0.524072	0.893171	Increase	nonDE	0.114519	0.194295	0.846463	0.984576	Increase	nonDE	0.103827	0.176077	0.860701	0.978499	Increase	nonDE	0.755113	1.27703	0.205472	0.685229	Increase	nonDE	0.586065	0.991991	0.324343	0.843152	Increase	nonDE
419	ENSMUSG00000002944	0.598652	0.879606	0.38184	0.828735	Increase	nonDE	0.788946	1.15841	0.250317	0.7532	Increase	nonDE	1.58006	2.32795	0.0225714	0.331579	Increase	nonDE	1.16715	1.71435	0.0905308	0.591838	Increase	nonDE	-0.468273	-0.686596	0.494423	0.963528	Decrease	nonDE	0.593051	0.874514	0.384587	0.905499	Increase	nonDE	0.360267	0.528692	0.598556	0.877135	Increase	nonDE	-0.7917	-1.16441	0.247894	0.801528	Decrease	nonDE
420	ENSMUSG00000002948	0.32074	2.05739	0.0430714	0.551162	Increase	nonDE	0.074688	0.466576	0.642135	0.933289	Increase	nonDE	0.555246	3.61618	0.000534793	0.0914442	Increase	nonDE	0.113811	0.699685	0.486256	0.888732	Increase	nonDE	0.146958	0.850924	0.397479	0.961957	Increase	nonDE	0.117989	0.682389	0.497063	0.921049	Increase	nonDE	0.247441	1.41549	0.161002	0.64492	Increase	nonDE	0.3323	1.95556	0.0541847	0.615714	Increase	nonDE
421	ENSMUSG00000002949	0.0535285	0.263428	0.792932	0.945714	Increase	nonDE	-0.0529888	-0.256446	0.798298	0.947126	Decrease	nonDE	0.279338	1.40042	0.165449	0.606968	Increase	nonDE	-0.183385	-0.852803	0.396443	0.84373	Decrease	nonDE	-0.0892374	-0.382607	0.703077	0.978613	Decrease	nonDE	0.118975	0.525245	0.600938	0.962229	Increase	nonDE	0.413033	1.84692	0.0686428	0.530747	Increase	nonDE	-0.0938953	-0.399195	0.690866	0.948852	Decrease	nonDE
422	ENSMUSG00000002957	0.109994	0.906535	0.367512	0.8238	Increase	nonDE	-0.0336962	-0.27264	0.785867	0.94352	Decrease	nonDE	-0.0193195	-0.155274	0.877016	0.966109	Decrease	nonDE	-0.0400467	-0.318343	0.751096	0.956266	Decrease	nonDE	0.0741048	0.56798	0.571719	0.978271	Increase	nonDE	-0.125878	-0.947578	0.346341	0.88376	Decrease	nonDE	0.178045	1.34664	0.182091	0.662363	Increase	nonDE	0.105827	0.809259	0.420887	0.869289	Increase	nonDE
423	ENSMUSG00000002963	0.290536	0.791392	0.431173	0.852661	Increase	nonDE	-0.127803	-0.323591	0.747134	0.943297	Decrease	nonDE	-0.642866	-1.47894	0.14328	0.574886	Decrease	nonDE	0.109202	0.279171	0.78087	0.958242	Increase	nonDE	-0.0387974	-0.108036	0.914252	0.98639	Decrease	nonDE	-0.843	-2.04776	0.0440306	0.558981	Decrease	nonDE	-0.13748	-0.369663	0.712659	0.922739	Decrease	nonDE	-0.483382	-1.24941	0.215341	0.785526	Decrease	nonDE
424	ENSMUSG00000002968	0.208901	1.0026	0.31923	0.812739	Increase	nonDE	-0.142297	-0.654539	0.514736	0.894753	Decrease	nonDE	0.21521	1.02785	0.307274	0.726437	Increase	nonDE	-0.00802093	-0.0366637	0.970849	0.997985	Decrease	nonDE	0.0473006	0.203188	0.83953	0.984576	Increase	nonDE	0.101264	0.438002	0.662624	0.963116	Increase	nonDE	0.378976	1.65622	0.101792	0.57218	Increase	nonDE	0.0931444	0.40022	0.690115	0.948852	Increase	nonDE
425	ENSMUSG00000002980	-0.684038	-1.42562	0.158063	0.705614	Decrease	nonDE	-0.828749	-1.69874	0.0934503	0.592693	Decrease	nonDE	0.750147	1.94419	0.0555654	0.433242	Increase	nonDE	-0.398557	-0.851272	0.397287	0.843853	Decrease	nonDE	-0.752707	-1.31599	0.192123	0.9221	Decrease	nonDE	0.526582	1.06459	0.290425	0.864836	Increase	nonDE	0.97525	2.05041	0.0437651	0.479565	Increase	nonDE	0.041899	0.0789897	0.937248	0.991169	Increase	nonDE
426	ENSMUSG00000002981	-0.210468	-1.31879	0.19119	0.735232	Decrease	nonDE	-0.180451	-1.13647	0.259324	0.763136	Decrease	nonDE	-0.0653288	-0.413248	0.680586	0.90323	Decrease	nonDE	-0.188312	-1.16223	0.248772	0.760009	Decrease	nonDE	-0.100625	-0.551258	0.583071	0.978271	Decrease	nonDE	-0.0475647	-0.262159	0.793906	0.978499	Decrease	nonDE	0.105641	0.576991	0.565647	0.872081	Increase	nonDE	0.0894496	0.498095	0.619852	0.941776	Increase	nonDE
427	ENSMUSG00000002983	0.126759	0.197023	0.844334	0.962938	Increase	nonDE	0.524093	0.846283	0.400046	0.833746	Increase	nonDE	-0.0980977	-0.148244	0.882542	0.966109	Decrease	nonDE	0.0441081	0.0669425	0.946803	0.997985	Increase	nonDE	-0.364727	-0.577308	0.565434	0.978271	Decrease	nonDE	0.261489	0.450955	0.653303	0.963116	Increase	nonDE	-1.19499	-1.81142	0.0740175	0.540894	Decrease	nonDE	-0.560108	-0.870496	0.386764	0.859339	Decrease	nonDE
428	ENSMUSG00000002984	-0.23082	-0.473227	0.637405	0.934921	Decrease	nonDE	-0.0554184	-0.11756	0.906726	0.980959	Decrease	nonDE	-0.0361552	-0.0765663	0.939169	0.97962	Decrease	nonDE	0.612734	1.39961	0.165689	0.695841	Increase	nonDE	-0.56655	-1.18041	0.241509	0.935407	Decrease	nonDE	-0.352112	-0.762512	0.448109	0.920728	Decrease	nonDE	-0.618153	-1.22423	0.22464	0.697871	Decrease	nonDE	-0.565332	-1.17117	0.245181	0.801528	Decrease	nonDE
429	ENSMUSG00000002985	-0.0346974	-0.298754	0.766365	0.944608	Decrease	nonDE	-0.215817	-1.81375	0.0757149	0.554227	Decrease	nonDE	-0.067866	-0.576359	0.566956	0.880337	Decrease	nonDE	-0.0118163	-0.0999089	0.920816	0.997602	Decrease	nonDE	-0.0287276	-0.241833	0.809898	0.984576	Decrease	nonDE	0.0104124	0.0881625	0.930099	0.982954	Increase	nonDE	-0.145906	-1.17584	0.245222	0.711782	Decrease	nonDE	0.100538	0.852551	0.397971	0.861238	Increase	nonDE
430	ENSMUSG00000002996	0.188203	0.690198	0.492167	0.886527	Increase	nonDE	0.299006	1.11498	0.268366	0.769897	Increase	nonDE	0.423523	1.59504	0.114844	0.536136	Increase	nonDE	0.523687	1.96589	0.0529562	0.528688	Increase	nonDE	-0.305206	-1.22305	0.225083	0.932073	Decrease	nonDE	0.018336	0.0773503	0.938548	0.986439	Increase	nonDE	0.0391668	0.161565	0.872076	0.971431	Increase	nonDE	0.158774	0.676248	0.500931	0.905378	Increase	nonDE
431	ENSMUSG00000002997	-0.018679	-0.114527	0.909121	0.982357	Decrease	nonDE	-0.0590082	-0.359148	0.720478	0.943297	Decrease	nonDE	0.0186655	0.113521	0.909917	0.970723	Increase	nonDE	-0.189901	-1.11965	0.266382	0.770296	Decrease	nonDE	0.130069	0.529173	0.598224	0.978271	Increase	nonDE	-0.0641121	-0.253838	0.800304	0.978499	Decrease	nonDE	0.0632769	0.246544	0.805924	0.946488	Increase	nonDE	-0.0695761	-0.272568	0.785923	0.948852	Decrease	nonDE
432	ENSMUSG00000003031	-0.100271	-0.55063	0.583499	0.914165	Decrease	nonDE	0.18947	1.07716	0.284807	0.781489	Increase	nonDE	-0.361775	-1.89585	0.0617722	0.446662	Decrease	nonDE	-0.220975	-1.16753	0.24664	0.757663	Decrease	nonDE	0.058121	0.294058	0.769513	0.984576	Increase	nonDE	0.0221734	0.111896	0.911201	0.978932	Increase	nonDE	-0.246401	-1.13304	0.26075	0.720558	Decrease	nonDE	-0.126123	-0.614005	0.541041	0.919461	Decrease	nonDE
433	ENSMUSG00000003032	-0.503705	-1.73572	0.0866579	0.627436	Decrease	nonDE	-0.200606	-0.73139	0.466785	0.871512	Decrease	nonDE	-0.00166934	-0.00621987	0.995054	0.99861	Decrease	nonDE	-0.355309	-1.22711	0.223561	0.744622	Decrease	nonDE	-0.805825	-1.98186	0.0511034	0.835471	Decrease	nonDE	-0.459719	-1.19897	0.234255	0.835232	Decrease	nonDE	-0.443049	-1.09737	0.275937	0.72935	Decrease	nonDE	-0.579201	-1.46463	0.147138	0.729354	Decrease	nonDE
434	ENSMUSG00000003033	0.175545	0.860174	0.392393	0.831525	Increase	nonDE	-0.249403	-1.15475	0.251801	0.754825	Decrease	nonDE	0.0223721	0.106635	0.915359	0.971425	Increase	nonDE	-0.106398	-0.490321	0.625316	0.913141	Decrease	nonDE	-0.188075	-0.853312	0.396162	0.961957	Decrease	nonDE	-0.206307	-0.933792	0.353362	0.88874	Decrease	nonDE	0.0308666	0.140917	0.888307	0.978734	Increase	nonDE	0.268027	1.28318	0.203319	0.780595	Increase	nonDE
435	ENSMUSG00000003037	-0.0357781	-0.247807	0.804951	0.95054	Decrease	nonDE	0.00450285	0.0312123	0.975182	0.99499	Increase	nonDE	0.0739136	0.512944	0.609475	0.895876	Increase	nonDE	-0.250865	-1.66141	0.100743	0.612771	Decrease	nonDE	-0.154915	-0.987927	0.326316	0.948055	Decrease	nonDE	-0.0808691	-0.519972	0.604591	0.963116	Decrease	nonDE	0.0195485	0.123363	0.902145	0.984769	Increase	nonDE	0.0206394	0.133117	0.894452	0.978903	Increase	nonDE
436	ENSMUSG00000003038	0.702019	1.30869	0.194576	0.737098	Increase	nonDE	0.875167	1.65014	0.103033	0.605828	Increase	nonDE	-0.259389	-0.428794	0.669283	0.901598	Decrease	nonDE	-0.221831	-0.368428	0.713576	0.945195	Decrease	nonDE	0.190827	0.334339	0.739043	0.984576	Increase	nonDE	-0.377427	-0.626327	0.532973	0.935632	Decrease	nonDE	0.0485099	0.0824828	0.934479	0.986377	Increase	nonDE	-0.365447	-0.609806	0.543805	0.919951	Decrease	nonDE
437	ENSMUSG00000003039	0.0592701	0.53213	0.596185	0.917891	Increase	nonDE	-0.0801215	-0.70715	0.481631	0.878278	Decrease	nonDE	0.179002	1.61019	0.111494	0.529862	Increase	nonDE	-0.169285	-1.45482	0.149827	0.679236	Decrease	nonDE	0.198605	1.64119	0.104882	0.886736	Increase	nonDE	0.130255	1.06975	0.288112	0.864836	Increase	nonDE	0.0877298	0.70143	0.485172	0.856249	Increase	nonDE	0.0906707	0.735873	0.464068	0.889363	Increase	nonDE
438	ENSMUSG00000003062	-0.283985	-1.03003	0.306256	0.808874	Decrease	nonDE	-0.2227	-0.81027	0.420309	0.842494	Decrease	nonDE	-0.487444	-1.67424	0.0981846	0.50795	Decrease	nonDE	-0.34515	-1.19804	0.234617	0.751486	Decrease	nonDE	0.357763	1.08707	0.280436	0.937466	Increase	nonDE	0.337996	1.02448	0.30885	0.871202	Increase	nonDE	0.445852	1.32848	0.187987	0.668994	Increase	nonDE	0.401441	1.21574	0.227839	0.792596	Increase	nonDE
439	ENSMUSG00000003068	-0.276995	-1.32205	0.190107	0.734806	Decrease	nonDE	-0.191032	-0.928234	0.356219	0.816755	Decrease	nonDE	-0.128172	-0.618503	0.538089	0.867667	Decrease	nonDE	-0.240287	-1.12937	0.262286	0.767312	Decrease	nonDE	-0.200642	-0.784508	0.435175	0.961957	Decrease	nonDE	0.102867	0.421627	0.674485	0.963116	Increase	nonDE	-0.552509	-1.93353	0.0568869	0.511952	Decrease	nonDE	-0.174747	-0.679217	0.499059	0.904377	Decrease	nonDE
440	ENSMUSG00000003070	-0.543429	-1.18308	0.240458	0.771655	Decrease	nonDE	-0.156305	-0.360109	0.719762	0.943297	Decrease	nonDE	-0.691455	-1.46919	0.1459	0.578949	Decrease	nonDE	-0.412763	-0.894363	0.373945	0.834591	Decrease	nonDE	-0.196923	-0.359292	0.720371	0.983068	Decrease	nonDE	0.13457	0.254105	0.800099	0.978499	Increase	nonDE	0.196865	0.364724	0.716328	0.923703	Increase	nonDE	0.341174	0.656556	0.513445	0.912025	Increase	nonDE
441	ENSMUSG00000003072	0.00443557	0.0309087	0.975423	0.998496	Increase	nonDE	-0.0808221	-0.557501	0.57882	0.910664	Decrease	nonDE	0.0117241	0.0810214	0.935637	0.978369	Increase	nonDE	-0.165581	-1.11128	0.269942	0.772019	Decrease	nonDE	0.00388878	0.0256868	0.979574	0.998071	Increase	nonDE	-0.125785	-0.819193	0.415232	0.916487	Decrease	nonDE	0.374323	2.51324	0.0140751	0.381021	Increase	nonDE	0.0627125	0.414351	0.679782	0.948852	Increase	nonDE
442	ENSMUSG00000003099	-0.298273	-1.04734	0.298254	0.805279	Decrease	nonDE	-0.462995	-1.56224	0.122376	0.629456	Decrease	nonDE	-0.190937	-0.670236	0.504735	0.845891	Decrease	nonDE	-0.0758037	-0.269382	0.788364	0.95947	Decrease	nonDE	-0.619593	-1.70869	0.0915813	0.879347	Decrease	nonDE	-0.103222	-0.313319	0.754895	0.978499	Decrease	nonDE	-0.0205056	-0.0609206	0.951582	0.986377	Decrease	nonDE	-0.636629	-1.73967	0.0859571	0.656912	Decrease	nonDE
443	ENSMUSG00000003119	0.126597	0.682527	0.496976	0.887696	Increase	nonDE	0.343595	1.89068	0.0624709	0.516284	Increase	nonDE	0.309947	1.68648	0.0957959	0.505182	Increase	nonDE	0.144064	0.762228	0.448278	0.869211	Increase	nonDE	0.387099	1.8751	0.0646117	0.853588	Increase	nonDE	0.236867	1.13313	0.260714	0.855365	Increase	nonDE	0.368071	1.7313	0.0874467	0.552287	Increase	nonDE	0.273802	1.30152	0.197002	0.773516	Increase	nonDE
444	ENSMUSG00000003123	0.0211452	0.0436227	0.965319	0.998496	Increase	nonDE	0.203052	0.429957	0.668441	0.943297	Increase	nonDE	0.394579	0.849809	0.398095	0.79355	Increase	nonDE	0.0164047	0.0325161	0.974146	0.997985	Increase	nonDE	-0.876308	-1.6078	0.112017	0.889029	Decrease	nonDE	0.114273	0.240476	0.810607	0.978499	Increase	nonDE	0.181805	0.369238	0.712975	0.922769	Increase	nonDE	0.181009	0.384067	0.701999	0.948852	Increase	nonDE
445	ENSMUSG00000003131	-0.177404	-1.43572	0.155177	0.699556	Decrease	nonDE	0.0165124	0.1362	0.892022	0.977872	Increase	nonDE	0.00691742	0.0564663	0.955118	0.987856	Increase	nonDE	0.0449094	0.364833	0.716247	0.946368	Increase	nonDE	-0.0303912	-0.231388	0.817634	0.984576	Decrease	nonDE	-0.0700223	-0.531233	0.596803	0.960358	Decrease	nonDE	-0.245282	-1.77306	0.0802167	0.549093	Decrease	nonDE	-0.244256	-1.8048	0.0750577	0.640028	Decrease	nonDE
446	ENSMUSG00000003134	-0.503946	-1.36602	0.175952	0.72743	Decrease	nonDE	-0.106349	-0.30943	0.75784	0.943297	Decrease	nonDE	0.190371	0.576219	0.566166	0.879836	Increase	nonDE	0.233511	0.698041	0.487277	0.889493	Increase	nonDE	-1.14225	-2.08819	0.0401228	0.809278	Decrease	nonDE	-0.138183	-0.287949	0.774168	0.978499	Decrease	nonDE	0.0558913	0.11832	0.906126	0.986377	Increase	nonDE	-0.814465	-1.52167	0.132232	0.718188	Decrease	nonDE
447	ENSMUSG00000003135	-0.371446	-1.66107	0.10081	0.651615	Decrease	nonDE	-0.073149	-0.345518	0.730658	0.943297	Decrease	nonDE	0.155054	0.747643	0.456977	0.820852	Increase	nonDE	-0.0559712	-0.25756	0.797441	0.961582	Decrease	nonDE	0.0679566	0.253553	0.800524	0.984576	Increase	nonDE	-0.170353	-0.615919	0.539785	0.938707	Decrease	nonDE	0.21249	0.777067	0.439526	0.830954	Increase	nonDE	0.309182	1.1888	0.23821	0.798552	Increase	nonDE
448	ENSMUSG00000003153	-0.0333278	-0.205654	0.837609	0.960616	Decrease	nonDE	-0.0134325	-0.0830921	0.933996	0.989825	Decrease	nonDE	-0.126914	-0.769619	0.443906	0.816736	Decrease	nonDE	-0.0661445	-0.398643	0.691272	0.938744	Decrease	nonDE	-0.112436	-0.549305	0.584403	0.978271	Decrease	nonDE	0.187191	0.95155	0.344335	0.882821	Increase	nonDE	-0.0460144	-0.218864	0.827341	0.953305	Decrease	nonDE	0.0266801	0.131624	0.895629	0.979	Increase	nonDE
449	ENSMUSG00000003154	0.102192	0.357054	0.722039	0.944608	Increase	nonDE	0.324901	1.16951	0.245847	0.750931	Increase	nonDE	0.44295	1.60957	0.111628	0.530052	Increase	nonDE	0.785216	2.95551	0.00415265	0.249277	Increase	nonDE	0.436913	1.56085	0.122705	0.891271	Increase	nonDE	-0.0474106	-0.158361	0.874592	0.978499	Decrease	nonDE	0.253975	0.86181	0.391497	0.804866	Increase	nonDE	-0.155031	-0.501183	0.617688	0.940922	Decrease	nonDE
450	ENSMUSG00000003161	-0.077714	-0.461134	0.646017	0.940226	Decrease	nonDE	-0.0472201	-0.281108	0.77939	0.943297	Decrease	nonDE	-0.212158	-1.22275	0.225193	0.668522	Decrease	nonDE	-0.17173	-0.986005	0.327253	0.813068	Decrease	nonDE	0.0226454	0.126577	0.899609	0.98639	Increase	nonDE	0.0453782	0.254348	0.799912	0.978499	Increase	nonDE	-0.0646385	-0.345484	0.730683	0.925685	Decrease	nonDE	0.0619034	0.343965	0.731821	0.948852	Increase	nonDE
451	ENSMUSG00000003166	-0.237038	-1.32028	0.190696	0.734806	Decrease	nonDE	-0.154717	-0.870498	0.386764	0.827495	Decrease	nonDE	-0.0289887	-0.164224	0.86999	0.966109	Decrease	nonDE	-0.206349	-1.12665	0.263429	0.768054	Decrease	nonDE	-0.250282	-1.24109	0.218381	0.932073	Decrease	nonDE	-0.203472	-1.01467	0.313477	0.87424	Decrease	nonDE	0.0316105	0.158625	0.874384	0.97187	Increase	nonDE	-0.184236	-0.912517	0.364376	0.855174	Decrease	nonDE
452	ENSMUSG00000003184	0.196666	0.687113	0.494098	0.887269	Increase	nonDE	-0.114323	-0.378578	0.706054	0.943297	Decrease	nonDE	0.244264	0.851202	0.397325	0.79355	Increase	nonDE	-0.401441	-1.22359	0.224879	0.744622	Decrease	nonDE	0.112236	0.376098	0.70789	0.979897	Increase	nonDE	0.311103	1.07281	0.286743	0.864774	Increase	nonDE	0.0867259	0.283873	0.777278	0.9385	Increase	nonDE	0.126788	0.419091	0.676329	0.948852	Increase	nonDE
453	ENSMUSG00000003198	-0.184944	-0.460272	0.646632	0.940678	Decrease	nonDE	-0.617446	-1.44172	0.153481	0.669794	Decrease	nonDE	-0.133904	-0.331565	0.741129	0.929871	Decrease	nonDE	-0.10203	-0.252716	0.801168	0.963223	Decrease	nonDE	-0.395283	-0.883011	0.380009	0.958804	Decrease	nonDE	-0.688479	-1.48898	0.140622	0.768383	Decrease	nonDE	0.0607831	0.141926	0.887513	0.978409	Increase	nonDE	-0.334391	-0.753688	0.45336	0.884769	Decrease	nonDE
454	ENSMUSG00000003199	-0.2194	-1.19598	0.235416	0.768785	Decrease	nonDE	-0.00852905	-0.0478615	0.961952	0.994965	Decrease	nonDE	0.124285	0.701876	0.484896	0.834279	Increase	nonDE	-0.340929	-1.79124	0.0772271	0.572123	Decrease	nonDE	0.0905588	0.464856	0.643361	0.978271	Increase	nonDE	0.0193626	0.098819	0.921542	0.981167	Increase	nonDE	0.292541	1.50111	0.137463	0.618052	Increase	nonDE	0.081881	0.416131	0.678484	0.948852	Increase	nonDE
455	ENSMUSG00000003200	0.338508	0.953118	0.343545	0.818026	Increase	nonDE	0.390602	1.10499	0.272641	0.773061	Increase	nonDE	0.168337	0.453409	0.651543	0.900467	Increase	nonDE	-0.420192	-1.0057	0.317743	0.810297	Decrease	nonDE	0.501981	1.26898	0.208312	0.929642	Increase	nonDE	-0.0201397	-0.0475759	0.962179	0.993254	Decrease	nonDE	-0.133248	-0.298176	0.766381	0.935147	Decrease	nonDE	0.766215	2.03216	0.0456237	0.597328	Increase	nonDE
456	ENSMUSG00000003206	0.0176036	0.026394	0.979012	0.998496	Increase	nonDE	0.99097	1.53936	0.12786	0.636778	Increase	nonDE	-0.676148	-1.01186	0.31481	0.731953	Decrease	nonDE	0.108842	0.163071	0.870895	0.986419	Increase	nonDE	0.428127	0.640566	0.523727	0.969135	Increase	nonDE	1.25285	1.95145	0.0546805	0.594115	Increase	nonDE	-0.219862	-0.328241	0.74363	0.927861	Decrease	nonDE	-0.20942	-0.312406	0.755586	0.948852	Decrease	nonDE
457	ENSMUSG00000003208	0.0664925	0.255185	0.799268	0.948343	Increase	nonDE	-0.348379	-1.2477	0.215962	0.730283	Decrease	nonDE	-0.152721	-0.561374	0.576191	0.885499	Decrease	nonDE	0.517753	2.0718	0.0416694	0.507617	Increase	nonDE	0.331565	1.31238	0.193334	0.9221	Increase	nonDE	0.274825	1.08135	0.282954	0.863216	Increase	nonDE	0.550349	2.1843	0.0320172	0.445941	Increase	nonDE	0.593273	2.40895	0.018415	0.480097	Increase	nonDE
458	ENSMUSG00000003226	0.312756	1.86691	0.067	0.607274	Increase	nonDE	0.0962131	0.56042	0.577364	0.910431	Increase	nonDE	0.198184	1.15558	0.252617	0.693127	Increase	nonDE	0.227686	1.32255	0.191208	0.723602	Increase	nonDE	0.355353	1.80064	0.0769896	0.867922	Increase	nonDE	0.157941	0.786806	0.434617	0.920069	Increase	nonDE	0.410699	2.04927	0.0449941	0.479937	Increase	nonDE	0.388974	1.96679	0.0540251	0.615714	Increase	nonDE
459	ENSMUSG00000003228	0.552174	1.97369	0.0520443	0.585094	Increase	nonDE	0.185397	0.626829	0.532646	0.900004	Increase	nonDE	0.195095	0.652386	0.516116	0.852123	Increase	nonDE	0.423736	1.44614	0.152241	0.681227	Increase	nonDE	0.494385	1.21968	0.22635	0.932073	Increase	nonDE	0.0237044	0.0553247	0.956025	0.991628	Increase	nonDE	0.508764	1.22749	0.22342	0.697168	Increase	nonDE	0.562974	1.3975	0.166321	0.752029	Increase	nonDE
460	ENSMUSG00000003233	0.108311	0.203785	0.839065	0.961138	Increase	nonDE	-1.28377	-2.13075	0.0363365	0.415123	Decrease	nonDE	0.377966	0.725928	0.470108	0.828219	Increase	nonDE	-0.0630721	-0.113439	0.909981	0.995608	Decrease	nonDE	-0.623219	-0.979228	0.330567	0.949801	Decrease	nonDE	-0.472318	-0.748929	0.456207	0.920728	Decrease	nonDE	0.132154	0.21597	0.829588	0.954286	Increase	nonDE	-0.137215	-0.222237	0.824725	0.956032	Decrease	nonDE
461	ENSMUSG00000003234	0.00675922	0.0277532	0.977932	0.998496	Increase	nonDE	0.0382882	0.15859	0.874412	0.975744	Increase	nonDE	-0.0379962	-0.153257	0.878601	0.966109	Decrease	nonDE	-0.21896	-0.85225	0.396747	0.843853	Decrease	nonDE	-0.419492	-1.46684	0.146537	0.906276	Decrease	nonDE	0.128593	0.497709	0.620123	0.963116	Increase	nonDE	0.118288	0.437608	0.662909	0.900481	Increase	nonDE	-0.376286	-1.31999	0.190792	0.76908	Decrease	nonDE
462	ENSMUSG00000003235	0.0638902	0.474294	0.636647	0.934485	Increase	nonDE	-0.114704	-0.833951	0.406916	0.835854	Decrease	nonDE	0.207009	1.54296	0.126986	0.554378	Increase	nonDE	0.0454508	0.330515	0.741918	0.955	Increase	nonDE	0.0645789	0.428683	0.669364	0.978271	Increase	nonDE	-0.127974	-0.830814	0.408675	0.915995	Decrease	nonDE	0.154207	1.00582	0.317685	0.765738	Increase	nonDE	0.0185067	0.121007	0.904004	0.981215	Increase	nonDE
463	ENSMUSG00000003269	-0.609932	-2.65751	0.00958724	0.412959	Decrease	nonDE	-0.322356	-1.4656	0.146874	0.661775	Decrease	nonDE	-0.395082	-1.76222	0.0820432	0.482992	Decrease	nonDE	-0.138914	-0.634204	0.527848	0.893171	Decrease	nonDE	-0.285461	-1.07335	0.286501	0.937676	Decrease	nonDE	-0.192657	-0.732548	0.466082	0.920768	Decrease	nonDE	-0.393496	-1.37231	0.173996	0.654362	Decrease	nonDE	-0.492445	-1.76492	0.0815852	0.649935	Decrease	nonDE
464	ENSMUSG00000003271	-0.842758	-1.37701	0.172544	0.724428	Decrease	nonDE	-1.23784	-2.00192	0.0488534	0.469286	Decrease	nonDE	-0.704865	-1.15363	0.252258	0.692949	Decrease	nonDE	-1.38077	-2.2274	0.0288733	0.470743	Decrease	nonDE	0.0406021	0.0597521	0.95251	0.993232	Increase	nonDE	-0.187877	-0.276104	0.783216	0.978499	Decrease	nonDE	-0.504699	-0.741787	0.460498	0.844033	Decrease	nonDE	0.291513	0.430174	0.668283	0.948852	Increase	nonDE
465	ENSMUSG00000003273	-0.20131	-1.12753	0.263057	0.787233	Decrease	nonDE	-0.0289577	-0.164923	0.869441	0.974472	Decrease	nonDE	-0.227862	-1.25849	0.21206	0.65625	Decrease	nonDE	-0.288008	-1.558	0.123379	0.649109	Decrease	nonDE	-0.0793653	-0.350748	0.726746	0.984576	Decrease	nonDE	0.0131438	0.0588515	0.953225	0.990433	Increase	nonDE	-0.149472	-0.626905	0.532596	0.870057	Decrease	nonDE	-0.0706675	-0.311091	0.756581	0.948852	Decrease	nonDE
466	ENSMUSG00000003279	-0.324832	-2.43593	0.0187704	0.453967	Decrease	nonDE	-0.0294105	-0.228659	0.820144	0.954858	Decrease	nonDE	-0.274929	-2.04745	0.0463278	0.406505	Decrease	nonDE	-0.0777303	-0.588349	0.559165	0.893971	Decrease	nonDE	-0.0263071	-0.170462	0.865392	0.984576	Decrease	nonDE	-0.0528818	-0.34174	0.734097	0.975628	Decrease	nonDE	-0.248301	-1.51588	0.136366	0.615311	Decrease	nonDE	-0.0493321	-0.316386	0.753136	0.948852	Decrease	nonDE
467	ENSMUSG00000003282	0.903058	1.71906	0.0896647	0.633226	Increase	nonDE	0.639564	1.17718	0.242788	0.750901	Increase	nonDE	0.27341	0.478421	0.633721	0.900467	Increase	nonDE	0.891883	1.65842	0.101346	0.612982	Increase	nonDE	0.679927	1.10435	0.272918	0.937466	Increase	nonDE	0.888689	1.46682	0.146542	0.76886	Increase	nonDE	1.35741	2.30124	0.0241139	0.418238	Increase	nonDE	0.65316	1.0559	0.294351	0.831232	Increase	nonDE
468	ENSMUSG00000003283	0.26359	0.32229	0.748241	0.944608	Increase	nonDE	0.973692	1.21681	0.227964	0.738419	Increase	nonDE	0.579936	0.711317	0.479367	0.832585	Increase	nonDE	1.21373	1.52962	0.130836	0.66041	Increase	nonDE	0.785187	0.957597	0.341723	0.95191	Increase	nonDE	1.42191	1.78552	0.0787209	0.664474	Increase	nonDE	0.546221	0.663965	0.509	0.867065	Increase	nonDE	-0.0508191	-0.0617454	0.95095	0.995922	Decrease	nonDE
469	ENSMUSG00000003299	-0.248265	-0.841463	0.402723	0.836906	Decrease	nonDE	-0.210571	-0.718338	0.474747	0.87433	Decrease	nonDE	-0.424902	-1.37144	0.174264	0.617672	Decrease	nonDE	-0.113851	-0.381034	0.704238	0.942149	Decrease	nonDE	-0.522988	-1.60364	0.112932	0.889029	Decrease	nonDE	-0.314551	-1.00286	0.319105	0.874516	Decrease	nonDE	-0.694986	-1.92778	0.0576107	0.513423	Decrease	nonDE	-0.387914	-1.20463	0.232076	0.793165	Decrease	nonDE
470	ENSMUSG00000003308	-0.131242	-0.977299	0.331515	0.815367	Decrease	nonDE	-0.0806748	-0.602967	0.548322	0.902506	Decrease	nonDE	-0.0533628	-0.395651	0.693468	0.90753	Decrease	nonDE	-0.066204	-0.486885	0.627738	0.913663	Decrease	nonDE	-0.136979	-0.934488	0.353005	0.954522	Decrease	nonDE	-0.035974	-0.247987	0.804812	0.978499	Decrease	nonDE	-0.20393	-1.33814	0.184832	0.665787	Decrease	nonDE	-0.0500435	-0.341502	0.733666	0.948852	Decrease	nonDE
471	ENSMUSG00000003316	0.0459411	0.516818	0.606781	0.921655	Increase	nonDE	0.0641549	0.721275	0.472948	0.873764	Increase	nonDE	0.0403669	0.447992	0.655431	0.900467	Increase	nonDE	0.0701271	0.774838	0.440834	0.867686	Increase	nonDE	0.0653377	0.651338	0.516789	0.966897	Increase	nonDE	-0.0536655	-0.528818	0.598469	0.961385	Decrease	nonDE	0.0336285	0.324579	0.74639	0.928079	Increase	nonDE	0.118405	1.18049	0.241477	0.801176	Increase	nonDE
472	ENSMUSG00000003344	-0.657442	-1.69964	0.0932795	0.640153	Decrease	nonDE	-0.0755519	-0.215164	0.830215	0.959499	Decrease	nonDE	-0.860893	-2.08061	0.0408321	0.391753	Decrease	nonDE	-1.19496	-2.68103	0.00899353	0.319832	Decrease	nonDE	-0.815704	-1.62967	0.107301	0.889029	Decrease	nonDE	-1.18255	-2.23979	0.0280217	0.478831	Decrease	nonDE	-1.08682	-2.03208	0.0456328	0.482795	Decrease	nonDE	-1.00386	-1.91462	0.0592967	0.617081	Decrease	nonDE
473	ENSMUSG00000003345	-0.0671798	-0.341412	0.733733	0.944608	Decrease	nonDE	-0.0373136	-0.18972	0.850033	0.967763	Decrease	nonDE	-0.022021	-0.110709	0.912138	0.970989	Decrease	nonDE	-0.193188	-0.938201	0.351106	0.82474	Decrease	nonDE	-0.329008	-1.31606	0.192102	0.9221	Decrease	nonDE	-0.432838	-1.70982	0.0913699	0.692827	Decrease	nonDE	-0.324697	-1.24898	0.215498	0.690402	Decrease	nonDE	-0.171213	-0.696941	0.487961	0.899742	Decrease	nonDE
474	ENSMUSG00000003346	-0.139934	-0.589267	0.557426	0.910427	Decrease	nonDE	-0.288932	-1.19169	0.237081	0.746063	Decrease	nonDE	-0.70749	-2.67728	0.00908583	0.255333	Decrease	nonDE	-0.472885	-1.83847	0.0698908	0.556474	Decrease	nonDE	-0.0243355	-0.0726753	0.942255	0.990515	Decrease	nonDE	0.203584	0.627846	0.531983	0.935307	Increase	nonDE	-0.684876	-1.69477	0.0942045	0.563516	Decrease	nonDE	-0.0160913	-0.0470308	0.962612	0.99765	Decrease	nonDE
475	ENSMUSG00000003348	0.0223733	0.0484954	0.961448	0.998496	Increase	nonDE	0.224849	0.501224	0.617659	0.924734	Increase	nonDE	0.987123	2.41883	0.0179576	0.305821	Increase	nonDE	0.191874	0.415291	0.679097	0.933854	Increase	nonDE	0.441404	0.947865	0.346196	0.954303	Increase	nonDE	-0.31549	-0.604955	0.547007	0.940988	Decrease	nonDE	0.323386	0.664609	0.508308	0.866962	Increase	nonDE	0.405953	0.858977	0.393049	0.860646	Increase	nonDE
476	ENSMUSG00000003352	0.0889584	0.545854	0.586898	0.915042	Increase	nonDE	-0.0335133	-0.202871	0.839824	0.963049	Decrease	nonDE	-0.0612219	-0.366754	0.714907	0.918391	Decrease	nonDE	0.00965541	0.0577304	0.954128	0.997985	Increase	nonDE	-0.08173	-0.422106	0.674239	0.978271	Decrease	nonDE	-0.0396024	-0.205493	0.837782	0.978499	Decrease	nonDE	0.243515	1.27373	0.206965	0.686722	Increase	nonDE	0.121271	0.635731	0.527021	0.91624	Increase	nonDE
477	ENSMUSG00000003354	0.491104	1.06952	0.288382	0.801202	Increase	nonDE	0.429761	0.920519	0.360352	0.816755	Increase	nonDE	0.20066	0.408107	0.684397	0.903774	Increase	nonDE	0.303134	0.625899	0.533345	0.893171	Increase	nonDE	0.953264	1.44799	0.151927	0.906276	Increase	nonDE	1.20064	1.87211	0.065221	0.625604	Increase	nonDE	0.937841	1.37973	0.171906	0.652763	Increase	nonDE	0.932795	1.39546	0.167133	0.752149	Increase	nonDE
478	ENSMUSG00000003355	-0.777283	-1.15376	0.252207	0.777851	Decrease	nonDE	-0.372745	-0.55219	0.582435	0.911265	Decrease	nonDE	-0.468863	-0.695047	0.489141	0.836155	Decrease	nonDE	-0.388653	-0.576153	0.566211	0.894121	Decrease	nonDE	-0.0930678	-0.137979	0.890621	0.985364	Decrease	nonDE	-0.110657	-0.164068	0.870112	0.978499	Decrease	nonDE	-0.0324055	-0.0480902	0.96177	0.986377	Decrease	nonDE	0.186613	0.276391	0.782996	0.948852	Increase	nonDE
479	ENSMUSG00000003360	0.440964	1.69272	0.0945952	0.642543	Increase	nonDE	0.614133	2.39763	0.0189512	0.320485	Increase	nonDE	0.118078	0.427586	0.670159	0.901598	Increase	nonDE	0.276381	1.00944	0.315961	0.808669	Increase	nonDE	-0.173729	-0.607914	0.545053	0.976581	Decrease	nonDE	-0.269667	-0.935396	0.352541	0.88874	Decrease	nonDE	0.481347	1.79786	0.0761619	0.54285	Increase	nonDE	-0.0431439	-0.153449	0.87845	0.974963	Decrease	nonDE
480	ENSMUSG00000003363	-0.360337	-2.50226	0.0144842	0.444182	Decrease	nonDE	-0.432831	-2.98129	0.00385233	0.145239	Decrease	nonDE	-0.30549	-2.1169	0.0375338	0.383429	Decrease	nonDE	-0.549174	-3.65	0.000478316	0.105113	Decrease	nonDE	0.0163589	0.0858136	0.93184	0.987141	Increase	nonDE	0.0889162	0.470961	0.639014	0.963116	Increase	nonDE	0.0879234	0.45246	0.652224	0.897348	Increase	nonDE	0.149995	0.792623	0.430459	0.875011	Increase	nonDE
481	ENSMUSG00000003378	-0.0784782	-0.356181	0.722689	0.944608	Decrease	nonDE	-0.181615	-0.813823	0.418283	0.842439	Decrease	nonDE	-0.552535	-2.29111	0.0247228	0.343228	Decrease	nonDE	-0.0133083	-0.059363	0.952818	0.997985	Decrease	nonDE	-0.137799	-0.581262	0.56278	0.978271	Decrease	nonDE	0.0761856	0.332591	0.740357	0.977366	Increase	nonDE	0.236307	1.0164	0.312656	0.761743	Increase	nonDE	0.195101	0.85541	0.395007	0.861238	Increase	nonDE
482	ENSMUSG00000003380	-0.0359821	-0.216568	0.829124	0.957972	Decrease	nonDE	-0.0184135	-0.110982	0.911923	0.982312	Decrease	nonDE	0.00926376	0.0554821	0.9559	0.988111	Increase	nonDE	-0.213165	-1.23322	0.221287	0.744258	Decrease	nonDE	-0.0896614	-0.482312	0.630968	0.978271	Decrease	nonDE	0.0965792	0.530948	0.597	0.960465	Increase	nonDE	-0.297147	-1.51345	0.134303	0.613916	Decrease	nonDE	-0.434242	-2.21864	0.0294894	0.544828	Decrease	nonDE
483	ENSMUSG00000003382	0.892171	2.58399	0.0116798	0.431693	Increase	nonDE	0.864798	2.49951	0.0145885	0.289513	Increase	nonDE	0.180932	0.471941	0.638318	0.900467	Increase	nonDE	0.644694	1.78518	0.0782133	0.574152	Increase	nonDE	-0.194573	-0.497854	0.620021	0.978271	Decrease	nonDE	-0.011896	-0.0307963	0.975513	0.996451	Decrease	nonDE	0.122591	0.319533	0.750197	0.930013	Increase	nonDE	0.388989	1.07889	0.284042	0.826446	Increase	nonDE
484	ENSMUSG00000003402	0.0355201	0.196202	0.844975	0.96337	Increase	nonDE	0.219855	1.24206	0.218027	0.732285	Increase	nonDE	0.0515628	0.283402	0.777637	0.944864	Increase	nonDE	-0.103237	-0.548323	0.585074	0.898148	Decrease	nonDE	-0.088572	-0.47495	0.636181	0.978271	Decrease	nonDE	-0.0349397	-0.189008	0.850589	0.978499	Decrease	nonDE	0.0298075	0.158397	0.874563	0.972005	Increase	nonDE	0.106854	0.583168	0.561503	0.92437	Increase	nonDE
485	ENSMUSG00000003410	-0.0203526	-0.201072	0.841179	0.961692	Decrease	nonDE	-0.00485859	-0.0480263	0.961821	0.994965	Decrease	nonDE	-0.182465	-1.75213	0.0837754	0.483987	Decrease	nonDE	0.0218398	0.212703	0.832127	0.972806	Increase	nonDE	-0.0900275	-0.815202	0.417498	0.961957	Decrease	nonDE	-0.0596765	-0.543277	0.588525	0.95757	Decrease	nonDE	-0.103667	-0.913655	0.363781	0.791382	Decrease	nonDE	-0.044414	-0.401452	0.689211	0.948852	Decrease	nonDE
486	ENSMUSG00000003411	-0.0979309	-0.417207	0.6777	0.944608	Decrease	nonDE	-0.422562	-1.71642	0.0901497	0.583354	Decrease	nonDE	-0.270017	-1.1077	0.271476	0.705812	Decrease	nonDE	-0.18871	-0.770569	0.443346	0.86857	Decrease	nonDE	-0.0878301	-0.326543	0.744909	0.984576	Decrease	nonDE	-0.175701	-0.644192	0.521386	0.930079	Decrease	nonDE	-0.691376	-2.22442	0.0290814	0.432272	Decrease	nonDE	-0.297813	-1.05807	0.293367	0.830451	Decrease	nonDE
487	ENSMUSG00000003418	0.0456648	0.0755957	0.939939	0.992656	Increase	nonDE	-0.0148312	-0.0244098	0.98059	0.99627	Decrease	nonDE	0.903501	1.62385	0.10854	0.525006	Increase	nonDE	0.826492	1.46621	0.146707	0.677985	Increase	nonDE	0.523713	1.13612	0.259466	0.936221	Increase	nonDE	0.51971	1.13404	0.260333	0.855058	Increase	nonDE	0.551246	1.14423	0.256111	0.718503	Increase	nonDE	0.168724	0.342288	0.733077	0.948852	Increase	nonDE
488	ENSMUSG00000003420	-0.57393	-1.32673	0.188561	0.734081	Decrease	nonDE	-1.22143	-2.5036	0.014434	0.288475	Decrease	nonDE	0.337813	0.889566	0.3765	0.778857	Increase	nonDE	0.0101492	0.0250702	0.980065	0.997985	Increase	nonDE	-0.618959	-1.40174	0.165055	0.913498	Decrease	nonDE	-0.410695	-0.956969	0.34161	0.881517	Decrease	nonDE	-0.104556	-0.25106	0.802444	0.945067	Decrease	nonDE	-0.0756174	-0.185306	0.853481	0.968576	Decrease	nonDE
489	ENSMUSG00000003421	0.0617947	0.268054	0.789382	0.945099	Increase	nonDE	-0.378897	-1.53152	0.129783	0.638415	Decrease	nonDE	-0.294445	-1.19364	0.236323	0.678581	Decrease	nonDE	0.0514526	0.216747	0.828985	0.971953	Increase	nonDE	-0.0457809	-0.169932	0.865514	0.984576	Decrease	nonDE	-0.121928	-0.447833	0.655545	0.963116	Decrease	nonDE	0.0772984	0.286517	0.77526	0.937753	Increase	nonDE	0.0350199	0.130206	0.896747	0.9793	Increase	nonDE
490	ENSMUSG00000003423	0.0894624	0.240612	0.810502	0.952561	Increase	nonDE	0.101311	0.273237	0.78541	0.9435	Increase	nonDE	-0.4348	-1.04926	0.297377	0.721083	Decrease	nonDE	-0.163686	-0.411781	0.681656	0.934826	Decrease	nonDE	0.145646	0.324505	0.746445	0.984576	Increase	nonDE	0.115845	0.258609	0.796634	0.978499	Increase	nonDE	0.40593	0.904366	0.368653	0.794066	Increase	nonDE	-0.138921	-0.297105	0.767195	0.948852	Decrease	nonDE
491	ENSMUSG00000003429	0.00161333	0.00395119	0.996858	0.998938	Increase	nonDE	0.229703	0.573439	0.568037	0.907827	Increase	nonDE	0.206288	0.503258	0.616235	0.898504	Increase	nonDE	0.0617157	0.145708	0.884537	0.988884	Increase	nonDE	-0.303898	-0.695882	0.488621	0.962531	Decrease	nonDE	-0.401808	-0.914201	0.363496	0.893159	Decrease	nonDE	-0.543345	-1.17391	0.244087	0.711044	Decrease	nonDE	-1.28602	-2.55708	0.0125437	0.430969	Decrease	nonDE
492	ENSMUSG00000003435	0.0106558	0.0698815	0.944471	0.994235	Increase	nonDE	-0.233469	-1.48531	0.14159	0.656239	Decrease	nonDE	0.0868973	0.568233	0.571548	0.88309	Increase	nonDE	0.144598	0.943041	0.348641	0.824504	Increase	nonDE	-0.0700855	-0.41093	0.682278	0.978271	Decrease	nonDE	-0.273711	-1.57033	0.120483	0.735213	Decrease	nonDE	-0.0745703	-0.425431	0.671722	0.904912	Decrease	nonDE	-0.107332	-0.620963	0.536478	0.918741	Decrease	nonDE
493	ENSMUSG00000003436	1.31621	1.85265	0.0678525	0.60962	Increase	nonDE	0.602588	0.804266	0.423776	0.844027	Increase	nonDE	0.509678	0.677711	0.500033	0.843191	Increase	nonDE	0.780132	1.04307	0.300255	0.798808	Increase	nonDE	0.0725769	0.0967927	0.923148	0.98639	Increase	nonDE	-0.196438	-0.261246	0.794617	0.978499	Decrease	nonDE	0.845981	1.1563	0.251215	0.714943	Increase	nonDE	-0.326211	-0.433248	0.666074	0.948852	Decrease	nonDE
494	ENSMUSG00000003437	-0.177031	-1.02758	0.3074	0.809189	Decrease	nonDE	-0.142731	-0.832016	0.408001	0.83656	Decrease	nonDE	0.0138746	0.0816753	0.935119	0.97813	Increase	nonDE	0.101688	0.598339	0.551389	0.893171	Increase	nonDE	-0.0122058	-0.067696	0.946205	0.992401	Decrease	nonDE	-0.0394704	-0.218334	0.827753	0.978499	Decrease	nonDE	0.00629259	0.0337607	0.973156	0.988158	Increase	nonDE	0.204131	1.15345	0.252331	0.803509	Increase	nonDE
495	ENSMUSG00000003438	-0.180549	-0.649352	0.518064	0.899428	Decrease	nonDE	-0.151353	-0.550693	0.583456	0.9116	Decrease	nonDE	0.108469	0.406659	0.685399	0.903948	Increase	nonDE	-0.0859725	-0.307377	0.759395	0.956266	Decrease	nonDE	0.621007	1.84763	0.0685389	0.858194	Increase	nonDE	0.461401	1.34653	0.182124	0.792306	Increase	nonDE	0.512697	1.44778	0.151784	0.63487	Increase	nonDE	0.660107	1.9462	0.0553193	0.615714	Increase	nonDE
496	ENSMUSG00000003444	0.816827	1.66144	0.100737	0.651615	Increase	nonDE	0.714177	1.4373	0.154727	0.672114	Increase	nonDE	1.39092	3.01996	0.0034394	0.178879	Increase	nonDE	1.28955	2.73451	0.0077663	0.307074	Increase	nonDE	0.886732	1.78557	0.0781494	0.868624	Increase	nonDE	0.721239	1.43711	0.154781	0.775355	Increase	nonDE	0.670859	1.29957	0.197668	0.677068	Increase	nonDE	0.966638	1.94982	0.0548779	0.615714	Increase	nonDE
497	ENSMUSG00000003452	0.0059581	0.0483533	0.961561	0.998496	Increase	nonDE	0.15827	1.30419	0.196096	0.715867	Increase	nonDE	0.100926	0.81972	0.414933	0.80371	Increase	nonDE	0.17164	1.39309	0.167644	0.698919	Increase	nonDE	0.297646	2.20668	0.0303496	0.791578	Increase	nonDE	0.180009	1.32027	0.190699	0.800197	Increase	nonDE	0.00593974	0.0416547	0.966883	0.986377	Increase	nonDE	0.131692	0.954823	0.342688	0.851502	Increase	nonDE
498	ENSMUSG00000003458	-0.0394627	-0.0686483	0.945449	0.994762	Decrease	nonDE	-0.176945	-0.300703	0.76446	0.943297	Decrease	nonDE	0.340456	0.611402	0.542754	0.86849	Increase	nonDE	0.000405576	0.000687788	0.999453	0.999748	Increase	nonDE	0.316771	0.475807	0.635573	0.978271	Increase	nonDE	-0.428939	-0.617651	0.538648	0.937711	Decrease	nonDE	0.295013	0.437292	0.663137	0.900496	Increase	nonDE	0.870889	1.39175	0.168049	0.752776	Increase	nonDE
499	ENSMUSG00000003464	-0.74585	-3.00367	0.00360811	0.330152	Decrease	nonDE	-0.416847	-1.78598	0.0780817	0.559752	Decrease	nonDE	-0.51321	-2.13732	0.0357809	0.379748	Decrease	nonDE	-0.439118	-1.80853	0.0744704	0.56453	Decrease	nonDE	-0.409145	-1.42352	0.15867	0.907209	Decrease	nonDE	-0.669637	-2.20238	0.0306634	0.498051	Decrease	nonDE	-0.185303	-0.641027	0.523429	0.86957	Decrease	nonDE	-0.245609	-0.869326	0.3874	0.859439	Decrease	nonDE
500	ENSMUSG00000003469	0.0649774	0.532498	0.595931	0.917753	Increase	nonDE	0.263763	2.20402	0.0305437	0.394495	Increase	nonDE	0.132478	1.08282	0.282305	0.712883	Increase	nonDE	0.0897138	0.723184	0.471782	0.883473	Increase	nonDE	-0.0436105	-0.329417	0.742745	0.984576	Decrease	nonDE	-0.0902779	-0.679051	0.499164	0.92209	Decrease	nonDE	0.0922851	0.689112	0.492847	0.859208	Increase	nonDE	0.100746	0.768153	0.444771	0.880698	Increase	nonDE
501	ENSMUSG00000003476	0.910689	1.26627	0.209274	0.748336	Increase	nonDE	0.394926	0.548113	0.585217	0.912013	Increase	nonDE	0.0814902	0.113316	0.910078	0.970723	Increase	nonDE	0.56191	0.780031	0.43779	0.865861	Increase	nonDE	0.295897	0.410941	0.682269	0.978271	Increase	nonDE	0.285005	0.39584	0.69333	0.963181	Increase	nonDE	0.159109	0.221381	0.825389	0.95265	Increase	nonDE	0.763763	1.06189	0.291643	0.830451	Increase	nonDE
502	ENSMUSG00000003477	-1.74914	-2.72949	0.00787465	0.401069	Decrease	nonDE	-0.950201	-1.47466	0.144424	0.657943	Decrease	nonDE	0.229884	0.358785	0.720749	0.921582	Increase	nonDE	-0.783754	-1.21662	0.227504	0.744622	Decrease	nonDE	-0.647218	-1.00091	0.320038	0.945397	Decrease	nonDE	1.47508	2.35108	0.0213072	0.430975	Increase	nonDE	-0.00509124	-0.00785599	0.993752	0.997012	Decrease	nonDE	0.977219	1.52114	0.132365	0.718188	Increase	nonDE
503	ENSMUSG00000003484	0.204396	0.352439	0.725482	0.944608	Increase	nonDE	0.209413	0.361235	0.718923	0.943297	Increase	nonDE	1.08972	1.86914	0.0654477	0.454243	Increase	nonDE	0.961703	1.65168	0.102716	0.613829	Increase	nonDE	0.114519	0.197375	0.84406	0.984576	Increase	nonDE	0.49588	0.852585	0.396562	0.912382	Increase	nonDE	0.938685	1.61126	0.111259	0.585916	Increase	nonDE	1.16001	1.98796	0.0504098	0.611711	Increase	nonDE
504	ENSMUSG00000003500	-0.197867	-0.841338	0.402792	0.836906	Decrease	nonDE	-0.152622	-0.649606	0.517901	0.895783	Decrease	nonDE	0.0550587	0.238544	0.8121	0.957686	Increase	nonDE	-0.257791	-1.04944	0.297296	0.797365	Decrease	nonDE	-0.422231	-1.36297	0.176909	0.917781	Decrease	nonDE	-0.529882	-1.65878	0.101274	0.711461	Decrease	nonDE	-0.119206	-0.394954	0.693981	0.916072	Decrease	nonDE	-0.215417	-0.718208	0.474827	0.893916	Decrease	nonDE
505	ENSMUSG00000003518	0.10603	1.08952	0.279359	0.795586	Increase	nonDE	-0.150265	-1.49851	0.138134	0.651278	Decrease	nonDE	-0.0752842	-0.750427	0.455309	0.820471	Decrease	nonDE	-0.0879528	-0.867751	0.388256	0.83951	Decrease	nonDE	0.0514656	0.442893	0.659098	0.978271	Increase	nonDE	-0.072639	-0.616951	0.539107	0.938303	Decrease	nonDE	5.79755e-06	4.83474e-05	0.999962	0.999986	Increase	nonDE	0.108513	0.932578	0.353985	0.853087	Increase	nonDE
506	ENSMUSG00000003526	0.0633774	0.177809	0.859345	0.970638	Increase	nonDE	0.206584	0.602483	0.548642	0.902506	Increase	nonDE	0.243394	0.70909	0.480434	0.833094	Increase	nonDE	-0.282166	-0.740129	0.461497	0.877087	Decrease	nonDE	0.28037	0.728587	0.468488	0.962162	Increase	nonDE	0.234303	0.602923	0.548351	0.941811	Increase	nonDE	-0.4475	-1.00853	0.316395	0.764748	Decrease	nonDE	-0.890376	-1.89121	0.0623989	0.622778	Decrease	nonDE
507	ENSMUSG00000003527	-0.399999	-0.958521	0.340833	0.817666	Decrease	nonDE	-0.15965	-0.395186	0.69381	0.943297	Decrease	nonDE	-0.210279	-0.509412	0.611936	0.896888	Decrease	nonDE	-0.13818	-0.332104	0.740723	0.955	Decrease	nonDE	-0.297114	-0.634969	0.527352	0.970658	Decrease	nonDE	-0.199607	-0.433707	0.665727	0.963116	Decrease	nonDE	0.0300974	0.0662679	0.947338	0.986377	Increase	nonDE	-0.174749	-0.380028	0.704982	0.948852	Decrease	nonDE
508	ENSMUSG00000003528	0.435861	1.2429	0.217717	0.754427	Increase	nonDE	-0.174367	-0.449145	0.654602	0.939654	Decrease	nonDE	0.0608668	0.159858	0.873416	0.966109	Increase	nonDE	0.37782	1.03727	0.30289	0.799895	Increase	nonDE	-0.299643	-0.834553	0.406579	0.961957	Decrease	nonDE	-0.447159	-1.22691	0.223637	0.824444	Decrease	nonDE	-0.423298	-1.12862	0.262599	0.72155	Decrease	nonDE	-0.342438	-0.943922	0.348194	0.851502	Decrease	nonDE
509	ENSMUSG00000003531	-0.230453	-0.844559	0.401002	0.836289	Decrease	nonDE	-0.391442	-1.39085	0.168321	0.684116	Decrease	nonDE	-0.582781	-1.97884	0.0514485	0.422366	Decrease	nonDE	-0.0538344	-0.196307	0.844892	0.97747	Decrease	nonDE	-0.398132	-1.17381	0.24413	0.935407	Decrease	nonDE	-0.122663	-0.381196	0.704119	0.966323	Decrease	nonDE	-0.84299	-2.20851	0.0302165	0.438684	Decrease	nonDE	0.0559397	0.178109	0.85911	0.970133	Increase	nonDE
510	ENSMUSG00000003534	-0.608774	-2.70324	0.00851689	0.407377	Decrease	nonDE	-0.589206	-2.6158	0.0107884	0.250173	Decrease	nonDE	-0.34441	-1.56593	0.121641	0.546264	Decrease	nonDE	-0.879925	-3.6249	0.000528427	0.105113	Decrease	nonDE	-0.417886	-1.70023	0.093298	0.87944	Decrease	nonDE	-0.287899	-1.19029	0.237747	0.838803	Decrease	nonDE	-0.479589	-1.86037	0.0668157	0.526363	Decrease	nonDE	-0.31931	-1.29721	0.198597	0.776231	Decrease	nonDE
511	ENSMUSG00000003541	0.53274	1.18176	0.243485	0.773077	Increase	nonDE	1.93878	4.81708	1.67609e-05	0.00506659	Increase	DE	1.20422	2.82412	0.00703172	0.23988	Increase	nonDE	0.921091	2.0955	0.0417638	0.507617	Increase	nonDE	1.2737	1.73269	0.0899763	0.878271	Increase	nonDE	3.11125	4.74737	2.10944e-05	0.009397	Increase	DE	1.30528	1.73467	0.0896217	0.554485	Increase	nonDE	1.8839	2.68129	0.0102048	0.406462	Increase	nonDE
512	ENSMUSG00000003545	0.120642	0.296059	0.767991	0.944608	Increase	nonDE	0.192239	0.479336	0.633073	0.930008	Increase	nonDE	-0.616853	-1.33217	0.186777	0.631388	Decrease	nonDE	-0.771114	-1.60087	0.113546	0.630369	Decrease	nonDE	-0.31182	-0.583645	0.561183	0.978271	Decrease	nonDE	-0.477433	-0.882525	0.38027	0.903085	Decrease	nonDE	-0.713118	-1.25585	0.213009	0.689631	Decrease	nonDE	-1.69508	-2.91916	0.00461289	0.309348	Decrease	nonDE
513	ENSMUSG00000003546	-0.0461557	-0.176949	0.860018	0.971122	Decrease	nonDE	-0.199752	-0.746295	0.457786	0.865682	Decrease	nonDE	-0.0431102	-0.162825	0.871087	0.966109	Decrease	nonDE	-0.262743	-0.937755	0.351335	0.82474	Decrease	nonDE	0.339291	1.21953	0.226408	0.932073	Increase	nonDE	0.16274	0.568803	0.571163	0.951885	Increase	nonDE	0.108837	0.362714	0.717823	0.923981	Increase	nonDE	0.390929	1.40071	0.165362	0.751005	Increase	nonDE
514	ENSMUSG00000003549	-0.383273	-1.07116	0.287481	0.801018	Decrease	nonDE	-0.329751	-0.929511	0.355561	0.816755	Decrease	nonDE	-0.592116	-1.56509	0.121706	0.546264	Decrease	nonDE	-0.341756	-0.931688	0.354442	0.82474	Decrease	nonDE	0.288302	0.643298	0.521963	0.968094	Increase	nonDE	-0.041311	-0.0876463	0.930388	0.983021	Decrease	nonDE	0.0209316	0.0435359	0.965388	0.986377	Increase	nonDE	0.431732	0.957016	0.341587	0.851453	Increase	nonDE
515	ENSMUSG00000003559	0.401931	0.554562	0.580819	0.91383	Increase	nonDE	0.0946126	0.12957	0.897248	0.978599	Increase	nonDE	-0.0343698	-0.0469771	0.962654	0.990837	Decrease	nonDE	-0.0115415	-0.0157677	0.987461	0.998012	Decrease	nonDE	0.0540947	0.0736522	0.94148	0.990435	Increase	nonDE	-0.47412	-0.644544	0.521159	0.930079	Decrease	nonDE	-0.393529	-0.535507	0.59386	0.876124	Decrease	nonDE	0.190384	0.259422	0.79601	0.948852	Increase	nonDE
516	ENSMUSG00000003573	-0.0247698	-0.0377048	0.970022	0.998496	Decrease	nonDE	0.173608	0.266497	0.790577	0.944866	Increase	nonDE	0.76873	1.23841	0.219366	0.661859	Increase	nonDE	-0.163328	-0.245851	0.806459	0.964149	Decrease	nonDE	-0.227304	-0.782961	0.436078	0.961957	Decrease	nonDE	-0.296534	-1.0094	0.315978	0.874516	Decrease	nonDE	-0.136004	-0.452423	0.652251	0.897348	Decrease	nonDE	0.0848343	0.301713	0.763693	0.948852	Increase	nonDE
517	ENSMUSG00000003575	0.0383703	0.182923	0.855344	0.968513	Increase	nonDE	-0.0909166	-0.426416	0.671007	0.943297	Decrease	nonDE	-0.167832	-0.769805	0.443797	0.816736	Decrease	nonDE	-0.0796576	-0.365565	0.715703	0.946292	Decrease	nonDE	0.0926742	0.408135	0.68432	0.978271	Increase	nonDE	0.332998	1.5108	0.134976	0.760475	Increase	nonDE	0.0723939	0.307078	0.759622	0.93307	Increase	nonDE	0.0901913	0.393981	0.694696	0.948852	Increase	nonDE
518	ENSMUSG00000003581	0.348236	1.27615	0.20578	0.744899	Increase	nonDE	0.127591	0.451601	0.652839	0.938717	Increase	nonDE	0.434036	1.5926	0.115392	0.537375	Increase	nonDE	0.211692	0.737963	0.462805	0.877984	Increase	nonDE	0.210631	0.790196	0.431866	0.961957	Increase	nonDE	-0.0447661	-0.163364	0.870664	0.978499	Decrease	nonDE	0.136324	0.494289	0.622524	0.88207	Increase	nonDE	0.12244	0.452834	0.651955	0.948852	Increase	nonDE
519	ENSMUSG00000003585	0.270541	1.21835	0.226851	0.76101	Increase	nonDE	0.181634	0.80867	0.421224	0.842724	Increase	nonDE	0.266806	1.19234	0.23683	0.678581	Increase	nonDE	-0.20702	-0.844911	0.400807	0.846027	Decrease	nonDE	-0.0248309	-0.118186	0.906232	0.98639	Decrease	nonDE	-0.254351	-1.17601	0.243252	0.843251	Decrease	nonDE	-0.177166	-0.794328	0.429472	0.825492	Decrease	nonDE	-0.0865803	-0.403378	0.6878	0.948852	Decrease	nonDE
520	ENSMUSG00000003604	-0.0343553	-0.126264	0.899856	0.980412	Decrease	nonDE	-0.146385	-0.525305	0.600897	0.916313	Decrease	nonDE	-0.100878	-0.360819	0.719233	0.920832	Decrease	nonDE	-0.0184573	-0.066301	0.947312	0.997985	Decrease	nonDE	-0.90536	-2.03216	0.0456244	0.827739	Decrease	nonDE	0.156091	0.429192	0.668995	0.963116	Increase	nonDE	0.0578278	0.149124	0.88185	0.975907	Increase	nonDE	0.209983	0.573121	0.568251	0.924442	Increase	nonDE
521	ENSMUSG00000003617	1.23811	2.17668	0.0347504	0.522428	Increase	nonDE	2.54925	4.91317	1.20922e-05	0.00435526	Increase	DE	1.76002	3.21847	0.00238222	0.158825	Increase	nonDE	1.99879	3.69029	0.000598516	0.111996	Increase	nonDE	0.209573	0.342094	0.733861	0.984576	Increase	nonDE	1.80719	3.50106	0.00105248	0.0968281	Increase	nonDE	0.666305	1.12337	0.267195	0.723927	Increase	nonDE	0.630954	1.0659	0.292112	0.830451	Increase	nonDE
522	ENSMUSG00000003623	0.0994184	0.491108	0.624762	0.929186	Increase	nonDE	0.107401	0.530205	0.597512	0.915495	Increase	nonDE	0.190601	0.936832	0.351806	0.761608	Increase	nonDE	-0.352187	-1.58495	0.11712	0.638155	Decrease	nonDE	0.953998	3.72095	0.000377706	0.206252	Increase	nonDE	0.856715	3.32613	0.00135717	0.113921	Increase	nonDE	0.456532	1.62917	0.107406	0.580198	Increase	nonDE	0.518498	1.90194	0.0609598	0.620343	Increase	nonDE
523	ENSMUSG00000003644	-0.795196	-1.37325	0.173703	0.725686	Decrease	nonDE	-0.654166	-1.13659	0.259271	0.763136	Decrease	nonDE	0.164178	0.3103	0.75718	0.937037	Increase	nonDE	0.0488356	0.0904446	0.928171	0.997985	Increase	nonDE	-0.984421	-1.58541	0.117016	0.890645	Decrease	nonDE	-0.280309	-0.463672	0.644205	0.963116	Decrease	nonDE	-0.321621	-0.524626	0.601367	0.878018	Decrease	nonDE	-0.0944755	-0.157671	0.875133	0.97397	Decrease	nonDE
524	ENSMUSG00000003657	0.649943	1.05521	0.296438	0.804903	Increase	nonDE	0.122358	0.183632	0.85505	0.969596	Increase	nonDE	0.834591	1.38791	0.171364	0.61432	Increase	nonDE	0.98007	1.62249	0.111032	0.627562	Increase	nonDE	-0.343444	-0.736558	0.464858	0.962162	Decrease	nonDE	0.133507	0.309731	0.758062	0.978499	Increase	nonDE	-0.316925	-0.661474	0.511367	0.86816	Decrease	nonDE	-0.390333	-0.825809	0.412864	0.866202	Decrease	nonDE
525	ENSMUSG00000003660	-0.0817034	-0.545756	0.586829	0.915042	Decrease	nonDE	-0.103033	-0.685757	0.494948	0.884459	Decrease	nonDE	0.13321	0.902494	0.36964	0.773716	Increase	nonDE	0.0608773	0.404708	0.686826	0.93667	Increase	nonDE	0.067481	0.401053	0.689504	0.978271	Increase	nonDE	-0.157161	-0.909289	0.366066	0.894975	Decrease	nonDE	0.154579	0.902526	0.369623	0.79494	Increase	nonDE	0.16529	0.988441	0.326066	0.843961	Increase	nonDE
526	ENSMUSG00000003662	0.223485	0.827475	0.410553	0.838542	Increase	nonDE	0.176964	0.650509	0.517321	0.895512	Increase	nonDE	0.510485	1.94268	0.0557503	0.433505	Increase	nonDE	-0.0024272	-0.0084535	0.993277	0.998663	Decrease	nonDE	-0.404548	-1.31932	0.191014	0.9221	Decrease	nonDE	-0.172138	-0.584881	0.560356	0.946418	Decrease	nonDE	-0.463623	-1.44069	0.153771	0.635964	Decrease	nonDE	-0.341939	-1.11463	0.268514	0.816415	Decrease	nonDE
527	ENSMUSG00000003680	-0.582222	-1.16917	0.24598	0.774536	Decrease	nonDE	-0.567377	-1.14263	0.256772	0.759763	Decrease	nonDE	-0.535206	-1.07154	0.28731	0.717047	Decrease	nonDE	-0.0350091	-0.0741638	0.941074	0.997985	Decrease	nonDE	-0.252306	-0.453586	0.651416	0.978271	Decrease	nonDE	-0.206175	-0.375355	0.708439	0.967807	Decrease	nonDE	-0.380552	-0.665414	0.507796	0.8666	Decrease	nonDE	-0.646176	-1.10984	0.270558	0.816598	Decrease	nonDE
528	ENSMUSG00000003721	-0.260072	-1.33386	0.186226	0.731933	Decrease	nonDE	-0.181817	-0.943734	0.34829	0.816104	Decrease	nonDE	-0.211034	-1.07835	0.284281	0.714946	Decrease	nonDE	-0.15119	-0.768954	0.444298	0.868989	Decrease	nonDE	0.0735521	0.34351	0.732161	0.984576	Increase	nonDE	0.140019	0.660666	0.51082	0.925531	Increase	nonDE	-0.333812	-1.39685	0.166516	0.64975	Decrease	nonDE	-0.0265701	-0.120914	0.904078	0.981215	Decrease	nonDE
529	ENSMUSG00000003731	-0.49225	-2.11272	0.0379007	0.537815	Decrease	nonDE	-0.729103	-2.97712	0.00389955	0.146043	Decrease	nonDE	-0.533043	-2.2051	0.0304645	0.36038	Decrease	nonDE	-0.315579	-1.3507	0.18079	0.712021	Decrease	nonDE	-0.149485	-0.5491	0.584543	0.978271	Decrease	nonDE	-0.215754	-0.791977	0.430834	0.919237	Decrease	nonDE	-0.11788	-0.422282	0.674009	0.906524	Decrease	nonDE	-0.506932	-1.74129	0.08567	0.656803	Decrease	nonDE
530	ENSMUSG00000003746	0.0412479	0.131288	0.895894	0.979184	Increase	nonDE	-0.173411	-0.534055	0.594859	0.915084	Decrease	nonDE	0.156213	0.500898	0.617887	0.89915	Increase	nonDE	-0.108984	-0.329686	0.742542	0.955	Decrease	nonDE	0.137471	0.437894	0.662703	0.978271	Increase	nonDE	0.243209	0.79308	0.430195	0.919237	Increase	nonDE	0.0777186	0.237771	0.812697	0.947825	Increase	nonDE	0.702111	2.39694	0.0189848	0.480097	Increase	nonDE
531	ENSMUSG00000003752	0.421152	0.838652	0.404289	0.837614	Increase	nonDE	0.583933	1.1789	0.242107	0.750839	Increase	nonDE	0.930483	1.9733	0.0520891	0.423264	Increase	nonDE	0.82322	1.69325	0.0944934	0.601574	Increase	nonDE	0.0304161	0.0549715	0.956305	0.994247	Increase	nonDE	0.678688	1.34889	0.181368	0.791495	Increase	nonDE	0.255659	0.4625	0.645042	0.893264	Increase	nonDE	-0.0961302	-0.168321	0.866777	0.972067	Decrease	nonDE
532	ENSMUSG00000003762	-0.193383	-0.581872	0.562371	0.910595	Decrease	nonDE	0.0454813	0.140772	0.888422	0.977405	Increase	nonDE	0.169479	0.534046	0.594865	0.893195	Increase	nonDE	-0.134496	-0.391233	0.696717	0.940137	Decrease	nonDE	0.370848	0.963842	0.338175	0.950804	Increase	nonDE	0.974137	2.76595	0.00711831	0.260527	Increase	nonDE	0.664672	1.77496	0.0798988	0.549093	Increase	nonDE	0.528836	1.41095	0.162332	0.746672	Increase	nonDE
533	ENSMUSG00000003778	-0.0499725	-0.339927	0.734847	0.944608	Decrease	nonDE	-0.0432751	-0.294577	0.769119	0.943297	Decrease	nonDE	0.0983801	0.674778	0.50186	0.844313	Increase	nonDE	-0.0315942	-0.211786	0.83284	0.973017	Decrease	nonDE	-0.187344	-1.12408	0.264511	0.937466	Decrease	nonDE	-0.0689946	-0.421298	0.674724	0.963116	Decrease	nonDE	0.0555856	0.33426	0.739102	0.927686	Increase	nonDE	-0.0250109	-0.151868	0.879692	0.974963	Decrease	nonDE
534	ENSMUSG00000003808	0.0528513	0.343989	0.731802	0.944608	Increase	nonDE	-0.00691388	-0.0446726	0.964485	0.994965	Decrease	nonDE	0.285623	1.88684	0.0629922	0.448982	Increase	nonDE	0.0360648	0.230137	0.818602	0.968522	Increase	nonDE	-0.00887114	-0.056243	0.955295	0.994135	Decrease	nonDE	0.0794135	0.509261	0.612042	0.963116	Increase	nonDE	0.0109934	0.0681578	0.945839	0.986377	Increase	nonDE	0.0225775	0.142748	0.886866	0.976574	Increase	nonDE
535	ENSMUSG00000003809	-0.0287974	-0.0744727	0.94083	0.992939	Decrease	nonDE	0.109619	0.289483	0.772998	0.943297	Increase	nonDE	-0.48834	-1.15715	0.250826	0.691703	Decrease	nonDE	-0.0262061	-0.0660831	0.947485	0.997985	Decrease	nonDE	-0.0676097	-0.190634	0.84932	0.984576	Decrease	nonDE	-0.440515	-1.18789	0.238568	0.838988	Decrease	nonDE	-0.993488	-2.28794	0.0249163	0.420938	Decrease	nonDE	-0.390426	-1.04353	0.300003	0.832397	Decrease	nonDE
536	ENSMUSG00000003810	-0.0438673	-0.292439	0.770746	0.944608	Decrease	nonDE	-0.0601705	-0.399474	0.690662	0.943297	Decrease	nonDE	-0.378944	-2.3931	0.0191698	0.316398	Decrease	nonDE	-0.13158	-0.848317	0.398919	0.844747	Decrease	nonDE	0.0118571	0.0631635	0.949802	0.993117	Increase	nonDE	0.266965	1.47276	0.144937	0.76886	Increase	nonDE	0.105754	0.553074	0.581833	0.87366	Increase	nonDE	0.0981253	0.524344	0.601562	0.934671	Increase	nonDE
537	ENSMUSG00000003812	0.299399	0.422119	0.674127	0.944608	Increase	nonDE	-0.49127	-0.691181	0.491553	0.882959	Decrease	nonDE	1.0513	1.5076	0.135794	0.565768	Increase	nonDE	-0.0211518	-0.0297514	0.976343	0.997985	Decrease	nonDE	-0.0733025	-0.103289	0.918005	0.98639	Decrease	nonDE	0.129304	0.182494	0.85568	0.978499	Increase	nonDE	0.604556	0.855837	0.394772	0.806596	Increase	nonDE	0.708999	1.01215	0.314671	0.839329	Increase	nonDE
538	ENSMUSG00000003813	0.328066	1.86867	0.065514	0.601532	Increase	nonDE	0.070418	0.390225	0.69746	0.943297	Increase	nonDE	0.260091	1.45945	0.148553	0.582848	Increase	nonDE	0.0680137	0.370585	0.711975	0.945156	Increase	nonDE	0.0870561	0.424606	0.672321	0.978271	Increase	nonDE	-0.0280728	-0.135643	0.892461	0.978499	Decrease	nonDE	0.401443	1.98208	0.0510781	0.499157	Increase	nonDE	0.356273	1.78188	0.0787547	0.645853	Increase	nonDE
539	ENSMUSG00000003814	0.126456	1.03967	0.302893	0.807676	Increase	nonDE	0.353089	2.9721	0.00433027	0.153033	Increase	nonDE	0.305324	2.53229	0.0141189	0.280502	Increase	nonDE	0.146554	1.18326	0.24163	0.757663	Increase	nonDE	0.0806967	0.623932	0.535168	0.973928	Increase	nonDE	0.318171	2.52724	0.0143023	0.371904	Increase	nonDE	0.165876	1.26713	0.210273	0.688123	Increase	nonDE	-0.134593	-1.00759	0.317919	0.839658	Decrease	nonDE
540	ENSMUSG00000003824	0.202821	0.292252	0.770888	0.944608	Increase	nonDE	0.330212	0.475688	0.635658	0.931	Increase	nonDE	1.2644	1.83482	0.070436	0.46323	Increase	nonDE	0.771235	1.11224	0.269534	0.771977	Increase	nonDE	-0.907135	-1.8182	0.0729649	0.860732	Decrease	nonDE	-0.507734	-1.09522	0.276873	0.859767	Decrease	nonDE	-0.900084	-1.74606	0.0848325	0.552287	Decrease	nonDE	-0.641303	-1.32837	0.188023	0.767665	Decrease	nonDE
541	ENSMUSG00000003847	-0.0364472	-0.190043	0.849781	0.966105	Decrease	nonDE	0.21364	1.14717	0.254902	0.758571	Increase	nonDE	0.155336	0.81869	0.415517	0.803826	Increase	nonDE	0.0801466	0.413874	0.680129	0.934288	Increase	nonDE	0.429713	2.08928	0.0400219	0.809278	Increase	nonDE	-0.175849	-0.795237	0.428947	0.919169	Decrease	nonDE	0.00942891	0.0423792	0.966307	0.986377	Increase	nonDE	0.0205964	0.0943239	0.9251	0.987255	Increase	nonDE
542	ENSMUSG00000003848	1.10235	1.78924	0.0775517	0.616551	Increase	nonDE	0.523444	0.808347	0.421408	0.842724	Increase	nonDE	0.717246	1.11696	0.267522	0.702328	Increase	nonDE	0.291408	0.444219	0.658144	0.924416	Increase	nonDE	0.0225282	0.0340193	0.972951	0.997208	Increase	nonDE	1.60785	2.65632	0.00961833	0.299683	Increase	nonDE	1.58848	2.5589	0.0124837	0.373363	Increase	nonDE	1.13188	1.77727	0.0795161	0.646243	Increase	nonDE
543	ENSMUSG00000003849	0.390206	0.606929	0.545703	0.907154	Increase	nonDE	0.729242	1.13571	0.259641	0.763161	Increase	nonDE	1.98039	3.2264	0.00184871	0.144217	Increase	nonDE	0.100726	0.156802	0.875816	0.987114	Increase	nonDE	1.08899	1.70056	0.0931049	0.87944	Increase	nonDE	0.104301	0.163313	0.870705	0.978499	Increase	nonDE	0.753287	1.17659	0.243025	0.710838	Increase	nonDE	1.54845	2.42827	0.0175305	0.480097	Increase	nonDE
544	ENSMUSG00000003863	0.155334	1.20081	0.233544	0.767359	Increase	nonDE	-0.0129123	-0.0979305	0.922245	0.985176	Decrease	nonDE	0.0851592	0.646813	0.519697	0.854286	Increase	nonDE	-0.0124032	-0.0925542	0.926501	0.997985	Decrease	nonDE	-0.0584997	-0.379363	0.705474	0.979436	Decrease	nonDE	-0.0308509	-0.200707	0.841463	0.978499	Decrease	nonDE	0.0250163	0.159761	0.873492	0.971482	Increase	nonDE	-0.0104995	-0.0679441	0.946008	0.994196	Decrease	nonDE
545	ENSMUSG00000003865	0.167434	0.48731	0.627438	0.930874	Increase	nonDE	-0.00792217	-0.0223232	0.982248	0.996922	Decrease	nonDE	0.211786	0.617275	0.538894	0.868023	Increase	nonDE	-0.103808	-0.280616	0.779766	0.95804	Decrease	nonDE	0.177076	0.494282	0.62253	0.978271	Increase	nonDE	0.204007	0.568501	0.571367	0.951885	Increase	nonDE	-0.432387	-1.06584	0.289864	0.74222	Decrease	nonDE	0.20292	0.566759	0.572544	0.92543	Increase	nonDE
546	ENSMUSG00000003868	-0.845742	-1.34404	0.182926	0.730034	Decrease	nonDE	-0.280874	-0.477452	0.634407	0.930611	Decrease	nonDE	-0.886194	-1.40255	0.164813	0.606968	Decrease	nonDE	-0.590325	-0.947348	0.346457	0.823596	Decrease	nonDE	-0.00785094	-0.013171	0.989526	0.999873	Decrease	nonDE	-0.823466	-1.26408	0.210054	0.815634	Decrease	nonDE	-0.247418	-0.392447	0.695824	0.916926	Decrease	nonDE	-0.0676495	-0.112103	0.911037	0.983138	Decrease	nonDE
547	ENSMUSG00000003872	-0.449979	-2.27437	0.0257592	0.493181	Decrease	nonDE	-0.410918	-2.082	0.0407013	0.435244	Decrease	nonDE	-0.22093	-1.14068	0.257575	0.69604	Decrease	nonDE	-0.353967	-1.76877	0.0809362	0.577852	Decrease	nonDE	-0.0924896	-0.405299	0.686394	0.978271	Decrease	nonDE	-0.341627	-1.44983	0.151212	0.772092	Decrease	nonDE	-0.498367	-1.94409	0.0555779	0.507456	Decrease	nonDE	-0.212495	-0.911649	0.36483	0.855174	Decrease	nonDE
548	ENSMUSG00000003873	0.0570758	0.154992	0.877237	0.974702	Increase	nonDE	0.0418633	0.114064	0.909487	0.981562	Increase	nonDE	-0.132962	-0.350971	0.726579	0.923804	Decrease	nonDE	0.0465968	0.12412	0.901547	0.992829	Increase	nonDE	0.0177244	0.0462655	0.96322	0.99653	Increase	nonDE	0.485185	1.36092	0.177553	0.789492	Increase	nonDE	0.70638	1.98795	0.0504113	0.499022	Increase	nonDE	0.781495	2.26915	0.0260898	0.525771	Increase	nonDE
549	ENSMUSG00000003882	1.36921	1.99457	0.0496683	0.578257	Increase	nonDE	0.0228839	0.031644	0.974839	0.99499	Increase	nonDE	1.7914	2.70474	0.00842906	0.25183	Increase	nonDE	1.36288	1.9648	0.0530848	0.528989	Increase	nonDE	0.870811	1.2829	0.203416	0.924907	Increase	nonDE	-0.0979152	-0.137047	0.891355	0.978499	Decrease	nonDE	0.441881	0.623876	0.534573	0.870057	Increase	nonDE	0.403996	0.57461	0.567248	0.924442	Increase	nonDE
550	ENSMUSG00000003923	0.285894	1.86188	0.0664774	0.605667	Increase	nonDE	0.320291	2.0922	0.0397518	0.431088	Increase	nonDE	0.143669	0.911931	0.364682	0.770897	Increase	nonDE	0.184843	1.17044	0.245474	0.757663	Increase	nonDE	0.0329594	0.196384	0.844833	0.984576	Increase	nonDE	0.157426	0.954407	0.342897	0.882687	Increase	nonDE	0.0824212	0.48268	0.630707	0.886394	Increase	nonDE	0.144203	0.86386	0.390377	0.860308	Increase	nonDE
551	ENSMUSG00000003929	0.0940229	0.618906	0.537825	0.90556	Increase	nonDE	0.145362	0.960343	0.339921	0.812732	Increase	nonDE	0.205424	1.35765	0.178585	0.622873	Increase	nonDE	0.162081	1.05401	0.295209	0.796052	Increase	nonDE	0.11453	0.690711	0.491847	0.962531	Increase	nonDE	-0.170866	-0.995745	0.322527	0.874516	Decrease	nonDE	0.0222391	0.128226	0.898308	0.983239	Increase	nonDE	0.106679	0.638516	0.525053	0.91624	Increase	nonDE
552	ENSMUSG00000003934	-0.885199	-2.22498	0.0290428	0.504075	Decrease	nonDE	-0.431833	-1.17424	0.243957	0.750909	Decrease	nonDE	-0.776168	-1.96069	0.053572	0.425959	Decrease	nonDE	-0.238654	-0.653239	0.515569	0.892708	Decrease	nonDE	-0.217459	-0.824764	0.412081	0.961957	Decrease	nonDE	-0.155534	-0.595198	0.553475	0.943528	Decrease	nonDE	-0.296156	-1.05702	0.293843	0.745082	Decrease	nonDE	-0.330005	-1.22315	0.225043	0.791963	Decrease	nonDE
553	ENSMUSG00000003948	-0.143056	-0.978678	0.330837	0.815367	Decrease	nonDE	-0.230683	-1.56045	0.122798	0.629727	Decrease	nonDE	-0.093578	-0.636088	0.526626	0.859665	Decrease	nonDE	-0.167928	-1.12356	0.264728	0.769358	Decrease	nonDE	-0.155123	-1.08596	0.280921	0.937466	Decrease	nonDE	-0.199291	-1.39134	0.168172	0.786195	Decrease	nonDE	-0.186158	-1.26377	0.210167	0.688123	Decrease	nonDE	-0.0783734	-0.549698	0.584135	0.928614	Decrease	nonDE
554	ENSMUSG00000003949	-0.133335	-1.21102	0.229633	0.763	Decrease	nonDE	0.294927	2.80423	0.00639616	0.192606	Increase	nonDE	-0.111193	-1.00057	0.320203	0.735229	Decrease	nonDE	-0.166341	-1.47369	0.144685	0.676221	Decrease	nonDE	0.174017	1.27968	0.20454	0.926038	Increase	nonDE	0.102618	0.748764	0.456305	0.920728	Increase	nonDE	0.0271208	0.191666	0.848514	0.961551	Increase	nonDE	0.0948507	0.686783	0.494305	0.902813	Increase	nonDE
555	ENSMUSG00000003955	-0.0783595	-0.304474	0.761597	0.944608	Decrease	nonDE	-0.31649	-1.17833	0.242335	0.750839	Decrease	nonDE	-0.510294	-1.82647	0.0716975	0.465666	Decrease	nonDE	-0.571951	-1.96099	0.0535353	0.529516	Decrease	nonDE	-0.330433	-1.19432	0.23606	0.933433	Decrease	nonDE	0.00746913	0.0286237	0.97724	0.996451	Increase	nonDE	-1.00565	-3.04834	0.00316293	0.285082	Decrease	nonDE	-0.584129	-2.02182	0.046707	0.5995	Decrease	nonDE
556	ENSMUSG00000003970	0.168015	1.4011	0.165356	0.715711	Increase	nonDE	0.135756	1.129	0.262538	0.765061	Increase	nonDE	0.32131	2.70581	0.00844988	0.25183	Increase	nonDE	0.127333	1.04032	0.30157	0.799392	Increase	nonDE	-0.0502661	-0.403475	0.68776	0.978271	Decrease	nonDE	0.0501853	0.407501	0.684814	0.963181	Increase	nonDE	0.0306235	0.242324	0.809198	0.947638	Increase	nonDE	0.0462441	0.372323	0.710714	0.948852	Increase	nonDE
557	ENSMUSG00000003974	-0.60451	-3.16466	0.00223195	0.286231	Decrease	nonDE	-0.490344	-2.5936	0.0113848	0.257839	Decrease	nonDE	-0.950893	-4.66037	1.31673e-05	0.0171459	Decrease	DE	-0.540928	-2.78369	0.00677475	0.294815	Decrease	nonDE	0.117573	0.398978	0.691026	0.978271	Increase	nonDE	-0.542073	-1.65866	0.101297	0.711461	Decrease	nonDE	-1.37366	-3.26049	0.00166442	0.251212	Decrease	nonDE	-0.536219	-1.61377	0.110712	0.692876	Decrease	nonDE
558	ENSMUSG00000003992	-0.214475	-1.35783	0.178525	0.72743	Decrease	nonDE	-0.225981	-1.42816	0.157332	0.67537	Decrease	nonDE	0.183261	1.20332	0.23258	0.675031	Increase	nonDE	0.00747405	0.0475732	0.962181	0.997985	Increase	nonDE	-0.0405359	-0.232288	0.816937	0.984576	Decrease	nonDE	-0.0715005	-0.407637	0.684684	0.963181	Decrease	nonDE	-0.331507	-1.75564	0.08317	0.552272	Decrease	nonDE	-0.165798	-0.926133	0.357302	0.854657	Decrease	nonDE
559	ENSMUSG00000004018	-0.0292557	-0.0523163	0.958414	0.998496	Decrease	nonDE	0.100055	0.181268	0.856639	0.970238	Increase	nonDE	-0.449488	-0.771436	0.442835	0.816393	Decrease	nonDE	-0.0647643	-0.114096	0.909462	0.995444	Decrease	nonDE	-0.911362	-1.5292	0.130358	0.900712	Decrease	nonDE	-0.00800088	-0.014291	0.988635	0.997236	Decrease	nonDE	0.505919	0.928433	0.356116	0.786606	Increase	nonDE	-0.309925	-0.534035	0.594872	0.932397	Decrease	nonDE
560	ENSMUSG00000004031	0.239652	1.31366	0.192903	0.736199	Increase	nonDE	0.154258	0.837905	0.404706	0.834834	Increase	nonDE	0.142637	0.765887	0.44611	0.816736	Increase	nonDE	-0.0610165	-0.316349	0.752603	0.956266	Decrease	nonDE	0.162937	0.60903	0.544317	0.976287	Increase	nonDE	0.190602	0.719046	0.474313	0.920768	Increase	nonDE	0.444451	1.68553	0.0959795	0.564765	Increase	nonDE	0.120884	0.448919	0.654765	0.948852	Increase	nonDE
561	ENSMUSG00000004032	0.13479	0.78482	0.435261	0.855362	Increase	nonDE	0.362641	2.15512	0.0346638	0.411082	Increase	nonDE	0.195395	1.13302	0.261148	0.698536	Increase	nonDE	0.114639	0.653368	0.515702	0.892708	Increase	nonDE	0.053277	0.31156	0.756319	0.984576	Increase	nonDE	0.0139003	0.0811937	0.935524	0.985362	Increase	nonDE	0.232443	1.3607	0.178061	0.658538	Increase	nonDE	0.178821	1.05351	0.295803	0.831999	Increase	nonDE
562	ENSMUSG00000004035	-0.483166	-0.972559	0.333851	0.815367	Decrease	nonDE	0.55317	1.2911	0.200574	0.719446	Increase	nonDE	0.33786	0.759656	0.449805	0.818873	Increase	nonDE	0.744444	1.75882	0.0826239	0.580511	Increase	nonDE	-0.387562	-1.22055	0.226021	0.932073	Decrease	nonDE	-0.251712	-0.811243	0.419754	0.916998	Decrease	nonDE	-0.776364	-2.18465	0.0319906	0.445941	Decrease	nonDE	-0.439003	-1.36892	0.175047	0.758821	Decrease	nonDE
563	ENSMUSG00000004040	-0.108988	-0.514554	0.608355	0.922327	Decrease	nonDE	0.443707	2.24661	0.0275617	0.377854	Increase	nonDE	-0.0599044	-0.282922	0.778004	0.944973	Decrease	nonDE	0.269301	1.31213	0.193418	0.726244	Increase	nonDE	0.340398	1.38256	0.170841	0.914584	Increase	nonDE	0.862839	3.73403	0.000361511	0.0532891	Increase	nonDE	0.22395	0.866459	0.38896	0.803688	Increase	nonDE	0.495799	2.0402	0.0447968	0.593051	Increase	nonDE
564	ENSMUSG00000004043	0.413316	0.593529	0.554586	0.910175	Increase	nonDE	0.911503	1.30855	0.194622	0.713889	Increase	nonDE	0.10872	0.156505	0.876049	0.966109	Increase	nonDE	0.19088	0.274924	0.784119	0.958355	Increase	nonDE	0.00101038	0.00145219	0.998845	0.999943	Increase	nonDE	1.4737	2.14059	0.0355067	0.526087	Increase	nonDE	0.0541016	0.0778347	0.938164	0.986377	Increase	nonDE	0.459	0.658734	0.512053	0.911767	Increase	nonDE
565	ENSMUSG00000004044	-0.243674	-1.02471	0.308939	0.809929	Decrease	nonDE	-0.10704	-0.457282	0.648848	0.936776	Decrease	nonDE	0.561903	2.56796	0.0123101	0.278436	Increase	nonDE	-0.176292	-0.730671	0.467357	0.88156	Decrease	nonDE	-0.61455	-2.03066	0.0459916	0.827739	Decrease	nonDE	-0.46766	-1.57369	0.119952	0.735213	Decrease	nonDE	-0.3016	-1.00793	0.316869	0.764748	Decrease	nonDE	-0.634701	-2.06549	0.0424848	0.584318	Decrease	nonDE
566	ENSMUSG00000004054	-0.524822	-0.817823	0.416009	0.841564	Decrease	nonDE	-0.481006	-0.749255	0.456011	0.86525	Decrease	nonDE	0.172685	0.281992	0.778715	0.945362	Increase	nonDE	-0.00139806	-0.00222072	0.998234	0.999158	Decrease	nonDE	-1.22048	-1.89228	0.0622539	0.844832	Decrease	nonDE	0.3908	0.674577	0.501987	0.922533	Increase	nonDE	-0.702541	-1.09351	0.277616	0.730187	Decrease	nonDE	-0.104489	-0.169258	0.866042	0.972067	Decrease	nonDE
567	ENSMUSG00000004056	-0.235332	-0.860456	0.392238	0.831525	Decrease	nonDE	-0.0866755	-0.321683	0.748574	0.943297	Decrease	nonDE	-0.438809	-1.51259	0.134523	0.563617	Decrease	nonDE	-0.476232	-1.60978	0.111582	0.628896	Decrease	nonDE	-0.349567	-0.90825	0.366611	0.956155	Decrease	nonDE	-0.370519	-0.962465	0.338862	0.881144	Decrease	nonDE	-0.651998	-1.56821	0.120976	0.598447	Decrease	nonDE	-0.762534	-1.84752	0.0685548	0.634627	Decrease	nonDE
568	ENSMUSG00000004069	-0.0997435	-0.226972	0.821054	0.95545	Decrease	nonDE	0.15649	0.369089	0.713085	0.943297	Increase	nonDE	0.195846	0.462792	0.644833	0.900467	Increase	nonDE	0.421482	1.00891	0.316213	0.809076	Increase	nonDE	-0.0582958	-0.123517	0.902023	0.98639	Decrease	nonDE	-0.379649	-0.76984	0.443776	0.920069	Decrease	nonDE	-0.76175	-1.41136	0.162211	0.646045	Decrease	nonDE	0.491854	1.13291	0.260807	0.809952	Increase	nonDE
569	ENSMUSG00000004070	-0.457193	-2.281	0.025344	0.491436	Decrease	nonDE	-0.231987	-1.19492	0.235825	0.745758	Decrease	nonDE	-0.43654	-2.16005	0.0339147	0.372797	Decrease	nonDE	-0.122809	-0.628331	0.531667	0.893171	Decrease	nonDE	-0.217602	-0.994933	0.322919	0.945397	Decrease	nonDE	-0.133627	-0.616272	0.539552	0.938631	Decrease	nonDE	-0.51456	-2.1403	0.0355317	0.462819	Decrease	nonDE	-0.223843	-1.00967	0.315851	0.839658	Decrease	nonDE
570	ENSMUSG00000004071	0.14111	1.26253	0.21061	0.749109	Increase	nonDE	0.0965924	0.859677	0.392665	0.830152	Increase	nonDE	0.113341	1.00147	0.319772	0.734835	Increase	nonDE	-0.00524574	-0.0453727	0.963929	0.997985	Decrease	nonDE	0.0311365	0.260964	0.794825	0.984576	Increase	nonDE	0.0480288	0.403642	0.687607	0.963181	Increase	nonDE	0.0765345	0.629511	0.530899	0.870057	Increase	nonDE	0.0816049	0.682287	0.497127	0.903034	Increase	nonDE
571	ENSMUSG00000004085	-0.300118	-1.13392	0.260385	0.785844	Decrease	nonDE	-0.191801	-0.742744	0.459921	0.866216	Decrease	nonDE	0.0468005	0.186356	0.852661	0.966109	Increase	nonDE	-0.534304	-1.89129	0.0623881	0.539745	Decrease	nonDE	0.30618	1.1083	0.271219	0.937466	Increase	nonDE	-0.0648216	-0.221837	0.825035	0.978499	Decrease	nonDE	-0.000998067	-0.00335779	0.99733	0.998805	Decrease	nonDE	-0.453018	-1.43833	0.154437	0.738945	Decrease	nonDE
572	ENSMUSG00000004096	-0.0183576	-0.139411	0.889493	0.977432	Decrease	nonDE	-0.154273	-1.15445	0.251924	0.754925	Decrease	nonDE	-0.0848072	-0.633274	0.528451	0.860819	Decrease	nonDE	-0.149012	-1.09753	0.275868	0.776137	Decrease	nonDE	0.160754	1.09424	0.2773	0.937466	Increase	nonDE	0.0765626	0.516809	0.606787	0.963116	Increase	nonDE	-0.0303793	-0.198217	0.843403	0.95934	Decrease	nonDE	0.169534	1.14781	0.254641	0.805003	Increase	nonDE
573	ENSMUSG00000004098	1.18194	1.87489	0.0646408	0.599239	Increase	nonDE	1.39724	2.21921	0.0294491	0.388554	Increase	nonDE	-0.100526	-0.16031	0.873061	0.966109	Decrease	nonDE	0.377784	0.600844	0.549728	0.893171	Increase	nonDE	-1.04622	-1.66323	0.100376	0.886736	Decrease	nonDE	0.130867	0.206869	0.836664	0.978499	Increase	nonDE	-0.40563	-0.6428	0.522284	0.869087	Decrease	nonDE	-0.183271	-0.289857	0.772713	0.948852	Decrease	nonDE
574	ENSMUSG00000004099	0.385523	2.17706	0.032574	0.515461	Increase	nonDE	0.0845319	0.46207	0.645348	0.934672	Increase	nonDE	0.175057	0.956911	0.34164	0.753385	Increase	nonDE	0.217677	1.18567	0.23944	0.756624	Increase	nonDE	0.293906	1.30695	0.195162	0.9221	Increase	nonDE	0.340512	1.53098	0.129917	0.752892	Increase	nonDE	0.744139	3.40973	0.00104274	0.251212	Increase	nonDE	0.479719	2.16599	0.0334406	0.554547	Increase	nonDE
575	ENSMUSG00000004100	-0.108965	-0.168645	0.866523	0.973002	Decrease	nonDE	0.802826	1.35094	0.180713	0.701468	Increase	nonDE	-0.279002	-0.426734	0.670777	0.901598	Decrease	nonDE	0.242845	0.381728	0.703726	0.942094	Increase	nonDE	-0.292363	-0.455889	0.649767	0.978271	Decrease	nonDE	-0.142381	-0.224933	0.822634	0.978499	Decrease	nonDE	-0.715557	-1.09586	0.276593	0.72956	Decrease	nonDE	0.263337	0.429699	0.668628	0.948852	Increase	nonDE
576	ENSMUSG00000004105	-0.189462	-0.242533	0.809051	0.951961	Decrease	nonDE	-0.000599805	-0.000767722	0.99939	0.999971	Decrease	nonDE	-0.280263	-0.35893	0.720689	0.921575	Decrease	nonDE	-0.0163712	-0.0209569	0.983338	0.997985	Decrease	nonDE	-0.463988	-0.594962	0.553718	0.978271	Decrease	nonDE	1.03551	1.37091	0.174626	0.787744	Increase	nonDE	0.360686	0.463709	0.644243	0.892807	Increase	nonDE	-0.0441945	-0.0567193	0.954925	0.997406	Decrease	nonDE
577	ENSMUSG00000004110	0.362363	2.96151	0.00408084	0.344473	Increase	nonDE	0.138454	1.10488	0.272691	0.773061	Increase	nonDE	0.318329	2.5696	0.0121349	0.278138	Increase	nonDE	0.308355	2.46226	0.0160663	0.384034	Increase	nonDE	0.117955	0.894525	0.373859	0.957321	Increase	nonDE	0.0257629	0.193935	0.846743	0.978499	Increase	nonDE	0.304503	2.30181	0.0240802	0.418238	Increase	nonDE	0.257822	1.97306	0.0521169	0.61437	Increase	nonDE
578	ENSMUSG00000004113	-0.00976916	-0.0667731	0.946937	0.995192	Decrease	nonDE	0.0755091	0.520648	0.604122	0.917554	Increase	nonDE	-0.0571711	-0.384143	0.701943	0.91144	Decrease	nonDE	0.162821	1.11229	0.269513	0.771977	Increase	nonDE	-0.00491903	-0.0288935	0.977025	0.997925	Decrease	nonDE	-0.0753223	-0.440023	0.661167	0.963116	Decrease	nonDE	0.0623691	0.356997	0.722081	0.924819	Increase	nonDE	0.0401589	0.236051	0.814027	0.952939	Increase	nonDE
579	ENSMUSG00000004127	-0.15349	-0.810579	0.420133	0.84556	Decrease	nonDE	-0.299863	-1.54872	0.125594	0.634373	Decrease	nonDE	0.0938543	0.508284	0.612723	0.897095	Increase	nonDE	0.0507246	0.269639	0.788167	0.959448	Increase	nonDE	-0.0950721	-0.423156	0.673374	0.978271	Decrease	nonDE	-0.0574513	-0.25854	0.796687	0.978499	Decrease	nonDE	-0.29068	-1.21194	0.229281	0.700511	Decrease	nonDE	-0.166366	-0.730849	0.467113	0.890862	Decrease	nonDE
580	ENSMUSG00000004151	-0.407543	-1.89897	0.0617197	0.594538	Decrease	nonDE	-0.223259	-1.06283	0.29154	0.787374	Decrease	nonDE	-0.352869	-1.6318	0.107246	0.522435	Decrease	nonDE	-0.277947	-1.28748	0.2022	0.7336	Decrease	nonDE	0.0949959	0.461724	0.645721	0.978271	Increase	nonDE	-0.0817015	-0.389217	0.698306	0.964552	Decrease	nonDE	-0.332374	-1.48207	0.142842	0.625289	Decrease	nonDE	-0.270362	-1.2507	0.21524	0.785526	Decrease	nonDE
581	ENSMUSG00000004187	-0.146858	-1.15482	0.251774	0.777697	Decrease	nonDE	0.113133	0.912656	0.364303	0.816755	Increase	nonDE	-0.0222258	-0.175366	0.861257	0.966109	Decrease	nonDE	0.00877176	0.0687822	0.945343	0.997985	Increase	nonDE	-0.154369	-1.04788	0.298009	0.9428	Decrease	nonDE	-0.192775	-1.30604	0.195469	0.80355	Decrease	nonDE	-0.0855722	-0.570214	0.570211	0.872081	Decrease	nonDE	-0.142791	-0.965616	0.337292	0.849276	Decrease	nonDE
582	ENSMUSG00000004207	-0.233438	-0.561541	0.576077	0.913562	Decrease	nonDE	0.0422823	0.105936	0.915911	0.983291	Increase	nonDE	0.318174	0.824596	0.412176	0.802309	Increase	nonDE	-0.432444	-0.970129	0.335053	0.818034	Decrease	nonDE	-0.994864	-2.10606	0.0384938	0.809278	Decrease	nonDE	-1.12715	-2.33035	0.022437	0.43909	Decrease	nonDE	-0.648498	-1.42595	0.157969	0.641275	Decrease	nonDE	-0.307543	-0.725973	0.47008	0.892537	Decrease	nonDE
583	ENSMUSG00000004221	-0.510385	-2.00184	0.0488628	0.57641	Decrease	nonDE	-0.260782	-1.07159	0.287289	0.784391	Decrease	nonDE	-0.536949	-2.0845	0.0404663	0.390321	Decrease	nonDE	-0.141933	-0.576059	0.566274	0.894121	Decrease	nonDE	-0.288429	-0.988891	0.325847	0.947757	Decrease	nonDE	-0.434787	-1.45018	0.151115	0.772092	Decrease	nonDE	-0.763523	-2.2782	0.0255185	0.422967	Decrease	nonDE	-0.282464	-0.943689	0.348312	0.851502	Decrease	nonDE
584	ENSMUSG00000004231	0.195675	0.298392	0.766216	0.944608	Increase	nonDE	0.90591	1.37653	0.172692	0.688004	Increase	nonDE	0.294722	0.449258	0.654521	0.900467	Increase	nonDE	-0.0249488	-0.0381365	0.969679	0.997985	Decrease	nonDE	-0.970445	-1.47782	0.143579	0.906276	Decrease	nonDE	-0.983681	-1.4983	0.138189	0.766144	Decrease	nonDE	-0.148839	-0.226038	0.821777	0.95156	Decrease	nonDE	0.256748	0.390639	0.697154	0.948852	Increase	nonDE
585	ENSMUSG00000004233	1.09932	2.60566	0.0110237	0.424415	Increase	nonDE	1.2151	2.90964	0.00474105	0.160513	Increase	nonDE	1.05018	2.44272	0.0168938	0.297068	Increase	nonDE	1.1108	2.57994	0.0118063	0.348435	Increase	nonDE	0.637499	1.43163	0.156341	0.907209	Increase	nonDE	0.0730656	0.152004	0.879586	0.978499	Increase	nonDE	0.583541	1.26154	0.210965	0.688359	Increase	nonDE	0.122493	0.255283	0.799193	0.949052	Increase	nonDE
586	ENSMUSG00000004263	0.00826022	0.0476553	0.962116	0.998496	Increase	nonDE	-0.15121	-0.85679	0.394249	0.831056	Decrease	nonDE	-0.097879	-0.553984	0.581213	0.887056	Decrease	nonDE	0.447242	2.6529	0.00970776	0.32411	Increase	nonDE	0.218258	1.1365	0.259312	0.936221	Increase	nonDE	0.230627	1.20215	0.233029	0.835232	Increase	nonDE	0.217445	1.09976	0.274902	0.728709	Increase	nonDE	0.324051	1.69522	0.0941179	0.670914	Increase	nonDE
587	ENSMUSG00000004264	-0.627526	-2.05162	0.0436437	0.551344	Decrease	nonDE	-0.226835	-0.793555	0.42992	0.848412	Decrease	nonDE	-0.480277	-1.58592	0.1169	0.539057	Decrease	nonDE	-0.317701	-1.06438	0.290521	0.791318	Decrease	nonDE	-0.3074	-0.868612	0.387788	0.961957	Decrease	nonDE	-0.137017	-0.399728	0.690476	0.963181	Decrease	nonDE	-0.317063	-0.831815	0.408113	0.814303	Decrease	nonDE	-0.532339	-1.41513	0.161105	0.746208	Decrease	nonDE
588	ENSMUSG00000004266	-0.350224	-0.650777	0.517149	0.898728	Decrease	nonDE	0.636047	1.33522	0.185781	0.707355	Increase	nonDE	1.15453	2.54357	0.0129989	0.278436	Increase	nonDE	1.15059	2.52977	0.0134792	0.359129	Increase	nonDE	-0.40093	-0.734203	0.465079	0.962162	Decrease	nonDE	0.839575	1.80524	0.0749882	0.6567	Increase	nonDE	-0.325673	-0.585441	0.559981	0.872081	Decrease	nonDE	0.585606	1.20562	0.231694	0.793165	Increase	nonDE
589	ENSMUSG00000004267	0.117332	1.11712	0.267452	0.789809	Increase	nonDE	0.15798	1.50959	0.135286	0.646746	Increase	nonDE	0.237221	2.26575	0.0263072	0.348178	Increase	nonDE	0.0328543	0.303955	0.761991	0.956266	Increase	nonDE	-0.08418	-0.704483	0.48328	0.962316	Decrease	nonDE	-0.165932	-1.37842	0.172109	0.787302	Decrease	nonDE	0.0904296	0.753494	0.453476	0.840154	Increase	nonDE	0.126746	1.07866	0.284145	0.826602	Increase	nonDE
590	ENSMUSG00000004268	-1.10961	-1.89619	0.0620278	0.595242	Decrease	nonDE	-1.05193	-1.82789	0.0717914	0.542432	Decrease	nonDE	-1.2913	-2.14727	0.0352074	0.378465	Decrease	nonDE	-0.855771	-1.48793	0.141222	0.67324	Decrease	nonDE	-1.23318	-1.84243	0.0696109	0.859282	Decrease	nonDE	-1.37605	-2.03772	0.0453262	0.567028	Decrease	nonDE	-1.00422	-1.50737	0.136179	0.615311	Decrease	nonDE	-2.06016	-2.98373	0.00390837	0.29018	Decrease	nonDE
591	ENSMUSG00000004270	0.086839	0.330951	0.74159	0.944608	Increase	nonDE	-0.518357	-1.77816	0.0793683	0.561615	Decrease	nonDE	-0.245999	-0.872201	0.38584	0.78518	Decrease	nonDE	0.198675	0.749772	0.455702	0.874877	Increase	nonDE	-0.0171732	-0.0645929	0.948667	0.992708	Decrease	nonDE	-0.42553	-1.48079	0.142787	0.76886	Decrease	nonDE	-0.240982	-0.832594	0.407677	0.813705	Decrease	nonDE	-0.0616369	-0.226447	0.82146	0.954697	Decrease	nonDE
592	ENSMUSG00000004285	-0.0966182	-0.826045	0.411359	0.839351	Decrease	nonDE	-0.136324	-1.15945	0.249893	0.753009	Decrease	nonDE	-0.190779	-1.60016	0.113704	0.534066	Decrease	nonDE	-0.355587	-2.89642	0.0049244	0.263798	Decrease	nonDE	-0.205556	-1.5685	0.12091	0.89085	Decrease	nonDE	-0.11115	-0.856455	0.394433	0.911157	Decrease	nonDE	-0.372852	-2.7145	0.00820644	0.339654	Decrease	nonDE	-0.137799	-1.04948	0.297276	0.831999	Decrease	nonDE
593	ENSMUSG00000004296	-0.193178	-0.0862368	0.93166	0.989684	Decrease	nonDE	5.38121	3.13148	0.00304976	0.129014	Increase	nonDE	0.292437	0.130187	0.896997	0.967969	Increase	nonDE	-0.0205116	-0.0091568	0.992734	0.998663	Decrease	nonDE	0.114519	0.0512427	0.959358	0.995475	Increase	nonDE	4.72291	2.69143	0.00994396	0.304397	Increase	nonDE	0.758166	0.338162	0.73681	0.927566	Increase	nonDE	0.18479	0.082633	0.934509	0.989948	Increase	nonDE
594	ENSMUSG00000004317	-0.231922	-0.828171	0.410161	0.838542	Decrease	nonDE	-0.348067	-1.22095	0.225871	0.738419	Decrease	nonDE	-0.369419	-1.27338	0.206755	0.651386	Decrease	nonDE	-0.37573	-1.26647	0.209203	0.736829	Decrease	nonDE	0.281859	0.78597	0.434323	0.961957	Increase	nonDE	0.274057	0.761468	0.448729	0.920728	Increase	nonDE	0.520728	1.47166	0.145233	0.628765	Increase	nonDE	0.628918	1.82591	0.0717834	0.635539	Increase	nonDE
595	ENSMUSG00000004319	0.0851314	1.04918	0.297412	0.805106	Increase	nonDE	-0.0757431	-0.914902	0.36313	0.816755	Decrease	nonDE	0.138363	1.69742	0.0936997	0.503895	Increase	nonDE	-0.151546	-1.78024	0.079025	0.574839	Decrease	nonDE	-0.0128279	-0.131131	0.896017	0.986137	Decrease	nonDE	-0.144414	-1.45905	0.148663	0.769267	Decrease	nonDE	-0.0821078	-0.811849	0.419408	0.821729	Decrease	nonDE	-0.127269	-1.27574	0.205924	0.781735	Decrease	nonDE
596	ENSMUSG00000004328	2.02426	2.90017	0.00487179	0.358934	Increase	nonDE	2.29248	3.35901	0.00122413	0.0750801	Increase	nonDE	1.74075	2.43401	0.0172751	0.298803	Increase	nonDE	1.47928	2.04027	0.0447894	0.510367	Increase	nonDE	1.23163	1.78068	0.0789526	0.869557	Increase	nonDE	1.36247	1.98552	0.0506863	0.583358	Increase	nonDE	1.24337	1.76665	0.0812932	0.549463	Increase	nonDE	0.828161	1.15611	0.25125	0.803509	Increase	nonDE
597	ENSMUSG00000004347	-0.301389	-0.983199	0.328622	0.815061	Decrease	nonDE	0.0402694	0.140072	0.888973	0.977405	Increase	nonDE	-0.159832	-0.534055	0.594859	0.893195	Decrease	nonDE	0.523454	1.91304	0.0595014	0.538817	Increase	nonDE	-0.256291	-0.899206	0.371377	0.956744	Decrease	nonDE	-0.263024	-0.917276	0.361894	0.892798	Decrease	nonDE	-0.233299	-0.796451	0.428245	0.824806	Decrease	nonDE	-0.108776	-0.386944	0.699877	0.948852	Decrease	nonDE
598	ENSMUSG00000004356	0.400953	1.5043	0.13664	0.682275	Increase	nonDE	0.460346	1.74555	0.0849217	0.5714	Increase	nonDE	0.370897	1.3744	0.173347	0.616634	Increase	nonDE	0.374813	1.36916	0.174972	0.70764	Increase	nonDE	0.371338	1.22695	0.223619	0.932073	Increase	nonDE	0.46081	1.55561	0.123946	0.741863	Increase	nonDE	0.610996	2.04052	0.044764	0.479565	Increase	nonDE	0.581458	1.98265	0.0510124	0.613602	Increase	nonDE
599	ENSMUSG00000004360	-0.190718	-1.04254	0.300461	0.80685	Decrease	nonDE	-0.180522	-0.986662	0.326932	0.809939	Decrease	nonDE	-0.423276	-2.21362	0.0298477	0.359131	Decrease	nonDE	-0.393643	-2.04103	0.044712	0.51003	Decrease	nonDE	0.290241	1.27301	0.206885	0.929548	Increase	nonDE	0.0886323	0.378082	0.706421	0.967187	Increase	nonDE	0.106161	0.435122	0.664704	0.9019	Increase	nonDE	0.105435	0.44624	0.65669	0.948852	Increase	nonDE
600	ENSMUSG00000004364	0.236112	1.75574	0.0831532	0.620534	Increase	nonDE	0.0170176	0.123519	0.902022	0.979182	Increase	nonDE	0.0563145	0.406461	0.685544	0.903948	Increase	nonDE	0.168316	1.22028	0.226124	0.744622	Increase	nonDE	0.23711	1.50942	0.135329	0.901612	Increase	nonDE	0.114081	0.719032	0.474321	0.920768	Increase	nonDE	0.155868	0.959381	0.340402	0.780459	Increase	nonDE	0.370047	2.37443	0.0200946	0.485066	Increase	nonDE
601	ENSMUSG00000004366	-0.250901	-1.6224	0.109261	0.660794	Decrease	nonDE	-0.521863	-3.27373	0.00165799	0.0893834	Decrease	nonDE	-0.539623	-3.34951	0.00131277	0.124098	Decrease	nonDE	-0.163759	-1.05058	0.297101	0.797365	Decrease	nonDE	-0.135584	-0.839107	0.404295	0.961957	Decrease	nonDE	-0.225003	-1.3785	0.172485	0.787302	Decrease	nonDE	-0.430986	-2.501	0.0147523	0.382037	Decrease	nonDE	-0.404404	-2.40908	0.0186551	0.480097	Decrease	nonDE
602	ENSMUSG00000004371	-0.765131	-1.12677	0.263377	0.787573	Decrease	nonDE	1.0461	1.65204	0.102643	0.605828	Increase	nonDE	-1.19344	-1.7605	0.0823377	0.482992	Decrease	nonDE	-0.195297	-0.288062	0.774082	0.95676	Decrease	nonDE	-1.25568	-1.84494	0.0689328	0.859282	Decrease	nonDE	0.78597	1.16221	0.248777	0.847173	Increase	nonDE	-1.00937	-1.48243	0.142351	0.624583	Decrease	nonDE	-0.210593	-0.307678	0.759167	0.948852	Decrease	nonDE
603	ENSMUSG00000004383	0.136346	1.3114	0.193661	0.736199	Increase	nonDE	-0.031054	-0.293247	0.770131	0.943297	Decrease	nonDE	0.0813919	0.770359	0.44347	0.816713	Increase	nonDE	0.125935	1.18782	0.238596	0.755854	Increase	nonDE	-0.0133344	-0.111527	0.911492	0.98639	Decrease	nonDE	-0.0737565	-0.614248	0.540882	0.939208	Decrease	nonDE	-0.0301545	-0.245194	0.806966	0.946695	Decrease	nonDE	-0.0343353	-0.284507	0.776794	0.948852	Decrease	nonDE
604	ENSMUSG00000004393	-0.901299	-3.3578	0.00122882	0.201956	Decrease	nonDE	-0.998623	-3.6323	0.00050712	0.0414712	Decrease	DE	-0.695842	-2.64677	0.00987	0.259743	Decrease	nonDE	-0.501757	-1.96802	0.0527057	0.528556	Decrease	nonDE	-0.100197	-0.317833	0.751481	0.984576	Decrease	nonDE	-0.598007	-1.74208	0.0855303	0.681388	Decrease	nonDE	-0.0272975	-0.0837349	0.933487	0.986377	Decrease	nonDE	0.00388224	0.0123211	0.990202	0.999974	Increase	nonDE
605	ENSMUSG00000004394	-0.56219	-1.40654	0.163631	0.71363	Decrease	nonDE	-0.108873	-0.293592	0.769868	0.943297	Decrease	nonDE	-0.954828	-2.17934	0.0323974	0.3658	Decrease	nonDE	-0.812071	-1.85483	0.06749	0.552452	Decrease	nonDE	-0.428723	-0.914847	0.363159	0.954522	Decrease	nonDE	-0.79678	-1.60919	0.111712	0.728451	Decrease	nonDE	-1.53482	-2.73984	0.0076528	0.339127	Decrease	nonDE	-0.852785	-1.68712	0.0956726	0.671222	Decrease	nonDE
606	ENSMUSG00000004415	0.469646	0.81634	0.416852	0.842261	Increase	nonDE	0.633259	1.11306	0.269183	0.770685	Increase	nonDE	1.27471	2.37325	0.0201543	0.320349	Increase	nonDE	0.263641	0.444614	0.65786	0.924356	Increase	nonDE	1.05282	1.73945	0.0859948	0.876336	Increase	nonDE	0.104994	0.16969	0.865704	0.978499	Increase	nonDE	-0.615142	-0.995962	0.322422	0.769037	Decrease	nonDE	0.746478	1.21721	0.227282	0.792596	Increase	nonDE
607	ENSMUSG00000004446	-0.746381	-1.27362	0.206672	0.745792	Decrease	nonDE	-0.222991	-0.401148	0.689434	0.943297	Decrease	nonDE	-0.606191	-1.04478	0.299428	0.72275	Decrease	nonDE	-0.595576	-1.01529	0.313182	0.806707	Decrease	nonDE	0.602399	0.915774	0.362676	0.954522	Increase	nonDE	1.06289	1.68579	0.0959295	0.70432	Increase	nonDE	0.868065	1.32798	0.188151	0.668994	Increase	nonDE	1.22879	1.95339	0.054446	0.615714	Increase	nonDE
608	ENSMUSG00000004451	-0.201082	-0.654749	0.514602	0.89821	Decrease	nonDE	0.0609269	0.205993	0.837346	0.961976	Increase	nonDE	-0.149182	-0.475694	0.635654	0.900467	Decrease	nonDE	-0.0655056	-0.211642	0.832952	0.973022	Decrease	nonDE	0.0758125	0.204993	0.838125	0.984576	Increase	nonDE	0.0683388	0.187041	0.852126	0.978499	Increase	nonDE	0.0839265	0.21501	0.830334	0.954446	Increase	nonDE	0.442822	1.25645	0.212794	0.784616	Increase	nonDE
609	ENSMUSG00000004455	-0.249446	-0.695123	0.489094	0.883982	Decrease	nonDE	-0.0820387	-0.23487	0.81494	0.952544	Decrease	nonDE	-0.0161749	-0.046316	0.96318	0.991107	Decrease	nonDE	-0.74222	-1.8362	0.0702295	0.556474	Decrease	nonDE	0.252021	0.67505	0.501688	0.964272	Increase	nonDE	0.359537	0.978752	0.330801	0.878778	Increase	nonDE	0.235993	0.602637	0.54854	0.872081	Increase	nonDE	-0.0370449	-0.0928771	0.926245	0.98734	Decrease	nonDE
610	ENSMUSG00000004460	-0.613136	-2.69721	0.00860471	0.409019	Decrease	nonDE	-0.423719	-1.91866	0.0587749	0.506589	Decrease	nonDE	-0.459392	-2.04455	0.0443543	0.403021	Decrease	nonDE	-0.84477	-3.44422	0.00093421	0.141223	Decrease	nonDE	-0.580765	-1.93623	0.0565495	0.835471	Decrease	nonDE	-0.102078	-0.370625	0.711945	0.968306	Decrease	nonDE	-0.330026	-1.09133	0.278566	0.730982	Decrease	nonDE	-0.687384	-2.21866	0.0294878	0.544828	Decrease	nonDE
611	ENSMUSG00000004462	-0.203014	-0.377927	0.706536	0.944608	Decrease	nonDE	0.307573	0.609645	0.543911	0.902046	Increase	nonDE	-0.287206	-0.516347	0.607108	0.895312	Decrease	nonDE	-0.993461	-1.66551	0.0999193	0.612173	Decrease	nonDE	0.393591	0.6625	0.509651	0.965786	Increase	nonDE	0.225193	0.373301	0.709961	0.967886	Increase	nonDE	0.225805	0.368678	0.713391	0.922769	Increase	nonDE	0.301301	0.504023	0.6157	0.940342	Increase	nonDE
612	ENSMUSG00000004473	0.785347	1.31334	0.193011	0.736199	Increase	nonDE	-0.58488	-0.976976	0.331674	0.811355	Decrease	nonDE	0.476426	0.79393	0.429703	0.809886	Increase	nonDE	0.683047	1.13913	0.258218	0.765183	Increase	nonDE	-0.278621	-0.464327	0.643738	0.978271	Decrease	nonDE	-1.08339	-1.8145	0.0735384	0.652481	Decrease	nonDE	0.148774	0.247953	0.804838	0.946181	Increase	nonDE	-1.00243	-1.67856	0.0973364	0.672137	Decrease	nonDE
613	ENSMUSG00000004500	-0.047155	-0.144735	0.885302	0.976325	Decrease	nonDE	0.0503806	0.157029	0.875638	0.975926	Increase	nonDE	0.030065	0.0916692	0.927201	0.975347	Increase	nonDE	-0.130738	-0.38326	0.702594	0.942094	Decrease	nonDE	-0.552876	-1.37364	0.173583	0.914584	Decrease	nonDE	0.296352	0.849902	0.398043	0.913496	Increase	nonDE	0.523991	1.51284	0.134459	0.613916	Increase	nonDE	0.212207	0.593195	0.554808	0.923559	Increase	nonDE
614	ENSMUSG00000004508	0.211148	1.07452	0.285983	0.800148	Increase	nonDE	0.224355	1.14241	0.256864	0.759775	Increase	nonDE	0.116286	0.577642	0.565209	0.879243	Increase	nonDE	0.378283	1.92803	0.0575784	0.535461	Increase	nonDE	0.00607079	0.0263545	0.979044	0.998071	Increase	nonDE	0.14562	0.64482	0.520982	0.929998	Increase	nonDE	-0.0979471	-0.398113	0.69166	0.915336	Decrease	nonDE	-0.206479	-0.855218	0.395112	0.861238	Decrease	nonDE
615	ENSMUSG00000004530	-0.205527	-0.849965	0.398008	0.834473	Decrease	nonDE	-0.478956	-1.89751	0.0615505	0.514007	Decrease	nonDE	-0.334483	-1.33892	0.18458	0.628927	Decrease	nonDE	-0.367465	-1.4417	0.153486	0.681227	Decrease	nonDE	-0.189739	-0.703414	0.483942	0.962316	Decrease	nonDE	-0.425034	-1.53604	0.128672	0.75077	Decrease	nonDE	-0.544448	-1.82648	0.0716967	0.535842	Decrease	nonDE	-0.273805	-0.994991	0.322891	0.842385	Decrease	nonDE
616	ENSMUSG00000004535	0.129177	1.37687	0.172584	0.724428	Increase	nonDE	0.119644	1.27098	0.207605	0.724748	Increase	nonDE	0.101186	1.06246	0.291382	0.718815	Increase	nonDE	0.210673	2.22059	0.0293517	0.471409	Increase	nonDE	0.169654	1.62013	0.109338	0.889029	Increase	nonDE	0.121248	1.15339	0.252357	0.849455	Increase	nonDE	0.127943	1.18398	0.240103	0.70933	Increase	nonDE	0.132804	1.25429	0.213571	0.7853	Increase	nonDE
617	ENSMUSG00000004558	-0.0103676	-0.110702	0.912146	0.983491	Decrease	nonDE	0.145774	1.58237	0.117737	0.624848	Increase	nonDE	0.0657323	0.700111	0.486006	0.834871	Increase	nonDE	-0.180866	-1.85144	0.0680085	0.553469	Decrease	nonDE	0.0420194	0.435143	0.664698	0.978271	Increase	nonDE	0.0868252	0.904044	0.368842	0.896797	Increase	nonDE	-0.228419	-2.22187	0.0292823	0.434054	Decrease	nonDE	-0.127844	-1.28879	0.201399	0.779233	Decrease	nonDE
618	ENSMUSG00000004561	1.59002	2.45342	0.0164362	0.451752	Increase	nonDE	0.908427	1.3188	0.191189	0.712842	Increase	nonDE	0.887071	1.28387	0.20308	0.646475	Increase	nonDE	0.632381	0.905657	0.367973	0.831674	Increase	nonDE	-0.277869	-0.419424	0.676087	0.978271	Decrease	nonDE	-0.142955	-0.216983	0.828802	0.978499	Decrease	nonDE	0.833314	1.35816	0.178423	0.659464	Increase	nonDE	0.550147	0.884965	0.378961	0.856265	Increase	nonDE
619	ENSMUSG00000004562	-0.259139	-0.584245	0.560782	0.910595	Decrease	nonDE	-0.234323	-0.529661	0.597888	0.915561	Decrease	nonDE	0.228653	0.548859	0.584708	0.888585	Increase	nonDE	-0.204696	-0.454881	0.650489	0.922986	Decrease	nonDE	-0.322698	-0.654599	0.514698	0.966284	Decrease	nonDE	0.847953	2.00784	0.0482071	0.573874	Increase	nonDE	0.0653661	0.135147	0.892852	0.980487	Increase	nonDE	-0.545813	-1.04581	0.298957	0.831999	Decrease	nonDE
620	ENSMUSG00000004565	-0.129368	-0.54944	0.584311	0.914292	Decrease	nonDE	-0.0856205	-0.367634	0.714166	0.943297	Decrease	nonDE	-0.0044834	-0.0192997	0.984652	0.996506	Decrease	nonDE	-0.0128838	-0.0542532	0.956875	0.997985	Decrease	nonDE	0.226323	0.885215	0.378827	0.958674	Increase	nonDE	-0.00905956	-0.0343333	0.972701	0.996451	Decrease	nonDE	0.320187	1.22328	0.224995	0.698604	Increase	nonDE	0.233689	0.905457	0.368079	0.85592	Increase	nonDE
621	ENSMUSG00000004567	0.222225	0.932131	0.354214	0.821844	Increase	nonDE	-0.237504	-0.924258	0.358271	0.816755	Decrease	nonDE	0.0126317	0.050866	0.959565	0.989493	Increase	nonDE	-0.0201605	-0.0801058	0.936363	0.997985	Decrease	nonDE	-0.16349	-0.595553	0.553239	0.978271	Decrease	nonDE	0.0294254	0.111083	0.911843	0.978932	Increase	nonDE	0.265764	1.01001	0.315688	0.764381	Increase	nonDE	-0.0030141	-0.0112725	0.991035	0.999974	Decrease	nonDE
622	ENSMUSG00000004568	-1.07619	-2.9362	0.00439164	0.354008	Decrease	nonDE	0.0732874	0.246884	0.805662	0.949053	Increase	nonDE	-0.769192	-2.14017	0.0355422	0.378915	Decrease	nonDE	-0.819643	-2.30034	0.0241675	0.44805	Decrease	nonDE	-0.376629	-1.01882	0.311515	0.945397	Decrease	nonDE	-0.0723397	-0.206949	0.836602	0.978499	Decrease	nonDE	0.0273706	0.0753391	0.940142	0.986377	Increase	nonDE	0.0250971	0.0721915	0.942639	0.993085	Increase	nonDE
623	ENSMUSG00000004591	0.181471	1.18015	0.241612	0.772341	Increase	nonDE	0.163561	1.06115	0.291973	0.787838	Increase	nonDE	0.201972	1.30513	0.195778	0.640536	Increase	nonDE	0.44263	2.90383	0.00482089	0.260729	Increase	nonDE	-0.0648497	-0.372991	0.710191	0.980277	Decrease	nonDE	0.163956	0.971384	0.334432	0.879821	Increase	nonDE	0.382571	2.25954	0.0267088	0.426681	Increase	nonDE	-0.0659999	-0.377259	0.70703	0.948852	Decrease	nonDE
624	ENSMUSG00000004609	0.0409683	0.0802067	0.936283	0.990934	Increase	nonDE	-0.347493	-0.646772	0.519724	0.896543	Decrease	nonDE	-0.0514321	-0.0981483	0.922072	0.973621	Decrease	nonDE	1.0405	2.30083	0.0241382	0.448039	Increase	nonDE	0.596232	0.994889	0.32294	0.945397	Increase	nonDE	0.135707	0.217761	0.828198	0.978499	Increase	nonDE	0.716004	1.17525	0.243555	0.710838	Increase	nonDE	1.81909	3.43897	0.000950018	0.169283	Increase	nonDE
625	ENSMUSG00000004610	0.492267	2.23519	0.0283349	0.500121	Increase	nonDE	0.260821	1.15386	0.252165	0.755269	Increase	nonDE	0.568665	2.58951	0.0115096	0.277056	Increase	nonDE	-0.019437	-0.0808858	0.935745	0.997985	Decrease	nonDE	0.165157	0.747438	0.4571	0.962162	Increase	nonDE	0.0617862	0.275132	0.78396	0.978499	Increase	nonDE	0.290782	1.3076	0.194941	0.674881	Increase	nonDE	0.211217	0.9514	0.344411	0.851502	Increase	nonDE
626	ENSMUSG00000004626	0.387242	0.930601	0.355	0.821844	Increase	nonDE	-0.00749013	-0.0168952	0.986564	0.998424	Decrease	nonDE	-0.390357	-0.82968	0.409313	0.801201	Decrease	nonDE	0.432012	1.02135	0.310323	0.805133	Increase	nonDE	-0.496066	-1.11318	0.26913	0.937466	Decrease	nonDE	-0.540383	-1.19841	0.234473	0.835232	Decrease	nonDE	-0.463265	-1.0083	0.316503	0.764748	Decrease	nonDE	0.500351	1.30233	0.196728	0.772917	Increase	nonDE
627	ENSMUSG00000004630	0.869923	1.30764	0.194928	0.73711	Increase	nonDE	0.208213	0.313984	0.754391	0.943297	Increase	nonDE	0.292437	0.440866	0.660559	0.900825	Increase	nonDE	0.38095	0.574613	0.567246	0.894573	Increase	nonDE	0.294625	0.44358	0.658604	0.978271	Increase	nonDE	-0.294041	-0.44436	0.658042	0.963116	Decrease	nonDE	0.366565	0.552433	0.582269	0.873679	Increase	nonDE	-0.213078	-0.321942	0.748378	0.948852	Decrease	nonDE
628	ENSMUSG00000004631	-1.48862	-2.79709	0.00652551	0.388077	Decrease	nonDE	-0.396686	-0.867764	0.388249	0.828118	Decrease	nonDE	-1.05103	-2.02738	0.046122	0.405971	Decrease	nonDE	-0.470674	-0.981277	0.329563	0.81431	Decrease	nonDE	-0.698473	-1.20699	0.231171	0.932871	Decrease	nonDE	-0.480133	-0.847858	0.399174	0.913496	Decrease	nonDE	-0.447359	-0.774614	0.440965	0.830954	Decrease	nonDE	-0.463119	-0.814013	0.418175	0.867046	Decrease	nonDE
629	ENSMUSG00000004633	-0.159184	-0.764487	0.446939	0.861608	Decrease	nonDE	-0.41307	-1.91147	0.0597064	0.507639	Decrease	nonDE	-0.21243	-1.00175	0.319637	0.734835	Decrease	nonDE	-0.237887	-1.10209	0.273894	0.77459	Decrease	nonDE	-0.157677	-0.619311	0.537559	0.974363	Decrease	nonDE	-0.418913	-1.57349	0.11975	0.735213	Decrease	nonDE	-0.279099	-1.0154	0.313132	0.762062	Decrease	nonDE	-0.19392	-0.745724	0.458129	0.887302	Decrease	nonDE
630	ENSMUSG00000004637	0.359004	1.36083	0.17758	0.72743	Increase	nonDE	0.110302	0.398706	0.691225	0.943297	Increase	nonDE	0.149339	0.536117	0.59344	0.892926	Increase	nonDE	0.366678	1.34432	0.182834	0.715609	Increase	nonDE	0.0134298	0.0392762	0.968773	0.996841	Increase	nonDE	-0.742684	-1.90883	0.0600511	0.610392	Decrease	nonDE	0.1125	0.324736	0.746271	0.928079	Increase	nonDE	0.0306468	0.0882393	0.929918	0.988425	Increase	nonDE
631	ENSMUSG00000004642	-0.15205	-0.351304	0.72633	0.944608	Decrease	nonDE	0.00649599	0.0152778	0.987851	0.998873	Increase	nonDE	0.112724	0.26497	0.791748	0.949874	Increase	nonDE	0.0566067	0.132247	0.895137	0.991357	Increase	nonDE	-0.534691	-1.11503	0.268343	0.937466	Decrease	nonDE	-0.308312	-0.668958	0.505545	0.923876	Decrease	nonDE	-0.873326	-1.69091	0.094943	0.56457	Decrease	nonDE	-0.163673	-0.354213	0.724158	0.948852	Decrease	nonDE
632	ENSMUSG00000004655	1.5859	1.64635	0.105748	0.656678	Increase	nonDE	-0.585423	-0.602199	0.54967	0.902506	Decrease	nonDE	0.294881	0.301637	0.764137	0.938974	Increase	nonDE	0.372296	0.380833	0.704885	0.942359	Increase	nonDE	-1.30535	-1.35014	0.182844	0.918971	Decrease	nonDE	1.09838	1.21755	0.228915	0.832576	Increase	nonDE	1.30459	1.4467	0.154007	0.636326	Increase	nonDE	1.19682	1.3313	0.188921	0.768144	Increase	nonDE
633	ENSMUSG00000004661	-0.0422737	-0.085887	0.931782	0.989684	Decrease	nonDE	-0.728753	-1.34643	0.182157	0.702661	Decrease	nonDE	-0.247588	-0.484395	0.629496	0.900467	Decrease	nonDE	-0.821882	-1.475	0.144334	0.676181	Decrease	nonDE	-0.104481	-0.189885	0.849905	0.984576	Decrease	nonDE	-0.793168	-1.3471	0.181944	0.792166	Decrease	nonDE	-0.178572	-0.3154	0.753321	0.930552	Decrease	nonDE	-0.387312	-0.678097	0.499765	0.904528	Decrease	nonDE
634	ENSMUSG00000004665	-0.588019	-1.03515	0.303873	0.808233	Decrease	nonDE	0.307222	0.550023	0.583913	0.9116	Increase	nonDE	1.01574	1.92135	0.0584286	0.439242	Increase	nonDE	0.901452	1.67087	0.0988524	0.61072	Increase	nonDE	0.254596	0.46416	0.643857	0.978271	Increase	nonDE	0.601569	1.13204	0.26117	0.855365	Increase	nonDE	0.541774	0.996679	0.322076	0.76866	Increase	nonDE	0.196621	0.356483	0.722465	0.948852	Increase	nonDE
635	ENSMUSG00000004667	-0.283046	-1.17899	0.24207	0.772341	Decrease	nonDE	-0.144843	-0.618649	0.537994	0.900809	Decrease	nonDE	-0.405673	-1.63265	0.106669	0.521426	Decrease	nonDE	-0.282177	-1.15163	0.253077	0.762156	Decrease	nonDE	-0.14045	-0.539773	0.590928	0.978271	Decrease	nonDE	-0.217475	-0.828305	0.410086	0.915995	Decrease	nonDE	-0.514425	-1.76385	0.0817669	0.550429	Decrease	nonDE	-0.571325	-2.01847	0.0470627	0.599705	Decrease	nonDE
636	ENSMUSG00000004677	-0.381354	-0.885031	0.378925	0.827086	Decrease	nonDE	-0.57294	-1.27152	0.207414	0.724535	Decrease	nonDE	-0.707207	-1.52144	0.13229	0.561253	Decrease	nonDE	-0.918158	-1.90096	0.06109	0.539158	Decrease	nonDE	-0.430311	-0.778684	0.438578	0.961957	Decrease	nonDE	0.679805	1.41296	0.161741	0.781602	Increase	nonDE	0.838913	1.73732	0.0863719	0.552287	Increase	nonDE	0.0952514	0.180966	0.856875	0.969244	Increase	nonDE
637	ENSMUSG00000004698	0.0497848	0.274547	0.784407	0.944608	Increase	nonDE	-0.277404	-1.46754	0.146346	0.660645	Decrease	nonDE	0.156883	0.867101	0.38861	0.787454	Increase	nonDE	-0.155776	-0.816863	0.416555	0.855141	Decrease	nonDE	0.0615891	0.244462	0.80753	0.984576	Increase	nonDE	-0.141797	-0.548449	0.584988	0.956307	Decrease	nonDE	-0.376363	-1.32349	0.18963	0.670017	Decrease	nonDE	-0.0877525	-0.339212	0.735384	0.948852	Decrease	nonDE
638	ENSMUSG00000004709	0.597687	0.974504	0.332891	0.815367	Increase	nonDE	0.787534	1.28169	0.20384	0.720601	Increase	nonDE	1.87732	3.05785	0.003075	0.171794	Increase	nonDE	1.16979	1.90186	0.0609711	0.539158	Increase	nonDE	0.114519	0.18708	0.852095	0.984576	Increase	nonDE	1.29161	2.09795	0.0392255	0.540724	Increase	nonDE	1.15891	1.88398	0.0633836	0.522335	Increase	nonDE	1.34613	2.18678	0.0318283	0.54888	Increase	nonDE
639	ENSMUSG00000004730	0.141456	0.187999	0.851399	0.96667	Increase	nonDE	0.0459187	0.0606694	0.951788	0.994965	Increase	nonDE	-0.184402	-0.2423	0.809227	0.956495	Decrease	nonDE	1.8216	2.79643	0.00659997	0.291708	Increase	nonDE	1.56433	2.05058	0.0438973	0.819263	Increase	nonDE	1.80918	2.41746	0.0181261	0.410883	Increase	nonDE	2.14933	2.8821	0.00518468	0.288339	Increase	nonDE	2.93496	4.34972	4.3516e-05	0.0409244	Increase	DE
640	ENSMUSG00000004748	-0.130166	-0.627488	0.532216	0.90419	Decrease	nonDE	0.0356924	0.175261	0.861339	0.97125	Increase	nonDE	-0.267253	-1.24603	0.216571	0.659952	Decrease	nonDE	-0.559458	-2.4417	0.0169382	0.39259	Decrease	nonDE	-0.112708	-0.505892	0.614394	0.978271	Decrease	nonDE	0.0583467	0.26881	0.788803	0.978499	Increase	nonDE	-0.188763	-0.805238	0.423189	0.822444	Decrease	nonDE	-0.23335	-1.02327	0.309418	0.83695	Decrease	nonDE
641	ENSMUSG00000004768	-0.0601594	-0.183568	0.85484	0.968201	Decrease	nonDE	0.436123	1.4266	0.157781	0.67537	Increase	nonDE	0.376559	1.20334	0.232573	0.675031	Increase	nonDE	-0.18085	-0.525807	0.60055	0.902385	Decrease	nonDE	-0.499329	-1.32381	0.189527	0.9221	Decrease	nonDE	-0.354601	-0.979503	0.330432	0.878778	Decrease	nonDE	0.125833	0.367875	0.713987	0.922993	Increase	nonDE	-0.147397	-0.412631	0.681036	0.948852	Decrease	nonDE
642	ENSMUSG00000004771	-0.393268	-1.96043	0.0537491	0.585094	Decrease	nonDE	-0.360521	-1.80351	0.0754209	0.553413	Decrease	nonDE	-0.303774	-1.51777	0.133378	0.562208	Decrease	nonDE	-0.528725	-2.52589	0.0137027	0.362437	Decrease	nonDE	-0.1796	-0.740993	0.461067	0.962162	Decrease	nonDE	-0.0755789	-0.315808	0.753047	0.978499	Decrease	nonDE	-0.410819	-1.57573	0.119399	0.59622	Decrease	nonDE	-0.391127	-1.54827	0.125868	0.7067	Decrease	nonDE
643	ENSMUSG00000004788	-0.286723	-1.21965	0.226362	0.760979	Decrease	nonDE	0.0827336	0.372372	0.71065	0.943297	Increase	nonDE	-0.336221	-1.38694	0.169506	0.611422	Decrease	nonDE	-0.241014	-0.998064	0.321409	0.812023	Decrease	nonDE	0.0654898	0.263758	0.792679	0.984576	Increase	nonDE	-0.128817	-0.503007	0.61641	0.963116	Decrease	nonDE	-0.131322	-0.482116	0.631106	0.886659	Decrease	nonDE	-0.279279	-1.05333	0.295521	0.831999	Decrease	nonDE
644	ENSMUSG00000004789	-0.0600155	-0.368778	0.713316	0.944608	Decrease	nonDE	-0.25934	-1.554	0.12433	0.6326	Decrease	nonDE	-0.164965	-0.989043	0.325774	0.74048	Decrease	nonDE	-0.0698855	-0.419725	0.675868	0.933343	Decrease	nonDE	-0.0311932	-0.166805	0.867965	0.984576	Decrease	nonDE	0.164188	0.900258	0.37082	0.897711	Increase	nonDE	-0.0584683	-0.301669	0.763727	0.93407	Decrease	nonDE	0.135296	0.734257	0.465047	0.889999	Increase	nonDE
645	ENSMUSG00000004791	0.303901	0.488224	0.626794	0.930413	Increase	nonDE	0.0737831	0.116023	0.90794	0.981176	Increase	nonDE	-0.29046	-0.448252	0.655244	0.900467	Decrease	nonDE	0.406573	0.647959	0.51896	0.893171	Increase	nonDE	0.675194	1.29733	0.198432	0.923859	Increase	nonDE	0.532667	1.00696	0.317142	0.874516	Increase	nonDE	-0.0333514	-0.0566992	0.954933	0.986377	Decrease	nonDE	0.57829	1.0962	0.276447	0.821137	Increase	nonDE
646	ENSMUSG00000004798	-0.308325	-1.74833	0.0844354	0.623342	Decrease	nonDE	-0.244032	-1.39345	0.167538	0.68303	Decrease	nonDE	-0.3124	-1.7483	0.0844407	0.484218	Decrease	nonDE	-0.405188	-2.21607	0.0296726	0.47239	Decrease	nonDE	0.0293707	0.135288	0.892741	0.985608	Increase	nonDE	-0.122625	-0.553497	0.581545	0.956006	Decrease	nonDE	-0.163807	-0.699714	0.486237	0.856952	Decrease	nonDE	-0.0380116	-0.172697	0.863348	0.971532	Decrease	nonDE
647	ENSMUSG00000004815	0.321568	1.48409	0.141911	0.686307	Increase	nonDE	-0.00166679	-0.00737272	0.994137	0.9998	Decrease	nonDE	0.286829	1.30483	0.195878	0.640614	Increase	nonDE	-0.038835	-0.166425	0.868263	0.985786	Decrease	nonDE	0.0231697	0.094468	0.924985	0.986551	Increase	nonDE	0.184187	0.766816	0.445561	0.920069	Increase	nonDE	0.261848	1.06716	0.289268	0.741852	Increase	nonDE	0.107047	0.435381	0.664517	0.948852	Increase	nonDE
648	ENSMUSG00000004837	-0.0309904	-0.0566412	0.954979	0.998382	Decrease	nonDE	-0.0502121	-0.0914623	0.927365	0.987176	Decrease	nonDE	-0.159617	-0.284604	0.77672	0.944427	Decrease	nonDE	-0.457836	-0.771839	0.442598	0.868385	Decrease	nonDE	-0.109236	-0.183433	0.854946	0.984576	Decrease	nonDE	-0.171449	-0.283722	0.777393	0.978499	Decrease	nonDE	0.416666	0.733247	0.465658	0.84687	Increase	nonDE	0.156168	0.269636	0.78817	0.948852	Increase	nonDE
649	ENSMUSG00000004843	-0.210706	-1.4626	0.147691	0.692556	Decrease	nonDE	0.0817612	0.585047	0.560245	0.905587	Increase	nonDE	-0.0938862	-0.653673	0.515291	0.851736	Decrease	nonDE	-0.0207558	-0.144349	0.885606	0.989295	Decrease	nonDE	-0.00972676	-0.0583756	0.953602	0.993578	Decrease	nonDE	0.112827	0.688211	0.493411	0.921049	Increase	nonDE	-0.0998876	-0.575368	0.566738	0.872081	Decrease	nonDE	-0.176721	-1.03239	0.305157	0.836048	Decrease	nonDE
650	ENSMUSG00000004846	0.0648311	0.200435	0.841675	0.961692	Increase	nonDE	0.19688	0.618658	0.537987	0.900809	Increase	nonDE	0.46427	1.49753	0.138389	0.569426	Increase	nonDE	-0.0374109	-0.110778	0.912084	0.99645	Decrease	nonDE	-0.212092	-0.689518	0.492593	0.962531	Decrease	nonDE	-0.439535	-1.36797	0.175345	0.787744	Decrease	nonDE	0.0246626	0.0804675	0.936076	0.986377	Increase	nonDE	-0.276171	-0.871522	0.386208	0.859203	Decrease	nonDE
651	ENSMUSG00000004849	0.00451249	0.031259	0.975145	0.998496	Increase	nonDE	-0.192046	-1.29978	0.197597	0.717507	Decrease	nonDE	-0.0784008	-0.532749	0.595758	0.893443	Decrease	nonDE	-0.141951	-0.948988	0.345628	0.823424	Decrease	nonDE	-0.149699	-0.88156	0.380788	0.959012	Decrease	nonDE	-0.0917252	-0.543449	0.588408	0.95757	Decrease	nonDE	-0.248187	-1.39769	0.166264	0.64975	Decrease	nonDE	-0.308089	-1.76861	0.080962	0.649013	Decrease	nonDE
652	ENSMUSG00000004864	-0.280661	-0.488218	0.626798	0.930413	Decrease	nonDE	-1.37458	-2.4056	0.018572	0.318882	Decrease	nonDE	-0.310917	-0.540819	0.59021	0.891957	Decrease	nonDE	-1.20693	-2.1114	0.0380181	0.497666	Decrease	nonDE	0.114519	0.201016	0.841222	0.984576	Increase	nonDE	0.103827	0.182168	0.855935	0.978499	Increase	nonDE	0.755113	1.32121	0.190388	0.670749	Increase	nonDE	0.18479	0.324155	0.746709	0.948852	Increase	nonDE
653	ENSMUSG00000004865	-0.186024	-1.29086	0.200655	0.740317	Decrease	nonDE	-0.0995166	-0.696747	0.488082	0.881428	Decrease	nonDE	-0.0794353	-0.552938	0.581925	0.887056	Decrease	nonDE	-0.117005	-0.802254	0.424902	0.859775	Decrease	nonDE	0.0326349	0.191833	0.848383	0.984576	Increase	nonDE	-0.0370506	-0.2169	0.828866	0.978499	Decrease	nonDE	0.0751133	0.432466	0.666625	0.902916	Increase	nonDE	-0.0265877	-0.154252	0.877819	0.974801	Decrease	nonDE
654	ENSMUSG00000004880	0.351193	0.812019	0.419311	0.8448	Increase	nonDE	-0.162319	-0.347042	0.729517	0.943297	Decrease	nonDE	0.0643721	0.140839	0.888369	0.966562	Increase	nonDE	0.332166	0.745661	0.458167	0.876467	Increase	nonDE	0.143907	0.318305	0.751125	0.984576	Increase	nonDE	0.255633	0.575539	0.566623	0.950147	Increase	nonDE	0.323222	0.698608	0.486924	0.857292	Increase	nonDE	-0.202854	-0.422857	0.673591	0.948852	Decrease	nonDE
655	ENSMUSG00000004891	-0.255821	-0.765376	0.446413	0.861277	Decrease	nonDE	-0.53683	-1.51593	0.133677	0.644125	Decrease	nonDE	-0.167961	-0.496862	0.620717	0.900467	Decrease	nonDE	-0.351272	-0.991873	0.3244	0.812279	Decrease	nonDE	-0.233278	-0.527971	0.599054	0.978271	Decrease	nonDE	-0.1288	-0.300192	0.764848	0.978499	Decrease	nonDE	-0.266972	-0.573242	0.56817	0.872081	Decrease	nonDE	-0.140272	-0.317929	0.751409	0.948852	Decrease	nonDE
656	ENSMUSG00000004892	-0.0833623	-0.499143	0.619117	0.926964	Decrease	nonDE	-0.276822	-1.62109	0.109132	0.613749	Decrease	nonDE	-0.0560475	-0.333678	0.739539	0.929399	Decrease	nonDE	-0.171876	-0.999345	0.320792	0.811471	Decrease	nonDE	-0.0911211	-0.500359	0.618265	0.978271	Decrease	nonDE	-0.286301	-1.53822	0.12814	0.750227	Decrease	nonDE	-0.40872	-2.10126	0.0389254	0.475075	Decrease	nonDE	-0.397456	-2.08697	0.0402363	0.579183	Decrease	nonDE
657	ENSMUSG00000004894	-0.216172	-0.456417	0.649389	0.942205	Decrease	nonDE	-0.266926	-0.560932	0.57649	0.910431	Decrease	nonDE	-0.2958	-0.615689	0.539935	0.868023	Decrease	nonDE	-0.744988	-1.43155	0.156362	0.683414	Decrease	nonDE	-0.14571	-0.342447	0.732958	0.984576	Decrease	nonDE	0.460736	1.19792	0.234661	0.835404	Increase	nonDE	0.308309	0.759413	0.449949	0.837003	Increase	nonDE	-0.40388	-0.90953	0.36594	0.855174	Decrease	nonDE
658	ENSMUSG00000004895	0.146687	0.449011	0.654698	0.94386	Increase	nonDE	0.0366627	0.11026	0.912493	0.982476	Increase	nonDE	-0.299791	-0.836059	0.405737	0.799698	Decrease	nonDE	-0.553136	-1.47337	0.144771	0.676221	Decrease	nonDE	0.234743	0.566501	0.572719	0.978271	Increase	nonDE	0.362903	0.890316	0.376099	0.900371	Increase	nonDE	0.510105	1.23888	0.219193	0.693551	Increase	nonDE	0.496836	1.23272	0.221471	0.790938	Increase	nonDE
659	ENSMUSG00000004896	-0.121928	-0.429407	0.668839	0.944608	Decrease	nonDE	-0.0427289	-0.151828	0.879724	0.976599	Decrease	nonDE	-0.303964	-1.02511	0.308556	0.726527	Decrease	nonDE	-0.101596	-0.347322	0.729307	0.951619	Decrease	nonDE	-0.176539	-0.57525	0.566818	0.978271	Decrease	nonDE	0.00441588	0.0147989	0.988231	0.997007	Increase	nonDE	-0.0836181	-0.263439	0.792924	0.942625	Decrease	nonDE	-0.47429	-1.46618	0.146716	0.729083	Decrease	nonDE
660	ENSMUSG00000004897	0.0706168	0.586005	0.559604	0.910595	Increase	nonDE	-0.0772158	-0.63012	0.530502	0.899602	Decrease	nonDE	-0.167067	-1.33948	0.184398	0.628927	Decrease	nonDE	-0.111505	-0.891826	0.375295	0.835454	Decrease	nonDE	-0.262951	-1.88071	0.063833	0.851652	Decrease	nonDE	-0.105336	-0.767954	0.444889	0.920069	Decrease	nonDE	-0.214274	-1.50559	0.136309	0.615311	Decrease	nonDE	-0.244983	-1.7445	0.0851055	0.656006	Decrease	nonDE
661	ENSMUSG00000004902	0.125673	0.54449	0.587695	0.915042	Increase	nonDE	-0.193037	-0.795685	0.428688	0.847106	Decrease	nonDE	-0.0420688	-0.174783	0.861714	0.966109	Decrease	nonDE	-0.199573	-0.795799	0.428622	0.861829	Decrease	nonDE	-0.331302	-1.21374	0.228596	0.932073	Decrease	nonDE	0.0600101	0.236646	0.813567	0.978499	Increase	nonDE	0.218089	0.845128	0.400686	0.809567	Increase	nonDE	-0.274268	-1.00879	0.316268	0.839658	Decrease	nonDE
662	ENSMUSG00000004929	-0.247513	-0.715934	0.476221	0.877314	Decrease	nonDE	-0.431434	-1.21106	0.229618	0.739952	Decrease	nonDE	-0.477597	-1.30166	0.196957	0.641541	Decrease	nonDE	-0.0152815	-0.0450337	0.964198	0.997985	Decrease	nonDE	0.472324	1.11729	0.267381	0.937466	Increase	nonDE	0.645702	1.54894	0.125542	0.74461	Increase	nonDE	0.815734	1.95183	0.0546345	0.506605	Increase	nonDE	-0.045707	-0.0977883	0.922357	0.986612	Decrease	nonDE
663	ENSMUSG00000004933	0.130728	0.572231	0.568851	0.912028	Increase	nonDE	0.0670372	0.290842	0.771963	0.943297	Increase	nonDE	0.123333	0.533321	0.595364	0.893443	Increase	nonDE	0.00748534	0.0313587	0.975066	0.997985	Increase	nonDE	-0.0173306	-0.0681093	0.945877	0.99218	Decrease	nonDE	0.184199	0.74686	0.457447	0.920728	Increase	nonDE	0.467444	1.92522	0.0579349	0.514871	Increase	nonDE	0.349089	1.44438	0.152732	0.735546	Increase	nonDE
664	ENSMUSG00000004934	-0.327306	-0.822347	0.413446	0.839643	Decrease	nonDE	-0.138421	-0.356154	0.72271	0.943297	Decrease	nonDE	0.584747	1.6769	0.0976625	0.506971	Increase	nonDE	-0.414771	-0.989433	0.325584	0.812279	Decrease	nonDE	-0.581164	-1.27859	0.204924	0.926387	Decrease	nonDE	-0.214966	-0.512991	0.609442	0.963116	Decrease	nonDE	-0.509368	-1.07564	0.285483	0.738051	Decrease	nonDE	-0.0280575	-0.0695938	0.944699	0.993816	Decrease	nonDE
665	ENSMUSG00000004936	-0.637031	-2.91502	0.00466828	0.358052	Decrease	nonDE	-0.278671	-1.33773	0.184965	0.706314	Decrease	nonDE	-0.424513	-1.97533	0.0518537	0.422823	Decrease	nonDE	-0.215273	-1.01698	0.312384	0.806486	Decrease	nonDE	-0.275098	-1.14434	0.256067	0.935829	Decrease	nonDE	-0.513585	-2.07653	0.0412177	0.549323	Decrease	nonDE	-0.647794	-2.40668	0.0185215	0.402997	Decrease	nonDE	-0.471312	-1.89497	0.0618913	0.622745	Decrease	nonDE
666	ENSMUSG00000004937	0.172029	1.26963	0.208083	0.747222	Increase	nonDE	-0.00326845	-0.0236649	0.981182	0.996487	Decrease	nonDE	0.155677	1.13694	0.259129	0.696965	Increase	nonDE	-0.13397	-0.940449	0.34996	0.82474	Decrease	nonDE	-0.137359	-0.905813	0.367891	0.956155	Decrease	nonDE	0.0316955	0.212456	0.832319	0.978499	Increase	nonDE	0.0195763	0.128137	0.898378	0.983239	Increase	nonDE	0.139613	0.939556	0.350415	0.851502	Increase	nonDE
667	ENSMUSG00000004945	-0.0355416	-0.206845	0.836683	0.960274	Decrease	nonDE	-0.0794341	-0.460607	0.646393	0.935466	Decrease	nonDE	-0.147314	-0.838838	0.404185	0.798858	Decrease	nonDE	-0.126056	-0.711425	0.478994	0.885725	Decrease	nonDE	-0.279428	-1.4351	0.155354	0.907209	Decrease	nonDE	-0.0423845	-0.22381	0.823505	0.978499	Decrease	nonDE	-0.434882	-2.07771	0.0411064	0.475839	Decrease	nonDE	-0.0690829	-0.359915	0.719907	0.948852	Decrease	nonDE
668	ENSMUSG00000004947	0.909867	1.40167	0.165074	0.715277	Increase	nonDE	0.789159	1.21005	0.230001	0.740341	Increase	nonDE	0.976754	1.50152	0.137354	0.568912	Increase	nonDE	1.77581	2.87044	0.00530399	0.274401	Increase	nonDE	-0.0894666	-0.143503	0.886272	0.985276	Decrease	nonDE	-0.0558302	-0.0899296	0.928579	0.982778	Decrease	nonDE	-0.919423	-1.44553	0.152411	0.63487	Decrease	nonDE	-0.995979	-1.56599	0.121495	0.70349	Decrease	nonDE
669	ENSMUSG00000004951	0.227004	0.575319	0.566771	0.910991	Increase	nonDE	1.41085	4.17769	7.76965e-05	0.0130222	Increase	DE	0.455391	1.1869	0.238954	0.681589	Increase	nonDE	0.884357	2.41303	0.018225	0.400004	Increase	nonDE	-0.739063	-1.40919	0.162849	0.910608	Decrease	nonDE	1.92119	5.11455	2.2798e-06	0.00251556	Increase	DE	0.381734	0.842213	0.402306	0.810531	Increase	nonDE	0.0697611	0.147415	0.883194	0.975476	Increase	nonDE
670	ENSMUSG00000004952	-0.839011	-1.37513	0.173123	0.724577	Decrease	nonDE	-0.937618	-1.53471	0.128998	0.637539	Decrease	nonDE	-1.04107	-1.70208	0.0928181	0.501179	Decrease	nonDE	-0.194003	-0.321835	0.748459	0.956081	Decrease	nonDE	0.697805	1.08751	0.28024	0.937466	Increase	nonDE	0.503704	0.785438	0.434633	0.920069	Increase	nonDE	0.365519	0.571204	0.569543	0.872081	Increase	nonDE	0.974933	1.51999	0.132653	0.719002	Increase	nonDE
671	ENSMUSG00000004961	0.146915	1.42149	0.159256	0.706468	Increase	nonDE	0.0357156	0.340694	0.734272	0.943297	Increase	nonDE	-0.0679475	-0.634708	0.52752	0.860544	Decrease	nonDE	0.0279072	0.261245	0.794609	0.960881	Increase	nonDE	0.0843503	0.676137	0.501001	0.964073	Increase	nonDE	-0.170182	-1.3308	0.187224	0.798265	Decrease	nonDE	-0.0932576	-0.71613	0.476101	0.851398	Decrease	nonDE	-0.0926328	-0.725278	0.470504	0.892702	Decrease	nonDE
672	ENSMUSG00000004980	-0.0655816	-0.453422	0.651534	0.942982	Decrease	nonDE	0.0306047	0.213052	0.831856	0.960353	Increase	nonDE	-0.0262315	-0.179711	0.857857	0.966109	Decrease	nonDE	-0.169591	-1.13481	0.260013	0.766264	Decrease	nonDE	0.0169638	0.107358	0.914787	0.98639	Increase	nonDE	-0.0996338	-0.625103	0.533772	0.935933	Decrease	nonDE	-0.182952	-1.10405	0.273046	0.72846	Decrease	nonDE	-0.118472	-0.736271	0.463827	0.889363	Decrease	nonDE
673	ENSMUSG00000004994	0.183433	0.618031	0.538398	0.90556	Increase	nonDE	0.106664	0.354773	0.72374	0.943297	Increase	nonDE	0.429993	1.48855	0.140736	0.572273	Increase	nonDE	-0.0223384	-0.0707018	0.94382	0.997985	Decrease	nonDE	-0.170112	-0.523865	0.601893	0.978271	Decrease	nonDE	-0.202693	-0.621462	0.536152	0.93673	Decrease	nonDE	0.0217394	0.0676201	0.946265	0.986377	Increase	nonDE	0.195369	0.634743	0.527498	0.916409	Increase	nonDE
674	ENSMUSG00000004996	-0.478333	-1.0101	0.315646	0.81174	Decrease	nonDE	-0.151697	-0.335558	0.738127	0.943297	Decrease	nonDE	-0.0248163	-0.0557061	0.955722	0.988111	Decrease	nonDE	0.370425	0.852764	0.396464	0.84373	Increase	nonDE	0.661177	1.35963	0.177957	0.918029	Increase	nonDE	0.242215	0.478343	0.633776	0.963116	Increase	nonDE	0.818345	1.68643	0.0958049	0.564765	Increase	nonDE	0.269853	0.531057	0.596924	0.932773	Increase	nonDE
675	ENSMUSG00000005034	0.0627951	0.580705	0.563893	0.910595	Increase	nonDE	0.0343137	0.315522	0.753601	0.943297	Increase	nonDE	0.0273207	0.248383	0.804795	0.955175	Increase	nonDE	0.0242205	0.218146	0.828151	0.971638	Increase	nonDE	-0.0149173	-0.104398	0.917246	0.98639	Decrease	nonDE	0.00493532	0.0346448	0.972493	0.996451	Increase	nonDE	0.238987	1.68823	0.0972262	0.566556	Increase	nonDE	0.193061	1.37482	0.174953	0.758802	Increase	nonDE
676	ENSMUSG00000005043	-1.3535	-2.52721	0.0135699	0.443135	Decrease	nonDE	-1.15045	-2.17863	0.0324521	0.401392	Decrease	nonDE	-0.207112	-0.438369	0.66236	0.900886	Decrease	nonDE	-0.587896	-1.16868	0.246179	0.757663	Decrease	nonDE	-0.746883	-1.32897	0.187824	0.9221	Decrease	nonDE	-0.246068	-0.461464	0.645781	0.963116	Decrease	nonDE	-0.81231	-1.42618	0.157903	0.641275	Decrease	nonDE	-0.0132187	-0.0251916	0.979968	0.999974	Decrease	nonDE
677	ENSMUSG00000005045	0.0952311	0.825132	0.411873	0.839513	Increase	nonDE	-0.145902	-1.22751	0.22341	0.738419	Decrease	nonDE	0.0757262	0.647917	0.518987	0.854279	Increase	nonDE	0.133567	1.13986	0.257917	0.765105	Increase	nonDE	0.232889	1.63033	0.10716	0.889029	Increase	nonDE	0.0168721	0.115679	0.908212	0.978499	Increase	nonDE	0.0220213	0.147653	0.883007	0.976588	Increase	nonDE	0.175063	1.2117	0.229372	0.792596	Increase	nonDE
678	ENSMUSG00000005054	-1.52996	-3.26455	0.0016437	0.236383	Decrease	nonDE	-0.806202	-1.9698	0.0524964	0.48498	Decrease	nonDE	-1.1758	-2.62097	0.0105805	0.268618	Decrease	nonDE	-1.70844	-3.44417	0.000934367	0.141223	Decrease	nonDE	0.0254657	0.0423619	0.966321	0.996841	Increase	nonDE	0.279564	0.477031	0.634706	0.963116	Increase	nonDE	0.0265126	0.0435633	0.965367	0.986377	Increase	nonDE	0.528861	0.92757	0.356561	0.85397	Increase	nonDE
679	ENSMUSG00000005057	0.705749	1.67857	0.0973336	0.645664	Increase	nonDE	0.117684	0.254821	0.799548	0.94719	Increase	nonDE	0.186849	0.40413	0.68725	0.905024	Increase	nonDE	0.752032	1.75408	0.0834394	0.581475	Increase	nonDE	1.05506	2.20597	0.0304012	0.791578	Increase	nonDE	1.41101	3.0521	0.00312794	0.177627	Increase	nonDE	0.838406	1.66638	0.0997453	0.570628	Increase	nonDE	1.17068	2.45794	0.0162462	0.472325	Increase	nonDE
680	ENSMUSG00000005069	-1.0476	-1.95655	0.0540655	0.585179	Decrease	nonDE	-1.51558	-2.70926	0.00832521	0.216814	Decrease	nonDE	-1.23521	-2.2482	0.0274554	0.351178	Decrease	nonDE	-0.762658	-1.43978	0.154028	0.681388	Decrease	nonDE	0.0961569	0.166336	0.868334	0.984576	Increase	nonDE	-0.685736	-1.11869	0.266787	0.857887	Decrease	nonDE	-0.548189	-0.890997	0.375736	0.796836	Decrease	nonDE	0.346046	0.611915	0.542416	0.919575	Increase	nonDE
681	ENSMUSG00000005078	-0.0761148	-0.552362	0.582317	0.914165	Decrease	nonDE	-0.0875608	-0.634323	0.527771	0.899602	Decrease	nonDE	-0.199485	-1.41433	0.161339	0.602758	Decrease	nonDE	-0.0770267	-0.548571	0.584904	0.898148	Decrease	nonDE	-0.157481	-1.02476	0.308722	0.945397	Decrease	nonDE	-0.216344	-1.39819	0.166114	0.785645	Decrease	nonDE	-0.142947	-0.90662	0.367467	0.793148	Decrease	nonDE	-0.0275235	-0.180177	0.857492	0.969518	Decrease	nonDE
682	ENSMUSG00000005087	-0.286306	-0.41645	0.678252	0.944608	Decrease	nonDE	0.918128	1.45272	0.15041	0.664268	Increase	nonDE	0.759093	1.17347	0.244265	0.686636	Increase	nonDE	0.663531	1.00069	0.320147	0.810983	Increase	nonDE	0.834242	1.19315	0.236514	0.93403	Increase	nonDE	2.20569	3.55385	0.000655868	0.0740169	Increase	nonDE	-0.0714841	-0.100917	0.919882	0.986377	Decrease	nonDE	1.14402	1.65752	0.101527	0.679224	Increase	nonDE
683	ENSMUSG00000005089	0.143282	1.70562	0.0948822	0.642727	Increase	nonDE	-0.00441274	-0.0512463	0.959353	0.994965	Decrease	nonDE	0.0775655	0.901152	0.372242	0.774783	Increase	nonDE	-0.026782	-0.302502	0.763645	0.956266	Decrease	nonDE	0.180738	1.84171	0.0720261	0.859282	Increase	nonDE	0.137307	1.39469	0.169867	0.787302	Increase	nonDE	0.161473	1.59395	0.117854	0.593621	Increase	nonDE	0.0630332	0.626994	0.53379	0.9178	Increase	nonDE
684	ENSMUSG00000005102	-0.129298	-0.459071	0.647491	0.940996	Decrease	nonDE	-0.178815	-0.62886	0.531322	0.899602	Decrease	nonDE	0.110064	0.400668	0.689786	0.905873	Increase	nonDE	0.0370147	0.131126	0.896021	0.991622	Increase	nonDE	-0.851159	-2.83596	0.00584927	0.630678	Decrease	nonDE	-0.117215	-0.455421	0.650102	0.963116	Decrease	nonDE	-0.479459	-1.67712	0.0976187	0.568062	Decrease	nonDE	-0.729389	-2.47631	0.0154936	0.463604	Decrease	nonDE
685	ENSMUSG00000005103	-0.00530041	-0.0203442	0.983822	0.998496	Decrease	nonDE	0.170624	0.668668	0.505728	0.889548	Increase	nonDE	-0.183661	-0.674037	0.502328	0.844814	Decrease	nonDE	0.0546376	0.205247	0.837927	0.975009	Increase	nonDE	-0.14219	-0.520218	0.60442	0.978271	Decrease	nonDE	-0.183128	-0.667657	0.50637	0.924354	Decrease	nonDE	-0.310284	-1.05802	0.29339	0.744493	Decrease	nonDE	-0.470902	-1.61581	0.110269	0.692697	Decrease	nonDE
686	ENSMUSG00000005107	0.202086	0.338799	0.735694	0.944608	Increase	nonDE	0.606968	1.01447	0.313569	0.801631	Increase	nonDE	-0.101804	-0.171159	0.864553	0.966109	Decrease	nonDE	0.559888	0.937176	0.35163	0.82474	Increase	nonDE	0.683601	1.15695	0.25091	0.935407	Increase	nonDE	-0.661027	-1.10424	0.272964	0.859767	Decrease	nonDE	0.568235	0.953501	0.343353	0.781323	Increase	nonDE	0.00251685	0.00420678	0.996654	0.999974	Increase	nonDE
687	ENSMUSG00000005124	0.278402	0.511433	0.610528	0.922934	Increase	nonDE	-0.0330977	-0.0583413	0.95363	0.994965	Decrease	nonDE	1.02328	2.02975	0.0458744	0.405971	Increase	nonDE	1.03218	2.03421	0.0454118	0.512301	Increase	nonDE	0.509317	0.750149	0.455476	0.962162	Increase	nonDE	1.60038	2.35336	0.0211859	0.430975	Increase	nonDE	0.360829	0.532634	0.595837	0.876591	Increase	nonDE	1.4595	2.14407	0.0352174	0.561886	Increase	nonDE
688	ENSMUSG00000005125	-0.236381	-0.856331	0.395358	0.832951	Decrease	nonDE	-0.455336	-1.60359	0.114267	0.62069	Decrease	nonDE	-0.569119	-1.94461	0.0567027	0.436698	Decrease	nonDE	-0.463129	-1.5793	0.119735	0.645092	Decrease	nonDE	-0.0933538	-0.362508	0.718297	0.982192	Decrease	nonDE	0.149974	0.599057	0.55148	0.943021	Increase	nonDE	-0.758527	-2.53934	0.0138246	0.381021	Decrease	nonDE	-0.362902	-1.34941	0.182479	0.76479	Decrease	nonDE
689	ENSMUSG00000005131	0.602369	0.936488	0.351982	0.820866	Increase	nonDE	0.210186	0.327668	0.744062	0.943297	Increase	nonDE	0.294084	0.458326	0.648023	0.900467	Increase	nonDE	1.16913	1.81702	0.0731479	0.560487	Increase	nonDE	0.300436	0.467609	0.641399	0.978271	Increase	nonDE	0.891494	1.38544	0.169961	0.787302	Increase	nonDE	-0.0360818	-0.0563708	0.955194	0.986377	Decrease	nonDE	0.57881	0.89998	0.370968	0.85592	Increase	nonDE
690	ENSMUSG00000005142	-0.32366	-1.11566	0.268074	0.790173	Decrease	nonDE	0.0907037	0.337233	0.736869	0.943297	Increase	nonDE	0.336207	1.28483	0.202744	0.646475	Increase	nonDE	0.515822	1.99932	0.0491405	0.521209	Increase	nonDE	0.368503	1.14511	0.25575	0.935668	Increase	nonDE	0.269102	0.827211	0.410702	0.915995	Increase	nonDE	0.627469	1.94638	0.0552965	0.507226	Increase	nonDE	0.834532	2.73081	0.00784603	0.36416	Increase	nonDE
691	ENSMUSG00000005148	-0.191079	-0.606242	0.546157	0.907154	Decrease	nonDE	-0.603033	-1.76141	0.0821821	0.566024	Decrease	nonDE	-0.35252	-1.07353	0.286421	0.716204	Decrease	nonDE	-0.386899	-1.14266	0.25676	0.764754	Decrease	nonDE	-0.350073	-0.780044	0.437782	0.961957	Decrease	nonDE	-0.398148	-0.887861	0.37741	0.900603	Decrease	nonDE	-0.930749	-1.86141	0.0665441	0.526363	Decrease	nonDE	-0.0808775	-0.186547	0.852512	0.968576	Decrease	nonDE
692	ENSMUSG00000005150	0.397266	1.18989	0.237787	0.770913	Increase	nonDE	0.0483557	0.137181	0.891249	0.977574	Increase	nonDE	0.176862	0.504734	0.615203	0.898177	Increase	nonDE	-0.246108	-0.639398	0.524483	0.893171	Decrease	nonDE	-0.196631	-0.511633	0.610388	0.978271	Decrease	nonDE	0.098732	0.272198	0.786207	0.978499	Increase	nonDE	0.0715277	0.190959	0.849066	0.961935	Increase	nonDE	0.181319	0.506005	0.614315	0.939793	Increase	nonDE
693	ENSMUSG00000005161	0.00983567	0.0656984	0.94779	0.995501	Increase	nonDE	0.093487	0.629384	0.530981	0.899602	Increase	nonDE	0.0495704	0.329806	0.742452	0.930515	Increase	nonDE	-0.0228554	-0.149362	0.881663	0.988331	Decrease	nonDE	-0.211381	-1.33621	0.185459	0.920935	Decrease	nonDE	0.0577007	0.37523	0.708532	0.967807	Increase	nonDE	-0.217925	-1.33939	0.184426	0.665247	Decrease	nonDE	-0.0788021	-0.501201	0.617675	0.940922	Decrease	nonDE
694	ENSMUSG00000005198	-0.382229	-1.68094	0.0968708	0.645664	Decrease	nonDE	-0.115499	-0.5266	0.600002	0.916197	Decrease	nonDE	-0.320391	-1.39898	0.165876	0.607388	Decrease	nonDE	-0.155604	-0.684485	0.495747	0.890102	Decrease	nonDE	0.218675	0.822876	0.413147	0.961957	Increase	nonDE	-0.0980256	-0.351915	0.725873	0.973167	Decrease	nonDE	0.0563034	0.198409	0.843254	0.95934	Increase	nonDE	-0.137161	-0.48343	0.630178	0.945126	Decrease	nonDE
695	ENSMUSG00000005204	0.580867	2.10475	0.0386106	0.53791	Increase	nonDE	0.179252	0.610329	0.543461	0.902046	Increase	nonDE	0.552867	1.9734	0.0520776	0.423264	Increase	nonDE	0.668568	2.39042	0.0193003	0.408795	Increase	nonDE	0.183752	0.659623	0.511485	0.966284	Increase	nonDE	0.330732	1.22124	0.225763	0.827836	Increase	nonDE	0.253277	0.891011	0.375729	0.796836	Increase	nonDE	0.483965	1.80848	0.074479	0.638845	Increase	nonDE
696	ENSMUSG00000005225	0.79013	1.71129	0.0910963	0.638402	Increase	nonDE	0.357495	0.728822	0.468346	0.871663	Increase	nonDE	0.829881	1.77213	0.0803723	0.480505	Increase	nonDE	0.408623	0.811284	0.419731	0.857564	Increase	nonDE	0.183851	0.346556	0.72988	0.984576	Increase	nonDE	0.364598	0.707037	0.481701	0.921049	Increase	nonDE	-0.198947	-0.348324	0.728558	0.924819	Decrease	nonDE	-0.823662	-1.40553	0.163929	0.749627	Decrease	nonDE
697	ENSMUSG00000005233	-0.563996	-0.707036	0.482027	0.879969	Decrease	nonDE	-0.731559	-0.915341	0.363337	0.816755	Decrease	nonDE	-0.39798	-0.499426	0.619136	0.900175	Decrease	nonDE	0.364959	0.472191	0.638344	0.918203	Increase	nonDE	-0.738341	-0.981949	0.329702	0.949801	Decrease	nonDE	-1.24779	-1.64294	0.10514	0.718587	Decrease	nonDE	0.309128	0.440161	0.661255	0.899817	Increase	nonDE	-1.11927	-1.47557	0.144803	0.729081	Decrease	nonDE
698	ENSMUSG00000005237	0.389595	0.517892	0.606045	0.921655	Increase	nonDE	0.999575	1.32631	0.188728	0.710764	Increase	nonDE	0.486758	0.647016	0.519581	0.854286	Increase	nonDE	0.772368	1.02539	0.308448	0.803627	Increase	nonDE	-0.690634	-0.938566	0.350942	0.954522	Decrease	nonDE	-1.61477	-2.19493	0.0312382	0.500287	Decrease	nonDE	-0.779834	-1.05868	0.293117	0.744415	Decrease	nonDE	-0.192778	-0.263862	0.792604	0.948852	Decrease	nonDE
699	ENSMUSG00000005251	0.781312	1.22489	0.22439	0.758785	Increase	nonDE	0.209413	0.329734	0.742506	0.943297	Increase	nonDE	0.293797	0.462626	0.644951	0.900467	Increase	nonDE	0.377063	0.593483	0.554617	0.893281	Increase	nonDE	-0.28098	-0.437589	0.662922	0.978271	Decrease	nonDE	-0.868077	-1.35664	0.178904	0.789492	Decrease	nonDE	-0.222153	-0.346333	0.730047	0.925553	Decrease	nonDE	-0.7917	-1.23737	0.219752	0.790276	Decrease	nonDE
700	ENSMUSG00000005262	-0.132109	-0.857151	0.39405	0.831835	Decrease	nonDE	-0.0892041	-0.581124	0.562872	0.905934	Decrease	nonDE	-0.00707428	-0.0460668	0.963378	0.99119	Decrease	nonDE	-0.00752142	-0.0484039	0.961521	0.997985	Decrease	nonDE	-0.0383248	-0.235838	0.814192	0.984576	Decrease	nonDE	-0.256178	-1.54139	0.127367	0.74875	Decrease	nonDE	0.0194858	0.11742	0.906837	0.986377	Increase	nonDE	-0.0687712	-0.417977	0.67714	0.948852	Decrease	nonDE
701	ENSMUSG00000005267	0.38804	1.32428	0.18937	0.73457	Increase	nonDE	-0.0810822	-0.256373	0.798354	0.947126	Decrease	nonDE	0.247952	0.818281	0.415749	0.803826	Increase	nonDE	-0.0386291	-0.118592	0.905911	0.994698	Decrease	nonDE	0.00341974	0.0115837	0.990788	0.999873	Increase	nonDE	-0.206511	-0.681672	0.497514	0.921049	Decrease	nonDE	-0.274224	-0.846905	0.399701	0.809444	Decrease	nonDE	-0.407248	-1.27914	0.204731	0.780595	Decrease	nonDE
702	ENSMUSG00000005268	-0.372436	-0.225586	0.822542	0.955947	Decrease	nonDE	-0.245712	-0.148789	0.882383	0.976854	Decrease	nonDE	0.41724	0.253534	0.801007	0.953347	Increase	nonDE	0.682518	0.415773	0.679546	0.934213	Increase	nonDE	-1.4289	-1.14431	0.258527	0.936221	Decrease	nonDE	1.49115	1.80496	0.0777558	0.663806	Increase	nonDE	1.82518	2.23805	0.0301971	0.438684	Increase	nonDE	1.85302	2.29131	0.026666	0.52734	Increase	nonDE
703	ENSMUSG00000005299	-0.0269413	-0.208125	0.835687	0.96017	Decrease	nonDE	-0.0466888	-0.35914	0.720484	0.943297	Decrease	nonDE	0.057299	0.441935	0.659789	0.900662	Increase	nonDE	-0.0726556	-0.547222	0.585826	0.898539	Decrease	nonDE	-0.0267218	-0.180204	0.857471	0.984576	Decrease	nonDE	0.00463299	0.0313896	0.975041	0.996451	Increase	nonDE	0.011198	0.0736595	0.941474	0.986377	Increase	nonDE	0.148323	1.01156	0.314951	0.839605	Increase	nonDE
704	ENSMUSG00000005312	-0.391496	-2.31947	0.0230514	0.475312	Decrease	nonDE	0.0407723	0.252534	0.801309	0.947238	Increase	nonDE	-0.4203	-2.45116	0.016532	0.294763	Decrease	nonDE	-0.0695562	-0.418533	0.676736	0.933343	Decrease	nonDE	-0.279282	-1.47899	0.143266	0.906276	Decrease	nonDE	-0.0966651	-0.522459	0.602867	0.963116	Decrease	nonDE	-0.448757	-2.2378	0.0281568	0.427862	Decrease	nonDE	-0.301301	-1.57868	0.118554	0.702509	Decrease	nonDE
705	ENSMUSG00000005338	0.43948	1.8205	0.0753187	0.616551	Increase	nonDE	0.339613	1.38978	0.171415	0.686385	Increase	nonDE	0.578578	2.4102	0.0200808	0.320349	Increase	nonDE	0.417636	1.69451	0.0970602	0.607856	Increase	nonDE	0.123921	0.441825	0.660726	0.978271	Increase	nonDE	-0.0291573	-0.102372	0.918915	0.980681	Decrease	nonDE	0.502631	1.835	0.0731019	0.539202	Increase	nonDE	0.238008	0.853509	0.397885	0.861238	Increase	nonDE
706	ENSMUSG00000005354	0.06831	0.467588	0.641414	0.937073	Increase	nonDE	-0.0267337	-0.18085	0.856965	0.970294	Decrease	nonDE	-0.0452453	-0.303466	0.762362	0.938333	Decrease	nonDE	-0.0480576	-0.318691	0.750833	0.956266	Decrease	nonDE	-0.0728148	-0.444645	0.657837	0.978271	Decrease	nonDE	0.123539	0.77117	0.442992	0.920069	Increase	nonDE	-0.107369	-0.636447	0.526393	0.869718	Decrease	nonDE	0.0440463	0.270237	0.787709	0.948852	Increase	nonDE
707	ENSMUSG00000005357	0.305354	1.0121	0.314696	0.811657	Increase	nonDE	-0.197775	-0.607949	0.54503	0.902131	Decrease	nonDE	0.150292	0.48236	0.630933	0.900467	Increase	nonDE	0.00106089	0.00327181	0.997398	0.99908	Increase	nonDE	-0.152589	-0.468245	0.640946	0.978271	Decrease	nonDE	-0.21914	-0.672419	0.503352	0.922643	Decrease	nonDE	-0.219508	-0.645942	0.520258	0.868791	Decrease	nonDE	0.087285	0.276631	0.782813	0.948852	Increase	nonDE
708	ENSMUSG00000005360	-0.0645071	-0.548035	0.58527	0.914292	Decrease	nonDE	-0.0889834	-0.75352	0.453461	0.864624	Decrease	nonDE	-0.116674	-0.976645	0.331837	0.744412	Decrease	nonDE	-0.191403	-1.57094	0.120342	0.645317	Decrease	nonDE	-0.0882318	-0.714199	0.477287	0.962162	Decrease	nonDE	-0.131169	-1.0594	0.292766	0.865479	Decrease	nonDE	-0.0444181	-0.353467	0.724715	0.924819	Decrease	nonDE	-0.0853124	-0.686919	0.49422	0.902813	Decrease	nonDE
709	ENSMUSG00000005362	0.241664	1.3394	0.184424	0.730525	Increase	nonDE	0.217448	1.20161	0.233237	0.741872	Increase	nonDE	0.151114	0.822632	0.413285	0.802962	Increase	nonDE	0.0904829	0.486121	0.628277	0.913827	Increase	nonDE	0.141329	0.702787	0.484331	0.962316	Increase	nonDE	0.125059	0.621175	0.536339	0.93673	Increase	nonDE	0.434302	2.17692	0.0325843	0.448444	Increase	nonDE	0.345964	1.74659	0.0847401	0.655313	Increase	nonDE
710	ENSMUSG00000005370	-0.508067	-1.39445	0.167237	0.718164	Decrease	nonDE	0.315171	0.985278	0.327607	0.810542	Increase	nonDE	-0.343965	-0.936927	0.351757	0.761608	Decrease	nonDE	-0.0440474	-0.126397	0.899751	0.992419	Decrease	nonDE	-0.155877	-0.420072	0.675616	0.978271	Decrease	nonDE	-0.308923	-0.817495	0.416195	0.916487	Decrease	nonDE	-0.239993	-0.60959	0.543947	0.870967	Decrease	nonDE	-0.542179	-1.3611	0.177496	0.761785	Decrease	nonDE
711	ENSMUSG00000005371	0.192911	1.44864	0.151894	0.696291	Increase	nonDE	0.179433	1.34278	0.183672	0.704395	Increase	nonDE	0.147914	1.09294	0.27816	0.709909	Increase	nonDE	0.133791	0.979197	0.330847	0.81501	Increase	nonDE	0.374305	2.49977	0.0147685	0.762506	Increase	nonDE	0.196841	1.29526	0.199476	0.807553	Increase	nonDE	0.254962	1.64291	0.104876	0.577538	Increase	nonDE	0.22846	1.49503	0.139392	0.726715	Increase	nonDE
712	ENSMUSG00000005373	-0.307035	-0.4513	0.653056	0.943271	Decrease	nonDE	-0.697103	-1.02356	0.309282	0.79934	Decrease	nonDE	-0.794062	-1.16671	0.246966	0.689191	Decrease	nonDE	0.576445	0.856305	0.394515	0.842187	Increase	nonDE	-0.0686319	-0.100339	0.920339	0.98639	Decrease	nonDE	0.627676	0.923876	0.358468	0.890317	Increase	nonDE	0.884974	1.3031	0.196465	0.676792	Increase	nonDE	0.182394	0.266919	0.790253	0.948852	Increase	nonDE
713	ENSMUSG00000005374	0.0515465	0.233324	0.816135	0.95345	Increase	nonDE	-0.0279916	-0.125112	0.900765	0.978842	Decrease	nonDE	-0.179025	-0.770342	0.44348	0.816713	Decrease	nonDE	0.0795	0.352489	0.725445	0.94964	Increase	nonDE	-0.414031	-1.59086	0.115782	0.890645	Decrease	nonDE	-0.418863	-1.58692	0.116675	0.731603	Decrease	nonDE	-0.233605	-0.879303	0.382003	0.800096	Decrease	nonDE	-0.455419	-1.6959	0.093989	0.670914	Decrease	nonDE
714	ENSMUSG00000005378	-0.411753	-1.07297	0.286674	0.800148	Decrease	nonDE	-0.110409	-0.299001	0.765754	0.943297	Decrease	nonDE	-0.175327	-0.46425	0.643793	0.900467	Decrease	nonDE	-0.227074	-0.585925	0.559658	0.893971	Decrease	nonDE	-0.796447	-1.56616	0.121456	0.89085	Decrease	nonDE	0.0257599	0.0588863	0.953197	0.990433	Increase	nonDE	-0.430436	-0.877688	0.382873	0.800096	Decrease	nonDE	0.296142	0.705068	0.482918	0.897348	Increase	nonDE
715	ENSMUSG00000005397	-0.0120824	-0.02853	0.977314	0.998496	Decrease	nonDE	0.711051	1.87798	0.0642115	0.519834	Increase	nonDE	0.819213	2.18882	0.0316741	0.364252	Increase	nonDE	0.599809	1.51547	0.133792	0.665343	Increase	nonDE	-0.982037	-1.82527	0.0718806	0.859282	Decrease	nonDE	-0.0798648	-0.170721	0.864896	0.978499	Decrease	nonDE	0.425252	0.960102	0.340042	0.780082	Increase	nonDE	0.237865	0.534341	0.594662	0.932397	Increase	nonDE
716	ENSMUSG00000005410	-0.180035	-0.40874	0.683878	0.944608	Decrease	nonDE	-0.00443162	-0.0105215	0.991633	0.9998	Decrease	nonDE	-0.121016	-0.280535	0.779827	0.945963	Decrease	nonDE	-0.438496	-0.940312	0.35003	0.82474	Decrease	nonDE	0.426481	0.739011	0.462171	0.962162	Increase	nonDE	1.09976	2.0663	0.0422	0.551221	Increase	nonDE	1.49567	2.84104	0.00576573	0.300379	Increase	nonDE	1.02207	1.88994	0.0625704	0.622875	Increase	nonDE
717	ENSMUSG00000005413	-0.132119	-0.274061	0.78478	0.944608	Decrease	nonDE	0.79229	1.87396	0.0647709	0.521867	Increase	nonDE	0.615859	1.41797	0.160277	0.601056	Increase	nonDE	0.669105	1.51267	0.134502	0.666852	Increase	nonDE	-0.313111	-0.783274	0.435895	0.961957	Decrease	nonDE	0.397721	1.12301	0.264959	0.857112	Increase	nonDE	0.352127	0.941276	0.349539	0.783194	Increase	nonDE	0.427308	1.19094	0.237375	0.797911	Increase	nonDE
718	ENSMUSG00000005417	0.110032	1.12097	0.265823	0.789115	Increase	nonDE	-0.0186987	-0.187366	0.851872	0.968289	Decrease	nonDE	0.0371513	0.370903	0.711739	0.916581	Increase	nonDE	-0.0733974	-0.717722	0.475124	0.884613	Decrease	nonDE	0.07345	0.648679	0.518497	0.967337	Increase	nonDE	-0.08959	-0.779612	0.438035	0.920069	Decrease	nonDE	-0.0190237	-0.162113	0.871646	0.971378	Decrease	nonDE	0.0415554	0.363489	0.717247	0.948852	Increase	nonDE
719	ENSMUSG00000005442	0.150316	1.06972	0.288123	0.801143	Increase	nonDE	-0.0462021	-0.322261	0.748138	0.943297	Decrease	nonDE	0.234349	1.67059	0.0989078	0.509529	Increase	nonDE	-0.0139652	-0.0960397	0.923741	0.997836	Decrease	nonDE	0.0216649	0.14139	0.887935	0.985276	Increase	nonDE	-0.0570612	-0.369822	0.712541	0.968306	Decrease	nonDE	0.188583	1.22738	0.223461	0.697168	Increase	nonDE	0.0394731	0.25641	0.798325	0.948852	Increase	nonDE
720	ENSMUSG00000005447	-0.05703	-0.159178	0.87395	0.974297	Decrease	nonDE	-0.323198	-0.847463	0.399392	0.833631	Decrease	nonDE	-0.382766	-0.979979	0.330199	0.743172	Decrease	nonDE	-0.0416223	-0.112821	0.910469	0.995699	Decrease	nonDE	-0.692471	-1.42508	0.15822	0.907209	Decrease	nonDE	-0.371691	-0.804401	0.423669	0.917892	Decrease	nonDE	-0.15126	-0.325975	0.745337	0.927861	Decrease	nonDE	-0.154943	-0.338389	0.736001	0.948852	Decrease	nonDE
721	ENSMUSG00000005469	-0.876483	-2.85615	0.00598345	0.371905	Decrease	nonDE	-0.700286	-2.34983	0.022288	0.346495	Decrease	nonDE	-0.718358	-2.36301	0.0215812	0.329713	Decrease	nonDE	-0.745886	-2.40372	0.0195225	0.410094	Decrease	nonDE	-0.0646232	-0.167134	0.86786	0.984576	Decrease	nonDE	0.0933932	0.247922	0.805091	0.978499	Increase	nonDE	-0.276692	-0.648842	0.519061	0.868782	Decrease	nonDE	-0.388751	-0.945438	0.348448	0.851502	Decrease	nonDE
722	ENSMUSG00000005481	-0.209336	-0.65414	0.514992	0.89821	Decrease	nonDE	0.104316	0.342572	0.732864	0.943297	Increase	nonDE	0.189292	0.622156	0.535697	0.866286	Increase	nonDE	0.0309465	0.0976848	0.922439	0.997694	Increase	nonDE	-0.615458	-1.80452	0.0751031	0.867922	Decrease	nonDE	-0.327812	-1.00559	0.317795	0.874516	Decrease	nonDE	-0.621562	-1.73761	0.0863207	0.552287	Decrease	nonDE	-0.658532	-1.8728	0.0649334	0.629877	Decrease	nonDE
723	ENSMUSG00000005483	-0.18551	-1.0394	0.301905	0.807326	Decrease	nonDE	0.392372	2.33369	0.0222517	0.346495	Increase	nonDE	0.0708933	0.404608	0.686899	0.904892	Increase	nonDE	-0.270507	-1.47219	0.14509	0.676276	Decrease	nonDE	-0.343418	-1.55073	0.125113	0.893956	Decrease	nonDE	0.607426	3.06287	0.00302956	0.175138	Increase	nonDE	0.0821243	0.380456	0.704666	0.920199	Increase	nonDE	-0.113379	-0.52217	0.603068	0.935521	Decrease	nonDE
724	ENSMUSG00000005501	0.223256	0.888028	0.377321	0.826824	Increase	nonDE	0.13477	0.530125	0.597567	0.915495	Increase	nonDE	0.120597	0.467293	0.641624	0.900467	Increase	nonDE	-0.0497708	-0.185	0.853721	0.981036	Decrease	nonDE	0.34527	1.29518	0.19917	0.923859	Increase	nonDE	0.366698	1.38493	0.170115	0.787302	Increase	nonDE	0.16762	0.597778	0.551761	0.872081	Increase	nonDE	0.0244198	0.087974	0.930128	0.988462	Increase	nonDE
725	ENSMUSG00000005505	0.059215	0.198944	0.842836	0.962218	Increase	nonDE	0.320011	1.11694	0.267532	0.769342	Increase	nonDE	0.515352	1.83286	0.0707308	0.46323	Increase	nonDE	0.396877	1.36271	0.17699	0.708523	Increase	nonDE	-0.580058	-1.89266	0.0622019	0.844832	Decrease	nonDE	-0.413561	-1.39213	0.167933	0.78573	Decrease	nonDE	-0.769723	-2.34286	0.0217492	0.409467	Decrease	nonDE	-0.774519	-2.3956	0.0190492	0.480097	Decrease	nonDE
726	ENSMUSG00000005506	-0.257857	-1.85009	0.0681785	0.60962	Decrease	nonDE	-0.160362	-1.16093	0.249297	0.752648	Decrease	nonDE	0.00820513	0.0599911	0.95232	0.986411	Increase	nonDE	-0.175007	-1.24312	0.217637	0.742589	Decrease	nonDE	-0.0474066	-0.285908	0.775725	0.984576	Decrease	nonDE	0.0184467	0.112301	0.910881	0.978932	Increase	nonDE	-0.105008	-0.609914	0.543734	0.870967	Decrease	nonDE	-0.0931511	-0.555692	0.58005	0.927315	Decrease	nonDE
727	ENSMUSG00000005510	0.17853	1.1644	0.247896	0.774662	Increase	nonDE	-0.138446	-0.873934	0.384901	0.825905	Decrease	nonDE	0.0808418	0.518358	0.605711	0.895312	Increase	nonDE	0.179257	1.15002	0.253735	0.763188	Increase	nonDE	-0.147708	-0.917332	0.361864	0.954522	Decrease	nonDE	-0.15652	-0.97218	0.334038	0.879821	Decrease	nonDE	0.00160316	0.0098787	0.992144	0.996855	Increase	nonDE	0.00641088	0.0401663	0.968066	0.998081	Increase	nonDE
728	ENSMUSG00000005514	0.0353906	0.22627	0.821597	0.955735	Increase	nonDE	-0.042143	-0.266567	0.790523	0.944866	Decrease	nonDE	0.0939332	0.598917	0.551005	0.872407	Increase	nonDE	0.009935	0.0620337	0.950699	0.997985	Increase	nonDE	-0.0599946	-0.350559	0.726887	0.984576	Decrease	nonDE	0.0401708	0.237712	0.812742	0.978499	Increase	nonDE	0.00618739	0.0353886	0.971862	0.987673	Increase	nonDE	0.117387	0.694354	0.489573	0.899975	Increase	nonDE
729	ENSMUSG00000005533	-0.0805547	-0.566888	0.572457	0.912386	Decrease	nonDE	-0.050809	-0.358754	0.720772	0.943297	Decrease	nonDE	0.000187911	0.0013222	0.998948	0.999682	Increase	nonDE	0.0812786	0.571644	0.569246	0.894987	Increase	nonDE	0.0729309	0.420356	0.675409	0.978271	Increase	nonDE	0.0193843	0.111211	0.911742	0.978932	Increase	nonDE	0.362116	2.10547	0.0385466	0.474108	Increase	nonDE	0.160018	0.924934	0.357921	0.854658	Increase	nonDE
730	ENSMUSG00000005534	0.126293	0.587746	0.558441	0.910595	Increase	nonDE	0.0513325	0.235343	0.814574	0.952544	Increase	nonDE	0.202596	0.937706	0.35136	0.761383	Increase	nonDE	0.329798	1.53503	0.128919	0.657728	Increase	nonDE	0.101322	0.401534	0.689151	0.978271	Increase	nonDE	0.353455	1.45794	0.148967	0.770223	Increase	nonDE	0.375689	1.51295	0.134429	0.613916	Increase	nonDE	0.0988045	0.387071	0.699783	0.948852	Increase	nonDE
731	ENSMUSG00000005566	-0.484739	-2.19243	0.0314021	0.513104	Decrease	nonDE	-0.343737	-1.58291	0.117586	0.624848	Decrease	nonDE	-0.447941	-2.00604	0.0484026	0.411389	Decrease	nonDE	-0.480775	-2.11825	0.0374155	0.497666	Decrease	nonDE	-0.285014	-1.12618	0.263626	0.937466	Decrease	nonDE	-0.0902519	-0.366737	0.714832	0.969036	Decrease	nonDE	-0.138783	-0.528985	0.598354	0.877135	Decrease	nonDE	0.184077	0.768543	0.444541	0.880573	Increase	nonDE
732	ENSMUSG00000005575	-0.00308636	-0.0143117	0.988619	0.998496	Decrease	nonDE	-0.397233	-1.73491	0.0868013	0.576446	Decrease	nonDE	-0.191306	-0.856212	0.394566	0.792056	Decrease	nonDE	0.0882513	0.404081	0.687286	0.93667	Increase	nonDE	-0.118881	-0.457404	0.648683	0.978271	Decrease	nonDE	-0.0741204	-0.286513	0.775263	0.978499	Decrease	nonDE	0.191237	0.743919	0.459214	0.84339	Increase	nonDE	0.0779274	0.306272	0.760233	0.948852	Increase	nonDE
733	ENSMUSG00000005580	0.146986	0.890064	0.376234	0.826184	Increase	nonDE	0.240663	1.46931	0.145866	0.659689	Increase	nonDE	0.113596	0.676892	0.500525	0.843191	Increase	nonDE	0.0380796	0.222767	0.824313	0.970414	Increase	nonDE	-0.0845956	-0.457572	0.648563	0.978271	Decrease	nonDE	-0.156605	-0.839913	0.403586	0.914906	Decrease	nonDE	0.115089	0.619949	0.537142	0.870206	Increase	nonDE	0.186443	1.03354	0.304621	0.836048	Increase	nonDE
734	ENSMUSG00000005583	0.0269786	0.203568	0.839606	0.961339	Increase	nonDE	-0.0711266	-0.527553	0.600394	0.916206	Decrease	nonDE	-0.00548909	-0.0406218	0.967777	0.992911	Decrease	nonDE	0.0741563	0.549081	0.585656	0.898495	Increase	nonDE	-0.00443547	-0.0171463	0.986395	0.999496	Decrease	nonDE	-0.0603539	-0.231517	0.81796	0.978499	Decrease	nonDE	0.183581	0.70978	0.481492	0.854713	Increase	nonDE	0.271619	1.07631	0.287511	0.827459	Increase	nonDE
735	ENSMUSG00000005609	0.216637	1.58111	0.117997	0.663751	Increase	nonDE	0.111163	0.802018	0.425038	0.844324	Increase	nonDE	0.175606	1.26421	0.210009	0.653981	Increase	nonDE	0.0119138	0.0835901	0.933602	0.997985	Increase	nonDE	0.0907657	0.615844	0.539834	0.974753	Increase	nonDE	0.0296392	0.20029	0.841788	0.978499	Increase	nonDE	0.289306	1.95784	0.0539119	0.505837	Increase	nonDE	0.163003	1.10707	0.271749	0.817214	Increase	nonDE
736	ENSMUSG00000005610	-0.494497	-3.42949	0.00102276	0.188166	Decrease	nonDE	-0.198499	-1.4207	0.15989	0.676516	Decrease	nonDE	-0.472703	-3.2423	0.00182516	0.143481	Decrease	nonDE	-0.401283	-2.75043	0.00758761	0.307074	Decrease	nonDE	-0.105844	-0.64858	0.518755	0.967337	Decrease	nonDE	-0.000393392	-0.00243847	0.998061	0.999006	Decrease	nonDE	-0.278862	-1.62992	0.107658	0.581134	Decrease	nonDE	-0.170243	-1.02888	0.307116	0.836789	Decrease	nonDE
737	ENSMUSG00000005611	-0.338719	-0.625022	0.533825	0.904645	Decrease	nonDE	-0.660337	-1.17858	0.242234	0.750839	Decrease	nonDE	0.0471825	0.089941	0.92857	0.975851	Increase	nonDE	-0.580262	-1.03318	0.304787	0.801707	Decrease	nonDE	-0.981081	-1.65491	0.102058	0.886736	Decrease	nonDE	-2.18882	-3.69697	0.000409209	0.0587041	Decrease	nonDE	-0.563783	-0.953874	0.343165	0.781323	Decrease	nonDE	-1.71036	-2.87997	0.00516162	0.318835	Decrease	nonDE
738	ENSMUSG00000005615	0.10996	0.570344	0.570123	0.912386	Increase	nonDE	0.0195046	0.0998959	0.920689	0.985176	Increase	nonDE	0.0876833	0.449122	0.654619	0.900467	Increase	nonDE	0.0467605	0.234796	0.814997	0.967074	Increase	nonDE	-0.178639	-0.780292	0.437637	0.961957	Decrease	nonDE	0.15478	0.712544	0.478305	0.921049	Increase	nonDE	0.0258028	0.112424	0.910783	0.986377	Increase	nonDE	0.00579122	0.0259399	0.979373	0.999974	Increase	nonDE
739	ENSMUSG00000005621	0.124562	0.335362	0.738274	0.944608	Increase	nonDE	0.233873	0.640526	0.523753	0.89875	Increase	nonDE	0.1763	0.47369	0.637076	0.900467	Increase	nonDE	0.0596449	0.153658	0.878286	0.987553	Increase	nonDE	-0.149021	-0.405615	0.686162	0.978271	Decrease	nonDE	-0.84679	-2.01781	0.0471327	0.572715	Decrease	nonDE	0.109126	0.296289	0.767816	0.93576	Increase	nonDE	-0.713036	-1.74596	0.0848504	0.655567	Decrease	nonDE
740	ENSMUSG00000005625	0.100644	1.04583	0.298947	0.80547	Increase	nonDE	-0.120738	-1.22361	0.224869	0.738419	Decrease	nonDE	0.0587389	0.601781	0.549107	0.871113	Increase	nonDE	0.0864444	0.880801	0.381196	0.837915	Increase	nonDE	0.0341683	0.331053	0.741513	0.984576	Increase	nonDE	0.134453	1.31927	0.19103	0.80049	Increase	nonDE	0.0333007	0.314334	0.754126	0.931066	Increase	nonDE	0.109809	1.06638	0.289619	0.829074	Increase	nonDE
741	ENSMUSG00000005656	-0.0163206	-0.106743	0.915274	0.984541	Decrease	nonDE	-0.0667035	-0.433624	0.665787	0.943297	Decrease	nonDE	0.00338963	0.0219952	0.982509	0.996506	Increase	nonDE	-0.266601	-1.66291	0.100439	0.612771	Decrease	nonDE	0.221056	1.25479	0.213391	0.929642	Increase	nonDE	0.165275	0.933336	0.353596	0.88874	Increase	nonDE	0.08534	0.46008	0.646769	0.894632	Increase	nonDE	0.082714	0.458158	0.648144	0.948852	Increase	nonDE
742	ENSMUSG00000005667	0.0322693	0.127372	0.898982	0.980051	Increase	nonDE	0.18397	0.738132	0.462702	0.868478	Increase	nonDE	0.0859691	0.33495	0.738584	0.929296	Increase	nonDE	0.0406489	0.155619	0.876745	0.98737	Increase	nonDE	0.508515	1.95994	0.0536607	0.835471	Increase	nonDE	0.120862	0.4438	0.658445	0.963116	Increase	nonDE	0.186316	0.669286	0.505337	0.865733	Increase	nonDE	0.115542	0.412772	0.680933	0.948852	Increase	nonDE
743	ENSMUSG00000005672	0.046957	0.176404	0.860445	0.971239	Increase	nonDE	0.120406	0.459234	0.647374	0.935836	Increase	nonDE	-0.262218	-0.927391	0.356653	0.764908	Decrease	nonDE	0.185878	0.696829	0.488031	0.889719	Increase	nonDE	0.499685	2.34238	0.0217748	0.769295	Increase	nonDE	0.0955523	0.427588	0.670157	0.963116	Increase	nonDE	0.408393	1.82823	0.0714301	0.535777	Increase	nonDE	0.46017	2.13785	0.0357368	0.56327	Increase	nonDE
744	ENSMUSG00000005674	0.0223993	0.10444	0.917095	0.984759	Increase	nonDE	-0.124599	-0.568993	0.571035	0.908822	Decrease	nonDE	-0.346397	-1.49961	0.137849	0.569426	Decrease	nonDE	-0.244737	-1.07012	0.287947	0.788203	Decrease	nonDE	0.00207073	0.00766918	0.993901	0.999873	Increase	nonDE	0.252739	0.969088	0.335568	0.879821	Increase	nonDE	-0.0366673	-0.130073	0.896852	0.982711	Decrease	nonDE	0.195371	0.741506	0.460667	0.888772	Increase	nonDE
745	ENSMUSG00000005681	0.204396	0.321103	0.749012	0.944608	Increase	nonDE	1.00334	1.56763	0.121112	0.628078	Increase	nonDE	0.696733	1.09152	0.278483	0.709909	Increase	nonDE	1.87023	2.92607	0.00452193	0.25687	Increase	nonDE	-0.278129	-0.43576	0.664243	0.978271	Decrease	nonDE	0.504386	0.786013	0.434298	0.920069	Increase	nonDE	0.941734	1.46756	0.14634	0.628765	Increase	nonDE	0.371694	0.580089	0.563567	0.92437	Increase	nonDE
746	ENSMUSG00000005682	-0.750173	-1.02663	0.307845	0.809189	Decrease	nonDE	0.146131	0.200482	0.841638	0.963954	Increase	nonDE	-0.751918	-1.02948	0.306513	0.72636	Decrease	nonDE	-0.967662	-1.32823	0.188069	0.720506	Decrease	nonDE	-0.0887549	-0.12137	0.903718	0.98639	Decrease	nonDE	-0.102886	-0.140708	0.888472	0.978499	Decrease	nonDE	0.155347	0.212541	0.832253	0.954897	Increase	nonDE	0.99253	1.39553	0.166911	0.752149	Increase	nonDE
747	ENSMUSG00000005683	-0.140362	-0.611455	0.542719	0.906332	Decrease	nonDE	-0.442388	-1.82759	0.0715278	0.542173	Decrease	nonDE	-0.263928	-1.1078	0.271435	0.705812	Decrease	nonDE	-0.0464694	-0.199815	0.842158	0.976308	Decrease	nonDE	0.117711	0.458482	0.647911	0.978271	Increase	nonDE	-0.0255161	-0.0977341	0.9224	0.981196	Decrease	nonDE	-0.414654	-1.41302	0.161724	0.645723	Decrease	nonDE	-0.151294	-0.562366	0.575518	0.925585	Decrease	nonDE
748	ENSMUSG00000005686	0.377559	1.10917	0.270845	0.791234	Increase	nonDE	0.474694	1.40449	0.164237	0.680395	Increase	nonDE	0.43042	1.2567	0.212702	0.657046	Increase	nonDE	0.386295	1.09761	0.275834	0.776137	Increase	nonDE	-0.344197	-0.8677	0.388284	0.961957	Decrease	nonDE	0.204325	0.563293	0.57489	0.954527	Increase	nonDE	-0.276247	-0.679176	0.499085	0.862966	Decrease	nonDE	-0.321795	-0.792152	0.430732	0.875011	Decrease	nonDE
749	ENSMUSG00000005687	0.179648	0.855845	0.394768	0.832461	Increase	nonDE	-0.0207681	-0.0963862	0.923467	0.985272	Decrease	nonDE	-0.00107912	-0.00493989	0.996071	0.998845	Decrease	nonDE	-0.160021	-0.709159	0.480391	0.88624	Decrease	nonDE	0.00595716	0.0244174	0.980583	0.998237	Increase	nonDE	-0.00938242	-0.0384447	0.969434	0.995546	Decrease	nonDE	-0.0468263	-0.180356	0.857352	0.966578	Decrease	nonDE	0.126769	0.526175	0.600295	0.934644	Increase	nonDE
750	ENSMUSG00000005698	0.114211	1.12145	0.26562	0.789115	Increase	nonDE	0.0368732	0.35866	0.720842	0.943297	Increase	nonDE	0.157927	1.54341	0.126877	0.554378	Increase	nonDE	0.0821957	0.789588	0.43222	0.863156	Increase	nonDE	0.0920262	0.833424	0.407211	0.961957	Increase	nonDE	0.207781	1.90762	0.0602102	0.610392	Increase	nonDE	0.101719	0.900096	0.370906	0.795702	Increase	nonDE	0.138347	1.25056	0.214923	0.785379	Increase	nonDE
751	ENSMUSG00000005699	-0.0739963	-0.306423	0.760119	0.944608	Decrease	nonDE	-0.37223	-1.46817	0.146175	0.660383	Decrease	nonDE	-0.29279	-1.16233	0.24873	0.690087	Decrease	nonDE	-0.0714776	-0.290481	0.772237	0.956609	Decrease	nonDE	-0.0805129	-0.254805	0.79956	0.984576	Decrease	nonDE	-0.00466586	-0.0149467	0.988114	0.997007	Decrease	nonDE	-0.0720835	-0.217858	0.828122	0.953961	Decrease	nonDE	-0.579122	-1.64978	0.103107	0.6834	Decrease	nonDE
752	ENSMUSG00000005716	0.243413	1.22353	0.2249	0.759447	Increase	nonDE	-0.0290331	-0.141327	0.887985	0.977405	Decrease	nonDE	-0.377486	-1.72519	0.0885482	0.491941	Decrease	nonDE	-0.183695	-0.855831	0.394775	0.842187	Decrease	nonDE	-0.214103	-0.859696	0.392655	0.961957	Decrease	nonDE	-0.163949	-0.661169	0.510499	0.925531	Decrease	nonDE	-0.371053	-1.41	0.162611	0.64617	Decrease	nonDE	-0.33924	-1.32226	0.190039	0.768144	Decrease	nonDE
753	ENSMUSG00000005718	-0.558188	-0.826615	0.411037	0.838939	Decrease	nonDE	-0.550161	-0.814543	0.417873	0.842014	Decrease	nonDE	0.115693	0.171388	0.864373	0.966109	Increase	nonDE	0.508829	0.755605	0.452216	0.872378	Increase	nonDE	-0.095601	-0.141292	0.888012	0.985276	Decrease	nonDE	0.691616	1.02685	0.30774	0.871202	Increase	nonDE	0.148774	0.219999	0.82646	0.952809	Increase	nonDE	0.678748	1.00692	0.317161	0.839658	Increase	nonDE
754	ENSMUSG00000005732	-0.0564246	-0.316531	0.752466	0.944608	Decrease	nonDE	0.0363213	0.205564	0.83768	0.961976	Increase	nonDE	0.0897875	0.505877	0.614404	0.897689	Increase	nonDE	-0.195617	-1.05322	0.295568	0.796052	Decrease	nonDE	0.14546	0.67107	0.504206	0.96464	Increase	nonDE	0.378789	1.80381	0.0752156	0.657555	Increase	nonDE	0.0735114	0.32344	0.747249	0.928392	Increase	nonDE	0.213928	0.986524	0.326999	0.844553	Increase	nonDE
755	ENSMUSG00000005774	-0.896594	-2.67054	0.00925414	0.409824	Decrease	nonDE	-0.212367	-0.717276	0.475397	0.874921	Decrease	nonDE	-0.64179	-1.96321	0.0532718	0.425247	Decrease	nonDE	0.102846	0.357743	0.721525	0.947627	Increase	nonDE	-0.739066	-2.01987	0.0469142	0.831353	Decrease	nonDE	-0.311562	-0.936541	0.351955	0.888706	Decrease	nonDE	-0.347787	-0.976526	0.331895	0.776625	Decrease	nonDE	-0.467269	-1.34869	0.181433	0.763733	Decrease	nonDE
756	ENSMUSG00000005779	-0.0851675	-0.489053	0.62621	0.930193	Decrease	nonDE	-0.163567	-0.930858	0.354868	0.816755	Decrease	nonDE	-0.0450839	-0.257937	0.797151	0.951721	Decrease	nonDE	-0.223204	-1.23907	0.219126	0.743209	Decrease	nonDE	-0.157282	-0.806272	0.422596	0.961957	Decrease	nonDE	-0.214106	-1.09013	0.279093	0.860405	Decrease	nonDE	-0.159872	-0.79377	0.429795	0.825752	Decrease	nonDE	-0.096692	-0.494593	0.622311	0.942767	Decrease	nonDE
757	ENSMUSG00000005800	0.60386	0.904476	0.368595	0.8238	Increase	nonDE	2.5184	3.96332	0.000165305	0.0202774	Increase	DE	1.57727	2.36894	0.0203741	0.322934	Increase	nonDE	1.65696	2.48873	0.0150031	0.375927	Increase	nonDE	0.114519	0.17283	0.863243	0.984576	Increase	nonDE	2.62755	4.10182	0.000101747	0.0242587	Increase	DE	0.758166	1.14054	0.257633	0.718959	Increase	nonDE	1.56303	2.34755	0.0214959	0.495838	Increase	nonDE
758	ENSMUSG00000005802	-0.231795	-1.34282	0.183317	0.730034	Decrease	nonDE	-0.144956	-0.847229	0.399522	0.833631	Decrease	nonDE	0.0235269	0.139134	0.889711	0.966991	Increase	nonDE	-0.105223	-0.604461	0.547333	0.893171	Decrease	nonDE	-0.351041	-1.56646	0.121386	0.89085	Decrease	nonDE	-0.276259	-1.24402	0.217306	0.820305	Decrease	nonDE	-0.180132	-0.801418	0.425383	0.823389	Decrease	nonDE	-0.0328368	-0.151582	0.879918	0.974963	Decrease	nonDE
759	ENSMUSG00000005803	-0.405803	-0.614234	0.540891	0.905748	Decrease	nonDE	0.51329	0.776616	0.439791	0.856213	Increase	nonDE	-0.31566	-0.477766	0.634185	0.900467	Decrease	nonDE	-0.410957	-0.623083	0.535091	0.893171	Decrease	nonDE	-0.282581	-0.427827	0.669984	0.978271	Decrease	nonDE	-0.0812511	-0.122868	0.902535	0.978499	Decrease	nonDE	-0.220242	-0.333771	0.73947	0.927686	Decrease	nonDE	0.985005	1.4962	0.138733	0.725282	Increase	nonDE
760	ENSMUSG00000005804	0.214033	1.399	0.165871	0.715919	Increase	nonDE	0.0569971	0.366042	0.715349	0.943297	Increase	nonDE	0.00404763	0.0255472	0.979685	0.996037	Increase	nonDE	0.281122	1.81664	0.0732063	0.560487	Increase	nonDE	0.237769	1.27979	0.204502	0.926038	Increase	nonDE	-0.092773	-0.481173	0.631773	0.963116	Decrease	nonDE	0.29062	1.52956	0.130269	0.60766	Increase	nonDE	0.109074	0.574183	0.567535	0.924442	Increase	nonDE
761	ENSMUSG00000005813	0.113864	0.638904	0.524802	0.901822	Increase	nonDE	-0.0456531	-0.250615	0.802786	0.947801	Decrease	nonDE	-0.0489398	-0.264985	0.791737	0.949874	Decrease	nonDE	-0.286154	-1.48084	0.142775	0.674546	Decrease	nonDE	-0.341512	-1.72135	0.0892475	0.878271	Decrease	nonDE	-0.460218	-2.28852	0.0248806	0.455102	Decrease	nonDE	-0.471666	-2.22948	0.0287285	0.431093	Decrease	nonDE	-0.595519	-2.86888	0.00532754	0.32014	Decrease	nonDE
762	ENSMUSG00000005823	-0.261366	-0.783619	0.435694	0.855519	Decrease	nonDE	-0.251959	-0.757998	0.450791	0.863477	Decrease	nonDE	-0.56644	-1.59058	0.115846	0.537656	Decrease	nonDE	-0.684153	-1.79971	0.0758669	0.567817	Decrease	nonDE	0.122424	0.320551	0.749428	0.984576	Increase	nonDE	0.154976	0.412166	0.681375	0.963181	Increase	nonDE	0.538335	1.47151	0.145273	0.628765	Increase	nonDE	-0.163749	-0.405655	0.686133	0.948852	Decrease	nonDE
763	ENSMUSG00000005846	0.266592	1.34708	0.18195	0.730026	Increase	nonDE	0.0156328	0.0763461	0.939344	0.991362	Increase	nonDE	-0.0972322	-0.461344	0.645867	0.900467	Decrease	nonDE	0.303971	1.50847	0.135571	0.668395	Increase	nonDE	0.0929677	0.415167	0.679187	0.978271	Increase	nonDE	-0.0113027	-0.0497113	0.960483	0.993108	Decrease	nonDE	0.0416237	0.178367	0.858909	0.966858	Increase	nonDE	0.201769	0.903974	0.36886	0.85592	Increase	nonDE
764	ENSMUSG00000005871	0.192912	1.49724	0.140806	0.686043	Increase	nonDE	0.191791	1.48534	0.143921	0.65701	Increase	nonDE	0.197578	1.51812	0.135472	0.565262	Increase	nonDE	0.14147	1.06802	0.290796	0.791409	Increase	nonDE	0.268019	1.65207	0.104976	0.886736	Increase	nonDE	0.167237	1.02192	0.311883	0.872876	Increase	nonDE	0.321676	1.94705	0.0573271	0.513083	Increase	nonDE	0.169243	1.0261	0.309933	0.83695	Increase	nonDE
765	ENSMUSG00000005873	-0.120091	-1.37573	0.172938	0.724577	Decrease	nonDE	-0.0506529	-0.584637	0.56052	0.905587	Decrease	nonDE	-0.0456566	-0.522708	0.602695	0.895312	Decrease	nonDE	-0.201252	-2.23693	0.0282158	0.466805	Decrease	nonDE	-0.0567133	-0.579889	0.563701	0.978271	Decrease	nonDE	-0.0885107	-0.902316	0.369733	0.897068	Decrease	nonDE	-0.0854934	-0.847985	0.399103	0.809444	Decrease	nonDE	-0.0322111	-0.327798	0.743964	0.948852	Decrease	nonDE
766	ENSMUSG00000005881	0.123996	0.735858	0.464077	0.873053	Increase	nonDE	0.170892	1.01889	0.311478	0.800388	Increase	nonDE	0.122608	0.721923	0.472552	0.829563	Increase	nonDE	0.185696	1.08984	0.279218	0.77928	Increase	nonDE	-0.0880007	-0.507234	0.613456	0.978271	Decrease	nonDE	0.0102381	0.0596429	0.952596	0.990405	Increase	nonDE	0.176181	1.02247	0.309794	0.760468	Increase	nonDE	0.217077	1.28246	0.203571	0.780595	Increase	nonDE
767	ENSMUSG00000005882	0.0619407	0.343358	0.732275	0.944608	Increase	nonDE	-0.0717681	-0.390128	0.69753	0.943297	Decrease	nonDE	0.0224707	0.12247	0.90285	0.969535	Increase	nonDE	0.0554674	0.300363	0.764719	0.956266	Increase	nonDE	-0.0395158	-0.199499	0.842404	0.984576	Decrease	nonDE	0.0156612	0.0801707	0.936312	0.985628	Increase	nonDE	0.0205149	0.100998	0.919818	0.986377	Increase	nonDE	-0.044368	-0.222507	0.824515	0.955978	Decrease	nonDE
768	ENSMUSG00000005886	0.0544761	0.293632	0.769838	0.944608	Increase	nonDE	-0.00163446	-0.00872528	0.993061	0.9998	Decrease	nonDE	0.166437	0.896412	0.372857	0.775397	Increase	nonDE	-0.0246477	-0.12804	0.898455	0.992201	Decrease	nonDE	-0.284525	-1.22623	0.223889	0.932073	Decrease	nonDE	-0.0484635	-0.218125	0.827915	0.978499	Decrease	nonDE	-0.331763	-1.36084	0.177577	0.658058	Decrease	nonDE	0.00758041	0.0337534	0.973162	0.999374	Increase	nonDE
769	ENSMUSG00000005892	0.787304	1.02348	0.309425	0.810662	Increase	nonDE	0.792373	1.02984	0.306447	0.796123	Increase	nonDE	0.490009	0.63809	0.52539	0.858629	Increase	nonDE	1.35506	1.76305	0.0820309	0.579799	Increase	nonDE	-0.280804	-0.365336	0.715905	0.981521	Decrease	nonDE	-0.28948	-0.376704	0.707474	0.967536	Decrease	nonDE	-0.429292	-0.55976	0.577338	0.873002	Decrease	nonDE	-0.605331	-0.78912	0.432569	0.87503	Decrease	nonDE
770	ENSMUSG00000005893	-0.0362226	-0.37666	0.707473	0.944608	Decrease	nonDE	-0.107813	-1.10966	0.270638	0.772574	Decrease	nonDE	-0.0344074	-0.353762	0.724495	0.923067	Decrease	nonDE	-0.147379	-1.48217	0.142421	0.673623	Decrease	nonDE	0.0158508	0.143764	0.886066	0.985276	Increase	nonDE	-0.117518	-1.05183	0.296201	0.866502	Decrease	nonDE	-0.0606124	-0.533035	0.595561	0.876519	Decrease	nonDE	-0.0348652	-0.312433	0.755565	0.948852	Decrease	nonDE
771	ENSMUSG00000005897	0.147461	0.234613	0.815139	0.95345	Increase	nonDE	-0.173413	-0.271225	0.786952	0.943983	Decrease	nonDE	1.13365	1.97005	0.0524681	0.424475	Increase	nonDE	0.598681	0.973904	0.333187	0.817025	Increase	nonDE	-1.15673	-1.90015	0.0611977	0.843845	Decrease	nonDE	-1.95427	-3.19452	0.00203815	0.143757	Decrease	nonDE	-1.17771	-1.92979	0.0573569	0.513083	Decrease	nonDE	-1.87378	-3.06362	0.00302278	0.25633	Decrease	nonDE
772	ENSMUSG00000005899	0.0671963	0.219381	0.82694	0.957405	Increase	nonDE	-0.347595	-1.06797	0.288908	0.785343	Decrease	nonDE	-0.304319	-0.919623	0.360673	0.767261	Decrease	nonDE	-0.216313	-0.656357	0.513572	0.892708	Decrease	nonDE	-0.488405	-1.25663	0.212727	0.929642	Decrease	nonDE	-0.0906956	-0.246527	0.805938	0.978499	Decrease	nonDE	-0.0636856	-0.168327	0.866772	0.970023	Decrease	nonDE	-0.579099	-1.438	0.154531	0.738945	Decrease	nonDE
773	ENSMUSG00000005907	0.11022	0.55253	0.582203	0.914165	Increase	nonDE	-0.262085	-1.2405	0.218599	0.732285	Decrease	nonDE	-0.0272911	-0.132701	0.89478	0.967649	Decrease	nonDE	0.2764	1.38418	0.170344	0.702523	Increase	nonDE	-0.0961989	-0.419695	0.67589	0.978271	Decrease	nonDE	0.18599	0.848939	0.398575	0.913496	Increase	nonDE	0.0655203	0.283558	0.777518	0.938656	Increase	nonDE	0.0142326	0.0623569	0.950442	0.995922	Increase	nonDE
774	ENSMUSG00000005917	-0.803023	-1.51307	0.1344	0.680335	Decrease	nonDE	0.228443	0.495889	0.621401	0.926279	Increase	nonDE	-0.866918	-1.62316	0.108687	0.525006	Decrease	nonDE	-1.06164	-1.9458	0.0553683	0.531938	Decrease	nonDE	-0.327557	-0.540185	0.590646	0.978271	Decrease	nonDE	0.0690967	0.116753	0.907363	0.978499	Increase	nonDE	-0.274132	-0.449962	0.654016	0.897348	Decrease	nonDE	0.341202	0.588616	0.55786	0.923707	Increase	nonDE
775	ENSMUSG00000005936	-0.417716	-1.66186	0.100651	0.651615	Decrease	nonDE	-0.153256	-0.637864	0.525475	0.898896	Decrease	nonDE	-0.0619489	-0.257618	0.797396	0.951721	Decrease	nonDE	-0.384685	-1.49587	0.13882	0.67081	Decrease	nonDE	-0.395777	-1.28647	0.202177	0.9245	Decrease	nonDE	-0.330398	-1.08571	0.281029	0.862605	Decrease	nonDE	0.0384377	0.130226	0.896731	0.982642	Increase	nonDE	-0.571529	-1.77417	0.0800319	0.646243	Decrease	nonDE
776	ENSMUSG00000005949	1.02069	2.27666	0.0256149	0.492185	Increase	nonDE	0.648408	1.38096	0.171329	0.686287	Increase	nonDE	0.903933	1.96841	0.0526594	0.424475	Increase	nonDE	1.15296	2.56327	0.0123402	0.349909	Increase	nonDE	-0.392625	-0.85258	0.396565	0.961957	Decrease	nonDE	-0.751432	-1.53239	0.129568	0.752735	Decrease	nonDE	-0.41896	-0.873235	0.38528	0.801722	Decrease	nonDE	-0.0650265	-0.144194	0.885728	0.976083	Decrease	nonDE
777	ENSMUSG00000005950	-1.35092	-2.06977	0.0418642	0.5476	Decrease	nonDE	-0.554422	-0.844852	0.40084	0.834032	Decrease	nonDE	-0.285667	-0.435196	0.66465	0.90126	Decrease	nonDE	0.193882	0.295625	0.768321	0.956266	Increase	nonDE	0.166376	0.253978	0.800197	0.984576	Increase	nonDE	-0.998103	-1.52579	0.131203	0.75375	Decrease	nonDE	-0.740579	-1.13124	0.261505	0.720941	Decrease	nonDE	-0.216584	-0.330021	0.74229	0.948852	Decrease	nonDE
778	ENSMUSG00000005951	0.0633288	0.0860403	0.93166	0.989684	Increase	nonDE	-1.07375	-1.45173	0.150683	0.664779	Decrease	nonDE	0.279235	0.380235	0.704829	0.913029	Increase	nonDE	-0.235212	-0.318082	0.751293	0.956266	Decrease	nonDE	0.907666	1.2207	0.225964	0.932073	Increase	nonDE	1.75515	2.40315	0.0186881	0.415161	Increase	nonDE	1.84988	2.51672	0.0139478	0.381021	Increase	nonDE	1.97094	2.71973	0.00808921	0.36416	Increase	nonDE
779	ENSMUSG00000005958	-0.37331	-1.71769	0.0899166	0.634212	Decrease	nonDE	-0.224708	-1.05282	0.29575	0.789144	Decrease	nonDE	-0.353022	-1.60255	0.113173	0.53294	Decrease	nonDE	-0.605156	-2.60286	0.0111065	0.34452	Decrease	nonDE	-0.429822	-1.44408	0.152817	0.906276	Decrease	nonDE	-0.621716	-2.00224	0.0488184	0.575887	Decrease	nonDE	-0.70274	-2.06934	0.0419064	0.476368	Decrease	nonDE	-0.296999	-1.00272	0.319172	0.840663	Decrease	nonDE
780	ENSMUSG00000005968	0.669116	0.907212	0.367156	0.8238	Increase	nonDE	1.06999	1.45731	0.149142	0.664171	Increase	nonDE	0.963915	1.3096	0.194267	0.639299	Increase	nonDE	0.65117	0.881715	0.380705	0.837554	Increase	nonDE	0.18702	0.275286	0.783842	0.984576	Increase	nonDE	-1.08887	-1.53095	0.129925	0.752892	Decrease	nonDE	-1.14159	-1.60515	0.112598	0.586432	Decrease	nonDE	-0.625676	-0.882552	0.380255	0.856434	Decrease	nonDE
781	ENSMUSG00000005973	-0.126041	-0.549859	0.584025	0.914165	Decrease	nonDE	0.265369	1.22525	0.224257	0.738419	Increase	nonDE	0.154242	0.689637	0.492518	0.837336	Increase	nonDE	-0.286389	-1.17286	0.244508	0.757663	Decrease	nonDE	0.107645	0.384638	0.701577	0.978271	Increase	nonDE	0.191987	0.692369	0.490811	0.921049	Increase	nonDE	-0.0629784	-0.209542	0.834585	0.955408	Decrease	nonDE	-0.280675	-0.923908	0.358452	0.854658	Decrease	nonDE
782	ENSMUSG00000005981	0.225332	1.0489	0.297541	0.805106	Increase	nonDE	0.175981	0.812069	0.419283	0.842494	Increase	nonDE	-0.27505	-1.16014	0.249615	0.690889	Decrease	nonDE	0.158697	0.712284	0.478465	0.885725	Increase	nonDE	-0.589542	-2.19985	0.03085	0.791578	Decrease	nonDE	-0.185528	-0.751315	0.454778	0.920728	Decrease	nonDE	-0.22906	-0.867288	0.388508	0.803676	Decrease	nonDE	-0.0169016	-0.0695408	0.944741	0.993816	Decrease	nonDE
783	ENSMUSG00000005982	0.00711858	0.0506553	0.959733	0.998496	Increase	nonDE	-0.0297051	-0.210396	0.833921	0.96097	Decrease	nonDE	0.0535284	0.379448	0.705411	0.913424	Increase	nonDE	-0.105633	-0.729277	0.468069	0.88156	Decrease	nonDE	-0.0557745	-0.339802	0.734941	0.984576	Decrease	nonDE	0.101509	0.629327	0.531018	0.9345	Increase	nonDE	-0.0968082	-0.571472	0.569362	0.872081	Decrease	nonDE	0.0866086	0.533092	0.595522	0.932556	Increase	nonDE
784	ENSMUSG00000005983	-0.268664	-0.453115	0.651754	0.942982	Decrease	nonDE	-0.061529	-0.105712	0.916089	0.983291	Decrease	nonDE	-0.719711	-1.1782	0.242385	0.685579	Decrease	nonDE	-0.223584	-0.372658	0.710438	0.944532	Decrease	nonDE	0.0702852	0.107999	0.914281	0.98639	Increase	nonDE	-1.09951	-1.678	0.0974468	0.706593	Decrease	nonDE	-0.843035	-1.28723	0.201912	0.681761	Decrease	nonDE	0.652827	1.02786	0.307269	0.836874	Increase	nonDE
785	ENSMUSG00000005986	0.192357	0.877165	0.383155	0.828931	Increase	nonDE	-0.155338	-0.673247	0.502828	0.888461	Decrease	nonDE	0.136513	0.610817	0.543139	0.86853	Increase	nonDE	-0.0977227	-0.414676	0.679544	0.934213	Decrease	nonDE	-0.242171	-0.8388	0.404206	0.961957	Decrease	nonDE	0.430868	1.6697	0.0990845	0.708703	Increase	nonDE	-0.228293	-0.775889	0.440217	0.830954	Decrease	nonDE	0.13271	0.485721	0.628559	0.944895	Increase	nonDE
786	ENSMUSG00000006005	0.130718	1.29481	0.199298	0.739203	Increase	nonDE	0.107405	1.05969	0.292635	0.787865	Increase	nonDE	0.150627	1.48008	0.142977	0.574562	Increase	nonDE	0.276385	2.72918	0.00788125	0.307074	Increase	nonDE	0.30409	2.70581	0.00840454	0.667906	Increase	nonDE	0.172467	1.51646	0.133542	0.758224	Increase	nonDE	0.337778	2.94261	0.00431087	0.285799	Increase	nonDE	0.414905	3.70889	0.000393244	0.115938	Increase	nonDE
787	ENSMUSG00000006010	0.00592376	0.0414594	0.967038	0.998496	Increase	nonDE	-0.0505465	-0.350789	0.726715	0.943297	Decrease	nonDE	-0.00489883	-0.0339067	0.97304	0.995264	Decrease	nonDE	-0.0820003	-0.556487	0.579509	0.896704	Decrease	nonDE	-0.0290353	-0.196651	0.844625	0.984576	Decrease	nonDE	-0.152951	-1.0224	0.309828	0.871202	Decrease	nonDE	-0.107425	-0.700841	0.485538	0.856374	Decrease	nonDE	0.0161844	0.109245	0.913296	0.983518	Increase	nonDE
788	ENSMUSG00000006014	0.0928894	0.151558	0.880166	0.974963	Increase	nonDE	2.26265	4.61413	2.92875e-05	0.00718519	Increase	DE	1.34302	2.53328	0.0145989	0.280502	Increase	nonDE	1.10557	1.99122	0.0521274	0.527075	Increase	nonDE	0.382789	0.364259	0.717254	0.982078	Increase	nonDE	2.64236	3.00669	0.0041823	0.205808	Increase	nonDE	1.85413	1.90364	0.0629229	0.521881	Increase	nonDE	1.22113	1.18939	0.2401	0.800177	Increase	nonDE
789	ENSMUSG00000006019	1.00834	1.75296	0.0836328	0.621115	Increase	nonDE	0.574416	0.953514	0.343346	0.813297	Increase	nonDE	-0.144426	-0.231319	0.817687	0.959865	Decrease	nonDE	0.860233	1.45433	0.149962	0.679343	Increase	nonDE	0.434092	0.730873	0.467099	0.962162	Increase	nonDE	-0.307443	-0.497934	0.619965	0.963116	Decrease	nonDE	-0.575375	-0.926485	0.35712	0.786608	Decrease	nonDE	0.417729	0.700216	0.485926	0.899237	Increase	nonDE
790	ENSMUSG00000006021	0.237307	0.691768	0.491186	0.885684	Increase	nonDE	-0.613399	-1.57417	0.119594	0.625696	Decrease	nonDE	0.0562426	0.158472	0.874505	0.966109	Increase	nonDE	-0.237046	-0.625422	0.533563	0.893171	Decrease	nonDE	-0.341005	-0.845334	0.400572	0.961957	Decrease	nonDE	-0.163387	-0.413626	0.68031	0.963181	Decrease	nonDE	-0.330505	-0.786085	0.434256	0.828508	Decrease	nonDE	-0.36287	-0.883563	0.379712	0.856265	Decrease	nonDE
791	ENSMUSG00000006024	-0.210975	-1.45189	0.150638	0.69596	Decrease	nonDE	-0.270985	-1.85206	0.0678916	0.532527	Decrease	nonDE	-0.305264	-2.05904	0.0429089	0.398523	Decrease	nonDE	-0.205062	-1.38413	0.17036	0.702523	Decrease	nonDE	-0.192791	-1.19799	0.234634	0.932871	Decrease	nonDE	-0.221742	-1.37288	0.173818	0.787302	Decrease	nonDE	-0.394356	-2.30661	0.0237965	0.417537	Decrease	nonDE	-0.338339	-2.04221	0.0445919	0.592971	Decrease	nonDE
792	ENSMUSG00000006050	0.16913	1.03309	0.30483	0.80834	Increase	nonDE	0.0192054	0.115044	0.908713	0.981176	Increase	nonDE	0.207946	1.26303	0.210433	0.654557	Increase	nonDE	-0.0757838	-0.439412	0.661607	0.925684	Decrease	nonDE	-0.212883	-1.1536	0.25227	0.935407	Decrease	nonDE	0.0214629	0.12034	0.904531	0.978499	Increase	nonDE	-0.00477637	-0.0258135	0.979474	0.990651	Decrease	nonDE	0.219329	1.24968	0.215241	0.785526	Increase	nonDE
793	ENSMUSG00000006057	0.034767	0.240357	0.810699	0.952561	Increase	nonDE	-0.192213	-1.2969	0.19858	0.717905	Decrease	nonDE	0.0576794	0.396696	0.692701	0.907284	Increase	nonDE	-0.126527	-0.845363	0.400556	0.845885	Decrease	nonDE	0.0333863	0.221833	0.825038	0.984576	Increase	nonDE	0.253691	1.72648	0.0883158	0.68752	Increase	nonDE	0.242445	1.61028	0.111474	0.585916	Increase	nonDE	0.314824	2.13976	0.0355767	0.56327	Increase	nonDE
794	ENSMUSG00000006058	-0.192005	-0.848855	0.398622	0.834616	Decrease	nonDE	-0.238021	-1.04292	0.300282	0.792066	Decrease	nonDE	-0.222869	-0.965415	0.337392	0.749524	Decrease	nonDE	-0.400642	-1.66193	0.100637	0.612771	Decrease	nonDE	0.0278775	0.115361	0.908463	0.98639	Increase	nonDE	-0.244576	-0.970501	0.334869	0.879821	Decrease	nonDE	-0.116433	-0.450937	0.653316	0.897348	Decrease	nonDE	-0.469729	-1.74788	0.084514	0.654761	Decrease	nonDE
795	ENSMUSG00000006095	-0.094214	-0.42563	0.671578	0.944608	Decrease	nonDE	-0.132894	-0.595532	0.553253	0.902506	Decrease	nonDE	-0.0300807	-0.13552	0.892558	0.967362	Decrease	nonDE	-0.0792971	-0.350826	0.726688	0.950353	Decrease	nonDE	-0.154066	-0.634083	0.527926	0.970899	Decrease	nonDE	-0.201406	-0.821681	0.413823	0.916138	Decrease	nonDE	-0.621171	-2.22904	0.0287593	0.431093	Decrease	nonDE	-0.272711	-1.08503	0.281331	0.823732	Decrease	nonDE
796	ENSMUSG00000006127	-0.00350521	-0.0117118	0.990686	0.998496	Decrease	nonDE	0.180445	0.621887	0.535873	0.900563	Increase	nonDE	-0.2575	-0.817632	0.416118	0.803924	Decrease	nonDE	-0.0706863	-0.227597	0.82057	0.969202	Decrease	nonDE	0.551091	1.78252	0.0786496	0.869557	Increase	nonDE	-0.29686	-0.835761	0.405903	0.915995	Decrease	nonDE	-0.299347	-0.805857	0.422834	0.822444	Decrease	nonDE	-0.0900702	-0.262412	0.793713	0.948852	Decrease	nonDE
797	ENSMUSG00000006134	0.362689	0.582898	0.561684	0.910595	Increase	nonDE	0.159756	0.251898	0.801799	0.947408	Increase	nonDE	1.42409	2.53686	0.0132302	0.278436	Increase	nonDE	0.23884	0.375563	0.708286	0.943489	Increase	nonDE	0.10059	0.149448	0.881595	0.9851	Increase	nonDE	0.728397	1.1194	0.266485	0.857887	Increase	nonDE	-0.310758	-0.459567	0.647136	0.894872	Decrease	nonDE	0.56892	0.859264	0.392891	0.860646	Increase	nonDE
798	ENSMUSG00000006154	-0.376315	-0.564161	0.575343	0.913562	Decrease	nonDE	-1.58433	-1.90989	0.0622966	0.515492	Decrease	nonDE	-0.359139	-0.538001	0.59313	0.892728	Decrease	nonDE	-1.31612	-1.64577	0.106523	0.62111	Decrease	nonDE	-0.377556	-0.592487	0.556381	0.978271	Decrease	nonDE	-0.554635	-0.830912	0.410249	0.915995	Decrease	nonDE	0.0492521	0.0813273	0.935529	0.986377	Increase	nonDE	-1.09655	-1.47705	0.146372	0.729083	Decrease	nonDE
799	ENSMUSG00000006169	0.373328	2.4391	0.0170515	0.451752	Increase	nonDE	0.432675	2.83585	0.005851	0.181402	Increase	nonDE	0.438289	2.85002	0.00562091	0.2197	Increase	nonDE	0.175406	1.1016	0.274106	0.774893	Increase	nonDE	0.426469	2.48244	0.0152496	0.767936	Increase	nonDE	0.403787	2.35202	0.0212568	0.430975	Increase	nonDE	0.578913	3.34536	0.00127779	0.251212	Increase	nonDE	0.49033	2.85462	0.005548	0.32385	Increase	nonDE
800	ENSMUSG00000006179	0.508176	0.708956	0.480516	0.879656	Increase	nonDE	0.513157	0.715693	0.476369	0.87575	Increase	nonDE	1.30703	1.83181	0.0708894	0.463655	Increase	nonDE	0.745038	1.03944	0.301886	0.799392	Increase	nonDE	0.515915	0.722058	0.47247	0.962162	Increase	nonDE	0.50203	0.702676	0.4844	0.921049	Increase	nonDE	1.33462	1.86952	0.0653932	0.524882	Increase	nonDE	0.891454	1.24738	0.216079	0.785526	Increase	nonDE
801	ENSMUSG00000006191	0.241195	1.11175	0.269743	0.791234	Increase	nonDE	0.0746843	0.336568	0.737368	0.943297	Increase	nonDE	0.179727	0.815846	0.417132	0.804757	Increase	nonDE	0.207342	0.929666	0.355481	0.82557	Increase	nonDE	0.183841	0.829097	0.40964	0.961957	Increase	nonDE	0.0689077	0.307144	0.759572	0.978499	Increase	nonDE	0.00428503	0.0181439	0.985572	0.993672	Increase	nonDE	-0.176329	-0.744281	0.458997	0.887536	Decrease	nonDE
802	ENSMUSG00000006205	0.345144	2.52394	0.0136869	0.443135	Increase	nonDE	0.00108372	0.00764846	0.993917	0.9998	Increase	nonDE	0.0503289	0.354128	0.724221	0.923067	Increase	nonDE	-0.0810454	-0.55721	0.579018	0.896704	Decrease	nonDE	0.133405	0.954376	0.342912	0.952859	Increase	nonDE	0.0997189	0.711278	0.479084	0.921049	Increase	nonDE	-0.00727184	-0.0502796	0.960031	0.986377	Decrease	nonDE	-0.0784913	-0.544977	0.587361	0.92924	Decrease	nonDE
803	ENSMUSG00000006215	-0.464545	-1.54604	0.126241	0.67096	Decrease	nonDE	-0.725901	-2.26258	0.0265114	0.372127	Decrease	nonDE	-0.301845	-0.998192	0.321347	0.736496	Decrease	nonDE	-0.499239	-1.57035	0.120479	0.645317	Decrease	nonDE	-0.00714336	-0.0181548	0.985563	0.999318	Decrease	nonDE	0.467075	1.28243	0.203581	0.810875	Increase	nonDE	-0.176473	-0.422053	0.674175	0.906524	Decrease	nonDE	-0.0848636	-0.209725	0.834442	0.961062	Decrease	nonDE
804	ENSMUSG00000006218	-0.587596	-0.884326	0.379303	0.827301	Decrease	nonDE	-0.768735	-1.15722	0.250798	0.753488	Decrease	nonDE	-0.885292	-1.33464	0.18597	0.630629	Decrease	nonDE	-0.997518	-1.50646	0.136085	0.668697	Decrease	nonDE	1.30351	1.9644	0.0531318	0.835471	Increase	nonDE	1.2884	1.94181	0.0558575	0.59733	Increase	nonDE	1.54688	2.33238	0.0223244	0.413918	Increase	nonDE	0.977028	1.4733	0.144792	0.729081	Increase	nonDE
805	ENSMUSG00000006219	-0.196446	-0.287752	0.774318	0.944608	Decrease	nonDE	0.117269	0.171319	0.864427	0.972223	Increase	nonDE	0.475427	0.694099	0.489731	0.836589	Increase	nonDE	0.991683	1.44933	0.15135	0.680327	Increase	nonDE	-0.840108	-1.24246	0.217877	0.932073	Decrease	nonDE	-0.764286	-1.13059	0.261775	0.85613	Decrease	nonDE	0.0959327	0.142676	0.886923	0.978163	Increase	nonDE	-1.07566	-1.59205	0.115515	0.699597	Decrease	nonDE
806	ENSMUSG00000006241	0.864927	1.23235	0.221608	0.756276	Increase	nonDE	0.696989	0.9894	0.3256	0.808594	Increase	nonDE	0.29177	0.412705	0.680982	0.90323	Increase	nonDE	0.462519	0.654507	0.514757	0.892708	Increase	nonDE	-0.188284	-0.266323	0.79071	0.984576	Decrease	nonDE	1.1366	1.63055	0.107114	0.723977	Increase	nonDE	0.635094	0.899103	0.371431	0.795702	Increase	nonDE	0.182647	0.258294	0.796877	0.948852	Increase	nonDE
807	ENSMUSG00000006262	-0.0423484	-0.149559	0.881508	0.975162	Decrease	nonDE	-0.412577	-1.35987	0.177883	0.697037	Decrease	nonDE	-0.385594	-1.2411	0.218378	0.661652	Decrease	nonDE	0.127255	0.446996	0.656146	0.924091	Increase	nonDE	-0.0345847	-0.113719	0.909759	0.98639	Decrease	nonDE	-0.144349	-0.462849	0.644792	0.963116	Decrease	nonDE	-0.108087	-0.342387	0.733002	0.926669	Decrease	nonDE	-0.653996	-1.90711	0.0602765	0.617474	Decrease	nonDE
808	ENSMUSG00000006273	-0.327825	-2.00694	0.049558	0.578257	Decrease	nonDE	-0.24362	-1.50526	0.137838	0.650999	Decrease	nonDE	-0.37445	-2.25878	0.0277813	0.35143	Decrease	nonDE	-0.180225	-1.09991	0.276042	0.77622	Decrease	nonDE	0.141162	0.731497	0.467504	0.962162	Increase	nonDE	0.0304315	0.155945	0.876633	0.978499	Increase	nonDE	-0.129307	-0.633514	0.528959	0.869718	Decrease	nonDE	-0.0849505	-0.427476	0.67066	0.948852	Decrease	nonDE
809	ENSMUSG00000006276	0.307873	1.12241	0.265212	0.788876	Increase	nonDE	0.526416	1.96515	0.0530432	0.485982	Increase	nonDE	0.471475	1.73626	0.0865619	0.487895	Increase	nonDE	0.599281	2.21446	0.0297877	0.47239	Increase	nonDE	0.619675	2.11346	0.0378362	0.809278	Increase	nonDE	0.370736	1.23515	0.22057	0.821819	Increase	nonDE	0.52209	1.70675	0.0919423	0.560304	Increase	nonDE	0.511972	1.71636	0.0901611	0.665228	Increase	nonDE
810	ENSMUSG00000006281	0.744546	1.30536	0.195701	0.737679	Increase	nonDE	0.437434	0.74336	0.45955	0.865907	Increase	nonDE	0.19866	0.320253	0.749653	0.933619	Increase	nonDE	0.3719	0.612712	0.541892	0.893171	Increase	nonDE	-0.461885	-0.664656	0.508278	0.965184	Decrease	nonDE	0.0489091	0.0718379	0.942919	0.98752	Increase	nonDE	0.322859	0.479473	0.632976	0.887535	Increase	nonDE	0.773302	1.21573	0.227841	0.792596	Increase	nonDE
811	ENSMUSG00000006288	-0.0149708	-0.0553715	0.955988	0.998496	Decrease	nonDE	-0.336223	-1.17807	0.242435	0.750839	Decrease	nonDE	-0.107158	-0.382763	0.702961	0.912206	Decrease	nonDE	-0.541908	-1.75174	0.0838434	0.581729	Decrease	nonDE	0.493723	1.55193	0.124823	0.893828	Increase	nonDE	-0.0154545	-0.0452142	0.964055	0.99372	Decrease	nonDE	0.293095	0.855041	0.39521	0.806602	Increase	nonDE	0.283461	0.86519	0.389652	0.86023	Increase	nonDE
812	ENSMUSG00000006289	0.00986721	0.0295836	0.976477	0.998496	Increase	nonDE	0.0843253	0.256679	0.798118	0.947126	Increase	nonDE	-0.546433	-1.45994	0.148418	0.582658	Decrease	nonDE	-0.207842	-0.583619	0.561201	0.893971	Decrease	nonDE	-0.175719	-0.486491	0.628016	0.978271	Decrease	nonDE	-0.11477	-0.319816	0.749984	0.978499	Decrease	nonDE	0.00799728	0.0220623	0.982456	0.99238	Increase	nonDE	-0.409826	-1.07518	0.285686	0.827456	Decrease	nonDE
813	ENSMUSG00000006299	0.00859889	0.0588447	0.95323	0.99778	Increase	nonDE	-0.0808878	-0.547295	0.585776	0.912237	Decrease	nonDE	-0.105438	-0.70518	0.482849	0.834025	Decrease	nonDE	-0.0653942	-0.435459	0.664461	0.928205	Decrease	nonDE	0.0129243	0.0786485	0.937518	0.989051	Increase	nonDE	-0.0617894	-0.373377	0.709905	0.967886	Decrease	nonDE	0.185568	1.12626	0.26359	0.722833	Increase	nonDE	-0.000108774	-0.000656482	0.999478	0.999974	Decrease	nonDE
814	ENSMUSG00000006301	-0.255539	-0.911839	0.36473	0.823441	Decrease	nonDE	-0.18642	-0.678963	0.499219	0.887025	Decrease	nonDE	0.0445121	0.166849	0.867931	0.966109	Increase	nonDE	0.0445274	0.163806	0.870318	0.986254	Increase	nonDE	-0.0785597	-0.305685	0.760678	0.984576	Decrease	nonDE	0.225457	0.908848	0.366297	0.894975	Increase	nonDE	-0.403986	-1.39988	0.165609	0.649693	Decrease	nonDE	0.0664013	0.259931	0.795618	0.948852	Increase	nonDE
815	ENSMUSG00000006304	0.08777	0.939699	0.350342	0.820866	Increase	nonDE	0.0766726	0.819606	0.414998	0.839697	Increase	nonDE	0.168621	1.80498	0.0750295	0.472698	Increase	nonDE	0.184718	1.96253	0.0533524	0.529516	Increase	nonDE	0.0851377	0.944884	0.347706	0.954473	Increase	nonDE	0.130658	1.4602	0.148349	0.769057	Increase	nonDE	0.350071	3.89868	0.000206655	0.184288	Increase	nonDE	0.242629	2.72098	0.00806131	0.36416	Increase	nonDE
816	ENSMUSG00000006307	-0.409192	-1.01133	0.315085	0.811657	Decrease	nonDE	0.0299811	0.0798337	0.936581	0.990466	Increase	nonDE	-0.185964	-0.471028	0.638978	0.900467	Decrease	nonDE	-0.646382	-1.46475	0.147137	0.678676	Decrease	nonDE	-0.342879	-0.703201	0.484091	0.962316	Decrease	nonDE	-0.263636	-0.55371	0.581412	0.956006	Decrease	nonDE	0.0802484	0.170089	0.865395	0.969625	Increase	nonDE	0.00978573	0.0208508	0.98342	0.999974	Increase	nonDE
817	ENSMUSG00000006315	0.00139424	0.0103808	0.991745	0.998496	Increase	nonDE	-0.34202	-2.45219	0.0164881	0.305372	Decrease	nonDE	0.0157364	0.116353	0.907679	0.970147	Increase	nonDE	-0.247555	-1.76232	0.0820266	0.579799	Decrease	nonDE	-0.109185	-0.730708	0.467199	0.962162	Decrease	nonDE	-0.123499	-0.826561	0.411068	0.915995	Decrease	nonDE	-0.214369	-1.37551	0.173006	0.65312	Decrease	nonDE	-0.0970977	-0.645907	0.520281	0.914476	Decrease	nonDE
818	ENSMUSG00000006333	-0.576696	-1.96859	0.0551516	0.58621	Decrease	nonDE	-0.267719	-0.945952	0.349204	0.816481	Decrease	nonDE	-0.527446	-1.79387	0.0795264	0.480157	Decrease	nonDE	0.0419807	0.150749	0.880844	0.988133	Increase	nonDE	-0.0291691	-0.100027	0.920766	0.98639	Decrease	nonDE	0.164227	0.574733	0.568322	0.950652	Increase	nonDE	-0.66956	-2.05187	0.0460034	0.483236	Decrease	nonDE	0.0429815	0.14769	0.883244	0.975476	Increase	nonDE
819	ENSMUSG00000006335	0.00945555	0.0206221	0.983601	0.998496	Increase	nonDE	0.331464	0.758827	0.450298	0.863006	Increase	nonDE	0.186956	0.416005	0.678576	0.902847	Increase	nonDE	0.106313	0.231172	0.817801	0.968432	Increase	nonDE	0.298895	0.554907	0.580584	0.978271	Increase	nonDE	0.31194	0.586639	0.559181	0.946195	Increase	nonDE	0.187295	0.338379	0.736008	0.927566	Increase	nonDE	0.268711	0.497828	0.62004	0.941776	Increase	nonDE
820	ENSMUSG00000006342	0.816838	1.94564	0.0553875	0.58621	Increase	nonDE	0.0610546	0.130384	0.896606	0.978599	Increase	nonDE	0.356092	0.791958	0.430845	0.810641	Increase	nonDE	0.43046	0.952645	0.343784	0.8217	Increase	nonDE	0.875939	1.34949	0.181176	0.918971	Increase	nonDE	0.994159	1.53361	0.129269	0.751982	Increase	nonDE	1.33473	2.06237	0.0425823	0.478347	Increase	nonDE	1.15654	1.78705	0.0779081	0.644658	Increase	nonDE
821	ENSMUSG00000006344	0.776304	1.0051	0.318238	0.812739	Increase	nonDE	-0.099411	-0.126389	0.899779	0.978613	Decrease	nonDE	1.11142	1.46176	0.14819	0.582237	Increase	nonDE	0.432354	0.55152	0.582998	0.897834	Increase	nonDE	-0.746972	-0.990505	0.32527	0.946844	Decrease	nonDE	-0.612158	-0.813525	0.41862	0.916998	Decrease	nonDE	-1.05675	-1.39752	0.166583	0.64975	Decrease	nonDE	-0.889454	-1.17761	0.24286	0.801528	Decrease	nonDE
822	ENSMUSG00000006345	0.776752	1.12494	0.264145	0.787977	Increase	nonDE	-0.368217	-0.533869	0.594987	0.915084	Decrease	nonDE	0.688067	0.99525	0.322766	0.737676	Increase	nonDE	-0.600808	-0.873256	0.385268	0.838617	Decrease	nonDE	-0.252298	-0.365607	0.715672	0.981443	Decrease	nonDE	-0.353283	-0.51191	0.610195	0.963116	Decrease	nonDE	-0.221427	-0.321007	0.749085	0.929247	Decrease	nonDE	-0.57878	-0.839229	0.403967	0.864079	Decrease	nonDE
823	ENSMUSG00000006356	0.0184977	0.125904	0.90014	0.980412	Increase	nonDE	-0.15912	-1.06227	0.291469	0.787374	Decrease	nonDE	0.0537542	0.36451	0.716487	0.919427	Increase	nonDE	-0.147724	-0.97054	0.334849	0.818034	Decrease	nonDE	-0.148775	-0.763872	0.447303	0.962162	Decrease	nonDE	-0.29674	-1.49404	0.139296	0.766732	Decrease	nonDE	-0.0550624	-0.279112	0.780915	0.939147	Decrease	nonDE	-0.270529	-1.35197	0.180385	0.763733	Decrease	nonDE
824	ENSMUSG00000006360	-1.3957	-1.97077	0.0524835	0.585094	Decrease	nonDE	-1.59842	-2.25447	0.0271201	0.375594	Decrease	nonDE	0.0635665	0.096162	0.923651	0.973837	Increase	nonDE	-0.556869	-0.794624	0.429369	0.861902	Decrease	nonDE	-0.833105	-1.16573	0.247461	0.935407	Decrease	nonDE	-0.631196	-0.889466	0.376629	0.900371	Decrease	nonDE	-0.33214	-0.469263	0.640259	0.891206	Decrease	nonDE	-0.964063	-1.3454	0.182595	0.76479	Decrease	nonDE
825	ENSMUSG00000006362	-0.234771	-1.63809	0.105528	0.656362	Decrease	nonDE	-0.213096	-1.48902	0.140611	0.655539	Decrease	nonDE	-0.246236	-1.69795	0.0936001	0.503873	Decrease	nonDE	-0.307933	-2.09218	0.0397536	0.501231	Decrease	nonDE	-0.390265	-2.38316	0.0196575	0.769295	Decrease	nonDE	-0.210571	-1.31699	0.191789	0.800617	Decrease	nonDE	-0.0368298	-0.228507	0.819864	0.951158	Decrease	nonDE	-0.442888	-2.6708	0.00924761	0.388814	Decrease	nonDE
826	ENSMUSG00000006369	-0.385521	-0.786992	0.433729	0.854833	Decrease	nonDE	0.376696	0.861056	0.39191	0.8298	Increase	nonDE	0.444181	1.01381	0.313883	0.730922	Increase	nonDE	0.430987	0.978638	0.330857	0.81501	Increase	nonDE	-0.412985	-0.830714	0.408731	0.961957	Decrease	nonDE	0.285431	0.636099	0.526618	0.933339	Increase	nonDE	0.201569	0.42966	0.668656	0.903912	Increase	nonDE	0.201262	0.436729	0.663543	0.948852	Increase	nonDE
827	ENSMUSG00000006373	0.0886294	0.512301	0.609923	0.922614	Increase	nonDE	0.0972421	0.561247	0.576276	0.910431	Increase	nonDE	0.057321	0.325843	0.745437	0.93144	Increase	nonDE	0.121324	0.6895	0.492604	0.890102	Increase	nonDE	5.78014e-05	0.000289624	0.99977	0.999967	Increase	nonDE	-0.203033	-0.996179	0.322317	0.874516	Decrease	nonDE	0.200518	1.00389	0.318609	0.76656	Increase	nonDE	-0.00585698	-0.0291038	0.976858	0.999974	Decrease	nonDE
828	ENSMUSG00000006378	0.085686	0.209538	0.834587	0.959906	Increase	nonDE	-0.0381093	-0.0910319	0.927706	0.987305	Decrease	nonDE	-0.363809	-0.817573	0.416151	0.803924	Decrease	nonDE	-0.699247	-1.47897	0.143273	0.675767	Decrease	nonDE	-0.195191	-0.387087	0.699771	0.978271	Decrease	nonDE	0.190582	0.39552	0.693565	0.963181	Increase	nonDE	0.666966	1.43084	0.156566	0.639255	Increase	nonDE	0.366393	0.775525	0.440431	0.877953	Increase	nonDE
829	ENSMUSG00000006386	-0.952088	-1.70257	0.0938121	0.641378	Decrease	nonDE	-1.10974	-1.91729	0.0599542	0.50803	Decrease	nonDE	0.361343	0.79985	0.426945	0.808474	Increase	nonDE	-0.206716	-0.413485	0.680722	0.934647	Decrease	nonDE	-0.329366	-0.510068	0.61187	0.978271	Decrease	nonDE	-1.21601	-1.67779	0.0985782	0.70829	Decrease	nonDE	-0.598484	-0.883428	0.380522	0.798711	Decrease	nonDE	-0.63526	-0.947401	0.347225	0.851502	Decrease	nonDE
830	ENSMUSG00000006390	0.683127	1.67849	0.09735	0.645664	Increase	nonDE	0.405465	0.960805	0.33969	0.812732	Increase	nonDE	1.16663	3.0134	0.00350639	0.180362	Increase	nonDE	0.321027	0.738335	0.46258	0.877963	Increase	nonDE	-0.0313594	-0.0885022	0.92971	0.987038	Decrease	nonDE	-0.1127	-0.315014	0.753612	0.978499	Decrease	nonDE	0.162136	0.455211	0.650253	0.896389	Increase	nonDE	0.15418	0.447456	0.655815	0.948852	Increase	nonDE
831	ENSMUSG00000006392	-0.164249	-0.854489	0.395514	0.833055	Decrease	nonDE	-0.523003	-2.58394	0.0116813	0.261563	Decrease	nonDE	-0.109756	-0.569289	0.570835	0.882878	Decrease	nonDE	-0.223517	-1.12505	0.264099	0.768885	Decrease	nonDE	0.126418	0.575503	0.566647	0.978271	Increase	nonDE	-0.0705	-0.313042	0.755104	0.978499	Decrease	nonDE	-0.0560825	-0.240032	0.810951	0.947825	Decrease	nonDE	-0.0161372	-0.0714035	0.943264	0.993266	Decrease	nonDE
832	ENSMUSG00000006395	0.159233	0.407906	0.684487	0.944608	Increase	nonDE	0.368668	0.979734	0.330319	0.810921	Increase	nonDE	0.332848	0.867452	0.388419	0.787256	Increase	nonDE	0.05514	0.136129	0.892078	0.990171	Increase	nonDE	-1.42048	-2.56342	0.0123352	0.73128	Decrease	nonDE	-0.737686	-1.40789	0.163232	0.782826	Decrease	nonDE	-0.97883	-1.79872	0.076024	0.542676	Decrease	nonDE	-1.33956	-2.43109	0.0174044	0.480097	Decrease	nonDE
833	ENSMUSG00000006403	0.0885177	0.256583	0.798201	0.948064	Increase	nonDE	0.998962	3.25018	0.0017267	0.0916286	Increase	nonDE	0.0047569	0.0133785	0.989361	0.997018	Increase	nonDE	-0.322636	-0.843763	0.401479	0.846145	Decrease	nonDE	-0.442727	-1.37406	0.173507	0.914584	Decrease	nonDE	0.545992	1.97005	0.0525162	0.588972	Increase	nonDE	-0.369475	-1.11464	0.268558	0.725294	Decrease	nonDE	-0.527586	-1.60311	0.113105	0.695354	Decrease	nonDE
834	ENSMUSG00000006411	-0.330156	-0.495226	0.621867	0.928385	Decrease	nonDE	0.253181	0.382024	0.703507	0.943297	Increase	nonDE	-0.634496	-0.950906	0.34466	0.754969	Decrease	nonDE	0.72372	1.10532	0.272498	0.773697	Increase	nonDE	-0.796144	-1.20205	0.233068	0.932871	Decrease	nonDE	-1.59748	-2.42027	0.0178919	0.410399	Decrease	nonDE	0.166883	0.25382	0.800319	0.944229	Increase	nonDE	0.168158	0.257485	0.797499	0.948852	Increase	nonDE
835	ENSMUSG00000006412	0.0284421	0.273472	0.785231	0.944608	Increase	nonDE	-0.207699	-1.94522	0.0554391	0.493154	Decrease	nonDE	0.0125048	0.118894	0.905672	0.970006	Increase	nonDE	-0.159884	-1.47904	0.143253	0.675767	Decrease	nonDE	-0.144823	-1.19153	0.237144	0.934545	Decrease	nonDE	-0.0379733	-0.316674	0.752357	0.978499	Decrease	nonDE	-0.142458	-1.14596	0.255399	0.718325	Decrease	nonDE	-0.133367	-1.09294	0.277864	0.822083	Decrease	nonDE
836	ENSMUSG00000006418	-1.24036	-2.54698	0.0128826	0.440637	Decrease	nonDE	-0.0689822	-0.177352	0.859702	0.970915	Decrease	nonDE	-0.572944	-1.32148	0.190298	0.634538	Decrease	nonDE	-0.74735	-1.65266	0.102516	0.613733	Decrease	nonDE	-0.546073	-1.09093	0.278744	0.937466	Decrease	nonDE	-0.18711	-0.397486	0.69212	0.963181	Decrease	nonDE	-1.87507	-3.18208	0.00211687	0.254639	Decrease	nonDE	-0.216006	-0.44755	0.655748	0.948852	Decrease	nonDE
837	ENSMUSG00000006423	0.12851	0.50061	0.618089	0.926504	Increase	nonDE	0.264747	1.0484	0.297767	0.789926	Increase	nonDE	0.0784949	0.298156	0.766396	0.940368	Increase	nonDE	0.00830685	0.0310242	0.975331	0.997985	Increase	nonDE	0.315024	1.05792	0.293435	0.940948	Increase	nonDE	0.298665	0.998102	0.32139	0.874516	Increase	nonDE	-0.165709	-0.490582	0.625133	0.883695	Decrease	nonDE	-0.041917	-0.131536	0.895698	0.979	Decrease	nonDE
838	ENSMUSG00000006435	0.41231	3.00789	0.00357854	0.329226	Increase	nonDE	0.174382	1.2412	0.218398	0.732285	Increase	nonDE	0.42388	3.07401	0.00294401	0.171261	Increase	nonDE	-0.0478668	-0.327013	0.744568	0.955586	Decrease	nonDE	0.105199	0.674018	0.50237	0.964272	Increase	nonDE	0.0374319	0.238276	0.812316	0.978499	Increase	nonDE	0.203401	1.28896	0.201372	0.681086	Increase	nonDE	-0.0237643	-0.149285	0.881729	0.97508	Decrease	nonDE
839	ENSMUSG00000006442	-0.363812	-2.28434	0.0251374	0.491127	Decrease	nonDE	-0.603755	-3.67484	0.000440485	0.03747	Decrease	DE	-0.167378	-1.0666	0.289523	0.717471	Decrease	nonDE	-0.147192	-0.928866	0.355893	0.825572	Decrease	nonDE	-0.308885	-1.81719	0.0731218	0.861092	Decrease	nonDE	-0.324239	-1.91041	0.059844	0.608948	Decrease	nonDE	-0.16167	-0.943494	0.348412	0.782741	Decrease	nonDE	-0.0361111	-0.218635	0.827519	0.957342	Decrease	nonDE
840	ENSMUSG00000006456	-0.011343	-0.0354932	0.971779	0.998496	Decrease	nonDE	0.043946	0.138712	0.890044	0.977405	Increase	nonDE	0.250611	0.803142	0.424392	0.807384	Increase	nonDE	0.0434083	0.134083	0.893691	0.990502	Increase	nonDE	-0.0386184	-0.115688	0.908204	0.98639	Decrease	nonDE	-0.168155	-0.493206	0.623286	0.963116	Decrease	nonDE	0.273312	0.840909	0.403031	0.810593	Increase	nonDE	-0.0310816	-0.0927791	0.926323	0.98734	Decrease	nonDE
841	ENSMUSG00000006457	0.415918	0.611948	0.542394	0.906025	Increase	nonDE	0.606009	0.892075	0.375162	0.82133	Increase	nonDE	-0.683243	-1.01128	0.315084	0.731953	Decrease	nonDE	0.098735	0.145386	0.88479	0.988955	Increase	nonDE	0.119931	0.177586	0.859519	0.984576	Increase	nonDE	0.098969	0.146578	0.883852	0.978499	Increase	nonDE	0.769962	1.13756	0.258871	0.719234	Increase	nonDE	-0.212121	-0.314721	0.753834	0.948852	Decrease	nonDE
842	ENSMUSG00000006463	-0.982576	-1.58732	0.116789	0.662723	Decrease	nonDE	-0.699371	-1.15521	0.251795	0.754825	Decrease	nonDE	-0.893991	-1.43874	0.154525	0.592705	Decrease	nonDE	-1.24531	-1.91615	0.0592853	0.537825	Decrease	nonDE	0.275469	0.369894	0.712539	0.980508	Increase	nonDE	-0.244982	-0.320428	0.749565	0.978499	Decrease	nonDE	0.0964804	0.126569	0.899632	0.983529	Increase	nonDE	-0.625562	-0.814102	0.41825	0.867046	Decrease	nonDE
843	ENSMUSG00000006464	0.326396	0.869055	0.387547	0.829957	Increase	nonDE	0.374842	1.00895	0.316191	0.802953	Increase	nonDE	-0.0580049	-0.144966	0.885121	0.966109	Decrease	nonDE	0.343402	0.894136	0.374066	0.834591	Increase	nonDE	0.322422	0.709879	0.479947	0.962162	Increase	nonDE	0.429824	0.97145	0.334399	0.879821	Increase	nonDE	0.244512	0.516503	0.607	0.878647	Increase	nonDE	0.616264	1.4006	0.165396	0.751005	Increase	nonDE
844	ENSMUSG00000006471	-0.0851093	-0.17105	0.864638	0.972685	Decrease	nonDE	-0.0974771	-0.195242	0.845723	0.966186	Decrease	nonDE	-0.199833	-0.389579	0.697935	0.909847	Decrease	nonDE	0.278425	0.57448	0.567336	0.894631	Increase	nonDE	0.230868	0.389312	0.698131	0.978271	Increase	nonDE	-0.167295	-0.272789	0.785754	0.978499	Decrease	nonDE	1.06935	1.93559	0.0566294	0.510448	Increase	nonDE	0.968712	1.75756	0.0828405	0.651409	Increase	nonDE
845	ENSMUSG00000006476	0.0925616	0.703668	0.483817	0.881302	Increase	nonDE	-0.181129	-1.33623	0.18551	0.706953	Decrease	nonDE	0.0820493	0.618818	0.53791	0.867544	Increase	nonDE	-0.165991	-1.2047	0.232104	0.749391	Decrease	nonDE	-0.133505	-1.05306	0.295693	0.942085	Decrease	nonDE	-0.0840707	-0.668427	0.505912	0.924354	Decrease	nonDE	0.0169407	0.132995	0.894553	0.981232	Increase	nonDE	-0.0523816	-0.414325	0.679818	0.948852	Decrease	nonDE
846	ENSMUSG00000006494	-0.0513725	-0.263861	0.7926	0.945667	Decrease	nonDE	-0.345687	-1.70817	0.0916777	0.586991	Decrease	nonDE	-0.0899081	-0.453687	0.651344	0.900467	Decrease	nonDE	0.0896004	0.458806	0.64768	0.921441	Increase	nonDE	-0.145644	-0.565511	0.573388	0.978271	Decrease	nonDE	-0.30417	-1.15647	0.251103	0.848237	Decrease	nonDE	0.0545912	0.21174	0.832876	0.954897	Increase	nonDE	0.0259135	0.101904	0.919101	0.985903	Increase	nonDE
847	ENSMUSG00000006498	-0.183892	-0.580434	0.563335	0.910595	Decrease	nonDE	0.153542	0.5142	0.608601	0.919364	Increase	nonDE	0.0798788	0.26271	0.793483	0.95054	Increase	nonDE	0.0214702	0.0683146	0.945714	0.997985	Increase	nonDE	-0.265494	-0.861692	0.391562	0.961957	Decrease	nonDE	0.392643	1.3978	0.166231	0.785645	Increase	nonDE	-0.204682	-0.633989	0.527988	0.869718	Decrease	nonDE	-0.230765	-0.74026	0.461418	0.888772	Decrease	nonDE
848	ENSMUSG00000006517	0.327634	1.71844	0.0897796	0.633774	Increase	nonDE	0.178534	0.919594	0.360688	0.816755	Increase	nonDE	0.311145	1.61613	0.1102	0.527709	Increase	nonDE	-0.0602367	-0.293761	0.769739	0.956266	Decrease	nonDE	0.146809	0.667754	0.506309	0.965184	Increase	nonDE	0.144563	0.659553	0.51153	0.925531	Increase	nonDE	0.376143	1.7299	0.0876992	0.552287	Increase	nonDE	0.176836	0.800477	0.425924	0.872452	Increase	nonDE
849	ENSMUSG00000006519	0.118357	0.267772	0.789598	0.945099	Increase	nonDE	0.661403	1.61152	0.111204	0.615929	Increase	nonDE	0.193774	0.437701	0.662842	0.900962	Increase	nonDE	0.547679	1.28355	0.203189	0.734435	Increase	nonDE	0.284726	0.57036	0.570112	0.978271	Increase	nonDE	0.765223	1.63263	0.106674	0.722937	Increase	nonDE	0.693787	1.42388	0.158565	0.642152	Increase	nonDE	1.10167	2.40124	0.0187787	0.480097	Increase	nonDE
850	ENSMUSG00000006522	0.0675367	0.149155	0.882039	0.975309	Increase	nonDE	0.167229	0.379	0.706315	0.943297	Increase	nonDE	-0.011428	-0.0245335	0.980526	0.996128	Decrease	nonDE	-0.300137	-0.608126	0.545894	0.893171	Decrease	nonDE	-0.794156	-1.50458	0.13881	0.904804	Decrease	nonDE	0.333098	0.765418	0.44767	0.920685	Increase	nonDE	0.217867	0.47876	0.634225	0.888224	Increase	nonDE	0.213328	0.479862	0.633447	0.945205	Increase	nonDE
851	ENSMUSG00000006526	0.136421	0.383319	0.702551	0.944608	Increase	nonDE	0.0949969	0.265509	0.791335	0.945057	Increase	nonDE	0.417857	1.21854	0.226781	0.669544	Increase	nonDE	0.338685	0.961161	0.339512	0.819813	Increase	nonDE	0.304531	0.745137	0.458482	0.962162	Increase	nonDE	0.469605	1.18812	0.238477	0.838988	Increase	nonDE	0.497918	1.24165	0.218174	0.692789	Increase	nonDE	0.104715	0.249848	0.803377	0.950056	Increase	nonDE
852	ENSMUSG00000006527	-0.0719055	-0.445164	0.657464	0.944608	Decrease	nonDE	0.114749	0.7254	0.470429	0.873299	Increase	nonDE	0.0361528	0.224182	0.823216	0.963069	Increase	nonDE	-0.135433	-0.811715	0.419485	0.857348	Decrease	nonDE	-0.0130264	-0.0705591	0.943934	0.991493	Decrease	nonDE	-0.0557813	-0.302527	0.763075	0.978499	Decrease	nonDE	-0.0304342	-0.159773	0.873483	0.971482	Decrease	nonDE	0.0787799	0.427841	0.669974	0.948852	Increase	nonDE
853	ENSMUSG00000006575	-0.241742	-1.83845	0.0698943	0.60962	Decrease	nonDE	-0.190884	-1.45765	0.149048	0.664171	Decrease	nonDE	-0.344786	-2.56487	0.0122878	0.278436	Decrease	nonDE	-0.39736	-2.91303	0.00469502	0.259813	Decrease	nonDE	-0.190383	-1.21641	0.227584	0.932073	Decrease	nonDE	-0.16204	-1.0395	0.30186	0.869166	Decrease	nonDE	-0.427481	-2.57728	0.0118902	0.368469	Decrease	nonDE	-0.280153	-1.75873	0.08264	0.651409	Decrease	nonDE
854	ENSMUSG00000006576	0.328293	2.13486	0.0361498	0.529363	Increase	nonDE	0.132425	0.843434	0.401758	0.834106	Increase	nonDE	0.20628	1.31235	0.193538	0.638392	Increase	nonDE	-0.168969	-1.02444	0.309029	0.804041	Decrease	nonDE	-0.231509	-1.20537	0.231976	0.932871	Decrease	nonDE	-0.211144	-1.10131	0.274403	0.859767	Decrease	nonDE	0.0807122	0.425721	0.671571	0.904912	Increase	nonDE	0.0641001	0.342078	0.733281	0.948852	Increase	nonDE
855	ENSMUSG00000006585	-0.828628	-1.18899	0.238136	0.770913	Decrease	nonDE	0.191985	0.282511	0.778318	0.943297	Increase	nonDE	-0.743572	-1.06693	0.289373	0.717338	Decrease	nonDE	-0.0105731	-0.0153145	0.987821	0.998024	Decrease	nonDE	-0.273279	-0.382259	0.703334	0.978613	Decrease	nonDE	0.501488	0.699335	0.486473	0.921049	Increase	nonDE	1.15723	1.61805	0.109786	0.583624	Increase	nonDE	0.768252	1.0723	0.286973	0.827456	Increase	nonDE
856	ENSMUSG00000006586	0.100647	0.748426	0.456508	0.867377	Increase	nonDE	0.204601	1.53643	0.128577	0.637535	Increase	nonDE	0.301072	2.26366	0.0264418	0.348393	Increase	nonDE	0.054779	0.397834	0.691866	0.938754	Increase	nonDE	0.0796299	0.54931	0.5844	0.978271	Increase	nonDE	-0.0337431	-0.230253	0.818512	0.978499	Decrease	nonDE	0.154588	1.04813	0.297893	0.749737	Increase	nonDE	-0.0293117	-0.19887	0.842894	0.964491	Decrease	nonDE
857	ENSMUSG00000006589	0.284776	1.39177	0.168042	0.718164	Increase	nonDE	0.444003	2.21444	0.0297893	0.39091	Increase	nonDE	0.444582	2.19782	0.0310001	0.360865	Increase	nonDE	0.0336195	0.155447	0.87688	0.98737	Increase	nonDE	0.163603	0.79811	0.427288	0.961957	Increase	nonDE	0.353404	1.76696	0.0812402	0.671151	Increase	nonDE	0.163499	0.776173	0.44005	0.830954	Increase	nonDE	0.183976	0.891483	0.375478	0.85592	Increase	nonDE
858	ENSMUSG00000006599	-0.203876	-1.04755	0.298157	0.805279	Decrease	nonDE	0.116505	0.621969	0.53582	0.900563	Increase	nonDE	0.03127	0.163734	0.870374	0.966109	Increase	nonDE	-0.0861805	-0.439152	0.661795	0.92578	Decrease	nonDE	0.0980814	0.429534	0.668748	0.978271	Increase	nonDE	0.070278	0.307964	0.75895	0.978499	Increase	nonDE	-0.118402	-0.486321	0.628136	0.884958	Decrease	nonDE	0.17587	0.772974	0.44193	0.878569	Increase	nonDE
859	ENSMUSG00000006611	0.0767581	0.164164	0.870037	0.973777	Increase	nonDE	0.434456	0.974828	0.332731	0.811357	Increase	nonDE	0.603845	1.3778	0.172298	0.615681	Increase	nonDE	0.546084	1.21703	0.22735	0.744622	Increase	nonDE	0.634142	1.40867	0.163002	0.910608	Increase	nonDE	0.632165	1.40405	0.164369	0.784981	Increase	nonDE	1.01827	2.31005	0.0235952	0.416496	Increase	nonDE	0.687345	1.51041	0.135075	0.72072	Increase	nonDE
860	ENSMUSG00000006638	-0.00911756	-0.0152382	0.987882	0.998496	Decrease	nonDE	0.972335	1.63599	0.105968	0.611366	Increase	nonDE	-0.0992154	-0.165894	0.86868	0.966109	Decrease	nonDE	-0.019005	-0.0317781	0.974732	0.997985	Decrease	nonDE	0.791965	1.34586	0.182341	0.918971	Increase	nonDE	-0.21034	-0.352272	0.725607	0.973167	Decrease	nonDE	1.25038	2.15962	0.0339493	0.456831	Increase	nonDE	0.682953	1.15586	0.251351	0.803509	Increase	nonDE
861	ENSMUSG00000006641	-0.372228	-0.641808	0.522924	0.901455	Decrease	nonDE	-0.42613	-0.727308	0.469267	0.872586	Decrease	nonDE	-0.385948	-0.654138	0.514993	0.851589	Decrease	nonDE	-0.0162261	-0.0287718	0.977122	0.997985	Decrease	nonDE	-1.74221	-2.59296	0.0114041	0.714463	Decrease	nonDE	-1.58441	-2.36206	0.020729	0.42928	Decrease	nonDE	0.303832	0.512802	0.609574	0.878647	Increase	nonDE	0.356676	0.624957	0.533867	0.9178	Increase	nonDE
862	ENSMUSG00000006649	-0.589558	-0.957725	0.341232	0.817666	Decrease	nonDE	-0.584542	-0.949958	0.345138	0.814371	Decrease	nonDE	0.475605	0.768243	0.444718	0.816736	Increase	nonDE	-0.0159638	-0.0258755	0.979424	0.997985	Decrease	nonDE	-0.276537	-0.44836	0.655166	0.978271	Decrease	nonDE	-0.285184	-0.462477	0.645058	0.963116	Decrease	nonDE	0.15058	0.243796	0.808045	0.946956	Increase	nonDE	0.368872	0.596264	0.552767	0.922515	Increase	nonDE
863	ENSMUSG00000006651	0.102489	0.828892	0.409867	0.838533	Increase	nonDE	-0.115774	-0.913081	0.364205	0.816755	Decrease	nonDE	-0.0157184	-0.124447	0.901303	0.969121	Decrease	nonDE	0.0245525	0.193247	0.847302	0.97867	Increase	nonDE	-0.144528	-1.09911	0.27533	0.937466	Decrease	nonDE	-0.158934	-1.20617	0.231646	0.833636	Decrease	nonDE	0.0627768	0.477201	0.634644	0.888224	Increase	nonDE	-0.00979451	-0.0751725	0.940283	0.992029	Decrease	nonDE
864	ENSMUSG00000006673	-0.437745	-2.14066	0.0355009	0.525314	Decrease	nonDE	-0.262654	-1.32057	0.190598	0.712397	Decrease	nonDE	-0.229152	-1.14001	0.257855	0.696389	Decrease	nonDE	-0.325803	-1.57904	0.11847	0.642033	Decrease	nonDE	-0.233481	-1.01431	0.313647	0.945397	Decrease	nonDE	-0.0643264	-0.286984	0.774904	0.978499	Decrease	nonDE	-0.101282	-0.433162	0.666121	0.902798	Decrease	nonDE	0.0448042	0.200348	0.841742	0.964204	Increase	nonDE
865	ENSMUSG00000006675	-0.155081	-0.793757	0.429803	0.851404	Decrease	nonDE	-0.268322	-1.34985	0.181062	0.701529	Decrease	nonDE	0.0980428	0.512142	0.610033	0.896096	Increase	nonDE	-0.244604	-1.20853	0.23058	0.746639	Decrease	nonDE	0.0705686	0.318262	0.751158	0.984576	Increase	nonDE	0.0512003	0.231497	0.817549	0.978499	Increase	nonDE	-0.26222	-1.08792	0.280059	0.732989	Decrease	nonDE	0.0602524	0.268309	0.789187	0.948852	Increase	nonDE
866	ENSMUSG00000006676	-0.22999	-1.19669	0.235138	0.768785	Decrease	nonDE	-0.725637	-3.46858	0.000864091	0.0603872	Decrease	nonDE	-0.358824	-1.8004	0.0757564	0.474262	Decrease	nonDE	-0.69898	-3.24443	0.00174896	0.191009	Decrease	nonDE	-0.169957	-0.723066	0.471854	0.962162	Decrease	nonDE	-0.0495194	-0.215093	0.83027	0.978499	Decrease	nonDE	-0.416258	-1.61072	0.111378	0.585916	Decrease	nonDE	-0.0644927	-0.276804	0.782681	0.948852	Decrease	nonDE
867	ENSMUSG00000006678	0.567788	2.25488	0.0270134	0.498055	Increase	nonDE	0.585376	2.32392	0.0227985	0.349845	Increase	nonDE	0.585699	2.30114	0.0241198	0.341103	Increase	nonDE	0.598828	2.33103	0.0223993	0.434833	Increase	nonDE	0.246368	1.02449	0.308846	0.945397	Increase	nonDE	0.573747	2.49981	0.014577	0.375585	Increase	nonDE	-0.143949	-0.543073	0.588665	0.875195	Decrease	nonDE	-0.11461	-0.447189	0.656007	0.948852	Decrease	nonDE
868	ENSMUSG00000006699	-0.51956	-2.42717	0.0189844	0.455725	Decrease	nonDE	-0.351694	-1.67393	0.100592	0.605828	Decrease	nonDE	-0.728098	-3.27938	0.00193102	0.14593	Decrease	nonDE	-0.526674	-2.41171	0.0197162	0.410094	Decrease	nonDE	-0.144002	-0.587176	0.559813	0.978271	Decrease	nonDE	-0.244954	-0.988094	0.328018	0.87594	Decrease	nonDE	-0.330655	-1.27386	0.208793	0.687355	Decrease	nonDE	-0.198209	-0.798002	0.428765	0.873632	Decrease	nonDE
869	ENSMUSG00000006705	0.378197	1.81378	0.0736495	0.614453	Increase	nonDE	0.101851	0.47111	0.638909	0.932728	Increase	nonDE	0.460842	2.20368	0.0305683	0.360865	Increase	nonDE	0.380402	1.78769	0.0778034	0.574068	Increase	nonDE	-0.420224	-1.82326	0.0721869	0.859282	Decrease	nonDE	-0.0762839	-0.34899	0.72806	0.973447	Decrease	nonDE	0.135501	0.617509	0.538741	0.870459	Increase	nonDE	0.0642122	0.295243	0.768611	0.948852	Increase	nonDE
870	ENSMUSG00000006711	0.000774243	0.00623449	0.995042	0.998711	Increase	nonDE	0.15419	1.26013	0.211471	0.727241	Increase	nonDE	0.221459	1.80647	0.0747941	0.472431	Increase	nonDE	-0.0105288	-0.083184	0.933923	0.997985	Decrease	nonDE	0.126654	0.807946	0.421638	0.961957	Increase	nonDE	0.163833	1.05359	0.2954	0.86607	Increase	nonDE	0.302894	1.92009	0.0585909	0.516958	Increase	nonDE	0.225999	1.44707	0.151979	0.73445	Increase	nonDE
871	ENSMUSG00000006715	-0.139145	-0.224475	0.822989	0.9561	Decrease	nonDE	-0.409174	-0.648027	0.518916	0.896283	Decrease	nonDE	-0.153443	-0.248142	0.804692	0.955175	Decrease	nonDE	-1.04005	-1.60772	0.112034	0.629187	Decrease	nonDE	0.512261	0.762701	0.447998	0.962162	Increase	nonDE	-1.35924	-1.96679	0.0528494	0.588972	Decrease	nonDE	0.208963	0.304068	0.761906	0.933426	Increase	nonDE	0.957687	1.47837	0.143433	0.7287	Increase	nonDE
872	ENSMUSG00000006717	-0.00792568	-0.0589093	0.953179	0.99778	Decrease	nonDE	0.251568	1.9217	0.0583844	0.505281	Increase	nonDE	-0.215768	-1.55311	0.124543	0.550783	Decrease	nonDE	0.20285	1.51886	0.132938	0.664414	Increase	nonDE	-0.110505	-0.809266	0.420883	0.961957	Decrease	nonDE	-0.0994275	-0.728146	0.468757	0.920768	Decrease	nonDE	-0.282396	-1.97218	0.0522189	0.501154	Decrease	nonDE	-0.117007	-0.849693	0.398158	0.861238	Decrease	nonDE
873	ENSMUSG00000006720	-0.191542	-0.266436	0.790623	0.945104	Decrease	nonDE	0.144036	0.20061	0.841538	0.963906	Increase	nonDE	-0.102055	-0.141956	0.88749	0.966562	Decrease	nonDE	-0.0811724	-0.112901	0.910406	0.995697	Decrease	nonDE	-0.450258	-0.631393	0.529674	0.971731	Decrease	nonDE	0.244956	0.347527	0.729154	0.973942	Increase	nonDE	-0.780292	-1.09443	0.277213	0.730035	Decrease	nonDE	0.105801	0.149355	0.881668	0.97508	Increase	nonDE
874	ENSMUSG00000006728	0.126029	0.440076	0.661128	0.944608	Increase	nonDE	0.222015	0.788692	0.43274	0.850084	Increase	nonDE	0.476266	1.73637	0.0865419	0.487895	Increase	nonDE	0.247537	0.865228	0.389631	0.84027	Increase	nonDE	-0.288985	-0.956787	0.341702	0.95191	Decrease	nonDE	0.309657	1.13907	0.258244	0.853768	Increase	nonDE	0.189415	0.653041	0.515696	0.868782	Increase	nonDE	-0.00988303	-0.0343447	0.972692	0.999134	Decrease	nonDE
875	ENSMUSG00000006731	-0.523328	-2.70883	0.0083352	0.405087	Decrease	nonDE	-0.231889	-1.25676	0.21268	0.727531	Decrease	nonDE	-0.351076	-1.85025	0.0681553	0.459492	Decrease	nonDE	-0.541544	-2.73997	0.00765009	0.307074	Decrease	nonDE	-0.0378354	-0.161786	0.871902	0.984576	Decrease	nonDE	-0.220743	-0.92233	0.359269	0.890502	Decrease	nonDE	-0.238223	-0.95483	0.342684	0.781323	Decrease	nonDE	0.276141	1.22495	0.22437	0.791844	Increase	nonDE
876	ENSMUSG00000006732	0.458451	1.42779	0.15744	0.70432	Increase	nonDE	0.545119	1.70894	0.0915348	0.586745	Increase	nonDE	0.448119	1.36071	0.177619	0.621099	Increase	nonDE	0.66073	2.04687	0.0441208	0.509263	Increase	nonDE	0.0686402	0.206387	0.837039	0.984576	Increase	nonDE	0.0801977	0.243898	0.807965	0.978499	Increase	nonDE	0.623912	1.97507	0.0518842	0.500061	Increase	nonDE	0.227096	0.699491	0.486376	0.899579	Increase	nonDE
877	ENSMUSG00000006736	-0.865007	-1.36833	0.175232	0.726797	Decrease	nonDE	0.15879	0.267281	0.789975	0.944861	Increase	nonDE	-0.578066	-0.917294	0.361884	0.767954	Decrease	nonDE	-1.09127	-1.71934	0.089614	0.591418	Decrease	nonDE	-1.80821	-2.79512	0.00656169	0.635569	Decrease	nonDE	-1.51069	-2.33414	0.0222267	0.437504	Decrease	nonDE	-0.978051	-1.51331	0.134339	0.613916	Decrease	nonDE	-1.55392	-2.40147	0.0187676	0.480097	Decrease	nonDE
878	ENSMUSG00000006740	-0.0504895	-0.632959	0.528656	0.902929	Decrease	nonDE	0.0394562	0.498625	0.619481	0.925476	Increase	nonDE	0.0751031	0.944255	0.348025	0.758513	Increase	nonDE	0.0142784	0.17653	0.860346	0.982523	Increase	nonDE	0.0446457	0.534311	0.594683	0.978271	Increase	nonDE	0.0157893	0.188652	0.850868	0.978499	Increase	nonDE	0.0125388	0.145408	0.884773	0.97713	Increase	nonDE	0.0166813	0.197363	0.844069	0.965237	Increase	nonDE
879	ENSMUSG00000006763	0.195142	0.605803	0.546447	0.907154	Increase	nonDE	-0.00530557	-0.0158294	0.987412	0.998703	Decrease	nonDE	0.101391	0.304895	0.761277	0.937881	Increase	nonDE	-0.230779	-0.650149	0.517552	0.893171	Decrease	nonDE	-0.243421	-0.67282	0.503098	0.964272	Decrease	nonDE	-0.251688	-0.694256	0.489634	0.921049	Decrease	nonDE	0.0149071	0.0411881	0.967254	0.986377	Increase	nonDE	-0.486057	-1.28595	0.202355	0.779233	Decrease	nonDE
880	ENSMUSG00000006764	-0.370726	-0.594803	0.553738	0.910175	Decrease	nonDE	-0.186997	-0.29948	0.765389	0.943297	Decrease	nonDE	-0.683415	-1.09957	0.274981	0.708003	Decrease	nonDE	-0.600149	-0.965189	0.337504	0.819256	Decrease	nonDE	0.330347	0.529669	0.597882	0.978271	Increase	nonDE	0.50296	0.806106	0.422691	0.917113	Increase	nonDE	0.575	0.922466	0.359198	0.788715	Increase	nonDE	0.000102093	0.000164201	0.999869	0.999974	Increase	nonDE
881	ENSMUSG00000006782	-0.124402	-0.844209	0.401196	0.836289	Decrease	nonDE	-0.352422	-2.33249	0.0223184	0.346495	Decrease	nonDE	-0.349884	-2.29571	0.0244448	0.342925	Decrease	nonDE	-0.469249	-3.00429	0.0036015	0.233587	Decrease	nonDE	-0.032988	-0.244701	0.807346	0.984576	Decrease	nonDE	-0.208496	-1.51836	0.133063	0.757904	Decrease	nonDE	-0.147251	-1.05226	0.296007	0.747204	Decrease	nonDE	0.118295	0.886139	0.378332	0.856265	Increase	nonDE
882	ENSMUSG00000006784	0.143888	0.200293	0.841785	0.961703	Increase	nonDE	-0.188863	-0.261752	0.79422	0.945517	Decrease	nonDE	-0.681735	-0.943038	0.348643	0.759077	Decrease	nonDE	-0.205325	-0.284275	0.776971	0.957386	Decrease	nonDE	-1.04291	-1.44091	0.153707	0.906276	Decrease	nonDE	-0.875876	-1.20835	0.23065	0.833089	Decrease	nonDE	0.172072	0.237279	0.813077	0.947825	Increase	nonDE	-0.399669	-0.550526	0.58357	0.928446	Decrease	nonDE
883	ENSMUSG00000006800	-0.256542	-1.60465	0.112709	0.662581	Decrease	nonDE	-0.353469	-2.18294	0.0321207	0.40091	Decrease	nonDE	-0.458379	-2.75628	0.00731207	0.241284	Decrease	nonDE	-0.0824882	-0.51495	0.608079	0.905481	Decrease	nonDE	0.134291	0.734823	0.464704	0.962162	Increase	nonDE	-0.0756214	-0.404335	0.687099	0.963181	Decrease	nonDE	0.0201158	0.105657	0.916132	0.986377	Increase	nonDE	-0.0308665	-0.164221	0.869992	0.97248	Decrease	nonDE
884	ENSMUSG00000006818	-0.598864	-2.7419	0.00760922	0.396261	Decrease	nonDE	-0.429632	-2.01326	0.0476202	0.463577	Decrease	nonDE	-0.447721	-2.05847	0.0429645	0.398523	Decrease	nonDE	-0.347097	-1.60604	0.112403	0.629432	Decrease	nonDE	-0.328732	-1.17893	0.242095	0.935407	Decrease	nonDE	0.0308815	0.117251	0.90697	0.978499	Increase	nonDE	-0.317172	-1.08638	0.280739	0.733374	Decrease	nonDE	-0.240401	-0.860511	0.392208	0.860308	Decrease	nonDE
885	ENSMUSG00000006850	0.989287	1.546	0.12625	0.67096	Increase	nonDE	-0.2801	-0.432882	0.666324	0.943297	Decrease	nonDE	-0.593578	-0.919792	0.360585	0.767261	Decrease	nonDE	-0.116132	-0.179517	0.858008	0.981679	Decrease	nonDE	0.118806	0.183867	0.854606	0.984576	Increase	nonDE	-0.869119	-1.34866	0.181444	0.791495	Decrease	nonDE	-0.606989	-0.941165	0.349596	0.783194	Decrease	nonDE	-1.18021	-1.83463	0.0704647	0.635214	Decrease	nonDE
886	ENSMUSG00000006906	0.455987	2.36362	0.0206483	0.464806	Increase	nonDE	0.0669178	0.330917	0.741616	0.943297	Increase	nonDE	0.431598	2.21304	0.0298892	0.359131	Increase	nonDE	0.160563	0.789624	0.432199	0.863156	Increase	nonDE	-0.290017	-1.29993	0.197545	0.923859	Decrease	nonDE	-0.146708	-0.679467	0.498901	0.921786	Decrease	nonDE	-0.0207723	-0.0945815	0.924896	0.986377	Decrease	nonDE	0.127242	0.604816	0.547099	0.920999	Increase	nonDE
887	ENSMUSG00000006920	-0.148446	-1.04065	0.301331	0.807326	Decrease	nonDE	0.225933	1.65142	0.10277	0.605828	Increase	nonDE	0.159001	1.14174	0.257139	0.695455	Increase	nonDE	-0.0334192	-0.232547	0.816737	0.96789	Decrease	nonDE	0.0768401	0.540453	0.590461	0.978271	Increase	nonDE	0.167872	1.19433	0.236054	0.838038	Increase	nonDE	0.0232479	0.158121	0.87478	0.972091	Increase	nonDE	0.0739939	0.517228	0.606496	0.937177	Increase	nonDE
888	ENSMUSG00000006930	-0.0910679	-0.426186	0.671174	0.944608	Decrease	nonDE	-0.0527901	-0.248357	0.804526	0.948773	Decrease	nonDE	-0.161865	-0.748281	0.456595	0.820683	Decrease	nonDE	-0.00675376	-0.0313027	0.97511	0.997985	Decrease	nonDE	0.017459	0.0842735	0.93306	0.987315	Increase	nonDE	0.210719	1.04175	0.300825	0.869166	Increase	nonDE	-0.0312278	-0.146301	0.88407	0.977054	Decrease	nonDE	-0.0708181	-0.336408	0.737488	0.948852	Decrease	nonDE
889	ENSMUSG00000006931	-0.0342425	-0.0829919	0.934076	0.990171	Decrease	nonDE	-0.567031	-1.26293	0.210467	0.727136	Decrease	nonDE	-0.702774	-1.51903	0.132894	0.561869	Decrease	nonDE	-0.133815	-0.311792	0.75605	0.956266	Decrease	nonDE	-0.142381	-0.338197	0.736145	0.984576	Decrease	nonDE	-0.061524	-0.147584	0.883061	0.978499	Decrease	nonDE	-0.0919492	-0.212997	0.831898	0.954737	Decrease	nonDE	-0.490438	-1.10723	0.27168	0.817214	Decrease	nonDE
890	ENSMUSG00000006932	-0.548182	-2.16085	0.0360489	0.528592	Decrease	nonDE	-0.303228	-1.2284	0.225662	0.738419	Decrease	nonDE	-0.379537	-1.51005	0.137997	0.569426	Decrease	nonDE	-0.215476	-0.865052	0.391583	0.841021	Decrease	nonDE	-0.21983	-0.779577	0.439707	0.961957	Decrease	nonDE	-0.159773	-0.571338	0.570603	0.951858	Decrease	nonDE	-0.544601	-1.79717	0.0789984	0.547819	Decrease	nonDE	-0.247996	-0.871588	0.388044	0.859566	Decrease	nonDE
891	ENSMUSG00000006941	0.0171379	0.136531	0.891762	0.978337	Increase	nonDE	0.0932085	0.748695	0.456347	0.865302	Increase	nonDE	0.218014	1.76079	0.0822883	0.482992	Increase	nonDE	-0.081383	-0.630323	0.53037	0.893171	Decrease	nonDE	0.0687063	0.539034	0.591435	0.978271	Increase	nonDE	0.241011	1.92766	0.0576262	0.600305	Increase	nonDE	0.327242	2.58255	0.0117249	0.368235	Increase	nonDE	0.0985869	0.771173	0.44299	0.87964	Increase	nonDE
892	ENSMUSG00000006958	-0.169091	-0.257827	0.797236	0.947592	Decrease	nonDE	-0.557811	-0.848467	0.398837	0.833199	Decrease	nonDE	-0.07863	-0.119889	0.904886	0.96996	Decrease	nonDE	-1.18595	-1.81032	0.07419	0.563543	Decrease	nonDE	-0.109998	-0.166524	0.868186	0.984576	Decrease	nonDE	0.458449	0.698045	0.487275	0.921049	Increase	nonDE	-0.750158	-1.13826	0.258579	0.719234	Decrease	nonDE	-0.133494	-0.202088	0.840387	0.96387	Decrease	nonDE
893	ENSMUSG00000006998	-0.00217868	-0.0207381	0.983509	0.998496	Decrease	nonDE	-0.0332926	-0.315076	0.753565	0.943297	Decrease	nonDE	0.00386965	0.0364414	0.971026	0.994526	Increase	nonDE	-0.0960035	-0.88636	0.378213	0.83637	Decrease	nonDE	-0.172353	-1.43018	0.156754	0.907209	Decrease	nonDE	-0.129631	-1.08313	0.282167	0.862916	Decrease	nonDE	-0.175351	-1.41606	0.160834	0.64492	Decrease	nonDE	-0.0360342	-0.301631	0.763756	0.948852	Decrease	nonDE
894	ENSMUSG00000007021	0.0346584	0.227642	0.820534	0.955383	Increase	nonDE	-0.163683	-1.05185	0.296195	0.789376	Decrease	nonDE	-0.103919	-0.66808	0.506102	0.84632	Decrease	nonDE	-0.15446	-0.976727	0.331796	0.815653	Decrease	nonDE	-0.0431832	-0.257121	0.797779	0.984576	Decrease	nonDE	-0.162328	-0.95391	0.343147	0.882764	Decrease	nonDE	-0.21613	-1.23203	0.221729	0.696497	Decrease	nonDE	-0.0874727	-0.514256	0.608562	0.938062	Decrease	nonDE
895	ENSMUSG00000007029	-0.324252	-0.94189	0.349227	0.820273	Decrease	nonDE	-0.837153	-2.19192	0.0314404	0.39937	Decrease	nonDE	-0.745641	-1.97003	0.0524702	0.424475	Decrease	nonDE	-0.0725817	-0.214876	0.830439	0.972356	Decrease	nonDE	-0.450963	-1.00658	0.317326	0.945397	Decrease	nonDE	0.196932	0.485337	0.628831	0.963116	Increase	nonDE	0.00223857	0.00515932	0.995897	0.997842	Increase	nonDE	0.452229	1.16439	0.247901	0.801528	Increase	nonDE
896	ENSMUSG00000007033	0.0186693	0.0257249	0.979544	0.998496	Increase	nonDE	0.99908	1.373	0.173782	0.689658	Increase	nonDE	1.08446	1.49061	0.140194	0.571849	Increase	nonDE	0.588443	0.808544	0.421296	0.858621	Increase	nonDE	-0.00610378	-0.0083717	0.993342	0.999873	Decrease	nonDE	-0.0176227	-0.0241721	0.980779	0.996874	Decrease	nonDE	0.240752	0.330386	0.742016	0.927861	Increase	nonDE	0.0630057	0.0864381	0.931345	0.988948	Increase	nonDE
897	ENSMUSG00000007035	-0.37863	-0.647929	0.518979	0.899552	Decrease	nonDE	0.0270212	0.0460995	0.963352	0.994965	Increase	nonDE	0.108656	0.185412	0.853399	0.966109	Increase	nonDE	0.193625	0.330409	0.741998	0.955	Increase	nonDE	-0.0671997	-0.115243	0.908556	0.98639	Decrease	nonDE	-0.472329	-0.811785	0.419445	0.916998	Decrease	nonDE	0.362529	0.620828	0.536566	0.870057	Increase	nonDE	-0.391366	-0.672498	0.503302	0.907168	Decrease	nonDE
898	ENSMUSG00000007036	-0.679951	-1.77423	0.0800213	0.618217	Decrease	nonDE	-0.427695	-1.15749	0.250691	0.753488	Decrease	nonDE	-1.0417	-2.46008	0.0161569	0.293624	Decrease	nonDE	0.205909	0.604744	0.547146	0.893171	Increase	nonDE	-0.754498	-1.35184	0.180427	0.918029	Decrease	nonDE	0.00439823	0.00894393	0.992887	0.997712	Increase	nonDE	-0.00440873	-0.00870471	0.993077	0.99695	Decrease	nonDE	0.175921	0.361878	0.718445	0.948852	Increase	nonDE
899	ENSMUSG00000007038	-0.429676	-1.80538	0.0749661	0.616551	Decrease	nonDE	-0.0483109	-0.215928	0.829621	0.959291	Decrease	nonDE	-0.213643	-0.914484	0.363348	0.769808	Decrease	nonDE	-0.360937	-1.48516	0.141627	0.67324	Decrease	nonDE	-0.310977	-1.05922	0.292846	0.940306	Decrease	nonDE	-0.326218	-1.10659	0.271952	0.859767	Decrease	nonDE	-0.595982	-1.83178	0.0708941	0.535109	Decrease	nonDE	-0.514685	-1.66911	0.0992007	0.675799	Decrease	nonDE
900	ENSMUSG00000007039	-0.492061	-1.14125	0.257339	0.782511	Decrease	nonDE	-0.103126	-0.254939	0.799458	0.94719	Decrease	nonDE	-0.160587	-0.386972	0.699856	0.91076	Decrease	nonDE	0.0167912	0.0411746	0.967264	0.997985	Increase	nonDE	0.387596	0.786199	0.43419	0.961957	Increase	nonDE	-0.31221	-0.587009	0.558934	0.946195	Decrease	nonDE	0.281191	0.545417	0.58706	0.874803	Increase	nonDE	0.39335	0.785649	0.43451	0.875309	Increase	nonDE
[truncated: 15,888 more rows]
[truncated: 47 more columns]

## Sheet: GOclusters
	Cluster	ID	Description	GeneRatio	BgRatio	pvalue	p.adjust	qvalue	geneID	Count
[truncated: 1,308 more rows]

## Sheet: 2xLPS_cluster_genes
ENSMUSG00000000184
ENSMUSG00000000204
ENSMUSG00000000275
ENSMUSG00000000386
ENSMUSG00000001123
ENSMUSG00000001131
ENSMUSG00000001473
ENSMUSG00000001768
ENSMUSG00000002111
[truncated: 217 more rows]

[truncated: 8 more sheets: 4xLPS_cluster_genes, LPSdecreased_cluster_genes, 2xLPS-HomerTFmotifPresence, MGEnrichment_2xLPScluster, MGEnrichment_4xLPScluster, MGEnrichment_LPSdecreased, LOLA_OneSidedFisherExact, LOLA_allEnrichments]
