# Supplementary material for: Repeated LPS induces training and tolerance of microglial responses across brain regions
Source: J Neuroinflammation. 2024 Sep 20;21:233. doi: 10.1186/s12974-024-03198-1 (PMC11414187; doi:10.1186/s12974-024-03198-1)
Supplement: Supplementary file 5 — Supplementary Material 5. Table S4: ANOVA results and BH-corrected posthocs from MicrogliaMorphology cluster analysis, microglia alignment event occurrence analysis, and microglial density analysis related to Figures 5, 6, and S5F. [file 12974_2024_3198_MOESM5_ESM.xlsx]

## Sheet: F-STR_anova
	Chisq	Df	Pr(>Chisq)
Cluster	614.032	3	9.15141e-133
Condition	0.900818	3	0.82523
Cluster:Condition	101.652	9	7.28579e-18

## Sheet: F-STR_posthoc
	contrast	Cluster	estimate	SE	df	z.ratio	p.value	Significant
1	PBS - 1xLPS	Ameboid	-0.122697	0.13531	Inf	-0.90678	0.416598	ns
2	PBS - 2xLPS	Ameboid	0.462036	0.128762	Inf	3.58831	0.000998494	significant
3	PBS - 4xLPS	Ameboid	0.315046	0.132162	Inf	2.38379	0.0456938	significant
4	1xLPS - 2xLPS	Ameboid	0.584733	0.112211	Inf	5.211	2.55181e-06	significant
5	1xLPS - 4xLPS	Ameboid	0.437743	0.116097	Inf	3.7705	0.00059671	significant
6	2xLPS - 4xLPS	Ameboid	-0.146989	0.108391	Inf	-1.35611	0.221134	ns
7	PBS - 1xLPS	Hypertrophic	-0.429108	0.29305	Inf	-1.46428	0.202047	ns
8	PBS - 2xLPS	Hypertrophic	-1.2223	0.259737	Inf	-4.70594	1.51623e-05	significant
9	PBS - 4xLPS	Hypertrophic	-1.35918	0.261989	Inf	-5.18792	2.55181e-06	significant
10	1xLPS - 2xLPS	Hypertrophic	-0.793197	0.189476	Inf	-4.18626	0.000136124	significant
11	1xLPS - 4xLPS	Hypertrophic	-0.930072	0.192545	Inf	-4.83043	1.08993e-05	significant
12	2xLPS - 4xLPS	Hypertrophic	-0.136876	0.136375	Inf	-1.00367	0.378643	ns
13	PBS - 1xLPS	Ramified	0.18383	0.132613	Inf	1.38621	0.220909	ns
14	PBS - 2xLPS	Ramified	-0.2141	0.119852	Inf	-1.78637	0.118463	ns
15	PBS - 4xLPS	Ramified	-0.00401089	0.124626	Inf	-0.0321835	0.974326	ns
16	1xLPS - 2xLPS	Ramified	-0.39793	0.106002	Inf	-3.75399	0.00059671	significant
17	1xLPS - 4xLPS	Ramified	-0.187841	0.11137	Inf	-1.68663	0.137511	ns
18	2xLPS - 4xLPS	Ramified	0.21009	0.0958211	Inf	2.19252	0.056684	ns
19	PBS - 1xLPS	Rod-like	0.0356777	0.151865	Inf	0.23493	0.849666	ns
20	PBS - 2xLPS	Rod-like	0.284241	0.142102	Inf	2.00027	0.0821409	ns
21	PBS - 4xLPS	Rod-like	0.340513	0.148646	Inf	2.29076	0.0479507	significant
22	1xLPS - 2xLPS	Rod-like	0.248563	0.125657	Inf	1.97812	0.0821409	ns
23	1xLPS - 4xLPS	Rod-like	0.304835	0.133013	Inf	2.29177	0.0479507	significant
24	2xLPS - 4xLPS	Rod-like	0.056272	0.121744	Inf	0.462214	0.702467	ns

## Sheet: F-HC_anova
	Chisq	Df	Pr(>Chisq)
Cluster	342.078	3	7.74484e-74
Condition	1.95932	3	0.580892
Cluster:Condition	145.239	9	8.52841e-27

## Sheet: F-HC_posthoc
	contrast	Cluster	estimate	SE	df	z.ratio	p.value	Significant
1	PBS - 1xLPS	Ameboid	0.0512759	0.124142	Inf	0.413043	0.761109	ns
2	PBS - 2xLPS	Ameboid	0.546484	0.107216	Inf	5.09703	1.6561e-06	significant
3	PBS - 4xLPS	Ameboid	0.274894	0.108955	Inf	2.52301	0.0279252	significant
4	1xLPS - 2xLPS	Ameboid	0.495208	0.107805	Inf	4.59355	1.74311e-05	significant
5	1xLPS - 4xLPS	Ameboid	0.223618	0.109535	Inf	2.04153	0.089887	ns
6	2xLPS - 4xLPS	Ameboid	-0.27159	0.0898983	Inf	-3.02108	0.00744363	significant
7	PBS - 1xLPS	Hypertrophic	-0.00302121	0.226911	Inf	-0.0133145	0.989377	ns
8	PBS - 2xLPS	Hypertrophic	-1.27185	0.172879	Inf	-7.35684	2.42583e-12	significant
9	PBS - 4xLPS	Hypertrophic	-1.08715	0.177503	Inf	-6.12468	5.83061e-09	significant
10	1xLPS - 2xLPS	Hypertrophic	-1.26882	0.172691	Inf	-7.34736	2.42583e-12	significant
11	1xLPS - 4xLPS	Hypertrophic	-1.08413	0.17732	Inf	-6.11398	5.83061e-09	significant
12	2xLPS - 4xLPS	Hypertrophic	0.184693	0.0991038	Inf	1.86363	0.124746	ns
13	PBS - 1xLPS	Ramified	0.134461	0.122751	Inf	1.0954	0.385896	ns
14	PBS - 2xLPS	Ramified	0.0628611	0.101958	Inf	0.616541	0.645045	ns
15	PBS - 4xLPS	Ramified	0.171662	0.106184	Inf	1.61664	0.181639	ns
16	1xLPS - 2xLPS	Ramified	-0.0716	0.103367	Inf	-0.692676	0.617069	ns
17	1xLPS - 4xLPS	Ramified	0.0372006	0.107538	Inf	0.345929	0.761109	ns
18	2xLPS - 4xLPS	Ramified	0.108801	0.0830186	Inf	1.31056	0.304012	ns
19	PBS - 1xLPS	Rod-like	-0.234626	0.138267	Inf	-1.69691	0.165625	ns
20	PBS - 2xLPS	Rod-like	0.110179	0.120272	Inf	0.916079	0.4795	ns
21	PBS - 4xLPS	Rod-like	0.148194	0.125186	Inf	1.1838	0.354741	ns
22	1xLPS - 2xLPS	Rod-like	0.344805	0.115326	Inf	2.98983	0.00744363	significant
23	1xLPS - 4xLPS	Rod-like	0.382821	0.120442	Inf	3.17846	0.00507628	significant
24	2xLPS - 4xLPS	Rod-like	0.0380159	0.0992662	Inf	0.382969	0.761109	ns

## Sheet: F-FC_anova
	Chisq	Df	Pr(>Chisq)
Cluster	450.191	3	2.964e-97
Condition	0.392924	3	0.9417
Cluster:Condition	47.7928	9	2.79219e-07

## Sheet: F-FC_posthoc
	contrast	Cluster	estimate	SE	df	z.ratio	p.value	Significant
1	PBS - 1xLPS	Ameboid	-0.0269809	0.150734	Inf	-0.178996	0.935935	ns
2	PBS - 2xLPS	Ameboid	0.472234	0.132463	Inf	3.56502	0.00436589	significant
3	PBS - 4xLPS	Ameboid	0.24752	0.129163	Inf	1.91633	0.176913	ns
4	1xLPS - 2xLPS	Ameboid	0.499215	0.148301	Inf	3.36623	0.00539802	significant
5	1xLPS - 4xLPS	Ameboid	0.274501	0.145361	Inf	1.88841	0.176913	ns
6	2xLPS - 4xLPS	Ameboid	-0.224714	0.126312	Inf	-1.77904	0.20062	ns
7	PBS - 1xLPS	Hypertrophic	-0.203425	0.263799	Inf	-0.771139	0.609035	ns
8	PBS - 2xLPS	Hypertrophic	-0.935827	0.204838	Inf	-4.56863	0.000117822	significant
9	PBS - 4xLPS	Hypertrophic	-0.684209	0.210051	Inf	-3.25735	0.00539802	significant
10	1xLPS - 2xLPS	Hypertrophic	-0.732402	0.224205	Inf	-3.26667	0.00539802	significant
11	1xLPS - 4xLPS	Hypertrophic	-0.480783	0.228983	Inf	-2.09964	0.143041	ns
12	2xLPS - 4xLPS	Hypertrophic	0.251618	0.157399	Inf	1.5986	0.247628	ns
13	PBS - 1xLPS	Ramified	0.168029	0.146552	Inf	1.14655	0.432654	ns
14	PBS - 2xLPS	Ramified	-0.0459228	0.120973	Inf	-0.379611	0.804839	ns
15	PBS - 4xLPS	Ramified	0.00864869	0.121231	Inf	0.0713407	0.979061	ns
16	1xLPS - 2xLPS	Ramified	-0.213952	0.139024	Inf	-1.53896	0.247628	ns
17	1xLPS - 4xLPS	Ramified	-0.159381	0.139248	Inf	-1.14458	0.432654	ns
18	2xLPS - 4xLPS	Ramified	0.0545715	0.112014	Inf	0.487187	0.751351	ns
19	PBS - 1xLPS	Rod-like	-0.14995	0.172961	Inf	-0.86696	0.578946	ns
20	PBS - 2xLPS	Rod-like	0.00389632	0.148452	Inf	0.0262463	0.979061	ns
21	PBS - 4xLPS	Rod-like	0.105756	0.150469	Inf	0.702845	0.609035	ns
22	1xLPS - 2xLPS	Rod-like	0.153846	0.163682	Inf	0.939907	0.555625	ns
23	1xLPS - 4xLPS	Rod-like	0.255706	0.165514	Inf	1.54492	0.247628	ns
24	2xLPS - 4xLPS	Rod-like	0.10186	0.139705	Inf	0.729109	0.609035	ns

## Sheet: M-STR_anova
	Chisq	Df	Pr(>Chisq)
Cluster	504.01	3	6.44961e-109
Condition	0.72963	4	0.947625
Cluster:Condition	156.355	12	2.90002e-27

## Sheet: M-STR_posthoc
	contrast	Cluster	estimate	SE	df	z.ratio	p.value	Significant
1	PBS - 1xLPS	Ameboid	-0.0334027	0.112079	Inf	-0.298028	0.875065	ns
2	PBS - 2xLPS	Ameboid	0.38226	0.135255	Inf	2.82621	0.014493	significant
3	PBS - 3xLPS	Ameboid	0.417149	0.119006	Inf	3.50527	0.00228071	significant
4	PBS - 4xLPS	Ameboid	0.191127	0.106237	Inf	1.79906	0.131564	ns
5	1xLPS - 2xLPS	Ameboid	0.415663	0.141469	Inf	2.9382	0.0110043	significant
6	1xLPS - 3xLPS	Ameboid	0.450552	0.126023	Inf	3.57514	0.0020002	significant
7	1xLPS - 4xLPS	Ameboid	0.22453	0.114043	Inf	1.96882	0.108831	ns
8	2xLPS - 3xLPS	Ameboid	0.034889	0.147016	Inf	0.237314	0.878284	ns
9	2xLPS - 4xLPS	Ameboid	-0.191133	0.136886	Inf	-1.39629	0.260202	ns
10	3xLPS - 4xLPS	Ameboid	-0.226022	0.120856	Inf	-1.87017	0.12292	ns
11	PBS - 1xLPS	Hypertrophic	0.027085	0.193685	Inf	0.139841	0.911575	ns
12	PBS - 2xLPS	Hypertrophic	-1.35978	0.16843	Inf	-8.07325	2.73805e-14	significant
13	PBS - 3xLPS	Hypertrophic	-1.16739	0.158446	Inf	-7.36774	2.31394e-12	significant
14	PBS - 4xLPS	Hypertrophic	-0.531845	0.162385	Inf	-3.2752	0.0046928	significant
15	1xLPS - 2xLPS	Hypertrophic	-1.38686	0.184758	Inf	-7.5064	1.21554e-12	significant
16	1xLPS - 3xLPS	Hypertrophic	-1.19447	0.175703	Inf	-6.79824	1.05907e-10	significant
17	1xLPS - 4xLPS	Hypertrophic	-0.55893	0.179263	Inf	-3.11793	0.00728505	significant
18	2xLPS - 3xLPS	Hypertrophic	0.19239	0.14731	Inf	1.30602	0.294687	ns
19	2xLPS - 4xLPS	Hypertrophic	0.827934	0.151574	Inf	5.46224	3.7613e-07	significant
20	3xLPS - 4xLPS	Hypertrophic	0.635544	0.1404	Inf	4.52665	3.99502e-05	significant
21	PBS - 1xLPS	Ramified	-0.0461214	0.107169	Inf	-0.430362	0.784626	ns
22	PBS - 2xLPS	Ramified	0.223907	0.124611	Inf	1.79685	0.131564	ns
23	PBS - 3xLPS	Ramified	-0.0279834	0.107293	Inf	-0.260813	0.878284	ns
24	PBS - 4xLPS	Ramified	-0.113901	0.098917	Inf	-1.15148	0.35648	ns
25	1xLPS - 2xLPS	Ramified	0.270028	0.1308	Inf	2.06443	0.0917096	ns
26	1xLPS - 3xLPS	Ramified	0.018138	0.114423	Inf	0.158517	0.911575	ns
27	1xLPS - 4xLPS	Ramified	-0.0677792	0.106608	Inf	-0.635779	0.636268	ns
28	2xLPS - 3xLPS	Ramified	-0.25189	0.130902	Inf	-1.92427	0.114361	ns
29	2xLPS - 4xLPS	Ramified	-0.337807	0.124129	Inf	-2.72142	0.0185723	significant
30	3xLPS - 4xLPS	Ramified	-0.0859172	0.106733	Inf	-0.804972	0.543014	ns
31	PBS - 1xLPS	Rod-like	0.0811991	0.124268	Inf	0.653422	0.636268	ns
32	PBS - 2xLPS	Rod-like	0.259596	0.146306	Inf	1.77434	0.132187	ns
33	PBS - 3xLPS	Rod-like	0.392114	0.131472	Inf	2.98248	0.0103971	significant
34	PBS - 4xLPS	Rod-like	0.270717	0.11824	Inf	2.28957	0.0587902	ns
35	1xLPS - 2xLPS	Rod-like	0.178397	0.154726	Inf	1.15299	0.35648	ns
36	1xLPS - 3xLPS	Rod-like	0.310915	0.140782	Inf	2.20849	0.0680261	ns
37	1xLPS - 4xLPS	Rod-like	0.189518	0.128512	Inf	1.47472	0.233814	ns
38	2xLPS - 3xLPS	Rod-like	0.132517	0.160568	Inf	0.825301	0.543014	ns
39	2xLPS - 4xLPS	Rod-like	0.0111211	0.149927	Inf	0.0741769	0.94087	ns
40	3xLPS - 4xLPS	Rod-like	-0.121396	0.135489	Inf	-0.895986	0.510704	ns

## Sheet: M-HC_anova
	Chisq	Df	Pr(>Chisq)
Cluster	380.331	3	4.03044e-82
Condition	1.2378	4	0.871837
Cluster:Condition	130.443	12	5.0294e-22

## Sheet: M-HC_posthoc
	contrast	Cluster	estimate	SE	df	z.ratio	p.value	Significant
1	PBS - 1xLPS	Ameboid	0.0518207	0.108583	Inf	0.477246	0.686704	ns
2	PBS - 2xLPS	Ameboid	0.435965	0.128402	Inf	3.39533	0.00391696	significant
3	PBS - 3xLPS	Ameboid	0.269073	0.111214	Inf	2.41943	0.0478309	significant
4	PBS - 4xLPS	Ameboid	0.112424	0.102032	Inf	1.10186	0.383319	ns
5	1xLPS - 2xLPS	Ameboid	0.384145	0.128843	Inf	2.9815	0.0127482	significant
6	1xLPS - 3xLPS	Ameboid	0.217252	0.111722	Inf	1.94457	0.121945	ns
7	1xLPS - 4xLPS	Ameboid	0.0606035	0.102586	Inf	0.590758	0.652568	ns
8	2xLPS - 3xLPS	Ameboid	-0.166892	0.131066	Inf	-1.27334	0.331682	ns
9	2xLPS - 4xLPS	Ameboid	-0.323541	0.123372	Inf	-2.62249	0.0317415	significant
10	3xLPS - 4xLPS	Ameboid	-0.156649	0.105366	Inf	-1.4867	0.238422	ns
11	PBS - 1xLPS	Hypertrophic	-0.526184	0.183458	Inf	-2.86815	0.0165151	significant
12	PBS - 2xLPS	Hypertrophic	-1.54905	0.1749	Inf	-8.85673	3.29581e-17	significant
13	PBS - 3xLPS	Hypertrophic	-1.23932	0.168701	Inf	-7.34623	4.07762e-12	significant
14	PBS - 4xLPS	Hypertrophic	-0.995154	0.165717	Inf	-6.00512	1.91187e-08	significant
15	1xLPS - 2xLPS	Hypertrophic	-1.02286	0.153306	Inf	-6.67204	3.36356e-10	significant
16	1xLPS - 3xLPS	Hypertrophic	-0.713132	0.146199	Inf	-4.87781	8.58157e-06	significant
17	1xLPS - 4xLPS	Hypertrophic	-0.468969	0.142752	Inf	-3.2852	0.00509543	significant
18	2xLPS - 3xLPS	Hypertrophic	0.309729	0.135254	Inf	2.28999	0.0629204	ns
19	2xLPS - 4xLPS	Hypertrophic	0.553892	0.131526	Inf	4.21126	0.000169297	significant
20	3xLPS - 4xLPS	Hypertrophic	0.244163	0.123173	Inf	1.98227	0.121945	ns
21	PBS - 1xLPS	Ramified	0.131846	0.104555	Inf	1.26102	0.331682	ns
22	PBS - 2xLPS	Ramified	0.215902	0.118049	Inf	1.82892	0.141918	ns
23	PBS - 3xLPS	Ramified	0.185329	0.104995	Inf	1.76512	0.155086	ns
24	PBS - 4xLPS	Ramified	0.245693	0.0984706	Inf	2.49509	0.0419753	significant
25	1xLPS - 2xLPS	Ramified	0.084056	0.118855	Inf	0.707216	0.618623	ns
26	1xLPS - 3xLPS	Ramified	0.0534824	0.1059	Inf	0.505027	0.686704	ns
27	1xLPS - 4xLPS	Ramified	0.113847	0.0994354	Inf	1.14493	0.378689	ns
28	2xLPS - 3xLPS	Ramified	-0.0305736	0.119242	Inf	-0.2564	0.818094	ns
29	2xLPS - 4xLPS	Ramified	0.0297906	0.113539	Inf	0.262382	0.818094	ns
30	3xLPS - 4xLPS	Ramified	0.0603642	0.0998975	Inf	0.604262	0.652568	ns
31	PBS - 1xLPS	Rod-like	-0.00806193	0.118146	Inf	-0.0682368	0.945597	ns
32	PBS - 2xLPS	Rod-like	0.262068	0.138414	Inf	1.89336	0.129578	ns
33	PBS - 3xLPS	Rod-like	0.195048	0.121597	Inf	1.60406	0.19764	ns
34	PBS - 4xLPS	Rod-like	0.119344	0.112202	Inf	1.06365	0.383319	ns
35	1xLPS - 2xLPS	Rod-like	0.27013	0.138309	Inf	1.95309	0.121945	ns
36	1xLPS - 3xLPS	Rod-like	0.20311	0.121477	Inf	1.67201	0.180043	ns
37	1xLPS - 4xLPS	Rod-like	0.127405	0.112072	Inf	1.13682	0.378689	ns
38	2xLPS - 3xLPS	Rod-like	-0.0670199	0.141267	Inf	-0.474419	0.686704	ns
39	2xLPS - 4xLPS	Rod-like	-0.142725	0.133267	Inf	-1.07097	0.383319	ns
40	3xLPS - 4xLPS	Rod-like	-0.0757048	0.115704	Inf	-0.654299	0.641149	ns

[truncated: 10 more sheets: M-FC_anova, M-FC_posthoc, AlignmentEvents_Females_Anova, AlignmentEvents_Females_Posthoc, AlignmentEvents_Males_Anova, AlignmentEvents_Males_Posthoc, MicrogliaDensity_Females_Anova, MicrogliaDensity_Females_Postho, MicrogliaDensity_Males_Anova, MicrogliaDensity_Males_Posthoc]
