# Supplementary material for: Repeated LPS induces training and tolerance of microglial responses across brain regions
Source: J Neuroinflammation. 2024 Sep 20;21:233. doi: 10.1186/s12974-024-03198-1 (PMC11414187; doi:10.1186/s12974-024-03198-1)
Supplement: Supplementary file 6 — Supplementary Material 6. Table S5: ANOVA results and BH-corrected posthocs from RT-qPCR data analysis, related to Figures 1D; S1; and S6A,C,D,F. [file 12974_2024_3198_MOESM6_ESM.xlsx]

## Sheet: Females_RTqPCR_anova_Fig1D-S6CF
	numDF	denDF	F-value	p-value	gene	Significant
(Intercept)	1	12	1498.65	5.68434e-14	Cxcl16	significant
Condition	3	12	149.749	8.9916e-10	Cxcl16	significant
(Intercept)1	1	12	160.606	2.62674e-08	S100a9	significant
Condition1	3	12	53.212	3.32101e-07	S100a9	significant
(Intercept)2	1	12	292.498	8.59715e-10	Tnfa	significant
Condition2	3	12	18.66	8.17338e-05	Tnfa	significant
(Intercept)3	1	12	273.196	1.27502e-09	Il1b	significant
Condition3	3	12	121.787	2.99082e-09	Il1b	significant

## Sheet: Females_RTqPCR_posthoc_Fig1D-S6
	contrast	estimate	SE	df	lower.CL	upper.CL	t.ratio	p.value	gene	Significant
1	1xLPS - 2xLPS	3.49867	0.266274	12	2.65919	4.33815	13.1393	3.4987e-08	Cxcl16	significant
2	1xLPS - 4xLPS	2.60917	0.278476	12	1.73122	3.48711	9.36943	1.08077e-06	Cxcl16	significant
3	1xLPS - PBS	-1.15083	0.278476	12	-2.02878	-0.272886	-4.13261	0.00166684	Cxcl16	significant
4	2xLPS - 4xLPS	-0.8895	0.244589	12	-1.66061	-0.11839	-3.63672	0.0034085	Cxcl16	significant
5	2xLPS - PBS	-4.6495	0.244589	12	-5.42061	-3.87839	-19.0095	1.51305e-09	Cxcl16	significant
6	4xLPS - PBS	-3.76	0.257819	12	-4.57282	-2.94718	-14.5839	1.60772e-08	Cxcl16	significant
7	1xLPS - 2xLPS	4.368	0.598014	12	2.48265	6.25335	7.30418	1.41344e-05	S100a9	significant
8	1xLPS - 4xLPS	4.805	0.625418	12	2.83326	6.77674	7.68287	1.13494e-05	S100a9	significant
9	1xLPS - PBS	-1.0425	0.625418	12	-3.01424	0.929242	-1.66689	0.145683	S100a9	ns
10	2xLPS - 4xLPS	0.437	0.549311	12	-1.2948	2.1688	0.795543	0.441751	S100a9	ns
11	2xLPS - PBS	-5.4105	0.549311	12	-7.1423	-3.6787	-9.84962	1.2652e-06	S100a9	significant
12	4xLPS - PBS	-5.8475	0.579024	12	-7.67298	-4.02202	-10.0989	1.2652e-06	S100a9	significant
13	1xLPS - 2xLPS	4.62533	1.21847	12	0.783881	8.46679	3.79601	0.00566472	Tnfa	significant
14	1xLPS - 4xLPS	0.713333	1.27431	12	-3.30415	4.73082	0.559781	0.585927	Tnfa	ns
15	1xLPS - PBS	-3.69667	1.27431	12	-7.71415	0.320821	-2.90092	0.0159643	Tnfa	significant
16	2xLPS - 4xLPS	-3.912	1.11924	12	-7.4406	-0.3834	-3.49524	0.00663074	Tnfa	significant
17	2xLPS - PBS	-8.322	1.11924	12	-11.8506	-4.7934	-7.43542	4.73321e-05	Tnfa	significant
18	4xLPS - PBS	-4.41	1.17978	12	-8.12947	-0.690529	-3.73798	0.00566472	Tnfa	significant
19	1xLPS - 2xLPS	2.82733	0.517059	12	1.19721	4.45746	5.4681	0.000172107	Il1b	significant
20	1xLPS - 4xLPS	-0.311667	0.540754	12	-2.01649	1.39316	-0.576356	0.575026	Il1b	ns
21	1xLPS - PBS	-6.15167	0.540754	12	-7.85649	-4.44684	-11.3761	1.7493e-07	Il1b	significant
22	2xLPS - 4xLPS	-3.139	0.474949	12	-4.63636	-1.64164	-6.60912	3.75654e-05	Il1b	significant
23	2xLPS - PBS	-8.979	0.474949	12	-10.4764	-7.48164	-18.9052	1.61312e-09	Il1b	significant
24	4xLPS - PBS	-5.84	0.500641	12	-7.41836	-4.26164	-11.6651	1.7493e-07	Il1b	significant

## Sheet: Males_RTqPCR_anova_Fig1D-S6CF
	numDF	denDF	F-value	p-value	gene	Significant
(Intercept)	1	14	2167.28	1.11022e-16	Cxcl16	significant
Condition	4	14	163.061	1.42066e-11	Cxcl16	significant
(Intercept)1	1	14	28.4689	0.000105155	S100a9	significant
Condition1	4	14	42.8424	1.04718e-07	S100a9	significant
(Intercept)2	1	14	1772.25	4.44089e-16	Tnfa	significant
Condition2	4	14	61.7019	9.79156e-09	Tnfa	significant
(Intercept)3	1	14	1166.57	6.88338e-15	Il1b	significant
Condition3	4	14	92.6095	6.57869e-10	Il1b	significant

## Sheet: Males_RTqPCR_posthoc_Fig1D-S6CF
	contrast	estimate	SE	df	lower.CL	upper.CL	t.ratio	p.value	gene	Significant
1	1xLPS - 2xLPS	3.35667	0.249614	14	2.52653	4.18681	13.4475	4.28069e-09	Cxcl16	significant
2	1xLPS - 3xLPS	3.205	0.231097	14	2.43644	3.97356	13.8686	3.57438e-09	Cxcl16	significant
3	1xLPS - 4xLPS	2.615	0.231097	14	1.84644	3.38356	11.3156	3.3003e-08	Cxcl16	significant
4	1xLPS - PBS	-1.405	0.231097	14	-2.17356	-0.636441	-6.07969	4.05611e-05	Cxcl16	significant
5	2xLPS - 3xLPS	-0.151667	0.249614	14	-0.981806	0.678472	-0.607606	0.553178	Cxcl16	ns
6	2xLPS - 4xLPS	-0.741667	0.249614	14	-1.57181	0.0884722	-2.97126	0.012639	Cxcl16	significant
7	2xLPS - PBS	-4.76167	0.249614	14	-5.59181	-3.93153	-19.0762	1.01981e-10	Cxcl16	significant
8	3xLPS - 4xLPS	-0.59	0.231097	14	-1.35856	0.178559	-2.55304	0.0255351	Cxcl16	significant
9	3xLPS - PBS	-4.61	0.231097	14	-5.37856	-3.84144	-19.9483	1.01981e-10	Cxcl16	significant
10	4xLPS - PBS	-4.02	0.231097	14	-4.78856	-3.25144	-17.3953	2.35474e-10	Cxcl16	significant
11	1xLPS - 2xLPS	3.2425	0.529373	14	1.48197	5.00303	6.12517	4.379e-05	S100a9	significant
12	1xLPS - 3xLPS	3.1925	0.490104	14	1.56256	4.82244	6.51393	2.73999e-05	S100a9	significant
13	1xLPS - 4xLPS	3.25	0.490104	14	1.62006	4.87994	6.63125	2.73999e-05	S100a9	significant
14	1xLPS - PBS	-1.6825	0.490104	14	-3.31244	-0.0525637	-3.43295	0.00577048	S100a9	significant
15	2xLPS - 3xLPS	-0.05	0.529373	14	-1.81053	1.71053	-0.0944514	0.988896	S100a9	ns
16	2xLPS - 4xLPS	0.0075	0.529373	14	-1.75303	1.76803	0.0141677	0.988896	S100a9	ns
17	2xLPS - PBS	-4.925	0.529373	14	-6.68553	-3.16447	-9.30346	7.55703e-07	S100a9	significant
18	3xLPS - 4xLPS	0.0575	0.490104	14	-1.57244	1.68744	0.117322	0.988896	S100a9	ns
19	3xLPS - PBS	-4.875	0.490104	14	-6.50494	-3.24506	-9.94687	4.98908e-07	S100a9	significant
20	4xLPS - PBS	-4.9325	0.490104	14	-6.56244	-3.30256	-10.0642	4.98908e-07	S100a9	significant
21	1xLPS - 2xLPS	2.59667	0.562683	14	0.725354	4.46798	4.61479	0.000668365	Tnfa	significant
22	1xLPS - 3xLPS	0.4975	0.520943	14	-1.235	2.23	0.954999	0.355779	Tnfa	ns
23	1xLPS - 4xLPS	-1.5275	0.520943	14	-3.26	0.204999	-2.93218	0.0121382	Tnfa	significant
24	1xLPS - PBS	-5.5025	0.520943	14	-7.235	-3.77	-10.5626	1.57424e-07	Tnfa	significant
25	2xLPS - 3xLPS	-2.09917	0.562683	14	-3.97048	-0.227854	-3.73064	0.00279681	Tnfa	significant
26	2xLPS - 4xLPS	-4.12417	0.562683	14	-5.99548	-2.25285	-7.32947	7.472e-06	Tnfa	significant
27	2xLPS - PBS	-8.09917	0.562683	14	-9.97048	-6.22785	-14.3938	8.77302e-09	Tnfa	significant
28	3xLPS - 4xLPS	-2.025	0.520943	14	-3.7575	-0.292501	-3.88718	0.00234671	Tnfa	significant
29	3xLPS - PBS	-6	0.520943	14	-7.7325	-4.2675	-11.5176	7.90478e-08	Tnfa	significant
30	4xLPS - PBS	-3.975	0.520943	14	-5.7075	-2.2425	-7.63039	5.91161e-06	Tnfa	significant
31	1xLPS - 2xLPS	2.60833	0.5146	14	0.89693	4.31974	5.06866	0.000285519	Il1b	significant
32	1xLPS - 3xLPS	0.385	0.476427	14	-1.19945	1.96945	0.808099	0.432551	Il1b	ns
33	1xLPS - 4xLPS	-0.6575	0.476427	14	-2.24195	0.926951	-1.38006	0.210231	Il1b	ns
34	1xLPS - PBS	-6.4075	0.476427	14	-7.99195	-4.82305	-13.4491	7.12329e-09	Il1b	significant
35	2xLPS - 3xLPS	-2.22333	0.5146	14	-3.93474	-0.51193	-4.32051	0.00100718	Il1b	significant
36	2xLPS - 4xLPS	-3.26583	0.5146	14	-4.97724	-1.55443	-6.34635	3.61863e-05	Il1b	significant
37	2xLPS - PBS	-9.01583	0.5146	14	-10.7272	-7.30443	-17.5201	6.4178e-10	Il1b	significant
38	3xLPS - 4xLPS	-1.0425	0.476427	14	-2.62695	0.541951	-2.18816	0.0576393	Il1b	ns
39	3xLPS - PBS	-6.7925	0.476427	14	-8.37695	-5.20805	-14.2572	4.97337e-09	Il1b	significant
40	4xLPS - PBS	-5.75	0.476427	14	-7.33445	-4.16555	-12.069	2.17233e-08	Il1b	significant

## Sheet: RNASeq_RTqPCR_anova_FigS6AD
	numDF	denDF	F-value	p-value	gene	Significant
(Intercept)	1	30	523.711	0	S100a9	significant
Condition	4	15	31.8217	3.62219e-07	S100a9	significant
BrainRegion	2	30	1.14989	0.330238	S100a9	ns
Condition:BrainRegion	8	30	0.472003	0.866052	S100a9	ns
(Intercept)1	1	30	547.257	0	Cxcl16	significant
Condition1	4	15	9.64913	0.000455414	Cxcl16	significant
BrainRegion1	2	30	225.706	0	Cxcl16	significant
Condition:BrainRegion1	8	30	0.442578	0.885612	Cxcl16	ns

## Sheet: RNASeq_RTqPCR_posthoc_FigS6AD
	contrast	BrainRegion	estimate	SE	df	t.ratio	p.value	gene	Significant
1	PBS - 1XLPS	FC	1.16325	0.668201	15	1.74087	0.102173	S100a9	ns
2	PBS - 2XLPS	FC	4.89575	0.668201	15	7.32676	9.99357e-06	S100a9	significant
3	PBS - 3XLPS	FC	3.04625	0.668201	15	4.55888	0.000501988	S100a9	significant
4	PBS - 4XLPS	FC	3.966	0.668201	15	5.93534	5.46965e-05	S100a9	significant
5	PBS - 1XLPS	HC	1.469	0.668201	15	2.19844	0.0440264	S100a9	significant
6	PBS - 2XLPS	HC	5.77825	0.668201	15	8.64747	1.30408e-06	S100a9	significant
7	PBS - 3XLPS	HC	3.31575	0.668201	15	4.9622	0.000227224	S100a9	significant
8	PBS - 4XLPS	HC	4.27925	0.668201	15	6.40414	2.37115e-05	S100a9	significant
9	PBS - 1XLPS	STR	1.3195	0.668201	15	1.97471	0.0670049	S100a9	ns
10	PBS - 2XLPS	STR	5.5215	0.668201	15	8.26323	2.30661e-06	S100a9	significant
11	PBS - 3XLPS	STR	3.63575	0.668201	15	5.4411	9.09257e-05	S100a9	significant
12	PBS - 4XLPS	STR	4.723	0.668201	15	7.06823	7.64108e-06	S100a9	significant
13	PBS - 1XLPS	FC	0.29275	0.623231	15	0.46973	0.645304	Cxcl16	ns
14	PBS - 2XLPS	FC	3.0615	0.623231	15	4.9123	0.000751155	Cxcl16	significant
15	PBS - 3XLPS	FC	1.3145	0.623231	15	2.10917	0.0695294	Cxcl16	ns
16	PBS - 4XLPS	FC	2.1485	0.623231	15	3.44736	0.00718252	Cxcl16	significant
17	PBS - 1XLPS	HC	0.37375	0.623231	15	0.599698	0.557659	Cxcl16	ns
18	PBS - 2XLPS	HC	3.0385	0.623231	15	4.8754	0.000807213	Cxcl16	significant
19	PBS - 3XLPS	HC	1.26275	0.623231	15	2.02614	0.0812233	Cxcl16	ns
20	PBS - 4XLPS	HC	2.11225	0.623231	15	3.38919	0.00809304	Cxcl16	significant
21	PBS - 1XLPS	STR	0.1345	0.623231	15	0.215811	0.832042	Cxcl16	ns
22	PBS - 2XLPS	STR	3.13225	0.623231	15	5.02583	0.000602581	Cxcl16	significant
23	PBS - 3XLPS	STR	1.17225	0.623231	15	1.88092	0.106053	Cxcl16	ns
24	PBS - 4XLPS	STR	2.42175	0.623231	15	3.8858	0.00292601	Cxcl16	significant

## Sheet: Males_RTqPCR_3vs24_anova_FigS1A
	numDF	denDF	F-value	p-value	gene	Significant
(Intercept)	1	20	2635.42	0	Cxcl16	significant
Treatment	7	20	84.9036	1.76e-13	Cxcl16	significant
(Intercept)1	1	20	147.505	1.1e-10	S100a9	significant
Treatment1	7	20	35.3999	6.42e-10	S100a9	significant
(Intercept)2	1	20	2416.61	0	Tnfa	significant
Treatment2	7	20	37.818	3.52e-10	Tnfa	significant
(Intercept)3	1	20	2443.34	0	Il1b	significant
Treatment3	7	20	85.6118	1.63e-13	Il1b	significant

## Sheet: Males_RTqPCR_3vs24_ph_FigS1A
	contrast	estimate	SE	df	lower.CL	upper.CL	t.ratio	p.value	gene	Significant
1	1xLPS_24h - 1xLPS_3h	0.103333	0.31788	20	-1.04124	1.2479	0.32507	0.748504	Cxcl16	ns
2	1xLPS_24h - 2xLPS_24h	1.39667	0.339828	20	0.173069	2.62026	4.10992	0.000717302	Cxcl16	significant
3	1xLPS_24h - 2xLPS_3h	3.46	0.339828	20	2.2364	4.6836	10.1816	6.53964e-09	Cxcl16	significant
4	1xLPS_24h - 3xLPS_3h	3.30833	0.31788	20	2.16376	4.4529	10.4075	5.00765e-09	Cxcl16	significant
5	1xLPS_24h - 4xLPS_3h	2.71833	0.31788	20	1.57376	3.8629	8.55144	8.83077e-08	Cxcl16	significant
6	1xLPS_24h - PBS_24h	-1.81667	0.339828	20	-3.04026	-0.593069	-5.34584	4.85355e-05	Cxcl16	significant
7	1xLPS_24h - PBS_3h	-1.30167	0.31788	20	-2.44624	-0.157096	-4.09483	0.000717302	Cxcl16	significant
8	1xLPS_3h - 2xLPS_24h	1.29333	0.31788	20	0.148763	2.4379	4.06862	0.000729496	Cxcl16	significant
9	1xLPS_3h - 2xLPS_3h	3.35667	0.31788	20	2.2121	4.50124	10.5595	4.39881e-09	Cxcl16	significant
10	1xLPS_3h - 3xLPS_3h	3.205	0.2943	20	2.14533	4.26467	10.8902	2.96054e-09	Cxcl16	significant
11	1xLPS_3h - 4xLPS_3h	2.615	0.2943	20	1.55533	3.67467	8.88549	5.17829e-08	Cxcl16	significant
12	1xLPS_3h - PBS_24h	-1.92	0.31788	20	-3.06457	-0.77543	-6.04001	1.15752e-05	Cxcl16	significant
13	1xLPS_3h - PBS_3h	-1.405	0.2943	20	-2.46467	-0.345334	-4.77404	0.000170587	Cxcl16	significant
14	2xLPS_24h - 2xLPS_3h	2.06333	0.339828	20	0.839736	3.28693	6.07169	1.15565e-05	Cxcl16	significant
15	2xLPS_24h - 3xLPS_3h	1.91167	0.31788	20	0.767096	3.05624	6.01379	1.15752e-05	Cxcl16	significant
16	2xLPS_24h - 4xLPS_3h	1.32167	0.31788	20	0.177096	2.46624	4.15775	0.000681074	Cxcl16	significant
17	2xLPS_24h - PBS_24h	-3.21333	0.339828	20	-4.43693	-1.98974	-9.45575	2.04625e-08	Cxcl16	significant
18	2xLPS_24h - PBS_3h	-2.69833	0.31788	20	-3.8429	-1.55376	-8.48852	9.21971e-08	Cxcl16	significant
19	2xLPS_3h - 3xLPS_3h	-0.151667	0.31788	20	-1.29624	0.992904	-0.477119	0.662096	Cxcl16	ns
20	2xLPS_3h - 4xLPS_3h	-0.741667	0.31788	20	-1.88624	0.402904	-2.33316	0.0352253	Cxcl16	significant
21	2xLPS_3h - PBS_24h	-5.27667	0.339828	20	-6.50026	-4.05307	-15.5274	1.18555e-11	Cxcl16	significant
22	2xLPS_3h - PBS_3h	-4.76167	0.31788	20	-5.90624	-3.6171	-14.9794	1.72774e-11	Cxcl16	significant
23	3xLPS_3h - 4xLPS_3h	-0.59	0.2943	20	-1.64967	0.469666	-2.00476	0.065761	Cxcl16	ns
24	3xLPS_3h - PBS_24h	-5.125	0.31788	20	-6.26957	-3.98043	-16.1224	1.18555e-11	Cxcl16	significant
25	3xLPS_3h - PBS_3h	-4.61	0.2943	20	-5.66967	-3.55033	-15.6643	1.18555e-11	Cxcl16	significant
26	4xLPS_3h - PBS_24h	-4.535	0.31788	20	-5.67957	-3.39043	-14.2664	3.38511e-11	Cxcl16	significant
27	4xLPS_3h - PBS_3h	-4.02	0.2943	20	-5.07967	-2.96033	-13.6595	6.22849e-11	Cxcl16	significant
28	PBS_24h - PBS_3h	0.515	0.31788	20	-0.62957	1.65957	1.62011	0.130168	Cxcl16	ns
29	1xLPS_24h - 1xLPS_3h	3.0275	0.639023	20	0.726613	5.32839	4.7377	0.00023505	S100a9	significant
30	1xLPS_24h - 2xLPS_24h	3.47667	0.683144	20	1.01691	5.93642	5.08921	0.000124864	S100a9	significant
31	1xLPS_24h - 2xLPS_3h	6.27	0.683144	20	3.81025	8.72975	9.17815	7.34327e-08	S100a9	significant
32	1xLPS_24h - 3xLPS_3h	6.22	0.639023	20	3.91911	8.52089	9.73361	5.12582e-08	S100a9	significant
33	1xLPS_24h - 4xLPS_3h	6.2775	0.639023	20	3.97661	8.57839	9.82359	5.12582e-08	S100a9	significant
34	1xLPS_24h - PBS_24h	0.143333	0.683144	20	-2.31642	2.60309	0.209814	0.936248	S100a9	ns
35	1xLPS_24h - PBS_3h	1.345	0.639023	20	-0.955887	3.64589	2.10478	0.0612884	S100a9	ns
36	1xLPS_3h - 2xLPS_24h	0.449167	0.639023	20	-1.85172	2.75005	0.702896	0.571926	S100a9	ns
37	1xLPS_3h - 2xLPS_3h	3.2425	0.639023	20	0.941613	5.54339	5.07415	0.000124864	S100a9	significant
38	1xLPS_3h - 3xLPS_3h	3.1925	0.59162	20	1.06229	5.32271	5.3962	7.08597e-05	S100a9	significant
39	1xLPS_3h - 4xLPS_3h	3.25	0.59162	20	1.11979	5.38021	5.49339	6.25901e-05	S100a9	significant
40	1xLPS_3h - PBS_24h	-2.88417	0.639023	20	-5.18505	-0.583279	-4.5134	0.000371083	S100a9	significant
41	1xLPS_3h - PBS_3h	-1.6825	0.59162	20	-3.81271	0.447708	-2.84388	0.0133765	S100a9	significant
42	2xLPS_24h - 2xLPS_3h	2.79333	0.683144	20	0.333581	5.25309	4.08894	0.000842092	S100a9	significant
43	2xLPS_24h - 3xLPS_3h	2.74333	0.639023	20	0.442446	5.04422	4.29301	0.000551611	S100a9	significant
44	2xLPS_24h - 4xLPS_3h	2.80083	0.639023	20	0.499946	5.10172	4.38299	0.000473367	S100a9	significant
45	2xLPS_24h - PBS_24h	-3.33333	0.683144	20	-5.79309	-0.873581	-4.8794	0.000181473	S100a9	significant
46	2xLPS_24h - PBS_3h	-2.13167	0.639023	20	-4.43255	0.169221	-3.33582	0.00461142	S100a9	significant
47	2xLPS_3h - 3xLPS_3h	-0.05	0.639023	20	-2.35089	2.25089	-0.0782444	0.973167	S100a9	ns
48	2xLPS_3h - 4xLPS_3h	0.0075	0.639023	20	-2.29339	2.30839	0.0117367	0.990752	S100a9	ns
49	2xLPS_3h - PBS_24h	-6.12667	0.683144	20	-8.58642	-3.66691	-8.96833	8.91372e-08	S100a9	significant
50	2xLPS_3h - PBS_3h	-4.925	0.639023	20	-7.22589	-2.62411	-7.70708	6.42166e-07	S100a9	significant
51	3xLPS_3h - 4xLPS_3h	0.0575	0.59162	20	-2.07271	2.18771	0.0971907	0.973167	S100a9	ns
52	3xLPS_3h - PBS_24h	-6.07667	0.639023	20	-8.37755	-3.77578	-9.50931	5.12582e-08	S100a9	significant
53	3xLPS_3h - PBS_3h	-4.875	0.59162	20	-7.00521	-2.74479	-8.24008	2.57597e-07	S100a9	significant
54	4xLPS_3h - PBS_24h	-6.13417	0.639023	20	-8.43505	-3.83328	-9.59929	5.12582e-08	S100a9	significant
55	4xLPS_3h - PBS_3h	-4.9325	0.59162	20	-7.06271	-2.80229	-8.33727	2.44922e-07	S100a9	significant
56	PBS_24h - PBS_3h	1.20167	0.639023	20	-1.09922	3.50255	1.88047	0.0909237	S100a9	ns
57	1xLPS_24h - 1xLPS_3h	2.83667	0.652762	20	0.486309	5.18702	4.34564	0.000585372	Tnfa	significant
58	1xLPS_24h - 2xLPS_24h	0.643333	0.697832	20	-1.8693	3.15597	0.921903	0.395842	Tnfa	ns
59	1xLPS_24h - 2xLPS_3h	5.43333	0.697832	20	2.9207	7.94597	7.78602	7.0701e-07	Tnfa	significant
60	1xLPS_24h - 3xLPS_3h	3.33417	0.652762	20	0.983809	5.68452	5.10778	0.000125239	Tnfa	significant
61	1xLPS_24h - 4xLPS_3h	1.30917	0.652762	20	-1.04119	3.65952	2.00558	0.0683905	Tnfa	ns
62	1xLPS_24h - PBS_24h	-2.72667	0.697832	20	-5.2393	-0.214029	-3.90734	0.0012875	Tnfa	significant
63	1xLPS_24h - PBS_3h	-2.66583	0.652762	20	-5.01619	-0.315476	-4.08393	0.000952252	Tnfa	significant
64	1xLPS_3h - 2xLPS_24h	-2.19333	0.652762	20	-4.54369	0.157024	-3.36008	0.00424349	Tnfa	significant
65	1xLPS_3h - 2xLPS_3h	2.59667	0.652762	20	0.246309	4.94702	3.97797	0.00115222	Tnfa	significant
66	1xLPS_3h - 3xLPS_3h	0.4975	0.60434	20	-1.67851	2.67351	0.823212	0.435655	Tnfa	ns
67	1xLPS_3h - 4xLPS_3h	-1.5275	0.60434	20	-3.70351	0.648508	-2.52755	0.0243702	Tnfa	significant
68	1xLPS_3h - PBS_24h	-5.56333	0.652762	20	-7.91369	-3.21298	-8.52276	2.01821e-07	Tnfa	significant
69	1xLPS_3h - PBS_3h	-5.5025	0.60434	20	-7.67851	-3.32649	-9.10497	8.36747e-08	Tnfa	significant
70	2xLPS_24h - 2xLPS_3h	4.79	0.697832	20	2.27736	7.30264	6.86411	3.98922e-06	Tnfa	significant
71	2xLPS_24h - 3xLPS_3h	2.69083	0.652762	20	0.340476	5.04119	4.12223	0.000925086	Tnfa	significant
72	2xLPS_24h - 4xLPS_3h	0.665833	0.652762	20	-1.68452	3.01619	1.02002	0.358286	Tnfa	ns
73	2xLPS_24h - PBS_24h	-3.37	0.697832	20	-5.88264	-0.857362	-4.82924	0.00020376	Tnfa	significant
74	2xLPS_24h - PBS_3h	-3.30917	0.652762	20	-5.65952	-0.958809	-5.06948	0.000126208	Tnfa	significant
75	2xLPS_3h - 3xLPS_3h	-2.09917	0.652762	20	-4.44952	0.251191	-3.21582	0.00551942	Tnfa	significant
76	2xLPS_3h - 4xLPS_3h	-4.12417	0.652762	20	-6.47452	-1.77381	-6.31802	1.01554e-05	Tnfa	significant
77	2xLPS_3h - PBS_24h	-8.16	0.697832	20	-10.6726	-5.64736	-11.6934	3.00314e-09	Tnfa	significant
78	2xLPS_3h - PBS_3h	-8.09917	0.652762	20	-10.4495	-5.74881	-12.4075	2.10515e-09	Tnfa	significant
79	3xLPS_3h - 4xLPS_3h	-2.025	0.60434	20	-4.20101	0.151008	-3.35076	0.00424349	Tnfa	significant
80	3xLPS_3h - PBS_24h	-6.06083	0.652762	20	-8.41119	-3.71048	-9.2849	7.59618e-08	Tnfa	significant
81	3xLPS_3h - PBS_3h	-6	0.60434	20	-8.17601	-3.82399	-9.92818	3.3329e-08	Tnfa	significant
82	4xLPS_3h - PBS_24h	-4.03583	0.652762	20	-6.38619	-1.68548	-6.1827	1.23728e-05	Tnfa	significant
83	4xLPS_3h - PBS_3h	-3.975	0.60434	20	-6.15101	-1.79899	-6.57742	6.47954e-06	Tnfa	significant
84	PBS_24h - PBS_3h	0.0608333	0.652762	20	-2.28952	2.41119	0.0931937	0.926677	Tnfa	ns
85	1xLPS_24h - 1xLPS_3h	3.555	0.511736	20	1.71243	5.39757	6.94695	1.91908e-06	Il1b	significant
86	1xLPS_24h - 2xLPS_24h	1.95	0.547068	20	-0.0197927	3.91979	3.56445	0.00247187	Il1b	significant
87	1xLPS_24h - 2xLPS_3h	6.16333	0.547068	20	4.19354	8.13313	11.2661	1.27927e-09	Il1b	significant
88	1xLPS_24h - 3xLPS_3h	3.94	0.511736	20	2.09743	5.78257	7.69929	4.51456e-07	Il1b	significant
89	1xLPS_24h - 4xLPS_3h	2.8975	0.511736	20	1.05493	4.74007	5.6621	2.52162e-05	Il1b	significant
90	1xLPS_24h - PBS_24h	-3.41	0.547068	20	-5.37979	-1.44021	-6.23322	7.62333e-06	Il1b	significant
91	1xLPS_24h - PBS_3h	-2.8525	0.511736	20	-4.69507	-1.00993	-5.57417	2.89977e-05	Il1b	significant
92	1xLPS_3h - 2xLPS_24h	-1.605	0.511736	20	-3.44757	0.237572	-3.13638	0.00632715	Il1b	significant
93	1xLPS_3h - 2xLPS_3h	2.60833	0.511736	20	0.765761	4.45091	5.09703	8.10698e-05	Il1b	significant
94	1xLPS_3h - 3xLPS_3h	0.385	0.473775	20	-1.32089	2.09089	0.812622	0.426003	Il1b	ns
95	1xLPS_3h - 4xLPS_3h	-0.6575	0.473775	20	-2.36339	1.04839	-1.38779	0.194352	Il1b	ns
96	1xLPS_3h - PBS_24h	-6.965	0.511736	20	-8.80757	-5.12243	-13.6105	7.45955e-11	Il1b	significant
97	1xLPS_3h - PBS_3h	-6.4075	0.473775	20	-8.11339	-4.70161	-13.5243	7.45955e-11	Il1b	significant
98	2xLPS_24h - 2xLPS_3h	4.21333	0.547068	20	2.24354	6.18313	7.70166	4.51456e-07	Il1b	significant
99	2xLPS_24h - 3xLPS_3h	1.99	0.511736	20	0.147428	3.83257	3.88873	0.00121665	Il1b	significant
100	2xLPS_24h - 4xLPS_3h	0.9475	0.511736	20	-0.895072	2.79007	1.85154	0.0883842	Il1b	ns
101	2xLPS_24h - PBS_24h	-5.36	0.547068	20	-7.32979	-3.39021	-9.79768	1.24782e-08	Il1b	significant
102	2xLPS_24h - PBS_3h	-4.8025	0.511736	20	-6.64507	-2.95993	-9.38473	2.31708e-08	Il1b	significant
103	2xLPS_3h - 3xLPS_3h	-2.22333	0.511736	20	-4.06591	-0.380761	-4.34469	0.000439999	Il1b	significant
104	2xLPS_3h - 4xLPS_3h	-3.26583	0.511736	20	-5.10841	-1.42326	-6.38188	5.90136e-06	Il1b	significant
105	2xLPS_3h - PBS_24h	-9.57333	0.547068	20	-11.5431	-7.60354	-17.4993	1.9041e-12	Il1b	significant
106	2xLPS_3h - PBS_3h	-9.01583	0.511736	20	-10.8584	-7.17326	-17.6181	1.9041e-12	Il1b	significant
107	3xLPS_3h - 4xLPS_3h	-1.0425	0.473775	20	-2.74839	0.663391	-2.20041	0.0463112	Il1b	significant
108	3xLPS_3h - PBS_24h	-7.35	0.511736	20	-9.19257	-5.50743	-14.3629	3.86593e-11	Il1b	significant
109	3xLPS_3h - PBS_3h	-6.7925	0.473775	20	-8.49839	-5.08661	-14.337	3.86593e-11	Il1b	significant
110	4xLPS_3h - PBS_24h	-6.3075	0.511736	20	-8.15007	-4.46493	-12.3257	3.38309e-10	Il1b	significant
111	4xLPS_3h - PBS_3h	-5.75	0.473775	20	-7.45589	-4.04411	-12.1366	3.89505e-10	Il1b	significant
112	PBS_24h - PBS_3h	0.5575	0.511736	20	-1.28507	2.40007	1.08943	0.299618	Il1b	ns

## Sheet: Femal_RTqPCR_3vs24_anova_FigS1A
	numDF	denDF	F-value	p-value	gene	Significant
(Intercept)	1	14	1069.14	1.26565e-14	Tnfa	significant
Treatment	4	14	7.17209	0.00232773	Tnfa	significant
(Intercept)1	1	15	125.767	1.08408e-08	Il1b	significant
Treatment1	4	15	82.2801	5.102e-10	Il1b	significant

## Sheet: Females_RTqPCR_3vs24_ph_FigS1A
	contrast	estimate	SE	df	lower.CL	upper.CL	t.ratio	p.value	gene	Significant
1	1xLPS_24h - 1xLPS_3h	0.03	1.2241	14	-4.04097	4.10097	0.0245079	0.980793	Tnfa	ns
2	1xLPS_24h - 1xLPS_48hr	-2.46292	1.14504	14	-6.27096	1.34513	-2.15095	0.0823828	Tnfa	ns
3	1xLPS_24h - 1xLPS_7days	-4.87067	1.36858	14	-9.42215	-0.319179	-3.55891	0.0078619	Tnfa	significant
4	1xLPS_24h - PBS	-3.74307	0.986898	14	-7.02519	-0.460943	-3.79276	0.0078619	Tnfa	significant
5	1xLPS_3h - 1xLPS_48hr	-2.49292	1.14504	14	-6.30096	1.31513	-2.17715	0.0823828	Tnfa	ns
6	1xLPS_3h - 1xLPS_7days	-4.90067	1.36858	14	-9.45215	-0.349179	-3.58084	0.0078619	Tnfa	significant
7	1xLPS_3h - PBS	-3.77307	0.986898	14	-7.05519	-0.490943	-3.82316	0.0078619	Tnfa	significant
8	1xLPS_48hr - 1xLPS_7days	-2.40775	1.29835	14	-6.72567	1.91017	-1.85447	0.121221	Tnfa	ns
9	1xLPS_48hr - PBS	-1.28015	0.886942	14	-4.22985	1.66955	-1.44333	0.213662	Tnfa	ns
10	1xLPS_7days - PBS	1.1276	1.16128	14	-2.73446	4.98966	0.970997	0.386697	Tnfa	ns
11	1xLPS_24h - 1xLPS_3h	1.99896	0.647962	15	-0.130264	4.12819	3.085	0.00943103	Il1b	significant
12	1xLPS_24h - 1xLPS_48hr	-1.6007	0.646354	15	-3.72464	0.523247	-2.4765	0.0285198	Il1b	significant
13	1xLPS_24h - 1xLPS_7days	-4.6225	0.734348	15	-7.0356	-2.20941	-6.2947	3.03469e-05	Il1b	significant
14	1xLPS_24h - PBS	-4.21579	0.496529	15	-5.8474	-2.58417	-8.49051	1.36892e-06	Il1b	significant
15	1xLPS_3h - 1xLPS_48hr	-3.59966	0.590207	15	-5.53911	-1.66022	-6.09898	3.39292e-05	Il1b	significant
16	1xLPS_3h - 1xLPS_7days	-6.62147	0.685955	15	-8.87554	-4.36739	-9.65291	3.96857e-07	Il1b	significant
17	1xLPS_3h - PBS	-6.21475	0.419083	15	-7.59187	-4.83763	-14.8294	2.2812e-09	Il1b	significant
18	1xLPS_48hr - 1xLPS_7days	-3.0218	0.684437	15	-5.27089	-0.772719	-4.41502	0.000716562	Il1b	significant
19	1xLPS_48hr - PBS	-2.61509	0.417481	15	-3.98695	-1.24323	-6.26397	3.03469e-05	Il1b	significant
20	1xLPS_7days - PBS	0.406716	0.54518	15	-1.38477	2.1982	0.74602	0.467186	Il1b	ns

[truncated: 4 more sheets: Males_LPStimecours_anova_FigS1B, Males_LPStimecourse_ph_FigS1B, Femal_LPStimecours_anova_FigS1B, Females_LPStimecourse_ph_FigS1B]
