# Supplementary material for: Repeated LPS induces training and tolerance of microglial responses across brain regions
Source: J Neuroinflammation. 2024 Sep 20;21:233. doi: 10.1186/s12974-024-03198-1 (PMC11414187; doi:10.1186/s12974-024-03198-1)
Supplement: Supplementary file 7 — Supplementary Material 7. File S1: Homer software output for transcription factor motif analysis of 2xLPS-sensitive cluster gene promoters. Related to Figures 4A and C. [file 12974_2024_3198_MOESM7_ESM.zip › 2xLPS_cluster_genes_output/biocyc.txt]

TermID	Term	Enrichment	logP	Genes in Term	Target Genes in Term	Fraction of Targets in Term	Total Target Genes	Total Genes	Entrez Gene IDs	Gene Symbols
MOUSE_PWY3DJ-35583	biosynthesis of prostaglandins	0.00130460408464687	-6.6418556676499	10	2	0.4	5	823	19225,64292	Ptgs2,Ptges
META_PWY-5695	urate biosynthesis/inosine 5'-phosphate degradation	0.00607533414337162	-5.103518288244	1	1	0.2	5	823	22436	Xdh
META_PWY-6608	guanosine nucleotides degradation III	0.00607533414337162	-5.103518288244	1	1	0.2	5	823	22436	Xdh
META_PWY-6353	purine nucleotides degradation II (aerobic)	0.00607533414337162	-5.103518288244	1	1	0.2	5	823	22436	Xdh
MOUSE_PWY-6352	3-phosphoinositide biosynthesis	0.00650222964932412	-5.03561013792653	22	2	0.4	5	823	18708,320207	Pik3r1,Pik3r5
MOUSE_PWY-6608	guanosine nucleotides degradation III	0.0121211046167226	-4.41280716250035	2	1	0.2	5	823	22436	Xdh
MOUSE_SALVADEHYPOX-PWY	adenosine nucleotides degradation II	0.0181374194486812	-4.00977810192952	3	1	0.2	5	823	22436	Xdh
MOUSE_PWY3DJ-219	PIP metabolism	0.0285939926444518	-3.55455863061616	47	2	0.4	5	823	18708,320207	Pik3r1,Pik3r5
MOUSE_PWY-5695	urate biosynthesis/inosine 5'-phosphate degradation	0.0360107064234495	-3.32393898408946	6	1	0.2	5	823	22436	Xdh
MOUSE_URSIN-PWY	ureide biosynthesis	0.0419102737035553	-3.17222428632071	7	1	0.2	5	823	22436	Xdh
MOUSE_PWY-6353	purine nucleotides degradation II (aerobic)	0.0536227563734956	-2.92578174179813	9	1	0.2	5	823	22436	Xdh
MOUSE_PWY3DJ-86	valine degradation	0.999999999998994	-1.00548612873492e-12	15	0	0	5	823
MOUSE_PWY3DJ-0	isoleucine degradation	0.999999999998994	-1.00548612873492e-12	15	0	0	5	823
MOUSE_VALDEG-PWY	valine degradation I	0.999999999999138	-8.62160622712522e-13	8	0	0	5	823
MOUSE_MANGDPMET-PWY	GDP-mannose metabolism	0.999999999999138	-8.62160622712522e-13	8	0	0	5	823
MOUSE_PWY-6358	superpathway of D-myo-inositol (1,4,5)-trisphosphate metabolism	0.999999999999138	-8.62160622712522e-13	8	0	0	5	823
MOUSE_PWY3DJ-11470	sphingosine and sphingosine-1-phosphate metabolism	0.999999999999138	-8.62160622712522e-13	8	0	0	5	823
HUMAN_PWY-7511	protein ubiquitylation	0.999999999999138	-8.62160622712522e-13	8	0	0	5	823
MOUSE_PENTOSE-P-PWY	pentose phosphate pathway	0.999999999999138	-8.62160622712522e-13	8	0	0	5	823
MOUSE_PWY-5920	heme biosynthesis II	0.999999999999138	-8.62160622712522e-13	8	0	0	5	823
MOUSE_PWY3FA-941	ketogenesis	0.999999999999138	-8.62160622712522e-13	8	0	0	5	823
MOUSE_LEU-DEG2-PWY	leucine degradation I	0.999999999999138	-8.62160622712522e-13	8	0	0	5	823
MOUSE_PWY66-3	cholesterol biosynthesis II (via 24,25-dihydrolanosterol)	0.999999999999138	-8.62160622712522e-13	8	0	0	5	823
MOUSE_NAD-BIOSYNTHESIS-II	NAD salvage pathway II	0.999999999999138	-8.62160622712522e-13	8	0	0	5	823
MOUSE_PWY-5687	pyrimidine ribonucleotides interconversion	0.999999999999138	-8.62160622712522e-13	8	0	0	5	823
MOUSE_PWY-5138	fatty acid beta-oxidation IV (unsaturated, even number)	0.999999999999138	-8.62160622712522e-13	8	0	0	5	823
MOUSE_PWY66-367	ketogenesis	0.999999999999138	-8.62160622712522e-13	8	0	0	5	823
MOUSE_PWY-4041	gamma-glutamyl cycle	0.999999999999138	-8.62160622712522e-13	8	0	0	5	823
MOUSE_PWY-6292	cysteine biosynthesis III (mammalia)	0.999999999999167	-8.33174219184656e-13	7	0	0	5	823
MOUSE_ORNSPNANA-PWY	spermine biosynthesis II	0.999999999999167	-8.33174219184656e-13	7	0	0	5	823
MOUSE_PWY-6557	glycoaminoglycan-protein linkage region biosynthesis	0.999999999999167	-8.33174219184656e-13	7	0	0	5	823
MOUSE_PWY3DJ-11281	sphingomyelin metabolism	0.999999999999167	-8.33174219184656e-13	7	0	0	5	823
META_PWY3DJ-11470	sphingosine and sphingosine-1-phosphate metabolism	0.999999999999167	-8.33174219184656e-13	7	0	0	5	823
MOUSE_LIPAS-PWY	triacylglycerol degradation	0.999999999999167	-8.33174219184656e-13	7	0	0	5	823
MOUSE_PWY4FS-6	phosphatidylethanolamine biosynthesis II	0.999999999999167	-8.33174219184656e-13	7	0	0	5	823
MOUSE_PWY-0	putrescine degradation III	0.999999999999167	-8.33174219184656e-13	7	0	0	5	823
MOUSE_AERESPDON-PWY	aerobic respiration -- electron donors reaction list	0.999999999999167	-8.33174219184656e-13	7	0	0	5	823
MOUSE_PWY6666-2	dopamine degradation	0.999999999999167	-8.33174219184656e-13	7	0	0	5	823
MOUSE_PWY-6567	chondroitin sulfate biosynthesis (late stages)	0.999999999999167	-8.33174219184656e-13	7	0	0	5	823
MOUSE_PWY-5137	fatty acid beta-oxidation III (unsaturated, odd number)	0.999999999999191	-8.087123781405e-13	3	0	0	5	823
MOUSE_PWY3DJ-4	biosynthesis of corticosteroids	0.999999999999191	-8.087123781405e-13	3	0	0	5	823
MOUSE_PWY-5661	GDP-glucose biosynthesis	0.999999999999191	-8.087123781405e-13	3	0	0	5	823
MOUSE_PWY0-1324	N-acetylneuraminate and N-acetylmannosamine degradation	0.999999999999191	-8.087123781405e-13	3	0	0	5	823
MOUSE_PWY-5084	2-ketoglutarate dehydrogenase complex	0.999999999999191	-8.087123781405e-13	3	0	0	5	823
MOUSE_PWY-2161	folate polyglutamylation	0.999999999999191	-8.087123781405e-13	3	0	0	5	823
MOUSE_PWY-6000	gamma-linolenate biosynthesis II (animals)	0.999999999999191	-8.087123781405e-13	3	0	0	5	823
MOUSE_PWY3DJ-35888	sulfur metabolism	0.999999999999191	-8.087123781405e-13	3	0	0	5	823
MOUSE_PWY-6405	Rapoport-Luebering glycolytic shunt	0.999999999999191	-8.087123781405e-13	3	0	0	5	823
MOUSE_PWY-6124	inosine-5'-phosphate biosynthesis II	0.999999999999191	-8.087123781405e-13	3	0	0	5	823
MOUSE_PWY-5663	tetrahydrobiopterin biosynthesis I	0.999999999999191	-8.087123781405e-13	3	0	0	5	823
MOUSE_PWY3DJ-81	riboflavin, FMN and FAD transformations	0.999999999999191	-8.087123781405e-13	3	0	0	5	823
MOUSE_GLYCLEAV-PWY	glycine cleavage complex	0.999999999999191	-8.087123781405e-13	3	0	0	5	823
MOUSE_CYSTEINE-DEG-PWY	L-cysteine degradation I	0.999999999999191	-8.087123781405e-13	3	0	0	5	823
MOUSE_PWY-5525	D-glucuronate degradation I	0.999999999999191	-8.087123781405e-13	3	0	0	5	823
MOUSE_PWY0-1298	pyrimidine deoxyribonucleosides degradation	0.999999999999191	-8.087123781405e-13	3	0	0	5	823
MOUSE_PWY0-1296	purine ribonucleosides degradation to ribose-1-phosphate	0.999999999999191	-8.087123781405e-13	3	0	0	5	823
MOUSE_PWY-6118	glycerol-3-phosphate shuttle	0.999999999999191	-8.087123781405e-13	3	0	0	5	823
MOUSE_GLUCOSE1PMETAB-PWY	glucose and glucose-1-phosphate degradation	0.999999999999191	-8.087123781405e-13	3	0	0	5	823
MOUSE_PWY0-662	PRPP biosynthesis I	0.999999999999191	-8.087123781405e-13	3	0	0	5	823
MOUSE_PWY3DJ-8	biosynthesis of androgens	0.999999999999191	-8.087123781405e-13	3	0	0	5	823
MOUSE_PWY0-181	salvage pathways of pyrimidine deoxyribonucleotides	0.999999999999191	-8.087123781405e-13	3	0	0	5	823
MOUSE_PWY-5965	fatty acid biosynthesis initiation III	0.999999999999191	-8.087123781405e-13	3	0	0	5	823
MOUSE_HYDROXYPRODEG-PWY	4-hydroxyproline degradation I	0.999999999999191	-8.087123781405e-13	3	0	0	5	823
MOUSE_PHENYLALANINE-DEG1-PWY	phenylalanine degradation I (aerobic)	0.999999999999191	-8.087123781405e-13	3	0	0	5	823
MOUSE_PWY-4984	urea cycle	0.999999999999191	-8.087123781405e-13	3	0	0	5	823
MOUSE_ACETOACETATE-DEG-PWY	acetoacetate degradation (to acetyl CoA)	0.999999999999191	-8.087123781405e-13	3	0	0	5	823
MOUSE_PWY-5653	NAD biosynthesis from 2-amino-3-carboxymuconate semialdehyde	0.999999999999191	-8.087123781405e-13	3	0	0	5	823
MOUSE_ARGASEDEG-PWY	arginine degradation I (arginase pathway)	0.999999999999191	-8.087123781405e-13	3	0	0	5	823
MOUSE_PWY0-1313	acetate conversion to acetyl-CoA	0.999999999999191	-8.087123781405e-13	3	0	0	5	823
MOUSE_PWY-3661	glycine betaine degradation	0.999999999999191	-8.087123781405e-13	3	0	0	5	823
MOUSE_PWY-6061	bile acid biosynthesis, neutral pathway	0.999999999999191	-8.087123781405e-13	3	0	0	5	823
MOUSE_PWY3O-4106	NAD salvage pathway III	0.999999999999191	-8.087123781405e-13	3	0	0	5	823
MOUSE_GLUTATHIONESYN-PWY	glutathione biosynthesis	0.999999999999191	-8.087123781405e-13	3	0	0	5	823
MOUSE_PWY-5664	tetrahydrobiopterin biosynthesis II	0.999999999999191	-8.087123781405e-13	3	0	0	5	823
MOUSE_PWY3DJ-35588	creatine biosynthesis	0.999999999999191	-8.087123781405e-13	3	0	0	5	823
MOUSE_PWY-5386	methylglyoxal degradation I	0.999999999999191	-8.087123781405e-13	3	0	0	5	823
MOUSE_PWY-5669	phosphatidylethanolamine biosynthesis I	0.999999999999191	-8.087123781405e-13	3	0	0	5	823
META_PWY-6241	thyroid hormone biosynthesis	0.999999999999191	-8.087123781405e-13	3	0	0	5	823
MOUSE_LYSINE-DEG1-PWY	lysine degradation II	0.999999999999191	-8.087123781405e-13	3	0	0	5	823
MOUSE_PWY3DJ-35549	Biopterin recycling	0.999999999999191	-8.087123781405e-13	3	0	0	5	823
MOUSE_PWY-6517	N-acetylglucosamine degradation II	0.999999999999191	-8.087123781405e-13	3	0	0	5	823
MOUSE_THIOREDOX-PWY	thioredoxin pathway	0.999999999999191	-8.087123781405e-13	3	0	0	5	823
MOUSE_PWY-5966	fatty acid biosynthesis initiation II	0.999999999999191	-8.087123781405e-13	3	0	0	5	823
MOUSE_PWY-6613	tetrahydrofolate salvage from 5,10-methenyltetrahydrofolate	0.999999999999191	-8.087123781405e-13	3	0	0	5	823
MOUSE_PWY3DJ-35471	L-ascorbate biosynthesis VI	0.999999999999191	-8.087123781405e-13	3	0	0	5	823
MOUSE_PWY-6556	pyrimidine ribonucleosides degradation II	0.999999999999191	-8.087123781405e-13	3	0	0	5	823
MOUSE_PWY66-301	catecholamine biosynthesis	0.999999999999191	-8.087123781405e-13	3	0	0	5	823
MOUSE_FAO-PWY	fatty acid beta-oxidation I	0.999999999999429	-5.71088966487688e-13	22	0	0	5	823
MOUSE_PWY-6351	D-myo-inositol (1,4,5)-trisphosphate biosynthesis	0.999999999999429	-5.71088966487688e-13	22	0	0	5	823
MOUSE_PHOSLIPSYN-PWY	phospholipid biosynthesis I	0.999999999999523	-4.77374914531535e-13	18	0	0	5	823
MOUSE_TRIGLSYN-PWY	triacylglycerol biosynthesis	0.999999999999523	-4.77374914531535e-13	18	0	0	5	823
MOUSE_PWY3DJ-1	cyclic AMP biosynthesis	0.99999999999955	-4.49946622251311e-13	55	0	0	5	823
MOUSE_PWY-6564	heparan sulfate biosynthesis	0.99999999999963	-3.70231983850487e-13	23	0	0	5	823
MOUSE_PWY-6126	adenosine nucleotides de novo biosynthesis	0.999999999999706	-2.93722683712051e-13	19	0	0	5	823
MOUSE_PWY-6367	D-myo-inositol-5-phosphate metabolism	0.999999999999706	-2.93722683712051e-13	19	0	0	5	823
MOUSE_LIPASYN-PWY	phospholipases	0.99999999999972	-2.79763383493466e-13	25	0	0	5	823
MOUSE_P1-PWY	purine and pyrimidine metabolism	0.999999999999756	-2.43712825298015e-13	21	0	0	5	823
MOUSE_PWY3DJ-2	biosynthesis of estrogens	0.999999999999772	-2.28505344077167e-13	5	0	0	5	823
MOUSE_METHIONINE-DEG1-PWY	methionine degradation I (to homocysteine)	0.999999999999772	-2.28505344077167e-13	5	0	0	5	823
MOUSE_PWY3FA-1022	ketone oxidation	0.999999999999772	-2.28505344077167e-13	5	0	0	5	823
MOUSE_PWY-2501	fatty acid alpha-oxidation	0.999999999999772	-2.28505344077167e-13	5	0	0	5	823
MOUSE_CITRULBIO-PWY	citrulline biosynthesis	0.999999999999772	-2.28505344077167e-13	5	0	0	5	823
MOUSE_PWY-6566	chondroitin and dermatan biosynthesis	0.999999999999772	-2.28505344077167e-13	5	0	0	5	823
MOUSE_TRYPTOPHAN-DEGRADATION-1	tryptophan degradation III (eukaryotic)	0.999999999999772	-2.28505344077167e-13	5	0	0	5	823
MOUSE_GLCMANNANAUT-PWY	superpathway of N-acetylglucosamine, N-acetylmannosamine and N-acetylneuraminate degradation	0.999999999999772	-2.28505344077167e-13	5	0	0	5	823
MOUSE_PWY-6363	D-myo-inositol (1,4,5)-trisphosphate degradation	0.999999999999772	-2.28505344077167e-13	5	0	0	5	823
MOUSE_ARG-PRO-PWY	arginine degradation VI (arginase 2 pathway)	0.999999999999772	-2.28505344077167e-13	5	0	0	5	823
MOUSE_SER-GLYSYN-PWY	superpathway of serine and glycine biosynthesis I	0.999999999999772	-2.28505344077167e-13	5	0	0	5	823
MOUSE_PWY-6317	galactose degradation I (Leloir pathway)	0.999999999999772	-2.28505344077167e-13	5	0	0	5	823
MOUSE_NADSYN-PWY	NAD biosynthesis II (from tryptophan)	0.999999999999772	-2.28505344077167e-13	5	0	0	5	823
MOUSE_PWY-5143	fatty acid activation	0.999999999999772	-2.28505344077167e-13	5	0	0	5	823
MOUSE_PROLINE-SYN2-PWY	proline biosynthesis II	0.999999999999772	-2.28505344077167e-13	5	0	0	5	823
MOUSE_PWY-5514	UDP-N-acetyl-D-galactosamine biosynthesis II	0.999999999999772	-2.28505344077167e-13	5	0	0	5	823
MOUSE_PWY-46	putrescine biosynthesis III	0.999999999999772	-2.28505344077167e-13	5	0	0	5	823
MOUSE_PWY-5041	S-adenosyl-L-methionine cycle II	0.999999999999772	-2.28505344077167e-13	5	0	0	5	823
MOUSE_PWY66-368	ketolysis	0.999999999999772	-2.28505344077167e-13	5	0	0	5	823
MOUSE_NADPHOS-DEPHOS-PWY	NAD phosphorylation and dephosphorylation	0.999999999999772	-2.28505344077167e-13	5	0	0	5	823
MOUSE_PWY-6362	1D-myo-inositol hexakisphosphate biosynthesis II (mammalian)	0.999999999999772	-2.28505344077167e-13	5	0	0	5	823
MOUSE_PWY3DJ-5523	sucrose degradation	0.999999999999772	-2.28505344077167e-13	5	0	0	5	823
MOUSE_PWY66-221	nicotine degradation III	0.999999999999772	-2.28505344077167e-13	5	0	0	5	823
MOUSE_PWY-5109	2-methylbutyrate biosynthesis	0.999999999999772	-2.28505344077167e-13	5	0	0	5	823
MOUSE_UDPNACETYLGALSYN-PWY	UDP-N-acetyl-D-glucosamine biosynthesis II	0.999999999999772	-2.28505344077167e-13	5	0	0	5	823
MOUSE_PWY-5173	superpathway of acetyl-CoA biosynthesis	0.999999999999772	-2.28505344077167e-13	5	0	0	5	823
MOUSE_GALACTMETAB-PWY	UDP-galactose biosynthesis (salvage pathway from galactose using UDP-glucose)	0.999999999999772	-2.28505344077167e-13	5	0	0	5	823
MOUSE_GLYCOLYSIS	glycolysis I	0.999999999999799	-2.01129438332618e-13	10	0	0	5	823
MOUSE_PWY-922	mevalonate pathway I	0.999999999999799	-2.01129438332618e-13	10	0	0	5	823
MOUSE_PWY66-4	cholesterol biosynthesis III (via desmosterol)	0.999999999999799	-2.01129438332618e-13	10	0	0	5	823
MOUSE_MANNOSYL-CHITO-DOLICHOL-BIOSYNTHESIS	dolichyl-diphosphooligosaccharide biosynthesis	0.999999999999799	-2.01129438332618e-13	10	0	0	5	823
MOUSE_ANAGLYCOLYSIS-PWY	glycolysis III	0.999999999999799	-2.01129438332618e-13	10	0	0	5	823
MOUSE_PWY-6569	chondroitin sulfate biosynthesis	0.999999999999801	-1.98473144035823e-13	16	0	0	5	823
MOUSE_PWY-4061	glutathione-mediated detoxification	0.999999999999801	-1.98473144035823e-13	16	0	0	5	823
MOUSE_PWY-5328	superpathway of methionine degradation	0.999999999999801	-1.98473144035823e-13	16	0	0	5	823
MOUSE_PWY-6558	heparan sulfate biosynthesis (late stages)	0.999999999999801	-1.98473144035823e-13	16	0	0	5	823
MOUSE_PWY-66	GDP-L-fucose biosynthesis I (from GDP-D-mannose)	0.999999999999812	-1.88075808860199e-13	2	0	0	5	823
MOUSE_PWY-6030	serotonin and melatonin biosynthesis	0.999999999999812	-1.88075808860199e-13	2	0	0	5	823
MOUSE_PWY-6260	thyroid hormone metabolism I (via deiodination)	0.999999999999812	-1.88075808860199e-13	2	0	0	5	823
MOUSE_PWY-5079	phenylalanine degradation III	0.999999999999812	-1.88075808860199e-13	2	0	0	5	823
MOUSE_PWY-5142	acyl-ACP thioesterase pathway	0.999999999999812	-1.88075808860199e-13	2	0	0	5	823
MOUSE_ASPARAGINE-BIOSYNTHESIS	asparagine biosynthesis I	0.999999999999812	-1.88075808860199e-13	2	0	0	5	823
MOUSE_PWY-6100	L-carnitine biosynthesis	0.999999999999812	-1.88075808860199e-13	2	0	0	5	823
MOUSE_PWY-6122	5-aminoimidazole ribonucleotide biosynthesis II	0.999999999999812	-1.88075808860199e-13	2	0	0	5	823
MOUSE_PWY-4821	UDP-D-xylose and UDP-D-glucuronate biosynthesis	0.999999999999812	-1.88075808860199e-13	2	0	0	5	823
MOUSE_MALATE-ASPARTATE-SHUTTLE-PWY	aspartate degradation II	0.999999999999812	-1.88075808860199e-13	2	0	0	5	823
MOUSE_GLUTAMINE-SYN2-PWY	glutamine biosynthesis II	0.999999999999812	-1.88075808860199e-13	2	0	0	5	823
MOUSE_PWY0-1264	biotin-carboxyl carrier protein assembly	0.999999999999812	-1.88075808860199e-13	2	0	0	5	823
META_PWY-7277	sphingolipid biosynthesis (mammals)	0.999999999999812	-1.88075808860199e-13	2	0	0	5	823
MOUSE_CYSTEINE-SYN2-PWY	cysteine biosynthesis II	0.999999999999812	-1.88075808860199e-13	2	0	0	5	823
MOUSE_SAM-PWY	S-adenosyl-L-methionine biosynthesis	0.999999999999812	-1.88075808860199e-13	2	0	0	5	823
MOUSE_PWY-2161B	glutamate removal from folates	0.999999999999812	-1.88075808860199e-13	2	0	0	5	823
META_PWY3DJ-11281	sphingomyelin metabolism	0.999999999999812	-1.88075808860199e-13	2	0	0	5	823
MOUSE_PWY-5481	pyruvate fermentation to lactate	0.999999999999812	-1.88075808860199e-13	2	0	0	5	823
MOUSE_CYSDEGRV-PWY	L-cysteine degradation VI	0.999999999999812	-1.88075808860199e-13	2	0	0	5	823
MOUSE_PLPSAL-PWY	pyridoxal 5'-phosphate salvage pathway	0.999999999999812	-1.88075808860199e-13	2	0	0	5	823
MOUSE_PROLINE-DEG2-PWY	proline degradation III	0.999999999999812	-1.88075808860199e-13	2	0	0	5	823
MOUSE_PWY-5080	very long chain fatty acid biosynthesis	0.999999999999812	-1.88075808860199e-13	2	0	0	5	823
MOUSE_PWY-6277	superpathway of 5-aminoimidazole ribonucleotide biosynthesis	0.999999999999812	-1.88075808860199e-13	2	0	0	5	823
MOUSE_ASPARAGINE-DEG1-PWY	asparagine degradation I	0.999999999999812	-1.88075808860199e-13	2	0	0	5	823
MOUSE_PWY-5670	epoxysqualene biosynthesis	0.999999999999812	-1.88075808860199e-13	2	0	0	5	823
MOUSE_TYRSYN2	tyrosine biosynthesis II	0.999999999999812	-1.88075808860199e-13	2	0	0	5	823
MOUSE_GLUTFUMARATE-PWY	glutamine degradation II	0.999999999999812	-1.88075808860199e-13	2	0	0	5	823
MOUSE_LARABITOLUTIL-PWY	xylitol degradation	0.999999999999812	-1.88075808860199e-13	2	0	0	5	823
MOUSE_ALANINE-SYN2-PWY	alanine biosynthesis II	0.999999999999812	-1.88075808860199e-13	2	0	0	5	823
MOUSE_PWY-5994	palmitate biosynthesis I (animals)	0.999999999999812	-1.88075808860199e-13	2	0	0	5	823
MOUSE_PWY3DJ-5	biosynthesis of serotonin and melatonin	0.999999999999812	-1.88075808860199e-13	2	0	0	5	823
MOUSE_PWY-6121	5-aminoimidazole ribonucleotide biosynthesis I	0.999999999999812	-1.88075808860199e-13	2	0	0	5	823
MOUSE_PWY-6535	4-aminobutyrate degradation I	0.999999999999812	-1.88075808860199e-13	2	0	0	5	823
MOUSE_PWY-5885	wax esters biosynthesis II	0.999999999999812	-1.88075808860199e-13	2	0	0	5	823
MOUSE_HOMOCYSDEGR-PWY	cysteine biosynthesis/homocysteine degradation	0.999999999999812	-1.88075808860199e-13	2	0	0	5	823
MOUSE_PWY-5651	tryptophan degradation to 2-amino-3-carboxymuconate semialdehyde	0.999999999999812	-1.88075808860199e-13	2	0	0	5	823
MOUSE_P121-PWY	adenine and adenosine salvage I	0.999999999999812	-1.88075808860199e-13	2	0	0	5	823
MOUSE_THRDLCTCAT-PWY	threonine degradation III (to methylglyoxal)	0.999999999999812	-1.88075808860199e-13	2	0	0	5	823
MOUSE_PWY0-501	lipoate biosynthesis and incorporation I	0.999999999999812	-1.88075808860199e-13	2	0	0	5	823
MOUSE_PWY-5340	sulfate activation for sulfonation	0.999999999999812	-1.88075808860199e-13	2	0	0	5	823
MOUSE_PWY-3982	uracil degradation II (reductive)	0.999999999999812	-1.88075808860199e-13	2	0	0	5	823
MOUSE_TRPCAT-PWY	tryptophan degradation I (via anthranilate)	0.999999999999812	-1.88075808860199e-13	2	0	0	5	823
MOUSE_PWY-5030	histidine degradation III	0.999999999999812	-1.88075808860199e-13	2	0	0	5	823
MOUSE_PWY-2361	3-oxoadipate degradation	0.999999999999812	-1.88075808860199e-13	2	0	0	5	823
MOUSE_GLYCGREAT-PWY	glycine degradation (creatine biosynthesis)	0.999999999999812	-1.88075808860199e-13	2	0	0	5	823
MOUSE_PWY66-366	flavin biosynthesis IV (mammalian)	0.999999999999812	-1.88075808860199e-13	2	0	0	5	823
MOUSE_PWY-5177	glutaryl-CoA degradation	0.999999999999812	-1.88075808860199e-13	2	0	0	5	823
META_PWY-6145	superpathway of CMP-sialic acids biosynthesis	0.999999999999812	-1.88075808860199e-13	2	0	0	5	823
MOUSE_PWY-6473	4-aminobutyrate degradation IV	0.999999999999812	-1.88075808860199e-13	2	0	0	5	823
MOUSE_PWY-1801	formaldehyde oxidation II (glutathione-dependent)	0.999999999999812	-1.88075808860199e-13	2	0	0	5	823
MOUSE_ALANINE-DEG3-PWY	alanine degradation III	0.999999999999812	-1.88075808860199e-13	2	0	0	5	823
MOUSE_ASPBIO-PWY	aspartate biosynthesis	0.999999999999812	-1.88075808860199e-13	2	0	0	5	823
MOUSE_PWY-5668	cardiolipin biosynthesis I	0.999999999999812	-1.88075808860199e-13	2	0	0	5	823
MOUSE_GLUAMCAT-PWY	N-acetylglucosamine degradation I	0.999999999999812	-1.88075808860199e-13	2	0	0	5	823
MOUSE_GLUTAMINE-DEG1-PWY	glutamine degradation I	0.999999999999812	-1.88075808860199e-13	2	0	0	5	823
MOUSE_PWY-6568	dermatan sulfate biosynthesis (late stages)	0.999999999999817	-1.83227565064836e-13	1	0	0	5	823
MOUSE_PARATHION-DEGRADATION-PWY	parathion degradation	0.999999999999817	-1.83227565064836e-13	1	0	0	5	823
MOUSE_PWY-5805	nonaprenyl diphosphate biosynthesis I	0.999999999999817	-1.83227565064836e-13	1	0	0	5	823
MOUSE_PWY-5515	L-arabinose degradation II	0.999999999999817	-1.83227565064836e-13	1	0	0	5	823
MOUSE_PWY-6619	adenine and adenosine salvage VI	0.999999999999817	-1.83227565064836e-13	1	0	0	5	823
MOUSE_PWY-901	methylglyoxal degradation II	0.999999999999817	-1.83227565064836e-13	1	0	0	5	823
MOUSE_ADENOSYLHOMOCYSCAT-PWY	methionine salvage II (mammalia)	0.999999999999817	-1.83227565064836e-13	1	0	0	5	823
MOUSE_PWY-5652	2-amino-3-carboxymuconate semialdehyde degradation to glutaryl-CoA	0.999999999999817	-1.83227565064836e-13	1	0	0	5	823
META_PWY-6117	spermine and spermidine degradation I	0.999999999999817	-1.83227565064836e-13	1	0	0	5	823
META_PWY-6030	serotonin and melatonin biosynthesis	0.999999999999817	-1.83227565064836e-13	1	0	0	5	823
MOUSE_PWY-5326	sulfite oxidation IV	0.999999999999817	-1.83227565064836e-13	1	0	0	5	823
MOUSE_PWY-6138	CMP-N-acetylneuraminate biosynthesis I (eukaryotes)	0.999999999999817	-1.83227565064836e-13	1	0	0	5	823
META_PWY-7527	L-methionine salvage cycle III	0.999999999999817	-1.83227565064836e-13	1	0	0	5	823
MOUSE_PWY-5870	ubiquinol-8 biosynthesis (eukaryotic)	0.999999999999817	-1.83227565064836e-13	1	0	0	5	823
MOUSE_PWY-4921	protein citrullination	0.999999999999817	-1.83227565064836e-13	1	0	0	5	823
MOUSE_PWY-6268	adenosylcobalamin salvage from cobalamin	0.999999999999817	-1.83227565064836e-13	1	0	0	5	823
MOUSE_PWY-6173	histamine biosynthesis	0.999999999999817	-1.83227565064836e-13	1	0	0	5	823
MOUSE_GLUT-REDOX-PWY	glutathione redox reactions II	0.999999999999817	-1.83227565064836e-13	1	0	0	5	823
META_PWY-4361	S-methyl-5-thio-alpha-D-ribose 1-phosphate degradation	0.999999999999817	-1.83227565064836e-13	1	0	0	5	823
MOUSE_PWY-6599	guanine and guanosine salvage II	0.999999999999817	-1.83227565064836e-13	1	0	0	5	823
MOUSE_PWY-5329	L-cysteine degradation III	0.999999999999817	-1.83227565064836e-13	1	0	0	5	823
MOUSE_PWY0-1301	melibiose degradation	0.999999999999817	-1.83227565064836e-13	1	0	0	5	823
MOUSE_PWY-6365	D-myo-inositol (3,4,5,6)-tetrakisphosphate biosynthesis	0.999999999999817	-1.83227565064836e-13	1	0	0	5	823
MOUSE_GLYSYN-PWY	glycine biosynthesis I	0.999999999999817	-1.83227565064836e-13	1	0	0	5	823
MOUSE_PWY-5172	acetyl-CoA biosynthesis (from citrate)	0.999999999999817	-1.83227565064836e-13	1	0	0	5	823
MOUSE_PWY-5535	acetate formation from acetyl-CoA II	0.999999999999817	-1.83227565064836e-13	1	0	0	5	823
MOUSE_PWY-5691	urate degradation to allantoin	0.999999999999817	-1.83227565064836e-13	1	0	0	5	823
MOUSE_PWY-5963	molybdenum cofactor (sulfide) biosynthesis	0.999999999999817	-1.83227565064836e-13	1	0	0	5	823
MOUSE_PWY-6181	histamine degradation	0.999999999999817	-1.83227565064836e-13	1	0	0	5	823
MOUSE_PWY-5686	uridine-5'-phosphate biosynthesis	0.999999999999817	-1.83227565064836e-13	1	0	0	5	823
MOUSE_PWY-4561	proline degradation II	0.999999999999817	-1.83227565064836e-13	1	0	0	5	823
MOUSE_PWY-6132	lanosterol biosynthesis	0.999999999999817	-1.83227565064836e-13	1	0	0	5	823
META_PWY-7206	pyrimidine deoxyribonucleotides dephosphorylation	0.999999999999817	-1.83227565064836e-13	1	0	0	5	823
MOUSE_PWY-5934	Fe(III)-reduction and Fe(II) transport	0.999999999999817	-1.83227565064836e-13	1	0	0	5	823
MOUSE_MANNCAT-PWY	D-mannose degradation	0.999999999999817	-1.83227565064836e-13	1	0	0	5	823
MOUSE_MGLDLCTANA-PWY	methylglyoxal degradation VI	0.999999999999817	-1.83227565064836e-13	1	0	0	5	823
META_PWY-6138	CMP-N-acetylneuraminate biosynthesis I (eukaryotes)	0.999999999999817	-1.83227565064836e-13	1	0	0	5	823
MOUSE_PWY-5389	methylthiopropionate biosynthesis	0.999999999999817	-1.83227565064836e-13	1	0	0	5	823
MOUSE_PWY0-823	arginine degradation III (arginine decarboxylase/agmatinase pathway)	0.999999999999817	-1.83227565064836e-13	1	0	0	5	823
MOUSE_PWY-5766	glutamate degradation X	0.999999999999817	-1.83227565064836e-13	1	0	0	5	823
META_PWY-7346	UDP-alpha-D-glucuronate biosynthesis (from UDP-glucose)	0.999999999999817	-1.83227565064836e-13	1	0	0	5	823
META_PWY-6144	CMP-N-glycoloylneuraminate biosynthesis	0.999999999999817	-1.83227565064836e-13	1	0	0	5	823
MOUSE_ARGSPECAT-PWY	spermine biosynthesis	0.999999999999817	-1.83227565064836e-13	1	0	0	5	823
MOUSE_PWY-6137	copper transport II	0.999999999999817	-1.83227565064836e-13	1	0	0	5	823
MOUSE_SERDEG-PWY	L-serine degradation	0.999999999999817	-1.83227565064836e-13	1	0	0	5	823
META_PWY3DJ-35471	L-ascorbate biosynthesis IV	0.999999999999817	-1.83227565064836e-13	1	0	0	5	823
META_HEME-BIOSYNTHESIS-II	heme biosynthesis I (aerobic)	0.999999999999817	-1.83227565064836e-13	1	0	0	5	823
MOUSE_BSUBPOLYAMSYN-PWY	spermidine biosynthesis I	0.999999999999817	-1.83227565064836e-13	1	0	0	5	823
MOUSE_BETA-ALA-DEGRADATION-I-PWY	beta-alanine degradation I	0.999999999999817	-1.83227565064836e-13	1	0	0	5	823
MOUSE_PWY-5269	cardiolipin biosynthesis II	0.999999999999817	-1.83227565064836e-13	1	0	0	5	823
MOUSE_GLUTAMATE-SYN2-PWY	glutamate biosynthesis II	0.999999999999817	-1.83227565064836e-13	1	0	0	5	823
MOUSE_PWY-5350	thiosulfate disproportionation III (rhodanese)	0.999999999999817	-1.83227565064836e-13	1	0	0	5	823
META_PWY-5525	D-glucuronate degradation I	0.999999999999817	-1.83227565064836e-13	1	0	0	5	823
MOUSE_PWY0-1275	lipoate biosynthesis and incorporation II	0.999999999999817	-1.83227565064836e-13	1	0	0	5	823
META_PWY-4821	UDP-D-xylose biosynthesis	0.999999999999817	-1.83227565064836e-13	1	0	0	5	823
META_PWY-7511	protein ubiquitylation	0.999999999999817	-1.83227565064836e-13	1	0	0	5	823
META_UDPNACETYLGALSYN-PWY	UDP-N-acetyl-D-glucosamine biosynthesis II	0.999999999999817	-1.83227565064836e-13	1	0	0	5	823
MOUSE_PWY-40	putrescine biosynthesis I	0.999999999999817	-1.83227565064836e-13	1	0	0	5	823
MOUSE_RIBOKIN-PWY	ribose degradation	0.999999999999817	-1.83227565064836e-13	1	0	0	5	823
MOUSE_PWY3O-19	ubiquinol-6 biosynthesis (eukaryotic)	0.999999999999817	-1.83227565064836e-13	1	0	0	5	823
MOUSE_PWY6666-1	anandamide degradation	0.999999999999817	-1.83227565064836e-13	1	0	0	5	823
MOUSE_BGALACT-PWY	lactose degradation III	0.999999999999817	-1.83227565064836e-13	1	0	0	5	823
MOUSE_SALVPURINE2-PWY	xanthine and xanthosine salvage	0.999999999999817	-1.83227565064836e-13	1	0	0	5	823
MOUSE_PWY-2201	folate transformations I	0.999999999999861	-1.38709310953985e-13	9	0	0	5	823
MOUSE_PWY66-21	ethanol degradation II (cytosol)	0.999999999999861	-1.38709310953985e-13	9	0	0	5	823
MOUSE_PWY0-162	pyrimidine ribonucleotides de novo biosynthesis	0.999999999999861	-1.38709310953985e-13	9	0	0	5	823
MOUSE_PWY-5148	acyl-CoA hydrolysis	0.999999999999861	-1.38709310953985e-13	9	0	0	5	823
MOUSE_P341-PWY	glycolysis V (Pyrococcus)	0.999999999999861	-1.38709310953985e-13	9	0	0	5	823
MOUSE_PWY3DJ-12	ceramide biosynthesis	0.999999999999861	-1.38709310953985e-13	9	0	0	5	823
MOUSE_PWY66-201	nicotine degradation II	0.999999999999861	-1.38709310953985e-13	9	0	0	5	823
MOUSE_PWY-3561	choline biosynthesis III	0.999999999999861	-1.38709310953985e-13	9	0	0	5	823
MOUSE_PWY3DJ-7	cyclic GMP biosynthesis	0.999999999999861	-1.38709310953985e-13	9	0	0	5	823
MOUSE_PWY-5046	branched-chain alpha-keto acid dehydrogenase complex	0.999999999999918	-8.23013516805597e-14	4	0	0	5	823
MOUSE_PWY3DJ-193	Leloir pathway	0.999999999999918	-8.23013516805597e-14	4	0	0	5	823
MOUSE_SERSYN-PWY	serine biosynthesis	0.999999999999918	-8.23013516805597e-14	4	0	0	5	823
MOUSE_P61-PWY	UDP-glucose conversion	0.999999999999918	-8.23013516805597e-14	4	0	0	5	823
MOUSE_NONOXIPENT-PWY	pentose phosphate pathway (non-oxidative branch)	0.999999999999918	-8.23013516805597e-14	4	0	0	5	823
MOUSE_PWY-4261	glycerol degradation IV	0.999999999999918	-8.23013516805597e-14	4	0	0	5	823
MOUSE_PWY-5874	heme degradation	0.999999999999918	-8.23013516805597e-14	4	0	0	5	823
MOUSE_PWY-6348	phosphate acquisition	0.999999999999918	-8.23013516805597e-14	4	0	0	5	823
MOUSE_PWY-5067	glycogen biosynthesis II (from UDP-D-Glucose)	0.999999999999918	-8.23013516805597e-14	4	0	0	5	823
MOUSE_PWY-5123	trans, trans-farnesyl diphosphate biosynthesis	0.999999999999918	-8.23013516805597e-14	4	0	0	5	823
MOUSE_PYRUVDEHYD-PWY	acetyl-CoA biosynthesis (from pyruvate)	0.999999999999918	-8.23013516805597e-14	4	0	0	5	823
MOUSE_PWY-5189	tetrapyrrole biosynthesis II	0.999999999999918	-8.23013516805597e-14	4	0	0	5	823
MOUSE_PWY-6609	adenine and adenosine salvage III	0.999999999999918	-8.23013516805597e-14	4	0	0	5	823
MOUSE_COA-PWY	coenzyme A biosynthesis	0.999999999999918	-8.23013516805597e-14	4	0	0	5	823
MOUSE_TYRFUMCAT-PWY	tyrosine degradation I	0.999999999999918	-8.23013516805597e-14	4	0	0	5	823
MOUSE_RUMP-PWY	formaldehyde oxidation I	0.999999999999918	-8.23013516805597e-14	4	0	0	5	823
MOUSE_GLUTOXA-PWY	glutamate degradation VII	0.999999999999918	-8.23013516805597e-14	4	0	0	5	823
MOUSE_PROPIONMET-PWY	methylmalonyl pathway	0.999999999999918	-8.23013516805597e-14	4	0	0	5	823
MOUSE_GLUDEG-I-PWY	glutamate degradation III (via 4-aminobutyrate)	0.999999999999918	-8.23013516805597e-14	4	0	0	5	823
MOUSE_PWY-2301	myo-inositol biosynthesis	0.999999999999918	-8.23013516805597e-14	4	0	0	5	823
MOUSE_ARGININE-SYN4-PWY	arginine biosynthesis IV	0.999999999999918	-8.23013516805597e-14	4	0	0	5	823
MOUSE_PWY-3861	mannitol degradation II	0.999999999999918	-8.23013516805597e-14	4	0	0	5	823
MOUSE_PWY-6364	D-myo-inositol (1,3,4)-trisphosphate biosynthesis	0.999999999999918	-8.23013516805597e-14	4	0	0	5	823
MOUSE_PWY-4981	proline biosynthesis II (from arginine)	0.999999999999918	-8.23013516805597e-14	4	0	0	5	823
MOUSE_PWY66-241	bupropion degradation	0.999999999999918	-8.23013516805597e-14	4	0	0	5	823
MOUSE_OXIDATIVEPENT-PWY	pentose phosphate pathway (oxidative branch)	0.999999999999918	-8.23013516805597e-14	4	0	0	5	823
MOUSE_NAD-BIOSYNTHESIS-III	NAD biosynthesis III	0.999999999999918	-8.23013516805597e-14	4	0	0	5	823
MOUSE_PWY-4321	glutamate degradation IV	0.999999999999918	-8.23013516805597e-14	4	0	0	5	823
MOUSE_HEME-BIOSYNTHESIS-II	heme biosynthesis from uroporphyrinogen-III I	0.999999999999918	-8.23013516805597e-14	4	0	0	5	823
MOUSE_DETOX1-PWY	superoxide radicals degradation	0.999999999999918	-8.23013516805597e-14	4	0	0	5	823
MOUSE_PWY3DJ-35778	Serine degradation II	0.999999999999918	-8.23013516805597e-14	4	0	0	5	823
MOUSE_PWY-5667	CDP-diacylglycerol biosynthesis I	0.999999999999987	-1.25626988886227e-14	12	0	0	5	823
MOUSE_PWY66-5	superpathway of cholesterol biosynthesis	0.999999999999987	-1.25626988886227e-14	12	0	0	5	823
MOUSE_PWY-5690-1	TCA cycle variation III (eukaryotic)	0.999999999999987	-1.25626988886227e-14	12	0	0	5	823
MOUSE_PWY3DJ-6	Leucine Catabolism	0.999999999999987	-1.25626988886227e-14	12	0	0	5	823
MOUSE_PWY0-1319	CDP-diacylglycerol biosynthesis II	0.999999999999987	-1.25626988886227e-14	12	0	0	5	823
MOUSE_TCA-1	TCA cycle	0.999999999999987	-1.25626988886227e-14	12	0	0	5	823
MOUSE_GLUCONEO-PWY	gluconeogenesis I	0.999999999999987	-1.25626988886227e-14	12	0	0	5	823
MOUSE_PWY0-163	salvage pathways of pyrimidine ribonucleotides	0.999999999999987	-1.25626988886227e-14	12	0	0	5	823
MOUSE_PWY-3841	folate transformations II (plants)	0.999999999999989	-1.06630751169273e-14	11	0	0	5	823
MOUSE_PWY0-166	pyrimidine deoxyribonucleotides de novo biosynthesis I	0.999999999999989	-1.06630751169273e-14	11	0	0	5	823
MOUSE_PWY66-341	cholesterol biosynthesis I	0.999999999999989	-1.06630751169273e-14	11	0	0	5	823
MOUSE_PWY-6355	phosphate acquisition II	0.999999999999989	-1.06630751169273e-14	11	0	0	5	823
MOUSE_PWY0-1335	NADH to cytochrome bo oxidase electron transfer I	0.999999999999999	-7.89397543270447e-16	41	0	0	5	823
MOUSE_PWY0-1334	NADH to cytochrome bd oxidase electron transfer I	0.999999999999999	-7.89397543270447e-16	41	0	0	5	823
MOUSE_PWY-5136	fatty acid beta-oxidation II (core pathway)	1.00000000000001	1.18629307941712e-14	14	0	0	5	823
MOUSE_COLANSYN-PWY	colanic acid building blocks biosynthesis	1.00000000000001	1.18629307941712e-14	14	0	0	5	823
MOUSE_PWY3DJ-213	Targeted protein degradation	1.00000000000015	1.54016656124818e-13	29	0	0	5	823
MOUSE_PWY-3981	beta-alanine biosynthesis I	1.00000000000019	1.94567530704844e-13	6	0	0	5	823
MOUSE_PWY3DJ-471	creatine-phosphate energy transfer	1.00000000000019	1.94567530704844e-13	6	0	0	5	823
MOUSE_DRIBOPMET-PWY	(deoxy)ribose phosphate degradation	1.00000000000019	1.94567530704844e-13	6	0	0	5	823
MOUSE_PWY66-373	sucrose degradation V (mammalian)	1.00000000000019	1.94567530704844e-13	6	0	0	5	823
MOUSE_PWY3O-450	phosphatidylcholine biosynthesis I	1.00000000000019	1.94567530704844e-13	6	0	0	5	823
MOUSE_PWY-5659	GDP-mannose biosynthesis	1.00000000000019	1.94567530704844e-13	6	0	0	5	823
MOUSE_PYRNUCYC-PWY	pyridine nucleotide cycling	1.00000000000019	1.94567530704844e-13	6	0	0	5	823
MOUSE_PWY-5996	oleate biosynthesis II (animals)	1.00000000000019	1.94567530704844e-13	6	0	0	5	823
MOUSE_PWY-4202	arsenate detoxification I (glutaredoxin)	1.00000000000019	1.94567530704844e-13	6	0	0	5	823
MOUSE_PWY-5657	GDP-mannose biosynthesis I	1.00000000000019	1.94567530704844e-13	6	0	0	5	823
MOUSE_PWY-4081	glutathione redox reactions I	1.00000000000019	1.94567530704844e-13	6	0	0	5	823
MOUSE_PWY-3781	aerobic respiration -- electron donor II	1.00000000000035	3.50495426393549e-13	57	0	0	5	823
MOUSE_PWY4FS-8	phosphatidylglycerol biosynthesis II (non-plastidic)	1.00000000000058	5.78377540052832e-13	13	0	0	5	823
MOUSE_PWY-6571	dermatan sulfate biosynthesis	1.00000000000058	5.78377540052832e-13	13	0	0	5	823
MOUSE_PWY4FS-7	phosphatidylglycerol biosynthesis I (plastidic)	1.00000000000058	5.78377540052832e-13	13	0	0	5	823
