# Supplementary material for: Repeated LPS induces training and tolerance of microglial responses across brain regions
Source: J Neuroinflammation. 2024 Sep 20;21:233. doi: 10.1186/s12974-024-03198-1 (PMC11414187; doi:10.1186/s12974-024-03198-1)
Supplement: Supplementary file 7 — Supplementary Material 7. File S1: Homer software output for transcription factor motif analysis of 2xLPS-sensitive cluster gene promoters. Related to Figures 4A and C. [file 12974_2024_3198_MOESM7_ESM.zip › 2xLPS_cluster_genes_output/chromosome.txt]

TermID	Term	Enrichment	logP	Genes in Term	Target Genes in Term	Fraction of Targets in Term	Total Target Genes	Total Genes	Entrez Gene IDs	Gene Symbols
mouse chr11|11 B1.2	mouse chr11|11 B1.2	3.23375532768048e-07	-14.9444515489177	11	5	0.0227272727272727	220	14556	245240,21822,15944,432555,15953	9930111J21Rik2,Tgtp1,Irgm1,Gm5431,Ifi47
mouse chr11|11 C	mouse chr11|11 C	0.000515367825863249	-7.57062968726063	67	6	0.0272727272727273	220	14556	66107,237886,327978,20557,217069,20558	Wfdc21,Slfn9,Slfn5,Slfn3,Trim25,Slfn4
mouse chr1|1 H3	mouse chr1|1 H3	0.00115979509711644	-6.75951192988348	31	4	0.0181818181818182	220	14556	320078,236312,226691,381308	Olfml2b,Ifi209,Ifi207,Ifi211
mouse chr18|18 D3	mouse chr18|18 D3	0.00135492947555722	-6.60400587356424	15	3	0.0136363636363636	220	14556	240328,60440,106878	F830016B08Rik,Iigp1,Smim3
mouse chr16|16 B3	mouse chr16|16 B3	0.00395001118579319	-5.53403686822674	43	4	0.0181818181818182	220	14556	209200,80285,381045,547253	Dtx3l,Parp9,Ccdc58,Parp14
mouse chr7|7 F5	mouse chr7|7 F5	0.00504266292644928	-5.28982097800855	46	4	0.0181818181818182	220	14556	66141,80876,213002,54123	Ifitm3,Ifitm2,Ifitm6,Irf7
mouse chr16	mouse chr16	0.00700986551538737	-4.9604367628005	147	7	0.0318181818181818	220	14556	245195,12394,17857,14314,17858,12609,11504	Retnlg,Runx1,Mx1,Fstl1,Mx2,Cebpd,Adamts1
mouse chr9|9 A1	mouse chr9|9 A1	0.00844461105920926	-4.77422678553084	28	3	0.0136363636363636	220	14556	18689,17394,11796	Phxr4,Mmp8,Birc3
mouse chr3|3 H1	mouse chr3|3 H1	0.0114324631749297	-4.47129832352365	11	2	0.00909090909090909	220	14556	55932,229900	Gbp3,Gbp7
mouse chr2 F1|2 62.9 cM	mouse chr2 F1|2 62.9 cM	0.0151140423192562	-4.19213101238381	1	1	0.00454545454545455	220	14556	16175	Il1a
mouse chr8 C5|8 46.34 cM	mouse chr8 C5|8 46.34 cM	0.0151140423192562	-4.19213101238381	1	1	0.00454545454545455	220	14556	17748	Mt1
mouse chr14 C3|14 31.48 cM	mouse chr14 C3|14 31.48 cM	0.0151140423192562	-4.19213101238381	1	1	0.00454545454545455	220	14556	219132	Phf11d
mouse chr5 G2|5 75.51 cM	mouse chr5 G2|5 75.51 cM	0.0151140423192562	-4.19213101238381	1	1	0.00454545454545455	220	14556	15507	Hspb1
mouse chr2 A3|2 16.36 cM	mouse chr2 A3|2 16.36 cM	0.0151140423192562	-4.19213101238381	1	1	0.00454545454545455	220	14556	16181	Il1rn
mouse chr5 G2|5 74.47 cM	mouse chr5 G2|5 74.47 cM	0.0151140423192562	-4.19213101238381	1	1	0.00454545454545455	220	14556	17969	Ncf1
mouse chr11 D|11 62.45 cM	mouse chr11 D|11 62.45 cM	0.0151140423192562	-4.19213101238381	1	1	0.00454545454545455	220	14556	12985	Csf3
mouse chr16 C3.3|16 48.2 cM	mouse chr16 C3.3|16 48.2 cM	0.0151140423192562	-4.19213101238381	1	1	0.00454545454545455	220	14556	11504	Adamts1
mouse chr11 C|11 49.9 cM	mouse chr11 C|11 49.9 cM	0.0151140423192562	-4.19213101238381	1	1	0.00454545454545455	220	14556	20293	Ccl12
mouse chr8 E1|8 70.82 cM	mouse chr8 E1|8 70.82 cM	0.0151140423192562	-4.19213101238381	1	1	0.00454545454545455	220	14556	53325	Banp
mouse chr1 H3|1 80.63 cM	mouse chr1 H3|1 80.63 cM	0.0151140423192562	-4.19213101238381	1	1	0.00454545454545455	220	14556	15951	Ifi204
mouse chr7 B3|7 30.54 cM	mouse chr7 B3|7 30.54 cM	0.0151140423192562	-4.19213101238381	1	1	0.00454545454545455	220	14556	20208	Saa1
mouse chr19 A|19 4.53 cM	mouse chr19 A|19 4.53 cM	0.0151140423192562	-4.19213101238381	1	1	0.00454545454545455	220	14556	19309	Pygm
mouse chrX|X F5 and Y E	mouse chrX|X F5 and Y E	0.0151140423192562	-4.19213101238381	1	1	0.00454545454545455	220	14556	654820	G530011O06Rik
mouse chr7 D3|7 49.32 cM	mouse chr7 D3|7 49.32 cM	0.0151140423192562	-4.19213101238381	1	1	0.00454545454545455	220	14556	14366	Fzd4
mouse chr6 A1|6 1.76 cM	mouse chr6 A1|6 1.76 cM	0.0151140423192562	-4.19213101238381	1	1	0.00454545454545455	220	14556	209086	Samd9l
mouse chr3 F1|3 39.9 cM	mouse chr3 F1|3 39.9 cM	0.0151140423192562	-4.19213101238381	1	1	0.00454545454545455	220	14556	20201	S100a8
mouse chr7 E3|7 55.69 cM	mouse chr7 E3|7 55.69 cM	0.0151140423192562	-4.19213101238381	1	1	0.00454545454545455	220	14556	20128	Trim30a
mouse chr11 B1.2|11	mouse chr11 B1.2|11	0.0151140423192562	-4.19213101238381	1	1	0.00454545454545455	220	14556	100039796	Tgtp2
mouse chr17 A3.3|17 15.12 cM	mouse chr17 A3.3|17 15.12 cM	0.0151140423192562	-4.19213101238381	1	1	0.00454545454545455	220	14556	12575	Cdkn1a
mouse chr8 D3|8 53.38 cM	mouse chr8 D3|8 53.38 cM	0.0151140423192562	-4.19213101238381	1	1	0.00454545454545455	220	14556	20650	Sntb2
mouse chr4 A1|4 5.34 cM	mouse chr4 A1|4 5.34 cM	0.0151140423192562	-4.19213101238381	1	1	0.00454545454545455	220	14556	14579	Gem
mouse chr11 C|11 49.83 cM	mouse chr11 C|11 49.83 cM	0.0151140423192562	-4.19213101238381	1	1	0.00454545454545455	220	14556	20306	Ccl7
mouse chr18 A1|18 2.73 cM	mouse chr18 A1|18 2.73 cM	0.0151140423192562	-4.19213101238381	1	1	0.00454545454545455	220	14556	26410	Map3k8
mouse chr9 A5.3|9 26.47 cM	mouse chr9 A5.3|9 26.47 cM	0.0151140423192562	-4.19213101238381	1	1	0.00454545454545455	220	14556	235320	Zbtb16
mouse chr8 C5|8 46.32 cM	mouse chr8 C5|8 46.32 cM	0.0151140423192562	-4.19213101238381	1	1	0.00454545454545455	220	14556	17750	Mt2
mouse chr16 B3|16 26.48 cM	mouse chr16 B3|16 26.48 cM	0.0151140423192562	-4.19213101238381	1	1	0.00454545454545455	220	14556	14314	Fstl1
mouse chr1 H3|1 79.89 cM	mouse chr1 H3|1 79.89 cM	0.0151140423192562	-4.19213101238381	1	1	0.00454545454545455	220	14556	21346	Tagln2
mouse chrX A1.3|X 16.38 cM	mouse chrX A1.3|X 16.38 cM	0.0151140423192562	-4.19213101238381	1	1	0.00454545454545455	220	14556	21857	Timp1
mouse chr11 E2|11 83.48 cM	mouse chr11 E2|11 83.48 cM	0.0151140423192562	-4.19213101238381	1	1	0.00454545454545455	220	14556	672511	Rnf213
mouse chr15 A1|15 3.3 cM	mouse chr15 A1|15 3.3 cM	0.0151140423192562	-4.19213101238381	1	1	0.00454545454545455	220	14556	18414	Osmr
mouse chr16 C4|16 57.46 cM	mouse chr16 C4|16 57.46 cM	0.0151140423192562	-4.19213101238381	1	1	0.00454545454545455	220	14556	17857	Mx1
mouse chr7 A2|7 8.77 cM	mouse chr7 A2|7 8.77 cM	0.0151140423192562	-4.19213101238381	1	1	0.00454545454545455	220	14556	12273	C5ar1
mouse chr13 B2|13 32.56 cM	mouse chr13 B2|13 32.56 cM	0.0151140423192562	-4.19213101238381	1	1	0.00454545454545455	220	14556	13024	Ctla2a
mouse chr7 A3-B1|7 16.72 cM	mouse chr7 A3-B1|7 16.72 cM	0.0151140423192562	-4.19213101238381	1	1	0.00454545454545455	220	14556	22695	Zfp36
mouse chr13 D1|13 53.92 cM	mouse chr13 D1|13 53.92 cM	0.0151140423192562	-4.19213101238381	1	1	0.00454545454545455	220	14556	18708	Pik3r1
mouse chr3 F1|3 39.91 cM	mouse chr3 F1|3 39.91 cM	0.0151140423192562	-4.19213101238381	1	1	0.00454545454545455	220	14556	20202	S100a9
mouse chr2 E5|2 59.34 cM	mouse chr2 E5|2 59.34 cM	0.0151140423192562	-4.19213101238381	1	1	0.00454545454545455	220	14556	21825	Thbs1
mouse chr12 A2|12 9.69 cM	mouse chr12 A2|12 9.69 cM	0.0151140423192562	-4.19213101238381	1	1	0.00454545454545455	220	14556	22169	Cmpk2
mouse chr11 C|11 51.09 cM	mouse chr11 C|11 51.09 cM	0.0151140423192562	-4.19213101238381	1	1	0.00454545454545455	220	14556	20303	Ccl4
mouse chr16 C4|16 57.51 cM	mouse chr16 C4|16 57.51 cM	0.0151140423192562	-4.19213101238381	1	1	0.00454545454545455	220	14556	17858	Mx2
mouse chr15 E1|15 37.36 cM	mouse chr15 E1|15 37.36 cM	0.0151140423192562	-4.19213101238381	1	1	0.00454545454545455	220	14556	12983	Csf2rb
mouse chr8 A1.1|8 5.53 cM	mouse chr8 A1.1|8 5.53 cM	0.0151140423192562	-4.19213101238381	1	1	0.00454545454545455	220	14556	12826	Col4a1
mouse chr16 C4|16 53.7 cM	mouse chr16 C4|16 53.7 cM	0.0151140423192562	-4.19213101238381	1	1	0.00454545454545455	220	14556	12394	Runx1
mouse chr1 C1.3|1 29.16 cM	mouse chr1 C1.3|1 29.16 cM	0.0151140423192562	-4.19213101238381	1	1	0.00454545454545455	220	14556	12633	Cflar
mouse chr2 C3|2 44.75 cM	mouse chr2 C3|2 44.75 cM	0.0151140423192562	-4.19213101238381	1	1	0.00454545454545455	220	14556	18024	Nfe2l2
mouse chr7 D3|7 45.68 cM	mouse chr7 D3|7 45.68 cM	0.0151140423192562	-4.19213101238381	1	1	0.00454545454545455	220	14556	29875	Iqgap1
mouse chr5 B1|5 15.7 cM	mouse chr5 B1|5 15.7 cM	0.0151140423192562	-4.19213101238381	1	1	0.00454545454545455	220	14556	16193	Il6
mouse chr3 G3|3 62.82 cM	mouse chr3 G3|3 62.82 cM	0.0151140423192562	-4.19213101238381	1	1	0.00454545454545455	220	14556	18033	Nfkb1
mouse chr17 E2|17 45.25 cM	mouse chr17 E2|17 45.25 cM	0.0151140423192562	-4.19213101238381	1	1	0.00454545454545455	220	14556	22436	Xdh
mouse chr14 E2.3|14 51.67 cM	mouse chr14 E2.3|14 51.67 cM	0.0151140423192562	-4.19213101238381	1	1	0.00454545454545455	220	14556	16365	Acod1
mouse chr1 G3|1 65.43 cM	mouse chr1 G3|1 65.43 cM	0.0151140423192562	-4.19213101238381	1	1	0.00454545454545455	220	14556	19734	Rgs16
mouse chr2 B|2 21.75 cM	mouse chr2 B|2 21.75 cM	0.0151140423192562	-4.19213101238381	1	1	0.00454545454545455	220	14556	64292	Ptges
mouse chr11 C|11 49.82 cM	mouse chr11 C|11 49.82 cM	0.0151140423192562	-4.19213101238381	1	1	0.00454545454545455	220	14556	20296	Ccl2
mouse chr10 B2|10 23.14 cM	mouse chr10 B2|10 23.14 cM	0.0151140423192562	-4.19213101238381	1	1	0.00454545454545455	220	14556	11630	Crybg1
mouse chr3 G1|3 50.17 cM	mouse chr3 G1|3 50.17 cM	0.0151140423192562	-4.19213101238381	1	1	0.00454545454545455	220	14556	22329	Vcam1
mouse chr7 F3|7 68.94 cM	mouse chr7 F3|7 68.94 cM	0.0151140423192562	-4.19213101238381	1	1	0.00454545454545455	220	14556	16190	Il4ra
mouse chr8 D3|8 57.11 cM	mouse chr8 D3|8 57.11 cM	0.0151140423192562	-4.19213101238381	1	1	0.00454545454545455	220	14556	15439	Hp
mouse chr5 E2|5 46.51 cM	mouse chr5 E2|5 46.51 cM	0.0151140423192562	-4.19213101238381	1	1	0.00454545454545455	220	14556	17329	Cxcl9
mouse chr2 B|2 22.94 cM	mouse chr2 B|2 22.94 cM	0.0151140423192562	-4.19213101238381	1	1	0.00454545454545455	220	14556	14828	Hspa5
mouse chr1 H2.2|1 71.35 cM	mouse chr1 H2.2|1 71.35 cM	0.0151140423192562	-4.19213101238381	1	1	0.00454545454545455	220	14556	20339	Sele
mouse chr6 F1|6 57.17 cM	mouse chr6 F1|6 57.17 cM	0.0151140423192562	-4.19213101238381	1	1	0.00454545454545455	220	14556	24110	Usp18
mouse chr6 F1|6 57.49 cM	mouse chr6 F1|6 57.49 cM	0.0151140423192562	-4.19213101238381	1	1	0.00454545454545455	220	14556	232345	A2m
mouse chr1 H2.2|1 71.42 cM	mouse chr1 H2.2|1 71.42 cM	0.0151140423192562	-4.19213101238381	1	1	0.00454545454545455	220	14556	20344	Selp
mouse chr1 G1|1 63.84 cM	mouse chr1 G1|1 63.84 cM	0.0151140423192562	-4.19213101238381	1	1	0.00454545454545455	220	14556	19225	Ptgs2
mouse chr16 B5|16 30.75 cM	mouse chr16 B5|16 30.75 cM	0.0151140423192562	-4.19213101238381	1	1	0.00454545454545455	220	14556	245195	Retnlg
mouse chr4 E2|4	mouse chr4 E2|4	0.0151140423192562	-4.19213101238381	1	1	0.00454545454545455	220	14556	100038882	Isg15
mouse chr10 A3|10 8.08 cM	mouse chr10 A3|10 8.08 cM	0.0151140423192562	-4.19213101238381	1	1	0.00454545454545455	220	14556	21929	Tnfaip3
mouse chr6 F3|6 61.35 cM	mouse chr6 F3|6 61.35 cM	0.0151140423192562	-4.19213101238381	1	1	0.00454545454545455	220	14556	16493	Kcna5
mouse chr1	mouse chr1	0.0191381342451143	-3.95607237706537	264	9	0.0409090909090909	220	14556	21346,19225,11910,20344,15951,170755,12633,20339,19734	Tagln2,Ptgs2,Atf3,Selp,Ifi204,Sgk3,Cflar,Sele,Rgs16
mouse chr2	mouse chr2	0.0192737431097401	-3.94901156997329	309	10	0.0454545454545455	220	14556	14828,20971,64292,16819,16181,21817,20375,21825,18024,16175	Hspa5,Sdc4,Ptges,Lcn2,Il1rn,Tgm2,Spi1,Thbs1,Nfe2l2,Il1a
mouse chr11|11	mouse chr11|11	0.0204240232536845	-3.89104346049658	807	20	0.0909090909090909	220	14556	15944,327959,327978,66102,54396,217069,432555,15953,320207,245240,20558,67684,57783,12702,66107,237886,21822,16859,20557,19416	Irgm1,Xaf1,Slfn5,Cxcl16,Irgm2,Trim25,Gm5431,Ifi47,Pik3r5,9930111J21Rik2,Slfn4,Luc7l3,Tnip1,Socs3,Wfdc21,Slfn9,Tgtp1,Lgals9,Slfn3,Rasd1
mouse chr10|10 B5.2	mouse chr10|10 B5.2	0.0300006730770496	-3.50653546167001	2	1	0.00454545454545455	220	14556	71371	Arid5b
mouse chr9 A3|9 7.69 cM	mouse chr9 A3|9 7.69 cM	0.0300006730770496	-3.50653546167001	2	1	0.00454545454545455	220	14556	15894	Icam1
mouse chr2 H1|2 78.72 cM	mouse chr2 H1|2 78.72 cM	0.0300006730770496	-3.50653546167001	2	1	0.00454545454545455	220	14556	21817	Tgm2
mouse chr5 E5|5 50.45 cM	mouse chr5 E5|5 50.45 cM	0.0300006730770496	-3.50653546167001	2	1	0.00454545454545455	220	14556	17355	Aff1
mouse chr18 B2|18 19.46 cM	mouse chr18 B2|18 19.46 cM	0.0300006730770496	-3.50653546167001	2	1	0.00454545454545455	220	14556	12475	Cd14
mouse chr16 A2|16 10.09 cM	mouse chr16 A2|16 10.09 cM	0.0300006730770496	-3.50653546167001	2	1	0.00454545454545455	220	14556	12609	Cebpd
mouse chr19 C3|19 38.8 cM	mouse chr19 C3|19 38.8 cM	0.0300006730770496	-3.50653546167001	2	1	0.00454545454545455	220	14556	18034	Nfkb2
mouse chr13 A3.3|13 14.01 cM	mouse chr13 A3.3|13 14.01 cM	0.0300006730770496	-3.50653546167001	2	1	0.00454545454545455	220	14556	19766	Ripk1
mouse chr11 C|11 50.3 cM	mouse chr11 C|11 50.3 cM	0.0300006730770496	-3.50653546167001	2	1	0.00454545454545455	220	14556	20556	Slfn2
mouse chr5 B2|5 17.84 cM	mouse chr5 B2|5 17.84 cM	0.0300006730770496	-3.50653546167001	2	1	0.00454545454545455	220	14556	17122	Mxd4
mouse chr11 A2|11 9.41 cM	mouse chr11 A2|11 9.41 cM	0.0300006730770496	-3.50653546167001	2	1	0.00454545454545455	220	14556	56193	Plek
mouse chr1 H6|1 96.28 cM	mouse chr1 H6|1 96.28 cM	0.0300006730770496	-3.50653546167001	2	1	0.00454545454545455	220	14556	11910	Atf3
mouse chr5	mouse chr5	0.0309435486075861	-3.47559074721469	242	8	0.0363636363636364	220	14556	17122,15507,17355,17329,14825,17472,16193,17969	Mxd4,Hspb1,Aff1,Cxcl9,Cxcl1,Gbp4,Il6,Ncf1
mouse chr6 B3|6	mouse chr6 B3|6	0.0446632986034998	-3.10860317494165	3	1	0.00454545454545455	220	14556	67138	Herc6
mouse chr5 E5|5 50.68 cM	mouse chr5 E5|5 50.68 cM	0.0446632986034998	-3.10860317494165	3	1	0.00454545454545455	220	14556	17472	Gbp4
mouse chr5 E1|5 44.78 cM	mouse chr5 E1|5 44.78 cM	0.0446632986034998	-3.10860317494165	3	1	0.00454545454545455	220	14556	14825	Cxcl1
mouse chr7 A3|7 9.95 cM	mouse chr7 A3|7 9.95 cM	0.0446632986034998	-3.10860317494165	3	1	0.00454545454545455	220	14556	12051	Bcl3
mouse chr18 D3|18	mouse chr18 D3|18	0.0446632986034998	-3.10860317494165	3	1	0.00454545454545455	220	14556	225594	Gm4841
mouse chr1 A2|1 2.08 cM	mouse chr1 A2|1 2.08 cM	0.0446632986034998	-3.10860317494165	3	1	0.00454545454545455	220	14556	170755	Sgk3
mouse chr6 F3|6 61.92 cM	mouse chr6 F3|6 61.92 cM	0.0446632986034998	-3.10860317494165	3	1	0.00454545454545455	220	14556	12444	Ccnd2
mouse chr2 H3|2 85.16 cM	mouse chr2 H3|2 85.16 cM	0.0446632986034998	-3.10860317494165	3	1	0.00454545454545455	220	14556	20971	Sdc4
mouse chr8	mouse chr8	0.0499102384887606	-2.99752911713575	220	7	0.0318181818181818	220	14556	17748,17750,15439,12826,20288,20650,53325	Mt1,Mt2,Hp,Col4a1,Msr1,Sntb2,Banp
mouse chr11	mouse chr11	0.0581795984758836	-2.84422052735032	374	10	0.0454545454545455	220	14556	20556,16706,20296,20303,20293,56193,20306,100039796,12985,672511	Slfn2,Ksr1,Ccl2,Ccl4,Ccl12,Plek,Ccl7,Tgtp2,Csf3,Rnf213
mouse chr3|3 A2	mouse chr3|3 A2	0.0591052744355875	-2.82843511260324	4	1	0.00454545454545455	220	14556	12870	Cp
mouse chr2 E1|2 50.44 cM	mouse chr2 E1|2 50.44 cM	0.0591052744355875	-2.82843511260324	4	1	0.00454545454545455	220	14556	20375	Spi1
mouse chr6 F1|6 56.95 cM	mouse chr6 F1|6 56.95 cM	0.0591052744355875	-2.82843511260324	4	1	0.00454545454545455	220	14556	16172	Il17ra
mouse chr19|19 B	mouse chr19|19 B	0.0707215736244598	-2.64900460942322	29	2	0.00909090909090909	220	14556	83921,226040	Cemip2,Tmem252
mouse chr8 A4|8 23.89 cM	mouse chr8 A4|8 23.89 cM	0.0733299060759669	-2.61278675771774	5	1	0.00454545454545455	220	14556	20288	Msr1
mouse chr9 A1|9 2.46 cM	mouse chr9 A1|9 2.46 cM	0.0733299060759669	-2.61278675771774	5	1	0.00454545454545455	220	14556	12363	Casp4
mouse chr2 B|2 22.09 cM	mouse chr2 B|2 22.09 cM	0.0873404497271366	-2.43794158178368	6	1	0.00454545454545455	220	14556	16819	Lcn2
mouse chr6	mouse chr6	0.0940685065934058	-2.36373196860632	256	7	0.0318181818181818	220	14556	16172,16493,24110,232345,209086,67138,12444	Il17ra,Kcna5,Usp18,A2m,Samd9l,Herc6,Ccnd2
mouse chr19|19 C1	mouse chr19|19 C1	0.107390833038793	-2.23128045400649	37	2	0.00909090909090909	220	14556	15958,667370	Ifit2,Ifit3b
mouse chr7	mouse chr7	0.10854264917867	-2.22061210324958	317	8	0.0363636363636364	220	14556	16190,14366,12273,29875,22695,12051,20208,20128	Il4ra,Fzd4,C5ar1,Iqgap1,Zfp36,Bcl3,Saa1,Trim30a
mouse chr7|7 E3	mouse chr7|7 E3	0.112274772869998	-2.18680608298969	38	2	0.00909090909090909	220	14556	101867,209387	Rrp8,Trim30d
mouse chr6|6 E3	mouse chr6|6 E3	0.117215392530269	-2.14374207488049	39	2	0.00909090909090909	220	14556	213391,213393	Rassf4,Depp1
mouse chr17 B1|17 18.59 cM	mouse chr17 B1|17 18.59 cM	0.141305183884715	-1.95683330288241	10	1	0.00454545454545455	220	14556	21926	Tnf
mouse chr18	mouse chr18	0.151735947045893	-1.8856134592886	89	3	0.0136363636363636	220	14556	225594,12475,26410	Gm4841,Cd14,Map3k8
mouse chr15 E1|15 37.7 cM	mouse chr15 E1|15 37.7 cM	0.154292455956596	-1.86890541285886	11	1	0.00454545454545455	220	14556	17133	Maff
mouse chr1|1 G1	mouse chr1|1 G1	0.154292455956596	-1.86890541285886	11	1	0.00454545454545455	220	14556	96875	Prg4
mouse chr18|18 D1	mouse chr18|18 D1	0.154292455956596	-1.86890541285886	11	1	0.00454545454545455	220	14556	106869	Tnfaip8
mouse chr11|11 B1.3	mouse chr11|11 B1.3	0.16627570003749	-1.7941080247018	93	3	0.0136363636363636	220	14556	57783,54396,19416	Tnip1,Irgm2,Rasd1
mouse chr16|16	mouse chr16|16	0.175845359649064	-1.73815030853051	303	7	0.0318181818181818	220	14556	80859,547253,80285,381045,209200,67775,12013	Nfkbiz,Parp14,Parp9,Ccdc58,Dtx3l,Rtp4,Bach1
mouse chr3|3 H3	mouse chr3|3 H3	0.17968329395493	-1.7165594558196	13	1	0.00454545454545455	220	14556	99899	Ifi44
mouse chr10|10 A2	mouse chr10|10 A2	0.17968329395493	-1.7165594558196	13	1	0.00454545454545455	220	14556	74732	Stx11
mouse chr12|12 E	mouse chr12|12 E	0.185416283091843	-1.68515180289009	52	2	0.00909090909090909	220	14556	238384,238393	Slc24a4,Serpina3f
mouse chr14 C3|14 28.19 cM	mouse chr14 C3|14 28.19 cM	0.192092678211366	-1.64977732439852	14	1	0.00454545454545455	220	14556	16391	Irf9
mouse chr15|15 F3	mouse chr15|15 F3	0.204315179295796	-1.58809148086918	15	1	0.00454545454545455	220	14556	80910	Gpr84
mouse chr12|12 A2	mouse chr12|12 A2	0.216353598976307	-1.53084117747707	16	1	0.00454545454545455	220	14556	20666	Sox11
mouse chr16|16 C1.1	mouse chr16|16 C1.1	0.216353598976307	-1.53084117747707	16	1	0.00454545454545455	220	14556	80859	Nfkbiz
mouse chr10|10 A3	mouse chr10|10 A3	0.216353598976307	-1.53084117747707	16	1	0.00454545454545455	220	14556	20393	Sgk1
mouse chr11 B5|11 46.74 cM	mouse chr11 B5|11 46.74 cM	0.216353598976307	-1.53084117747707	16	1	0.00454545454545455	220	14556	16706	Ksr1
mouse chr2|2 H3	mouse chr2|2 H3	0.224089085956553	-1.49571160102765	59	2	0.00909090909090909	220	14556	98999,19246	Znfx1,Ptpn1
mouse chr11|11 B3	mouse chr11|11 B3	0.23526152269284	-1.44705752108772	61	2	0.00909090909090909	220	14556	66102,320207	Cxcl16,Pik3r5
mouse chr14|14 A1	mouse chr14|14 A1	0.239889192742381	-1.42757815916173	18	1	0.00454545454545455	220	14556	268709	Fam107a
mouse chr2|2 G1	mouse chr2|2 G1	0.25139176377582	-1.38074274479535	19	1	0.00454545454545455	220	14556	408057	BC039771
mouse chr5|5 E5	mouse chr5|5 E5	0.262721048488274	-1.33666246182974	20	1	0.00454545454545455	220	14556	100702	Gbp6
mouse chr6|6 F2	mouse chr6|6 F2	0.262721048488274	-1.33666246182974	20	1	0.00454545454545455	220	14556	12267	C3ar1
mouse chr3	mouse chr3	0.272715486441431	-1.29932620144554	175	4	0.0181818181818182	220	14556	20201,20202,22329,18033	S100a8,S100a9,Vcam1,Nfkb1
mouse chrX|X A1.1	mouse chrX|X A1.1	0.273879645712573	-1.29506651831645	21	1	0.00454545454545455	220	14556	13058	Cybb
mouse chr17 B1|17 17.98 cM	mouse chr17 B1|17 17.98 cM	0.284870115476468	-1.25572193776261	22	1	0.00454545454545455	220	14556	21354	Tap1
mouse chrX|X C3	mouse chrX|X C3	0.284870115476468	-1.25572193776261	22	1	0.00454545454545455	220	14556	17698	Msn
mouse chr8|8 B1.1	mouse chr8|8 B1.1	0.284870115476468	-1.25572193776261	22	1	0.00454545454545455	220	14556	16363	Irf2
mouse chr19|19	mouse chr19|19	0.290949999399605	-1.23460384994303	355	7	0.0318181818181818	220	14556	83490,83921,15958,68774,107350,667370,226040	Pik3ap1,Cemip2,Ifit2,Ms4a6d,AW112010,Ifit3b,Tmem252
mouse chr6|6 G1	mouse chr6|6 G1	0.295694979563402	-1.21842683040987	23	1	0.00454545454545455	220	14556	381823	Apold1
mouse chr6|6 G3	mouse chr6|6 G3	0.295694979563402	-1.21842683040987	23	1	0.00454545454545455	220	14556	67246	Resf1
mouse chr13|13 A1	mouse chr13|13 A1	0.295694979563402	-1.21842683040987	23	1	0.00454545454545455	220	14556	71071	4933412O06Rik
mouse chr16|16 C3.3	mouse chr16|16 C3.3	0.295694979563402	-1.21842683040987	23	1	0.00454545454545455	220	14556	12013	Bach1
mouse chr17|17 B3	mouse chr17|17 B3	0.295694979563402	-1.21842683040987	23	1	0.00454545454545455	220	14556	18037	Nfkbie
mouse chr17|17 B1	mouse chr17|17 B1	0.296958848090858	-1.21416170839621	72	2	0.00909090909090909	220	14556	15937,57875	Ier3,Angptl4
mouse chr3|3 C	mouse chr3|3 C	0.306356722108758	-1.18300509747325	24	1	0.00454545454545455	220	14556	12457	Noct
mouse chr16|16 B1	mouse chr16|16 B1	0.306356722108758	-1.18300509747325	24	1	0.00454545454545455	220	14556	67775	Rtp4
mouse chr1|1 G3	mouse chr1|1 G3	0.306356722108758	-1.18300509747325	24	1	0.00454545454545455	220	14556	30935	Tor3a
mouse chr3|3 E1	mouse chr3|3 E1	0.316857790175502	-1.14930221719482	25	1	0.00454545454545455	220	14556	99929	Tiparp
mouse chr5|5 C3.1	mouse chr5|5 C3.1	0.327200594266777	-1.11718185803644	26	1	0.00454545454545455	220	14556	245945	Rbm47
mouse chr14	mouse chr14	0.330224348535095	-1.10798301146515	134	3	0.0136363636363636	220	14556	16365,16391,219132	Acod1,Irf9,Phf11d
mouse chr11|11 B4	mouse chr11|11 B4	0.337387508862122	-1.0865231313039	27	1	0.00454545454545455	220	14556	327959	Xaf1
mouse chr8|8 C2	mouse chr8|8 C2	0.337387508862122	-1.0865231313039	27	1	0.00454545454545455	220	14556	81489	Dnajb1
mouse chr15|15 D1	mouse chr15|15 D1	0.347420873042745	-1.05721834337978	28	1	0.00454545454545455	220	14556	211770	Trib1
mouse chr6|6 C1	mouse chr6|6 C1	0.347420873042745	-1.05721834337978	28	1	0.00454545454545455	220	14556	414084	Tnip3
mouse chr3|3 B	mouse chr3|3 B	0.347420873042745	-1.05721834337978	28	1	0.00454545454545455	220	14556	241950	Bbs12
mouse chr7|7 F2	mouse chr7|7 F2	0.357302990881559	-1.02917114320259	29	1	0.00454545454545455	220	14556	80719	Igsf6
mouse chr3|3 A3	mouse chr3|3 A3	0.367036132076036	-1.00229498325044	30	1	0.00454545454545455	220	14556	22035	Tnfsf10
mouse chr12|12 C1	mouse chr12|12 C1	0.386064394188392	-0.951751099108677	32	1	0.00454545454545455	220	14556	18035	Nfkbia
mouse chr13|13 A5	mouse chr13|13 A5	0.404523147806625	-0.905046318393787	34	1	0.00454545454545455	220	14556	23882	Gadd45g
mouse chr10|10 A1	mouse chr10|10 A1	0.404523147806625	-0.905046318393787	34	1	0.00454545454545455	220	14556	83397	Akap12
mouse chr7|7 E2	mouse chr7|7 E2	0.413544281766742	-0.882990680126998	35	1	0.00454545454545455	220	14556	233571	P2ry6
mouse chr4|4 D2.3	mouse chr4|4 D2.3	0.413544281766742	-0.882990680126998	35	1	0.00454545454545455	220	14556	53608	Map3k6
mouse chr17	mouse chr17	0.419488686247991	-0.868718723050027	218	4	0.0181818181818182	220	14556	12575,22436,21926,21354	Cdkn1a,Xdh,Tnf,Tap1
mouse chr6|6 B1	mouse chr6|6 B1	0.431180432813104	-0.841228638865257	37	1	0.00454545454545455	220	14556	243771	Parp12
mouse chr9|9 F2	mouse chr9|9 F2	0.431180432813104	-0.841228638865257	37	1	0.00454545454545455	220	14556	76500	Ip6k2
mouse chr15|15 A1	mouse chr15|15 A1	0.439799504710681	-0.821436327031549	38	1	0.00454545454545455	220	14556	23880	Fyb
mouse chr3|3	mouse chr3|3	0.445669308044112	-0.808178063765317	547	9	0.0409090909090909	220	14556	11853,12870,241950,229900,55932,99929,22035,12457,99899	Rhoc,Cp,Bbs12,Gbp7,Gbp3,Tiparp,Tnfsf10,Noct,Ifi44
mouse chr17|17 D	mouse chr17|17 D	0.448288560288984	-0.80231814612763	39	1	0.00454545454545455	220	14556	57435	Plin4
mouse chr15	mouse chr15	0.448381549032088	-0.802110737087292	163	3	0.0136363636363636	220	14556	12983,17133,18414	Csf2rb,Maff,Osmr
mouse chr5|5 F	mouse chr5|5 F	0.448381549032088	-0.802110737087292	163	3	0.0136363636363636	220	14556	231655,80885,23962	Oasl1,Hcar2,Oasl2
mouse chr6|6	mouse chr6|6	0.453829448854386	-0.79003381483626	486	8	0.0363636363636364	220	14556	213393,243771,12267,381823,101401,67246,213391,414084	Depp1,Parp12,C3ar1,Apold1,Adamts9,Resf1,Rassf4,Tnip3
mouse chr14|14 C3	mouse chr14|14 C3	0.464884403098739	-0.765966499786344	41	1	0.00454545454545455	220	14556	236451	Phf11b
mouse chr10|10 D2	mouse chr10|10 D2	0.488850916497422	-0.715697710229264	44	1	0.00454545454545455	220	14556	73914	Irak3
mouse chr18|18 E1	mouse chr18|18 E1	0.496599868962038	-0.699970669778348	45	1	0.00454545454545455	220	14556	67951	Tubb6
mouse chr18|18	mouse chr18|18	0.502139499701966	-0.688877310041564	309	5	0.0227272727272727	220	14556	240328,67951,106869,60440,106878	F830016B08Rik,Tubb6,Tnfaip8,Iigp1,Smim3
mouse chr13	mouse chr13	0.502548628048529	-0.688062871495159	177	3	0.0136363636363636	220	14556	19766,18708,13024	Ripk1,Pik3r1,Ctla2a
mouse chr9|9 A4	mouse chr9|9 A4	0.504231874257591	-0.684719048738178	46	1	0.00454545454545455	220	14556	74144	Robo4
mouse chr4|4 B1	mouse chr4|4 B1	0.504231874257591	-0.684719048738178	46	1	0.00454545454545455	220	14556	230162	Zfp189
mouse chr3|3 F2.2	mouse chr3|3 F2.2	0.519152045137373	-0.655558480844549	48	1	0.00454545454545455	220	14556	11853	Rhoc
mouse chr9|9 A5.3	mouse chr9|9 A5.3	0.526443646320864	-0.641610987664985	49	1	0.00454545454545455	220	14556	73040	2900052N01Rik
mouse chr12|12 C3	mouse chr12|12 C3	0.554525718283466	-0.589642092233079	53	1	0.00454545454545455	220	14556	80837	Rhoj
mouse chr6|6 D1	mouse chr6|6 D1	0.574493675085665	-0.554266191178361	56	1	0.00454545454545455	220	14556	101401	Adamts9
mouse chr10 C1|10 39.72 cM	mouse chr10 C1|10 39.72 cM	0.59357047358886	-0.521599329624763	59	1	0.00454545454545455	220	14556	17873	Gadd45b
mouse chr11|11 B5	mouse chr11|11 B5	0.617688146527529	-0.481771566155959	63	1	0.00454545454545455	220	14556	16859	Lgals9
mouse chr19	mouse chr19	0.620176102600921	-0.477751804820619	138	2	0.00909090909090909	220	14556	18034,19309	Nfkb2,Pygm
mouse chr9	mouse chr9	0.634178619271879	-0.455424630357127	215	3	0.0136363636363636	220	14556	15894,12363,235320	Icam1,Casp4,Zbtb16
mouse chr10	mouse chr10	0.637298101874003	-0.450517755053264	216	3	0.0136363636363636	220	14556	21929,11630,17873	Tnfaip3,Crybg1,Gadd45b
mouse chr2|2 H1	mouse chr2|2 H1	0.640380787242263	-0.445692299492846	67	1	0.00454545454545455	220	14556	170791	Rbm39
mouse chr2|2 E5	mouse chr2|2 E5	0.656515711928963	-0.420808652655965	70	1	0.00454545454545455	220	14556	433470	AA467197
mouse chr4|4 D3	mouse chr4|4 D3	0.666869887657643	-0.405160323073378	72	1	0.00454545454545455	220	14556	29876	Clic4
mouse chr19|19 C3	mouse chr19|19 C3	0.671929858985319	-0.397601320416537	73	1	0.00454545454545455	220	14556	83490	Pik3ap1
mouse chr15|15 E1	mouse chr15|15 E1	0.691416048637947	-0.369013539964832	77	1	0.00454545454545455	220	14556	328561	Apol10b
mouse chr7|7 B3	mouse chr7|7 B3	0.709749776891679	-0.342842797976863	81	1	0.00454545454545455	220	14556	69903	Rasip1
mouse chr19|19 A	mouse chr19|19 A	0.715515886342863	-0.334751477097438	165	2	0.00909090909090909	220	14556	107350,68774	AW112010,Ms4a6d
mouse chr12|12	mouse chr12|12	0.72071108468717	-0.327516936724383	397	5	0.0227272727272727	220	14556	238393,80837,18035,20666,238384	Serpina3f,Rhoj,Nfkbia,Sox11,Slc24a4
mouse chr4|4 E2	mouse chr4|4 E2	0.722784748129082	-0.324643821580937	84	1	0.00454545454545455	220	14556	74155	Errfi1
mouse chr7|7 A3	mouse chr7|7 A3	0.735236867756507	-0.307562562630347	87	1	0.00454545454545455	220	14556	18793	Plaur
mouse chr10|10	mouse chr10|10	0.738941059846017	-0.302537117850636	481	6	0.0272727272727273	220	14556	73914,216161,71371,83397,20393,74732	Irak3,Sbno2,Arid5b,Akap12,Sgk1,Stx11
mouse chr8|8 E1	mouse chr8|8 E1	0.754765129148971	-0.281348665350685	92	1	0.00454545454545455	220	14556	69581	Rhou
mouse chr7|7	mouse chr7|7	0.758852178611038	-0.275948278642551	788	10	0.0454545454545455	220	14556	66141,233571,101867,209387,54123,213002,18793,80719,69903,80876	Ifitm3,P2ry6,Rrp8,Trim30d,Irf7,Ifitm6,Plaur,Igsf6,Rasip1,Ifitm2
mouse chr11|11 D	mouse chr11|11 D	0.825001981447665	-0.192369490895595	114	1	0.00454545454545455	220	14556	67684	Luc7l3
mouse chr12	mouse chr12	0.854453281966578	-0.157293450868358	126	1	0.00454545454545455	220	14556	22169	Cmpk2
mouse chr5|5 G2	mouse chr5|5 G2	0.856672289432127	-0.154699826243073	127	1	0.00454545454545455	220	14556	384309	Trim56
mouse chr11|11 E2	mouse chr11|11 E2	0.861009774558894	-0.149649422053347	129	1	0.00454545454545455	220	14556	12702	Socs3
mouse chr10|10 C1	mouse chr10|10 C1	0.867272196678513	-0.142402399134626	132	1	0.00454545454545455	220	14556	216161	Sbno2
mouse chr15|15	mouse chr15|15	0.874700608340617	-0.133873613071699	413	4	0.0181818181818182	220	14556	328561,211770,23880,80910	Apol10b,Trib1,Fyb,Gpr84
mouse chr4	mouse chr4	0.880977707793894	-0.126722956664736	240	2	0.00909090909090909	220	14556	14579,100038882	Gem,Isg15
mouse chrX|X	mouse chrX|X	0.885306478761122	-0.121821390238605	335	3	0.0136363636363636	220	14556	13058,17698,654820	Cybb,Msn,G530011O06Rik
mouse chr1|1	mouse chr1|1	0.907643447626393	-0.0969036563249214	615	6	0.0272727272727273	220	14556	96875,30935,381308,320078,226691,236312	Prg4,Tor3a,Ifi211,Olfml2b,Ifi207,Ifi209
mouse chr17|17	mouse chr17|17	0.919856071714308	-0.0835380649664527	459	4	0.0181818181818182	220	14556	15937,57435,57875,18037	Ier3,Plin4,Angptl4,Nfkbie
mouse chr9|9	mouse chr9|9	0.922952500738501	-0.0801775076252656	636	6	0.0272727272727273	220	14556	74144,18689,76500,11796,17394,73040	Robo4,Phxr4,Ip6k2,Birc3,Mmp8,2900052N01Rik
mouse chrX	mouse chrX	0.934622861676239	-0.0676121875595636	178	1	0.00454545454545455	220	14556	21857	Timp1
mouse chr5|5	mouse chr5|5	0.942553443322297	-0.0591626574773354	669	6	0.0272727272727273	220	14556	231655,23962,80885,245945,100702,384309	Oasl1,Oasl2,Hcar2,Rbm47,Gbp6,Trim56
mouse chr14|14	mouse chr14|14	0.977636768317688	-0.0226170804724757	371	2	0.00909090909090909	220	14556	268709,236451	Fam107a,Phf11b
mouse chr13|13	mouse chr13|13	0.979073813368751	-0.0211482425943758	376	2	0.00909090909090909	220	14556	23882,71071	Gadd45g,4933412O06Rik
mouse chr4|4	mouse chr4|4	0.989075920395051	-0.0109841854977533	643	4	0.0181818181818182	220	14556	29876,230162,74155,53608	Clic4,Zfp189,Errfi1,Map3k6
mouse chr8|8	mouse chr8|8	0.989874805770581	-0.0101768026676873	544	3	0.0136363636363636	220	14556	16363,81489,69581	Irf2,Dnajb1,Rhou
mouse chr2|2	mouse chr2|2	0.995331307296917	-0.00467962508876487	819	5	0.0227272727272727	220	14556	170791,408057,433470,19246,98999	Rbm39,BC039771,AA467197,Ptpn1,Znfx1
mouse chr11|11 A4	mouse chr11|11 A4	0.999999999944029	-5.59711114396445e-11	27	0	0	220	14556
mouse chr1|1 C4	mouse chr1|1 C4	0.999999999944029	-5.59711114396445e-11	27	0	0	220	14556
mouse chr7|7 C	mouse chr7|7 C	0.999999999944029	-5.59711114396445e-11	27	0	0	220	14556
mouse chr4|4 B3	mouse chr4|4 B3	0.999999999944029	-5.59711114396445e-11	27	0	0	220	14556
mouse chr8|8 E2	mouse chr8|8 E2	0.999999999944029	-5.59711114396445e-11	27	0	0	220	14556
mouse chr16|16 C4	mouse chr16|16 C4	0.999999999944029	-5.59711114396445e-11	27	0	0	220	14556
mouse chr8|8 C5	mouse chr8|8 C5	0.999999999944029	-5.59711114396445e-11	27	0	0	220	14556
mouse chr1|1 C2	mouse chr1|1 C2	0.999999999944029	-5.59711114396445e-11	27	0	0	220	14556
mouse chr11|11 A5	mouse chr11|11 A5	0.999999999948905	-5.10951740389651e-11	3	0	0	220	14556
mouse chr11 B2|11 37.81 cM	mouse chr11 B2|11 37.81 cM	0.999999999948905	-5.10951740389651e-11	3	0	0	220	14556
mouse chrX A7.3|X 38.0 cM	mouse chrX A7.3|X 38.0 cM	0.999999999948905	-5.10951740389651e-11	3	0	0	220	14556
mouse chr12 F1|12 60.94 cM	mouse chr12 F1|12 60.94 cM	0.999999999948905	-5.10951740389651e-11	3	0	0	220	14556
mouse chr13 B1|13 30.06 cM	mouse chr13 B1|13 30.06 cM	0.999999999948905	-5.10951740389651e-11	3	0	0	220	14556
mouse chr6 B2.3|6 22.94 cM	mouse chr6 B2.3|6 22.94 cM	0.999999999948905	-5.10951740389651e-11	3	0	0	220	14556
mouse chr2 F1|2 63.26 cM	mouse chr2 F1|2 63.26 cM	0.999999999948905	-5.10951740389651e-11	3	0	0	220	14556
mouse chr17 C|17 23.99 cM	mouse chr17 C|17 23.99 cM	0.999999999948905	-5.10951740389651e-11	3	0	0	220	14556
mouse chr2 F1|2 63.24 cM	mouse chr2 F1|2 63.24 cM	0.999999999948905	-5.10951740389651e-11	3	0	0	220	14556
mouse chr7 A3|7 9.62 cM	mouse chr7 A3|7 9.62 cM	0.999999999948905	-5.10951740389651e-11	3	0	0	220	14556
mouse chr7 A3|7 9.46 cM	mouse chr7 A3|7 9.46 cM	0.999999999948905	-5.10951740389651e-11	3	0	0	220	14556
mouse chr2 F1|2 63.19 cM	mouse chr2 F1|2 63.19 cM	0.999999999948905	-5.10951740389651e-11	3	0	0	220	14556
mouse chr10 A4|10 12.26 cM	mouse chr10 A4|10 12.26 cM	0.999999999948905	-5.10951740389651e-11	3	0	0	220	14556
mouse chr7 D2|7 45.65 cM	mouse chr7 D2|7 45.65 cM	0.999999999948905	-5.10951740389651e-11	3	0	0	220	14556
mouse chr14|14 E1	mouse chr14|14 E1	0.999999999948905	-5.10951740389651e-11	3	0	0	220	14556
mouse chr8 A4|8 21.16 cM	mouse chr8 A4|8 21.16 cM	0.999999999948905	-5.10951740389651e-11	3	0	0	220	14556
mouse chr2 E1|2 51.62 cM	mouse chr2 E1|2 51.62 cM	0.999999999948905	-5.10951740389651e-11	3	0	0	220	14556
mouse chr12 F1|12 61.2 cM	mouse chr12 F1|12 61.2 cM	0.999999999948905	-5.10951740389651e-11	3	0	0	220	14556
mouse chr12 B1|12 18.06 cM	mouse chr12 B1|12 18.06 cM	0.999999999948905	-5.10951740389651e-11	3	0	0	220	14556
mouse chr4 D2.2|4 56.52 cM	mouse chr4 D2.2|4 56.52 cM	0.999999999948905	-5.10951740389651e-11	3	0	0	220	14556
mouse chr11 B1.3|11 31.86 cM	mouse chr11 B1.3|11 31.86 cM	0.999999999948905	-5.10951740389651e-11	3	0	0	220	14556
mouse chr12|12 A1.2	mouse chr12|12 A1.2	0.999999999948905	-5.10951740389651e-11	3	0	0	220	14556
mouse chr10 C1|10	mouse chr10 C1|10	0.999999999948905	-5.10951740389651e-11	3	0	0	220	14556
mouse chr9|9 E4	mouse chr9|9 E4	0.999999999948905	-5.10951740389651e-11	3	0	0	220	14556
mouse chr11 B5|11 45.76 cM	mouse chr11 B5|11 45.76 cM	0.999999999948905	-5.10951740389651e-11	3	0	0	220	14556
mouse chr19 D3|19 56.52 cM	mouse chr19 D3|19 56.52 cM	0.999999999948905	-5.10951740389651e-11	3	0	0	220	14556
mouse chr11 D|11 66.29 cM	mouse chr11 D|11 66.29 cM	0.999999999948905	-5.10951740389651e-11	3	0	0	220	14556
mouse chr19 C3|19 37.98 cM	mouse chr19 C3|19 37.98 cM	0.999999999948905	-5.10951740389651e-11	3	0	0	220	14556
mouse chrX|X C1	mouse chrX|X C1	0.999999999948905	-5.10951740389651e-11	3	0	0	220	14556
mouse chr7 B3|7 28.25 cM	mouse chr7 B3|7 28.25 cM	0.999999999948905	-5.10951740389651e-11	3	0	0	220	14556
mouse chr11 E1|11 66.48 cM	mouse chr11 E1|11 66.48 cM	0.999999999948905	-5.10951740389651e-11	3	0	0	220	14556
mouse chr2|2 A2	mouse chr2|2 A2	0.999999999948905	-5.10951740389651e-11	3	0	0	220	14556
mouse chr11 B3|11 40.53 cM	mouse chr11 B3|11 40.53 cM	0.999999999948905	-5.10951740389651e-11	3	0	0	220	14556
mouse chr4 D2.1|4 55.34 cM	mouse chr4 D2.1|4 55.34 cM	0.999999999948905	-5.10951740389651e-11	3	0	0	220	14556
mouse chr8 E1|8 72.1 cM	mouse chr8 E1|8 72.1 cM	0.999999999948905	-5.10951740389651e-11	3	0	0	220	14556
mouse chr2 G3|2	mouse chr2 G3|2	0.999999999948905	-5.10951740389651e-11	3	0	0	220	14556
mouse chr10 D3|10 77.19 cM	mouse chr10 D3|10 77.19 cM	0.999999999948905	-5.10951740389651e-11	3	0	0	220	14556
mouse chr13 B1|13 28.4 cM	mouse chr13 B1|13 28.4 cM	0.999999999948905	-5.10951740389651e-11	3	0	0	220	14556
mouse chr2 H3|2 85.27 cM	mouse chr2 H3|2 85.27 cM	0.999999999948905	-5.10951740389651e-11	3	0	0	220	14556
mouse chr1 C1.1|1 26.99 cM	mouse chr1 C1.1|1 26.99 cM	0.999999999948905	-5.10951740389651e-11	3	0	0	220	14556
mouse chr8 C3|8	mouse chr8 C3|8	0.999999999948905	-5.10951740389651e-11	3	0	0	220	14556
mouse chr7 A2|7 9.15 cM	mouse chr7 A2|7 9.15 cM	0.999999999948905	-5.10951740389651e-11	3	0	0	220	14556
mouse chr8 B3.3|8 35.08 cM	mouse chr8 B3.3|8 35.08 cM	0.999999999948905	-5.10951740389651e-11	3	0	0	220	14556
mouse chr8 C3|8 41.61 cM	mouse chr8 C3|8 41.61 cM	0.999999999948905	-5.10951740389651e-11	3	0	0	220	14556
mouse chr10 A3|10 9.75 cM	mouse chr10 A3|10 9.75 cM	0.999999999948905	-5.10951740389651e-11	3	0	0	220	14556
mouse chr7 A3|7 10.27 cM	mouse chr7 A3|7 10.27 cM	0.999999999948905	-5.10951740389651e-11	3	0	0	220	14556
mouse chr8 D3|8 53.06 cM	mouse chr8 D3|8 53.06 cM	0.999999999948905	-5.10951740389651e-11	3	0	0	220	14556
mouse chr12 C3|12 35.51 cM	mouse chr12 C3|12 35.51 cM	0.999999999948905	-5.10951740389651e-11	3	0	0	220	14556
mouse chr14 D2|14 36.32 cM	mouse chr14 D2|14 36.32 cM	0.999999999948905	-5.10951740389651e-11	3	0	0	220	14556
mouse chr2 E5|2 59.97 cM	mouse chr2 E5|2 59.97 cM	0.999999999948905	-5.10951740389651e-11	3	0	0	220	14556
mouse chr11 A4|11 18.83 cM	mouse chr11 A4|11 18.83 cM	0.999999999948905	-5.10951740389651e-11	3	0	0	220	14556
mouse chr6 D1|6 39.13 cM	mouse chr6 D1|6 39.13 cM	0.999999999948905	-5.10951740389651e-11	3	0	0	220	14556
mouse chr9 A5.3|9 29.12 cM	mouse chr9 A5.3|9 29.12 cM	0.999999999948905	-5.10951740389651e-11	3	0	0	220	14556
mouse chr15 E1|15 39.4 cM	mouse chr15 E1|15 39.4 cM	0.999999999948905	-5.10951740389651e-11	3	0	0	220	14556
mouse chr15 D3|15 36.28 cM	mouse chr15 D3|15 36.28 cM	0.999999999948905	-5.10951740389651e-11	3	0	0	220	14556
mouse chr6|6 E2	mouse chr6|6 E2	0.999999999948905	-5.10951740389651e-11	3	0	0	220	14556
mouse chr5 F|5 60.64 cM	mouse chr5 F|5 60.64 cM	0.999999999948905	-5.10951740389651e-11	3	0	0	220	14556
mouse chr9 F3|9	mouse chr9 F3|9	0.999999999948905	-5.10951740389651e-11	3	0	0	220	14556
mouse chr13 D1|13 53.23 cM	mouse chr13 D1|13 53.23 cM	0.999999999948905	-5.10951740389651e-11	3	0	0	220	14556
mouse chr6 B1|6	mouse chr6 B1|6	0.999999999948905	-5.10951740389651e-11	3	0	0	220	14556
mouse chr4 B3|4 31.66 cM	mouse chr4 B3|4 31.66 cM	0.999999999948905	-5.10951740389651e-11	3	0	0	220	14556
mouse chr7 B1|7 16.94 cM	mouse chr7 B1|7 16.94 cM	0.999999999948905	-5.10951740389651e-11	3	0	0	220	14556
mouse chrX A1.1|X 3.48 cM	mouse chrX A1.1|X 3.48 cM	0.999999999948905	-5.10951740389651e-11	3	0	0	220	14556
mouse chr1 H5|1 84.93 cM	mouse chr1 H5|1 84.93 cM	0.999999999948905	-5.10951740389651e-11	3	0	0	220	14556
mouse chr9 D|9 39.85 cM	mouse chr9 D|9 39.85 cM	0.999999999948905	-5.10951740389651e-11	3	0	0	220	14556
mouse chr17 E4|17 57.87 cM	mouse chr17 E4|17 57.87 cM	0.999999999948905	-5.10951740389651e-11	3	0	0	220	14556
mouse chr9 D|9 40.08 cM	mouse chr9 D|9 40.08 cM	0.999999999948905	-5.10951740389651e-11	3	0	0	220	14556
mouse chrX A1.1|X 3.56 cM	mouse chrX A1.1|X 3.56 cM	0.999999999948905	-5.10951740389651e-11	3	0	0	220	14556
mouse chr9 D|9 42.3 cM	mouse chr9 D|9 42.3 cM	0.999999999948905	-5.10951740389651e-11	3	0	0	220	14556
mouse chr7 B1|7 17.26 cM	mouse chr7 B1|7 17.26 cM	0.999999999948905	-5.10951740389651e-11	3	0	0	220	14556
mouse chr13 A3.3|13	mouse chr13 A3.3|13	0.999999999948905	-5.10951740389651e-11	3	0	0	220	14556
mouse chr9 E1|9 43.82 cM	mouse chr9 E1|9 43.82 cM	0.999999999948905	-5.10951740389651e-11	3	0	0	220	14556
mouse chr9 E3.1|9 46.58 cM	mouse chr9 E3.1|9 46.58 cM	0.999999999948905	-5.10951740389651e-11	3	0	0	220	14556
mouse chr13 B1|13 29.8 cM	mouse chr13 B1|13 29.8 cM	0.999999999948905	-5.10951740389651e-11	3	0	0	220	14556
mouse chr7 A3|7 9.94 cM	mouse chr7 A3|7 9.94 cM	0.999999999948905	-5.10951740389651e-11	3	0	0	220	14556
mouse chr4 D3|4 70.57 cM	mouse chr4 D3|4 70.57 cM	0.999999999948905	-5.10951740389651e-11	3	0	0	220	14556
mouse chr8 A1.1|8 5.73 cM	mouse chr8 A1.1|8 5.73 cM	0.999999999948905	-5.10951740389651e-11	3	0	0	220	14556
mouse chr11 E2|11 80.91 cM	mouse chr11 E2|11 80.91 cM	0.999999999948905	-5.10951740389651e-11	3	0	0	220	14556
mouse chr10 C1|10 38.58 cM	mouse chr10 C1|10 38.58 cM	0.999999999948905	-5.10951740389651e-11	3	0	0	220	14556
mouse chr4 D3|4 69.05 cM	mouse chr4 D3|4 69.05 cM	0.999999999948905	-5.10951740389651e-11	3	0	0	220	14556
mouse chr13 C3|13	mouse chr13 C3|13	0.999999999948905	-5.10951740389651e-11	3	0	0	220	14556
mouse chr9 F2|9 60.79 cM	mouse chr9 F2|9 60.79 cM	0.999999999948905	-5.10951740389651e-11	3	0	0	220	14556
mouse chr17 A3.3|17	mouse chr17 A3.3|17	0.999999999948905	-5.10951740389651e-11	3	0	0	220	14556
mouse chr14 C1|14 24.6 cM	mouse chr14 C1|14 24.6 cM	0.999999999948905	-5.10951740389651e-11	3	0	0	220	14556
mouse chr10|10 C3	mouse chr10|10 C3	0.999999999948905	-5.10951740389651e-11	3	0	0	220	14556
mouse chr19 C3|19	mouse chr19 C3|19	0.999999999948905	-5.10951740389651e-11	3	0	0	220	14556
mouse chr11 A3.1|11 13.89 cM	mouse chr11 A3.1|11 13.89 cM	0.999999999948905	-5.10951740389651e-11	3	0	0	220	14556
mouse chr1|1 G2	mouse chr1|1 G2	0.999999999948905	-5.10951740389651e-11	3	0	0	220	14556
mouse chr4 B1|4 24.49 cM	mouse chr4 B1|4 24.49 cM	0.999999999948905	-5.10951740389651e-11	3	0	0	220	14556
mouse chr6 A1|6 1.99 cM	mouse chr6 A1|6 1.99 cM	0.999999999948905	-5.10951740389651e-11	3	0	0	220	14556
mouse chr19 A|19 5.08 cM	mouse chr19 A|19 5.08 cM	0.999999999948905	-5.10951740389651e-11	3	0	0	220	14556
mouse chr5 A1|5 3.43 cM	mouse chr5 A1|5 3.43 cM	0.999999999948905	-5.10951740389651e-11	3	0	0	220	14556
mouse chr7 E1|7 53.57 cM	mouse chr7 E1|7 53.57 cM	0.999999999948905	-5.10951740389651e-11	3	0	0	220	14556
mouse chr14 B|14 20.8 cM	mouse chr14 B|14 20.8 cM	0.999999999948905	-5.10951740389651e-11	3	0	0	220	14556
mouse chr4 C5|4 43.34 cM	mouse chr4 C5|4 43.34 cM	0.999999999948905	-5.10951740389651e-11	3	0	0	220	14556
mouse chr19 C3|19 36.67 cM	mouse chr19 C3|19 36.67 cM	0.999999999948905	-5.10951740389651e-11	3	0	0	220	14556
mouse chr4 E2|4 86.17 cM	mouse chr4 E2|4 86.17 cM	0.999999999948905	-5.10951740389651e-11	3	0	0	220	14556
mouse chr8 E1|8 57.98 cM	mouse chr8 E1|8 57.98 cM	0.999999999948905	-5.10951740389651e-11	3	0	0	220	14556
mouse chr4 D2.3|4 66.25 cM	mouse chr4 D2.3|4 66.25 cM	0.999999999948905	-5.10951740389651e-11	3	0	0	220	14556
mouse chr5|5 G1.2	mouse chr5|5 G1.2	0.999999999948905	-5.10951740389651e-11	3	0	0	220	14556
mouse chr16 A1|16 2.46 cM	mouse chr16 A1|16 2.46 cM	0.999999999948905	-5.10951740389651e-11	3	0	0	220	14556
mouse chr11 B3|11 42.38 cM	mouse chr11 B3|11 42.38 cM	0.999999999948905	-5.10951740389651e-11	3	0	0	220	14556
mouse chr2 C1.1|2 29.98 cM	mouse chr2 C1.1|2 29.98 cM	0.999999999948905	-5.10951740389651e-11	3	0	0	220	14556
mouse chr14 A3|14 16.09 cM	mouse chr14 A3|14 16.09 cM	0.999999999948905	-5.10951740389651e-11	3	0	0	220	14556
mouse chr9 F4|9 75.05 cM	mouse chr9 F4|9 75.05 cM	0.999999999948905	-5.10951740389651e-11	3	0	0	220	14556
mouse chr6 A3.3|6 12.36 cM	mouse chr6 A3.3|6 12.36 cM	0.999999999948905	-5.10951740389651e-11	3	0	0	220	14556
mouse chr15 D3|15 34.29 cM	mouse chr15 D3|15 34.29 cM	0.999999999948905	-5.10951740389651e-11	3	0	0	220	14556
mouse chr11 B3|11	mouse chr11 B3|11	0.999999999948905	-5.10951740389651e-11	3	0	0	220	14556
mouse chr3 F2.2|3 45.25 cM	mouse chr3 F2.2|3 45.25 cM	0.999999999948905	-5.10951740389651e-11	3	0	0	220	14556
mouse chr2 H4|2	mouse chr2 H4|2	0.999999999948905	-5.10951740389651e-11	3	0	0	220	14556
mouse chr1|1 H2.1	mouse chr1|1 H2.1	0.999999999957016	-4.29838161133792e-11	21	0	0	220	14556
mouse chr1|1 E2.3	mouse chr1|1 E2.3	0.999999999957016	-4.29838161133792e-11	21	0	0	220	14556
mouse chr19|19 D2	mouse chr19|19 D2	0.999999999957016	-4.29838161133792e-11	21	0	0	220	14556
mouse chr2|2 C2	mouse chr2|2 C2	0.999999999957016	-4.29838161133792e-11	21	0	0	220	14556
mouse chr9|9 A3	mouse chr9|9 A3	0.999999999957935	-4.20654062699339e-11	50	0	0	220	14556
mouse chr17|17 C	mouse chr17|17 C	0.999999999957935	-4.20654062699339e-11	50	0	0	220	14556
mouse chr5|5 C3.3	mouse chr5|5 C3.3	0.999999999958035	-4.19649217062467e-11	20	0	0	220	14556
mouse chr7|7 A2	mouse chr7|7 A2	0.999999999958035	-4.19649217062467e-11	20	0	0	220	14556
mouse chrX|X A3.3	mouse chrX|X A3.3	0.999999999958035	-4.19649217062467e-11	20	0	0	220	14556
mouse chr16|16 B4	mouse chr16|16 B4	0.999999999958035	-4.19649217062467e-11	20	0	0	220	14556
mouse chr12|12 A3	mouse chr12|12 A3	0.999999999958035	-4.19649217062467e-11	20	0	0	220	14556
mouse chr4|4 C7	mouse chr4|4 C7	0.999999999963714	-3.62855897842515e-11	36	0	0	220	14556
mouse chr9|9 E3.3	mouse chr9|9 E3.3	0.999999999963714	-3.62855897842515e-11	36	0	0	220	14556
mouse chr3 F2.1|3 40.74 cM	mouse chr3 F2.1|3 40.74 cM	0.999999999964025	-3.59745481484385e-11	12	0	0	220	14556
mouse chrX|X A6	mouse chrX|X A6	0.999999999964025	-3.59745481484385e-11	12	0	0	220	14556
mouse chr14|14 E4	mouse chr14|14 E4	0.999999999964025	-3.59745481484385e-11	12	0	0	220	14556
mouse chr5|5 C1	mouse chr5|5 C1	0.999999999964025	-3.59745481484385e-11	12	0	0	220	14556
mouse chr4|4 C4	mouse chr4|4 C4	0.999999999964025	-3.59745481484385e-11	12	0	0	220	14556
mouse chr1|1 A2	mouse chr1|1 A2	0.999999999964025	-3.59745481484385e-11	12	0	0	220	14556
mouse chr17|17 E2	mouse chr17|17 E2	0.999999999964025	-3.59745481484385e-11	12	0	0	220	14556
mouse chr7|7 B2	mouse chr7|7 B2	0.999999999964025	-3.59745481484385e-11	12	0	0	220	14556
mouse chr6 C3|6 35.94 cM	mouse chr6 C3|6 35.94 cM	0.999999999964025	-3.59745481484385e-11	12	0	0	220	14556
mouse chr8|8 A2	mouse chr8|8 A2	0.999999999964314	-3.56863643605931e-11	42	0	0	220	14556
mouse chr3|3 G1	mouse chr3|3 G1	0.999999999964314	-3.56863643605931e-11	42	0	0	220	14556
mouse chr16|16 A3	mouse chr16|16 A3	0.999999999964704	-3.52963848650442e-11	32	0	0	220	14556
mouse chr6|6 B2.3	mouse chr6|6 B2.3	0.999999999964704	-3.52963848650442e-11	32	0	0	220	14556
mouse chr6|6 B3	mouse chr6|6 B3	0.999999999964704	-3.52963848650442e-11	32	0	0	220	14556
mouse chr13|13 B3	mouse chr13|13 B3	0.999999999964704	-3.52963848650442e-11	32	0	0	220	14556
mouse chrX|X F2	mouse chrX|X F2	0.999999999964774	-3.52261248281513e-11	15	0	0	220	14556
mouse chr18|18 E2	mouse chr18|18 E2	0.999999999964774	-3.52261248281513e-11	15	0	0	220	14556
mouse chrX|X F4	mouse chrX|X F4	0.999999999964774	-3.52261248281513e-11	15	0	0	220	14556
mouse chr1|1 C1.3	mouse chr1|1 C1.3	0.999999999964774	-3.52261248281513e-11	15	0	0	220	14556
mouse chr8 B3.3|8 34.43 cM	mouse chr8 B3.3|8 34.43 cM	0.999999999972649	-2.73508114387908e-11	5	0	0	220	14556
mouse chr6|6 A2	mouse chr6|6 A2	0.999999999972649	-2.73508114387908e-11	5	0	0	220	14556
mouse chr2 F1|2 61.76 cM	mouse chr2 F1|2 61.76 cM	0.999999999972649	-2.73508114387908e-11	5	0	0	220	14556
mouse chr5|5 G1.1	mouse chr5|5 G1.1	0.999999999972649	-2.73508114387908e-11	5	0	0	220	14556
mouse chr13 B3|13	mouse chr13 B3|13	0.999999999972649	-2.73508114387908e-11	5	0	0	220	14556
mouse chr10|10 B5.1	mouse chr10|10 B5.1	0.999999999972649	-2.73508114387908e-11	5	0	0	220	14556
mouse chr17 B1|17 19.16 cM	mouse chr17 B1|17 19.16 cM	0.999999999972649	-2.73508114387908e-11	5	0	0	220	14556
mouse chrY|Y A1	mouse chrY|Y A1	0.999999999972649	-2.73508114387908e-11	5	0	0	220	14556
mouse chrY|Y	mouse chrY|Y	0.999999999972649	-2.73508114387908e-11	5	0	0	220	14556
mouse chr6 F3|6 59.32 cM	mouse chr6 F3|6 59.32 cM	0.999999999972649	-2.73508114387908e-11	5	0	0	220	14556
mouse chr19 A|19	mouse chr19 A|19	0.999999999972649	-2.73508114387908e-11	5	0	0	220	14556
mouse chr4|4 A2	mouse chr4|4 A2	0.999999999972649	-2.73508114387908e-11	5	0	0	220	14556
mouse chr3 F2.3|3 46.83 cM	mouse chr3 F2.3|3 46.83 cM	0.999999999972649	-2.73508114387908e-11	5	0	0	220	14556
mouse chr18 E1|18 34.41 cM	mouse chr18 E1|18 34.41 cM	0.999999999972649	-2.73508114387908e-11	5	0	0	220	14556
mouse chr12 E|12	mouse chr12 E|12	0.999999999972649	-2.73508114387908e-11	5	0	0	220	14556
mouse chr8 C2|8 41.02 cM	mouse chr8 C2|8 41.02 cM	0.999999999972649	-2.73508114387908e-11	5	0	0	220	14556
mouse chr6 A1|6 1.81 cM	mouse chr6 A1|6 1.81 cM	0.999999999972649	-2.73508114387908e-11	5	0	0	220	14556
mouse chrX F3|X 68.46 cM	mouse chrX F3|X 68.46 cM	0.999999999972649	-2.73508114387908e-11	5	0	0	220	14556
mouse chr10 B2|10 22.89 cM	mouse chr10 B2|10 22.89 cM	0.999999999972649	-2.73508114387908e-11	5	0	0	220	14556
mouse chr8 A2|8 11.42 cM	mouse chr8 A2|8 11.42 cM	0.999999999972649	-2.73508114387908e-11	5	0	0	220	14556
mouse chr9 F3|9 71.33 cM	mouse chr9 F3|9 71.33 cM	0.999999999972649	-2.73508114387908e-11	5	0	0	220	14556
mouse chr15 F1|15 56.13 cM	mouse chr15 F1|15 56.13 cM	0.999999999972649	-2.73508114387908e-11	5	0	0	220	14556
mouse chr4|4 B2	mouse chr4|4 B2	0.999999999972649	-2.73508114387908e-11	5	0	0	220	14556
mouse chr8 B3.3|8	mouse chr8 B3.3|8	0.999999999972649	-2.73508114387908e-11	5	0	0	220	14556
mouse chr8|8 B1.3	mouse chr8|8 B1.3	0.999999999972649	-2.73508114387908e-11	5	0	0	220	14556
mouse chr6|6 B2.1	mouse chr6|6 B2.1	0.999999999972649	-2.73508114387908e-11	5	0	0	220	14556
mouse chrX A7.3|X 37.29 cM	mouse chrX A7.3|X 37.29 cM	0.999999999972649	-2.73508114387908e-11	5	0	0	220	14556
mouse chr13 A1|13 5.29 cM	mouse chr13 A1|13 5.29 cM	0.999999999972649	-2.73508114387908e-11	5	0	0	220	14556
mouse chr3 F1|3 39.01 cM	mouse chr3 F1|3 39.01 cM	0.999999999972649	-2.73508114387908e-11	5	0	0	220	14556
mouse chr15|15 C	mouse chr15|15 C	0.999999999972649	-2.73508114387908e-11	5	0	0	220	14556
mouse chr12|12 B1	mouse chr12|12 B1	0.999999999972649	-2.73508114387908e-11	5	0	0	220	14556
mouse chr17|17 E5	mouse chr17|17 E5	0.999999999972649	-2.73508114387908e-11	5	0	0	220	14556
mouse chr1|1 A4	mouse chr1|1 A4	0.999999999972649	-2.73508114387908e-11	5	0	0	220	14556
mouse chr12|12 F1	mouse chr12|12 F1	0.999999999972878	-2.71219857203989e-11	49	0	0	220	14556
mouse chr10|10 C2	mouse chr10|10 C2	0.999999999973262	-2.67379604039997e-11	25	0	0	220	14556
mouse chr1|1 C1.1	mouse chr1|1 C1.1	0.999999999973262	-2.67379604039997e-11	25	0	0	220	14556
mouse chr17|17 E3	mouse chr17|17 E3	0.999999999973262	-2.67379604039997e-11	25	0	0	220	14556
mouse chr18|18 E3	mouse chr18|18 E3	0.999999999973262	-2.67379604039997e-11	25	0	0	220	14556
mouse chr1|1 H6	mouse chr1|1 H6	0.999999999973262	-2.67379604039997e-11	25	0	0	220	14556
mouse chrX|X A5	mouse chrX|X A5	0.999999999973262	-2.67379604039997e-11	25	0	0	220	14556
mouse chr3|3 E3	mouse chr3|3 E3	0.999999999973262	-2.67379604039997e-11	25	0	0	220	14556
mouse chr5|5 A1	mouse chr5|5 A1	0.999999999973262	-2.67379604039997e-11	25	0	0	220	14556
mouse chr14|14 C2	mouse chr14|14 C2	0.999999999973262	-2.67379604039997e-11	25	0	0	220	14556
mouse chr3|3 F1	mouse chr3|3 F1	0.999999999973474	-2.65261416838044e-11	75	0	0	220	14556
mouse chr4|4 D1	mouse chr4|4 D1	0.999999999973644	-2.63562954453952e-11	34	0	0	220	14556
mouse chr14|14 C1	mouse chr14|14 C1	0.999999999973644	-2.63562954453952e-11	34	0	0	220	14556
mouse chr6|6 C3	mouse chr6|6 C3	0.999999999973644	-2.63562954453952e-11	34	0	0	220	14556
mouse chr10|10 B2	mouse chr10|10 B2	0.999999999974176	-2.58241721924421e-11	14	0	0	220	14556
mouse chr3|3 D	mouse chr3|3 D	0.999999999974176	-2.58241721924421e-11	14	0	0	220	14556
mouse chr9|9 E1	mouse chr9|9 E1	0.999999999974176	-2.58241721924421e-11	14	0	0	220	14556
mouse chr2|2 C1.3	mouse chr2|2 C1.3	0.999999999974176	-2.58241721924421e-11	14	0	0	220	14556
mouse chr17|17 E1.3	mouse chr17|17 E1.3	0.999999999974176	-2.58241721924421e-11	14	0	0	220	14556
mouse chr9 B|9 30.89 cM	mouse chr9 B|9 30.89 cM	0.999999999974343	-2.56572408447158e-11	2	0	0	220	14556
mouse chr1 H3|1 79.35 cM	mouse chr1 H3|1 79.35 cM	0.999999999974343	-2.56572408447158e-11	2	0	0	220	14556
mouse chr1 C3|1 38.54 cM	mouse chr1 C3|1 38.54 cM	0.999999999974343	-2.56572408447158e-11	2	0	0	220	14556
mouse chr7 E3|7	mouse chr7 E3|7	0.999999999974343	-2.56572408447158e-11	2	0	0	220	14556
mouse chr7 F1|7 63.44 cM	mouse chr7 F1|7 63.44 cM	0.999999999974343	-2.56572408447158e-11	2	0	0	220	14556
mouse chr3 F3|3 49.35 cM	mouse chr3 F3|3 49.35 cM	0.999999999974343	-2.56572408447158e-11	2	0	0	220	14556
mouse chr6 F1|6 56.86 cM	mouse chr6 F1|6 56.86 cM	0.999999999974343	-2.56572408447158e-11	2	0	0	220	14556
mouse chr11 E1|11	mouse chr11 E1|11	0.999999999974343	-2.56572408447158e-11	2	0	0	220	14556
mouse chr7 D3|7 47.43 cM	mouse chr7 D3|7 47.43 cM	0.999999999974343	-2.56572408447158e-11	2	0	0	220	14556
mouse chr18 A1|18 4.91 cM	mouse chr18 A1|18 4.91 cM	0.999999999974343	-2.56572408447158e-11	2	0	0	220	14556
mouse chrX|X A7.2	mouse chrX|X A7.2	0.999999999974343	-2.56572408447158e-11	2	0	0	220	14556
mouse chr9 A5.3|9 27.75 cM	mouse chr9 A5.3|9 27.75 cM	0.999999999974343	-2.56572408447158e-11	2	0	0	220	14556
mouse chr5 E2|5 47.29 cM	mouse chr5 E2|5 47.29 cM	0.999999999974343	-2.56572408447158e-11	2	0	0	220	14556
mouse chr8 C4|8 44.25 cM	mouse chr8 C4|8 44.25 cM	0.999999999974343	-2.56572408447158e-11	2	0	0	220	14556
mouse chr16 B1|16 12.51 cM	mouse chr16 B1|16 12.51 cM	0.999999999974343	-2.56572408447158e-11	2	0	0	220	14556
mouse chr10 B2|10 23.24 cM	mouse chr10 B2|10 23.24 cM	0.999999999974343	-2.56572408447158e-11	2	0	0	220	14556
mouse chr16 A3|16 11.53 cM	mouse chr16 A3|16 11.53 cM	0.999999999974343	-2.56572408447158e-11	2	0	0	220	14556
mouse chr6 F1|6 57.01 cM	mouse chr6 F1|6 57.01 cM	0.999999999974343	-2.56572408447158e-11	2	0	0	220	14556
mouse chr6 D1|6	mouse chr6 D1|6	0.999999999974343	-2.56572408447158e-11	2	0	0	220	14556
mouse chr17 B1|17 18.19 cM	mouse chr17 B1|17 18.19 cM	0.999999999974343	-2.56572408447158e-11	2	0	0	220	14556
mouse chr4 C4|4 40.69 cM	mouse chr4 C4|4 40.69 cM	0.999999999974343	-2.56572408447158e-11	2	0	0	220	14556
mouse chr1 D|1 47.76 cM	mouse chr1 D|1 47.76 cM	0.999999999974343	-2.56572408447158e-11	2	0	0	220	14556
mouse chr18 E3|18 52.38 cM	mouse chr18 E3|18 52.38 cM	0.999999999974343	-2.56572408447158e-11	2	0	0	220	14556
mouse chr5 E4|5 48.46 cM	mouse chr5 E4|5 48.46 cM	0.999999999974343	-2.56572408447158e-11	2	0	0	220	14556
mouse chr12 B3|12 22.11 cM	mouse chr12 B3|12 22.11 cM	0.999999999974343	-2.56572408447158e-11	2	0	0	220	14556
mouse chr4 D1|4 52.73 cM	mouse chr4 D1|4 52.73 cM	0.999999999974343	-2.56572408447158e-11	2	0	0	220	14556
mouse chr2 G1|2 70.89 cM	mouse chr2 G1|2 70.89 cM	0.999999999974343	-2.56572408447158e-11	2	0	0	220	14556
mouse chr4 D1|4 53.41 cM	mouse chr4 D1|4 53.41 cM	0.999999999974343	-2.56572408447158e-11	2	0	0	220	14556
mouse chr11 B3|11 42.96 cM	mouse chr11 B3|11 42.96 cM	0.999999999974343	-2.56572408447158e-11	2	0	0	220	14556
mouse chr17 E1.1|17 35.26 cM	mouse chr17 E1.1|17 35.26 cM	0.999999999974343	-2.56572408447158e-11	2	0	0	220	14556
mouse chr2 H1|2	mouse chr2 H1|2	0.999999999974343	-2.56572408447158e-11	2	0	0	220	14556
mouse chr18 B1|18	mouse chr18 B1|18	0.999999999974343	-2.56572408447158e-11	2	0	0	220	14556
mouse chr1 C2|1 32.74 cM	mouse chr1 C2|1 32.74 cM	0.999999999974343	-2.56572408447158e-11	2	0	0	220	14556
mouse chr5 F|5 53.24 cM	mouse chr5 F|5 53.24 cM	0.999999999974343	-2.56572408447158e-11	2	0	0	220	14556
mouse chr3 A1|3 2.15 cM	mouse chr3 A1|3 2.15 cM	0.999999999974343	-2.56572408447158e-11	2	0	0	220	14556
mouse chr9 D|9 39.53 cM	mouse chr9 D|9 39.53 cM	0.999999999974343	-2.56572408447158e-11	2	0	0	220	14556
mouse chr19 A|19 5.76 cM	mouse chr19 A|19 5.76 cM	0.999999999974343	-2.56572408447158e-11	2	0	0	220	14556
mouse chr15 D2|15 29.3 cM	mouse chr15 D2|15 29.3 cM	0.999999999974343	-2.56572408447158e-11	2	0	0	220	14556
mouse chr17|17 A3.1	mouse chr17|17 A3.1	0.999999999974343	-2.56572408447158e-11	2	0	0	220	14556
mouse chr12|12 B2	mouse chr12|12 B2	0.999999999974343	-2.56572408447158e-11	2	0	0	220	14556
mouse chr2 C1.3|2 35.85 cM	mouse chr2 C1.3|2 35.85 cM	0.999999999974343	-2.56572408447158e-11	2	0	0	220	14556
mouse chr5 A3|5 9.97 cM	mouse chr5 A3|5 9.97 cM	0.999999999974343	-2.56572408447158e-11	2	0	0	220	14556
mouse chrX F1|X 61.35 cM	mouse chrX F1|X 61.35 cM	0.999999999974343	-2.56572408447158e-11	2	0	0	220	14556
mouse chr6 B2.1|6	mouse chr6 B2.1|6	0.999999999974343	-2.56572408447158e-11	2	0	0	220	14556
mouse chr9 A5.2|9	mouse chr9 A5.2|9	0.999999999974343	-2.56572408447158e-11	2	0	0	220	14556
mouse chr1 H5|1	mouse chr1 H5|1	0.999999999974343	-2.56572408447158e-11	2	0	0	220	14556
mouse chr17 B1|17 18.6 cM	mouse chr17 B1|17 18.6 cM	0.999999999974343	-2.56572408447158e-11	2	0	0	220	14556
mouse chr7 B3|7 30.56 cM	mouse chr7 B3|7 30.56 cM	0.999999999974343	-2.56572408447158e-11	2	0	0	220	14556
mouse chr11 B3|11 42.51 cM	mouse chr11 B3|11 42.51 cM	0.999999999974343	-2.56572408447158e-11	2	0	0	220	14556
mouse chr12 F1|12 59.23 cM	mouse chr12 F1|12 59.23 cM	0.999999999974343	-2.56572408447158e-11	2	0	0	220	14556
mouse chr15 E2|15 40.42 cM	mouse chr15 E2|15 40.42 cM	0.999999999974343	-2.56572408447158e-11	2	0	0	220	14556
mouse chr19 C3|19 34.25 cM	mouse chr19 C3|19 34.25 cM	0.999999999974343	-2.56572408447158e-11	2	0	0	220	14556
mouse chr4 B3|4 31.87 cM	mouse chr4 B3|4 31.87 cM	0.999999999974343	-2.56572408447158e-11	2	0	0	220	14556
mouse chr6 E3|6 52.73 cM	mouse chr6 E3|6 52.73 cM	0.999999999974343	-2.56572408447158e-11	2	0	0	220	14556
mouse chr10 C1|10 38.76 cM	mouse chr10 C1|10 38.76 cM	0.999999999974343	-2.56572408447158e-11	2	0	0	220	14556
mouse chr16 B2|16 22.4 cM	mouse chr16 B2|16 22.4 cM	0.999999999974343	-2.56572408447158e-11	2	0	0	220	14556
mouse chr4 C1|4 34.06 cM	mouse chr4 C1|4 34.06 cM	0.999999999974343	-2.56572408447158e-11	2	0	0	220	14556
mouse chr11 E2|11	mouse chr11 E2|11	0.999999999974343	-2.56572408447158e-11	2	0	0	220	14556
mouse chr2 F2|2 64.15 cM	mouse chr2 F2|2 64.15 cM	0.999999999974343	-2.56572408447158e-11	2	0	0	220	14556
mouse chr7 A2|7 8.75 cM	mouse chr7 A2|7 8.75 cM	0.999999999974343	-2.56572408447158e-11	2	0	0	220	14556
mouse chr8 A1.3|8 10.3 cM	mouse chr8 A1.3|8 10.3 cM	0.999999999974343	-2.56572408447158e-11	2	0	0	220	14556
mouse chr17 A3.3|17 14.66 cM	mouse chr17 A3.3|17 14.66 cM	0.999999999974343	-2.56572408447158e-11	2	0	0	220	14556
mouse chr11 E2|11 82.96 cM	mouse chr11 E2|11 82.96 cM	0.999999999974343	-2.56572408447158e-11	2	0	0	220	14556
mouse chr14|14 E3	mouse chr14|14 E3	0.999999999974343	-2.56572408447158e-11	2	0	0	220	14556
mouse chr8 D3|8	mouse chr8 D3|8	0.999999999974343	-2.56572408447158e-11	2	0	0	220	14556
mouse chr2 C1.1|2 31.66 cM	mouse chr2 C1.1|2 31.66 cM	0.999999999974343	-2.56572408447158e-11	2	0	0	220	14556
mouse chr18 E4|18 57.53 cM	mouse chr18 E4|18 57.53 cM	0.999999999974343	-2.56572408447158e-11	2	0	0	220	14556
mouse chr18 A1|18 4.53 cM	mouse chr18 A1|18 4.53 cM	0.999999999974343	-2.56572408447158e-11	2	0	0	220	14556
mouse chr15 D3|15	mouse chr15 D3|15	0.999999999974343	-2.56572408447158e-11	2	0	0	220	14556
mouse chr9 E3.2|9 48.26 cM	mouse chr9 E3.2|9 48.26 cM	0.999999999974343	-2.56572408447158e-11	2	0	0	220	14556
mouse chr17 A1|17 7.8 cM	mouse chr17 A1|17 7.8 cM	0.999999999974343	-2.56572408447158e-11	2	0	0	220	14556
mouse chr16 C3.3|16 46.92 cM	mouse chr16 C3.3|16 46.92 cM	0.999999999974343	-2.56572408447158e-11	2	0	0	220	14556
mouse chr7 B5|7 34.04 cM	mouse chr7 B5|7 34.04 cM	0.999999999974343	-2.56572408447158e-11	2	0	0	220	14556
mouse chr15|15 B3.3	mouse chr15|15 B3.3	0.999999999974343	-2.56572408447158e-11	2	0	0	220	14556
mouse chr7 A1|7	mouse chr7 A1|7	0.999999999974343	-2.56572408447158e-11	2	0	0	220	14556
mouse chr1 H6|1	mouse chr1 H6|1	0.999999999974343	-2.56572408447158e-11	2	0	0	220	14556
mouse chr3 D|3 28.58 cM	mouse chr3 D|3 28.58 cM	0.999999999974343	-2.56572408447158e-11	2	0	0	220	14556
mouse chr4 C6|4 45.71 cM	mouse chr4 C6|4 45.71 cM	0.999999999974343	-2.56572408447158e-11	2	0	0	220	14556
mouse chr11 D|11 61.07 cM	mouse chr11 D|11 61.07 cM	0.999999999974343	-2.56572408447158e-11	2	0	0	220	14556
mouse chr17|17 E1.2	mouse chr17|17 E1.2	0.999999999974343	-2.56572408447158e-11	2	0	0	220	14556
mouse chr7 B1|7 17.31 cM	mouse chr7 B1|7 17.31 cM	0.999999999974343	-2.56572408447158e-11	2	0	0	220	14556
mouse chr18 A2|18 12.08 cM	mouse chr18 A2|18 12.08 cM	0.999999999974343	-2.56572408447158e-11	2	0	0	220	14556
mouse chr13 C3|13 45.5 cM	mouse chr13 C3|13 45.5 cM	0.999999999974343	-2.56572408447158e-11	2	0	0	220	14556
mouse chrX F3|X 72.38 cM	mouse chrX F3|X 72.38 cM	0.999999999974343	-2.56572408447158e-11	2	0	0	220	14556
mouse chr6|6 D2	mouse chr6|6 D2	0.999999999974343	-2.56572408447158e-11	2	0	0	220	14556
mouse chr9 A1|9	mouse chr9 A1|9	0.999999999974343	-2.56572408447158e-11	2	0	0	220	14556
mouse chr1 D|1	mouse chr1 D|1	0.999999999974343	-2.56572408447158e-11	2	0	0	220	14556
mouse chr1 C5|1 43.94 cM	mouse chr1 C5|1 43.94 cM	0.999999999974343	-2.56572408447158e-11	2	0	0	220	14556
mouse chr6 C1|6	mouse chr6 C1|6	0.999999999974343	-2.56572408447158e-11	2	0	0	220	14556
mouse chr11 A3.1|11 12.92 cM	mouse chr11 A3.1|11 12.92 cM	0.999999999974343	-2.56572408447158e-11	2	0	0	220	14556
mouse chr11 D|11 62.92 cM	mouse chr11 D|11 62.92 cM	0.999999999974343	-2.56572408447158e-11	2	0	0	220	14556
mouse chr2 H1|2 76.94 cM	mouse chr2 H1|2 76.94 cM	0.999999999974343	-2.56572408447158e-11	2	0	0	220	14556
mouse chr13 C1|13 35.55 cM	mouse chr13 C1|13 35.55 cM	0.999999999974343	-2.56572408447158e-11	2	0	0	220	14556
mouse chrX A1.1|X 3.7 cM	mouse chrX A1.1|X 3.7 cM	0.999999999974343	-2.56572408447158e-11	2	0	0	220	14556
mouse chr9 A3|9 7.55 cM	mouse chr9 A3|9 7.55 cM	0.999999999974343	-2.56572408447158e-11	2	0	0	220	14556
mouse chr15 E1|15 36.92 cM	mouse chr15 E1|15 36.92 cM	0.999999999974343	-2.56572408447158e-11	2	0	0	220	14556
mouse chr1 A3|1 4.5 cM	mouse chr1 A3|1 4.5 cM	0.999999999974343	-2.56572408447158e-11	2	0	0	220	14556
mouse chr5 G2|5	mouse chr5 G2|5	0.999999999974343	-2.56572408447158e-11	2	0	0	220	14556
mouse chr5 F|5 63.67 cM	mouse chr5 F|5 63.67 cM	0.999999999974343	-2.56572408447158e-11	2	0	0	220	14556
mouse chr1 H2.1|1 70.29 cM	mouse chr1 H2.1|1 70.29 cM	0.999999999974343	-2.56572408447158e-11	2	0	0	220	14556
mouse chr11 C|11 51.34 cM	mouse chr11 C|11 51.34 cM	0.999999999974343	-2.56572408447158e-11	2	0	0	220	14556
mouse chr3 F1|3	mouse chr3 F1|3	0.999999999974343	-2.56572408447158e-11	2	0	0	220	14556
mouse chrX|X A1.2	mouse chrX|X A1.2	0.999999999974343	-2.56572408447158e-11	2	0	0	220	14556
mouse chrX A7.3|X 37.38 cM	mouse chrX A7.3|X 37.38 cM	0.999999999974343	-2.56572408447158e-11	2	0	0	220	14556
mouse chr2 C1.3|2 39.13 cM	mouse chr2 C1.3|2 39.13 cM	0.999999999974343	-2.56572408447158e-11	2	0	0	220	14556
mouse chr2 G3|2 74.83 cM	mouse chr2 G3|2 74.83 cM	0.999999999974343	-2.56572408447158e-11	2	0	0	220	14556
mouse chr6 C3|6 37.48 cM	mouse chr6 C3|6 37.48 cM	0.999999999974343	-2.56572408447158e-11	2	0	0	220	14556
mouse chr2 F1|2 63.29 cM	mouse chr2 F1|2 63.29 cM	0.999999999974343	-2.56572408447158e-11	2	0	0	220	14556
mouse chr2 H1|2 78.4 cM	mouse chr2 H1|2 78.4 cM	0.999999999974343	-2.56572408447158e-11	2	0	0	220	14556
mouse chr7 D3|7 45.71 cM	mouse chr7 D3|7 45.71 cM	0.999999999974343	-2.56572408447158e-11	2	0	0	220	14556
mouse chr3 F2.2|3 44.3 cM	mouse chr3 F2.2|3 44.3 cM	0.999999999974343	-2.56572408447158e-11	2	0	0	220	14556
mouse chr4 E1|4 78.17 cM	mouse chr4 E1|4 78.17 cM	0.999999999974343	-2.56572408447158e-11	2	0	0	220	14556
mouse chr13 B1|13 27.68 cM	mouse chr13 B1|13 27.68 cM	0.999999999974343	-2.56572408447158e-11	2	0	0	220	14556
mouse chr7 B1|7	mouse chr7 B1|7	0.999999999974343	-2.56572408447158e-11	2	0	0	220	14556
mouse chr1 C4|1 40.84 cM	mouse chr1 C4|1 40.84 cM	0.999999999974343	-2.56572408447158e-11	2	0	0	220	14556
mouse chr6 F3|6	mouse chr6 F3|6	0.999999999974343	-2.56572408447158e-11	2	0	0	220	14556
mouse chr4 D3|4 68.01 cM	mouse chr4 D3|4 68.01 cM	0.999999999974343	-2.56572408447158e-11	2	0	0	220	14556
mouse chr5 B1|5 17.33 cM	mouse chr5 B1|5 17.33 cM	0.999999999974343	-2.56572408447158e-11	2	0	0	220	14556
mouse chr15 E1|15	mouse chr15 E1|15	0.999999999974343	-2.56572408447158e-11	2	0	0	220	14556
mouse chr4 D3|4 66.5 cM	mouse chr4 D3|4 66.5 cM	0.999999999974343	-2.56572408447158e-11	2	0	0	220	14556
mouse chr4 A1|4	mouse chr4 A1|4	0.999999999974343	-2.56572408447158e-11	2	0	0	220	14556
mouse chr17 A3.3|17 15.03 cM	mouse chr17 A3.3|17 15.03 cM	0.999999999974343	-2.56572408447158e-11	2	0	0	220	14556
mouse chr18 D3|18 32.15 cM	mouse chr18 D3|18 32.15 cM	0.999999999974343	-2.56572408447158e-11	2	0	0	220	14556
mouse chr13 B3|13 32.8 cM	mouse chr13 B3|13 32.8 cM	0.999999999974343	-2.56572408447158e-11	2	0	0	220	14556
mouse chr2 A3|2 12.9 cM	mouse chr2 A3|2 12.9 cM	0.999999999974343	-2.56572408447158e-11	2	0	0	220	14556
mouse chr9 B|9	mouse chr9 B|9	0.999999999974343	-2.56572408447158e-11	2	0	0	220	14556
mouse chr2 E1|2 50.63 cM	mouse chr2 E1|2 50.63 cM	0.999999999974343	-2.56572408447158e-11	2	0	0	220	14556
mouse chr2 H3|2 87.22 cM	mouse chr2 H3|2 87.22 cM	0.999999999974343	-2.56572408447158e-11	2	0	0	220	14556
mouse chr4 C7|4 50.18 cM	mouse chr4 C7|4 50.18 cM	0.999999999974343	-2.56572408447158e-11	2	0	0	220	14556
mouse chr2 H1|2 77.26 cM	mouse chr2 H1|2 77.26 cM	0.999999999974343	-2.56572408447158e-11	2	0	0	220	14556
mouse chr7 B3|7 29.32 cM	mouse chr7 B3|7 29.32 cM	0.999999999974343	-2.56572408447158e-11	2	0	0	220	14556
mouse chr7 F3|7 76.32 cM	mouse chr7 F3|7 76.32 cM	0.999999999974343	-2.56572408447158e-11	2	0	0	220	14556
mouse chr7 F3|7 69.25 cM	mouse chr7 F3|7 69.25 cM	0.999999999974343	-2.56572408447158e-11	2	0	0	220	14556
mouse chr8 A1.1|8 1.99 cM	mouse chr8 A1.1|8 1.99 cM	0.999999999974343	-2.56572408447158e-11	2	0	0	220	14556
mouse chr5 B3|5 20.21 cM	mouse chr5 B3|5 20.21 cM	0.999999999974343	-2.56572408447158e-11	2	0	0	220	14556
mouse chr13 A3.1|13	mouse chr13 A3.1|13	0.999999999974343	-2.56572408447158e-11	2	0	0	220	14556
mouse chr3 G3|3 63.04 cM	mouse chr3 G3|3 63.04 cM	0.999999999974343	-2.56572408447158e-11	2	0	0	220	14556
mouse chr11 59.01 cM|11 D	mouse chr11 59.01 cM|11 D	0.999999999974343	-2.56572408447158e-11	2	0	0	220	14556
mouse chr16 A1|16	mouse chr16 A1|16	0.999999999974343	-2.56572408447158e-11	2	0	0	220	14556
mouse chr8 B3.1|8 33.15 cM	mouse chr8 B3.1|8 33.15 cM	0.999999999974343	-2.56572408447158e-11	2	0	0	220	14556
mouse chr17 A1|17 8.72 cM	mouse chr17 A1|17 8.72 cM	0.999999999974343	-2.56572408447158e-11	2	0	0	220	14556
mouse chr11 D|11 61.1 cM	mouse chr11 D|11 61.1 cM	0.999999999974343	-2.56572408447158e-11	2	0	0	220	14556
mouse chr4 A5|4 16.86 cM	mouse chr4 A5|4 16.86 cM	0.999999999974343	-2.56572408447158e-11	2	0	0	220	14556
mouse chr14 D1|14 34.6 cM	mouse chr14 D1|14 34.6 cM	0.999999999974343	-2.56572408447158e-11	2	0	0	220	14556
mouse chr16 A3|16 11.31 cM	mouse chr16 A3|16 11.31 cM	0.999999999974343	-2.56572408447158e-11	2	0	0	220	14556
mouse chr17 C|17 22.9 cM	mouse chr17 C|17 22.9 cM	0.999999999974343	-2.56572408447158e-11	2	0	0	220	14556
mouse chr3 H1|3 66.69 cM	mouse chr3 H1|3 66.69 cM	0.999999999974343	-2.56572408447158e-11	2	0	0	220	14556
mouse chr3 F2.2|3	mouse chr3 F2.2|3	0.999999999974343	-2.56572408447158e-11	2	0	0	220	14556
mouse chr1 D|1 44.44 cM	mouse chr1 D|1 44.44 cM	0.999999999974343	-2.56572408447158e-11	2	0	0	220	14556
mouse chr17 A3.3|17 12.93 cM	mouse chr17 A3.3|17 12.93 cM	0.999999999974343	-2.56572408447158e-11	2	0	0	220	14556
mouse chr10 B3|10	mouse chr10 B3|10	0.999999999974343	-2.56572408447158e-11	2	0	0	220	14556
mouse chr6 F2|6 59.32 cM	mouse chr6 F2|6 59.32 cM	0.999999999974343	-2.56572408447158e-11	2	0	0	220	14556
mouse chr8 A3|8	mouse chr8 A3|8	0.999999999974343	-2.56572408447158e-11	2	0	0	220	14556
mouse chr2 A1|2	mouse chr2 A1|2	0.999999999974343	-2.56572408447158e-11	2	0	0	220	14556
mouse chr7 D3|7 48.35 cM	mouse chr7 D3|7 48.35 cM	0.999999999974343	-2.56572408447158e-11	2	0	0	220	14556
mouse chrX A7.3|X 37.41 cM	mouse chrX A7.3|X 37.41 cM	0.999999999974343	-2.56572408447158e-11	2	0	0	220	14556
mouse chr5 C3.2|5 38.44 cM	mouse chr5 C3.2|5 38.44 cM	0.999999999974343	-2.56572408447158e-11	2	0	0	220	14556
mouse chr1 C1.3|1 28.86 cM	mouse chr1 C1.3|1 28.86 cM	0.999999999974343	-2.56572408447158e-11	2	0	0	220	14556
mouse chr4 A5|4 23.05 cM	mouse chr4 A5|4 23.05 cM	0.999999999974343	-2.56572408447158e-11	2	0	0	220	14556
mouse chr19 C1|19	mouse chr19 C1|19	0.999999999974343	-2.56572408447158e-11	2	0	0	220	14556
mouse chr1 C3|1 36.94 cM	mouse chr1 C3|1 36.94 cM	0.999999999974343	-2.56572408447158e-11	2	0	0	220	14556
mouse chr16 C1.1|16 34.22 cM	mouse chr16 C1.1|16 34.22 cM	0.999999999974343	-2.56572408447158e-11	2	0	0	220	14556
mouse chr7 B3|7 28.83 cM	mouse chr7 B3|7 28.83 cM	0.999999999974343	-2.56572408447158e-11	2	0	0	220	14556
mouse chr3 B|3	mouse chr3 B|3	0.999999999974343	-2.56572408447158e-11	2	0	0	220	14556
mouse chr16 A3|16 12.46 cM	mouse chr16 A3|16 12.46 cM	0.999999999974343	-2.56572408447158e-11	2	0	0	220	14556
mouse chr2 F2|2	mouse chr2 F2|2	0.999999999974343	-2.56572408447158e-11	2	0	0	220	14556
mouse chr7 B1|7 19.26 cM	mouse chr7 B1|7 19.26 cM	0.999999999974343	-2.56572408447158e-11	2	0	0	220	14556
mouse chr17 22.9 cM|17 C	mouse chr17 22.9 cM|17 C	0.999999999974343	-2.56572408447158e-11	2	0	0	220	14556
mouse chr4 D3|4 68.8 cM	mouse chr4 D3|4 68.8 cM	0.999999999974343	-2.56572408447158e-11	2	0	0	220	14556
mouse chr4 D3|4 70.02 cM	mouse chr4 D3|4 70.02 cM	0.999999999974343	-2.56572408447158e-11	2	0	0	220	14556
mouse chr13 C1|13 40.15 cM	mouse chr13 C1|13 40.15 cM	0.999999999974343	-2.56572408447158e-11	2	0	0	220	14556
mouse chr3 F2.1|3	mouse chr3 F2.1|3	0.999999999974343	-2.56572408447158e-11	2	0	0	220	14556
mouse chr9 A5.2|9 25.36 cM	mouse chr9 A5.2|9 25.36 cM	0.999999999974343	-2.56572408447158e-11	2	0	0	220	14556
mouse chr7 F3|7 69.01 cM	mouse chr7 F3|7 69.01 cM	0.999999999974343	-2.56572408447158e-11	2	0	0	220	14556
mouse chr7 E2|7 54.36 cM	mouse chr7 E2|7 54.36 cM	0.999999999974343	-2.56572408447158e-11	2	0	0	220	14556
mouse chr2 D|2 49.45 cM	mouse chr2 D|2 49.45 cM	0.999999999974343	-2.56572408447158e-11	2	0	0	220	14556
mouse chr1 E4|1 58.24 cM	mouse chr1 E4|1 58.24 cM	0.999999999974343	-2.56572408447158e-11	2	0	0	220	14556
mouse chr10 B4|10 32.14 cM	mouse chr10 B4|10 32.14 cM	0.999999999974343	-2.56572408447158e-11	2	0	0	220	14556
mouse chr6 B3|6 27.65 cM	mouse chr6 B3|6 27.65 cM	0.999999999974343	-2.56572408447158e-11	2	0	0	220	14556
mouse chr1 C4|1 39.16 cM	mouse chr1 C4|1 39.16 cM	0.999999999974343	-2.56572408447158e-11	2	0	0	220	14556
mouse chr3 F1|3 39.24 cM	mouse chr3 F1|3 39.24 cM	0.999999999974343	-2.56572408447158e-11	2	0	0	220	14556
mouse chr12 B3|12	mouse chr12 B3|12	0.999999999974343	-2.56572408447158e-11	2	0	0	220	14556
mouse chr17 B1|17 18.51 cM	mouse chr17 B1|17 18.51 cM	0.999999999974343	-2.56572408447158e-11	2	0	0	220	14556
mouse chr7 B1|7 19.3 cM	mouse chr7 B1|7 19.3 cM	0.999999999974343	-2.56572408447158e-11	2	0	0	220	14556
mouse chr11 E1|11 68.89 cM	mouse chr11 E1|11 68.89 cM	0.999999999974343	-2.56572408447158e-11	2	0	0	220	14556
mouse chr5 F|5 55.99 cM	mouse chr5 F|5 55.99 cM	0.999999999974343	-2.56572408447158e-11	2	0	0	220	14556
mouse chr2 H4|2 103.72 cM	mouse chr2 H4|2 103.72 cM	0.999999999974343	-2.56572408447158e-11	2	0	0	220	14556
mouse chr15 A1|15 1.84 cM	mouse chr15 A1|15 1.84 cM	0.999999999974343	-2.56572408447158e-11	2	0	0	220	14556
mouse chr6 E3|6 53.72 cM	mouse chr6 E3|6 53.72 cM	0.999999999974343	-2.56572408447158e-11	2	0	0	220	14556
mouse chr11 A3.2|11 14.1 cM	mouse chr11 A3.2|11 14.1 cM	0.999999999974343	-2.56572408447158e-11	2	0	0	220	14556
mouse chr3 F1|3 39.19 cM	mouse chr3 F1|3 39.19 cM	0.999999999974343	-2.56572408447158e-11	2	0	0	220	14556
mouse chr10 C1|10 43.7 cM	mouse chr10 C1|10 43.7 cM	0.999999999974343	-2.56572408447158e-11	2	0	0	220	14556
mouse chr7 B3|7 29.14 cM	mouse chr7 B3|7 29.14 cM	0.999999999974343	-2.56572408447158e-11	2	0	0	220	14556
mouse chr11 D|11 63.6 cM	mouse chr11 D|11 63.6 cM	0.999999999974343	-2.56572408447158e-11	2	0	0	220	14556
mouse chr19 B|19 14.32 cM	mouse chr19 B|19 14.32 cM	0.999999999974343	-2.56572408447158e-11	2	0	0	220	14556
mouse chr6 F1|6 55.86 cM	mouse chr6 F1|6 55.86 cM	0.999999999974343	-2.56572408447158e-11	2	0	0	220	14556
mouse chr5 A1|5 2.61 cM	mouse chr5 A1|5 2.61 cM	0.999999999974343	-2.56572408447158e-11	2	0	0	220	14556
mouse chrX D|X 47.36 cM	mouse chrX D|X 47.36 cM	0.999999999974343	-2.56572408447158e-11	2	0	0	220	14556
mouse chr7 C|7 34.37 cM	mouse chr7 C|7 34.37 cM	0.999999999974343	-2.56572408447158e-11	2	0	0	220	14556
mouse chr17 E4|17 56.9 cM	mouse chr17 E4|17 56.9 cM	0.999999999974343	-2.56572408447158e-11	2	0	0	220	14556
mouse chr14 E2.3|14 50.9 cM	mouse chr14 E2.3|14 50.9 cM	0.999999999974343	-2.56572408447158e-11	2	0	0	220	14556
mouse chr6 F1|6 57.52 cM	mouse chr6 F1|6 57.52 cM	0.999999999974343	-2.56572408447158e-11	2	0	0	220	14556
mouse chr11 E2|11 81.49 cM	mouse chr11 E2|11 81.49 cM	0.999999999974343	-2.56572408447158e-11	2	0	0	220	14556
mouse chr11 C|11	mouse chr11 C|11	0.999999999974343	-2.56572408447158e-11	2	0	0	220	14556
mouse chr13 B3|13 35.55 cM	mouse chr13 B3|13 35.55 cM	0.999999999974343	-2.56572408447158e-11	2	0	0	220	14556
mouse chrX A7.3|X	mouse chrX A7.3|X	0.999999999974343	-2.56572408447158e-11	2	0	0	220	14556
mouse chr6 E3|6 52.75 cM	mouse chr6 E3|6 52.75 cM	0.999999999974343	-2.56572408447158e-11	2	0	0	220	14556
mouse chr11 C|11 54.34 cM	mouse chr11 C|11 54.34 cM	0.999999999974343	-2.56572408447158e-11	2	0	0	220	14556
mouse chr5 C3.3|5 39.55 cM	mouse chr5 C3.3|5 39.55 cM	0.999999999974343	-2.56572408447158e-11	2	0	0	220	14556
mouse chr1 G3|1 67.71 cM	mouse chr1 G3|1 67.71 cM	0.999999999974343	-2.56572408447158e-11	2	0	0	220	14556
mouse chr15|15 A2	mouse chr15|15 A2	0.999999999974343	-2.56572408447158e-11	2	0	0	220	14556
mouse chr18 E2|18 50.7 cM	mouse chr18 E2|18 50.7 cM	0.999999999974343	-2.56572408447158e-11	2	0	0	220	14556
mouse chr11 E1|11 67.79 cM	mouse chr11 E1|11 67.79 cM	0.999999999974343	-2.56572408447158e-11	2	0	0	220	14556
mouse chrX F1|X	mouse chrX F1|X	0.999999999974343	-2.56572408447158e-11	2	0	0	220	14556
mouse chr2 A3|2 19.38 cM	mouse chr2 A3|2 19.38 cM	0.999999999974343	-2.56572408447158e-11	2	0	0	220	14556
mouse chr14 C3|14 30.51 cM	mouse chr14 C3|14 30.51 cM	0.999999999974343	-2.56572408447158e-11	2	0	0	220	14556
mouse chr14 B|14 19.4 cM	mouse chr14 B|14 19.4 cM	0.999999999974343	-2.56572408447158e-11	2	0	0	220	14556
mouse chr6 A3.3|6 12.57 cM	mouse chr6 A3.3|6 12.57 cM	0.999999999974343	-2.56572408447158e-11	2	0	0	220	14556
mouse chr2|2 G2	mouse chr2|2 G2	0.999999999974343	-2.56572408447158e-11	2	0	0	220	14556
mouse chr5 C3.1|5 32.8 cM	mouse chr5 C3.1|5 32.8 cM	0.999999999974343	-2.56572408447158e-11	2	0	0	220	14556
mouse chr3 F3|3	mouse chr3 F3|3	0.999999999974343	-2.56572408447158e-11	2	0	0	220	14556
mouse chr9 F1|9 54.72 cM	mouse chr9 F1|9 54.72 cM	0.999999999974343	-2.56572408447158e-11	2	0	0	220	14556
mouse chr6 G1|6 65.77 cM	mouse chr6 G1|6 65.77 cM	0.999999999974343	-2.56572408447158e-11	2	0	0	220	14556
mouse chr1 B|1	mouse chr1 B|1	0.999999999974343	-2.56572408447158e-11	2	0	0	220	14556
mouse chr4 D3|4 68.34 cM	mouse chr4 D3|4 68.34 cM	0.999999999974343	-2.56572408447158e-11	2	0	0	220	14556
mouse chr1 A1|1 1.65 cM	mouse chr1 A1|1 1.65 cM	0.999999999974343	-2.56572408447158e-11	2	0	0	220	14556
mouse chr10 B3|10 24.87 cM	mouse chr10 B3|10 24.87 cM	0.999999999974343	-2.56572408447158e-11	2	0	0	220	14556
mouse chrX E3|X 56.18 cM	mouse chrX E3|X 56.18 cM	0.999999999974343	-2.56572408447158e-11	2	0	0	220	14556
mouse chr3 F1|3 39.04 cM	mouse chr3 F1|3 39.04 cM	0.999999999974343	-2.56572408447158e-11	2	0	0	220	14556
mouse chrX|X A7.1	mouse chrX|X A7.1	0.999999999974343	-2.56572408447158e-11	2	0	0	220	14556
mouse chr18 A1|18 6.15 cM	mouse chr18 A1|18 6.15 cM	0.999999999974343	-2.56572408447158e-11	2	0	0	220	14556
mouse chr16 B2|16 21.41 cM	mouse chr16 B2|16 21.41 cM	0.999999999974343	-2.56572408447158e-11	2	0	0	220	14556
mouse chr12 C1|12 24.7 cM	mouse chr12 C1|12 24.7 cM	0.999999999974343	-2.56572408447158e-11	2	0	0	220	14556
mouse chr5 F|5 52.23 cM	mouse chr5 F|5 52.23 cM	0.999999999974343	-2.56572408447158e-11	2	0	0	220	14556
mouse chr8 E2|8 72.81 cM	mouse chr8 E2|8 72.81 cM	0.999999999974343	-2.56572408447158e-11	2	0	0	220	14556
mouse chr11 C|11 52.4 cM	mouse chr11 C|11 52.4 cM	0.999999999974343	-2.56572408447158e-11	2	0	0	220	14556
mouse chr2 E2|2 54.13 cM	mouse chr2 E2|2 54.13 cM	0.999999999974343	-2.56572408447158e-11	2	0	0	220	14556
mouse chr19 A|19 5.44 cM	mouse chr19 A|19 5.44 cM	0.999999999974343	-2.56572408447158e-11	2	0	0	220	14556
mouse chr15 B3.1|15 13.02 cM	mouse chr15 B3.1|15 13.02 cM	0.999999999974343	-2.56572408447158e-11	2	0	0	220	14556
mouse chr12 A1.3|12 8.49 cM	mouse chr12 A1.3|12 8.49 cM	0.999999999974343	-2.56572408447158e-11	2	0	0	220	14556
mouse chr7 B3|7 29.19 cM	mouse chr7 B3|7 29.19 cM	0.999999999974343	-2.56572408447158e-11	2	0	0	220	14556
mouse chr4 D1|4	mouse chr4 D1|4	0.999999999974343	-2.56572408447158e-11	2	0	0	220	14556
mouse chr1|1 F	mouse chr1|1 F	0.999999999974343	-2.56572408447158e-11	2	0	0	220	14556
mouse chr5 C3.3|5	mouse chr5 C3.3|5	0.999999999974343	-2.56572408447158e-11	2	0	0	220	14556
mouse chr5 G2|5 76.59 cM	mouse chr5 G2|5 76.59 cM	0.999999999974343	-2.56572408447158e-11	2	0	0	220	14556
mouse chr5 G3|5 89.18 cM	mouse chr5 G3|5 89.18 cM	0.999999999974343	-2.56572408447158e-11	2	0	0	220	14556
mouse chr6 C3|6 35.81 cM	mouse chr6 C3|6 35.81 cM	0.999999999974343	-2.56572408447158e-11	2	0	0	220	14556
mouse chr9 F2|9 59.63 cM	mouse chr9 F2|9 59.63 cM	0.999999999974343	-2.56572408447158e-11	2	0	0	220	14556
mouse chr9 F4|9 71.41 cM	mouse chr9 F4|9 71.41 cM	0.999999999974343	-2.56572408447158e-11	2	0	0	220	14556
mouse chr7 F5|7 88.85 cM	mouse chr7 F5|7 88.85 cM	0.999999999974343	-2.56572408447158e-11	2	0	0	220	14556
mouse chr16 A3|16 11.63 cM	mouse chr16 A3|16 11.63 cM	0.999999999974343	-2.56572408447158e-11	2	0	0	220	14556
mouse chr5 F|5	mouse chr5 F|5	0.999999999974343	-2.56572408447158e-11	2	0	0	220	14556
mouse chr14 A2|14 7.08 cM	mouse chr14 A2|14 7.08 cM	0.999999999974343	-2.56572408447158e-11	2	0	0	220	14556
mouse chr12 F2|12 62.65 cM	mouse chr12 F2|12 62.65 cM	0.999999999974343	-2.56572408447158e-11	2	0	0	220	14556
mouse chr4|4 C2	mouse chr4|4 C2	0.999999999974343	-2.56572408447158e-11	2	0	0	220	14556
mouse chr4 D3|4 67.15 cM	mouse chr4 D3|4 67.15 cM	0.999999999974343	-2.56572408447158e-11	2	0	0	220	14556
mouse chr1 F|1 62.54 cM	mouse chr1 F|1 62.54 cM	0.999999999974343	-2.56572408447158e-11	2	0	0	220	14556
mouse chrX E3|X 56.2 cM	mouse chrX E3|X 56.2 cM	0.999999999974343	-2.56572408447158e-11	2	0	0	220	14556
mouse chr13 D2.2|13 64.61 cM	mouse chr13 D2.2|13 64.61 cM	0.999999999974343	-2.56572408447158e-11	2	0	0	220	14556
mouse chr13 A5|13 24.5 cM	mouse chr13 A5|13 24.5 cM	0.999999999974343	-2.56572408447158e-11	2	0	0	220	14556
mouse chrX A7.3|X 37.94 cM	mouse chrX A7.3|X 37.94 cM	0.999999999974343	-2.56572408447158e-11	2	0	0	220	14556
mouse chr14 A3|14	mouse chr14 A3|14	0.999999999974343	-2.56572408447158e-11	2	0	0	220	14556
mouse chr4 D2.2|4 57.42 cM	mouse chr4 D2.2|4 57.42 cM	0.999999999974343	-2.56572408447158e-11	2	0	0	220	14556
mouse chr14 C2|14 27.98 cM	mouse chr14 C2|14 27.98 cM	0.999999999974343	-2.56572408447158e-11	2	0	0	220	14556
mouse chr7 E3|7 55.9 cM	mouse chr7 E3|7 55.9 cM	0.999999999974343	-2.56572408447158e-11	2	0	0	220	14556
mouse chrX|X A2	mouse chrX|X A2	0.999999999974343	-2.56572408447158e-11	2	0	0	220	14556
mouse chr14 B|14 19.09 cM	mouse chr14 B|14 19.09 cM	0.999999999974343	-2.56572408447158e-11	2	0	0	220	14556
mouse chr14 A3|14 11.53 cM	mouse chr14 A3|14 11.53 cM	0.999999999974343	-2.56572408447158e-11	2	0	0	220	14556
mouse chr13 B3|13 33.26 cM	mouse chr13 B3|13 33.26 cM	0.999999999974343	-2.56572408447158e-11	2	0	0	220	14556
mouse chr19 C3|19 38.97 cM	mouse chr19 C3|19 38.97 cM	0.999999999974343	-2.56572408447158e-11	2	0	0	220	14556
mouse chr6 A1|6 2.83 cM	mouse chr6 A1|6 2.83 cM	0.999999999974343	-2.56572408447158e-11	2	0	0	220	14556
mouse chr14 D1|14 33.24 cM	mouse chr14 D1|14 33.24 cM	0.999999999974343	-2.56572408447158e-11	2	0	0	220	14556
mouse chr1 H6|1 95.03 cM	mouse chr1 H6|1 95.03 cM	0.999999999974343	-2.56572408447158e-11	2	0	0	220	14556
mouse chr7 A1|7 7.73 cM	mouse chr7 A1|7 7.73 cM	0.999999999974343	-2.56572408447158e-11	2	0	0	220	14556
mouse chr17 B1|17 18.18 cM	mouse chr17 B1|17 18.18 cM	0.999999999974343	-2.56572408447158e-11	2	0	0	220	14556
mouse chr16 A3|16 11.69 cM	mouse chr16 A3|16 11.69 cM	0.999999999974343	-2.56572408447158e-11	2	0	0	220	14556
mouse chr1 H2.3|1 76.84 cM	mouse chr1 H2.3|1 76.84 cM	0.999999999974343	-2.56572408447158e-11	2	0	0	220	14556
mouse chr14 B|14 20.81 cM	mouse chr14 B|14 20.81 cM	0.999999999974343	-2.56572408447158e-11	2	0	0	220	14556
mouse chr1 E3|1 55.8 cM	mouse chr1 E3|1 55.8 cM	0.999999999974343	-2.56572408447158e-11	2	0	0	220	14556
mouse chr9 B|9 31.63 cM	mouse chr9 B|9 31.63 cM	0.999999999974343	-2.56572408447158e-11	2	0	0	220	14556
mouse chr3 E1|3	mouse chr3 E1|3	0.999999999974343	-2.56572408447158e-11	2	0	0	220	14556
mouse chr16 A3|16 11.19 cM	mouse chr16 A3|16 11.19 cM	0.999999999974343	-2.56572408447158e-11	2	0	0	220	14556
mouse chr14|14 D1	mouse chr14|14 D1	0.999999999974651	-2.53491509680983e-11	46	0	0	220	14556
mouse chr8|8 A1.1	mouse chr8|8 A1.1	0.999999999974651	-2.53491509680983e-11	46	0	0	220	14556
mouse chr2|2 H4	mouse chr2|2 H4	0.999999999974651	-2.53491509680983e-11	46	0	0	220	14556
mouse chr7|7 F3	mouse chr7|7 F3	0.999999999975147	-2.48528038438785e-11	111	0	0	220	14556
mouse chr9|9 F4	mouse chr9|9 F4	0.999999999976067	-2.39326606201394e-11	35	0	0	220	14556
mouse chr2|2 C3	mouse chr2|2 C3	0.999999999976067	-2.39326606201394e-11	35	0	0	220	14556
mouse chr9|9 F3	mouse chr9|9 F3	0.999999999976067	-2.39326606201394e-11	35	0	0	220	14556
mouse chr12|12 A1.1	mouse chr12|12 A1.1	0.999999999976094	-2.39062064849605e-11	43	0	0	220	14556
mouse chr5|5 B3	mouse chr5|5 B3	0.999999999976094	-2.39062064849605e-11	43	0	0	220	14556
mouse chr15|15 E3	mouse chr15|15 E3	0.999999999976094	-2.39062064849605e-11	43	0	0	220	14556
mouse chr16|16 A1	mouse chr16|16 A1	0.999999999976094	-2.39062064849605e-11	43	0	0	220	14556
mouse chr13|13 D1	mouse chr13|13 D1	0.999999999976094	-2.39062064849605e-11	43	0	0	220	14556
mouse chr9|9 A5.2	mouse chr9|9 A5.2	0.999999999977009	-2.29913985876651e-11	31	0	0	220	14556
mouse chrX|X A7.3	mouse chrX|X A7.3	0.999999999977009	-2.29913985876651e-11	31	0	0	220	14556
mouse chr2|2 G3	mouse chr2|2 G3	0.999999999977009	-2.29913985876651e-11	31	0	0	220	14556
mouse chr7|7 D3	mouse chr7|7 D3	0.999999999977009	-2.29913985876651e-11	31	0	0	220	14556
mouse chr1|1 H5	mouse chr1|1 H5	0.999999999977376	-2.26243329604019e-11	23	0	0	220	14556
mouse chr18|18 B2	mouse chr18|18 B2	0.999999999977376	-2.26243329604019e-11	23	0	0	220	14556
mouse chr10|10 B1	mouse chr10|10 B1	0.999999999977376	-2.26243329604019e-11	23	0	0	220	14556
mouse chr7|7 D2	mouse chr7|7 D2	0.999999999977376	-2.26243329604019e-11	23	0	0	220	14556
mouse chr6|6 F1	mouse chr6|6 F1	0.999999999977376	-2.26243329604019e-11	23	0	0	220	14556
mouse chr3|3 F2.1	mouse chr3|3 F2.1	0.999999999977861	-2.21391432869452e-11	63	0	0	220	14556
mouse chr4|4 C6	mouse chr4|4 C6	0.999999999977943	-2.20573114701072e-11	22	0	0	220	14556
mouse chr5|5 G1.3	mouse chr5|5 G1.3	0.999999999977943	-2.20573114701072e-11	22	0	0	220	14556
mouse chr18|18 A2	mouse chr18|18 A2	0.999999999977943	-2.20573114701072e-11	22	0	0	220	14556
mouse chr3|3 A1	mouse chr3|3 A1	0.999999999977943	-2.20573114701072e-11	22	0	0	220	14556
mouse chr12|12 D2	mouse chr12|12 D2	0.999999999977943	-2.20573114701072e-11	22	0	0	220	14556
mouse chr7|7 F1	mouse chr7|7 F1	0.999999999977943	-2.20573114701072e-11	22	0	0	220	14556
mouse chr14|14 D2	mouse chr14|14 D2	0.999999999977943	-2.20573114701072e-11	22	0	0	220	14556
mouse chr1|1 C3	mouse chr1|1 C3	0.999999999977943	-2.20573114701072e-11	22	0	0	220	14556
mouse chr10|10 D1	mouse chr10|10 D1	0.999999999977943	-2.20573114701072e-11	22	0	0	220	14556
mouse chr3|3 F2.3	mouse chr3|3 F2.3	0.999999999977943	-2.20573114701072e-11	22	0	0	220	14556
mouse chr14|14 E2.2	mouse chr14|14 E2.2	0.999999999979543	-2.04571029976443e-11	4	0	0	220	14556
mouse chr2 H1|2 75.41 cM	mouse chr2 H1|2 75.41 cM	0.999999999979543	-2.04571029976443e-11	4	0	0	220	14556
mouse chr16 A1|16 2.49 cM	mouse chr16 A1|16 2.49 cM	0.999999999979543	-2.04571029976443e-11	4	0	0	220	14556
mouse chr6 G3|6 77.37 cM	mouse chr6 G3|6 77.37 cM	0.999999999979543	-2.04571029976443e-11	4	0	0	220	14556
mouse chr9 F1|9 59.07 cM	mouse chr9 F1|9 59.07 cM	0.999999999979543	-2.04571029976443e-11	4	0	0	220	14556
mouse chr17 A3.2|17 11.4 cM	mouse chr17 A3.2|17 11.4 cM	0.999999999979543	-2.04571029976443e-11	4	0	0	220	14556
mouse chrX F4|X 73.95 cM	mouse chrX F4|X 73.95 cM	0.999999999979543	-2.04571029976443e-11	4	0	0	220	14556
mouse chr6 C1|6 32.27 cM	mouse chr6 C1|6 32.27 cM	0.999999999979543	-2.04571029976443e-11	4	0	0	220	14556
mouse chr16|16 C1.2	mouse chr16|16 C1.2	0.999999999979543	-2.04571029976443e-11	4	0	0	220	14556
mouse chr16 A1|16 2.45 cM	mouse chr16 A1|16 2.45 cM	0.999999999979543	-2.04571029976443e-11	4	0	0	220	14556
mouse chr11 B3|11 42.99 cM	mouse chr11 B3|11 42.99 cM	0.999999999979543	-2.04571029976443e-11	4	0	0	220	14556
mouse chr12 C3|12 33.73 cM	mouse chr12 C3|12 33.73 cM	0.999999999979543	-2.04571029976443e-11	4	0	0	220	14556
mouse chr4 E2|4 78.67 cM	mouse chr4 E2|4 78.67 cM	0.999999999979543	-2.04571029976443e-11	4	0	0	220	14556
mouse chr7 E3|7 57.7 cM	mouse chr7 E3|7 57.7 cM	0.999999999979543	-2.04571029976443e-11	4	0	0	220	14556
mouse chr6 D1|6 37.75 cM	mouse chr6 D1|6 37.75 cM	0.999999999979543	-2.04571029976443e-11	4	0	0	220	14556
mouse chr2 A3|2 19.1 cM	mouse chr2 A3|2 19.1 cM	0.999999999979543	-2.04571029976443e-11	4	0	0	220	14556
mouse chr19|19 D1	mouse chr19|19 D1	0.999999999979543	-2.04571029976443e-11	4	0	0	220	14556
mouse chr14 D1|14 34.36 cM	mouse chr14 D1|14 34.36 cM	0.999999999979543	-2.04571029976443e-11	4	0	0	220	14556
mouse chrX|X B	mouse chrX|X B	0.999999999979543	-2.04571029976443e-11	4	0	0	220	14556
mouse chr3 G1|3 52.94 cM	mouse chr3 G1|3 52.94 cM	0.999999999979543	-2.04571029976443e-11	4	0	0	220	14556
mouse chr7 E3|7 57.21 cM	mouse chr7 E3|7 57.21 cM	0.999999999979543	-2.04571029976443e-11	4	0	0	220	14556
mouse chr7 A3|7 13.73 cM	mouse chr7 A3|7 13.73 cM	0.999999999979543	-2.04571029976443e-11	4	0	0	220	14556
mouse chr11 D|11 65.48 cM	mouse chr11 D|11 65.48 cM	0.999999999979543	-2.04571029976443e-11	4	0	0	220	14556
mouse chr16 A1|16 2.48 cM	mouse chr16 A1|16 2.48 cM	0.999999999979543	-2.04571029976443e-11	4	0	0	220	14556
mouse chr12|12 D3	mouse chr12|12 D3	0.999999999979543	-2.04571029976443e-11	4	0	0	220	14556
mouse chr11 D|11 61.75 cM	mouse chr11 D|11 61.75 cM	0.999999999979543	-2.04571029976443e-11	4	0	0	220	14556
mouse chr6 G3|6 77.7 cM	mouse chr6 G3|6 77.7 cM	0.999999999979543	-2.04571029976443e-11	4	0	0	220	14556
mouse chr11 B2|11 37.96 cM	mouse chr11 B2|11 37.96 cM	0.999999999979543	-2.04571029976443e-11	4	0	0	220	14556
mouse chr8 C5|8 47.12 cM	mouse chr8 C5|8 47.12 cM	0.999999999979543	-2.04571029976443e-11	4	0	0	220	14556
mouse chr15|15 D2	mouse chr15|15 D2	0.999999999979543	-2.04571029976443e-11	4	0	0	220	14556
mouse chr8 C2|8 40.22 cM	mouse chr8 C2|8 40.22 cM	0.999999999979543	-2.04571029976443e-11	4	0	0	220	14556
mouse chr7 B3|7 29.66 cM	mouse chr7 B3|7 29.66 cM	0.999999999979543	-2.04571029976443e-11	4	0	0	220	14556
mouse chr11 D|11 63.47 cM	mouse chr11 D|11 63.47 cM	0.999999999979543	-2.04571029976443e-11	4	0	0	220	14556
mouse chr14 C3|14 30.1 cM	mouse chr14 C3|14 30.1 cM	0.999999999979543	-2.04571029976443e-11	4	0	0	220	14556
mouse chr4|4 C1	mouse chr4|4 C1	0.999999999979543	-2.04571029976443e-11	4	0	0	220	14556
mouse chr17 B1|17	mouse chr17 B1|17	0.999999999979543	-2.04571029976443e-11	4	0	0	220	14556
mouse chr11 B4|11 43.21 cM	mouse chr11 B4|11 43.21 cM	0.999999999979543	-2.04571029976443e-11	4	0	0	220	14556
mouse chr2 F1|2	mouse chr2 F1|2	0.999999999979543	-2.04571029976443e-11	4	0	0	220	14556
mouse chr1|1 D	mouse chr1|1 D	0.999999999979775	-2.02249609444229e-11	48	0	0	220	14556
mouse chr6|6 A1	mouse chr6|6 A1	0.999999999980527	-1.94727480084067e-11	24	0	0	220	14556
mouse chr12|12 C2	mouse chr12|12 C2	0.999999999980527	-1.94727480084067e-11	24	0	0	220	14556
mouse chr16|16 B2	mouse chr16|16 B2	0.999999999980527	-1.94727480084067e-11	24	0	0	220	14556
mouse chr7|7 F4	mouse chr7|7 F4	0.999999999980527	-1.94727480084067e-11	24	0	0	220	14556
mouse chr6|6 F3	mouse chr6|6 F3	0.999999999980527	-1.94727480084067e-11	24	0	0	220	14556
mouse chr10|10 A4	mouse chr10|10 A4	0.999999999980527	-1.94727480084067e-11	24	0	0	220	14556
mouse chr9|9 E3.1	mouse chr9|9 E3.1	0.999999999980527	-1.94727480084067e-11	24	0	0	220	14556
mouse chr11|11 A1	mouse chr11|11 A1	0.999999999981714	-1.82861492303988e-11	61	0	0	220	14556
mouse chr9|9 B	mouse chr9|9 B	0.999999999984958	-1.50414983014063e-11	65	0	0	220	14556
mouse chr7|7 A1	mouse chr7|7 A1	0.999999999984958	-1.50414983014063e-11	65	0	0	220	14556
mouse chr9|9 A2	mouse chr9|9 A2	0.999999999985961	-1.40390086494075e-11	17	0	0	220	14556
mouse chr3|3 H2	mouse chr3|3 H2	0.999999999985961	-1.40390086494075e-11	17	0	0	220	14556
mouse chr5|5 B2	mouse chr5|5 B2	0.999999999985961	-1.40390086494075e-11	17	0	0	220	14556
mouse chr2|2 D	mouse chr2|2 D	0.999999999985961	-1.40390086494075e-11	17	0	0	220	14556
mouse chr11|11 B1.1	mouse chr11|11 B1.1	0.999999999985961	-1.40390086494075e-11	17	0	0	220	14556
mouse chr11 B2|11 38.46 cM	mouse chr11 B2|11 38.46 cM	0.999999999987074	-1.29258548309252e-11	1	0	0	220	14556
mouse chr18 B3|18 21.09 cM	mouse chr18 B3|18 21.09 cM	0.999999999987074	-1.29258548309252e-11	1	0	0	220	14556
mouse chr7 A1|7 3.87 cM	mouse chr7 A1|7 3.87 cM	0.999999999987074	-1.29258548309252e-11	1	0	0	220	14556
mouse chr11 A4|11 18.55 cM	mouse chr11 A4|11 18.55 cM	0.999999999987074	-1.29258548309252e-11	1	0	0	220	14556
mouse chr6 E3|6 53.2 cM	mouse chr6 E3|6 53.2 cM	0.999999999987074	-1.29258548309252e-11	1	0	0	220	14556
mouse chr5 F|5 53.36 cM	mouse chr5 F|5 53.36 cM	0.999999999987074	-1.29258548309252e-11	1	0	0	220	14556
mouse chrX A1.1|X 3.5 cM	mouse chrX A1.1|X 3.5 cM	0.999999999987074	-1.29258548309252e-11	1	0	0	220	14556
mouse chr5 B3|5 19.96 cM	mouse chr5 B3|5 19.96 cM	0.999999999987074	-1.29258548309252e-11	1	0	0	220	14556
mouse chr5 A1|5 2.3 cM	mouse chr5 A1|5 2.3 cM	0.999999999987074	-1.29258548309252e-11	1	0	0	220	14556
mouse chr11 61.75 cM|11 D	mouse chr11 61.75 cM|11 D	0.999999999987074	-1.29258548309252e-11	1	0	0	220	14556
mouse chrX C3|X 41.56 cM	mouse chrX C3|X 41.56 cM	0.999999999987074	-1.29258548309252e-11	1	0	0	220	14556
mouse chr2 H3|2 85.53 cM	mouse chr2 H3|2 85.53 cM	0.999999999987074	-1.29258548309252e-11	1	0	0	220	14556
mouse chr11 D|11 63.41 cM	mouse chr11 D|11 63.41 cM	0.999999999987074	-1.29258548309252e-11	1	0	0	220	14556
mouse chr17|17 B2	mouse chr17|17 B2	0.999999999987074	-1.29258548309252e-11	1	0	0	220	14556
mouse chr11 A3.1|11 12.97 cM	mouse chr11 A3.1|11 12.97 cM	0.999999999987074	-1.29258548309252e-11	1	0	0	220	14556
mouse chr6 C3|6 37.23 cM	mouse chr6 C3|6 37.23 cM	0.999999999987074	-1.29258548309252e-11	1	0	0	220	14556
mouse chr6 G1|6 66.07 cM	mouse chr6 G1|6 66.07 cM	0.999999999987074	-1.29258548309252e-11	1	0	0	220	14556
mouse chr9 A3|9 7.87 cM	mouse chr9 A3|9 7.87 cM	0.999999999987074	-1.29258548309252e-11	1	0	0	220	14556
mouse chr12 62.59 cM|12 F2	mouse chr12 62.59 cM|12 F2	0.999999999987074	-1.29258548309252e-11	1	0	0	220	14556
mouse chr5 E5|5 50.61 cM	mouse chr5 E5|5 50.61 cM	0.999999999987074	-1.29258548309252e-11	1	0	0	220	14556
mouse chr8 A2|8 14.17 cM	mouse chr8 A2|8 14.17 cM	0.999999999987074	-1.29258548309252e-11	1	0	0	220	14556
mouse chr9 A3|9 7.6 cM	mouse chr9 A3|9 7.6 cM	0.999999999987074	-1.29258548309252e-11	1	0	0	220	14556
mouse chr19 C3|19 36.71 cM	mouse chr19 C3|19 36.71 cM	0.999999999987074	-1.29258548309252e-11	1	0	0	220	14556
mouse chr4 39.4 cM|4 C3	mouse chr4 39.4 cM|4 C3	0.999999999987074	-1.29258548309252e-11	1	0	0	220	14556
mouse chr2 B|2 23.5 cM	mouse chr2 B|2 23.5 cM	0.999999999987074	-1.29258548309252e-11	1	0	0	220	14556
mouse chr12 F1|12 60.7 cM	mouse chr12 F1|12 60.7 cM	0.999999999987074	-1.29258548309252e-11	1	0	0	220	14556
mouse chrX|X C3-D	mouse chrX|X C3-D	0.999999999987074	-1.29258548309252e-11	1	0	0	220	14556
mouse chr6 B2.3|6	mouse chr6 B2.3|6	0.999999999987074	-1.29258548309252e-11	1	0	0	220	14556
mouse chr7 69.14 cM|7 F3	mouse chr7 69.14 cM|7 F3	0.999999999987074	-1.29258548309252e-11	1	0	0	220	14556
mouse chr16 A1|16 2.38 cM	mouse chr16 A1|16 2.38 cM	0.999999999987074	-1.29258548309252e-11	1	0	0	220	14556
mouse chr14 C1|14	mouse chr14 C1|14	0.999999999987074	-1.29258548309252e-11	1	0	0	220	14556
mouse chr11 B1.3|11 31.96 cM	mouse chr11 B1.3|11 31.96 cM	0.999999999987074	-1.29258548309252e-11	1	0	0	220	14556
mouse chr17 A3.3|17 12.49 cM	mouse chr17 A3.3|17 12.49 cM	0.999999999987074	-1.29258548309252e-11	1	0	0	220	14556
mouse chr5|5 D-E1	mouse chr5|5 D-E1	0.999999999987074	-1.29258548309252e-11	1	0	0	220	14556
mouse chr7 A3|7 16.71 cM	mouse chr7 A3|7 16.71 cM	0.999999999987074	-1.29258548309252e-11	1	0	0	220	14556
mouse chr13 A3.1|13 8.12 cM	mouse chr13 A3.1|13 8.12 cM	0.999999999987074	-1.29258548309252e-11	1	0	0	220	14556
mouse chr9 F3|9 61.81 cM	mouse chr9 F3|9 61.81 cM	0.999999999987074	-1.29258548309252e-11	1	0	0	220	14556
mouse chr15 B3.1|15 15.18 cM	mouse chr15 B3.1|15 15.18 cM	0.999999999987074	-1.29258548309252e-11	1	0	0	220	14556
mouse chr16 A3|16 11.05 cM	mouse chr16 A3|16 11.05 cM	0.999999999987074	-1.29258548309252e-11	1	0	0	220	14556
mouse chr2 C1.1|2	mouse chr2 C1.1|2	0.999999999987074	-1.29258548309252e-11	1	0	0	220	14556
mouse chr13 A3.3|13 20.12 cM	mouse chr13 A3.3|13 20.12 cM	0.999999999987074	-1.29258548309252e-11	1	0	0	220	14556
mouse chr2 C3|2 47.38 cM	mouse chr2 C3|2 47.38 cM	0.999999999987074	-1.29258548309252e-11	1	0	0	220	14556
mouse chr15 C|15 20.0 cM	mouse chr15 C|15 20.0 cM	0.999999999987074	-1.29258548309252e-11	1	0	0	220	14556
mouse chr8 C3|8 43.06 cM	mouse chr8 C3|8 43.06 cM	0.999999999987074	-1.29258548309252e-11	1	0	0	220	14556
mouse chr10 B5.3|10 36.75 cM	mouse chr10 B5.3|10 36.75 cM	0.999999999987074	-1.29258548309252e-11	1	0	0	220	14556
mouse chr10 D1|10	mouse chr10 D1|10	0.999999999987074	-1.29258548309252e-11	1	0	0	220	14556
mouse chr11 A1|11 3.12 cM	mouse chr11 A1|11 3.12 cM	0.999999999987074	-1.29258548309252e-11	1	0	0	220	14556
mouse chr6 E3|6 52.82 cM	mouse chr6 E3|6 52.82 cM	0.999999999987074	-1.29258548309252e-11	1	0	0	220	14556
mouse chr17 D|17 29.72 cM	mouse chr17 D|17 29.72 cM	0.999999999987074	-1.29258548309252e-11	1	0	0	220	14556
mouse chr8 A1.1|8	mouse chr8 A1.1|8	0.999999999987074	-1.29258548309252e-11	1	0	0	220	14556
mouse chr14 E2.3|14	mouse chr14 E2.3|14	0.999999999987074	-1.29258548309252e-11	1	0	0	220	14556
mouse chr16 A1|16 2.34 cM	mouse chr16 A1|16 2.34 cM	0.999999999987074	-1.29258548309252e-11	1	0	0	220	14556
mouse chrX A1.1|X 8.37 cM	mouse chrX A1.1|X 8.37 cM	0.999999999987074	-1.29258548309252e-11	1	0	0	220	14556
mouse chr17 A1|17 1.99 cM	mouse chr17 A1|17 1.99 cM	0.999999999987074	-1.29258548309252e-11	1	0	0	220	14556
mouse chr12 C2|12 28.93 cM	mouse chr12 C2|12 28.93 cM	0.999999999987074	-1.29258548309252e-11	1	0	0	220	14556
mouse chr12 B2|12 20.71 cM	mouse chr12 B2|12 20.71 cM	0.999999999987074	-1.29258548309252e-11	1	0	0	220	14556
mouse chrX A7.3|X 37.24 cM	mouse chrX A7.3|X 37.24 cM	0.999999999987074	-1.29258548309252e-11	1	0	0	220	14556
mouse chr7 A1|7 3.69 cM	mouse chr7 A1|7 3.69 cM	0.999999999987074	-1.29258548309252e-11	1	0	0	220	14556
mouse chr2 F1|2 62.97 cM	mouse chr2 F1|2 62.97 cM	0.999999999987074	-1.29258548309252e-11	1	0	0	220	14556
mouse chr7 B5|7 33.42 cM	mouse chr7 B5|7 33.42 cM	0.999999999987074	-1.29258548309252e-11	1	0	0	220	14556
mouse chr15 D3|15 34.25 cM	mouse chr15 D3|15 34.25 cM	0.999999999987074	-1.29258548309252e-11	1	0	0	220	14556
mouse chr11 E2|11 84.14 cM	mouse chr11 E2|11 84.14 cM	0.999999999987074	-1.29258548309252e-11	1	0	0	220	14556
mouse chr1 D|1 45.28 cM	mouse chr1 D|1 45.28 cM	0.999999999987074	-1.29258548309252e-11	1	0	0	220	14556
mouse chr6 B1|6 17.72 cM	mouse chr6 B1|6 17.72 cM	0.999999999987074	-1.29258548309252e-11	1	0	0	220	14556
mouse chr8 A2|8 13.26 cM	mouse chr8 A2|8 13.26 cM	0.999999999987074	-1.29258548309252e-11	1	0	0	220	14556
mouse chr10 76.39 cM|10 D3	mouse chr10 76.39 cM|10 D3	0.999999999987074	-1.29258548309252e-11	1	0	0	220	14556
mouse chr7 E3|7 58.0 cM	mouse chr7 E3|7 58.0 cM	0.999999999987074	-1.29258548309252e-11	1	0	0	220	14556
mouse chr13 B1|13 30.97 cM	mouse chr13 B1|13 30.97 cM	0.999999999987074	-1.29258548309252e-11	1	0	0	220	14556
mouse chr1 H2.3|1 73.21 cM	mouse chr1 H2.3|1 73.21 cM	0.999999999987074	-1.29258548309252e-11	1	0	0	220	14556
mouse chr4 D2.1|4 53.62 cM	mouse chr4 D2.1|4 53.62 cM	0.999999999987074	-1.29258548309252e-11	1	0	0	220	14556
mouse chr2 H4|2 98.1 cM	mouse chr2 H4|2 98.1 cM	0.999999999987074	-1.29258548309252e-11	1	0	0	220	14556
mouse chr7 B3|7 29.6 cM	mouse chr7 B3|7 29.6 cM	0.999999999987074	-1.29258548309252e-11	1	0	0	220	14556
mouse chr4 D2.3|4 64.5 cM	mouse chr4 D2.3|4 64.5 cM	0.999999999987074	-1.29258548309252e-11	1	0	0	220	14556
mouse chr10 D3|10 74.59 cM	mouse chr10 D3|10 74.59 cM	0.999999999987074	-1.29258548309252e-11	1	0	0	220	14556
mouse chr5 G2|5 76.09 cM	mouse chr5 G2|5 76.09 cM	0.999999999987074	-1.29258548309252e-11	1	0	0	220	14556
mouse chr2 E3|2 55.31 cM	mouse chr2 E3|2 55.31 cM	0.999999999987074	-1.29258548309252e-11	1	0	0	220	14556
mouse chr1 E2.1|1	mouse chr1 E2.1|1	0.999999999987074	-1.29258548309252e-11	1	0	0	220	14556
mouse chr9 F4|9 73.23 cM	mouse chr9 F4|9 73.23 cM	0.999999999987074	-1.29258548309252e-11	1	0	0	220	14556
mouse chr14 C1|14 26.37 cM	mouse chr14 C1|14 26.37 cM	0.999999999987074	-1.29258548309252e-11	1	0	0	220	14556
mouse chr17 B1|17 16.78 cM	mouse chr17 B1|17 16.78 cM	0.999999999987074	-1.29258548309252e-11	1	0	0	220	14556
mouse chr17 D|17 29.11 cM	mouse chr17 D|17 29.11 cM	0.999999999987074	-1.29258548309252e-11	1	0	0	220	14556
mouse chr17 A3.3|17 12.39 cM	mouse chr17 A3.3|17 12.39 cM	0.999999999987074	-1.29258548309252e-11	1	0	0	220	14556
mouse chr5 B3|5 20.29 cM	mouse chr5 B3|5 20.29 cM	0.999999999987074	-1.29258548309252e-11	1	0	0	220	14556
mouse chr13 A4|13 21.6 cM	mouse chr13 A4|13 21.6 cM	0.999999999987074	-1.29258548309252e-11	1	0	0	220	14556
mouse chr7 F1|7 59.32 cM	mouse chr7 F1|7 59.32 cM	0.999999999987074	-1.29258548309252e-11	1	0	0	220	14556
mouse chr5 E2|5 46.57 cM	mouse chr5 E2|5 46.57 cM	0.999999999987074	-1.29258548309252e-11	1	0	0	220	14556
mouse chr17 D|17 29.76 cM	mouse chr17 D|17 29.76 cM	0.999999999987074	-1.29258548309252e-11	1	0	0	220	14556
mouse chr14 E5|14 66.04 cM	mouse chr14 E5|14 66.04 cM	0.999999999987074	-1.29258548309252e-11	1	0	0	220	14556
mouse chr1 C4|1 38.88 cM	mouse chr1 C4|1 38.88 cM	0.999999999987074	-1.29258548309252e-11	1	0	0	220	14556
mouse chr7 B1|7 18.32 cM	mouse chr7 B1|7 18.32 cM	0.999999999987074	-1.29258548309252e-11	1	0	0	220	14556
mouse chr7 B3|7 28.85 cM	mouse chr7 B3|7 28.85 cM	0.999999999987074	-1.29258548309252e-11	1	0	0	220	14556
mouse chr2 A1|2 7.81 cM	mouse chr2 A1|2 7.81 cM	0.999999999987074	-1.29258548309252e-11	1	0	0	220	14556
mouse chr19 A|19 5.93 cM	mouse chr19 A|19 5.93 cM	0.999999999987074	-1.29258548309252e-11	1	0	0	220	14556
mouse chr1 C2|1 32.91 cM	mouse chr1 C2|1 32.91 cM	0.999999999987074	-1.29258548309252e-11	1	0	0	220	14556
mouse chr2 H3|2 84.4 cM	mouse chr2 H3|2 84.4 cM	0.999999999987074	-1.29258548309252e-11	1	0	0	220	14556
mouse chr18 A2|18 11.42 cM	mouse chr18 A2|18 11.42 cM	0.999999999987074	-1.29258548309252e-11	1	0	0	220	14556
mouse chr10 C2|10	mouse chr10 C2|10	0.999999999987074	-1.29258548309252e-11	1	0	0	220	14556
mouse chr19 B|19 13.83 cM	mouse chr19 B|19 13.83 cM	0.999999999987074	-1.29258548309252e-11	1	0	0	220	14556
mouse chr19 D2|19 47.53 cM	mouse chr19 D2|19 47.53 cM	0.999999999987074	-1.29258548309252e-11	1	0	0	220	14556
mouse chr1 H4|1 84.44 cM	mouse chr1 H4|1 84.44 cM	0.999999999987074	-1.29258548309252e-11	1	0	0	220	14556
mouse chr5 A3|5 11.32 cM	mouse chr5 A3|5 11.32 cM	0.999999999987074	-1.29258548309252e-11	1	0	0	220	14556
mouse chr10 B4|10 30.02 cM	mouse chr10 B4|10 30.02 cM	0.999999999987074	-1.29258548309252e-11	1	0	0	220	14556
mouse chr4 B3|4 33.17 cM	mouse chr4 B3|4 33.17 cM	0.999999999987074	-1.29258548309252e-11	1	0	0	220	14556
mouse chrX F2|X 62.43 cM	mouse chrX F2|X 62.43 cM	0.999999999987074	-1.29258548309252e-11	1	0	0	220	14556
mouse chr4|4 A1-A2	mouse chr4|4 A1-A2	0.999999999987074	-1.29258548309252e-11	1	0	0	220	14556
mouse chr10 B2|10 23.01 cM	mouse chr10 B2|10 23.01 cM	0.999999999987074	-1.29258548309252e-11	1	0	0	220	14556
mouse chr16 B1|16 12.95 cM	mouse chr16 B1|16 12.95 cM	0.999999999987074	-1.29258548309252e-11	1	0	0	220	14556
mouse chr2 E5|2 59.92 cM	mouse chr2 E5|2 59.92 cM	0.999999999987074	-1.29258548309252e-11	1	0	0	220	14556
mouse chr7 A3|7 13.98 cM	mouse chr7 A3|7 13.98 cM	0.999999999987074	-1.29258548309252e-11	1	0	0	220	14556
mouse chr7 F5|7 88.12 cM	mouse chr7 F5|7 88.12 cM	0.999999999987074	-1.29258548309252e-11	1	0	0	220	14556
mouse chr11 D|11 60.11 cM	mouse chr11 D|11 60.11 cM	0.999999999987074	-1.29258548309252e-11	1	0	0	220	14556
mouse chr3 A3|3 15.7 cM	mouse chr3 A3|3 15.7 cM	0.999999999987074	-1.29258548309252e-11	1	0	0	220	14556
mouse chr19 C3|19 38.19 cM	mouse chr19 C3|19 38.19 cM	0.999999999987074	-1.29258548309252e-11	1	0	0	220	14556
mouse chr1 E4|1 59.28 cM	mouse chr1 E4|1 59.28 cM	0.999999999987074	-1.29258548309252e-11	1	0	0	220	14556
mouse chr13 C3|13 47.63 cM	mouse chr13 C3|13 47.63 cM	0.999999999987074	-1.29258548309252e-11	1	0	0	220	14556
mouse chr16 A1|16 2.5 cM	mouse chr16 A1|16 2.5 cM	0.999999999987074	-1.29258548309252e-11	1	0	0	220	14556
mouse chr2 H3|2 88.91 cM	mouse chr2 H3|2 88.91 cM	0.999999999987074	-1.29258548309252e-11	1	0	0	220	14556
mouse chr4 D2.3|4 64.54 cM	mouse chr4 D2.3|4 64.54 cM	0.999999999987074	-1.29258548309252e-11	1	0	0	220	14556
mouse chr15 F1|15 56.48 cM	mouse chr15 F1|15 56.48 cM	0.999999999987074	-1.29258548309252e-11	1	0	0	220	14556
mouse chr18 B1|18 18.89 cM	mouse chr18 B1|18 18.89 cM	0.999999999987074	-1.29258548309252e-11	1	0	0	220	14556
mouse chr17 8.42 cM|17 A1	mouse chr17 8.42 cM|17 A1	0.999999999987074	-1.29258548309252e-11	1	0	0	220	14556
mouse chr1 C3|1 33.71 cM	mouse chr1 C3|1 33.71 cM	0.999999999987074	-1.29258548309252e-11	1	0	0	220	14556
mouse chr9 F4|9 73.91 cM	mouse chr9 F4|9 73.91 cM	0.999999999987074	-1.29258548309252e-11	1	0	0	220	14556
mouse chr7 B3|7 29.2 cM	mouse chr7 B3|7 29.2 cM	0.999999999987074	-1.29258548309252e-11	1	0	0	220	14556
mouse chr7 B1|7 17.25 cM	mouse chr7 B1|7 17.25 cM	0.999999999987074	-1.29258548309252e-11	1	0	0	220	14556
mouse chr1 A3|1 4.31 cM	mouse chr1 A3|1 4.31 cM	0.999999999987074	-1.29258548309252e-11	1	0	0	220	14556
mouse chr7 D3|7 50.38 cM	mouse chr7 D3|7 50.38 cM	0.999999999987074	-1.29258548309252e-11	1	0	0	220	14556
mouse chr16 B2|16 19.38 cM	mouse chr16 B2|16 19.38 cM	0.999999999987074	-1.29258548309252e-11	1	0	0	220	14556
mouse chr4 B1|4 23.46 cM	mouse chr4 B1|4 23.46 cM	0.999999999987074	-1.29258548309252e-11	1	0	0	220	14556
mouse chr15 E1|15 37.95 cM	mouse chr15 E1|15 37.95 cM	0.999999999987074	-1.29258548309252e-11	1	0	0	220	14556
mouse chr2 E4|2 57.3 cM	mouse chr2 E4|2 57.3 cM	0.999999999987074	-1.29258548309252e-11	1	0	0	220	14556
mouse chr12 E|12 54.83 cM	mouse chr12 E|12 54.83 cM	0.999999999987074	-1.29258548309252e-11	1	0	0	220	14556
mouse chr9 A2|9 4.4 cM	mouse chr9 A2|9 4.4 cM	0.999999999987074	-1.29258548309252e-11	1	0	0	220	14556
mouse chr5 G2|5 81.84 cM	mouse chr5 G2|5 81.84 cM	0.999999999987074	-1.29258548309252e-11	1	0	0	220	14556
mouse chr11 C|11 54.7 cM	mouse chr11 C|11 54.7 cM	0.999999999987074	-1.29258548309252e-11	1	0	0	220	14556
mouse chr9 F1|9 57.49 cM	mouse chr9 F1|9 57.49 cM	0.999999999987074	-1.29258548309252e-11	1	0	0	220	14556
mouse chr15 E1	mouse chr15 E1	0.999999999987074	-1.29258548309252e-11	1	0	0	220	14556
mouse chr6 E3|6 53.05 cM	mouse chr6 E3|6 53.05 cM	0.999999999987074	-1.29258548309252e-11	1	0	0	220	14556
mouse chr10 A4|10 11.84 cM	mouse chr10 A4|10 11.84 cM	0.999999999987074	-1.29258548309252e-11	1	0	0	220	14556
mouse chr5 F|5 52.82 cM	mouse chr5 F|5 52.82 cM	0.999999999987074	-1.29258548309252e-11	1	0	0	220	14556
mouse chr6 B3|6 27.74 cM	mouse chr6 B3|6 27.74 cM	0.999999999987074	-1.29258548309252e-11	1	0	0	220	14556
mouse chr1|1 A1-A2	mouse chr1|1 A1-A2	0.999999999987074	-1.29258548309252e-11	1	0	0	220	14556
mouse chr5 B1|5 14.39 cM	mouse chr5 B1|5 14.39 cM	0.999999999987074	-1.29258548309252e-11	1	0	0	220	14556
mouse chr1 H3|1 79.86 cM	mouse chr1 H3|1 79.86 cM	0.999999999987074	-1.29258548309252e-11	1	0	0	220	14556
mouse chr4|4 C7-D1	mouse chr4|4 C7-D1	0.999999999987074	-1.29258548309252e-11	1	0	0	220	14556
mouse chr1 H4|1 84.46 cM	mouse chr1 H4|1 84.46 cM	0.999999999987074	-1.29258548309252e-11	1	0	0	220	14556
mouse chr4 A1|4 3.53 cM	mouse chr4 A1|4 3.53 cM	0.999999999987074	-1.29258548309252e-11	1	0	0	220	14556
mouse chr4 E2|4 83.08 cM	mouse chr4 E2|4 83.08 cM	0.999999999987074	-1.29258548309252e-11	1	0	0	220	14556
mouse chr10 A2|10 4.72 cM	mouse chr10 A2|10 4.72 cM	0.999999999987074	-1.29258548309252e-11	1	0	0	220	14556
mouse chr8 C5|8 46.85 cM	mouse chr8 C5|8 46.85 cM	0.999999999987074	-1.29258548309252e-11	1	0	0	220	14556
mouse chrX F4|X 72.38 cM	mouse chrX F4|X 72.38 cM	0.999999999987074	-1.29258548309252e-11	1	0	0	220	14556
mouse chr15 F1|15 56.38 cM	mouse chr15 F1|15 56.38 cM	0.999999999987074	-1.29258548309252e-11	1	0	0	220	14556
mouse chr19 A|19 3.82 cM	mouse chr19 A|19 3.82 cM	0.999999999987074	-1.29258548309252e-11	1	0	0	220	14556
mouse chrX D|X 46.21 cM	mouse chrX D|X 46.21 cM	0.999999999987074	-1.29258548309252e-11	1	0	0	220	14556
mouse chr11 E1|11 68.84 cM	mouse chr11 E1|11 68.84 cM	0.999999999987074	-1.29258548309252e-11	1	0	0	220	14556
mouse chr6 G2|6 74.31 cM	mouse chr6 G2|6 74.31 cM	0.999999999987074	-1.29258548309252e-11	1	0	0	220	14556
mouse chrX C3|X 42.69 cM	mouse chrX C3|X 42.69 cM	0.999999999987074	-1.29258548309252e-11	1	0	0	220	14556
mouse chr11|11 B1.2-B1.3	mouse chr11|11 B1.2-B1.3	0.999999999987074	-1.29258548309252e-11	1	0	0	220	14556
mouse chr4 A3|4 7.08 cM	mouse chr4 A3|4 7.08 cM	0.999999999987074	-1.29258548309252e-11	1	0	0	220	14556
mouse chr3 E1|3 29.97 cM	mouse chr3 E1|3 29.97 cM	0.999999999987074	-1.29258548309252e-11	1	0	0	220	14556
mouse chr7 A2|7 8.67 cM	mouse chr7 A2|7 8.67 cM	0.999999999987074	-1.29258548309252e-11	1	0	0	220	14556
mouse chr1 E4|1 57.42 cM	mouse chr1 E4|1 57.42 cM	0.999999999987074	-1.29258548309252e-11	1	0	0	220	14556
mouse chr11 A5|11 24.8 cM	mouse chr11 A5|11 24.8 cM	0.999999999987074	-1.29258548309252e-11	1	0	0	220	14556
mouse chr2 E4-E5|2 58.28 cM	mouse chr2 E4-E5|2 58.28 cM	0.999999999987074	-1.29258548309252e-11	1	0	0	220	14556
mouse chr4 C7|4 51.42 cM	mouse chr4 C7|4 51.42 cM	0.999999999987074	-1.29258548309252e-11	1	0	0	220	14556
mouse chr18 B1|18 18.53 cM	mouse chr18 B1|18 18.53 cM	0.999999999987074	-1.29258548309252e-11	1	0	0	220	14556
mouse chr4 B1|4 26.11 cM	mouse chr4 B1|4 26.11 cM	0.999999999987074	-1.29258548309252e-11	1	0	0	220	14556
mouse chr5 B2|5 17.9 cM	mouse chr5 B2|5 17.9 cM	0.999999999987074	-1.29258548309252e-11	1	0	0	220	14556
mouse chr13 A1|13 5.43 cM	mouse chr13 A1|13 5.43 cM	0.999999999987074	-1.29258548309252e-11	1	0	0	220	14556
mouse chrX 38.26 cM|X A7.3	mouse chrX 38.26 cM|X A7.3	0.999999999987074	-1.29258548309252e-11	1	0	0	220	14556
mouse chr18 E3|18 55.78 cM	mouse chr18 E3|18 55.78 cM	0.999999999987074	-1.29258548309252e-11	1	0	0	220	14556
mouse chr10 C2|10 49.35 cM	mouse chr10 C2|10 49.35 cM	0.999999999987074	-1.29258548309252e-11	1	0	0	220	14556
mouse chr4 A1|4 1.99 cM	mouse chr4 A1|4 1.99 cM	0.999999999987074	-1.29258548309252e-11	1	0	0	220	14556
mouse chr7 B5|7 33.53 cM	mouse chr7 B5|7 33.53 cM	0.999999999987074	-1.29258548309252e-11	1	0	0	220	14556
mouse chr11 E1|11 67.84 cM	mouse chr11 E1|11 67.84 cM	0.999999999987074	-1.29258548309252e-11	1	0	0	220	14556
mouse chr6 G1|6 66.25 cM	mouse chr6 G1|6 66.25 cM	0.999999999987074	-1.29258548309252e-11	1	0	0	220	14556
mouse chr7 F5|7 87.93 cM	mouse chr7 F5|7 87.93 cM	0.999999999987074	-1.29258548309252e-11	1	0	0	220	14556
mouse chr6 B3|6 27.82 cM	mouse chr6 B3|6 27.82 cM	0.999999999987074	-1.29258548309252e-11	1	0	0	220	14556
mouse chr17 C|17 23.37 cM	mouse chr17 C|17 23.37 cM	0.999999999987074	-1.29258548309252e-11	1	0	0	220	14556
mouse chr1 E3|1 56.43 cM	mouse chr1 E3|1 56.43 cM	0.999999999987074	-1.29258548309252e-11	1	0	0	220	14556
mouse chr9 F1|9 54.54 cM	mouse chr9 F1|9 54.54 cM	0.999999999987074	-1.29258548309252e-11	1	0	0	220	14556
mouse chr10 B4|10 28.64 cM	mouse chr10 B4|10 28.64 cM	0.999999999987074	-1.29258548309252e-11	1	0	0	220	14556
mouse chr11 A4-A5|11 21.96 cM	mouse chr11 A4-A5|11 21.96 cM	0.999999999987074	-1.29258548309252e-11	1	0	0	220	14556
mouse chr3 G3|3 58.5 cM	mouse chr3 G3|3 58.5 cM	0.999999999987074	-1.29258548309252e-11	1	0	0	220	14556
mouse chr4 A3|4 10.42 cM	mouse chr4 A3|4 10.42 cM	0.999999999987074	-1.29258548309252e-11	1	0	0	220	14556
mouse chr2 B|2 21.71 cM	mouse chr2 B|2 21.71 cM	0.999999999987074	-1.29258548309252e-11	1	0	0	220	14556
mouse chr2 H4|2 103.57 cM	mouse chr2 H4|2 103.57 cM	0.999999999987074	-1.29258548309252e-11	1	0	0	220	14556
mouse chr14 A1|14 7.08 cM	mouse chr14 A1|14 7.08 cM	0.999999999987074	-1.29258548309252e-11	1	0	0	220	14556
mouse chr3 G2|3 56.54 cM	mouse chr3 G2|3 56.54 cM	0.999999999987074	-1.29258548309252e-11	1	0	0	220	14556
mouse chr9 F2|9 60.56 cM	mouse chr9 F2|9 60.56 cM	0.999999999987074	-1.29258548309252e-11	1	0	0	220	14556
mouse chr4 A5|4 22.07 cM	mouse chr4 A5|4 22.07 cM	0.999999999987074	-1.29258548309252e-11	1	0	0	220	14556
mouse chr19 A|19 11.29 cM	mouse chr19 A|19 11.29 cM	0.999999999987074	-1.29258548309252e-11	1	0	0	220	14556
mouse chr15 A1|15 1.99 cM	mouse chr15 A1|15 1.99 cM	0.999999999987074	-1.29258548309252e-11	1	0	0	220	14556
mouse chr7 C|7 36.72 cM	mouse chr7 C|7 36.72 cM	0.999999999987074	-1.29258548309252e-11	1	0	0	220	14556
mouse chr11 B1.3|11 31.97 cM	mouse chr11 B1.3|11 31.97 cM	0.999999999987074	-1.29258548309252e-11	1	0	0	220	14556
mouse chr9 F3|9 60.92 cM	mouse chr9 F3|9 60.92 cM	0.999999999987074	-1.29258548309252e-11	1	0	0	220	14556
mouse chr12 C2|12	mouse chr12 C2|12	0.999999999987074	-1.29258548309252e-11	1	0	0	220	14556
mouse chr7 F3|7 70.04 cM	mouse chr7 F3|7 70.04 cM	0.999999999987074	-1.29258548309252e-11	1	0	0	220	14556
mouse chr5 F|5 55.38 cM	mouse chr5 F|5 55.38 cM	0.999999999987074	-1.29258548309252e-11	1	0	0	220	14556
mouse chr4 D2.2|4 57.89 cM	mouse chr4 D2.2|4 57.89 cM	0.999999999987074	-1.29258548309252e-11	1	0	0	220	14556
mouse chr8 A1.1|8 6.29 cM	mouse chr8 A1.1|8 6.29 cM	0.999999999987074	-1.29258548309252e-11	1	0	0	220	14556
mouse chr15 B3.2|15 16.73 cM	mouse chr15 B3.2|15 16.73 cM	0.999999999987074	-1.29258548309252e-11	1	0	0	220	14556
mouse chr2 E2|2	mouse chr2 E2|2	0.999999999987074	-1.29258548309252e-11	1	0	0	220	14556
mouse chr16 B2|16 21.09 cM	mouse chr16 B2|16 21.09 cM	0.999999999987074	-1.29258548309252e-11	1	0	0	220	14556
mouse chr2 F1|2 61.23 cM	mouse chr2 F1|2 61.23 cM	0.999999999987074	-1.29258548309252e-11	1	0	0	220	14556
mouse chr2 E5|2 60.63 cM	mouse chr2 E5|2 60.63 cM	0.999999999987074	-1.29258548309252e-11	1	0	0	220	14556
mouse chr19 A|19 6.1 cM	mouse chr19 A|19 6.1 cM	0.999999999987074	-1.29258548309252e-11	1	0	0	220	14556
mouse chr10 C2|10 46.68 cM	mouse chr10 C2|10 46.68 cM	0.999999999987074	-1.29258548309252e-11	1	0	0	220	14556
mouse chr17 A3.3|17 12.48 cM	mouse chr17 A3.3|17 12.48 cM	0.999999999987074	-1.29258548309252e-11	1	0	0	220	14556
mouse chr15 E1|15 37.55 cM	mouse chr15 E1|15 37.55 cM	0.999999999987074	-1.29258548309252e-11	1	0	0	220	14556
mouse chr6 G1|6 66.78 cM	mouse chr6 G1|6 66.78 cM	0.999999999987074	-1.29258548309252e-11	1	0	0	220	14556
mouse chrX F5|X 76.35 cM	mouse chrX F5|X 76.35 cM	0.999999999987074	-1.29258548309252e-11	1	0	0	220	14556
mouse chr1 H4|1 83.62 cM	mouse chr1 H4|1 83.62 cM	0.999999999987074	-1.29258548309252e-11	1	0	0	220	14556
mouse chr13 C3|13 49.22 cM	mouse chr13 C3|13 49.22 cM	0.999999999987074	-1.29258548309252e-11	1	0	0	220	14556
mouse chr4 A1|4 2.05 cM	mouse chr4 A1|4 2.05 cM	0.999999999987074	-1.29258548309252e-11	1	0	0	220	14556
mouse chr7 A3|7 13.78 cM	mouse chr7 A3|7 13.78 cM	0.999999999987074	-1.29258548309252e-11	1	0	0	220	14556
mouse chr11 E2|11 84.53 cM	mouse chr11 E2|11 84.53 cM	0.999999999987074	-1.29258548309252e-11	1	0	0	220	14556
mouse chr5 F|5 55.45 cM	mouse chr5 F|5 55.45 cM	0.999999999987074	-1.29258548309252e-11	1	0	0	220	14556
mouse chr5 B1|5 13.23 cM	mouse chr5 B1|5 13.23 cM	0.999999999987074	-1.29258548309252e-11	1	0	0	220	14556
mouse chr16 10.09 cM|16 A2	mouse chr16 10.09 cM|16 A2	0.999999999987074	-1.29258548309252e-11	1	0	0	220	14556
mouse chr14 E5|14 65.28 cM	mouse chr14 E5|14 65.28 cM	0.999999999987074	-1.29258548309252e-11	1	0	0	220	14556
mouse chr17 E4|17 55.02 cM	mouse chr17 E4|17 55.02 cM	0.999999999987074	-1.29258548309252e-11	1	0	0	220	14556
mouse chr9 A5.3|9	mouse chr9 A5.3|9	0.999999999987074	-1.29258548309252e-11	1	0	0	220	14556
mouse chr12 F1|12 60.75 cM	mouse chr12 F1|12 60.75 cM	0.999999999987074	-1.29258548309252e-11	1	0	0	220	14556
mouse chr11 E1|11 67.5 cM	mouse chr11 E1|11 67.5 cM	0.999999999987074	-1.29258548309252e-11	1	0	0	220	14556
mouse chr11 B3|11 38.99 cM	mouse chr11 B3|11 38.99 cM	0.999999999987074	-1.29258548309252e-11	1	0	0	220	14556
mouse chr7 B3|7 29.31 cM	mouse chr7 B3|7 29.31 cM	0.999999999987074	-1.29258548309252e-11	1	0	0	220	14556
mouse chr10 C1|10 42.83 cM	mouse chr10 C1|10 42.83 cM	0.999999999987074	-1.29258548309252e-11	1	0	0	220	14556
mouse chr11 B1.3|11 30.94 cM	mouse chr11 B1.3|11 30.94 cM	0.999999999987074	-1.29258548309252e-11	1	0	0	220	14556
mouse chr9|9 F1-F2	mouse chr9|9 F1-F2	0.999999999987074	-1.29258548309252e-11	1	0	0	220	14556
mouse chr12|12 E-F1	mouse chr12|12 E-F1	0.999999999987074	-1.29258548309252e-11	1	0	0	220	14556
mouse chr2 H1|2 78.35 cM	mouse chr2 H1|2 78.35 cM	0.999999999987074	-1.29258548309252e-11	1	0	0	220	14556
mouse chr7 A3|7 9.6 cM	mouse chr7 A3|7 9.6 cM	0.999999999987074	-1.29258548309252e-11	1	0	0	220	14556
mouse chr9 F1|9 57.98 cM	mouse chr9 F1|9 57.98 cM	0.999999999987074	-1.29258548309252e-11	1	0	0	220	14556
mouse chr3 B|3 18.41 cM	mouse chr3 B|3 18.41 cM	0.999999999987074	-1.29258548309252e-11	1	0	0	220	14556
mouse chr1 C4|1 40.89 cM	mouse chr1 C4|1 40.89 cM	0.999999999987074	-1.29258548309252e-11	1	0	0	220	14556
mouse chr7 F2|7 65.75 cM	mouse chr7 F2|7 65.75 cM	0.999999999987074	-1.29258548309252e-11	1	0	0	220	14556
mouse chr2 H4|2 103.14 cM	mouse chr2 H4|2 103.14 cM	0.999999999987074	-1.29258548309252e-11	1	0	0	220	14556
mouse chrX F5|X 76.11 cM	mouse chrX F5|X 76.11 cM	0.999999999987074	-1.29258548309252e-11	1	0	0	220	14556
mouse chr17 B1|17 18.8 cM	mouse chr17 B1|17 18.8 cM	0.999999999987074	-1.29258548309252e-11	1	0	0	220	14556
mouse chr19 C3|19 35.74 cM	mouse chr19 C3|19 35.74 cM	0.999999999987074	-1.29258548309252e-11	1	0	0	220	14556
mouse chr11 E2|11 81.16 cM	mouse chr11 E2|11 81.16 cM	0.999999999987074	-1.29258548309252e-11	1	0	0	220	14556
mouse chr6 D1|6 39.2 cM	mouse chr6 D1|6 39.2 cM	0.999999999987074	-1.29258548309252e-11	1	0	0	220	14556
mouse chr6 D1|6 40.3 cM	mouse chr6 D1|6 40.3 cM	0.999999999987074	-1.29258548309252e-11	1	0	0	220	14556
mouse chr8 A3|8 20.63 cM	mouse chr8 A3|8 20.63 cM	0.999999999987074	-1.29258548309252e-11	1	0	0	220	14556
mouse chr10 C1|10 38.56 cM	mouse chr10 C1|10 38.56 cM	0.999999999987074	-1.29258548309252e-11	1	0	0	220	14556
mouse chr4 E2|4 80.15 cM	mouse chr4 E2|4 80.15 cM	0.999999999987074	-1.29258548309252e-11	1	0	0	220	14556
mouse chr11 A1|11 4.16 cM	mouse chr11 A1|11 4.16 cM	0.999999999987074	-1.29258548309252e-11	1	0	0	220	14556
mouse chr6 A3.3|6 12.47 cM	mouse chr6 A3.3|6 12.47 cM	0.999999999987074	-1.29258548309252e-11	1	0	0	220	14556
mouse chr11 D|11 60.12 cM	mouse chr11 D|11 60.12 cM	0.999999999987074	-1.29258548309252e-11	1	0	0	220	14556
mouse chr4 A5|4 20.72 cM	mouse chr4 A5|4 20.72 cM	0.999999999987074	-1.29258548309252e-11	1	0	0	220	14556
mouse chr16 A3|16 12.41 cM	mouse chr16 A3|16 12.41 cM	0.999999999987074	-1.29258548309252e-11	1	0	0	220	14556
mouse chr18 B1|18 18.76 cM	mouse chr18 B1|18 18.76 cM	0.999999999987074	-1.29258548309252e-11	1	0	0	220	14556
mouse chr7 A1|7 1.92 cM	mouse chr7 A1|7 1.92 cM	0.999999999987074	-1.29258548309252e-11	1	0	0	220	14556
mouse chr8|8 C4	mouse chr8|8 C4	0.999999999987074	-1.29258548309252e-11	1	0	0	220	14556
mouse chr8|8 A3-A4	mouse chr8|8 A3-A4	0.999999999987074	-1.29258548309252e-11	1	0	0	220	14556
mouse chr12 E|12 52.93 cM	mouse chr12 E|12 52.93 cM	0.999999999987074	-1.29258548309252e-11	1	0	0	220	14556
mouse chr16 C3.3|16 51.71 cM	mouse chr16 C3.3|16 51.71 cM	0.999999999987074	-1.29258548309252e-11	1	0	0	220	14556
mouse chr1 H6|1 97.71 cM	mouse chr1 H6|1 97.71 cM	0.999999999987074	-1.29258548309252e-11	1	0	0	220	14556
mouse chr13 C1|13 40.95 cM	mouse chr13 C1|13 40.95 cM	0.999999999987074	-1.29258548309252e-11	1	0	0	220	14556
mouse chr17 E1.1|17 32.57 cM	mouse chr17 E1.1|17 32.57 cM	0.999999999987074	-1.29258548309252e-11	1	0	0	220	14556
mouse chr6|6 F1-F2	mouse chr6|6 F1-F2	0.999999999987074	-1.29258548309252e-11	1	0	0	220	14556
mouse chr4 C5|4 42.36 cM	mouse chr4 C5|4 42.36 cM	0.999999999987074	-1.29258548309252e-11	1	0	0	220	14556
mouse chr13 C3|13 43.68 cM	mouse chr13 C3|13 43.68 cM	0.999999999987074	-1.29258548309252e-11	1	0	0	220	14556
mouse chrX A6|X 33.5 cM	mouse chrX A6|X 33.5 cM	0.999999999987074	-1.29258548309252e-11	1	0	0	220	14556
mouse chr4 E2|4 78.87 cM	mouse chr4 E2|4 78.87 cM	0.999999999987074	-1.29258548309252e-11	1	0	0	220	14556
mouse chr2 H3|2 89.47 cM	mouse chr2 H3|2 89.47 cM	0.999999999987074	-1.29258548309252e-11	1	0	0	220	14556
mouse chr7 B3|7 29.36 cM	mouse chr7 B3|7 29.36 cM	0.999999999987074	-1.29258548309252e-11	1	0	0	220	14556
mouse chr15 F1|15 54.04 cM	mouse chr15 F1|15 54.04 cM	0.999999999987074	-1.29258548309252e-11	1	0	0	220	14556
mouse chr7 A3|7 9.92 cM	mouse chr7 A3|7 9.92 cM	0.999999999987074	-1.29258548309252e-11	1	0	0	220	14556
mouse chr12 D2|12 39.7 cM	mouse chr12 D2|12 39.7 cM	0.999999999987074	-1.29258548309252e-11	1	0	0	220	14556
mouse chr12 C3|12 33.11 cM	mouse chr12 C3|12 33.11 cM	0.999999999987074	-1.29258548309252e-11	1	0	0	220	14556
mouse chr1 C5|1 42.0 cM	mouse chr1 C5|1 42.0 cM	0.999999999987074	-1.29258548309252e-11	1	0	0	220	14556
mouse chr1 H6|1 97.74 cM	mouse chr1 H6|1 97.74 cM	0.999999999987074	-1.29258548309252e-11	1	0	0	220	14556
mouse chr15 D1|15 21.49 cM	mouse chr15 D1|15 21.49 cM	0.999999999987074	-1.29258548309252e-11	1	0	0	220	14556
mouse chr14 D1|14 33.36 cM	mouse chr14 D1|14 33.36 cM	0.999999999987074	-1.29258548309252e-11	1	0	0	220	14556
mouse chr2 E5|2 60.55 cM	mouse chr2 E5|2 60.55 cM	0.999999999987074	-1.29258548309252e-11	1	0	0	220	14556
mouse chr6 G3|6 78.19 cM	mouse chr6 G3|6 78.19 cM	0.999999999987074	-1.29258548309252e-11	1	0	0	220	14556
mouse chr15 D1|15	mouse chr15 D1|15	0.999999999987074	-1.29258548309252e-11	1	0	0	220	14556
mouse chr2 H3|2 89.91 cM	mouse chr2 H3|2 89.91 cM	0.999999999987074	-1.29258548309252e-11	1	0	0	220	14556
mouse chr1 61.62 cM|1 F	mouse chr1 61.62 cM|1 F	0.999999999987074	-1.29258548309252e-11	1	0	0	220	14556
mouse chr2 H1|2 76.83 cM	mouse chr2 H1|2 76.83 cM	0.999999999987074	-1.29258548309252e-11	1	0	0	220	14556
mouse chr13 A1|13 5.26 cM	mouse chr13 A1|13 5.26 cM	0.999999999987074	-1.29258548309252e-11	1	0	0	220	14556
mouse chr9 B|9 29.81 cM	mouse chr9 B|9 29.81 cM	0.999999999987074	-1.29258548309252e-11	1	0	0	220	14556
mouse chr3 E3|3 35.71 cM	mouse chr3 E3|3 35.71 cM	0.999999999987074	-1.29258548309252e-11	1	0	0	220	14556
mouse chr6 B2.3|6 22.92 cM	mouse chr6 B2.3|6 22.92 cM	0.999999999987074	-1.29258548309252e-11	1	0	0	220	14556
mouse chr10 D3|10 77.14 cM	mouse chr10 D3|10 77.14 cM	0.999999999987074	-1.29258548309252e-11	1	0	0	220	14556
mouse chr2 E2|2 54.53 cM	mouse chr2 E2|2 54.53 cM	0.999999999987074	-1.29258548309252e-11	1	0	0	220	14556
mouse chr1 D|1 45.73 cM	mouse chr1 D|1 45.73 cM	0.999999999987074	-1.29258548309252e-11	1	0	0	220	14556
mouse chr17 C|17 25.86 cM	mouse chr17 C|17 25.86 cM	0.999999999987074	-1.29258548309252e-11	1	0	0	220	14556
mouse chr6 G1|6 65.37 cM	mouse chr6 G1|6 65.37 cM	0.999999999987074	-1.29258548309252e-11	1	0	0	220	14556
mouse chr11 E2|11 83.09 cM	mouse chr11 E2|11 83.09 cM	0.999999999987074	-1.29258548309252e-11	1	0	0	220	14556
mouse chr5 G2|5 76.96 cM	mouse chr5 G2|5 76.96 cM	0.999999999987074	-1.29258548309252e-11	1	0	0	220	14556
mouse chr5 F|5 62.77 cM	mouse chr5 F|5 62.77 cM	0.999999999987074	-1.29258548309252e-11	1	0	0	220	14556
mouse chr16 C4|16 56.83 cM	mouse chr16 C4|16 56.83 cM	0.999999999987074	-1.29258548309252e-11	1	0	0	220	14556
mouse chr4 D3|4 68.74 cM	mouse chr4 D3|4 68.74 cM	0.999999999987074	-1.29258548309252e-11	1	0	0	220	14556
mouse chr2 H3|2 87.58 cM	mouse chr2 H3|2 87.58 cM	0.999999999987074	-1.29258548309252e-11	1	0	0	220	14556
mouse chr6 D1|6 40.73 cM	mouse chr6 D1|6 40.73 cM	0.999999999987074	-1.29258548309252e-11	1	0	0	220	14556
mouse chr4 A5|4 14.3 cM	mouse chr4 A5|4 14.3 cM	0.999999999987074	-1.29258548309252e-11	1	0	0	220	14556
mouse chr4 E2|4 81.34 cM	mouse chr4 E2|4 81.34 cM	0.999999999987074	-1.29258548309252e-11	1	0	0	220	14556
mouse chr2|2 A1-A2	mouse chr2|2 A1-A2	0.999999999987074	-1.29258548309252e-11	1	0	0	220	14556
mouse chr7 A1|7 3.89 cM	mouse chr7 A1|7 3.89 cM	0.999999999987074	-1.29258548309252e-11	1	0	0	220	14556
mouse chr7 34.36 cM|7 C	mouse chr7 34.36 cM|7 C	0.999999999987074	-1.29258548309252e-11	1	0	0	220	14556
mouse chr3 D|3	mouse chr3 D|3	0.999999999987074	-1.29258548309252e-11	1	0	0	220	14556
mouse chr7 B3|7 30.1 cM	mouse chr7 B3|7 30.1 cM	0.999999999987074	-1.29258548309252e-11	1	0	0	220	14556
mouse chr5 F|5 53.44 cM	mouse chr5 F|5 53.44 cM	0.999999999987074	-1.29258548309252e-11	1	0	0	220	14556
mouse chr11 C|11 51.04 cM	mouse chr11 C|11 51.04 cM	0.999999999987074	-1.29258548309252e-11	1	0	0	220	14556
mouse chr10 C2|10 45.05 cM	mouse chr10 C2|10 45.05 cM	0.999999999987074	-1.29258548309252e-11	1	0	0	220	14556
mouse chr9 E3.1|9 47.4 cM	mouse chr9 E3.1|9 47.4 cM	0.999999999987074	-1.29258548309252e-11	1	0	0	220	14556
mouse chr9|9 A3-A4	mouse chr9|9 A3-A4	0.999999999987074	-1.29258548309252e-11	1	0	0	220	14556
mouse chr11 A1|11 7.09 cM	mouse chr11 A1|11 7.09 cM	0.999999999987074	-1.29258548309252e-11	1	0	0	220	14556
mouse chrX F2|X 62.85 cM	mouse chrX F2|X 62.85 cM	0.999999999987074	-1.29258548309252e-11	1	0	0	220	14556
mouse chr5 E3|5	mouse chr5 E3|5	0.999999999987074	-1.29258548309252e-11	1	0	0	220	14556
mouse chr5 G2|5 77.74 cM	mouse chr5 G2|5 77.74 cM	0.999999999987074	-1.29258548309252e-11	1	0	0	220	14556
mouse chr4 D1|4 53.08 cM	mouse chr4 D1|4 53.08 cM	0.999999999987074	-1.29258548309252e-11	1	0	0	220	14556
mouse chr4 E2|4 86.01 cM	mouse chr4 E2|4 86.01 cM	0.999999999987074	-1.29258548309252e-11	1	0	0	220	14556
mouse chr13 A5|13 24.96 cM	mouse chr13 A5|13 24.96 cM	0.999999999987074	-1.29258548309252e-11	1	0	0	220	14556
mouse chr10 D2|10 64.96 cM	mouse chr10 D2|10 64.96 cM	0.999999999987074	-1.29258548309252e-11	1	0	0	220	14556
mouse chr11 E1|11 71.89 cM	mouse chr11 E1|11 71.89 cM	0.999999999987074	-1.29258548309252e-11	1	0	0	220	14556
mouse chr4 A1|4 5.88 cM	mouse chr4 A1|4 5.88 cM	0.999999999987074	-1.29258548309252e-11	1	0	0	220	14556
mouse chr14 A1|14 5.61 cM	mouse chr14 A1|14 5.61 cM	0.999999999987074	-1.29258548309252e-11	1	0	0	220	14556
mouse chr7 D3|7 47.15 cM	mouse chr7 D3|7 47.15 cM	0.999999999987074	-1.29258548309252e-11	1	0	0	220	14556
mouse chr11 D|11 64.24 cM	mouse chr11 D|11 64.24 cM	0.999999999987074	-1.29258548309252e-11	1	0	0	220	14556
mouse chr18 19.49 cM|18 B3	mouse chr18 19.49 cM|18 B3	0.999999999987074	-1.29258548309252e-11	1	0	0	220	14556
mouse chr1 H3|1	mouse chr1 H3|1	0.999999999987074	-1.29258548309252e-11	1	0	0	220	14556
mouse chr4 A1|4 5.11 cM	mouse chr4 A1|4 5.11 cM	0.999999999987074	-1.29258548309252e-11	1	0	0	220	14556
mouse chr11 C|11 49.91 cM	mouse chr11 C|11 49.91 cM	0.999999999987074	-1.29258548309252e-11	1	0	0	220	14556
mouse chr11|11 E1-E2	mouse chr11|11 E1-E2	0.999999999987074	-1.29258548309252e-11	1	0	0	220	14556
mouse chr17 B3|17 20.3 cM	mouse chr17 B3|17 20.3 cM	0.999999999987074	-1.29258548309252e-11	1	0	0	220	14556
mouse chr11 63.47 cM|11 D	mouse chr11 63.47 cM|11 D	0.999999999987074	-1.29258548309252e-11	1	0	0	220	14556
mouse chr1 E4|1 59.32 cM	mouse chr1 E4|1 59.32 cM	0.999999999987074	-1.29258548309252e-11	1	0	0	220	14556
mouse chr1 C2|1 30.08 cM	mouse chr1 C2|1 30.08 cM	0.999999999987074	-1.29258548309252e-11	1	0	0	220	14556
mouse chr8 A2|8 15.94 cM	mouse chr8 A2|8 15.94 cM	0.999999999987074	-1.29258548309252e-11	1	0	0	220	14556
mouse chrX F1|X 57.4 cM	mouse chrX F1|X 57.4 cM	0.999999999987074	-1.29258548309252e-11	1	0	0	220	14556
mouse chr5 G2|5 79.3 cM	mouse chr5 G2|5 79.3 cM	0.999999999987074	-1.29258548309252e-11	1	0	0	220	14556
mouse chr2 H3|2 85.17 cM	mouse chr2 H3|2 85.17 cM	0.999999999987074	-1.29258548309252e-11	1	0	0	220	14556
mouse chr9 C|9 38.58 cM	mouse chr9 C|9 38.58 cM	0.999999999987074	-1.29258548309252e-11	1	0	0	220	14556
mouse chr3 F2.2|3 46.45 cM	mouse chr3 F2.2|3 46.45 cM	0.999999999987074	-1.29258548309252e-11	1	0	0	220	14556
mouse chrX A1.3|X 16.18 cM	mouse chrX A1.3|X 16.18 cM	0.999999999987074	-1.29258548309252e-11	1	0	0	220	14556
mouse chr4 A5|4 21.81 cM	mouse chr4 A5|4 21.81 cM	0.999999999987074	-1.29258548309252e-11	1	0	0	220	14556
mouse chr2 A3|2 19.08 cM	mouse chr2 A3|2 19.08 cM	0.999999999987074	-1.29258548309252e-11	1	0	0	220	14556
mouse chr7 A3|7 9.54 cM	mouse chr7 A3|7 9.54 cM	0.999999999987074	-1.29258548309252e-11	1	0	0	220	14556
mouse chr5 G2|5 74.63 cM	mouse chr5 G2|5 74.63 cM	0.999999999987074	-1.29258548309252e-11	1	0	0	220	14556
mouse chr4 D1|4 53.2 cM	mouse chr4 D1|4 53.2 cM	0.999999999987074	-1.29258548309252e-11	1	0	0	220	14556
mouse chr3 E3|3 36.49 cM	mouse chr3 E3|3 36.49 cM	0.999999999987074	-1.29258548309252e-11	1	0	0	220	14556
mouse chr7 F3|7 69.43 cM	mouse chr7 F3|7 69.43 cM	0.999999999987074	-1.29258548309252e-11	1	0	0	220	14556
mouse chr19 A|19 4.1 cM	mouse chr19 A|19 4.1 cM	0.999999999987074	-1.29258548309252e-11	1	0	0	220	14556
mouse chr3 F2.1|3 40.51 cM	mouse chr3 F2.1|3 40.51 cM	0.999999999987074	-1.29258548309252e-11	1	0	0	220	14556
mouse chr1 H3|1 79.22 cM	mouse chr1 H3|1 79.22 cM	0.999999999987074	-1.29258548309252e-11	1	0	0	220	14556
mouse chr8 E1|8 71.91 cM	mouse chr8 E1|8 71.91 cM	0.999999999987074	-1.29258548309252e-11	1	0	0	220	14556
mouse chr1 C3|1 33.64 cM	mouse chr1 C3|1 33.64 cM	0.999999999987074	-1.29258548309252e-11	1	0	0	220	14556
mouse chr5|5 A3-B1	mouse chr5|5 A3-B1	0.999999999987074	-1.29258548309252e-11	1	0	0	220	14556
mouse chr1 G3|1 66.49 cM	mouse chr1 G3|1 66.49 cM	0.999999999987074	-1.29258548309252e-11	1	0	0	220	14556
mouse chr15 D1|15 21.96 cM	mouse chr15 D1|15 21.96 cM	0.999999999987074	-1.29258548309252e-11	1	0	0	220	14556
mouse chr10 A4|10 17.1 cM	mouse chr10 A4|10 17.1 cM	0.999999999987074	-1.29258548309252e-11	1	0	0	220	14556
mouse chr7 F5|7 88.24 cM	mouse chr7 F5|7 88.24 cM	0.999999999987074	-1.29258548309252e-11	1	0	0	220	14556
mouse chr2 F3|2 66.64 cM	mouse chr2 F3|2 66.64 cM	0.999999999987074	-1.29258548309252e-11	1	0	0	220	14556
mouse chr2 H2|2 80.92 cM	mouse chr2 H2|2 80.92 cM	0.999999999987074	-1.29258548309252e-11	1	0	0	220	14556
mouse chr16 A3|16	mouse chr16 A3|16	0.999999999987074	-1.29258548309252e-11	1	0	0	220	14556
mouse chr1 H3|1 80.76 cM	mouse chr1 H3|1 80.76 cM	0.999999999987074	-1.29258548309252e-11	1	0	0	220	14556
mouse chr19 C3|19 34.26 cM	mouse chr19 C3|19 34.26 cM	0.999999999987074	-1.29258548309252e-11	1	0	0	220	14556
mouse chr1 B|1 15.42 cM	mouse chr1 B|1 15.42 cM	0.999999999987074	-1.29258548309252e-11	1	0	0	220	14556
mouse chr5 B1|5 13.24 cM	mouse chr5 B1|5 13.24 cM	0.999999999987074	-1.29258548309252e-11	1	0	0	220	14556
mouse chr1 E4|1 59.8 cM	mouse chr1 E4|1 59.8 cM	0.999999999987074	-1.29258548309252e-11	1	0	0	220	14556
mouse chr3 H3|3	mouse chr3 H3|3	0.999999999987074	-1.29258548309252e-11	1	0	0	220	14556
mouse chr16 B1|16 13.18 cM	mouse chr16 B1|16 13.18 cM	0.999999999987074	-1.29258548309252e-11	1	0	0	220	14556
mouse chrX A7.3|X 37.92 cM	mouse chrX A7.3|X 37.92 cM	0.999999999987074	-1.29258548309252e-11	1	0	0	220	14556
mouse chr4 C7|4 51.32 cM	mouse chr4 C7|4 51.32 cM	0.999999999987074	-1.29258548309252e-11	1	0	0	220	14556
mouse chr11 A1|11 3.0 cM	mouse chr11 A1|11 3.0 cM	0.999999999987074	-1.29258548309252e-11	1	0	0	220	14556
mouse chr2 B|2 20.93 cM	mouse chr2 B|2 20.93 cM	0.999999999987074	-1.29258548309252e-11	1	0	0	220	14556
mouse chr14 C1|14 23.95 cM	mouse chr14 C1|14 23.95 cM	0.999999999987074	-1.29258548309252e-11	1	0	0	220	14556
mouse chr14 E4|14 62.55 cM	mouse chr14 E4|14 62.55 cM	0.999999999987074	-1.29258548309252e-11	1	0	0	220	14556
mouse chr11 E1|11 72.18 cM	mouse chr11 E1|11 72.18 cM	0.999999999987074	-1.29258548309252e-11	1	0	0	220	14556
mouse chr18 B3|18 20.74 cM	mouse chr18 B3|18 20.74 cM	0.999999999987074	-1.29258548309252e-11	1	0	0	220	14556
mouse chrX F4|X 72.48 cM	mouse chrX F4|X 72.48 cM	0.999999999987074	-1.29258548309252e-11	1	0	0	220	14556
mouse chr12 D1|12 39.21 cM	mouse chr12 D1|12 39.21 cM	0.999999999987074	-1.29258548309252e-11	1	0	0	220	14556
mouse chr7 D2|7 45.0 cM	mouse chr7 D2|7 45.0 cM	0.999999999987074	-1.29258548309252e-11	1	0	0	220	14556
mouse chr2 C3|2 48.13 cM	mouse chr2 C3|2 48.13 cM	0.999999999987074	-1.29258548309252e-11	1	0	0	220	14556
mouse chr11 D|11 62.76 cM	mouse chr11 D|11 62.76 cM	0.999999999987074	-1.29258548309252e-11	1	0	0	220	14556
mouse chr12 A1.1|12 1.88 cM	mouse chr12 A1.1|12 1.88 cM	0.999999999987074	-1.29258548309252e-11	1	0	0	220	14556
mouse chr8 C4|8 43.96 cM	mouse chr8 C4|8 43.96 cM	0.999999999987074	-1.29258548309252e-11	1	0	0	220	14556
mouse chr13 B1|13 29.28 cM	mouse chr13 B1|13 29.28 cM	0.999999999987074	-1.29258548309252e-11	1	0	0	220	14556
mouse chr6 B3|6 27.26 cM	mouse chr6 B3|6 27.26 cM	0.999999999987074	-1.29258548309252e-11	1	0	0	220	14556
mouse chr3 F2.2|3 42.42 cM	mouse chr3 F2.2|3 42.42 cM	0.999999999987074	-1.29258548309252e-11	1	0	0	220	14556
mouse chr13 C1|13 38.43 cM	mouse chr13 C1|13 38.43 cM	0.999999999987074	-1.29258548309252e-11	1	0	0	220	14556
mouse chrX A4|X	mouse chrX A4|X	0.999999999987074	-1.29258548309252e-11	1	0	0	220	14556
mouse chr13 A5|13 21.66 cM	mouse chr13 A5|13 21.66 cM	0.999999999987074	-1.29258548309252e-11	1	0	0	220	14556
mouse chr11 C|11 50.23 cM	mouse chr11 C|11 50.23 cM	0.999999999987074	-1.29258548309252e-11	1	0	0	220	14556
mouse chr6 A3.1|6 9.24 cM	mouse chr6 A3.1|6 9.24 cM	0.999999999987074	-1.29258548309252e-11	1	0	0	220	14556
mouse chr18 B3|18 23.74 cM	mouse chr18 B3|18 23.74 cM	0.999999999987074	-1.29258548309252e-11	1	0	0	220	14556
mouse chr16 A3|16 10.63 cM	mouse chr16 A3|16 10.63 cM	0.999999999987074	-1.29258548309252e-11	1	0	0	220	14556
mouse chr9 F4|9 74.0 cM	mouse chr9 F4|9 74.0 cM	0.999999999987074	-1.29258548309252e-11	1	0	0	220	14556
mouse chr1 E4|1	mouse chr1 E4|1	0.999999999987074	-1.29258548309252e-11	1	0	0	220	14556
mouse chr6 A1|6 2.26 cM	mouse chr6 A1|6 2.26 cM	0.999999999987074	-1.29258548309252e-11	1	0	0	220	14556
mouse chr13 D1|13 52.24 cM	mouse chr13 D1|13 52.24 cM	0.999999999987074	-1.29258548309252e-11	1	0	0	220	14556
mouse chrX A3.3|X 22.67 cM	mouse chrX A3.3|X 22.67 cM	0.999999999987074	-1.29258548309252e-11	1	0	0	220	14556
mouse chr9 B|9 32.13 cM	mouse chr9 B|9 32.13 cM	0.999999999987074	-1.29258548309252e-11	1	0	0	220	14556
mouse chr9 E1|9 43.98 cM	mouse chr9 E1|9 43.98 cM	0.999999999987074	-1.29258548309252e-11	1	0	0	220	14556
mouse chr11 C|11 51.31 cM	mouse chr11 C|11 51.31 cM	0.999999999987074	-1.29258548309252e-11	1	0	0	220	14556
mouse chr10 B2|10 22.88 cM	mouse chr10 B2|10 22.88 cM	0.999999999987074	-1.29258548309252e-11	1	0	0	220	14556
mouse chr16 C4|16 54.58 cM	mouse chr16 C4|16 54.58 cM	0.999999999987074	-1.29258548309252e-11	1	0	0	220	14556
mouse chr7 E3|7 57.98 cM	mouse chr7 E3|7 57.98 cM	0.999999999987074	-1.29258548309252e-11	1	0	0	220	14556
mouse chr2 E5|2 60.66 cM	mouse chr2 E5|2 60.66 cM	0.999999999987074	-1.29258548309252e-11	1	0	0	220	14556
mouse chr18 A1|18 8.74 cM	mouse chr18 A1|18 8.74 cM	0.999999999987074	-1.29258548309252e-11	1	0	0	220	14556
mouse chr3 H1|3 65.57 cM	mouse chr3 H1|3 65.57 cM	0.999999999987074	-1.29258548309252e-11	1	0	0	220	14556
mouse chr4 D2.2|4 61.2 cM	mouse chr4 D2.2|4 61.2 cM	0.999999999987074	-1.29258548309252e-11	1	0	0	220	14556
mouse chr18 B2|18	mouse chr18 B2|18	0.999999999987074	-1.29258548309252e-11	1	0	0	220	14556
mouse chr13 D1|13 50.65 cM	mouse chr13 D1|13 50.65 cM	0.999999999987074	-1.29258548309252e-11	1	0	0	220	14556
mouse chrX A1.1|X 3.54 cM	mouse chrX A1.1|X 3.54 cM	0.999999999987074	-1.29258548309252e-11	1	0	0	220	14556
mouse chr10 B5.3|10 36.83 cM	mouse chr10 B5.3|10 36.83 cM	0.999999999987074	-1.29258548309252e-11	1	0	0	220	14556
mouse chr17 E3|17 50.67 cM	mouse chr17 E3|17 50.67 cM	0.999999999987074	-1.29258548309252e-11	1	0	0	220	14556
mouse chrX A1.3|X 16.15 cM	mouse chrX A1.3|X 16.15 cM	0.999999999987074	-1.29258548309252e-11	1	0	0	220	14556
mouse chr7 C|7 35.02 cM	mouse chr7 C|7 35.02 cM	0.999999999987074	-1.29258548309252e-11	1	0	0	220	14556
mouse chr8 D1|8 49.4 cM	mouse chr8 D1|8 49.4 cM	0.999999999987074	-1.29258548309252e-11	1	0	0	220	14556
mouse chr9 F1|9 58.17 cM	mouse chr9 F1|9 58.17 cM	0.999999999987074	-1.29258548309252e-11	1	0	0	220	14556
mouse chr1 H4|1 83.48 cM	mouse chr1 H4|1 83.48 cM	0.999999999987074	-1.29258548309252e-11	1	0	0	220	14556
mouse chr15 F1|15 53.54 cM	mouse chr15 F1|15 53.54 cM	0.999999999987074	-1.29258548309252e-11	1	0	0	220	14556
mouse chr9 B|9 33.87 cM	mouse chr9 B|9 33.87 cM	0.999999999987074	-1.29258548309252e-11	1	0	0	220	14556
mouse chr17 D|17 29.61 cM	mouse chr17 D|17 29.61 cM	0.999999999987074	-1.29258548309252e-11	1	0	0	220	14556
mouse chr13 B1|13 28.83 cM	mouse chr13 B1|13 28.83 cM	0.999999999987074	-1.29258548309252e-11	1	0	0	220	14556
mouse chr17 D|17 29.24 cM	mouse chr17 D|17 29.24 cM	0.999999999987074	-1.29258548309252e-11	1	0	0	220	14556
mouse chr13 A5|13 21.73 cM	mouse chr13 A5|13 21.73 cM	0.999999999987074	-1.29258548309252e-11	1	0	0	220	14556
mouse chr2 D|2 49.33 cM	mouse chr2 D|2 49.33 cM	0.999999999987074	-1.29258548309252e-11	1	0	0	220	14556
mouse chr18 D3|18 30.55 cM	mouse chr18 D3|18 30.55 cM	0.999999999987074	-1.29258548309252e-11	1	0	0	220	14556
mouse chr4 C1|4 34.14 cM	mouse chr4 C1|4 34.14 cM	0.999999999987074	-1.29258548309252e-11	1	0	0	220	14556
mouse chr3 A2|3 6.15 cM	mouse chr3 A2|3 6.15 cM	0.999999999987074	-1.29258548309252e-11	1	0	0	220	14556
mouse chr7 E3|7 57.53 cM	mouse chr7 E3|7 57.53 cM	0.999999999987074	-1.29258548309252e-11	1	0	0	220	14556
mouse chr13 C3|13 43.99 cM	mouse chr13 C3|13 43.99 cM	0.999999999987074	-1.29258548309252e-11	1	0	0	220	14556
mouse chr16 A1|16 5.67 cM	mouse chr16 A1|16 5.67 cM	0.999999999987074	-1.29258548309252e-11	1	0	0	220	14556
mouse chr5 B1|5 14.78 cM	mouse chr5 B1|5 14.78 cM	0.999999999987074	-1.29258548309252e-11	1	0	0	220	14556
mouse chr11 E2|11 77.27 cM	mouse chr11 E2|11 77.27 cM	0.999999999987074	-1.29258548309252e-11	1	0	0	220	14556
mouse chr13 A2|13 7.67 cM	mouse chr13 A2|13 7.67 cM	0.999999999987074	-1.29258548309252e-11	1	0	0	220	14556
mouse chr11 E2|11 85.24 cM	mouse chr11 E2|11 85.24 cM	0.999999999987074	-1.29258548309252e-11	1	0	0	220	14556
mouse chr2 C2|2 41.63 cM	mouse chr2 C2|2 41.63 cM	0.999999999987074	-1.29258548309252e-11	1	0	0	220	14556
mouse chr17 E1.3|17 43.77 cM	mouse chr17 E1.3|17 43.77 cM	0.999999999987074	-1.29258548309252e-11	1	0	0	220	14556
mouse chr8|8 C5-D1	mouse chr8|8 C5-D1	0.999999999987074	-1.29258548309252e-11	1	0	0	220	14556
mouse chr5 A1|5 3.2 cM	mouse chr5 A1|5 3.2 cM	0.999999999987074	-1.29258548309252e-11	1	0	0	220	14556
mouse chr3 G2|3 56.07 cM	mouse chr3 G2|3 56.07 cM	0.999999999987074	-1.29258548309252e-11	1	0	0	220	14556
mouse chr1 C3|1 38.17 cM	mouse chr1 C3|1 38.17 cM	0.999999999987074	-1.29258548309252e-11	1	0	0	220	14556
mouse chr6 E3|6 52.26 cM	mouse chr6 E3|6 52.26 cM	0.999999999987074	-1.29258548309252e-11	1	0	0	220	14556
mouse chr1 H2.3|1 74.99 cM	mouse chr1 H2.3|1 74.99 cM	0.999999999987074	-1.29258548309252e-11	1	0	0	220	14556
mouse chr15 E3|15 44.68 cM	mouse chr15 E3|15 44.68 cM	0.999999999987074	-1.29258548309252e-11	1	0	0	220	14556
mouse chr15|15 C-D1	mouse chr15|15 C-D1	0.999999999987074	-1.29258548309252e-11	1	0	0	220	14556
mouse chr2 21.86 cM|2 B	mouse chr2 21.86 cM|2 B	0.999999999987074	-1.29258548309252e-11	1	0	0	220	14556
mouse chr4 C5|4 44.17 cM	mouse chr4 C5|4 44.17 cM	0.999999999987074	-1.29258548309252e-11	1	0	0	220	14556
mouse chr1 G3|1 65.3 cM	mouse chr1 G3|1 65.3 cM	0.999999999987074	-1.29258548309252e-11	1	0	0	220	14556
mouse chr11 B1.2|11 29.69 cM	mouse chr11 B1.2|11 29.69 cM	0.999999999987074	-1.29258548309252e-11	1	0	0	220	14556
mouse chr2 B|2 20.32 cM	mouse chr2 B|2 20.32 cM	0.999999999987074	-1.29258548309252e-11	1	0	0	220	14556
mouse chr3 F2.1|3 40.91 cM	mouse chr3 F2.1|3 40.91 cM	0.999999999987074	-1.29258548309252e-11	1	0	0	220	14556
mouse chr10 D3|10 77.2 cM	mouse chr10 D3|10 77.2 cM	0.999999999987074	-1.29258548309252e-11	1	0	0	220	14556
mouse chr7 A3|7 14.02 cM	mouse chr7 A3|7 14.02 cM	0.999999999987074	-1.29258548309252e-11	1	0	0	220	14556
mouse chr15 F1|15 55.29 cM	mouse chr15 F1|15 55.29 cM	0.999999999987074	-1.29258548309252e-11	1	0	0	220	14556
mouse chr17 B3|17 21.33 cM	mouse chr17 B3|17 21.33 cM	0.999999999987074	-1.29258548309252e-11	1	0	0	220	14556
mouse chr13 D1|13 52.92 cM	mouse chr13 D1|13 52.92 cM	0.999999999987074	-1.29258548309252e-11	1	0	0	220	14556
mouse chr2|2 G1-G2	mouse chr2|2 G1-G2	0.999999999987074	-1.29258548309252e-11	1	0	0	220	14556
mouse chr17 A3.3|17 12.69 cM	mouse chr17 A3.3|17 12.69 cM	0.999999999987074	-1.29258548309252e-11	1	0	0	220	14556
mouse chr11 65.18 cM|11 D	mouse chr11 65.18 cM|11 D	0.999999999987074	-1.29258548309252e-11	1	0	0	220	14556
mouse chrX F1|X 57.64 cM	mouse chrX F1|X 57.64 cM	0.999999999987074	-1.29258548309252e-11	1	0	0	220	14556
mouse chr17 D|17 29.49 cM	mouse chr17 D|17 29.49 cM	0.999999999987074	-1.29258548309252e-11	1	0	0	220	14556
mouse chr16 A1|16 5.28 cM	mouse chr16 A1|16 5.28 cM	0.999999999987074	-1.29258548309252e-11	1	0	0	220	14556
mouse chr4 D2.3|4 66.22 cM	mouse chr4 D2.3|4 66.22 cM	0.999999999987074	-1.29258548309252e-11	1	0	0	220	14556
mouse chr15 B3.1|15 14.94 cM	mouse chr15 B3.1|15 14.94 cM	0.999999999987074	-1.29258548309252e-11	1	0	0	220	14556
mouse chr11 B5|11 47.36 cM	mouse chr11 B5|11 47.36 cM	0.999999999987074	-1.29258548309252e-11	1	0	0	220	14556
mouse chr11 D|11 64.04 cM	mouse chr11 D|11 64.04 cM	0.999999999987074	-1.29258548309252e-11	1	0	0	220	14556
mouse chr3 A3|3 12.66 cM	mouse chr3 A3|3 12.66 cM	0.999999999987074	-1.29258548309252e-11	1	0	0	220	14556
mouse chr4 D3|4 66.76 cM	mouse chr4 D3|4 66.76 cM	0.999999999987074	-1.29258548309252e-11	1	0	0	220	14556
mouse chr15 D3|15 35.1 cM	mouse chr15 D3|15 35.1 cM	0.999999999987074	-1.29258548309252e-11	1	0	0	220	14556
mouse chr3 F1|3 39.07 cM	mouse chr3 F1|3 39.07 cM	0.999999999987074	-1.29258548309252e-11	1	0	0	220	14556
mouse chr8 B2|8 29.69 cM	mouse chr8 B2|8 29.69 cM	0.999999999987074	-1.29258548309252e-11	1	0	0	220	14556
mouse chr3 G1|3 50.57 cM	mouse chr3 G1|3 50.57 cM	0.999999999987074	-1.29258548309252e-11	1	0	0	220	14556
mouse chr11 B1.3|11 33.04 cM	mouse chr11 B1.3|11 33.04 cM	0.999999999987074	-1.29258548309252e-11	1	0	0	220	14556
mouse chr11 E2|11 82.61 cM	mouse chr11 E2|11 82.61 cM	0.999999999987074	-1.29258548309252e-11	1	0	0	220	14556
mouse chr17 A1|17 3.67 cM	mouse chr17 A1|17 3.67 cM	0.999999999987074	-1.29258548309252e-11	1	0	0	220	14556
mouse chr1 E4|1 57.75 cM	mouse chr1 E4|1 57.75 cM	0.999999999987074	-1.29258548309252e-11	1	0	0	220	14556
mouse chr11 B3|11 42.93 cM	mouse chr11 B3|11 42.93 cM	0.999999999987074	-1.29258548309252e-11	1	0	0	220	14556
mouse chr17 B1|17 18.77 cM	mouse chr17 B1|17 18.77 cM	0.999999999987074	-1.29258548309252e-11	1	0	0	220	14556
mouse chr19 A|19 3.21 cM	mouse chr19 A|19 3.21 cM	0.999999999987074	-1.29258548309252e-11	1	0	0	220	14556
mouse chr4 B2|4 28.76 cM	mouse chr4 B2|4 28.76 cM	0.999999999987074	-1.29258548309252e-11	1	0	0	220	14556
mouse chr8 D3|8 53.93 cM	mouse chr8 D3|8 53.93 cM	0.999999999987074	-1.29258548309252e-11	1	0	0	220	14556
mouse chr7 F3|7 74.36 cM	mouse chr7 F3|7 74.36 cM	0.999999999987074	-1.29258548309252e-11	1	0	0	220	14556
mouse chr11 D|11 64.48 cM	mouse chr11 D|11 64.48 cM	0.999999999987074	-1.29258548309252e-11	1	0	0	220	14556
mouse chr5 G2|5 74.55 cM	mouse chr5 G2|5 74.55 cM	0.999999999987074	-1.29258548309252e-11	1	0	0	220	14556
mouse chr8 C1|8 37.74 cM	mouse chr8 C1|8 37.74 cM	0.999999999987074	-1.29258548309252e-11	1	0	0	220	14556
mouse chr5 62.38 cM|5 F	mouse chr5 62.38 cM|5 F	0.999999999987074	-1.29258548309252e-11	1	0	0	220	14556
mouse chr2|2 E3-E4	mouse chr2|2 E3-E4	0.999999999987074	-1.29258548309252e-11	1	0	0	220	14556
mouse chr5 F|5 56.41 cM	mouse chr5 F|5 56.41 cM	0.999999999987074	-1.29258548309252e-11	1	0	0	220	14556
mouse chr8 E1|8 69.98 cM	mouse chr8 E1|8 69.98 cM	0.999999999987074	-1.29258548309252e-11	1	0	0	220	14556
mouse chr18 E3|18 53.48 cM	mouse chr18 E3|18 53.48 cM	0.999999999987074	-1.29258548309252e-11	1	0	0	220	14556
mouse chr15|15 F2-F3	mouse chr15|15 F2-F3	0.999999999987074	-1.29258548309252e-11	1	0	0	220	14556
mouse chr15|15 E1-E2	mouse chr15|15 E1-E2	0.999999999987074	-1.29258548309252e-11	1	0	0	220	14556
mouse chr16 B3|16 22.69 cM	mouse chr16 B3|16 22.69 cM	0.999999999987074	-1.29258548309252e-11	1	0	0	220	14556
mouse chr13 A1|13 4.56 cM	mouse chr13 A1|13 4.56 cM	0.999999999987074	-1.29258548309252e-11	1	0	0	220	14556
mouse chr12 A1.3|12 8.57 cM	mouse chr12 A1.3|12 8.57 cM	0.999999999987074	-1.29258548309252e-11	1	0	0	220	14556
mouse chr15 B3.1-B3.2|15 16.73 cM	mouse chr15 B3.1-B3.2|15 16.73 cM	0.999999999987074	-1.29258548309252e-11	1	0	0	220	14556
mouse chr5 86.88 cM|5 G3	mouse chr5 86.88 cM|5 G3	0.999999999987074	-1.29258548309252e-11	1	0	0	220	14556
mouse chr4 B1|4 26.57 cM	mouse chr4 B1|4 26.57 cM	0.999999999987074	-1.29258548309252e-11	1	0	0	220	14556
mouse chr1 G3|1 65.37 cM	mouse chr1 G3|1 65.37 cM	0.999999999987074	-1.29258548309252e-11	1	0	0	220	14556
mouse chr11 D|11 59.48 cM	mouse chr11 D|11 59.48 cM	0.999999999987074	-1.29258548309252e-11	1	0	0	220	14556
mouse chr6 C3-D1|6 37.55 cM	mouse chr6 C3-D1|6 37.55 cM	0.999999999987074	-1.29258548309252e-11	1	0	0	220	14556
mouse chr17 A1|17 3.51 cM	mouse chr17 A1|17 3.51 cM	0.999999999987074	-1.29258548309252e-11	1	0	0	220	14556
mouse chr7 A1|7 2.14 cM	mouse chr7 A1|7 2.14 cM	0.999999999987074	-1.29258548309252e-11	1	0	0	220	14556
mouse chr3 F1|3 40.14 cM	mouse chr3 F1|3 40.14 cM	0.999999999987074	-1.29258548309252e-11	1	0	0	220	14556
mouse chr18 E1|18 37.43 cM	mouse chr18 E1|18 37.43 cM	0.999999999987074	-1.29258548309252e-11	1	0	0	220	14556
mouse chr16 A3|16 11.11 cM	mouse chr16 A3|16 11.11 cM	0.999999999987074	-1.29258548309252e-11	1	0	0	220	14556
mouse chr2 F3|2 67.73 cM	mouse chr2 F3|2 67.73 cM	0.999999999987074	-1.29258548309252e-11	1	0	0	220	14556
mouse chr15 F1|15 55.1 cM	mouse chr15 F1|15 55.1 cM	0.999999999987074	-1.29258548309252e-11	1	0	0	220	14556
mouse chr10 B1|10 20.02 cM	mouse chr10 B1|10 20.02 cM	0.999999999987074	-1.29258548309252e-11	1	0	0	220	14556
mouse chr18 E2|18 45.24 cM	mouse chr18 E2|18 45.24 cM	0.999999999987074	-1.29258548309252e-11	1	0	0	220	14556
mouse chr10 A3|10 7.79 cM	mouse chr10 A3|10 7.79 cM	0.999999999987074	-1.29258548309252e-11	1	0	0	220	14556
mouse chr5|5 C3.2-C3.3	mouse chr5|5 C3.2-C3.3	0.999999999987074	-1.29258548309252e-11	1	0	0	220	14556
mouse chr12 A3|12 15.78 cM	mouse chr12 A3|12 15.78 cM	0.999999999987074	-1.29258548309252e-11	1	0	0	220	14556
mouse chr15 A2|15 8.2 cM	mouse chr15 A2|15 8.2 cM	0.999999999987074	-1.29258548309252e-11	1	0	0	220	14556
mouse chr14 D3|14 39.38 cM	mouse chr14 D3|14 39.38 cM	0.999999999987074	-1.29258548309252e-11	1	0	0	220	14556
mouse chr15 B3.1|15 15.22 cM	mouse chr15 B3.1|15 15.22 cM	0.999999999987074	-1.29258548309252e-11	1	0	0	220	14556
mouse chr13 A5|13 26.04 cM	mouse chr13 A5|13 26.04 cM	0.999999999987074	-1.29258548309252e-11	1	0	0	220	14556
mouse chr4 A5|4 22.95 cM	mouse chr4 A5|4 22.95 cM	0.999999999987074	-1.29258548309252e-11	1	0	0	220	14556
mouse chr13 A3.2|13 13.78 cM	mouse chr13 A3.2|13 13.78 cM	0.999999999987074	-1.29258548309252e-11	1	0	0	220	14556
mouse chr16 A1|16 2.47 cM	mouse chr16 A1|16 2.47 cM	0.999999999987074	-1.29258548309252e-11	1	0	0	220	14556
mouse chr3 A3|3 11.15 cM	mouse chr3 A3|3 11.15 cM	0.999999999987074	-1.29258548309252e-11	1	0	0	220	14556
mouse chr9 F4|9 72.41 cM	mouse chr9 F4|9 72.41 cM	0.999999999987074	-1.29258548309252e-11	1	0	0	220	14556
mouse chr1 B|1 15.46 cM	mouse chr1 B|1 15.46 cM	0.999999999987074	-1.29258548309252e-11	1	0	0	220	14556
mouse chr1 H3|1 76.84 cM	mouse chr1 H3|1 76.84 cM	0.999999999987074	-1.29258548309252e-11	1	0	0	220	14556
mouse chr6 A2|6 7.96 cM	mouse chr6 A2|6 7.96 cM	0.999999999987074	-1.29258548309252e-11	1	0	0	220	14556
mouse chr14|14 E2.1	mouse chr14|14 E2.1	0.999999999987074	-1.29258548309252e-11	1	0	0	220	14556
mouse chr8 A1.1|8 2.0 cM	mouse chr8 A1.1|8 2.0 cM	0.999999999987074	-1.29258548309252e-11	1	0	0	220	14556
mouse chr15 D3|15 35.29 cM	mouse chr15 D3|15 35.29 cM	0.999999999987074	-1.29258548309252e-11	1	0	0	220	14556
mouse chr18 A1|18 10.1 cM	mouse chr18 A1|18 10.1 cM	0.999999999987074	-1.29258548309252e-11	1	0	0	220	14556
mouse chr12 A2|12 13.39 cM	mouse chr12 A2|12 13.39 cM	0.999999999987074	-1.29258548309252e-11	1	0	0	220	14556
mouse chr13 A3.3|13 13.81 cM	mouse chr13 A3.3|13 13.81 cM	0.999999999987074	-1.29258548309252e-11	1	0	0	220	14556
mouse chr12 F1|12 60.56 cM	mouse chr12 F1|12 60.56 cM	0.999999999987074	-1.29258548309252e-11	1	0	0	220	14556
mouse chr4 B2|4 28.74 cM	mouse chr4 B2|4 28.74 cM	0.999999999987074	-1.29258548309252e-11	1	0	0	220	14556
mouse chr2 F1|2 63.23 cM	mouse chr2 F1|2 63.23 cM	0.999999999987074	-1.29258548309252e-11	1	0	0	220	14556
mouse chrX A6|X 32.56 cM	mouse chrX A6|X 32.56 cM	0.999999999987074	-1.29258548309252e-11	1	0	0	220	14556
mouse chr14 D1|14	mouse chr14 D1|14	0.999999999987074	-1.29258548309252e-11	1	0	0	220	14556
mouse chr5 A3|5 11.49 cM	mouse chr5 A3|5 11.49 cM	0.999999999987074	-1.29258548309252e-11	1	0	0	220	14556
mouse chr17 E1.1|17 37.88 cM	mouse chr17 E1.1|17 37.88 cM	0.999999999987074	-1.29258548309252e-11	1	0	0	220	14556
mouse chr17 A1|17 8.9 cM	mouse chr17 A1|17 8.9 cM	0.999999999987074	-1.29258548309252e-11	1	0	0	220	14556
mouse chr7 E1|7 53.51 cM	mouse chr7 E1|7 53.51 cM	0.999999999987074	-1.29258548309252e-11	1	0	0	220	14556
mouse chr1 E4|1 57.95 cM	mouse chr1 E4|1 57.95 cM	0.999999999987074	-1.29258548309252e-11	1	0	0	220	14556
mouse chr19 A|19 4.07 cM	mouse chr19 A|19 4.07 cM	0.999999999987074	-1.29258548309252e-11	1	0	0	220	14556
mouse chr16 A3|16 11.01 cM	mouse chr16 A3|16 11.01 cM	0.999999999987074	-1.29258548309252e-11	1	0	0	220	14556
mouse chr15 D3|15 36.25 cM	mouse chr15 D3|15 36.25 cM	0.999999999987074	-1.29258548309252e-11	1	0	0	220	14556
mouse chr11 E1|11 67.77 cM	mouse chr11 E1|11 67.77 cM	0.999999999987074	-1.29258548309252e-11	1	0	0	220	14556
mouse chr2 A3|2 19.36 cM	mouse chr2 A3|2 19.36 cM	0.999999999987074	-1.29258548309252e-11	1	0	0	220	14556
mouse chr7 F2|7 65.07 cM	mouse chr7 F2|7 65.07 cM	0.999999999987074	-1.29258548309252e-11	1	0	0	220	14556
mouse chr16 C4|16 54.96 cM	mouse chr16 C4|16 54.96 cM	0.999999999987074	-1.29258548309252e-11	1	0	0	220	14556
mouse chr8 C2|8 40.28 cM	mouse chr8 C2|8 40.28 cM	0.999999999987074	-1.29258548309252e-11	1	0	0	220	14556
mouse chr1 C4|1 38.85 cM	mouse chr1 C4|1 38.85 cM	0.999999999987074	-1.29258548309252e-11	1	0	0	220	14556
mouse chr4 E2|4 78.56 cM	mouse chr4 E2|4 78.56 cM	0.999999999987074	-1.29258548309252e-11	1	0	0	220	14556
mouse chr13 A5|13	mouse chr13 A5|13	0.999999999987074	-1.29258548309252e-11	1	0	0	220	14556
mouse chrX F1|X 57.3 cM	mouse chrX F1|X 57.3 cM	0.999999999987074	-1.29258548309252e-11	1	0	0	220	14556
mouse chr19|19 D2-D3	mouse chr19|19 D2-D3	0.999999999987074	-1.29258548309252e-11	1	0	0	220	14556
mouse chr5 C3.1|5 37.59 cM	mouse chr5 C3.1|5 37.59 cM	0.999999999987074	-1.29258548309252e-11	1	0	0	220	14556
mouse chr13 A1|13 5.24 cM	mouse chr13 A1|13 5.24 cM	0.999999999987074	-1.29258548309252e-11	1	0	0	220	14556
mouse chr5 B1|5 16.68 cM	mouse chr5 B1|5 16.68 cM	0.999999999987074	-1.29258548309252e-11	1	0	0	220	14556
mouse chr1 H4|1 83.16 cM	mouse chr1 H4|1 83.16 cM	0.999999999987074	-1.29258548309252e-11	1	0	0	220	14556
mouse chr3 F2.3|3 46.53 cM	mouse chr3 F2.3|3 46.53 cM	0.999999999987074	-1.29258548309252e-11	1	0	0	220	14556
mouse chr1 E4|1 58.1 cM	mouse chr1 E4|1 58.1 cM	0.999999999987074	-1.29258548309252e-11	1	0	0	220	14556
mouse chr7 A2|7 9.14 cM	mouse chr7 A2|7 9.14 cM	0.999999999987074	-1.29258548309252e-11	1	0	0	220	14556
mouse chr5 G2|5 74.76 cM	mouse chr5 G2|5 74.76 cM	0.999999999987074	-1.29258548309252e-11	1	0	0	220	14556
mouse chr1 F|1 62.56 cM	mouse chr1 F|1 62.56 cM	0.999999999987074	-1.29258548309252e-11	1	0	0	220	14556
mouse chr17 B1|17 18.5 cM	mouse chr17 B1|17 18.5 cM	0.999999999987074	-1.29258548309252e-11	1	0	0	220	14556
mouse chr5 G2|5 78.82 cM	mouse chr5 G2|5 78.82 cM	0.999999999987074	-1.29258548309252e-11	1	0	0	220	14556
mouse chr6 A2|6 7.67 cM	mouse chr6 A2|6 7.67 cM	0.999999999987074	-1.29258548309252e-11	1	0	0	220	14556
mouse chr1 G1|1 63.51 cM	mouse chr1 G1|1 63.51 cM	0.999999999987074	-1.29258548309252e-11	1	0	0	220	14556
mouse chr18 44.48 cM|18 E2	mouse chr18 44.48 cM|18 E2	0.999999999987074	-1.29258548309252e-11	1	0	0	220	14556
mouse chr14 26.25 cM|14 C1	mouse chr14 26.25 cM|14 C1	0.999999999987074	-1.29258548309252e-11	1	0	0	220	14556
mouse chr13 B1|13 30.09 cM	mouse chr13 B1|13 30.09 cM	0.999999999987074	-1.29258548309252e-11	1	0	0	220	14556
mouse chrX D|X 45.25 cM	mouse chrX D|X 45.25 cM	0.999999999987074	-1.29258548309252e-11	1	0	0	220	14556
mouse chr19 C2|19 32.24 cM	mouse chr19 C2|19 32.24 cM	0.999999999987074	-1.29258548309252e-11	1	0	0	220	14556
mouse chr11 D|11 60.62 cM	mouse chr11 D|11 60.62 cM	0.999999999987074	-1.29258548309252e-11	1	0	0	220	14556
mouse chr2 A3|2 14.27 cM	mouse chr2 A3|2 14.27 cM	0.999999999987074	-1.29258548309252e-11	1	0	0	220	14556
mouse chr18 E4|18 58.63 cM	mouse chr18 E4|18 58.63 cM	0.999999999987074	-1.29258548309252e-11	1	0	0	220	14556
mouse chr13 D1|13 50.38 cM	mouse chr13 D1|13 50.38 cM	0.999999999987074	-1.29258548309252e-11	1	0	0	220	14556
mouse chr18 A1|18 4.46 cM	mouse chr18 A1|18 4.46 cM	0.999999999987074	-1.29258548309252e-11	1	0	0	220	14556
mouse chr14 E4|14 61.6 cM	mouse chr14 E4|14 61.6 cM	0.999999999987074	-1.29258548309252e-11	1	0	0	220	14556
mouse chr8|8 A1.1-A1.3	mouse chr8|8 A1.1-A1.3	0.999999999987074	-1.29258548309252e-11	1	0	0	220	14556
mouse chr6 B3|6 24.89 cM	mouse chr6 B3|6 24.89 cM	0.999999999987074	-1.29258548309252e-11	1	0	0	220	14556
mouse chr17 D|17 29.08 cM	mouse chr17 D|17 29.08 cM	0.999999999987074	-1.29258548309252e-11	1	0	0	220	14556
mouse chr11 E2|11 75.23 cM	mouse chr11 E2|11 75.23 cM	0.999999999987074	-1.29258548309252e-11	1	0	0	220	14556
mouse chr11 E1|11 71.88 cM	mouse chr11 E1|11 71.88 cM	0.999999999987074	-1.29258548309252e-11	1	0	0	220	14556
mouse chr3 C|3 26.61 cM	mouse chr3 C|3 26.61 cM	0.999999999987074	-1.29258548309252e-11	1	0	0	220	14556
mouse chr12 D1|12 37.6 cM	mouse chr12 D1|12 37.6 cM	0.999999999987074	-1.29258548309252e-11	1	0	0	220	14556
mouse chr11 A1|11 4.61 cM	mouse chr11 A1|11 4.61 cM	0.999999999987074	-1.29258548309252e-11	1	0	0	220	14556
mouse chr15 E3|15	mouse chr15 E3|15	0.999999999987074	-1.29258548309252e-11	1	0	0	220	14556
mouse chr12 D3|12 44.51 cM	mouse chr12 D3|12 44.51 cM	0.999999999987074	-1.29258548309252e-11	1	0	0	220	14556
mouse chr2 B|2 20.64 cM	mouse chr2 B|2 20.64 cM	0.999999999987074	-1.29258548309252e-11	1	0	0	220	14556
mouse chr12 C2|12 27.63 cM	mouse chr12 C2|12 27.63 cM	0.999999999987074	-1.29258548309252e-11	1	0	0	220	14556
mouse chrX F1|X 57.37 cM	mouse chrX F1|X 57.37 cM	0.999999999987074	-1.29258548309252e-11	1	0	0	220	14556
mouse chr5 F|5 56.06 cM	mouse chr5 F|5 56.06 cM	0.999999999987074	-1.29258548309252e-11	1	0	0	220	14556
mouse chr6 C3|6 33.54 cM	mouse chr6 C3|6 33.54 cM	0.999999999987074	-1.29258548309252e-11	1	0	0	220	14556
mouse chr1 H4|1 84.27 cM	mouse chr1 H4|1 84.27 cM	0.999999999987074	-1.29258548309252e-11	1	0	0	220	14556
mouse chr1 B|1 21.21 cM	mouse chr1 B|1 21.21 cM	0.999999999987074	-1.29258548309252e-11	1	0	0	220	14556
mouse chr3 E1|3 30.98 cM	mouse chr3 E1|3 30.98 cM	0.999999999987074	-1.29258548309252e-11	1	0	0	220	14556
mouse chr14 38.73 cM|14 D3	mouse chr14 38.73 cM|14 D3	0.999999999987074	-1.29258548309252e-11	1	0	0	220	14556
mouse chr12|12 A1.2-A1.3	mouse chr12|12 A1.2-A1.3	0.999999999987074	-1.29258548309252e-11	1	0	0	220	14556
mouse chr5 B3|5 24.9 cM	mouse chr5 B3|5 24.9 cM	0.999999999987074	-1.29258548309252e-11	1	0	0	220	14556
mouse chr6 C1|6 32.2 cM	mouse chr6 C1|6 32.2 cM	0.999999999987074	-1.29258548309252e-11	1	0	0	220	14556
mouse chr14 C1|14 25.36 cM	mouse chr14 C1|14 25.36 cM	0.999999999987074	-1.29258548309252e-11	1	0	0	220	14556
mouse chr5 E5|5 50.55 cM	mouse chr5 E5|5 50.55 cM	0.999999999987074	-1.29258548309252e-11	1	0	0	220	14556
mouse chr11 D|11 65.36 cM	mouse chr11 D|11 65.36 cM	0.999999999987074	-1.29258548309252e-11	1	0	0	220	14556
mouse chr9 F1|9	mouse chr9 F1|9	0.999999999987074	-1.29258548309252e-11	1	0	0	220	14556
mouse chr7 F2|7 64.47 cM	mouse chr7 F2|7 64.47 cM	0.999999999987074	-1.29258548309252e-11	1	0	0	220	14556
mouse chrX A1.1|X 3.51 cM	mouse chrX A1.1|X 3.51 cM	0.999999999987074	-1.29258548309252e-11	1	0	0	220	14556
mouse chr16 C3.3|16	mouse chr16 C3.3|16	0.999999999987074	-1.29258548309252e-11	1	0	0	220	14556
mouse chr6 E3|6 53.41 cM	mouse chr6 E3|6 53.41 cM	0.999999999987074	-1.29258548309252e-11	1	0	0	220	14556
mouse chr4 C4|4 41.06 cM	mouse chr4 C4|4 41.06 cM	0.999999999987074	-1.29258548309252e-11	1	0	0	220	14556
mouse chr13 53.23 cM|13 D1	mouse chr13 53.23 cM|13 D1	0.999999999987074	-1.29258548309252e-11	1	0	0	220	14556
mouse chr1 12.7 cM|1 B	mouse chr1 12.7 cM|1 B	0.999999999987074	-1.29258548309252e-11	1	0	0	220	14556
mouse chr11 A4|11 18.86 cM	mouse chr11 A4|11 18.86 cM	0.999999999987074	-1.29258548309252e-11	1	0	0	220	14556
mouse chr2 E3|2 55.18 cM	mouse chr2 E3|2 55.18 cM	0.999999999987074	-1.29258548309252e-11	1	0	0	220	14556
mouse chr1 H3|1 79.29 cM	mouse chr1 H3|1 79.29 cM	0.999999999987074	-1.29258548309252e-11	1	0	0	220	14556
mouse chrX A3.3|X 20.49 cM	mouse chrX A3.3|X 20.49 cM	0.999999999987074	-1.29258548309252e-11	1	0	0	220	14556
mouse chr1 C3|1 38.53 cM	mouse chr1 C3|1 38.53 cM	0.999999999987074	-1.29258548309252e-11	1	0	0	220	14556
mouse chr8 C2|8 40.95 cM	mouse chr8 C2|8 40.95 cM	0.999999999987074	-1.29258548309252e-11	1	0	0	220	14556
mouse chr7 B3|7 29.08 cM	mouse chr7 B3|7 29.08 cM	0.999999999987074	-1.29258548309252e-11	1	0	0	220	14556
mouse chr9 E1|9 44.61 cM	mouse chr9 E1|9 44.61 cM	0.999999999987074	-1.29258548309252e-11	1	0	0	220	14556
mouse chr1 H3|1 79.69 cM	mouse chr1 H3|1 79.69 cM	0.999999999987074	-1.29258548309252e-11	1	0	0	220	14556
mouse chr5 C3.1|5 33.61 cM	mouse chr5 C3.1|5 33.61 cM	0.999999999987074	-1.29258548309252e-11	1	0	0	220	14556
mouse chr15 E1|15 38.25 cM	mouse chr15 E1|15 38.25 cM	0.999999999987074	-1.29258548309252e-11	1	0	0	220	14556
mouse chr8 B1.1|8 26.22 cM	mouse chr8 B1.1|8 26.22 cM	0.999999999987074	-1.29258548309252e-11	1	0	0	220	14556
mouse chr1 H2.2|1 71.75 cM	mouse chr1 H2.2|1 71.75 cM	0.999999999987074	-1.29258548309252e-11	1	0	0	220	14556
mouse chr1 H2.2|1 71.37 cM	mouse chr1 H2.2|1 71.37 cM	0.999999999987074	-1.29258548309252e-11	1	0	0	220	14556
mouse chr8 A1.1|8 3.42 cM	mouse chr8 A1.1|8 3.42 cM	0.999999999987074	-1.29258548309252e-11	1	0	0	220	14556
mouse chr1 H5|1 89.95 cM	mouse chr1 H5|1 89.95 cM	0.999999999987074	-1.29258548309252e-11	1	0	0	220	14556
mouse chr5 G2|5 74.71 cM	mouse chr5 G2|5 74.71 cM	0.999999999987074	-1.29258548309252e-11	1	0	0	220	14556
mouse chr4 D3|4 66.63 cM	mouse chr4 D3|4 66.63 cM	0.999999999987074	-1.29258548309252e-11	1	0	0	220	14556
mouse chr4 D3|4 66.47 cM	mouse chr4 D3|4 66.47 cM	0.999999999987074	-1.29258548309252e-11	1	0	0	220	14556
mouse chr8 C3|8 42.1 cM	mouse chr8 C3|8 42.1 cM	0.999999999987074	-1.29258548309252e-11	1	0	0	220	14556
mouse chr13 A3.3|13 14.39 cM	mouse chr13 A3.3|13 14.39 cM	0.999999999987074	-1.29258548309252e-11	1	0	0	220	14556
mouse chr7 F4|7 84.57 cM	mouse chr7 F4|7 84.57 cM	0.999999999987074	-1.29258548309252e-11	1	0	0	220	14556
mouse chr2 E1|2 51.69 cM	mouse chr2 E1|2 51.69 cM	0.999999999987074	-1.29258548309252e-11	1	0	0	220	14556
mouse chr5 E1|5 43.0 cM	mouse chr5 E1|5 43.0 cM	0.999999999987074	-1.29258548309252e-11	1	0	0	220	14556
mouse chr7 E1|7 54.09 cM	mouse chr7 E1|7 54.09 cM	0.999999999987074	-1.29258548309252e-11	1	0	0	220	14556
mouse chr5 C3.2|5 38.18 cM	mouse chr5 C3.2|5 38.18 cM	0.999999999987074	-1.29258548309252e-11	1	0	0	220	14556
mouse chr6 54.81 cM|6 F1	mouse chr6 54.81 cM|6 F1	0.999999999987074	-1.29258548309252e-11	1	0	0	220	14556
mouse chr17 B1|17 18.29 cM	mouse chr17 B1|17 18.29 cM	0.999999999987074	-1.29258548309252e-11	1	0	0	220	14556
mouse chr19 D1|19 45.05 cM	mouse chr19 D1|19 45.05 cM	0.999999999987074	-1.29258548309252e-11	1	0	0	220	14556
mouse chr11|11 B1.3-B2	mouse chr11|11 B1.3-B2	0.999999999987074	-1.29258548309252e-11	1	0	0	220	14556
mouse chr14 B|14 18.75 cM	mouse chr14 B|14 18.75 cM	0.999999999987074	-1.29258548309252e-11	1	0	0	220	14556
mouse chr7 B3|7 30.51 cM	mouse chr7 B3|7 30.51 cM	0.999999999987074	-1.29258548309252e-11	1	0	0	220	14556
mouse chr13 A4|13	mouse chr13 A4|13	0.999999999987074	-1.29258548309252e-11	1	0	0	220	14556
mouse chr2 E3|2 55.33 cM	mouse chr2 E3|2 55.33 cM	0.999999999987074	-1.29258548309252e-11	1	0	0	220	14556
mouse chr1 E2.3|1 52.29 cM	mouse chr1 E2.3|1 52.29 cM	0.999999999987074	-1.29258548309252e-11	1	0	0	220	14556
mouse chr4 E2|4 78.68 cM	mouse chr4 E2|4 78.68 cM	0.999999999987074	-1.29258548309252e-11	1	0	0	220	14556
mouse chr2 H4|2 103.04 cM	mouse chr2 H4|2 103.04 cM	0.999999999987074	-1.29258548309252e-11	1	0	0	220	14556
mouse chr19 C3|19 39.39 cM	mouse chr19 C3|19 39.39 cM	0.999999999987074	-1.29258548309252e-11	1	0	0	220	14556
mouse chr4 C6|4 49.18 cM	mouse chr4 C6|4 49.18 cM	0.999999999987074	-1.29258548309252e-11	1	0	0	220	14556
mouse chr15 A1|15 3.46 cM	mouse chr15 A1|15 3.46 cM	0.999999999987074	-1.29258548309252e-11	1	0	0	220	14556
mouse chr9|9 E3.3-E4	mouse chr9|9 E3.3-E4	0.999999999987074	-1.29258548309252e-11	1	0	0	220	14556
mouse chr2 G3|2 74.74 cM	mouse chr2 G3|2 74.74 cM	0.999999999987074	-1.29258548309252e-11	1	0	0	220	14556
mouse chr10 C2|10 45.66 cM	mouse chr10 C2|10 45.66 cM	0.999999999987074	-1.29258548309252e-11	1	0	0	220	14556
mouse chr9 A3|9 7.66 cM	mouse chr9 A3|9 7.66 cM	0.999999999987074	-1.29258548309252e-11	1	0	0	220	14556
mouse chr15 E3|15 48.2 cM	mouse chr15 E3|15 48.2 cM	0.999999999987074	-1.29258548309252e-11	1	0	0	220	14556
mouse chr13 D1|13 53.01 cM	mouse chr13 D1|13 53.01 cM	0.999999999987074	-1.29258548309252e-11	1	0	0	220	14556
mouse chr7|7 E3-F1	mouse chr7|7 E3-F1	0.999999999987074	-1.29258548309252e-11	1	0	0	220	14556
mouse chr16 A1|16 5.54 cM	mouse chr16 A1|16 5.54 cM	0.999999999987074	-1.29258548309252e-11	1	0	0	220	14556
mouse chr1 G3|1 65.26 cM	mouse chr1 G3|1 65.26 cM	0.999999999987074	-1.29258548309252e-11	1	0	0	220	14556
mouse chr7 E1|7 51.07 cM	mouse chr7 E1|7 51.07 cM	0.999999999987074	-1.29258548309252e-11	1	0	0	220	14556
mouse chr15 F2|15 57.03 cM	mouse chr15 F2|15 57.03 cM	0.999999999987074	-1.29258548309252e-11	1	0	0	220	14556
mouse chr17 A3.3|17 14.82 cM	mouse chr17 A3.3|17 14.82 cM	0.999999999987074	-1.29258548309252e-11	1	0	0	220	14556
mouse chr7 F2|7 65.53 cM	mouse chr7 F2|7 65.53 cM	0.999999999987074	-1.29258548309252e-11	1	0	0	220	14556
mouse chr11 E2|11 79.05 cM	mouse chr11 E2|11 79.05 cM	0.999999999987074	-1.29258548309252e-11	1	0	0	220	14556
mouse chr7 B5|7 33.95 cM	mouse chr7 B5|7 33.95 cM	0.999999999987074	-1.29258548309252e-11	1	0	0	220	14556
mouse chr3|3 F2.1-F2.2	mouse chr3|3 F2.1-F2.2	0.999999999987074	-1.29258548309252e-11	1	0	0	220	14556
mouse chr7 F5|7 86.82 cM	mouse chr7 F5|7 86.82 cM	0.999999999987074	-1.29258548309252e-11	1	0	0	220	14556
mouse chr1 E2.1|1 49.76 cM	mouse chr1 E2.1|1 49.76 cM	0.999999999987074	-1.29258548309252e-11	1	0	0	220	14556
mouse chr7 A3|7 11.42 cM	mouse chr7 A3|7 11.42 cM	0.999999999987074	-1.29258548309252e-11	1	0	0	220	14556
mouse chr6 A1|6 4.38 cM	mouse chr6 A1|6 4.38 cM	0.999999999987074	-1.29258548309252e-11	1	0	0	220	14556
mouse chr15 E1|15 36.93 cM	mouse chr15 E1|15 36.93 cM	0.999999999987074	-1.29258548309252e-11	1	0	0	220	14556
mouse chr3 F2.1|3 41.93 cM	mouse chr3 F2.1|3 41.93 cM	0.999999999987074	-1.29258548309252e-11	1	0	0	220	14556
mouse chr10 B5.3|10 36.07 cM	mouse chr10 B5.3|10 36.07 cM	0.999999999987074	-1.29258548309252e-11	1	0	0	220	14556
mouse chr7 D3|7 48.36 cM	mouse chr7 D3|7 48.36 cM	0.999999999987074	-1.29258548309252e-11	1	0	0	220	14556
mouse chr2 H1|2 76.79 cM	mouse chr2 H1|2 76.79 cM	0.999999999987074	-1.29258548309252e-11	1	0	0	220	14556
mouse chr7 8.64 cM|7 A2	mouse chr7 8.64 cM|7 A2	0.999999999987074	-1.29258548309252e-11	1	0	0	220	14556
mouse chr8 A4|8 22.78 cM	mouse chr8 A4|8 22.78 cM	0.999999999987074	-1.29258548309252e-11	1	0	0	220	14556
mouse chr7 F5|7 87.94 cM	mouse chr7 F5|7 87.94 cM	0.999999999987074	-1.29258548309252e-11	1	0	0	220	14556
mouse chr9 A5.1|9 24.24 cM	mouse chr9 A5.1|9 24.24 cM	0.999999999987074	-1.29258548309252e-11	1	0	0	220	14556
mouse chr7 F1|7 59.17 cM	mouse chr7 F1|7 59.17 cM	0.999999999987074	-1.29258548309252e-11	1	0	0	220	14556
mouse chr5 B3|5 21.14 cM	mouse chr5 B3|5 21.14 cM	0.999999999987074	-1.29258548309252e-11	1	0	0	220	14556
mouse chr6 C3|6 37.21 cM	mouse chr6 C3|6 37.21 cM	0.999999999987074	-1.29258548309252e-11	1	0	0	220	14556
mouse chr5 F|5 54.65 cM	mouse chr5 F|5 54.65 cM	0.999999999987074	-1.29258548309252e-11	1	0	0	220	14556
mouse chr7 B3|7 25.35 cM	mouse chr7 B3|7 25.35 cM	0.999999999987074	-1.29258548309252e-11	1	0	0	220	14556
mouse chr9 B|9 33.89 cM	mouse chr9 B|9 33.89 cM	0.999999999987074	-1.29258548309252e-11	1	0	0	220	14556
mouse chr1 D|1 47.25 cM	mouse chr1 D|1 47.25 cM	0.999999999987074	-1.29258548309252e-11	1	0	0	220	14556
mouse chr5 F|5 56.88 cM	mouse chr5 F|5 56.88 cM	0.999999999987074	-1.29258548309252e-11	1	0	0	220	14556
mouse chr1 F|1 62.52 cM	mouse chr1 F|1 62.52 cM	0.999999999987074	-1.29258548309252e-11	1	0	0	220	14556
mouse chr4 D2.2|4 61.33 cM	mouse chr4 D2.2|4 61.33 cM	0.999999999987074	-1.29258548309252e-11	1	0	0	220	14556
mouse chr5 G1.3|5 68.32 cM	mouse chr5 G1.3|5 68.32 cM	0.999999999987074	-1.29258548309252e-11	1	0	0	220	14556
mouse chr15 D1|15 29.16 cM	mouse chr15 D1|15 29.16 cM	0.999999999987074	-1.29258548309252e-11	1	0	0	220	14556
mouse chr11 D|11 62.39 cM	mouse chr11 D|11 62.39 cM	0.999999999987074	-1.29258548309252e-11	1	0	0	220	14556
mouse chr1|1 G1-G2	mouse chr1|1 G1-G2	0.999999999987074	-1.29258548309252e-11	1	0	0	220	14556
mouse chr8 A1.1|8 2.01 cM	mouse chr8 A1.1|8 2.01 cM	0.999999999987074	-1.29258548309252e-11	1	0	0	220	14556
mouse chr11 E2|11 79.15 cM	mouse chr11 E2|11 79.15 cM	0.999999999987074	-1.29258548309252e-11	1	0	0	220	14556
mouse chr19 A|19 4.25 cM	mouse chr19 A|19 4.25 cM	0.999999999987074	-1.29258548309252e-11	1	0	0	220	14556
mouse chr9 A3|9 8.23 cM	mouse chr9 A3|9 8.23 cM	0.999999999987074	-1.29258548309252e-11	1	0	0	220	14556
mouse chrX A1.3|X 16.3 cM	mouse chrX A1.3|X 16.3 cM	0.999999999987074	-1.29258548309252e-11	1	0	0	220	14556
mouse chr17 8.66 cM|17 A1	mouse chr17 8.66 cM|17 A1	0.999999999987074	-1.29258548309252e-11	1	0	0	220	14556
mouse chr12 A1.1|12 8.11 cM	mouse chr12 A1.1|12 8.11 cM	0.999999999987074	-1.29258548309252e-11	1	0	0	220	14556
mouse chr11 A1|11 2.96 cM	mouse chr11 A1|11 2.96 cM	0.999999999987074	-1.29258548309252e-11	1	0	0	220	14556
mouse chr8 A3|8 20.3 cM	mouse chr8 A3|8 20.3 cM	0.999999999987074	-1.29258548309252e-11	1	0	0	220	14556
mouse chr14 C1|14 26.3 cM	mouse chr14 C1|14 26.3 cM	0.999999999987074	-1.29258548309252e-11	1	0	0	220	14556
mouse chr14 D3|14 38.88 cM	mouse chr14 D3|14 38.88 cM	0.999999999987074	-1.29258548309252e-11	1	0	0	220	14556
mouse chr3 G3|3 59.09 cM	mouse chr3 G3|3 59.09 cM	0.999999999987074	-1.29258548309252e-11	1	0	0	220	14556
mouse chr16 B1|16 12.48 cM	mouse chr16 B1|16 12.48 cM	0.999999999987074	-1.29258548309252e-11	1	0	0	220	14556
mouse chr7 E1|7 53.59 cM	mouse chr7 E1|7 53.59 cM	0.999999999987074	-1.29258548309252e-11	1	0	0	220	14556
mouse chr7 69.25 cM|7 F3	mouse chr7 69.25 cM|7 F3	0.999999999987074	-1.29258548309252e-11	1	0	0	220	14556
mouse chr15 F1|15 56.29 cM	mouse chr15 F1|15 56.29 cM	0.999999999987074	-1.29258548309252e-11	1	0	0	220	14556
mouse chr2 A1|2 8.59 cM	mouse chr2 A1|2 8.59 cM	0.999999999987074	-1.29258548309252e-11	1	0	0	220	14556
mouse chr5 B3|5 20.4 cM	mouse chr5 B3|5 20.4 cM	0.999999999987074	-1.29258548309252e-11	1	0	0	220	14556
mouse chr8 A2|8 14.27 cM	mouse chr8 A2|8 14.27 cM	0.999999999987074	-1.29258548309252e-11	1	0	0	220	14556
mouse chr6 F2|6 58.35 cM	mouse chr6 F2|6 58.35 cM	0.999999999987074	-1.29258548309252e-11	1	0	0	220	14556
mouse chr4 D2.2|4 61.47 cM	mouse chr4 D2.2|4 61.47 cM	0.999999999987074	-1.29258548309252e-11	1	0	0	220	14556
mouse chr10 C1|10 43.05 cM	mouse chr10 C1|10 43.05 cM	0.999999999987074	-1.29258548309252e-11	1	0	0	220	14556
mouse chr14 C1|14 24.32 cM	mouse chr14 C1|14 24.32 cM	0.999999999987074	-1.29258548309252e-11	1	0	0	220	14556
mouse chr1 H2.2|1 71.46 cM	mouse chr1 H2.2|1 71.46 cM	0.999999999987074	-1.29258548309252e-11	1	0	0	220	14556
mouse chr13 D1|13 53.21 cM	mouse chr13 D1|13 53.21 cM	0.999999999987074	-1.29258548309252e-11	1	0	0	220	14556
mouse chr12 A1.1|12 5.63 cM	mouse chr12 A1.1|12 5.63 cM	0.999999999987074	-1.29258548309252e-11	1	0	0	220	14556
mouse chr10 C1|10 41.63 cM	mouse chr10 C1|10 41.63 cM	0.999999999987074	-1.29258548309252e-11	1	0	0	220	14556
mouse chr7 B2|7 21.36 cM	mouse chr7 B2|7 21.36 cM	0.999999999987074	-1.29258548309252e-11	1	0	0	220	14556
mouse chr11 D|11 63.52 cM	mouse chr11 D|11 63.52 cM	0.999999999987074	-1.29258548309252e-11	1	0	0	220	14556
mouse chr10 B2|10 23.47 cM	mouse chr10 B2|10 23.47 cM	0.999999999987074	-1.29258548309252e-11	1	0	0	220	14556
mouse chr7|7 F2-F3	mouse chr7|7 F2-F3	0.999999999987074	-1.29258548309252e-11	1	0	0	220	14556
mouse chr16 A1|16 9.64 cM	mouse chr16 A1|16 9.64 cM	0.999999999987074	-1.29258548309252e-11	1	0	0	220	14556
mouse chr17 C|17 27.82 cM	mouse chr17 C|17 27.82 cM	0.999999999987074	-1.29258548309252e-11	1	0	0	220	14556
mouse chr5 B1|5 15.81 cM	mouse chr5 B1|5 15.81 cM	0.999999999987074	-1.29258548309252e-11	1	0	0	220	14556
mouse chr2 H3|2 94.8 cM	mouse chr2 H3|2 94.8 cM	0.999999999987074	-1.29258548309252e-11	1	0	0	220	14556
mouse chr7 C|7 35.49 cM	mouse chr7 C|7 35.49 cM	0.999999999987074	-1.29258548309252e-11	1	0	0	220	14556
mouse chr12 D2|12 40.09 cM	mouse chr12 D2|12 40.09 cM	0.999999999987074	-1.29258548309252e-11	1	0	0	220	14556
mouse chr2 A2|2 10.46 cM	mouse chr2 A2|2 10.46 cM	0.999999999987074	-1.29258548309252e-11	1	0	0	220	14556
mouse chr5 F|5 55.59 cM	mouse chr5 F|5 55.59 cM	0.999999999987074	-1.29258548309252e-11	1	0	0	220	14556
mouse chr9 C|9 35.32 cM	mouse chr9 C|9 35.32 cM	0.999999999987074	-1.29258548309252e-11	1	0	0	220	14556
mouse chr2 H2|2 81.91 cM	mouse chr2 H2|2 81.91 cM	0.999999999987074	-1.29258548309252e-11	1	0	0	220	14556
mouse chr17 B1|17 18.7 cM	mouse chr17 B1|17 18.7 cM	0.999999999987074	-1.29258548309252e-11	1	0	0	220	14556
mouse chr1 H3|1 79.66 cM	mouse chr1 H3|1 79.66 cM	0.999999999987074	-1.29258548309252e-11	1	0	0	220	14556
mouse chr14 D1|14 32.13 cM	mouse chr14 D1|14 32.13 cM	0.999999999987074	-1.29258548309252e-11	1	0	0	220	14556
mouse chr3 F3|3 47.02 cM	mouse chr3 F3|3 47.02 cM	0.999999999987074	-1.29258548309252e-11	1	0	0	220	14556
mouse chr9 D|9 42.34 cM	mouse chr9 D|9 42.34 cM	0.999999999987074	-1.29258548309252e-11	1	0	0	220	14556
mouse chr4 D2.2|4 60.29 cM	mouse chr4 D2.2|4 60.29 cM	0.999999999987074	-1.29258548309252e-11	1	0	0	220	14556
mouse chr6 A1|6 3.31 cM	mouse chr6 A1|6 3.31 cM	0.999999999987074	-1.29258548309252e-11	1	0	0	220	14556
mouse chr2 A3|2 17.25 cM	mouse chr2 A3|2 17.25 cM	0.999999999987074	-1.29258548309252e-11	1	0	0	220	14556
mouse chr18 E1|18 34.4 cM	mouse chr18 E1|18 34.4 cM	0.999999999987074	-1.29258548309252e-11	1	0	0	220	14556
mouse chr13 A5|13 25.18 cM	mouse chr13 A5|13 25.18 cM	0.999999999987074	-1.29258548309252e-11	1	0	0	220	14556
mouse chr19 A|19 3.62 cM	mouse chr19 A|19 3.62 cM	0.999999999987074	-1.29258548309252e-11	1	0	0	220	14556
mouse chr1 B|1 13.22 cM	mouse chr1 B|1 13.22 cM	0.999999999987074	-1.29258548309252e-11	1	0	0	220	14556
mouse chrX F5|X 79.19 cM	mouse chrX F5|X 79.19 cM	0.999999999987074	-1.29258548309252e-11	1	0	0	220	14556
mouse chr5 F|5 54.63 cM	mouse chr5 F|5 54.63 cM	0.999999999987074	-1.29258548309252e-11	1	0	0	220	14556
mouse chr5 E1|5 43.77 cM	mouse chr5 E1|5 43.77 cM	0.999999999987074	-1.29258548309252e-11	1	0	0	220	14556
mouse chr5 A3|5 9.98 cM	mouse chr5 A3|5 9.98 cM	0.999999999987074	-1.29258548309252e-11	1	0	0	220	14556
mouse chr19 A|19 3.03 cM	mouse chr19 A|19 3.03 cM	0.999999999987074	-1.29258548309252e-11	1	0	0	220	14556
mouse chr17 B1|17 18.65 cM	mouse chr17 B1|17 18.65 cM	0.999999999987074	-1.29258548309252e-11	1	0	0	220	14556
mouse chr17 B1|17 18.43 cM	mouse chr17 B1|17 18.43 cM	0.999999999987074	-1.29258548309252e-11	1	0	0	220	14556
mouse chr15 F3|15 58.9 cM	mouse chr15 F3|15 58.9 cM	0.999999999987074	-1.29258548309252e-11	1	0	0	220	14556
mouse chr6 A3.1|6 11.65 cM	mouse chr6 A3.1|6 11.65 cM	0.999999999987074	-1.29258548309252e-11	1	0	0	220	14556
mouse chr3 A1|3 1.96 cM	mouse chr3 A1|3 1.96 cM	0.999999999987074	-1.29258548309252e-11	1	0	0	220	14556
mouse chr18 A1|18	mouse chr18 A1|18	0.999999999987074	-1.29258548309252e-11	1	0	0	220	14556
mouse chr19 C1|19 21.77 cM	mouse chr19 C1|19 21.77 cM	0.999999999987074	-1.29258548309252e-11	1	0	0	220	14556
mouse chrX A7.3|X 37.61 cM	mouse chrX A7.3|X 37.61 cM	0.999999999987074	-1.29258548309252e-11	1	0	0	220	14556
mouse chr16 A1|16 3.34 cM	mouse chr16 A1|16 3.34 cM	0.999999999987074	-1.29258548309252e-11	1	0	0	220	14556
mouse chr15 D3|15 36.23 cM	mouse chr15 D3|15 36.23 cM	0.999999999987074	-1.29258548309252e-11	1	0	0	220	14556
mouse chr19 D2|19 52.09 cM	mouse chr19 D2|19 52.09 cM	0.999999999987074	-1.29258548309252e-11	1	0	0	220	14556
mouse chr16 C3.3|16 45.89 cM	mouse chr16 C3.3|16 45.89 cM	0.999999999987074	-1.29258548309252e-11	1	0	0	220	14556
mouse chr4 E2|4 88.55 cM	mouse chr4 E2|4 88.55 cM	0.999999999987074	-1.29258548309252e-11	1	0	0	220	14556
mouse chr4 E2|4 79.05 cM	mouse chr4 E2|4 79.05 cM	0.999999999987074	-1.29258548309252e-11	1	0	0	220	14556
mouse chr18 D3|18 30.63 cM	mouse chr18 D3|18 30.63 cM	0.999999999987074	-1.29258548309252e-11	1	0	0	220	14556
mouse chr5 B3|5 20.63 cM	mouse chr5 B3|5 20.63 cM	0.999999999987074	-1.29258548309252e-11	1	0	0	220	14556
mouse chr7 F5|7 86.48 cM	mouse chr7 F5|7 86.48 cM	0.999999999987074	-1.29258548309252e-11	1	0	0	220	14556
mouse chr13 A2|13 6.89 cM	mouse chr13 A2|13 6.89 cM	0.999999999987074	-1.29258548309252e-11	1	0	0	220	14556
mouse chr16 B2|16 21.34 cM	mouse chr16 B2|16 21.34 cM	0.999999999987074	-1.29258548309252e-11	1	0	0	220	14556
mouse chr1 H3|1 81.11 cM	mouse chr1 H3|1 81.11 cM	0.999999999987074	-1.29258548309252e-11	1	0	0	220	14556
mouse chr12 D3|12	mouse chr12 D3|12	0.999999999987074	-1.29258548309252e-11	1	0	0	220	14556
mouse chr8 E1|8 57.73 cM	mouse chr8 E1|8 57.73 cM	0.999999999987074	-1.29258548309252e-11	1	0	0	220	14556
mouse chr14 C2|14 27.83 cM	mouse chr14 C2|14 27.83 cM	0.999999999987074	-1.29258548309252e-11	1	0	0	220	14556
mouse chr7 F1|7 59.46 cM	mouse chr7 F1|7 59.46 cM	0.999999999987074	-1.29258548309252e-11	1	0	0	220	14556
mouse chrX D|X 47.26 cM	mouse chrX D|X 47.26 cM	0.999999999987074	-1.29258548309252e-11	1	0	0	220	14556
mouse chrX C1|X 39.32 cM	mouse chrX C1|X 39.32 cM	0.999999999987074	-1.29258548309252e-11	1	0	0	220	14556
mouse chr15 F1|15 54.73 cM	mouse chr15 F1|15 54.73 cM	0.999999999987074	-1.29258548309252e-11	1	0	0	220	14556
mouse chr15 F2|15 57.06 cM	mouse chr15 F2|15 57.06 cM	0.999999999987074	-1.29258548309252e-11	1	0	0	220	14556
mouse chr1 C4|1 38.54 cM	mouse chr1 C4|1 38.54 cM	0.999999999987074	-1.29258548309252e-11	1	0	0	220	14556
mouse chr16 A3|16 12.4 cM	mouse chr16 A3|16 12.4 cM	0.999999999987074	-1.29258548309252e-11	1	0	0	220	14556
mouse chr4 A1|4 2.31 cM	mouse chr4 A1|4 2.31 cM	0.999999999987074	-1.29258548309252e-11	1	0	0	220	14556
mouse chr7 E2|7 54.71 cM	mouse chr7 E2|7 54.71 cM	0.999999999987074	-1.29258548309252e-11	1	0	0	220	14556
mouse chr2 B|2 20.79 cM	mouse chr2 B|2 20.79 cM	0.999999999987074	-1.29258548309252e-11	1	0	0	220	14556
mouse chrX C3|X 43.59 cM	mouse chrX C3|X 43.59 cM	0.999999999987074	-1.29258548309252e-11	1	0	0	220	14556
mouse chr9 A5.1|9 23.8 cM	mouse chr9 A5.1|9 23.8 cM	0.999999999987074	-1.29258548309252e-11	1	0	0	220	14556
mouse chr13 D1|13 53.18 cM	mouse chr13 D1|13 53.18 cM	0.999999999987074	-1.29258548309252e-11	1	0	0	220	14556
mouse chr14 B|14 20.84 cM	mouse chr14 B|14 20.84 cM	0.999999999987074	-1.29258548309252e-11	1	0	0	220	14556
mouse chr3 F2.2|3 45.52 cM	mouse chr3 F2.2|3 45.52 cM	0.999999999987074	-1.29258548309252e-11	1	0	0	220	14556
mouse chr11 A1|11 7.15 cM	mouse chr11 A1|11 7.15 cM	0.999999999987074	-1.29258548309252e-11	1	0	0	220	14556
mouse chr11 B3|11 42.83 cM	mouse chr11 B3|11 42.83 cM	0.999999999987074	-1.29258548309252e-11	1	0	0	220	14556
mouse chr6 D1|6 40.16 cM	mouse chr6 D1|6 40.16 cM	0.999999999987074	-1.29258548309252e-11	1	0	0	220	14556
mouse chr2 H3|2 91.91 cM	mouse chr2 H3|2 91.91 cM	0.999999999987074	-1.29258548309252e-11	1	0	0	220	14556
mouse chr15 F3|15 59.03 cM	mouse chr15 F3|15 59.03 cM	0.999999999987074	-1.29258548309252e-11	1	0	0	220	14556
mouse chr7 F5|7 88.22 cM	mouse chr7 F5|7 88.22 cM	0.999999999987074	-1.29258548309252e-11	1	0	0	220	14556
mouse chr11 A3.2|11	mouse chr11 A3.2|11	0.999999999987074	-1.29258548309252e-11	1	0	0	220	14556
mouse chr16 A1|16 4.26 cM	mouse chr16 A1|16 4.26 cM	0.999999999987074	-1.29258548309252e-11	1	0	0	220	14556
mouse chr17 A3.3|17 14.85 cM	mouse chr17 A3.3|17 14.85 cM	0.999999999987074	-1.29258548309252e-11	1	0	0	220	14556
mouse chr5 G2|5 82.36 cM	mouse chr5 G2|5 82.36 cM	0.999999999987074	-1.29258548309252e-11	1	0	0	220	14556
mouse chr15 F2|15 57.22 cM	mouse chr15 F2|15 57.22 cM	0.999999999987074	-1.29258548309252e-11	1	0	0	220	14556
mouse chr13 D1|13 50.26 cM	mouse chr13 D1|13 50.26 cM	0.999999999987074	-1.29258548309252e-11	1	0	0	220	14556
mouse chr5 F|5 56.1 cM	mouse chr5 F|5 56.1 cM	0.999999999987074	-1.29258548309252e-11	1	0	0	220	14556
mouse chr1 H2.2|1 71.56 cM	mouse chr1 H2.2|1 71.56 cM	0.999999999987074	-1.29258548309252e-11	1	0	0	220	14556
mouse chr5 F|5 60.62 cM	mouse chr5 F|5 60.62 cM	0.999999999987074	-1.29258548309252e-11	1	0	0	220	14556
mouse chrX F5|X 77.66 cM	mouse chrX F5|X 77.66 cM	0.999999999987074	-1.29258548309252e-11	1	0	0	220	14556
mouse chr4 D1|4 53.28 cM	mouse chr4 D1|4 53.28 cM	0.999999999987074	-1.29258548309252e-11	1	0	0	220	14556
mouse chr16 B3|16 23.06 cM	mouse chr16 B3|16 23.06 cM	0.999999999987074	-1.29258548309252e-11	1	0	0	220	14556
mouse chr19 A|19 3.57 cM	mouse chr19 A|19 3.57 cM	0.999999999987074	-1.29258548309252e-11	1	0	0	220	14556
mouse chr9 F1|9 58.18 cM	mouse chr9 F1|9 58.18 cM	0.999999999987074	-1.29258548309252e-11	1	0	0	220	14556
mouse chr3 H3|3 78.76 cM	mouse chr3 H3|3 78.76 cM	0.999999999987074	-1.29258548309252e-11	1	0	0	220	14556
mouse chr2 F2|2 65.66 cM	mouse chr2 F2|2 65.66 cM	0.999999999987074	-1.29258548309252e-11	1	0	0	220	14556
mouse chr14|14 A1-A2	mouse chr14|14 A1-A2	0.999999999987074	-1.29258548309252e-11	1	0	0	220	14556
mouse chr13 D1|13 49.5 cM	mouse chr13 D1|13 49.5 cM	0.999999999987074	-1.29258548309252e-11	1	0	0	220	14556
mouse chr7 A3|7 15.97 cM	mouse chr7 A3|7 15.97 cM	0.999999999987074	-1.29258548309252e-11	1	0	0	220	14556
mouse chr18 D3|18 30.84 cM	mouse chr18 D3|18 30.84 cM	0.999999999987074	-1.29258548309252e-11	1	0	0	220	14556
mouse chr13 D1|13 52.9 cM	mouse chr13 D1|13 52.9 cM	0.999999999987074	-1.29258548309252e-11	1	0	0	220	14556
mouse chr1 C1.3|1 28.97 cM	mouse chr1 C1.3|1 28.97 cM	0.999999999987074	-1.29258548309252e-11	1	0	0	220	14556
mouse chr10 A3|10 10.44 cM	mouse chr10 A3|10 10.44 cM	0.999999999987074	-1.29258548309252e-11	1	0	0	220	14556
mouse chr10 A4|10 14.23 cM	mouse chr10 A4|10 14.23 cM	0.999999999987074	-1.29258548309252e-11	1	0	0	220	14556
mouse chr13 B2|13 31.92 cM	mouse chr13 B2|13 31.92 cM	0.999999999987074	-1.29258548309252e-11	1	0	0	220	14556
mouse chr11 B1.3|11 33.07 cM	mouse chr11 B1.3|11 33.07 cM	0.999999999987074	-1.29258548309252e-11	1	0	0	220	14556
mouse chr1 H2.3|1 73.61 cM	mouse chr1 H2.3|1 73.61 cM	0.999999999987074	-1.29258548309252e-11	1	0	0	220	14556
mouse chr2 E2|2 54.43 cM	mouse chr2 E2|2 54.43 cM	0.999999999987074	-1.29258548309252e-11	1	0	0	220	14556
mouse chrX D|X 46.17 cM	mouse chrX D|X 46.17 cM	0.999999999987074	-1.29258548309252e-11	1	0	0	220	14556
mouse chr2 H4|2 103.77 cM	mouse chr2 H4|2 103.77 cM	0.999999999987074	-1.29258548309252e-11	1	0	0	220	14556
mouse chr5 G2|5 75.08 cM	mouse chr5 G2|5 75.08 cM	0.999999999987074	-1.29258548309252e-11	1	0	0	220	14556
mouse chr5 B1|5 17.27 cM	mouse chr5 B1|5 17.27 cM	0.999999999987074	-1.29258548309252e-11	1	0	0	220	14556
mouse chr17 D|17	mouse chr17 D|17	0.999999999987074	-1.29258548309252e-11	1	0	0	220	14556
mouse chr2 H4|2 102.7 cM	mouse chr2 H4|2 102.7 cM	0.999999999987074	-1.29258548309252e-11	1	0	0	220	14556
mouse chr16 B2|16 18.98 cM	mouse chr16 B2|16 18.98 cM	0.999999999987074	-1.29258548309252e-11	1	0	0	220	14556
mouse chr2 H2|2 80.96 cM	mouse chr2 H2|2 80.96 cM	0.999999999987074	-1.29258548309252e-11	1	0	0	220	14556
mouse chr14 E5|14 65.86 cM	mouse chr14 E5|14 65.86 cM	0.999999999987074	-1.29258548309252e-11	1	0	0	220	14556
mouse chr16 C4|16 55.12 cM	mouse chr16 C4|16 55.12 cM	0.999999999987074	-1.29258548309252e-11	1	0	0	220	14556
mouse chr18 B1|18 17.75 cM	mouse chr18 B1|18 17.75 cM	0.999999999987074	-1.29258548309252e-11	1	0	0	220	14556
mouse chr2 F2|2 65.21 cM	mouse chr2 F2|2 65.21 cM	0.999999999987074	-1.29258548309252e-11	1	0	0	220	14556
mouse chr16 C4|16 55.3 cM	mouse chr16 C4|16 55.3 cM	0.999999999987074	-1.29258548309252e-11	1	0	0	220	14556
mouse chr11 E2|11 80.84 cM	mouse chr11 E2|11 80.84 cM	0.999999999987074	-1.29258548309252e-11	1	0	0	220	14556
mouse chr7 D3|7 50.4 cM	mouse chr7 D3|7 50.4 cM	0.999999999987074	-1.29258548309252e-11	1	0	0	220	14556
mouse chr5 G2|5 74.48 cM	mouse chr5 G2|5 74.48 cM	0.999999999987074	-1.29258548309252e-11	1	0	0	220	14556
mouse chr19 C2|19 30.3 cM	mouse chr19 C2|19 30.3 cM	0.999999999987074	-1.29258548309252e-11	1	0	0	220	14556
mouse chr6 B3|6 25.7 cM	mouse chr6 B3|6 25.7 cM	0.999999999987074	-1.29258548309252e-11	1	0	0	220	14556
mouse chr14 E5|14 65.97 cM	mouse chr14 E5|14 65.97 cM	0.999999999987074	-1.29258548309252e-11	1	0	0	220	14556
mouse chr9 F4|9 74.08 cM	mouse chr9 F4|9 74.08 cM	0.999999999987074	-1.29258548309252e-11	1	0	0	220	14556
mouse chr15 E3|15 45.86 cM	mouse chr15 E3|15 45.86 cM	0.999999999987074	-1.29258548309252e-11	1	0	0	220	14556
mouse chr11 D|11 63.39 cM	mouse chr11 D|11 63.39 cM	0.999999999987074	-1.29258548309252e-11	1	0	0	220	14556
mouse chr10 B5.3|10 37.43 cM	mouse chr10 B5.3|10 37.43 cM	0.999999999987074	-1.29258548309252e-11	1	0	0	220	14556
mouse chr2 C1.3|2 38.61 cM	mouse chr2 C1.3|2 38.61 cM	0.999999999987074	-1.29258548309252e-11	1	0	0	220	14556
mouse chr6 B2.3|6 23.1 cM	mouse chr6 B2.3|6 23.1 cM	0.999999999987074	-1.29258548309252e-11	1	0	0	220	14556
mouse chr7 F2|7	mouse chr7 F2|7	0.999999999987074	-1.29258548309252e-11	1	0	0	220	14556
mouse chr5 F|5 53.45 cM	mouse chr5 F|5 53.45 cM	0.999999999987074	-1.29258548309252e-11	1	0	0	220	14556
mouse chr8 D3|8 57.05 cM	mouse chr8 D3|8 57.05 cM	0.999999999987074	-1.29258548309252e-11	1	0	0	220	14556
mouse chr7 E3|7 57.9 cM	mouse chr7 E3|7 57.9 cM	0.999999999987074	-1.29258548309252e-11	1	0	0	220	14556
mouse chr7 C|7 38.66 cM	mouse chr7 C|7 38.66 cM	0.999999999987074	-1.29258548309252e-11	1	0	0	220	14556
mouse chr6 B3|6 24.84 cM	mouse chr6 B3|6 24.84 cM	0.999999999987074	-1.29258548309252e-11	1	0	0	220	14556
mouse chr5 B1|5 17.52 cM	mouse chr5 B1|5 17.52 cM	0.999999999987074	-1.29258548309252e-11	1	0	0	220	14556
mouse chr9 F1|9 54.88 cM	mouse chr9 F1|9 54.88 cM	0.999999999987074	-1.29258548309252e-11	1	0	0	220	14556
mouse chr17 B1|17 18.45 cM	mouse chr17 B1|17 18.45 cM	0.999999999987074	-1.29258548309252e-11	1	0	0	220	14556
mouse chr17 A1|17 8.75 cM	mouse chr17 A1|17 8.75 cM	0.999999999987074	-1.29258548309252e-11	1	0	0	220	14556
mouse chr11 A3.1|11 11.11 cM	mouse chr11 A3.1|11 11.11 cM	0.999999999987074	-1.29258548309252e-11	1	0	0	220	14556
mouse chr1 H2.1|1 70.53 cM	mouse chr1 H2.1|1 70.53 cM	0.999999999987074	-1.29258548309252e-11	1	0	0	220	14556
mouse chr15 E3|15 50.47 cM	mouse chr15 E3|15 50.47 cM	0.999999999987074	-1.29258548309252e-11	1	0	0	220	14556
mouse chr13 D2.2|13 63.93 cM	mouse chr13 D2.2|13 63.93 cM	0.999999999987074	-1.29258548309252e-11	1	0	0	220	14556
mouse chr6 A1|6 2.06 cM	mouse chr6 A1|6 2.06 cM	0.999999999987074	-1.29258548309252e-11	1	0	0	220	14556
mouse chr17 D|17 29.8 cM	mouse chr17 D|17 29.8 cM	0.999999999987074	-1.29258548309252e-11	1	0	0	220	14556
mouse chr13 A1|13 4.64 cM	mouse chr13 A1|13 4.64 cM	0.999999999987074	-1.29258548309252e-11	1	0	0	220	14556
mouse chr11 67.79 cM|11 E1	mouse chr11 67.79 cM|11 E1	0.999999999987074	-1.29258548309252e-11	1	0	0	220	14556
mouse chr1 B|1 18.81 cM	mouse chr1 B|1 18.81 cM	0.999999999987074	-1.29258548309252e-11	1	0	0	220	14556
mouse chr10 B5.3|10 37.15 cM	mouse chr10 B5.3|10 37.15 cM	0.999999999987074	-1.29258548309252e-11	1	0	0	220	14556
mouse chr17 18.0 cM|17 B1	mouse chr17 18.0 cM|17 B1	0.999999999987074	-1.29258548309252e-11	1	0	0	220	14556
mouse chr9 F1|9 59.08 cM	mouse chr9 F1|9 59.08 cM	0.999999999987074	-1.29258548309252e-11	1	0	0	220	14556
mouse chr1 E2.1|1 49.42 cM	mouse chr1 E2.1|1 49.42 cM	0.999999999987074	-1.29258548309252e-11	1	0	0	220	14556
mouse chr1 H3|1 79.73 cM	mouse chr1 H3|1 79.73 cM	0.999999999987074	-1.29258548309252e-11	1	0	0	220	14556
mouse chrX A1.2|X 11.88 cM	mouse chrX A1.2|X 11.88 cM	0.999999999987074	-1.29258548309252e-11	1	0	0	220	14556
mouse chr18 B3|18 20.5 cM	mouse chr18 B3|18 20.5 cM	0.999999999987074	-1.29258548309252e-11	1	0	0	220	14556
mouse chr4 D3|4 69.83 cM	mouse chr4 D3|4 69.83 cM	0.999999999987074	-1.29258548309252e-11	1	0	0	220	14556
mouse chr6 G2|6 74.17 cM	mouse chr6 G2|6 74.17 cM	0.999999999987074	-1.29258548309252e-11	1	0	0	220	14556
mouse chr8 E1|8 71.99 cM	mouse chr8 E1|8 71.99 cM	0.999999999987074	-1.29258548309252e-11	1	0	0	220	14556
mouse chr17 A1|17 7.75 cM	mouse chr17 A1|17 7.75 cM	0.999999999987074	-1.29258548309252e-11	1	0	0	220	14556
mouse chr3 G3|3 62.65 cM	mouse chr3 G3|3 62.65 cM	0.999999999987074	-1.29258548309252e-11	1	0	0	220	14556
mouse chr8 D3|8 54.08 cM	mouse chr8 D3|8 54.08 cM	0.999999999987074	-1.29258548309252e-11	1	0	0	220	14556
mouse chr4 C4|4 40.23 cM	mouse chr4 C4|4 40.23 cM	0.999999999987074	-1.29258548309252e-11	1	0	0	220	14556
mouse chr5 G3|5 88.48 cM	mouse chr5 G3|5 88.48 cM	0.999999999987074	-1.29258548309252e-11	1	0	0	220	14556
mouse chrX F2|X 68.46 cM	mouse chrX F2|X 68.46 cM	0.999999999987074	-1.29258548309252e-11	1	0	0	220	14556
mouse chr10 A3|10 8.49 cM	mouse chr10 A3|10 8.49 cM	0.999999999987074	-1.29258548309252e-11	1	0	0	220	14556
mouse chr1|1 A5-B	mouse chr1|1 A5-B	0.999999999987074	-1.29258548309252e-11	1	0	0	220	14556
mouse chr2 E5|2 60.38 cM	mouse chr2 E5|2 60.38 cM	0.999999999987074	-1.29258548309252e-11	1	0	0	220	14556
mouse chr13 A1|13 5.85 cM	mouse chr13 A1|13 5.85 cM	0.999999999987074	-1.29258548309252e-11	1	0	0	220	14556
mouse chr8 A2|8	mouse chr8 A2|8	0.999999999987074	-1.29258548309252e-11	1	0	0	220	14556
mouse chr10 D3|10 76.5 cM	mouse chr10 D3|10 76.5 cM	0.999999999987074	-1.29258548309252e-11	1	0	0	220	14556
mouse chr8 C5|8	mouse chr8 C5|8	0.999999999987074	-1.29258548309252e-11	1	0	0	220	14556
mouse chr19 C3|19 38.09 cM	mouse chr19 C3|19 38.09 cM	0.999999999987074	-1.29258548309252e-11	1	0	0	220	14556
mouse chr8 C3|8 41.4 cM	mouse chr8 C3|8 41.4 cM	0.999999999987074	-1.29258548309252e-11	1	0	0	220	14556
mouse chr19 D2|19 54.18 cM	mouse chr19 D2|19 54.18 cM	0.999999999987074	-1.29258548309252e-11	1	0	0	220	14556
mouse chr9 A4|9 20.79 cM	mouse chr9 A4|9 20.79 cM	0.999999999987074	-1.29258548309252e-11	1	0	0	220	14556
mouse chr1 C3|1 36.05 cM	mouse chr1 C3|1 36.05 cM	0.999999999987074	-1.29258548309252e-11	1	0	0	220	14556
mouse chr7 B3|7 30.6 cM	mouse chr7 B3|7 30.6 cM	0.999999999987074	-1.29258548309252e-11	1	0	0	220	14556
mouse chr8|8 A1.3	mouse chr8|8 A1.3	0.999999999987074	-1.29258548309252e-11	1	0	0	220	14556
mouse chr12 A1.1|12 1.71 cM	mouse chr12 A1.1|12 1.71 cM	0.999999999987074	-1.29258548309252e-11	1	0	0	220	14556
mouse chr17 A3.3|17 12.18 cM	mouse chr17 A3.3|17 12.18 cM	0.999999999987074	-1.29258548309252e-11	1	0	0	220	14556
mouse chr16 A3|16 10.74 cM	mouse chr16 A3|16 10.74 cM	0.999999999987074	-1.29258548309252e-11	1	0	0	220	14556
mouse chr15 E2|15	mouse chr15 E2|15	0.999999999987074	-1.29258548309252e-11	1	0	0	220	14556
mouse chr11 B3|11 42.9 cM	mouse chr11 B3|11 42.9 cM	0.999999999987074	-1.29258548309252e-11	1	0	0	220	14556
mouse chr6 G3|6 76.14 cM	mouse chr6 G3|6 76.14 cM	0.999999999987074	-1.29258548309252e-11	1	0	0	220	14556
mouse chr10 C1|10 41.16 cM	mouse chr10 C1|10 41.16 cM	0.999999999987074	-1.29258548309252e-11	1	0	0	220	14556
mouse chrX|X E3-F1	mouse chrX|X E3-F1	0.999999999987074	-1.29258548309252e-11	1	0	0	220	14556
mouse chr2 84.44 cM|2 H3	mouse chr2 84.44 cM|2 H3	0.999999999987074	-1.29258548309252e-11	1	0	0	220	14556
mouse chr13 A5|13 27.41 cM	mouse chr13 A5|13 27.41 cM	0.999999999987074	-1.29258548309252e-11	1	0	0	220	14556
mouse chr4 D3|4 67.11 cM	mouse chr4 D3|4 67.11 cM	0.999999999987074	-1.29258548309252e-11	1	0	0	220	14556
mouse chr11 B1.1|11 25.81 cM	mouse chr11 B1.1|11 25.81 cM	0.999999999987074	-1.29258548309252e-11	1	0	0	220	14556
mouse chr9 B|9 33.68 cM	mouse chr9 B|9 33.68 cM	0.999999999987074	-1.29258548309252e-11	1	0	0	220	14556
mouse chr3 A2|3 5.75 cM	mouse chr3 A2|3 5.75 cM	0.999999999987074	-1.29258548309252e-11	1	0	0	220	14556
mouse chr14 D1|14 34.09 cM	mouse chr14 D1|14 34.09 cM	0.999999999987074	-1.29258548309252e-11	1	0	0	220	14556
mouse chr17 A3.3|17 13.06 cM	mouse chr17 A3.3|17 13.06 cM	0.999999999987074	-1.29258548309252e-11	1	0	0	220	14556
mouse chr17 A3.3|17 11.56 cM	mouse chr17 A3.3|17 11.56 cM	0.999999999987074	-1.29258548309252e-11	1	0	0	220	14556
mouse chr4 A5|4 20.24 cM	mouse chr4 A5|4 20.24 cM	0.999999999987074	-1.29258548309252e-11	1	0	0	220	14556
mouse chr14 E5|14 64.95 cM	mouse chr14 E5|14 64.95 cM	0.999999999987074	-1.29258548309252e-11	1	0	0	220	14556
mouse chr14 E2.3|14 51.71 cM	mouse chr14 E2.3|14 51.71 cM	0.999999999987074	-1.29258548309252e-11	1	0	0	220	14556
mouse chr15 E1|15 38.21 cM	mouse chr15 E1|15 38.21 cM	0.999999999987074	-1.29258548309252e-11	1	0	0	220	14556
mouse chrX C3|X 42.82 cM	mouse chrX C3|X 42.82 cM	0.999999999987074	-1.29258548309252e-11	1	0	0	220	14556
mouse chr17 E3|17 49.56 cM	mouse chr17 E3|17 49.56 cM	0.999999999987074	-1.29258548309252e-11	1	0	0	220	14556
mouse chr7 B5|7 33.52 cM	mouse chr7 B5|7 33.52 cM	0.999999999987074	-1.29258548309252e-11	1	0	0	220	14556
mouse chr1 A2|1	mouse chr1 A2|1	0.999999999987074	-1.29258548309252e-11	1	0	0	220	14556
mouse chr13|13 C2	mouse chr13|13 C2	0.999999999987074	-1.29258548309252e-11	1	0	0	220	14556
mouse chr3 G1|3 50.37 cM	mouse chr3 G1|3 50.37 cM	0.999999999987074	-1.29258548309252e-11	1	0	0	220	14556
mouse chr1 C5|1	mouse chr1 C5|1	0.999999999987074	-1.29258548309252e-11	1	0	0	220	14556
mouse chrX A7.3|X 37.49 cM	mouse chrX A7.3|X 37.49 cM	0.999999999987074	-1.29258548309252e-11	1	0	0	220	14556
mouse chr9 F4|9 74.33 cM	mouse chr9 F4|9 74.33 cM	0.999999999987074	-1.29258548309252e-11	1	0	0	220	14556
mouse chr5 F|5 60.34 cM	mouse chr5 F|5 60.34 cM	0.999999999987074	-1.29258548309252e-11	1	0	0	220	14556
mouse chr14 E5|14 66.18 cM	mouse chr14 E5|14 66.18 cM	0.999999999987074	-1.29258548309252e-11	1	0	0	220	14556
mouse chr5 G2|5 78.81 cM	mouse chr5 G2|5 78.81 cM	0.999999999987074	-1.29258548309252e-11	1	0	0	220	14556
mouse chrX E1|X 48.2 cM	mouse chrX E1|X 48.2 cM	0.999999999987074	-1.29258548309252e-11	1	0	0	220	14556
mouse chr9|9 F3-F4	mouse chr9|9 F3-F4	0.999999999987074	-1.29258548309252e-11	1	0	0	220	14556
mouse chr5 C1|5 28.44 cM	mouse chr5 C1|5 28.44 cM	0.999999999987074	-1.29258548309252e-11	1	0	0	220	14556
mouse chr8 C1|8 37.79 cM	mouse chr8 C1|8 37.79 cM	0.999999999987074	-1.29258548309252e-11	1	0	0	220	14556
mouse chr3 H2|3 69.36 cM	mouse chr3 H2|3 69.36 cM	0.999999999987074	-1.29258548309252e-11	1	0	0	220	14556
mouse chr13 D2.3|13	mouse chr13 D2.3|13	0.999999999987074	-1.29258548309252e-11	1	0	0	220	14556
mouse chr12 F1|12 59.46 cM	mouse chr12 F1|12 59.46 cM	0.999999999987074	-1.29258548309252e-11	1	0	0	220	14556
mouse chr2 A2|2 10.7 cM	mouse chr2 A2|2 10.7 cM	0.999999999987074	-1.29258548309252e-11	1	0	0	220	14556
mouse chr5 C3.1|5 32.04 cM	mouse chr5 C3.1|5 32.04 cM	0.999999999987074	-1.29258548309252e-11	1	0	0	220	14556
mouse chr12 A2|12 13.63 cM	mouse chr12 A2|12 13.63 cM	0.999999999987074	-1.29258548309252e-11	1	0	0	220	14556
mouse chr19 C1|19 29.48 cM	mouse chr19 C1|19 29.48 cM	0.999999999987074	-1.29258548309252e-11	1	0	0	220	14556
mouse chr2 H4|2 103.63 cM	mouse chr2 H4|2 103.63 cM	0.999999999987074	-1.29258548309252e-11	1	0	0	220	14556
mouse chr16 C4|16 55.18 cM	mouse chr16 C4|16 55.18 cM	0.999999999987074	-1.29258548309252e-11	1	0	0	220	14556
mouse chr3 E3|3 35.5 cM	mouse chr3 E3|3 35.5 cM	0.999999999987074	-1.29258548309252e-11	1	0	0	220	14556
mouse chr2 H1|2 76.89 cM	mouse chr2 H1|2 76.89 cM	0.999999999987074	-1.29258548309252e-11	1	0	0	220	14556
mouse chr2 C1.3|2 38.55 cM	mouse chr2 C1.3|2 38.55 cM	0.999999999987074	-1.29258548309252e-11	1	0	0	220	14556
mouse chr4 A3|4 9.11 cM	mouse chr4 A3|4 9.11 cM	0.999999999987074	-1.29258548309252e-11	1	0	0	220	14556
mouse chr3 A3|3 15.75 cM	mouse chr3 A3|3 15.75 cM	0.999999999987074	-1.29258548309252e-11	1	0	0	220	14556
mouse chr11 E2|11 84.85 cM	mouse chr11 E2|11 84.85 cM	0.999999999987074	-1.29258548309252e-11	1	0	0	220	14556
mouse chr11 B1.3|11 31.98 cM	mouse chr11 B1.3|11 31.98 cM	0.999999999987074	-1.29258548309252e-11	1	0	0	220	14556
mouse chr2 C1.1|2 28.38 cM	mouse chr2 C1.1|2 28.38 cM	0.999999999987074	-1.29258548309252e-11	1	0	0	220	14556
mouse chr2 E2|2 54.59 cM	mouse chr2 E2|2 54.59 cM	0.999999999987074	-1.29258548309252e-11	1	0	0	220	14556
mouse chr11 D|11 59.28 cM	mouse chr11 D|11 59.28 cM	0.999999999987074	-1.29258548309252e-11	1	0	0	220	14556
mouse chr4 A3|4 10.59 cM	mouse chr4 A3|4 10.59 cM	0.999999999987074	-1.29258548309252e-11	1	0	0	220	14556
mouse chr6 B1|6 15.07 cM	mouse chr6 B1|6 15.07 cM	0.999999999987074	-1.29258548309252e-11	1	0	0	220	14556
mouse chr7 B1|7 19.46 cM	mouse chr7 B1|7 19.46 cM	0.999999999987074	-1.29258548309252e-11	1	0	0	220	14556
mouse chr17 B3|17 19.77 cM	mouse chr17 B3|17 19.77 cM	0.999999999987074	-1.29258548309252e-11	1	0	0	220	14556
mouse chrX A1.2|X 11.78 cM	mouse chrX A1.2|X 11.78 cM	0.999999999987074	-1.29258548309252e-11	1	0	0	220	14556
mouse chr12 B3|12 21.46 cM	mouse chr12 B3|12 21.46 cM	0.999999999987074	-1.29258548309252e-11	1	0	0	220	14556
mouse chr5 A3|5 7.07 cM	mouse chr5 A3|5 7.07 cM	0.999999999987074	-1.29258548309252e-11	1	0	0	220	14556
mouse chr6 B3|6 25.9 cM	mouse chr6 B3|6 25.9 cM	0.999999999987074	-1.29258548309252e-11	1	0	0	220	14556
mouse chr19 C3|19 35.33 cM	mouse chr19 C3|19 35.33 cM	0.999999999987074	-1.29258548309252e-11	1	0	0	220	14556
mouse chr11 B1.3|11 33.12 cM	mouse chr11 B1.3|11 33.12 cM	0.999999999987074	-1.29258548309252e-11	1	0	0	220	14556
mouse chr7 A3|7 15.88 cM	mouse chr7 A3|7 15.88 cM	0.999999999987074	-1.29258548309252e-11	1	0	0	220	14556
mouse chr9 B|9 31.18 cM	mouse chr9 B|9 31.18 cM	0.999999999987074	-1.29258548309252e-11	1	0	0	220	14556
mouse chr7 A1|7 1.98 cM	mouse chr7 A1|7 1.98 cM	0.999999999987074	-1.29258548309252e-11	1	0	0	220	14556
mouse chr6 A3.3|6 14.59 cM	mouse chr6 A3.3|6 14.59 cM	0.999999999987074	-1.29258548309252e-11	1	0	0	220	14556
mouse chr10 B5.1|10 34.83 cM	mouse chr10 B5.1|10 34.83 cM	0.999999999987074	-1.29258548309252e-11	1	0	0	220	14556
mouse chr16 B3|16 25.72 cM	mouse chr16 B3|16 25.72 cM	0.999999999987074	-1.29258548309252e-11	1	0	0	220	14556
mouse chr2 A1|2 9.12 cM	mouse chr2 A1|2 9.12 cM	0.999999999987074	-1.29258548309252e-11	1	0	0	220	14556
mouse chr15 E2|15 40.39 cM	mouse chr15 E2|15 40.39 cM	0.999999999987074	-1.29258548309252e-11	1	0	0	220	14556
mouse chr4 E2|4 80.65 cM	mouse chr4 E2|4 80.65 cM	0.999999999987074	-1.29258548309252e-11	1	0	0	220	14556
mouse chr1 D|1 44.42 cM	mouse chr1 D|1 44.42 cM	0.999999999987074	-1.29258548309252e-11	1	0	0	220	14556
mouse chr10 C1|10 38.74 cM	mouse chr10 C1|10 38.74 cM	0.999999999987074	-1.29258548309252e-11	1	0	0	220	14556
mouse chr7 D3|7	mouse chr7 D3|7	0.999999999987074	-1.29258548309252e-11	1	0	0	220	14556
mouse chr8 A3|8 20.69 cM	mouse chr8 A3|8 20.69 cM	0.999999999987074	-1.29258548309252e-11	1	0	0	220	14556
mouse chr3 F2.2|3 43.03 cM	mouse chr3 F2.2|3 43.03 cM	0.999999999987074	-1.29258548309252e-11	1	0	0	220	14556
mouse chr6 B3|6 27.38 cM	mouse chr6 B3|6 27.38 cM	0.999999999987074	-1.29258548309252e-11	1	0	0	220	14556
mouse chr17 A3.3|17 13.09 cM	mouse chr17 A3.3|17 13.09 cM	0.999999999987074	-1.29258548309252e-11	1	0	0	220	14556
mouse chr1 E2.3|1 52.39 cM	mouse chr1 E2.3|1 52.39 cM	0.999999999987074	-1.29258548309252e-11	1	0	0	220	14556
mouse chr13 D1|13 52.99 cM	mouse chr13 D1|13 52.99 cM	0.999999999987074	-1.29258548309252e-11	1	0	0	220	14556
mouse chr17 D|17 29.32 cM	mouse chr17 D|17 29.32 cM	0.999999999987074	-1.29258548309252e-11	1	0	0	220	14556
mouse chr9 A3|9 7.73 cM	mouse chr9 A3|9 7.73 cM	0.999999999987074	-1.29258548309252e-11	1	0	0	220	14556
mouse chr2 71.02 cM|2 G1	mouse chr2 71.02 cM|2 G1	0.999999999987074	-1.29258548309252e-11	1	0	0	220	14556
mouse chr6 B3|6 27.29 cM	mouse chr6 B3|6 27.29 cM	0.999999999987074	-1.29258548309252e-11	1	0	0	220	14556
mouse chr8 B3.1|8 30.91 cM	mouse chr8 B3.1|8 30.91 cM	0.999999999987074	-1.29258548309252e-11	1	0	0	220	14556
mouse chr15 D3|15 35.75 cM	mouse chr15 D3|15 35.75 cM	0.999999999987074	-1.29258548309252e-11	1	0	0	220	14556
mouse chr19 A|19 10.86 cM	mouse chr19 A|19 10.86 cM	0.999999999987074	-1.29258548309252e-11	1	0	0	220	14556
mouse chr1 C3|1 38.41 cM	mouse chr1 C3|1 38.41 cM	0.999999999987074	-1.29258548309252e-11	1	0	0	220	14556
mouse chr18 4.42 cM|18 A1	mouse chr18 4.42 cM|18 A1	0.999999999987074	-1.29258548309252e-11	1	0	0	220	14556
mouse chr8 D3-E1|8 57.59 cM	mouse chr8 D3-E1|8 57.59 cM	0.999999999987074	-1.29258548309252e-11	1	0	0	220	14556
mouse chr3 A1|3 3.22 cM	mouse chr3 A1|3 3.22 cM	0.999999999987074	-1.29258548309252e-11	1	0	0	220	14556
mouse chr2 G3|2 73.6 cM	mouse chr2 G3|2 73.6 cM	0.999999999987074	-1.29258548309252e-11	1	0	0	220	14556
mouse chrX F4|X 73.27 cM	mouse chrX F4|X 73.27 cM	0.999999999987074	-1.29258548309252e-11	1	0	0	220	14556
mouse chr10 D2|10 67.08 cM	mouse chr10 D2|10 67.08 cM	0.999999999987074	-1.29258548309252e-11	1	0	0	220	14556
mouse chr15 F1|15 56.36 cM	mouse chr15 F1|15 56.36 cM	0.999999999987074	-1.29258548309252e-11	1	0	0	220	14556
mouse chr14 C3|14	mouse chr14 C3|14	0.999999999987074	-1.29258548309252e-11	1	0	0	220	14556
mouse chr11 A5|11 24.97 cM	mouse chr11 A5|11 24.97 cM	0.999999999987074	-1.29258548309252e-11	1	0	0	220	14556
mouse chr18 E2|18 44.54 cM	mouse chr18 E2|18 44.54 cM	0.999999999987074	-1.29258548309252e-11	1	0	0	220	14556
mouse chr6 D3|6 45.05 cM	mouse chr6 D3|6 45.05 cM	0.999999999987074	-1.29258548309252e-11	1	0	0	220	14556
mouse chr9 F1|9 57.59 cM	mouse chr9 F1|9 57.59 cM	0.999999999987074	-1.29258548309252e-11	1	0	0	220	14556
mouse chr7 A1|7 2.77 cM	mouse chr7 A1|7 2.77 cM	0.999999999987074	-1.29258548309252e-11	1	0	0	220	14556
mouse chr2 C1.1|2 28.92 cM	mouse chr2 C1.1|2 28.92 cM	0.999999999987074	-1.29258548309252e-11	1	0	0	220	14556
mouse chrX A1.1|X 3.67 cM	mouse chrX A1.1|X 3.67 cM	0.999999999987074	-1.29258548309252e-11	1	0	0	220	14556
mouse chr7 A2|7 9.03 cM	mouse chr7 A2|7 9.03 cM	0.999999999987074	-1.29258548309252e-11	1	0	0	220	14556
mouse chr6|6 B2.2-B2.3	mouse chr6|6 B2.2-B2.3	0.999999999987074	-1.29258548309252e-11	1	0	0	220	14556
mouse chr3 E3|3	mouse chr3 E3|3	0.999999999987074	-1.29258548309252e-11	1	0	0	220	14556
mouse chr12 A1.1|12 7.9 cM	mouse chr12 A1.1|12 7.9 cM	0.999999999987074	-1.29258548309252e-11	1	0	0	220	14556
mouse chr5 A2-A3|5 6.56 cM	mouse chr5 A2-A3|5 6.56 cM	0.999999999987074	-1.29258548309252e-11	1	0	0	220	14556
mouse chr2 H4|2 103.67 cM	mouse chr2 H4|2 103.67 cM	0.999999999987074	-1.29258548309252e-11	1	0	0	220	14556
mouse chr13 D1|13 56.9 cM	mouse chr13 D1|13 56.9 cM	0.999999999987074	-1.29258548309252e-11	1	0	0	220	14556
mouse chr7 B3|7 29.07 cM	mouse chr7 B3|7 29.07 cM	0.999999999987074	-1.29258548309252e-11	1	0	0	220	14556
mouse chr2 C2|2 42.65 cM	mouse chr2 C2|2 42.65 cM	0.999999999987074	-1.29258548309252e-11	1	0	0	220	14556
mouse chr15 D3|15 35.48 cM	mouse chr15 D3|15 35.48 cM	0.999999999987074	-1.29258548309252e-11	1	0	0	220	14556
mouse chr4 D3|4 70.59 cM	mouse chr4 D3|4 70.59 cM	0.999999999987074	-1.29258548309252e-11	1	0	0	220	14556
mouse chr7 F5|7 86.11 cM	mouse chr7 F5|7 86.11 cM	0.999999999987074	-1.29258548309252e-11	1	0	0	220	14556
mouse chr9 F3|9 68.39 cM	mouse chr9 F3|9 68.39 cM	0.999999999987074	-1.29258548309252e-11	1	0	0	220	14556
mouse chr1 C1.3|1	mouse chr1 C1.3|1	0.999999999987074	-1.29258548309252e-11	1	0	0	220	14556
mouse chr15 D1|15 26.24 cM	mouse chr15 D1|15 26.24 cM	0.999999999987074	-1.29258548309252e-11	1	0	0	220	14556
mouse chr3 B|3 17.93 cM	mouse chr3 B|3 17.93 cM	0.999999999987074	-1.29258548309252e-11	1	0	0	220	14556
mouse chr11 D|11 63.54 cM	mouse chr11 D|11 63.54 cM	0.999999999987074	-1.29258548309252e-11	1	0	0	220	14556
mouse chr1 H3|1 76.96 cM	mouse chr1 H3|1 76.96 cM	0.999999999987074	-1.29258548309252e-11	1	0	0	220	14556
mouse chr4 C7|4 50.2 cM	mouse chr4 C7|4 50.2 cM	0.999999999987074	-1.29258548309252e-11	1	0	0	220	14556
mouse chr10 C1|10 40.25 cM	mouse chr10 C1|10 40.25 cM	0.999999999987074	-1.29258548309252e-11	1	0	0	220	14556
mouse chr16|16 B3-B4	mouse chr16|16 B3-B4	0.999999999987074	-1.29258548309252e-11	1	0	0	220	14556
mouse chr14 D1|14 33.16 cM	mouse chr14 D1|14 33.16 cM	0.999999999987074	-1.29258548309252e-11	1	0	0	220	14556
mouse chr5 G2|5 76.13 cM	mouse chr5 G2|5 76.13 cM	0.999999999987074	-1.29258548309252e-11	1	0	0	220	14556
mouse chr16 C3.1|16 45.36 cM	mouse chr16 C3.1|16 45.36 cM	0.999999999987074	-1.29258548309252e-11	1	0	0	220	14556
mouse chr3 C|3 21.72 cM	mouse chr3 C|3 21.72 cM	0.999999999987074	-1.29258548309252e-11	1	0	0	220	14556
mouse chr5 G1.1|5 64.18 cM	mouse chr5 G1.1|5 64.18 cM	0.999999999987074	-1.29258548309252e-11	1	0	0	220	14556
mouse chr9 A4|9 17.74 cM	mouse chr9 A4|9 17.74 cM	0.999999999987074	-1.29258548309252e-11	1	0	0	220	14556
mouse chr7 D3|7 47.25 cM	mouse chr7 D3|7 47.25 cM	0.999999999987074	-1.29258548309252e-11	1	0	0	220	14556
mouse chr11 C|11 51.29 cM	mouse chr11 C|11 51.29 cM	0.999999999987074	-1.29258548309252e-11	1	0	0	220	14556
mouse chr2 H4|2 103.6 cM	mouse chr2 H4|2 103.6 cM	0.999999999987074	-1.29258548309252e-11	1	0	0	220	14556
mouse chr5 B3|5 24.98 cM	mouse chr5 B3|5 24.98 cM	0.999999999987074	-1.29258548309252e-11	1	0	0	220	14556
mouse chr1 B|1 15.28 cM	mouse chr1 B|1 15.28 cM	0.999999999987074	-1.29258548309252e-11	1	0	0	220	14556
mouse chr9 F2|9 59.25 cM	mouse chr9 F2|9 59.25 cM	0.999999999987074	-1.29258548309252e-11	1	0	0	220	14556
mouse chr9 E3.1|9 47.06 cM	mouse chr9 E3.1|9 47.06 cM	0.999999999987074	-1.29258548309252e-11	1	0	0	220	14556
mouse chr4 D3|4 67.14 cM	mouse chr4 D3|4 67.14 cM	0.999999999987074	-1.29258548309252e-11	1	0	0	220	14556
mouse chr5 B1|5 16.67 cM	mouse chr5 B1|5 16.67 cM	0.999999999987074	-1.29258548309252e-11	1	0	0	220	14556
mouse chr2 A1|2 1.95 cM	mouse chr2 A1|2 1.95 cM	0.999999999987074	-1.29258548309252e-11	1	0	0	220	14556
mouse chr15 E1|15 38.56 cM	mouse chr15 E1|15 38.56 cM	0.999999999987074	-1.29258548309252e-11	1	0	0	220	14556
mouse chr10|10 B3-B4	mouse chr10|10 B3-B4	0.999999999987074	-1.29258548309252e-11	1	0	0	220	14556
mouse chr15 D3|15 35.95 cM	mouse chr15 D3|15 35.95 cM	0.999999999987074	-1.29258548309252e-11	1	0	0	220	14556
mouse chr14 E4|14 64.72 cM	mouse chr14 E4|14 64.72 cM	0.999999999987074	-1.29258548309252e-11	1	0	0	220	14556
mouse chr4 A1|4 3.68 cM	mouse chr4 A1|4 3.68 cM	0.999999999987074	-1.29258548309252e-11	1	0	0	220	14556
mouse chrX A1.3|X 16.37 cM	mouse chrX A1.3|X 16.37 cM	0.999999999987074	-1.29258548309252e-11	1	0	0	220	14556
mouse chr2 E3|2 55.8 cM	mouse chr2 E3|2 55.8 cM	0.999999999987074	-1.29258548309252e-11	1	0	0	220	14556
mouse chr12 C2|12 29.01 cM	mouse chr12 C2|12 29.01 cM	0.999999999987074	-1.29258548309252e-11	1	0	0	220	14556
mouse chr4 D2.3|4 64.78 cM	mouse chr4 D2.3|4 64.78 cM	0.999999999987074	-1.29258548309252e-11	1	0	0	220	14556
mouse chr16 C3.3|16 48.34 cM	mouse chr16 C3.3|16 48.34 cM	0.999999999987074	-1.29258548309252e-11	1	0	0	220	14556
mouse chr4 E2|4 87.58 cM	mouse chr4 E2|4 87.58 cM	0.999999999987074	-1.29258548309252e-11	1	0	0	220	14556
mouse chr2 H4|2 103.74 cM	mouse chr2 H4|2 103.74 cM	0.999999999987074	-1.29258548309252e-11	1	0	0	220	14556
mouse chr13 A2|13 6.05 cM	mouse chr13 A2|13 6.05 cM	0.999999999987074	-1.29258548309252e-11	1	0	0	220	14556
mouse chr2 F1|2 61.38 cM	mouse chr2 F1|2 61.38 cM	0.999999999987074	-1.29258548309252e-11	1	0	0	220	14556
mouse chr1 H3|1 81.04 cM	mouse chr1 H3|1 81.04 cM	0.999999999987074	-1.29258548309252e-11	1	0	0	220	14556
mouse chr13 A3.3|13 18.15 cM	mouse chr13 A3.3|13 18.15 cM	0.999999999987074	-1.29258548309252e-11	1	0	0	220	14556
mouse chr4 D2.2|4 57.91 cM	mouse chr4 D2.2|4 57.91 cM	0.999999999987074	-1.29258548309252e-11	1	0	0	220	14556
mouse chr2 75.41 cM|2 H1	mouse chr2 75.41 cM|2 H1	0.999999999987074	-1.29258548309252e-11	1	0	0	220	14556
mouse chr5 G2|5 75.18 cM	mouse chr5 G2|5 75.18 cM	0.999999999987074	-1.29258548309252e-11	1	0	0	220	14556
mouse chr4 E2|4 86.73 cM	mouse chr4 E2|4 86.73 cM	0.999999999987074	-1.29258548309252e-11	1	0	0	220	14556
mouse chr1 H3|1 79.3 cM	mouse chr1 H3|1 79.3 cM	0.999999999987074	-1.29258548309252e-11	1	0	0	220	14556
mouse chr5 A1|5	mouse chr5 A1|5	0.999999999987074	-1.29258548309252e-11	1	0	0	220	14556
mouse chr8 B3.2|8 33.38 cM	mouse chr8 B3.2|8 33.38 cM	0.999999999987074	-1.29258548309252e-11	1	0	0	220	14556
mouse chr2 H1|2 75.95 cM	mouse chr2 H1|2 75.95 cM	0.999999999987074	-1.29258548309252e-11	1	0	0	220	14556
mouse chr4 E2|4 87.61 cM	mouse chr4 E2|4 87.61 cM	0.999999999987074	-1.29258548309252e-11	1	0	0	220	14556
mouse chr7 F5|7 88.29 cM	mouse chr7 F5|7 88.29 cM	0.999999999987074	-1.29258548309252e-11	1	0	0	220	14556
mouse chr16 A3|16 11.4 cM	mouse chr16 A3|16 11.4 cM	0.999999999987074	-1.29258548309252e-11	1	0	0	220	14556
mouse chr12 C3|12 33.52 cM	mouse chr12 C3|12 33.52 cM	0.999999999987074	-1.29258548309252e-11	1	0	0	220	14556
mouse chr14 D3|14 39.63 cM	mouse chr14 D3|14 39.63 cM	0.999999999987074	-1.29258548309252e-11	1	0	0	220	14556
mouse chr19 3.72 cM|19 A	mouse chr19 3.72 cM|19 A	0.999999999987074	-1.29258548309252e-11	1	0	0	220	14556
mouse chr11 A1|11 3.61 cM	mouse chr11 A1|11 3.61 cM	0.999999999987074	-1.29258548309252e-11	1	0	0	220	14556
mouse chr13 B1|13 30.95 cM	mouse chr13 B1|13 30.95 cM	0.999999999987074	-1.29258548309252e-11	1	0	0	220	14556
mouse chr6 E3|6 52.83 cM	mouse chr6 E3|6 52.83 cM	0.999999999987074	-1.29258548309252e-11	1	0	0	220	14556
mouse chr12 A3|12 14.81 cM	mouse chr12 A3|12 14.81 cM	0.999999999987074	-1.29258548309252e-11	1	0	0	220	14556
mouse chr17 A3.3|17 13.28 cM	mouse chr17 A3.3|17 13.28 cM	0.999999999987074	-1.29258548309252e-11	1	0	0	220	14556
mouse chr4 E1|4 74.75 cM	mouse chr4 E1|4 74.75 cM	0.999999999987074	-1.29258548309252e-11	1	0	0	220	14556
mouse chr8 C3|8 41.55 cM	mouse chr8 C3|8 41.55 cM	0.999999999987074	-1.29258548309252e-11	1	0	0	220	14556
mouse chr18 B1|18 18.05 cM	mouse chr18 B1|18 18.05 cM	0.999999999987074	-1.29258548309252e-11	1	0	0	220	14556
mouse chr2 C3|2 48.21 cM	mouse chr2 C3|2 48.21 cM	0.999999999987074	-1.29258548309252e-11	1	0	0	220	14556
mouse chr2 H3|2 95.66 cM	mouse chr2 H3|2 95.66 cM	0.999999999987074	-1.29258548309252e-11	1	0	0	220	14556
mouse chr2 A1|2 3.15 cM	mouse chr2 A1|2 3.15 cM	0.999999999987074	-1.29258548309252e-11	1	0	0	220	14556
mouse chr11 B1.3|11 31.94 cM	mouse chr11 B1.3|11 31.94 cM	0.999999999987074	-1.29258548309252e-11	1	0	0	220	14556
mouse chr4 A5|4 14.57 cM	mouse chr4 A5|4 14.57 cM	0.999999999987074	-1.29258548309252e-11	1	0	0	220	14556
mouse chr19 A|19 3.16 cM	mouse chr19 A|19 3.16 cM	0.999999999987074	-1.29258548309252e-11	1	0	0	220	14556
mouse chr11 A3.1|11 13.81 cM	mouse chr11 A3.1|11 13.81 cM	0.999999999987074	-1.29258548309252e-11	1	0	0	220	14556
mouse chr7 F2|7 65.52 cM	mouse chr7 F2|7 65.52 cM	0.999999999987074	-1.29258548309252e-11	1	0	0	220	14556
mouse chr1 H2.2|1 72.64 cM	mouse chr1 H2.2|1 72.64 cM	0.999999999987074	-1.29258548309252e-11	1	0	0	220	14556
mouse chr6 D1|6 41.03 cM	mouse chr6 D1|6 41.03 cM	0.999999999987074	-1.29258548309252e-11	1	0	0	220	14556
mouse chr7 F1|7 59.31 cM	mouse chr7 F1|7 59.31 cM	0.999999999987074	-1.29258548309252e-11	1	0	0	220	14556
mouse chr4 A5|4 21.94 cM	mouse chr4 A5|4 21.94 cM	0.999999999987074	-1.29258548309252e-11	1	0	0	220	14556
mouse chr1 B|1 15.41 cM	mouse chr1 B|1 15.41 cM	0.999999999987074	-1.29258548309252e-11	1	0	0	220	14556
mouse chr1 H6|1 98.38 cM	mouse chr1 H6|1 98.38 cM	0.999999999987074	-1.29258548309252e-11	1	0	0	220	14556
mouse chrX A1.1|X 7.61 cM	mouse chrX A1.1|X 7.61 cM	0.999999999987074	-1.29258548309252e-11	1	0	0	220	14556
mouse chr13 D2.3|13 65.32 cM	mouse chr13 D2.3|13 65.32 cM	0.999999999987074	-1.29258548309252e-11	1	0	0	220	14556
mouse chr10 B2|10 22.91 cM	mouse chr10 B2|10 22.91 cM	0.999999999987074	-1.29258548309252e-11	1	0	0	220	14556
mouse chr11 B5|11 47.53 cM	mouse chr11 B5|11 47.53 cM	0.999999999987074	-1.29258548309252e-11	1	0	0	220	14556
mouse chr9 F3|9 62.46 cM	mouse chr9 F3|9 62.46 cM	0.999999999987074	-1.29258548309252e-11	1	0	0	220	14556
mouse chr13 B3|13 35.54 cM	mouse chr13 B3|13 35.54 cM	0.999999999987074	-1.29258548309252e-11	1	0	0	220	14556
mouse chr6 B2.3|6 23.82 cM	mouse chr6 B2.3|6 23.82 cM	0.999999999987074	-1.29258548309252e-11	1	0	0	220	14556
mouse chr1 A1|1 1.89 cM	mouse chr1 A1|1 1.89 cM	0.999999999987074	-1.29258548309252e-11	1	0	0	220	14556
mouse chr5 A3|5 10.36 cM	mouse chr5 A3|5 10.36 cM	0.999999999987074	-1.29258548309252e-11	1	0	0	220	14556
mouse chr6 G3|6	mouse chr6 G3|6	0.999999999987074	-1.29258548309252e-11	1	0	0	220	14556
mouse chr2 F1|2 61.84 cM	mouse chr2 F1|2 61.84 cM	0.999999999987074	-1.29258548309252e-11	1	0	0	220	14556
mouse chr5 G2|5 75.34 cM	mouse chr5 G2|5 75.34 cM	0.999999999987074	-1.29258548309252e-11	1	0	0	220	14556
mouse chr6|6 A3.2-A3.3	mouse chr6|6 A3.2-A3.3	0.999999999987074	-1.29258548309252e-11	1	0	0	220	14556
mouse chr4 D2.1|4 54.31 cM	mouse chr4 D2.1|4 54.31 cM	0.999999999987074	-1.29258548309252e-11	1	0	0	220	14556
mouse chr11 D|11 63.77 cM	mouse chr11 D|11 63.77 cM	0.999999999987074	-1.29258548309252e-11	1	0	0	220	14556
mouse chr7 F4	mouse chr7 F4	0.999999999987074	-1.29258548309252e-11	1	0	0	220	14556
mouse chr16 A3|16 10.94 cM	mouse chr16 A3|16 10.94 cM	0.999999999987074	-1.29258548309252e-11	1	0	0	220	14556
mouse chr5 B1|5 16.97 cM	mouse chr5 B1|5 16.97 cM	0.999999999987074	-1.29258548309252e-11	1	0	0	220	14556
mouse chr13 D1|13 51.96 cM	mouse chr13 D1|13 51.96 cM	0.999999999987074	-1.29258548309252e-11	1	0	0	220	14556
mouse chr12 E|12 52.9 cM	mouse chr12 E|12 52.9 cM	0.999999999987074	-1.29258548309252e-11	1	0	0	220	14556
mouse chr4 D2.2|4 57.93 cM	mouse chr4 D2.2|4 57.93 cM	0.999999999987074	-1.29258548309252e-11	1	0	0	220	14556
mouse chr2 E3|2 57.02 cM	mouse chr2 E3|2 57.02 cM	0.999999999987074	-1.29258548309252e-11	1	0	0	220	14556
mouse chr9 B|9 32.03 cM	mouse chr9 B|9 32.03 cM	0.999999999987074	-1.29258548309252e-11	1	0	0	220	14556
mouse chr15 E3|15 44.96 cM	mouse chr15 E3|15 44.96 cM	0.999999999987074	-1.29258548309252e-11	1	0	0	220	14556
mouse chr11 B5|11 47.95 cM	mouse chr11 B5|11 47.95 cM	0.999999999987074	-1.29258548309252e-11	1	0	0	220	14556
mouse chr11 A5|11 25.08 cM	mouse chr11 A5|11 25.08 cM	0.999999999987074	-1.29258548309252e-11	1	0	0	220	14556
mouse chr19 A|19 5.5 cM	mouse chr19 A|19 5.5 cM	0.999999999987074	-1.29258548309252e-11	1	0	0	220	14556
mouse chr9 F3|9 65.47 cM	mouse chr9 F3|9 65.47 cM	0.999999999987074	-1.29258548309252e-11	1	0	0	220	14556
mouse chr5 C3.1|5 33.67 cM	mouse chr5 C3.1|5 33.67 cM	0.999999999987074	-1.29258548309252e-11	1	0	0	220	14556
mouse chr7 B3|7 29.54 cM	mouse chr7 B3|7 29.54 cM	0.999999999987074	-1.29258548309252e-11	1	0	0	220	14556
mouse chr16 B5|16 29.53 cM	mouse chr16 B5|16 29.53 cM	0.999999999987074	-1.29258548309252e-11	1	0	0	220	14556
mouse chr9 D|9 42.26 cM	mouse chr9 D|9 42.26 cM	0.999999999987074	-1.29258548309252e-11	1	0	0	220	14556
mouse chr7 E3|7 57.85 cM	mouse chr7 E3|7 57.85 cM	0.999999999987074	-1.29258548309252e-11	1	0	0	220	14556
mouse chr4 E2|4 87.47 cM	mouse chr4 E2|4 87.47 cM	0.999999999987074	-1.29258548309252e-11	1	0	0	220	14556
mouse chr4 C7|4 50.44 cM	mouse chr4 C7|4 50.44 cM	0.999999999987074	-1.29258548309252e-11	1	0	0	220	14556
mouse chr7 B3|7 29.28 cM	mouse chr7 B3|7 29.28 cM	0.999999999987074	-1.29258548309252e-11	1	0	0	220	14556
mouse chr9 F4|9 74.36 cM	mouse chr9 F4|9 74.36 cM	0.999999999987074	-1.29258548309252e-11	1	0	0	220	14556
mouse chr6 E3|6 52.81 cM	mouse chr6 E3|6 52.81 cM	0.999999999987074	-1.29258548309252e-11	1	0	0	220	14556
mouse chr10 D2|10 66.65 cM	mouse chr10 D2|10 66.65 cM	0.999999999987074	-1.29258548309252e-11	1	0	0	220	14556
mouse chr4 A3|4 9.73 cM	mouse chr4 A3|4 9.73 cM	0.999999999987074	-1.29258548309252e-11	1	0	0	220	14556
mouse chr12 C1|12 25.61 cM	mouse chr12 C1|12 25.61 cM	0.999999999987074	-1.29258548309252e-11	1	0	0	220	14556
mouse chr2 C1.3|2 39.21 cM	mouse chr2 C1.3|2 39.21 cM	0.999999999987074	-1.29258548309252e-11	1	0	0	220	14556
mouse chr15 A1|15 4.16 cM	mouse chr15 A1|15 4.16 cM	0.999999999987074	-1.29258548309252e-11	1	0	0	220	14556
mouse chr17 B1|17 18.15 cM	mouse chr17 B1|17 18.15 cM	0.999999999987074	-1.29258548309252e-11	1	0	0	220	14556
mouse chr3 H4|3 82.52 cM	mouse chr3 H4|3 82.52 cM	0.999999999987074	-1.29258548309252e-11	1	0	0	220	14556
mouse chr11 B1.3|11 34.51 cM	mouse chr11 B1.3|11 34.51 cM	0.999999999987074	-1.29258548309252e-11	1	0	0	220	14556
mouse chr15|15 D1-D2	mouse chr15|15 D1-D2	0.999999999987074	-1.29258548309252e-11	1	0	0	220	14556
mouse chr11 A1|11 2.76 cM	mouse chr11 A1|11 2.76 cM	0.999999999987074	-1.29258548309252e-11	1	0	0	220	14556
mouse chr16 A3|16 11.34 cM	mouse chr16 A3|16 11.34 cM	0.999999999987074	-1.29258548309252e-11	1	0	0	220	14556
mouse chr11 C|11 50.85 cM	mouse chr11 C|11 50.85 cM	0.999999999987074	-1.29258548309252e-11	1	0	0	220	14556
mouse chr9 A4|9 16.66 cM	mouse chr9 A4|9 16.66 cM	0.999999999987074	-1.29258548309252e-11	1	0	0	220	14556
mouse chr6 D1|6 40.45 cM	mouse chr6 D1|6 40.45 cM	0.999999999987074	-1.29258548309252e-11	1	0	0	220	14556
mouse chr13 C1|13 41.38 cM	mouse chr13 C1|13 41.38 cM	0.999999999987074	-1.29258548309252e-11	1	0	0	220	14556
mouse chr13 51.93 cM|13 D1	mouse chr13 51.93 cM|13 D1	0.999999999987074	-1.29258548309252e-11	1	0	0	220	14556
mouse chr5 F|5 53.7 cM	mouse chr5 F|5 53.7 cM	0.999999999987074	-1.29258548309252e-11	1	0	0	220	14556
mouse chr17 A1|17 4.92 cM	mouse chr17 A1|17 4.92 cM	0.999999999987074	-1.29258548309252e-11	1	0	0	220	14556
mouse chr11 B5|11 46.88 cM	mouse chr11 B5|11 46.88 cM	0.999999999987074	-1.29258548309252e-11	1	0	0	220	14556
mouse chr2 F1|2 61.16 cM	mouse chr2 F1|2 61.16 cM	0.999999999987074	-1.29258548309252e-11	1	0	0	220	14556
mouse chr1 C3|1 36.46 cM	mouse chr1 C3|1 36.46 cM	0.999999999987074	-1.29258548309252e-11	1	0	0	220	14556
mouse chr11 A3.3|11 17.44 cM	mouse chr11 A3.3|11 17.44 cM	0.999999999987074	-1.29258548309252e-11	1	0	0	220	14556
mouse chr11 D|11 62.46 cM	mouse chr11 D|11 62.46 cM	0.999999999987074	-1.29258548309252e-11	1	0	0	220	14556
mouse chr2 F1|2 61.86 cM	mouse chr2 F1|2 61.86 cM	0.999999999987074	-1.29258548309252e-11	1	0	0	220	14556
mouse chr18 B3|18 19.67 cM	mouse chr18 B3|18 19.67 cM	0.999999999987074	-1.29258548309252e-11	1	0	0	220	14556
mouse chr14 E2.3|14 53.05 cM	mouse chr14 E2.3|14 53.05 cM	0.999999999987074	-1.29258548309252e-11	1	0	0	220	14556
mouse chr17 A1|17 3.59 cM	mouse chr17 A1|17 3.59 cM	0.999999999987074	-1.29258548309252e-11	1	0	0	220	14556
mouse chr7 A2|7 8.74 cM	mouse chr7 A2|7 8.74 cM	0.999999999987074	-1.29258548309252e-11	1	0	0	220	14556
mouse chr1 C1.3|1 28.96 cM	mouse chr1 C1.3|1 28.96 cM	0.999999999987074	-1.29258548309252e-11	1	0	0	220	14556
mouse chr17 A1|17 3.72 cM	mouse chr17 A1|17 3.72 cM	0.999999999987074	-1.29258548309252e-11	1	0	0	220	14556
mouse chr14 D3|14 40.29 cM	mouse chr14 D3|14 40.29 cM	0.999999999987074	-1.29258548309252e-11	1	0	0	220	14556
mouse chrX C3|X 41.05 cM	mouse chrX C3|X 41.05 cM	0.999999999987074	-1.29258548309252e-11	1	0	0	220	14556
mouse chr18 B3|18 20.2 cM	mouse chr18 B3|18 20.2 cM	0.999999999987074	-1.29258548309252e-11	1	0	0	220	14556
mouse chr5 F|5 57.29 cM	mouse chr5 F|5 57.29 cM	0.999999999987074	-1.29258548309252e-11	1	0	0	220	14556
mouse chr8 B3.3|8 33.88 cM	mouse chr8 B3.3|8 33.88 cM	0.999999999987074	-1.29258548309252e-11	1	0	0	220	14556
mouse chr1 B|1 19.51 cM	mouse chr1 B|1 19.51 cM	0.999999999987074	-1.29258548309252e-11	1	0	0	220	14556
mouse chr1 C1.3|1 29.12 cM	mouse chr1 C1.3|1 29.12 cM	0.999999999987074	-1.29258548309252e-11	1	0	0	220	14556
mouse chrX D|X 46.08 cM	mouse chrX D|X 46.08 cM	0.999999999987074	-1.29258548309252e-11	1	0	0	220	14556
mouse chr10 B4|10 32.37 cM	mouse chr10 B4|10 32.37 cM	0.999999999987074	-1.29258548309252e-11	1	0	0	220	14556
mouse chr1 D|1 45.53 cM	mouse chr1 D|1 45.53 cM	0.999999999987074	-1.29258548309252e-11	1	0	0	220	14556
mouse chr13 A3.2|13 13.19 cM	mouse chr13 A3.2|13 13.19 cM	0.999999999987074	-1.29258548309252e-11	1	0	0	220	14556
mouse chr1 H3|1 78.02 cM	mouse chr1 H3|1 78.02 cM	0.999999999987074	-1.29258548309252e-11	1	0	0	220	14556
mouse chr5 B1|5 16.9 cM	mouse chr5 B1|5 16.9 cM	0.999999999987074	-1.29258548309252e-11	1	0	0	220	14556
mouse chr3 H3|3 76.96 cM	mouse chr3 H3|3 76.96 cM	0.999999999987074	-1.29258548309252e-11	1	0	0	220	14556
mouse chr9 E3.3|9 51.36 cM	mouse chr9 E3.3|9 51.36 cM	0.999999999987074	-1.29258548309252e-11	1	0	0	220	14556
mouse chr5 F|5 61.99 cM	mouse chr5 F|5 61.99 cM	0.999999999987074	-1.29258548309252e-11	1	0	0	220	14556
mouse chr8 D3|8 53.14 cM	mouse chr8 D3|8 53.14 cM	0.999999999987074	-1.29258548309252e-11	1	0	0	220	14556
mouse chr4 B2|4 28.57 cM	mouse chr4 B2|4 28.57 cM	0.999999999987074	-1.29258548309252e-11	1	0	0	220	14556
mouse chr3 C|3 25.24 cM	mouse chr3 C|3 25.24 cM	0.999999999987074	-1.29258548309252e-11	1	0	0	220	14556
mouse chr16 A1|16 10.07 cM	mouse chr16 A1|16 10.07 cM	0.999999999987074	-1.29258548309252e-11	1	0	0	220	14556
mouse chr4 E2|4 87.55 cM	mouse chr4 E2|4 87.55 cM	0.999999999987074	-1.29258548309252e-11	1	0	0	220	14556
mouse chr10 B4|10 32.25 cM	mouse chr10 B4|10 32.25 cM	0.999999999987074	-1.29258548309252e-11	1	0	0	220	14556
mouse chr1 H6|1 97.01 cM	mouse chr1 H6|1 97.01 cM	0.999999999987074	-1.29258548309252e-11	1	0	0	220	14556
mouse chr15 D3|15 36.04 cM	mouse chr15 D3|15 36.04 cM	0.999999999987074	-1.29258548309252e-11	1	0	0	220	14556
mouse chr9 C|9 36.27 cM	mouse chr9 C|9 36.27 cM	0.999999999987074	-1.29258548309252e-11	1	0	0	220	14556
mouse chr5 E3|5 47.77 cM	mouse chr5 E3|5 47.77 cM	0.999999999987074	-1.29258548309252e-11	1	0	0	220	14556
mouse chr7 A3|7 16.11 cM	mouse chr7 A3|7 16.11 cM	0.999999999987074	-1.29258548309252e-11	1	0	0	220	14556
mouse chr11 D|11 63.82 cM	mouse chr11 D|11 63.82 cM	0.999999999987074	-1.29258548309252e-11	1	0	0	220	14556
mouse chr6 F1|6 57.02 cM	mouse chr6 F1|6 57.02 cM	0.999999999987074	-1.29258548309252e-11	1	0	0	220	14556
mouse chr4 A2|4 6.7 cM	mouse chr4 A2|4 6.7 cM	0.999999999987074	-1.29258548309252e-11	1	0	0	220	14556
mouse chr17 E2|17 48.57 cM	mouse chr17 E2|17 48.57 cM	0.999999999987074	-1.29258548309252e-11	1	0	0	220	14556
mouse chr5 74.73 cM|5 G2	mouse chr5 74.73 cM|5 G2	0.999999999987074	-1.29258548309252e-11	1	0	0	220	14556
mouse chr12 D1|12 38.14 cM	mouse chr12 D1|12 38.14 cM	0.999999999987074	-1.29258548309252e-11	1	0	0	220	14556
mouse chr7 F3|7 81.27 cM	mouse chr7 F3|7 81.27 cM	0.999999999987074	-1.29258548309252e-11	1	0	0	220	14556
mouse chr7 F4|7 84.89 cM	mouse chr7 F4|7 84.89 cM	0.999999999987074	-1.29258548309252e-11	1	0	0	220	14556
mouse chr19 A|19 3.81 cM	mouse chr19 A|19 3.81 cM	0.999999999987074	-1.29258548309252e-11	1	0	0	220	14556
mouse chr11 B5|11 47.59 cM	mouse chr11 B5|11 47.59 cM	0.999999999987074	-1.29258548309252e-11	1	0	0	220	14556
mouse chr15 C|15 19.18 cM	mouse chr15 C|15 19.18 cM	0.999999999987074	-1.29258548309252e-11	1	0	0	220	14556
mouse chr1 A3|1 5.32 cM	mouse chr1 A3|1 5.32 cM	0.999999999987074	-1.29258548309252e-11	1	0	0	220	14556
mouse chr2 H2|2	mouse chr2 H2|2	0.999999999987074	-1.29258548309252e-11	1	0	0	220	14556
mouse chr9 F1|9 55.03 cM	mouse chr9 F1|9 55.03 cM	0.999999999987074	-1.29258548309252e-11	1	0	0	220	14556
mouse chr19|19 C3-D1	mouse chr19|19 C3-D1	0.999999999987074	-1.29258548309252e-11	1	0	0	220	14556
mouse chr19 40.41 cM|19 D1	mouse chr19 40.41 cM|19 D1	0.999999999987074	-1.29258548309252e-11	1	0	0	220	14556
mouse chr11 D|11 63.95 cM	mouse chr11 D|11 63.95 cM	0.999999999987074	-1.29258548309252e-11	1	0	0	220	14556
mouse chr6 C3|6 36.14 cM	mouse chr6 C3|6 36.14 cM	0.999999999987074	-1.29258548309252e-11	1	0	0	220	14556
[truncated: 1,728 more rows]
