# Supplementary material for: Repeated LPS induces training and tolerance of microglial responses across brain regions
Source: J Neuroinflammation. 2024 Sep 20;21:233. doi: 10.1186/s12974-024-03198-1 (PMC11414187; doi:10.1186/s12974-024-03198-1)
Supplement: Supplementary file 7 — Supplementary Material 7. File S1: Homer software output for transcription factor motif analysis of 2xLPS-sensitive cluster gene promoters. Related to Figures 4A and C. [file 12974_2024_3198_MOESM7_ESM.zip › 2xLPS_cluster_genes_output/homerResults/motif28.motif]

>GTTGGTGGTGGT	23-GTTGGTGGTGGT,BestGuess:ZBTB7C/MA0695.1/Jaspar(0.711)	9.783124	-15.170443	0	T:30.0(13.89%),B:633.6(4.78%),P:1e-6
0.071	0.001	0.865	0.063
0.041	0.186	0.115	0.658
0.033	0.001	0.129	0.837
0.001	0.001	0.958	0.040
0.001	0.104	0.712	0.183
0.103	0.033	0.070	0.794
0.020	0.001	0.938	0.041
0.072	0.031	0.877	0.020
0.086	0.001	0.165	0.748
0.106	0.049	0.844	0.001
0.001	0.066	0.892	0.041
0.028	0.062	0.025	0.885
