# Supplementary material for: Repeated LPS induces training and tolerance of microglial responses across brain regions
Source: J Neuroinflammation. 2024 Sep 20;21:233. doi: 10.1186/s12974-024-03198-1 (PMC11414187; doi:10.1186/s12974-024-03198-1)
Supplement: Supplementary file 7 — Supplementary Material 7. File S1: Homer software output for transcription factor motif analysis of 2xLPS-sensitive cluster gene promoters. Related to Figures 4A and C. [file 12974_2024_3198_MOESM7_ESM.zip › 2xLPS_cluster_genes_output/interactions.txt]

TermID	Term	Enrichment	logP	Genes in Term	Target Genes in Term	Fraction of Targets in Term	Total Target Genes	Total Genes	Entrez Gene IDs	Gene Symbols
18033	Nfkb1 (nuclear factor of kappa light polypeptide gene enhancer in B cells 1, p105)	3.31613999527188e-09	-19.5244643824488	16	7	0.0608695652173913	115	6802	80859,16193,26410,18034,18033,18035,20339	Nfkbiz,Il6,Map3k8,Nfkb2,Nfkb1,Nfkbia,Sele
14082	Fadd (Fas (TNFRSF6)-associated via death domain)	2.24453747359102e-06	-13.0070110831226	14	5	0.0434782608695652	115	6802	21926,12633,19766,21929,11796	Tnf,Cflar,Ripk1,Tnfaip3,Birc3
21929	Tnfaip3 (tumor necrosis factor, alpha-induced protein 3)	2.64951436626288e-05	-10.5385490997799	22	5	0.0434782608695652	115	6802	21929,19766,21926,414084,57783	Tnfaip3,Ripk1,Tnf,Tnip3,Tnip1
80859	Nfkbiz (nuclear factor of kappa light polypeptide gene enhancer in B cells inhibitor, zeta)	4.59376384830517e-05	-9.98822576639872	5	3	0.0260869565217391	115	6802	16193,18034,18033	Il6,Nfkb2,Nfkb1
72512	Tmem173 (transmembrane protein 173)	4.59376384830517e-05	-9.98822576639872	5	3	0.0260869565217391	115	6802	20128,24110,384309	Trim30a,Usp18,Trim56
21937	Tnfrsf1a (tumor necrosis factor receptor superfamily, member 1a)	6.81048432776796e-05	-9.59446222725432	14	4	0.0347826086956522	115	6802	21929,19766,21926,57783	Tnfaip3,Ripk1,Tnf,Tnip1
19697	Rela (v-rel reticuloendotheliosis viral oncogene homolog A (avian))	0.000177028733032145	-8.63919850505016	32	5	0.0434782608695652	115	6802	16193,18035,18033,18034,20339	Il6,Nfkbia,Nfkb1,Nfkb2,Sele
12398	Cbfa2t3 (CBFA2/RUNX1 translocation partner 3)	0.000283395721466866	-8.16866632797456	2	2	0.0173913043478261	115	6802	12394,20375	Runx1,Spi1
12772	Ccr2 (chemokine (C-C motif) receptor 2)	0.000283395721466866	-8.16866632797456	2	2	0.0173913043478261	115	6802	20296,20306	Ccl2,Ccl7
10549	PRDX4 (peroxiredoxin 4)	0.000283395721466866	-8.16866632797456	2	2	0.0173913043478261	115	6802	12013,16706	Bach1,Ksr1
19698	Relb (avian reticuloendotheliosis viral (v-rel) oncogene related B)	0.000283395721466866	-8.16866632797456	2	2	0.0173913043478261	115	6802	18033,18034	Nfkb1,Nfkb2
16151	Ikbkg (inhibitor of kappaB kinase gamma)	0.000314030751472656	-8.06601964222501	36	5	0.0434782608695652	115	6802	80859,18035,21926,19766,21929	Nfkbiz,Nfkbia,Tnf,Ripk1,Tnfaip3
13796	Emx1 (empty spiracles homeobox 1)	0.000367203380330792	-7.90959469356643	9	3	0.0260869565217391	115	6802	16391,54123,20375	Irf9,Irf7,Spi1
26410	Map3k8 (mitogen-activated protein kinase kinase kinase 8)	0.000840768424243145	-7.08119429352733	3	2	0.0173913043478261	115	6802	18033,19766	Nfkb1,Ripk1
244349	Kat6a (K(lysine) acetyltransferase 6A)	0.000840768424243145	-7.08119429352733	3	2	0.0173913043478261	115	6802	12394,20375	Runx1,Spi1
9261	MAPKAPK2 (MAPK activated protein kinase 2)	0.00166293210068939	-6.39917290901596	4	2	0.0173913043478261	115	6802	22695,15507	Zfp36,Hspb1
57783	Tnip1 (TNFAIP3 interacting protein 1)	0.00166293210068939	-6.39917290901596	4	2	0.0173913043478261	115	6802	21926,21929	Tnf,Tnfaip3
16176	Il1b (interleukin 1 beta)	0.00166293210068939	-6.39917290901596	4	2	0.0173913043478261	115	6802	19766,21929	Ripk1,Tnfaip3
17134	Mafg (v-maf musculoaponeurotic fibrosarcoma oncogene family, protein G (avian))	0.00166293210068939	-6.39917290901596	4	2	0.0173913043478261	115	6802	12013,18024	Bach1,Nfe2l2
12520	Cd81 (CD81 antigen)	0.00166293210068939	-6.39917290901596	4	2	0.0173913043478261	115	6802	66141,80876	Ifitm3,Ifitm2
21926	Tnf (tumor necrosis factor)	0.00193478275185873	-6.2477602317447	32	4	0.0347826086956522	115	6802	21929,22695,19766,57783	Tnfaip3,Zfp36,Ripk1,Tnip1
56086	Set (SET nuclear oncogene)	0.00217325642396008	-6.13152858008628	33	4	0.0347826086956522	115	6802	19309,14828,12444,12394	Pygm,Hspa5,Ccnd2,Runx1
8239	USP9X (ubiquitin specific peptidase 9 X-linked)	0.00274092840885378	-5.89945858062579	5	2	0.0173913043478261	115	6802	17698,16706	Msn,Ksr1
20852	Stat6 (signal transducer and activator of transcription 6)	0.00274092840885378	-5.89945858062579	5	2	0.0173913043478261	115	6802	547253,16190	Parp14,Il4ra
18126	Nos2 (nitric oxide synthase 2, inducible)	0.00406602170807378	-5.50509022486407	6	2	0.0173913043478261	115	6802	18033,19225	Nfkb1,Ptgs2
103583	Fbxw11 (F-box and WD-40 domain protein 11)	0.00406602170807378	-5.50509022486407	6	2	0.0173913043478261	115	6802	18035,53608	Nfkbia,Map3k6
17135	Mafk (v-maf musculoaponeurotic fibrosarcoma oncogene family, protein K (avian))	0.00406602170807378	-5.50509022486407	6	2	0.0173913043478261	115	6802	12013,18024	Bach1,Nfe2l2
16193	Il6 (interleukin 6)	0.00406602170807378	-5.50509022486407	6	2	0.0173913043478261	115	6802	18033,80859	Nfkb1,Nfkbiz
18034	Nfkb2 (nuclear factor of kappa light polypeptide gene enhancer in B cells 2, p49/p100)	0.00406602170807378	-5.50509022486407	6	2	0.0173913043478261	115	6802	80859,18033	Nfkbiz,Nfkb1
5708	PSMD2 (proteasome 26S subunit, non-ATPase 2)	0.00406602170807378	-5.50509022486407	6	2	0.0173913043478261	115	6802	16706,17698	Ksr1,Msn
19766	Ripk1 (receptor (TNFRSF)-interacting serine-threonine kinase 1)	0.00435135050805545	-5.43726902044284	20	3	0.0260869565217391	115	6802	21926,21929,26410	Tnf,Tnfaip3,Map3k8
12234	Btrc (beta-transducin repeat containing protein)	0.00435135050805545	-5.43726902044284	20	3	0.0260869565217391	115	6802	18024,53608,18035	Nfe2l2,Map3k6,Nfkbia
22034	Traf6 (TNF receptor-associated factor 6)	0.00525142800972451	-5.24925523751211	95	6	0.0521739130434783	115	6802	21929,54123,19766,73914,16172,14828	Tnfaip3,Irf7,Ripk1,Irak3,Il17ra,Hspa5
12571	Cdk6 (cyclin-dependent kinase 6)	0.00562969419512893	-5.17970015533437	7	2	0.0173913043478261	115	6802	12394,12444	Runx1,Ccnd2
77134	Hnrnpa0 (heterogeneous nuclear ribonucleoprotein A0)	0.00562969419512893	-5.17970015533437	7	2	0.0173913043478261	115	6802	21926,19225	Tnf,Ptgs2
18854	Pml (promyelocytic leukemia)	0.0057356485385224	-5.16105445048356	22	3	0.0260869565217391	115	6802	20375,12394,235320	Spi1,Runx1,Zbtb16
22030	Traf2 (TNF receptor-associated factor 2)	0.00735582817976518	-4.91226233034794	24	3	0.0260869565217391	115	6802	11796,21929,19766	Birc3,Tnfaip3,Ripk1
29864	Rnf11 (ring finger protein 11)	0.00943976621323736	-4.66282406467829	9	2	0.0173913043478261	115	6802	19766,21929	Ripk1,Tnfaip3
5111	PCNA (proliferating cell nuclear antigen)	0.00943976621323736	-4.66282406467829	9	2	0.0173913043478261	115	6802	17873,12575	Gadd45b,Cdkn1a
16396	Itch (itchy, E3 ubiquitin protein ligase)	0.0113379347665962	-4.47960111661605	28	3	0.0260869565217391	115	6802	12633,19766,66141	Cflar,Ripk1,Ifitm3
13857	Epor (erythropoietin receptor)	0.0116701769199115	-4.45071867256624	10	2	0.0173913043478261	115	6802	18708,19246	Pik3r1,Ptpn1
50868	Keap1 (kelch-like ECH-associated protein 1)	0.0116701769199115	-4.45071867256624	10	2	0.0173913043478261	115	6802	235320,18024	Zbtb16,Nfe2l2
16452	Jak2 (Janus kinase 2)	0.0124928480319392	-4.38259895586328	29	3	0.0260869565217391	115	6802	18708,19246,12702	Pik3r1,Ptpn1,Socs3
17874	Myd88 (myeloid differentiation primary response gene 88)	0.0137127978356912	-4.28942573360272	30	3	0.0260869565217391	115	6802	11796,54123,14828	Birc3,Irf7,Hspa5
17869	Myc (myelocytomatosis oncogene)	0.014498386176467	-4.2337179339244	56	4	0.0347826086956522	115	6802	21825,12575,12444,16391	Thbs1,Cdkn1a,Ccnd2,Irf9
12304	Pdia4 (protein disulfide isomerase associated 4)	0.0169067921200086	-4.0800398372013	1	1	0.00869565217391304	115	6802	14828	Hspa5
6154	RPL26 (ribosomal protein L26)	0.0169067921200086	-4.0800398372013	1	1	0.00869565217391304	115	6802	16706	Ksr1
664618	HSP90AB4P (heat shock protein 90 alpha family class B member 4, pseudogene)	0.0169067921200086	-4.0800398372013	1	1	0.00869565217391304	115	6802	16706	Ksr1
3630	INS (insulin)	0.0169067921200086	-4.0800398372013	1	1	0.00869565217391304	115	6802	15507	Hspb1
17969	Ncf1 (neutrophil cytosolic factor 1)	0.0169067921200086	-4.0800398372013	1	1	0.00869565217391304	115	6802	18024	Nfe2l2
2318	FLNC (filamin C)	0.0169067921200086	-4.0800398372013	1	1	0.00869565217391304	115	6802	16706	Ksr1
114143	Atp6v0b (ATPase, H+ transporting, lysosomal V0 subunit B)	0.0169067921200086	-4.0800398372013	1	1	0.00869565217391304	115	6802	66141	Ifitm3
3126069	E1A (E1A)	0.0169067921200086	-4.0800398372013	1	1	0.00869565217391304	115	6802	12575	Cdkn1a
53918	PELO (pelota mRNA surveillance and ribosome rescue factor)	0.0169067921200086	-4.0800398372013	1	1	0.00869565217391304	115	6802	16706	Ksr1
347733	TUBB2B (tubulin beta 2B class IIb)	0.0169067921200086	-4.0800398372013	1	1	0.00869565217391304	115	6802	16706	Ksr1
400	ARL1 (ADP ribosylation factor like GTPase 1)	0.0169067921200086	-4.0800398372013	1	1	0.00869565217391304	115	6802	16706	Ksr1
257397	TAB3 (TGF-beta activated kinase 1 (MAP3K7) binding protein 3)	0.0169067921200086	-4.0800398372013	1	1	0.00869565217391304	115	6802	20128	Trim30a
9524	TECR (trans-2,3-enoyl-CoA reductase)	0.0169067921200086	-4.0800398372013	1	1	0.00869565217391304	115	6802	16706	Ksr1
55798	METTL2B (methyltransferase like 2B)	0.0169067921200086	-4.0800398372013	1	1	0.00869565217391304	115	6802	16706	Ksr1
644669	LOC644669 (ankyrin repeat domain 30B pseudogene)	0.0169067921200086	-4.0800398372013	1	1	0.00869565217391304	115	6802	16706	Ksr1
2483	FRG1 (FSHD region gene 1)	0.0169067921200086	-4.0800398372013	1	1	0.00869565217391304	115	6802	16706	Ksr1
11370	Acadvl (acyl-Coenzyme A dehydrogenase, very long chain)	0.0169067921200086	-4.0800398372013	1	1	0.00869565217391304	115	6802	12702	Socs3
5966	REL (REL proto-oncogene, NF-kB subunit)	0.0169067921200086	-4.0800398372013	1	1	0.00869565217391304	115	6802	18033	Nfkb1
16145	Igtp (interferon gamma induced GTPase)	0.0169067921200086	-4.0800398372013	1	1	0.00869565217391304	115	6802	21822	Tgtp1
16334	Ins2 (insulin II)	0.0169067921200086	-4.0800398372013	1	1	0.00869565217391304	115	6802	14828	Hspa5
5465	PPARA (peroxisome proliferator activated receptor alpha)	0.0169067921200086	-4.0800398372013	1	1	0.00869565217391304	115	6802	17873	Gadd45b
64326	COP1 (COP1 E3 ubiquitin ligase)	0.0169067921200086	-4.0800398372013	1	1	0.00869565217391304	115	6802	211770	Trib1
4097	MAFG (MAF bZIP transcription factor G)	0.0169067921200086	-4.0800398372013	1	1	0.00869565217391304	115	6802	12013	Bach1
67397	Erp29 (endoplasmic reticulum protein 29)	0.0169067921200086	-4.0800398372013	1	1	0.00869565217391304	115	6802	14828	Hspa5
3665	IRF7 (interferon regulatory factor 7)	0.0169067921200086	-4.0800398372013	1	1	0.00869565217391304	115	6802	17472	Gbp4
23336	SYNM (synemin)	0.0169067921200086	-4.0800398372013	1	1	0.00869565217391304	115	6802	12013	Bach1
22671	Rnf112 (ring finger protein 112)	0.0169067921200086	-4.0800398372013	1	1	0.00869565217391304	115	6802	235320	Zbtb16
4157	MC1R (melanocortin 1 receptor)	0.0169067921200086	-4.0800398372013	1	1	0.00869565217391304	115	6802	16706	Ksr1
5156	PDGFRA (platelet derived growth factor receptor alpha)	0.0169067921200086	-4.0800398372013	1	1	0.00869565217391304	115	6802	18708	Pik3r1
51070	NOSIP (nitric oxide synthase interacting protein)	0.0169067921200086	-4.0800398372013	1	1	0.00869565217391304	115	6802	16706	Ksr1
3313	HSPA9 (heat shock protein family A (Hsp70) member 9)	0.0169067921200086	-4.0800398372013	1	1	0.00869565217391304	115	6802	16706	Ksr1
12399	Runx3 (runt related transcription factor 3)	0.0169067921200086	-4.0800398372013	1	1	0.00869565217391304	115	6802	12394	Runx1
20230	Satb1 (special AT-rich sequence binding protein 1)	0.0169067921200086	-4.0800398372013	1	1	0.00869565217391304	115	6802	235320	Zbtb16
224143	Poglut1 (protein O-glucosyltransferase 1)	0.0169067921200086	-4.0800398372013	1	1	0.00869565217391304	115	6802	14828	Hspa5
127254	ERICH3 (glutamate rich 3)	0.0169067921200086	-4.0800398372013	1	1	0.00869565217391304	115	6802	12013	Bach1
17472	Gbp4 (guanylate binding protein 4)	0.0169067921200086	-4.0800398372013	1	1	0.00869565217391304	115	6802	54123	Irf7
6748	SSR4 (signal sequence receptor subunit 4)	0.0169067921200086	-4.0800398372013	1	1	0.00869565217391304	115	6802	16706	Ksr1
14231	Fkbp7 (FK506 binding protein 7)	0.0169067921200086	-4.0800398372013	1	1	0.00869565217391304	115	6802	14828	Hspa5
57547	ZNF624 (zinc finger protein 624)	0.0169067921200086	-4.0800398372013	1	1	0.00869565217391304	115	6802	17698	Msn
18606	Enpp2 (ectonucleotide pyrophosphatase/phosphodiesterase 2)	0.0169067921200086	-4.0800398372013	1	1	0.00869565217391304	115	6802	18033	Nfkb1
7018	TF (transferrin)	0.0169067921200086	-4.0800398372013	1	1	0.00869565217391304	115	6802	83397	Akap12
9693	RAPGEF2 (Rap guanine nucleotide exchange factor 2)	0.0169067921200086	-4.0800398372013	1	1	0.00869565217391304	115	6802	17698	Msn
12478	Cd19 (CD19 antigen)	0.0169067921200086	-4.0800398372013	1	1	0.00869565217391304	115	6802	18708	Pik3r1
79255	Atf4 (activating transcription factor 4)	0.0169067921200086	-4.0800398372013	1	1	0.00869565217391304	115	6802	18024	Nfe2l2
69191	Pdia2 (protein disulfide isomerase associated 2)	0.0169067921200086	-4.0800398372013	1	1	0.00869565217391304	115	6802	14828	Hspa5
397519	CS (citrate synthase)	0.0169067921200086	-4.0800398372013	1	1	0.00869565217391304	115	6802	15507	Hspb1
2288	FKBP4 (FKBP prolyl isomerase 4)	0.0169067921200086	-4.0800398372013	1	1	0.00869565217391304	115	6802	16706	Ksr1
14842	Gsx1 (GS homeobox 1)	0.0169067921200086	-4.0800398372013	1	1	0.00869565217391304	115	6802	16391	Irf9
57247	Zfp276 (zinc finger protein (C2H2 type) 276)	0.0169067921200086	-4.0800398372013	1	1	0.00869565217391304	115	6802	18033	Nfkb1
21938	Tnfrsf1b (tumor necrosis factor receptor superfamily, member 1b)	0.0169067921200086	-4.0800398372013	1	1	0.00869565217391304	115	6802	21926	Tnf
67010	Rbm7 (RNA binding motif protein 7)	0.0169067921200086	-4.0800398372013	1	1	0.00869565217391304	115	6802	21926	Tnf
13661	Ehf (ets homologous factor)	0.0169067921200086	-4.0800398372013	1	1	0.00869565217391304	115	6802	80859	Nfkbiz
10541	ANP32B (acidic nuclear phosphoprotein 32 family member B)	0.0169067921200086	-4.0800398372013	1	1	0.00869565217391304	115	6802	16706	Ksr1
10788	IQGAP2 (IQ motif containing GTPase activating protein 2)	0.0169067921200086	-4.0800398372013	1	1	0.00869565217391304	115	6802	16706	Ksr1
54495	TMX3 (thioredoxin related transmembrane protein 3)	0.0169067921200086	-4.0800398372013	1	1	0.00869565217391304	115	6802	16706	Ksr1
17986	Ndp (Norrie disease (pseudoglioma) (human))	0.0169067921200086	-4.0800398372013	1	1	0.00869565217391304	115	6802	14366	Fzd4
23764	MAFF (MAF bZIP transcription factor F)	0.0169067921200086	-4.0800398372013	1	1	0.00869565217391304	115	6802	12013	Bach1
399396	nedd4l.S (neural precursor cell expressed, developmentally down-regulated 4-like, E3 ubiquitin protein ligase S homeolog)	0.0169067921200086	-4.0800398372013	1	1	0.00869565217391304	115	6802	20393	Sgk1
15930	Ido1 (indoleamine 2,3-dioxygenase 1)	0.0169067921200086	-4.0800398372013	1	1	0.00869565217391304	115	6802	12702	Socs3
25601	Oprm1 (opioid receptor, mu 1)	0.0169067921200086	-4.0800398372013	1	1	0.00869565217391304	115	6802	57783	Tnip1
98053	Gtf2f1 (general transcription factor IIF, polypeptide 1)	0.0169067921200086	-4.0800398372013	1	1	0.00869565217391304	115	6802	12609	Cebpd
5496	PPM1G (protein phosphatase, Mg2+/Mn2+ dependent 1G)	0.0169067921200086	-4.0800398372013	1	1	0.00869565217391304	115	6802	16706	Ksr1
80724	ACAD10 (acyl-CoA dehydrogenase family member 10)	0.0169067921200086	-4.0800398372013	1	1	0.00869565217391304	115	6802	17698	Msn
3937	LCP2 (lymphocyte cytosolic protein 2)	0.0169067921200086	-4.0800398372013	1	1	0.00869565217391304	115	6802	23880	Fyb
57470	LRRC47 (leucine rich repeat containing 47)	0.0169067921200086	-4.0800398372013	1	1	0.00869565217391304	115	6802	16706	Ksr1
854708	SGA1 (glucan 1,4-alpha-glucosidase)	0.0169067921200086	-4.0800398372013	1	1	0.00869565217391304	115	6802	15507	Hspb1
103889	Hoxb2 (homeobox B2)	0.0169067921200086	-4.0800398372013	1	1	0.00869565217391304	115	6802	381308	Ifi211
226641	Atf6 (activating transcription factor 6)	0.0169067921200086	-4.0800398372013	1	1	0.00869565217391304	115	6802	14828	Hspa5
91607	SLFN11 (schlafen family member 11)	0.0169067921200086	-4.0800398372013	1	1	0.00869565217391304	115	6802	16706	Ksr1
7975	MAFK (MAF bZIP transcription factor K)	0.0169067921200086	-4.0800398372013	1	1	0.00869565217391304	115	6802	12013	Bach1
7128	TNFAIP3 (TNF alpha induced protein 3)	0.0169067921200086	-4.0800398372013	1	1	0.00869565217391304	115	6802	16172	Il17ra
115207	KCTD12 (potassium channel tetramerization domain containing 12)	0.0169067921200086	-4.0800398372013	1	1	0.00869565217391304	115	6802	16706	Ksr1
18181	Nrf1 (nuclear respiratory factor 1)	0.0169067921200086	-4.0800398372013	1	1	0.00869565217391304	115	6802	18024	Nfe2l2
283742	FAM98B (family with sequence similarity 98 member B)	0.0169067921200086	-4.0800398372013	1	1	0.00869565217391304	115	6802	16706	Ksr1
571	BACH1 (BTB domain and CNC homolog 1)	0.0169067921200086	-4.0800398372013	1	1	0.00869565217391304	115	6802	12013	Bach1
6767	ST13 (ST13 Hsp70 interacting protein)	0.0169067921200086	-4.0800398372013	1	1	0.00869565217391304	115	6802	16706	Ksr1
328572	Ep300 (E1A binding protein p300)	0.0177673053507596	-4.03039528867657	33	3	0.0260869565217391	115	6802	18708,20375,12394	Pik3r1,Spi1,Runx1
15416	Hoxb8 (homeobox B8)	0.0195711618580068	-3.93369812999527	13	2	0.0173913043478261	115	6802	16391,54123	Irf9,Irf7
52440	Tax1bp1 (Tax1 (human T cell leukemia virus type I) binding protein 1)	0.0195711618580068	-3.93369812999527	13	2	0.0173913043478261	115	6802	19766,21929	Ripk1,Tnfaip3
1642	DDB1 (damage specific DNA binding protein 1)	0.0225837118028521	-3.79052634923299	14	2	0.0173913043478261	115	6802	12575,16706	Cdkn1a,Ksr1
7157	TP53 (tumor protein p53)	0.0225837118028521	-3.79052634923299	14	2	0.0173913043478261	115	6802	381308,53325	Ifi211,Banp
20218	Khdrbs1 (KH domain containing, RNA binding, signal transduction associated 1)	0.0225837118028521	-3.79052634923299	14	2	0.0173913043478261	115	6802	19766,170791	Ripk1,Rbm39
10155	TRIM28 (tripartite motif containing 28)	0.0225837118028521	-3.79052634923299	14	2	0.0173913043478261	115	6802	16706,18024	Ksr1,Nfe2l2
20466	Sin3a (transcriptional regulator, SIN3A (yeast))	0.0258552807837007	-3.65524041325478	38	3	0.0260869565217391	115	6802	12394,20375,17122	Runx1,Spi1,Mxd4
16337	Insr (insulin receptor)	0.0291352319958233	-3.53580711563098	16	2	0.0173913043478261	115	6802	12702,18708	Socs3,Pik3r1
18024	Nfe2l2 (nuclear factor, erythroid derived 2, like 2)	0.0291352319958233	-3.53580711563098	16	2	0.0173913043478261	115	6802	17969,12575	Ncf1,Cdkn1a
6921	ELOC (elongin C)	0.0291352319958233	-3.53580711563098	16	2	0.0173913043478261	115	6802	12702,17698	Socs3,Msn
11789	Apc (APC, WNT signaling pathway regulator)	0.0295574244201395	-3.52142031727537	40	3	0.0260869565217391	115	6802	19225,64292,16193	Ptgs2,Ptges,Il6
170755	Sgk3 (serum/glucocorticoid regulated kinase 3)	0.0335301885181032	-3.3953090961487	2	1	0.00869565217391304	115	6802	170755	Sgk3
7266	DNAJC7 (DnaJ heat shock protein family (Hsp40) member C7)	0.0335301885181032	-3.3953090961487	2	1	0.00869565217391304	115	6802	16706	Ksr1
905	CCNT2 (cyclin T2)	0.0335301885181032	-3.3953090961487	2	1	0.00869565217391304	115	6802	17355	Aff1
279766	Rhbdd3 (rhomboid domain containing 3)	0.0335301885181032	-3.3953090961487	2	1	0.00869565217391304	115	6802	21929	Tnfaip3
14745	Lpar1 (lysophosphatidic acid receptor 1)	0.0335301885181032	-3.3953090961487	2	1	0.00869565217391304	115	6802	12475	Cd14
10382	TUBB4A (tubulin beta 4A class IVa)	0.0335301885181032	-3.3953090961487	2	1	0.00869565217391304	115	6802	16706	Ksr1
78473	Skap1 (src family associated phosphoprotein 1)	0.0335301885181032	-3.3953090961487	2	1	0.00869565217391304	115	6802	23880	Fyb
5536	PPP5C (protein phosphatase 5 catalytic subunit)	0.0335301885181032	-3.3953090961487	2	1	0.00869565217391304	115	6802	53608	Map3k6
243771	Parp12 (poly (ADP-ribose) polymerase family, member 12)	0.0335301885181032	-3.3953090961487	2	1	0.00869565217391304	115	6802	243771	Parp12
16197	Il7r (interleukin 7 receptor)	0.0335301885181032	-3.3953090961487	2	1	0.00869565217391304	115	6802	20375	Spi1
23054	NCOA6 (nuclear receptor coactivator 6)	0.0335301885181032	-3.3953090961487	2	1	0.00869565217391304	115	6802	170791	Rbm39
79169	C1orf35 (chromosome 1 open reading frame 35)	0.0335301885181032	-3.3953090961487	2	1	0.00869565217391304	115	6802	16706	Ksr1
22682	Zfand5 (zinc finger, AN1-type domain 5)	0.0335301885181032	-3.3953090961487	2	1	0.00869565217391304	115	6802	21926	Tnf
55734	ZFP64 (ZFP64 zinc finger protein)	0.0335301885181032	-3.3953090961487	2	1	0.00869565217391304	115	6802	17698	Msn
7405	UVRAG (UV radiation resistance associated)	0.0335301885181032	-3.3953090961487	2	1	0.00869565217391304	115	6802	17355	Aff1
4298	MLLT1 (MLLT1 super elongation complex subunit)	0.0335301885181032	-3.3953090961487	2	1	0.00869565217391304	115	6802	17355	Aff1
70248	Dazap1 (DAZ associated protein 1)	0.0335301885181032	-3.3953090961487	2	1	0.00869565217391304	115	6802	21926	Tnf
23586	DDX58 (DExD/H-box helicase 58)	0.0335301885181032	-3.3953090961487	2	1	0.00869565217391304	115	6802	217069	Trim25
20339	Sele (selectin, endothelial cell)	0.0335301885181032	-3.3953090961487	2	1	0.00869565217391304	115	6802	18033	Nfkb1
14247	Fli1 (Friend leukemia integration 1)	0.0335301885181032	-3.3953090961487	2	1	0.00869565217391304	115	6802	12394	Runx1
27125	AFF4 (AF4/FMR2 family member 4)	0.0335301885181032	-3.3953090961487	2	1	0.00869565217391304	115	6802	17355	Aff1
51886	Fubp1 (far upstream element (FUSE) binding protein 1)	0.0335301885181032	-3.3953090961487	2	1	0.00869565217391304	115	6802	21926	Tnf
5962	RDX (radixin)	0.0335301885181032	-3.3953090961487	2	1	0.00869565217391304	115	6802	17698	Msn
12427	Ccna1 (cyclin A1)	0.0335301885181032	-3.3953090961487	2	1	0.00869565217391304	115	6802	12575	Cdkn1a
67967	Pold3 (polymerase (DNA-directed), delta 3, accessory subunit)	0.0335301885181032	-3.3953090961487	2	1	0.00869565217391304	115	6802	12394	Runx1
8178	ELL (elongation factor for RNA polymerase II)	0.0335301885181032	-3.3953090961487	2	1	0.00869565217391304	115	6802	17355	Aff1
9627	SNCAIP (synuclein alpha interacting protein)	0.0335301885181032	-3.3953090961487	2	1	0.00869565217391304	115	6802	14828	Hspa5
14154	Fem1a (feminization 1 homolog a (C. elegans))	0.0335301885181032	-3.3953090961487	2	1	0.00869565217391304	115	6802	18033	Nfkb1
2237	FEN1 (flap structure-specific endonuclease 1)	0.0335301885181032	-3.3953090961487	2	1	0.00869565217391304	115	6802	16706	Ksr1
3306	HSPA2 (heat shock protein family A (Hsp70) member 2)	0.0335301885181032	-3.3953090961487	2	1	0.00869565217391304	115	6802	16706	Ksr1
15468	Prmt2 (protein arginine N-methyltransferase 2)	0.0335301885181032	-3.3953090961487	2	1	0.00869565217391304	115	6802	18035	Nfkbia
20204	Prrx2 (paired related homeobox 2)	0.0335301885181032	-3.3953090961487	2	1	0.00869565217391304	115	6802	381308	Ifi211
19069	Nup88 (nucleoporin 88)	0.0335301885181032	-3.3953090961487	2	1	0.00869565217391304	115	6802	235320	Zbtb16
9500	MAGED1 (MAGE family member D1)	0.0335301885181032	-3.3953090961487	2	1	0.00869565217391304	115	6802	16706	Ksr1
3310	HSPA6 (heat shock protein family A (Hsp70) member 6)	0.0335301885181032	-3.3953090961487	2	1	0.00869565217391304	115	6802	16706	Ksr1
5605	MAP2K2 (mitogen-activated protein kinase kinase 2)	0.0335301885181032	-3.3953090961487	2	1	0.00869565217391304	115	6802	16706	Ksr1
14103	Fasl (Fas ligand (TNF superfamily, member 6))	0.0335301885181032	-3.3953090961487	2	1	0.00869565217391304	115	6802	12633	Cflar
91039	DPP9 (dipeptidyl peptidase 9)	0.0335301885181032	-3.3953090961487	2	1	0.00869565217391304	115	6802	12013	Bach1
414084	Tnip3 (TNFAIP3 interacting protein 3)	0.0335301885181032	-3.3953090961487	2	1	0.00869565217391304	115	6802	21929	Tnfaip3
5693	PSMB5 (proteasome subunit beta 5)	0.0335301885181032	-3.3953090961487	2	1	0.00869565217391304	115	6802	16706	Ksr1
17132	Maf (avian musculoaponeurotic fibrosarcoma oncogene homolog)	0.0335301885181032	-3.3953090961487	2	1	0.00869565217391304	115	6802	18024	Nfe2l2
233651	Dchs1 (dachsous cadherin related 1)	0.0335301885181032	-3.3953090961487	2	1	0.00869565217391304	115	6802	11504	Adamts1
4082	MARCKS (myristoylated alanine rich protein kinase C substrate)	0.0335301885181032	-3.3953090961487	2	1	0.00869565217391304	115	6802	16706	Ksr1
171095	Il17rc (interleukin 17 receptor C)	0.0335301885181032	-3.3953090961487	2	1	0.00869565217391304	115	6802	16172	Il17ra
1238	ACKR2 (atypical chemokine receptor 2)	0.0335301885181032	-3.3953090961487	2	1	0.00869565217391304	115	6802	20296	Ccl2
1431	CS (citrate synthase)	0.0335301885181032	-3.3953090961487	2	1	0.00869565217391304	115	6802	15507	Hspb1
2130	EWSR1 (EWS RNA binding protein 1)	0.0335301885181032	-3.3953090961487	2	1	0.00869565217391304	115	6802	16706	Ksr1
92140	MTDH (metadherin)	0.0335301885181032	-3.3953090961487	2	1	0.00869565217391304	115	6802	16706	Ksr1
8894	EIF2S2 (eukaryotic translation initiation factor 2 subunit beta)	0.0335301885181032	-3.3953090961487	2	1	0.00869565217391304	115	6802	16706	Ksr1
21826	Thbs2 (thrombospondin 2)	0.0335301885181032	-3.3953090961487	2	1	0.00869565217391304	115	6802	21825	Thbs1
71609	Tradd (TNFRSF1A-associated via death domain)	0.0335301885181032	-3.3953090961487	2	1	0.00869565217391304	115	6802	21926	Tnf
18004	Nek1 (NIMA (never in mitosis gene a)-related expressed kinase 1)	0.0335301885181032	-3.3953090961487	2	1	0.00869565217391304	115	6802	19766	Ripk1
2064	ERBB2 (erb-b2 receptor tyrosine kinase 2)	0.0335301885181032	-3.3953090961487	2	1	0.00869565217391304	115	6802	74155	Errfi1
84061	MAGT1 (magnesium transporter 1)	0.0335301885181032	-3.3953090961487	2	1	0.00869565217391304	115	6802	12013	Bach1
1460	CSNK2B (casein kinase 2 beta)	0.0335301885181032	-3.3953090961487	2	1	0.00869565217391304	115	6802	16706	Ksr1
56532	Ripk3 (receptor-interacting serine-threonine kinase 3)	0.0335301885181032	-3.3953090961487	2	1	0.00869565217391304	115	6802	19766	Ripk1
14469	Gbp2 (guanylate binding protein 2)	0.0335301885181032	-3.3953090961487	2	1	0.00869565217391304	115	6802	60440	Iigp1
20750	Spp1 (secreted phosphoprotein 1)	0.0335301885181032	-3.3953090961487	2	1	0.00869565217391304	115	6802	18708	Pik3r1
15976	Ifnar2 (interferon (alpha and beta) receptor 2)	0.0335301885181032	-3.3953090961487	2	1	0.00869565217391304	115	6802	16391	Irf9
11836	Araf (Araf proto-oncogene, serine/threonine kinase)	0.0335301885181032	-3.3953090961487	2	1	0.00869565217391304	115	6802	18708	Pik3r1
64685	Nmi (N-myc (and STAT) interactor)	0.0335301885181032	-3.3953090961487	2	1	0.00869565217391304	115	6802	54123	Irf7
84310	C7orf50 (chromosome 7 open reading frame 50)	0.0335301885181032	-3.3953090961487	2	1	0.00869565217391304	115	6802	16706	Ksr1
102626	Mapkapk3 (mitogen-activated protein kinase-activated protein kinase 3)	0.0335301885181032	-3.3953090961487	2	1	0.00869565217391304	115	6802	15507	Hspb1
66861	Dnajc10 (DnaJ heat shock protein family (Hsp40) member C10)	0.0335301885181032	-3.3953090961487	2	1	0.00869565217391304	115	6802	14828	Hspa5
56945	MRPS22 (mitochondrial ribosomal protein S22)	0.0335301885181032	-3.3953090961487	2	1	0.00869565217391304	115	6802	16706	Ksr1
23118	TAB2 (TGF-beta activated kinase 1 (MAP3K7) binding protein 2)	0.0335301885181032	-3.3953090961487	2	1	0.00869565217391304	115	6802	20128	Trim30a
51592	TRIM33 (tripartite motif containing 33)	0.0335301885181032	-3.3953090961487	2	1	0.00869565217391304	115	6802	18024	Nfe2l2
21843	Tial1 (Tia1 cytotoxic granule-associated RNA binding protein-like 1)	0.0335301885181032	-3.3953090961487	2	1	0.00869565217391304	115	6802	21926	Tnf
24110	Usp18 (ubiquitin specific peptidase 18)	0.0335301885181032	-3.3953090961487	2	1	0.00869565217391304	115	6802	100038882	Isg15
282068	SFRP1 (secreted frizzled related protein 1)	0.0335301885181032	-3.3953090961487	2	1	0.00869565217391304	115	6802	14366	Fzd4
2956	MSH6 (mutS homolog 6)	0.0335301885181032	-3.3953090961487	2	1	0.00869565217391304	115	6802	16706	Ksr1
1869	E2F1 (E2F transcription factor 1)	0.0335301885181032	-3.3953090961487	2	1	0.00869565217391304	115	6802	18033	Nfkb1
115004	CGAS (cyclic GMP-AMP synthase)	0.0335301885181032	-3.3953090961487	2	1	0.00869565217391304	115	6802	384309	Trim56
51441	YTHDF2 (YTH N6-methyladenosine RNA binding protein 2)	0.0335301885181032	-3.3953090961487	2	1	0.00869565217391304	115	6802	16706	Ksr1
21939	Cd40 (CD40 antigen)	0.0363444437709191	-3.31471394030575	18	2	0.0173913043478261	115	6802	11796,18708	Birc3,Pik3r1
116870	Mta1 (metastasis associated 1)	0.0363444437709191	-3.31471394030575	18	2	0.0173913043478261	115	6802	21817,12394	Tgm2,Runx1
74256	Cyld (CYLD lysine 63 deubiquitinase)	0.0363444437709191	-3.31471394030575	18	2	0.0173913043478261	115	6802	12051,19766	Bcl3,Ripk1
26395	Map2k1 (mitogen-activated protein kinase kinase 1)	0.0363444437709191	-3.31471394030575	18	2	0.0173913043478261	115	6802	12633,16706	Cflar,Ksr1
21898	Tlr4 (toll-like receptor 4)	0.0441606804200409	-3.11992046906948	20	2	0.0173913043478261	115	6802	11796,12475	Birc3,Cd14
14460	Gata1 (GATA binding protein 1)	0.0441606804200409	-3.11992046906948	20	2	0.0173913043478261	115	6802	12394,20375	Runx1,Spi1
16150	Ikbkb (inhibitor of kappaB kinase beta)	0.0441606804200409	-3.11992046906948	20	2	0.0173913043478261	115	6802	21926,18035	Tnf,Nfkbia
15481	Hspa8 (heat shock protein 8)	0.0445868322770407	-3.11031670397325	47	3	0.0260869565217391	115	6802	12575,16493,15507	Cdkn1a,Kcna5,Hspb1
15182	Hdac2 (histone deacetylase 2)	0.04699178953762	-3.05778238322121	48	3	0.0260869565217391	115	6802	12394,20375,11910	Runx1,Spi1,Atf3
12567	Cdk4 (cyclin-dependent kinase 4)	0.0482813158676563	-3.03071062820176	21	2	0.0173913043478261	115	6802	12575,12444	Cdkn1a,Ccnd2
14083	Ptk2 (PTK2 protein tyrosine kinase 2)	0.0482813158676563	-3.03071062820176	21	2	0.0173913043478261	115	6802	12702,18708	Socs3,Pik3r1
12978	Csf1r (colony stimulating factor 1 receptor)	0.0482813158676563	-3.03071062820176	21	2	0.0173913043478261	115	6802	18708,20375	Pik3r1,Spi1
8291	DYSF (dysferlin)	0.0498748985656205	-2.9982374375462	3	1	0.00869565217391304	115	6802	17698	Msn
26993	AKAP8L (A-kinase anchoring protein 8 like)	0.0498748985656205	-2.9982374375462	3	1	0.00869565217391304	115	6802	16706	Ksr1
5691	PSMB3 (proteasome subunit beta 3)	0.0498748985656205	-2.9982374375462	3	1	0.00869565217391304	115	6802	16706	Ksr1
15077	Hist2h3c1 (histone cluster 2, H3c1)	0.0498748985656205	-2.9982374375462	3	1	0.00869565217391304	115	6802	16193	Il6
5925	RB1 (RB transcriptional corepressor 1)	0.0498748985656205	-2.9982374375462	3	1	0.00869565217391304	115	6802	381308	Ifi211
5719	PSMD13 (proteasome 26S subunit, non-ATPase 13)	0.0498748985656205	-2.9982374375462	3	1	0.00869565217391304	115	6802	16706	Ksr1
12504	Cd4 (CD4 antigen)	0.0498748985656205	-2.9982374375462	3	1	0.00869565217391304	115	6802	12394	Runx1
5704	PSMC4 (proteasome 26S subunit, ATPase 4)	0.0498748985656205	-2.9982374375462	3	1	0.00869565217391304	115	6802	16706	Ksr1
54431	DNAJC10 (DnaJ heat shock protein family (Hsp40) member C10)	0.0498748985656205	-2.9982374375462	3	1	0.00869565217391304	115	6802	16706	Ksr1
5914	RARA (retinoic acid receptor alpha)	0.0498748985656205	-2.9982374375462	3	1	0.00869565217391304	115	6802	17873	Gadd45b
20564	Slit3 (slit guidance ligand 3)	0.0498748985656205	-2.9982374375462	3	1	0.00869565217391304	115	6802	74144	Robo4
56299	Fkbpl (FK506 binding protein-like)	0.0498748985656205	-2.9982374375462	3	1	0.00869565217391304	115	6802	12575	Cdkn1a
58185	Rsad2 (radical S-adenosyl methionine domain containing 2)	0.0498748985656205	-2.9982374375462	3	1	0.00869565217391304	115	6802	54123	Irf7
51631	LUC7L2 (LUC7 like 2, pre-mRNA splicing factor)	0.0498748985656205	-2.9982374375462	3	1	0.00869565217391304	115	6802	16706	Ksr1
9861	PSMD6 (proteasome 26S subunit, non-ATPase 6)	0.0498748985656205	-2.9982374375462	3	1	0.00869565217391304	115	6802	16706	Ksr1
16188	Il3ra (interleukin 3 receptor, alpha chain)	0.0498748985656205	-2.9982374375462	3	1	0.00869565217391304	115	6802	12983	Csf2rb
26128	KIF1BP (KIF1 binding protein)	0.0498748985656205	-2.9982374375462	3	1	0.00869565217391304	115	6802	16706	Ksr1
84617	TUBB6 (tubulin beta 6 class V)	0.0498748985656205	-2.9982374375462	3	1	0.00869565217391304	115	6802	16706	Ksr1
4287	ATXN3 (ataxin 3)	0.0498748985656205	-2.9982374375462	3	1	0.00869565217391304	115	6802	17355	Aff1
100038882	Isg15 (ISG15 ubiquitin-like modifier)	0.0498748985656205	-2.9982374375462	3	1	0.00869565217391304	115	6802	24110	Usp18
257632	Nod2 (nucleotide-binding oligomerization domain containing 2)	0.0498748985656205	-2.9982374375462	3	1	0.00869565217391304	115	6802	12702	Socs3
79780	CCDC82 (coiled-coil domain containing 82)	0.0498748985656205	-2.9982374375462	3	1	0.00869565217391304	115	6802	17355	Aff1
23939	Mapk7 (mitogen-activated protein kinase 7)	0.0498748985656205	-2.9982374375462	3	1	0.00869565217391304	115	6802	18024	Nfe2l2
269966	Nup98 (nucleoporin 98)	0.0498748985656205	-2.9982374375462	3	1	0.00869565217391304	115	6802	235320	Zbtb16
13418	Dnajc1 (DnaJ heat shock protein family (Hsp40) member C1)	0.0498748985656205	-2.9982374375462	3	1	0.00869565217391304	115	6802	14828	Hspa5
54631	Nphs1 (nephrosis 1, nephrin)	0.0498748985656205	-2.9982374375462	3	1	0.00869565217391304	115	6802	29875	Iqgap1
12010	B2m (beta-2 microglobulin)	0.0498748985656205	-2.9982374375462	3	1	0.00869565217391304	115	6802	21354	Tap1
208154	Btla (B and T lymphocyte associated)	0.0498748985656205	-2.9982374375462	3	1	0.00869565217391304	115	6802	18708	Pik3r1
56395	Tmem115 (transmembrane protein 115)	0.0498748985656205	-2.9982374375462	3	1	0.00869565217391304	115	6802	21926	Tnf
13983	Esr2 (estrogen receptor 2 (beta))	0.0498748985656205	-2.9982374375462	3	1	0.00869565217391304	115	6802	170791	Rbm39
246196	Zfp277 (zinc finger protein 277)	0.0498748985656205	-2.9982374375462	3	1	0.00869565217391304	115	6802	12609	Cebpd
15499	Hsf1 (heat shock factor 1)	0.0498748985656205	-2.9982374375462	3	1	0.00869565217391304	115	6802	11910	Atf3
55379	LRRC59 (leucine rich repeat containing 59)	0.0498748985656205	-2.9982374375462	3	1	0.00869565217391304	115	6802	16706	Ksr1
1387	CREBBP (CREB binding protein)	0.0498748985656205	-2.9982374375462	3	1	0.00869565217391304	115	6802	20375	Spi1
5689	PSMB1 (proteasome subunit beta 1)	0.0498748985656205	-2.9982374375462	3	1	0.00869565217391304	115	6802	16706	Ksr1
22695	Zfp36 (zinc finger protein 36)	0.0498748985656205	-2.9982374375462	3	1	0.00869565217391304	115	6802	21926	Tnf
3925	STMN1 (stathmin 1)	0.0498748985656205	-2.9982374375462	3	1	0.00869565217391304	115	6802	14828	Hspa5
6133	RPL9 (ribosomal protein L9)	0.0498748985656205	-2.9982374375462	3	1	0.00869565217391304	115	6802	16706	Ksr1
3074	HEXB (hexosaminidase subunit beta)	0.0498748985656205	-2.9982374375462	3	1	0.00869565217391304	115	6802	12013	Bach1
12368	Casp6 (caspase 6)	0.0498748985656205	-2.9982374375462	3	1	0.00869565217391304	115	6802	73914	Irak3
244281	Myo16 (myosin XVI)	0.0498748985656205	-2.9982374375462	3	1	0.00869565217391304	115	6802	18708	Pik3r1
76073	Pcgf5 (polycomb group ring finger 5)	0.0498748985656205	-2.9982374375462	3	1	0.00869565217391304	115	6802	12394	Runx1
21577	Tcrb (T cell receptor beta chain)	0.0498748985656205	-2.9982374375462	3	1	0.00869565217391304	115	6802	12394	Runx1
118460	EXOSC6 (exosome component 6)	0.0498748985656205	-2.9982374375462	3	1	0.00869565217391304	115	6802	16706	Ksr1
4300	MLLT3 (MLLT3 super elongation complex subunit)	0.0498748985656205	-2.9982374375462	3	1	0.00869565217391304	115	6802	17355	Aff1
65993	MRPS34 (mitochondrial ribosomal protein S34)	0.0498748985656205	-2.9982374375462	3	1	0.00869565217391304	115	6802	16706	Ksr1
5604	MAP2K1 (mitogen-activated protein kinase kinase 1)	0.0498748985656205	-2.9982374375462	3	1	0.00869565217391304	115	6802	16706	Ksr1
10013	HDAC6 (histone deacetylase 6)	0.0498748985656205	-2.9982374375462	3	1	0.00869565217391304	115	6802	16706	Ksr1
81610	FAM83D (family with sequence similarity 83 member D)	0.0498748985656205	-2.9982374375462	3	1	0.00869565217391304	115	6802	12013	Bach1
3295	HSD17B4 (hydroxysteroid 17-beta dehydrogenase 4)	0.0498748985656205	-2.9982374375462	3	1	0.00869565217391304	115	6802	16706	Ksr1
2799	GNS (glucosamine (N-acetyl)-6-sulfatase)	0.0498748985656205	-2.9982374375462	3	1	0.00869565217391304	115	6802	17698	Msn
64136	Sdf2l1 (stromal cell-derived factor 2-like 1)	0.0498748985656205	-2.9982374375462	3	1	0.00869565217391304	115	6802	14828	Hspa5
243300	Nyap1 (neuronal tyrosine-phosphorylated phosphoinositide 3-kinase adaptor 1)	0.0498748985656205	-2.9982374375462	3	1	0.00869565217391304	115	6802	18708	Pik3r1
55291	PPP6R3 (protein phosphatase 6 regulatory subunit 3)	0.0498748985656205	-2.9982374375462	3	1	0.00869565217391304	115	6802	16706	Ksr1
50772	Mapk6 (mitogen-activated protein kinase 6)	0.0498748985656205	-2.9982374375462	3	1	0.00869565217391304	115	6802	15507	Hspb1
5479	PPIB (peptidylprolyl isomerase B)	0.0498748985656205	-2.9982374375462	3	1	0.00869565217391304	115	6802	16706	Ksr1
6158	RPL28 (ribosomal protein L28)	0.0498748985656205	-2.9982374375462	3	1	0.00869565217391304	115	6802	16706	Ksr1
16400	Itga3 (integrin alpha 3)	0.0498748985656205	-2.9982374375462	3	1	0.00869565217391304	115	6802	20971	Sdc4
14281	Fos (FBJ osteosarcoma oncogene)	0.0525358826000832	-2.94625886475252	22	2	0.0173913043478261	115	6802	18708,18024	Pik3r1,Nfe2l2
106025	Sharpin (SHANK-associated RH domain interacting protein)	0.0614244828893168	-2.78994677918067	24	2	0.0173913043478261	115	6802	23880,21926	Fyb,Tnf
22031	Traf3 (TNF receptor-associated factor 3)	0.0614244828893168	-2.78994677918067	24	2	0.0173913043478261	115	6802	16172,11796	Il17ra,Birc3
5955	RCN2 (reticulocalbin 2)	0.0659455540535856	-2.71892581598683	4	1	0.00869565217391304	115	6802	16706	Ksr1
57572	DOCK6 (dedicator of cytokinesis 6)	0.0659455540535856	-2.71892581598683	4	1	0.00869565217391304	115	6802	17698	Msn
12371	Casp9 (caspase 9)	0.0659455540535856	-2.71892581598683	4	1	0.00869565217391304	115	6802	11796	Birc3
10383	TUBB4B (tubulin beta 4B class IVb)	0.0659455540535856	-2.71892581598683	4	1	0.00869565217391304	115	6802	16706	Ksr1
13869	Erbb4 (erb-b2 receptor tyrosine kinase 4)	0.0659455540535856	-2.71892581598683	4	1	0.00869565217391304	115	6802	235320	Zbtb16
16403	Itga6 (integrin alpha 6)	0.0659455540535856	-2.71892581598683	4	1	0.00869565217391304	115	6802	20971	Sdc4
29883	CNOT7 (CCR4-NOT transcription complex subunit 7)	0.0659455540535856	-2.71892581598683	4	1	0.00869565217391304	115	6802	22695	Zfp36
28088	Rtcb (RNA 2',3'-cyclic phosphate and 5'-OH ligase)	0.0659455540535856	-2.71892581598683	4	1	0.00869565217391304	115	6802	21926	Tnf
50628	GEMIN4 (gem nuclear organelle associated protein 4)	0.0659455540535856	-2.71892581598683	4	1	0.00869565217391304	115	6802	16706	Ksr1
21825	Thbs1 (thrombospondin 1)	0.0659455540535856	-2.71892581598683	4	1	0.00869565217391304	115	6802	21825	Thbs1
10213	PSMD14 (proteasome 26S subunit, non-ATPase 14)	0.0659455540535856	-2.71892581598683	4	1	0.00869565217391304	115	6802	16706	Ksr1
384783	Irs2 (insulin receptor substrate 2)	0.0659455540535856	-2.71892581598683	4	1	0.00869565217391304	115	6802	18708	Pik3r1
120892	LRRK2 (leucine rich repeat kinase 2)	0.0659455540535856	-2.71892581598683	4	1	0.00869565217391304	115	6802	17698	Msn
207667	Skor1 (SKI family transcriptional corepressor 1)	0.0659455540535856	-2.71892581598683	4	1	0.00869565217391304	115	6802	235320	Zbtb16
21934	Tnfrsf11a (tumor necrosis factor receptor superfamily, member 11a, NFKB activator)	0.0659455540535856	-2.71892581598683	4	1	0.00869565217391304	115	6802	18708	Pik3r1
233826	Palb2 (partner and localizer of BRCA2)	0.0659455540535856	-2.71892581598683	4	1	0.00869565217391304	115	6802	12575	Cdkn1a
8450	CUL4B (cullin 4B)	0.0659455540535856	-2.71892581598683	4	1	0.00869565217391304	115	6802	16706	Ksr1
5690	PSMB2 (proteasome subunit beta 2)	0.0659455540535856	-2.71892581598683	4	1	0.00869565217391304	115	6802	16706	Ksr1
958	CD40 (CD40 molecule)	0.0659455540535856	-2.71892581598683	4	1	0.00869565217391304	115	6802	11796	Birc3
12362	Casp1 (caspase 1)	0.0659455540535856	-2.71892581598683	4	1	0.00869565217391304	115	6802	21929	Tnfaip3
20847	Stat2 (signal transducer and activator of transcription 2)	0.0659455540535856	-2.71892581598683	4	1	0.00869565217391304	115	6802	16391	Irf9
54623	PAF1 (PAF1 homolog, Paf1/RNA polymerase II complex component)	0.0659455540535856	-2.71892581598683	4	1	0.00869565217391304	115	6802	16706	Ksr1
97122	Hist2h4 (histone cluster 2, H4)	0.0659455540535856	-2.71892581598683	4	1	0.00869565217391304	115	6802	235320	Zbtb16
22936	ELL2 (elongation factor for RNA polymerase II 2)	0.0659455540535856	-2.71892581598683	4	1	0.00869565217391304	115	6802	17355	Aff1
233071	Arhgap33 (Rho GTPase activating protein 33)	0.0659455540535856	-2.71892581598683	4	1	0.00869565217391304	115	6802	80837	Rhoj
66880	Rsrc1 (arginine/serine-rich coiled-coil 1)	0.0659455540535856	-2.71892581598683	4	1	0.00869565217391304	115	6802	170791	Rbm39
6193	RPS5 (ribosomal protein S5)	0.0659455540535856	-2.71892581598683	4	1	0.00869565217391304	115	6802	16706	Ksr1
2099	ESR1 (estrogen receptor 1)	0.0659455540535856	-2.71892581598683	4	1	0.00869565217391304	115	6802	17873	Gadd45b
790	CAD (carbamoyl-phosphate synthetase 2, aspartate transcarbamylase, and dihydroorotase)	0.0659455540535856	-2.71892581598683	4	1	0.00869565217391304	115	6802	16706	Ksr1
11140	CDC37 (cell division cycle 37)	0.0659455540535856	-2.71892581598683	4	1	0.00869565217391304	115	6802	16706	Ksr1
6256	RXRA (retinoid X receptor alpha)	0.0659455540535856	-2.71892581598683	4	1	0.00869565217391304	115	6802	17873	Gadd45b
83858	ATAD3B (ATPase family AAA domain containing 3B)	0.0659455540535856	-2.71892581598683	4	1	0.00869565217391304	115	6802	16706	Ksr1
4904	YBX1 (Y-box binding protein 1)	0.0659455540535856	-2.71892581598683	4	1	0.00869565217391304	115	6802	16706	Ksr1
22422	Wnt7b (wingless-type MMTV integration site family, member 7B)	0.0659455540535856	-2.71892581598683	4	1	0.00869565217391304	115	6802	14366	Fzd4
3183	HNRNPC (heterogeneous nuclear ribonucleoprotein C (C1/C2))	0.0659455540535856	-2.71892581598683	4	1	0.00869565217391304	115	6802	16706	Ksr1
5467	PPARD (peroxisome proliferator activated receptor delta)	0.0659455540535856	-2.71892581598683	4	1	0.00869565217391304	115	6802	17873	Gadd45b
292	SLC25A5 (solute carrier family 25 member 5)	0.0659455540535856	-2.71892581598683	4	1	0.00869565217391304	115	6802	16706	Ksr1
5717	PSMD11 (proteasome 26S subunit, non-ATPase 11)	0.0659455540535856	-2.71892581598683	4	1	0.00869565217391304	115	6802	16706	Ksr1
6704	SPRR2E (small proline rich protein 2E)	0.0659455540535856	-2.71892581598683	4	1	0.00869565217391304	115	6802	83397	Akap12
5705	PSMC5 (proteasome 26S subunit, ATPase 5)	0.0659455540535856	-2.71892581598683	4	1	0.00869565217391304	115	6802	16706	Ksr1
218210	Nup153 (nucleoporin 153)	0.0659455540535856	-2.71892581598683	4	1	0.00869565217391304	115	6802	235320	Zbtb16
10112	KIF20A (kinesin family member 20A)	0.0659455540535856	-2.71892581598683	4	1	0.00869565217391304	115	6802	17698	Msn
56886	UGGT1 (UDP-glucose glycoprotein glucosyltransferase 1)	0.0659455540535856	-2.71892581598683	4	1	0.00869565217391304	115	6802	16706	Ksr1
18952	Sept4 (septin 4)	0.0659455540535856	-2.71892581598683	4	1	0.00869565217391304	115	6802	11796	Birc3
64704	Htra2 (HtrA serine peptidase 2)	0.0659455540535856	-2.71892581598683	4	1	0.00869565217391304	115	6802	11796	Birc3
51244	CCDC174 (coiled-coil domain containing 174)	0.0659455540535856	-2.71892581598683	4	1	0.00869565217391304	115	6802	12013	Bach1
1522	CTSZ (cathepsin Z)	0.0659455540535856	-2.71892581598683	4	1	0.00869565217391304	115	6802	17698	Msn
6558	SLC12A2 (solute carrier family 12 member 2)	0.0659455540535856	-2.71892581598683	4	1	0.00869565217391304	115	6802	12013	Bach1
23524	SRRM2 (serine/arginine repetitive matrix 2)	0.0659455540535856	-2.71892581598683	4	1	0.00869565217391304	115	6802	16706	Ksr1
689	BTF3 (basic transcription factor 3)	0.0659455540535856	-2.71892581598683	4	1	0.00869565217391304	115	6802	17355	Aff1
9126	SMC3 (structural maintenance of chromosomes 3)	0.0659455540535856	-2.71892581598683	4	1	0.00869565217391304	115	6802	16706	Ksr1
71233	Enkur (enkurin, TRPC channel interacting protein)	0.0659455540535856	-2.71892581598683	4	1	0.00869565217391304	115	6802	18708	Pik3r1
4780	NFE2L2 (nuclear factor, erythroid 2 like 2)	0.0659455540535856	-2.71892581598683	4	1	0.00869565217391304	115	6802	17969	Ncf1
1968	EIF2S3 (eukaryotic translation initiation factor 2 subunit gamma)	0.0659455540535856	-2.71892581598683	4	1	0.00869565217391304	115	6802	16706	Ksr1
6601	SMARCC2 (SWI/SNF related, matrix associated, actin dependent regulator of chromatin subfamily c member 2)	0.0659455540535856	-2.71892581598683	4	1	0.00869565217391304	115	6802	18024	Nfe2l2
94093	Trim33 (tripartite motif-containing 33)	0.0659455540535856	-2.71892581598683	4	1	0.00869565217391304	115	6802	20375	Spi1
79657	RPAP3 (RNA polymerase II associated protein 3)	0.0659455540535856	-2.71892581598683	4	1	0.00869565217391304	115	6802	16706	Ksr1
19374	Rag2 (recombination activating gene 2)	0.0659455540535856	-2.71892581598683	4	1	0.00869565217391304	115	6802	18033	Nfkb1
6160	RPL31 (ribosomal protein L31)	0.0659455540535856	-2.71892581598683	4	1	0.00869565217391304	115	6802	16706	Ksr1
14751	Gpi1 (glucose phosphate isomerase 1)	0.0659455540535856	-2.71892581598683	4	1	0.00869565217391304	115	6802	547253	Parp14
9337	CNOT8 (CCR4-NOT transcription complex subunit 8)	0.0659455540535856	-2.71892581598683	4	1	0.00869565217391304	115	6802	22695	Zfp36
375	ARF1 (ADP ribosylation factor 1)	0.0659455540535856	-2.71892581598683	4	1	0.00869565217391304	115	6802	12013	Bach1
5684	PSMA3 (proteasome subunit alpha 3)	0.0659455540535856	-2.71892581598683	4	1	0.00869565217391304	115	6802	16706	Ksr1
227720	Nup214 (nucleoporin 214)	0.0659455540535856	-2.71892581598683	4	1	0.00869565217391304	115	6802	235320	Zbtb16
10051	SMC4 (structural maintenance of chromosomes 4)	0.0659455540535856	-2.71892581598683	4	1	0.00869565217391304	115	6802	18024	Nfe2l2
9202	ZMYM4 (zinc finger MYM-type containing 4)	0.0659455540535856	-2.71892581598683	4	1	0.00869565217391304	115	6802	17698	Msn
18813	Pa2g4 (proliferation-associated 2G4)	0.0659455540535856	-2.71892581598683	4	1	0.00869565217391304	115	6802	18708	Pik3r1
9669	EIF5B (eukaryotic translation initiation factor 5B)	0.0659455540535856	-2.71892581598683	4	1	0.00869565217391304	115	6802	16706	Ksr1
12400	Cbfb (core binding factor beta)	0.0659455540535856	-2.71892581598683	4	1	0.00869565217391304	115	6802	12394	Runx1
16019	Ighm (immunoglobulin heavy constant mu)	0.0659455540535856	-2.71892581598683	4	1	0.00869565217391304	115	6802	14828	Hspa5
17000	Ltbr (lymphotoxin B receptor)	0.0659455540535856	-2.71892581598683	4	1	0.00869565217391304	115	6802	11796	Birc3
14461	Gata2 (GATA binding protein 2)	0.0659455540535856	-2.71892581598683	4	1	0.00869565217391304	115	6802	12394	Runx1
6136	RPL12 (ribosomal protein L12)	0.0659455540535856	-2.71892581598683	4	1	0.00869565217391304	115	6802	16706	Ksr1
9093	DNAJA3 (DnaJ heat shock protein family (Hsp40) member A3)	0.0659455540535856	-2.71892581598683	4	1	0.00869565217391304	115	6802	16706	Ksr1
7430	EZR (ezrin)	0.0659455540535856	-2.71892581598683	4	1	0.00869565217391304	115	6802	17698	Msn
16114	Igk-V28 (immunoglobulin kappa chain variable 28 (V28))	0.0659455540535856	-2.71892581598683	4	1	0.00869565217391304	115	6802	18033	Nfkb1
672	BRCA1 (BRCA1 DNA repair associated)	0.0659455540535856	-2.71892581598683	4	1	0.00869565217391304	115	6802	15951	Ifi204
12566	Cdk2 (cyclin-dependent kinase 2)	0.0660477215462764	-2.71737774450166	25	2	0.0173913043478261	115	6802	12444,12575	Ccnd2,Cdkn1a
22196	Ube2i (ubiquitin-conjugating enzyme E2I)	0.0660477215462764	-2.71737774450166	25	2	0.0173913043478261	115	6802	23880,16363	Fyb,Irf2
76893	Cers2 (ceramide synthase 2)	0.0707832950569573	-2.64813225164519	26	2	0.0173913043478261	115	6802	18024,12609	Nfe2l2,Cebpd
20416	Shc1 (src homology 2 domain-containing transforming protein C1)	0.0756261597776508	-2.5819530268459	27	2	0.0173913043478261	115	6802	12983,18708	Csf2rb,Pik3r1
24252	Cebpa (CCAAT/enhancer binding protein alpha)	0.0774528611752577	-2.55808577057749	59	3	0.0260869565217391	115	6802	12609,14828,29875	Cebpd,Hspa5,Iqgap1
21356	Tapbp (TAP binding protein)	0.0817467104657148	-2.50412970896588	5	1	0.00869565217391304	115	6802	21354	Tap1
20679	Sox6 (SRY (sex determining region Y)-box 6)	0.0817467104657148	-2.50412970896588	5	1	0.00869565217391304	115	6802	16391	Irf9
79983	POF1B (POF1B actin binding protein)	0.0817467104657148	-2.50412970896588	5	1	0.00869565217391304	115	6802	83397	Akap12
8531	YBX3 (Y-box binding protein 3)	0.0817467104657148	-2.50412970896588	5	1	0.00869565217391304	115	6802	16706	Ksr1
5686	PSMA5 (proteasome subunit alpha 5)	0.0817467104657148	-2.50412970896588	5	1	0.00869565217391304	115	6802	16706	Ksr1
20401	Sh3bp1 (SH3-domain binding protein 1)	0.0817467104657148	-2.50412970896588	5	1	0.00869565217391304	115	6802	18708	Pik3r1
1915	EEF1A1 (eukaryotic translation elongation factor 1 alpha 1)	0.0817467104657148	-2.50412970896588	5	1	0.00869565217391304	115	6802	16706	Ksr1
192897	Itgb4 (integrin beta 4)	0.0817467104657148	-2.50412970896588	5	1	0.00869565217391304	115	6802	20971	Sdc4
10949	HNRNPA0 (heterogeneous nuclear ribonucleoprotein A0)	0.0817467104657148	-2.50412970896588	5	1	0.00869565217391304	115	6802	16706	Ksr1
10049	DNAJB6 (DnaJ heat shock protein family (Hsp40) member B6)	0.0817467104657148	-2.50412970896588	5	1	0.00869565217391304	115	6802	16706	Ksr1
1025	CDK9 (cyclin dependent kinase 9)	0.0817467104657148	-2.50412970896588	5	1	0.00869565217391304	115	6802	17355	Aff1
5709	PSMD3 (proteasome 26S subunit, non-ATPase 3)	0.0817467104657148	-2.50412970896588	5	1	0.00869565217391304	115	6802	16706	Ksr1
5468	PPARG (peroxisome proliferator activated receptor gamma)	0.0817467104657148	-2.50412970896588	5	1	0.00869565217391304	115	6802	17873	Gadd45b
10808	HSPH1 (heat shock protein family H (Hsp110) member 1)	0.0817467104657148	-2.50412970896588	5	1	0.00869565217391304	115	6802	16706	Ksr1
10527	IPO7 (importin 7)	0.0817467104657148	-2.50412970896588	5	1	0.00869565217391304	115	6802	16706	Ksr1
10197	PSME3 (proteasome activator subunit 3)	0.0817467104657148	-2.50412970896588	5	1	0.00869565217391304	115	6802	16706	Ksr1
6885	MAP3K7 (mitogen-activated protein kinase kinase kinase 7)	0.0817467104657148	-2.50412970896588	5	1	0.00869565217391304	115	6802	20128	Trim30a
14462	Gata3 (GATA binding protein 3)	0.0817467104657148	-2.50412970896588	5	1	0.00869565217391304	115	6802	20375	Spi1
8243	SMC1A (structural maintenance of chromosomes 1A)	0.0817467104657148	-2.50412970896588	5	1	0.00869565217391304	115	6802	16706	Ksr1
3161	HMMR (hyaluronan mediated motility receptor)	0.0817467104657148	-2.50412970896588	5	1	0.00869565217391304	115	6802	12013	Bach1
17248	Mdm4 (transformed mouse 3T3 cell double minute 4)	0.0817467104657148	-2.50412970896588	5	1	0.00869565217391304	115	6802	12575	Cdkn1a
12518	Cd79a (CD79A antigen (immunoglobulin-associated alpha))	0.0817467104657148	-2.50412970896588	5	1	0.00869565217391304	115	6802	12394	Runx1
79751	SLC25A22 (solute carrier family 25 member 22)	0.0817467104657148	-2.50412970896588	5	1	0.00869565217391304	115	6802	16706	Ksr1
6224	RPS20 (ribosomal protein S20)	0.0817467104657148	-2.50412970896588	5	1	0.00869565217391304	115	6802	16706	Ksr1
6207	RPS13 (ribosomal protein S13)	0.0817467104657148	-2.50412970896588	5	1	0.00869565217391304	115	6802	16706	Ksr1
6732	SRPK1 (SRSF protein kinase 1)	0.0817467104657148	-2.50412970896588	5	1	0.00869565217391304	115	6802	16706	Ksr1
30955	Pik3cg (phosphatidylinositol-4,5-bisphosphate 3-kinase catalytic subunit gamma)	0.0817467104657148	-2.50412970896588	5	1	0.00869565217391304	115	6802	320207	Pik3r5
230073	Ddx58 (DEAD (Asp-Glu-Ala-Asp) box polypeptide 58)	0.0817467104657148	-2.50412970896588	5	1	0.00869565217391304	115	6802	217069	Trim25
18706	Pik3ca (phosphatidylinositol-4,5-bisphosphate 3-kinase catalytic subunit alpha)	0.0817467104657148	-2.50412970896588	5	1	0.00869565217391304	115	6802	18708	Pik3r1
16177	Il1r1 (interleukin 1 receptor, type I)	0.0817467104657148	-2.50412970896588	5	1	0.00869565217391304	115	6802	16175	Il1a
377	ARF3 (ADP ribosylation factor 3)	0.0817467104657148	-2.50412970896588	5	1	0.00869565217391304	115	6802	12013	Bach1
6202	RPS8 (ribosomal protein S8)	0.0817467104657148	-2.50412970896588	5	1	0.00869565217391304	115	6802	16706	Ksr1
3069	HDLBP (high density lipoprotein binding protein)	0.0817467104657148	-2.50412970896588	5	1	0.00869565217391304	115	6802	16706	Ksr1
3309	HSPA5 (heat shock protein family A (Hsp70) member 5)	0.0817467104657148	-2.50412970896588	5	1	0.00869565217391304	115	6802	16706	Ksr1
6137	RPL13 (ribosomal protein L13)	0.0817467104657148	-2.50412970896588	5	1	0.00869565217391304	115	6802	16706	Ksr1
66854	Trim35 (tripartite motif-containing 35)	0.0817467104657148	-2.50412970896588	5	1	0.00869565217391304	115	6802	54123	Irf7
5983	RFC3 (replication factor C subunit 3)	0.0817467104657148	-2.50412970896588	5	1	0.00869565217391304	115	6802	16706	Ksr1
11080	DNAJB4 (DnaJ heat shock protein family (Hsp40) member B4)	0.0817467104657148	-2.50412970896588	5	1	0.00869565217391304	115	6802	16706	Ksr1
6205	RPS11 (ribosomal protein S11)	0.0817467104657148	-2.50412970896588	5	1	0.00869565217391304	115	6802	16706	Ksr1
22642	Zbtb17 (zinc finger and BTB domain containing 17)	0.0817467104657148	-2.50412970896588	5	1	0.00869565217391304	115	6802	381308	Ifi211
84875	PARP10 (poly(ADP-ribose) polymerase family member 10)	0.0817467104657148	-2.50412970896588	5	1	0.00869565217391304	115	6802	547253	Parp14
10499	NCOA2 (nuclear receptor coactivator 2)	0.0817467104657148	-2.50412970896588	5	1	0.00869565217391304	115	6802	17355	Aff1
11100	HNRNPUL1 (heterogeneous nuclear ribonucleoprotein U like 1)	0.0817467104657148	-2.50412970896588	5	1	0.00869565217391304	115	6802	16706	Ksr1
329	BIRC2 (baculoviral IAP repeat containing 2)	0.0817467104657148	-2.50412970896588	5	1	0.00869565217391304	115	6802	19766	Ripk1
253260	RICTOR (RPTOR independent companion of MTOR complex 2)	0.0817467104657148	-2.50412970896588	5	1	0.00869565217391304	115	6802	20393	Sgk1
28973	MRPS18B (mitochondrial ribosomal protein S18B)	0.0817467104657148	-2.50412970896588	5	1	0.00869565217391304	115	6802	16706	Ksr1
19225	Ptgs2 (prostaglandin-endoperoxide synthase 2)	0.0817467104657148	-2.50412970896588	5	1	0.00869565217391304	115	6802	19225	Ptgs2
11325	DDX42 (DEAD-box helicase 42)	0.0817467104657148	-2.50412970896588	5	1	0.00869565217391304	115	6802	17355	Aff1
5701	PSMC2 (proteasome 26S subunit, ATPase 2)	0.0817467104657148	-2.50412970896588	5	1	0.00869565217391304	115	6802	16706	Ksr1
14783	Grb10 (growth factor receptor bound protein 10)	0.0817467104657148	-2.50412970896588	5	1	0.00869565217391304	115	6802	18708	Pik3r1
229279	Hnrnpa3 (heterogeneous nuclear ribonucleoprotein A3)	0.0817467104657148	-2.50412970896588	5	1	0.00869565217391304	115	6802	21926	Tnf
3182	HNRNPAB (heterogeneous nuclear ribonucleoprotein A/B)	0.0972828482185961	-2.33013258263002	6	1	0.00869565217391304	115	6802	16706	Ksr1
72199	Mms19 (MMS19 cytosolic iron-sulfur assembly component)	0.0972828482185961	-2.33013258263002	6	1	0.00869565217391304	115	6802	17133	Maff
8971	H1FX (H1 histone family member X)	0.0972828482185961	-2.33013258263002	6	1	0.00869565217391304	115	6802	16706	Ksr1
12142	Prdm1 (PR domain containing 1, with ZNF domain)	0.0972828482185961	-2.33013258263002	6	1	0.00869565217391304	115	6802	20375	Spi1
5594	MAPK1 (mitogen-activated protein kinase 1)	0.0972828482185961	-2.33013258263002	6	1	0.00869565217391304	115	6802	16706	Ksr1
7846	TUBA1A (tubulin alpha 1a)	0.0972828482185961	-2.33013258263002	6	1	0.00869565217391304	115	6802	16706	Ksr1
78968	Srebf1 (sterol regulatory element binding transcription factor 1)	0.0972828482185961	-2.33013258263002	6	1	0.00869565217391304	115	6802	17873	Gadd45b
154796	AMOT (angiomotin)	0.0972828482185961	-2.33013258263002	6	1	0.00869565217391304	115	6802	16706	Ksr1
8208	CHAF1B (chromatin assembly factor 1 subunit B)	0.0972828482185961	-2.33013258263002	6	1	0.00869565217391304	115	6802	17355	Aff1
1717	DHCR7 (7-dehydrocholesterol reductase)	0.0972828482185961	-2.33013258263002	6	1	0.00869565217391304	115	6802	16706	Ksr1
26396	Map2k2 (mitogen-activated protein kinase kinase 2)	0.0972828482185961	-2.33013258263002	6	1	0.00869565217391304	115	6802	16706	Ksr1
26374	Cop1 (COP1, E3 ubiquitin ligase)	0.0972828482185961	-2.33013258263002	6	1	0.00869565217391304	115	6802	211770	Trib1
3646	EIF3E (eukaryotic translation initiation factor 3 subunit E)	0.0972828482185961	-2.33013258263002	6	1	0.00869565217391304	115	6802	16706	Ksr1
16364	Irf4 (interferon regulatory factor 4)	0.0972828482185961	-2.33013258263002	6	1	0.00869565217391304	115	6802	20375	Spi1
17169	Mark3 (MAP/microtubule affinity regulating kinase 3)	0.0972828482185961	-2.33013258263002	6	1	0.00869565217391304	115	6802	16706	Ksr1
162427	RETREG3 (reticulophagy regulator family member 3)	0.0972828482185961	-2.33013258263002	6	1	0.00869565217391304	115	6802	12013	Bach1
302	ANXA2 (annexin A2)	0.0972828482185961	-2.33013258263002	6	1	0.00869565217391304	115	6802	16706	Ksr1
56430	Clip1 (CAP-GLY domain containing linker protein 1)	0.0972828482185961	-2.33013258263002	6	1	0.00869565217391304	115	6802	29875	Iqgap1
9987	HNRNPDL (heterogeneous nuclear ribonucleoprotein D like)	0.0972828482185961	-2.33013258263002	6	1	0.00869565217391304	115	6802	16706	Ksr1
10916	MAGED2 (MAGE family member D2)	0.0972828482185961	-2.33013258263002	6	1	0.00869565217391304	115	6802	16706	Ksr1
22225	Usp5 (ubiquitin specific peptidase 5 (isopeptidase T))	0.0972828482185961	-2.33013258263002	6	1	0.00869565217391304	115	6802	100038882	Isg15
20613	Snai1 (snail family zinc finger 1)	0.0972828482185961	-2.33013258263002	6	1	0.00869565217391304	115	6802	21929	Tnfaip3
74244	Atg7 (autophagy related 7)	0.0972828482185961	-2.33013258263002	6	1	0.00869565217391304	115	6802	18024	Nfe2l2
6161	RPL32 (ribosomal protein L32)	0.0972828482185961	-2.33013258263002	6	1	0.00869565217391304	115	6802	16706	Ksr1
18021	Nfatc3 (nuclear factor of activated T cells, cytoplasmic, calcineurin dependent 3)	0.0972828482185961	-2.33013258263002	6	1	0.00869565217391304	115	6802	21926	Tnf
5036	PA2G4 (proliferation-associated 2G4)	0.0972828482185961	-2.33013258263002	6	1	0.00869565217391304	115	6802	16706	Ksr1
16478	Jund (jun D proto-oncogene)	0.0972828482185961	-2.33013258263002	6	1	0.00869565217391304	115	6802	18024	Nfe2l2
8666	EIF3G (eukaryotic translation initiation factor 3 subunit G)	0.0972828482185961	-2.33013258263002	6	1	0.00869565217391304	115	6802	16706	Ksr1
11180	WDR6 (WD repeat domain 6)	0.0972828482185961	-2.33013258263002	6	1	0.00869565217391304	115	6802	16706	Ksr1
6143	RPL19 (ribosomal protein L19)	0.0972828482185961	-2.33013258263002	6	1	0.00869565217391304	115	6802	16706	Ksr1
55140	ELP3 (elongator acetyltransferase complex subunit 3)	0.0972828482185961	-2.33013258263002	6	1	0.00869565217391304	115	6802	12013	Bach1
241134	Nyap2 (neuronal tyrosine-phophorylated phosphoinositide 3-kinase adaptor 2)	0.0972828482185961	-2.33013258263002	6	1	0.00869565217391304	115	6802	18708	Pik3r1
7532	YWHAG (tyrosine 3-monooxygenase/tryptophan 5-monooxygenase activation protein gamma)	0.0972828482185961	-2.33013258263002	6	1	0.00869565217391304	115	6802	16706	Ksr1
8661	EIF3A (eukaryotic translation initiation factor 3 subunit A)	0.0972828482185961	-2.33013258263002	6	1	0.00869565217391304	115	6802	16706	Ksr1
5529	PPP2R5E (protein phosphatase 2 regulatory subunit B'epsilon)	0.0972828482185961	-2.33013258263002	6	1	0.00869565217391304	115	6802	16706	Ksr1
8667	EIF3H (eukaryotic translation initiation factor 3 subunit H)	0.0972828482185961	-2.33013258263002	6	1	0.00869565217391304	115	6802	16706	Ksr1
9131	AIFM1 (apoptosis inducing factor mitochondria associated 1)	0.0972828482185961	-2.33013258263002	6	1	0.00869565217391304	115	6802	16706	Ksr1
6155	RPL27 (ribosomal protein L27)	0.0972828482185961	-2.33013258263002	6	1	0.00869565217391304	115	6802	16706	Ksr1
260423	Hist1h3f (histone cluster 1, H3f)	0.0972828482185961	-2.33013258263002	6	1	0.00869565217391304	115	6802	20666	Sox11
57003	CCDC47 (coiled-coil domain containing 47)	0.0972828482185961	-2.33013258263002	6	1	0.00869565217391304	115	6802	16706	Ksr1
67838	Dnajb11 (DnaJ heat shock protein family (Hsp40) member B11)	0.0972828482185961	-2.33013258263002	6	1	0.00869565217391304	115	6802	14828	Hspa5
220988	HNRNPA3 (heterogeneous nuclear ribonucleoprotein A3)	0.0972828482185961	-2.33013258263002	6	1	0.00869565217391304	115	6802	16706	Ksr1
5878	RAB5C (RAB5C, member RAS oncogene family)	0.0972828482185961	-2.33013258263002	6	1	0.00869565217391304	115	6802	16706	Ksr1
19373	Rag1 (recombination activating 1)	0.0972828482185961	-2.33013258263002	6	1	0.00869565217391304	115	6802	18033	Nfkb1
23095	KIF1B (kinesin family member 1B)	0.0972828482185961	-2.33013258263002	6	1	0.00869565217391304	115	6802	12013	Bach1
18220	Nucb1 (nucleobindin 1)	0.0972828482185961	-2.33013258263002	6	1	0.00869565217391304	115	6802	19225	Ptgs2
8665	EIF3F (eukaryotic translation initiation factor 3 subunit F)	0.0972828482185961	-2.33013258263002	6	1	0.00869565217391304	115	6802	16706	Ksr1
6157	RPL27A (ribosomal protein L27a)	0.0972828482185961	-2.33013258263002	6	1	0.00869565217391304	115	6802	16706	Ksr1
7533	YWHAH (tyrosine 3-monooxygenase/tryptophan 5-monooxygenase activation protein eta)	0.0972828482185961	-2.33013258263002	6	1	0.00869565217391304	115	6802	16706	Ksr1
2010	EMD (emerin)	0.0972828482185961	-2.33013258263002	6	1	0.00869565217391304	115	6802	16706	Ksr1
55210	ATAD3A (ATPase family AAA domain containing 3A)	0.0972828482185961	-2.33013258263002	6	1	0.00869565217391304	115	6802	16706	Ksr1
21687	Tek (TEK receptor tyrosine kinase)	0.0972828482185961	-2.33013258263002	6	1	0.00869565217391304	115	6802	18708	Pik3r1
10399	RACK1 (receptor for activated C kinase 1)	0.0972828482185961	-2.33013258263002	6	1	0.00869565217391304	115	6802	16706	Ksr1
16549	Khsrp (KH-type splicing regulatory protein)	0.0972828482185961	-2.33013258263002	6	1	0.00869565217391304	115	6802	21926	Tnf
26554	Cul3 (cullin 3)	0.106670745576867	-2.23800833280447	33	2	0.0173913043478261	115	6802	235320,18024	Zbtb16,Nfe2l2
3312	HSPA8 (heat shock protein family A (Hsp70) member 8)	0.112558373886665	-2.18428331291624	7	1	0.00869565217391304	115	6802	16706	Ksr1
15902	Id2 (inhibitor of DNA binding 2)	0.112558373886665	-2.18428331291624	7	1	0.00869565217391304	115	6802	20375	Spi1
26986	PABPC1 (poly(A) binding protein cytoplasmic 1)	0.112558373886665	-2.18428331291624	7	1	0.00869565217391304	115	6802	22695	Zfp36
4731	NDUFV3 (NADH:ubiquinone oxidoreductase subunit V3)	0.112558373886665	-2.18428331291624	7	1	0.00869565217391304	115	6802	17698	Msn
10514	MYBBP1A (MYB binding protein 1a)	0.112558373886665	-2.18428331291624	7	1	0.00869565217391304	115	6802	16706	Ksr1
55559	HAUS7 (HAUS augmin like complex subunit 7)	0.112558373886665	-2.18428331291624	7	1	0.00869565217391304	115	6802	17698	Msn
1655	DDX5 (DEAD-box helicase 5)	0.112558373886665	-2.18428331291624	7	1	0.00869565217391304	115	6802	16706	Ksr1
15441	Hp1bp3 (heterochromatin protein 1, binding protein 3)	0.112558373886665	-2.18428331291624	7	1	0.00869565217391304	115	6802	235320	Zbtb16
10856	RUVBL2 (RuvB like AAA ATPase 2)	0.112558373886665	-2.18428331291624	7	1	0.00869565217391304	115	6802	16706	Ksr1
11793	Atg5 (autophagy related 5)	0.112558373886665	-2.18428331291624	7	1	0.00869565217391304	115	6802	19766	Ripk1
15395	Hoxa10 (homeobox A10)	0.112558373886665	-2.18428331291624	7	1	0.00869565217391304	115	6802	20375	Spi1
1459	CSNK2A2 (casein kinase 2 alpha 2)	0.112558373886665	-2.18428331291624	7	1	0.00869565217391304	115	6802	16706	Ksr1
3032	HADHB (hydroxyacyl-CoA dehydrogenase trifunctional multienzyme complex subunit beta)	0.112558373886665	-2.18428331291624	7	1	0.00869565217391304	115	6802	16706	Ksr1
904	CCNT1 (cyclin T1)	0.112558373886665	-2.18428331291624	7	1	0.00869565217391304	115	6802	17355	Aff1
8607	RUVBL1 (RuvB like AAA ATPase 1)	0.112558373886665	-2.18428331291624	7	1	0.00869565217391304	115	6802	16706	Ksr1
57521	RPTOR (regulatory associated protein of MTOR complex 1)	0.112558373886665	-2.18428331291624	7	1	0.00869565217391304	115	6802	20393	Sgk1
7534	YWHAZ (tyrosine 3-monooxygenase/tryptophan 5-monooxygenase activation protein zeta)	0.112558373886665	-2.18428331291624	7	1	0.00869565217391304	115	6802	16706	Ksr1
5216	PFN1 (profilin 1)	0.112558373886665	-2.18428331291624	7	1	0.00869565217391304	115	6802	83397	Akap12
3030	HADHA (hydroxyacyl-CoA dehydrogenase trifunctional multienzyme complex subunit alpha)	0.112558373886665	-2.18428331291624	7	1	0.00869565217391304	115	6802	16706	Ksr1
192111	PGAM5 (PGAM family member 5, mitochondrial serine/threonine protein phosphatase)	0.112558373886665	-2.18428331291624	7	1	0.00869565217391304	115	6802	16706	Ksr1
26362	Axl (AXL receptor tyrosine kinase)	0.112558373886665	-2.18428331291624	7	1	0.00869565217391304	115	6802	18708	Pik3r1
16195	Il6st (interleukin 6 signal transducer)	0.112558373886665	-2.18428331291624	7	1	0.00869565217391304	115	6802	12702	Socs3
6204	RPS10 (ribosomal protein S10)	0.112558373886665	-2.18428331291624	7	1	0.00869565217391304	115	6802	16706	Ksr1
9349	RPL23 (ribosomal protein L23)	0.112558373886665	-2.18428331291624	7	1	0.00869565217391304	115	6802	16706	Ksr1
3839	KPNA3 (karyopherin subunit alpha 3)	0.112558373886665	-2.18428331291624	7	1	0.00869565217391304	115	6802	16706	Ksr1
22418	Wnt5a (wingless-type MMTV integration site family, member 5A)	0.112558373886665	-2.18428331291624	7	1	0.00869565217391304	115	6802	14366	Fzd4
3337	DNAJB1 (DnaJ heat shock protein family (Hsp40) member B1)	0.112558373886665	-2.18428331291624	7	1	0.00869565217391304	115	6802	16706	Ksr1
54123	Irf7 (interferon regulatory factor 7)	0.112558373886665	-2.18428331291624	7	1	0.00869565217391304	115	6802	17472	Gbp4
7531	YWHAE (tyrosine 3-monooxygenase/tryptophan 5-monooxygenase activation protein epsilon)	0.112558373886665	-2.18428331291624	7	1	0.00869565217391304	115	6802	16706	Ksr1
5894	RAF1 (Raf-1 proto-oncogene, serine/threonine kinase)	0.112558373886665	-2.18428331291624	7	1	0.00869565217391304	115	6802	16706	Ksr1
6189	RPS3A (ribosomal protein S3A)	0.112558373886665	-2.18428331291624	7	1	0.00869565217391304	115	6802	16706	Ksr1
3178	HNRNPA1 (heterogeneous nuclear ribonucleoprotein A1)	0.112558373886665	-2.18428331291624	7	1	0.00869565217391304	115	6802	16706	Ksr1
15382	Hnrnpa1 (heterogeneous nuclear ribonucleoprotein A1)	0.112558373886665	-2.18428331291624	7	1	0.00869565217391304	115	6802	21926	Tnf
4676	NAP1L4 (nucleosome assembly protein 1 like 4)	0.112558373886665	-2.18428331291624	7	1	0.00869565217391304	115	6802	16706	Ksr1
18125	Nos1 (nitric oxide synthase 1, neuronal)	0.112558373886665	-2.18428331291624	7	1	0.00869565217391304	115	6802	19225	Ptgs2
12014	Bach2 (BTB and CNC homology, basic leucine zipper transcription factor 2)	0.112558373886665	-2.18428331291624	7	1	0.00869565217391304	115	6802	235320	Zbtb16
19387	Rangap1 (RAN GTPase activating protein 1)	0.112558373886665	-2.18428331291624	7	1	0.00869565217391304	115	6802	23880	Fyb
12013	Bach1 (BTB and CNC homology 1, basic leucine zipper transcription factor 1)	0.112558373886665	-2.18428331291624	7	1	0.00869565217391304	115	6802	12013	Bach1
6130	RPL7A (ribosomal protein L7a)	0.112558373886665	-2.18428331291624	7	1	0.00869565217391304	115	6802	16706	Ksr1
6203	RPS9 (ribosomal protein S9)	0.112558373886665	-2.18428331291624	7	1	0.00869565217391304	115	6802	16706	Ksr1
6147	RPL23A (ribosomal protein L23a)	0.112558373886665	-2.18428331291624	7	1	0.00869565217391304	115	6802	16706	Ksr1
6132	RPL8 (ribosomal protein L8)	0.112558373886665	-2.18428331291624	7	1	0.00869565217391304	115	6802	16706	Ksr1
23367	LARP1 (La ribonucleoprotein domain family member 1)	0.112558373886665	-2.18428331291624	7	1	0.00869565217391304	115	6802	16706	Ksr1
13866	Erbb2 (erb-b2 receptor tyrosine kinase 2)	0.112558373886665	-2.18428331291624	7	1	0.00869565217391304	115	6802	18708	Pik3r1
10970	CKAP4 (cytoskeleton associated protein 4)	0.127577621422849	-2.05903030415112	8	1	0.00869565217391304	115	6802	16706	Ksr1
26398	Map2k4 (mitogen-activated protein kinase kinase 4)	0.127577621422849	-2.05903030415112	8	1	0.00869565217391304	115	6802	12633	Cflar
7267	TTC3 (tetratricopeptide repeat domain 3)	0.127577621422849	-2.05903030415112	8	1	0.00869565217391304	115	6802	12013	Bach1
142980	Tlr3 (toll-like receptor 3)	0.127577621422849	-2.05903030415112	8	1	0.00869565217391304	115	6802	19766	Ripk1
5520	PPP2R2A (protein phosphatase 2 regulatory subunit Balpha)	0.127577621422849	-2.05903030415112	8	1	0.00869565217391304	115	6802	16706	Ksr1
4771	NF2 (neurofibromin 2)	0.127577621422849	-2.05903030415112	8	1	0.00869565217391304	115	6802	16706	Ksr1
15161	Hcfc1 (host cell factor C1)	0.127577621422849	-2.05903030415112	8	1	0.00869565217391304	115	6802	12394	Runx1
6139	RPL17 (ribosomal protein L17)	0.127577621422849	-2.05903030415112	8	1	0.00869565217391304	115	6802	16706	Ksr1
55992	Trim3 (tripartite motif-containing 3)	0.127577621422849	-2.05903030415112	8	1	0.00869565217391304	115	6802	12575	Cdkn1a
12483	Cd22 (CD22 antigen)	0.127577621422849	-2.05903030415112	8	1	0.00869565217391304	115	6802	18708	Pik3r1
106759	Ticam1 (toll-like receptor adaptor molecule 1)	0.127577621422849	-2.05903030415112	8	1	0.00869565217391304	115	6802	243771	Parp12
7415	VCP (valosin containing protein)	0.127577621422849	-2.05903030415112	8	1	0.00869565217391304	115	6802	83397	Akap12
1315	COPB1 (coatomer protein complex subunit beta 1)	0.127577621422849	-2.05903030415112	8	1	0.00869565217391304	115	6802	16706	Ksr1
9793	CKAP5 (cytoskeleton associated protein 5)	0.127577621422849	-2.05903030415112	8	1	0.00869565217391304	115	6802	16706	Ksr1
3308	HSPA4 (heat shock protein family A (Hsp70) member 4)	0.127577621422849	-2.05903030415112	8	1	0.00869565217391304	115	6802	16706	Ksr1
15384	Hnrnpab (heterogeneous nuclear ribonucleoprotein A/B)	0.127577621422849	-2.05903030415112	8	1	0.00869565217391304	115	6802	21926	Tnf
18508	Pax6 (paired box 6)	0.127577621422849	-2.05903030415112	8	1	0.00869565217391304	115	6802	381308	Ifi211
1457	CSNK2A1 (casein kinase 2 alpha 1)	0.127577621422849	-2.05903030415112	8	1	0.00869565217391304	115	6802	16706	Ksr1
6210	RPS15A (ribosomal protein S15a)	0.127577621422849	-2.05903030415112	8	1	0.00869565217391304	115	6802	16706	Ksr1
27339	PRPF19 (pre-mRNA processing factor 19)	0.127577621422849	-2.05903030415112	8	1	0.00869565217391304	115	6802	16706	Ksr1
103213	Traf3ip2 (TRAF3 interacting protein 2)	0.127577621422849	-2.05903030415112	8	1	0.00869565217391304	115	6802	16172	Il17ra
10294	DNAJA2 (DnaJ heat shock protein family (Hsp40) member A2)	0.127577621422849	-2.05903030415112	8	1	0.00869565217391304	115	6802	16706	Ksr1
1017	CDK2 (cyclin dependent kinase 2)	0.127577621422849	-2.05903030415112	8	1	0.00869565217391304	115	6802	381308	Ifi211
19713	Ret (ret proto-oncogene)	0.127577621422849	-2.05903030415112	8	1	0.00869565217391304	115	6802	18708	Pik3r1
10935	PRDX3 (peroxiredoxin 3)	0.127577621422849	-2.05903030415112	8	1	0.00869565217391304	115	6802	17698	Msn
10963	STIP1 (stress induced phosphoprotein 1)	0.127577621422849	-2.05903030415112	8	1	0.00869565217391304	115	6802	16706	Ksr1
51386	EIF3L (eukaryotic translation initiation factor 3 subunit L)	0.127577621422849	-2.05903030415112	8	1	0.00869565217391304	115	6802	16706	Ksr1
1973	EIF4A1 (eukaryotic translation initiation factor 4A1)	0.127577621422849	-2.05903030415112	8	1	0.00869565217391304	115	6802	16706	Ksr1
6217	RPS16 (ribosomal protein S16)	0.127577621422849	-2.05903030415112	8	1	0.00869565217391304	115	6802	16706	Ksr1
79711	IPO4 (importin 4)	0.127577621422849	-2.05903030415112	8	1	0.00869565217391304	115	6802	16706	Ksr1
10111	RAD50 (RAD50 double strand break repair protein)	0.127577621422849	-2.05903030415112	8	1	0.00869565217391304	115	6802	18024	Nfe2l2
6142	RPL18A (ribosomal protein L18a)	0.127577621422849	-2.05903030415112	8	1	0.00869565217391304	115	6802	16706	Ksr1
57181	SLC39A10 (solute carrier family 39 member 10)	0.127577621422849	-2.05903030415112	8	1	0.00869565217391304	115	6802	17355	Aff1
867	CBL (Cbl proto-oncogene)	0.127577621422849	-2.05903030415112	8	1	0.00869565217391304	115	6802	18708	Pik3r1
67673	Elob (elongin B)	0.127577621422849	-2.05903030415112	8	1	0.00869565217391304	115	6802	12702	Socs3
11222	MRPL3 (mitochondrial ribosomal protein L3)	0.127577621422849	-2.05903030415112	8	1	0.00869565217391304	115	6802	12013	Bach1
26409	Map3k7 (mitogen-activated protein kinase kinase kinase 7)	0.12893944927121	-2.04841237031081	37	2	0.0173913043478261	115	6802	414084,11796	Tnip3,Birc3
11651	Akt1 (thymoma viral proto-oncogene 1)	0.12893944927121	-2.04841237031081	37	2	0.0173913043478261	115	6802	15507,18708	Hspb1,Pik3r1
90	ACVR1 (activin A receptor type 1)	0.12893944927121	-2.04841237031081	37	2	0.0173913043478261	115	6802	56193,80837	Plek,Rhoj
21973	Top2a (topoisomerase (DNA) II alpha)	0.142344853323739	-1.94950262099608	9	1	0.00869565217391304	115	6802	235320	Zbtb16
983	CDK1 (cyclin dependent kinase 1)	0.142344853323739	-1.94950262099608	9	1	0.00869565217391304	115	6802	381308	Ifi211
4839	NOP2 (NOP2 nucleolar protein)	0.142344853323739	-1.94950262099608	9	1	0.00869565217391304	115	6802	16706	Ksr1
18753	Prkcd (protein kinase C, delta)	0.142344853323739	-1.94950262099608	9	1	0.00869565217391304	115	6802	15507	Hspb1
9590	AKAP12 (A-kinase anchoring protein 12)	0.142344853323739	-1.94950262099608	9	1	0.00869565217391304	115	6802	83397	Akap12
5478	PPIA (peptidylprolyl isomerase A)	0.142344853323739	-1.94950262099608	9	1	0.00869565217391304	115	6802	83397	Akap12
14388	Gab1 (growth factor receptor bound protein 2-associated protein 1)	0.142344853323739	-1.94950262099608	9	1	0.00869565217391304	115	6802	18708	Pik3r1
3301	DNAJA1 (DnaJ heat shock protein family (Hsp40) member A1)	0.142344853323739	-1.94950262099608	9	1	0.00869565217391304	115	6802	16706	Ksr1
12042	Bcl10 (B cell leukemia/lymphoma 10)	0.142344853323739	-1.94950262099608	9	1	0.00869565217391304	115	6802	12702	Socs3
18783	Pla2g4a (phospholipase A2, group IVA (cytosolic, calcium-dependent))	0.142344853323739	-1.94950262099608	9	1	0.00869565217391304	115	6802	16706	Ksr1
17444	Grap2 (GRB2-related adaptor protein 2)	0.142344853323739	-1.94950262099608	9	1	0.00869565217391304	115	6802	23880	Fyb
53379	Hnrnpa2b1 (heterogeneous nuclear ribonucleoprotein A2/B1)	0.142344853323739	-1.94950262099608	9	1	0.00869565217391304	115	6802	21926	Tnf
12282	Hyou1 (hypoxia up-regulated 1)	0.142344853323739	-1.94950262099608	9	1	0.00869565217391304	115	6802	14828	Hspa5
7321	UBE2D1 (ubiquitin conjugating enzyme E2 D1)	0.142344853323739	-1.94950262099608	9	1	0.00869565217391304	115	6802	384309	Trim56
2475	MTOR (mechanistic target of rapamycin kinase)	0.142344853323739	-1.94950262099608	9	1	0.00869565217391304	115	6802	20393	Sgk1
14465	Gata6 (GATA binding protein 6)	0.142344853323739	-1.94950262099608	9	1	0.00869565217391304	115	6802	381308	Ifi211
12370	Casp8 (caspase 8)	0.142344853323739	-1.94950262099608	9	1	0.00869565217391304	115	6802	19766	Ripk1
17192	Mbd3 (methyl-CpG binding domain protein 3)	0.142344853323739	-1.94950262099608	9	1	0.00869565217391304	115	6802	12394	Runx1
3326	HSP90AB1 (heat shock protein 90 alpha family class B member 1)	0.142344853323739	-1.94950262099608	9	1	0.00869565217391304	115	6802	16706	Ksr1
4841	NONO (non-POU domain containing octamer binding)	0.142344853323739	-1.94950262099608	9	1	0.00869565217391304	115	6802	16706	Ksr1
6742	SSBP1 (single stranded DNA binding protein 1)	0.142344853323739	-1.94950262099608	9	1	0.00869565217391304	115	6802	16706	Ksr1
13860	Eps8 (epidermal growth factor receptor pathway substrate 8)	0.142344853323739	-1.94950262099608	9	1	0.00869565217391304	115	6802	18708	Pik3r1
16691	Krt8 (keratin 8)	0.142344853323739	-1.94950262099608	9	1	0.00869565217391304	115	6802	21817	Tgm2
16911	Lmo4 (LIM domain only 4)	0.142344853323739	-1.94950262099608	9	1	0.00869565217391304	115	6802	12702	Socs3
4637	MYL6 (myosin light chain 6)	0.142344853323739	-1.94950262099608	9	1	0.00869565217391304	115	6802	16706	Ksr1
26400	Map2k7 (mitogen-activated protein kinase kinase 7)	0.142344853323739	-1.94950262099608	9	1	0.00869565217391304	115	6802	12633	Cflar
9532	BAG2 (BCL2 associated athanogene 2)	0.142344853323739	-1.94950262099608	9	1	0.00869565217391304	115	6802	16706	Ksr1
14389	Gab2 (growth factor receptor bound protein 2-associated protein 2)	0.142344853323739	-1.94950262099608	9	1	0.00869565217391304	115	6802	18708	Pik3r1
72330	Klhl40 (kelch-like 40)	0.142344853323739	-1.94950262099608	9	1	0.00869565217391304	115	6802	29875	Iqgap1
55037	PTCD3 (pentatricopeptide repeat domain 3)	0.142344853323739	-1.94950262099608	9	1	0.00869565217391304	115	6802	16706	Ksr1
23411	SIRT1 (sirtuin 1)	0.142344853323739	-1.94950262099608	9	1	0.00869565217391304	115	6802	16706	Ksr1
27217	Mixl1 (Mix1 homeobox-like 1 (Xenopus laevis))	0.142344853323739	-1.94950262099608	9	1	0.00869565217391304	115	6802	16391	Irf9
11991	Hnrnpd (heterogeneous nuclear ribonucleoprotein D)	0.142344853323739	-1.94950262099608	9	1	0.00869565217391304	115	6802	21926	Tnf
433759	Hdac1 (histone deacetylase 1)	0.144914927508498	-1.93160841557932	78	3	0.0260869565217391	115	6802	235320,12394,18033	Zbtb16,Runx1,Nfkb1
17164	Mapkapk2 (MAP kinase-activated protein kinase 2)	0.156864261813266	-1.85237442203166	10	1	0.00869565217391304	115	6802	15507	Hspb1
7529	YWHAB (tyrosine 3-monooxygenase/tryptophan 5-monooxygenase activation protein beta)	0.156864261813266	-1.85237442203166	10	1	0.00869565217391304	115	6802	16706	Ksr1
6124	RPL4 (ribosomal protein L4)	0.156864261813266	-1.85237442203166	10	1	0.00869565217391304	115	6802	16706	Ksr1
18472	Pafah1b1 (platelet-activating factor acetylhydrolase, isoform 1b, subunit 1)	0.156864261813266	-1.85237442203166	10	1	0.00869565217391304	115	6802	29875	Iqgap1
27316	RBMX (RNA binding motif protein X-linked)	0.156864261813266	-1.85237442203166	10	1	0.00869565217391304	115	6802	16706	Ksr1
6396	SEC13 (SEC13 homolog, nuclear pore and COPII coat complex component)	0.156864261813266	-1.85237442203166	10	1	0.00869565217391304	115	6802	16706	Ksr1
21834	Thrb (thyroid hormone receptor beta)	0.156864261813266	-1.85237442203166	10	1	0.00869565217391304	115	6802	18708	Pik3r1
21349	Tal1 (T cell acute lymphocytic leukemia 1)	0.156864261813266	-1.85237442203166	10	1	0.00869565217391304	115	6802	12394	Runx1
17344	Pias2 (protein inhibitor of activated STAT 2)	0.156864261813266	-1.85237442203166	10	1	0.00869565217391304	115	6802	18033	Nfkb1
55994	Smad9 (SMAD family member 9)	0.156864261813266	-1.85237442203166	10	1	0.00869565217391304	115	6802	12013	Bach1
11835	Ar (androgen receptor)	0.156864261813266	-1.85237442203166	10	1	0.00869565217391304	115	6802	14828	Hspa5
10971	YWHAQ (tyrosine 3-monooxygenase/tryptophan 5-monooxygenase activation protein theta)	0.156864261813266	-1.85237442203166	10	1	0.00869565217391304	115	6802	16706	Ksr1
6208	RPS14 (ribosomal protein S14)	0.156864261813266	-1.85237442203166	10	1	0.00869565217391304	115	6802	16706	Ksr1
18035	Nfkbia (nuclear factor of kappa light polypeptide gene enhancer in B cells inhibitor, alpha)	0.156864261813266	-1.85237442203166	10	1	0.00869565217391304	115	6802	18033	Nfkb1
10558	SPTLC1 (serine palmitoyltransferase long chain base subunit 1)	0.156864261813266	-1.85237442203166	10	1	0.00869565217391304	115	6802	16706	Ksr1
19763	Ring1 (ring finger protein 1)	0.156864261813266	-1.85237442203166	10	1	0.00869565217391304	115	6802	12394	Runx1
66105	Ube2d3 (ubiquitin-conjugating enzyme E2D 3)	0.156864261813266	-1.85237442203166	10	1	0.00869565217391304	115	6802	21929	Tnfaip3
72399	Brap (BRCA1 associated protein)	0.156864261813266	-1.85237442203166	10	1	0.00869565217391304	115	6802	16706	Ksr1
229004	Gmeb2 (glucocorticoid modulatory element binding protein 2)	0.156864261813266	-1.85237442203166	10	1	0.00869565217391304	115	6802	18033	Nfkb1
203068	TUBB (tubulin beta class I)	0.156864261813266	-1.85237442203166	10	1	0.00869565217391304	115	6802	16706	Ksr1
23808	Ash2l (ASH2 like histone lysine methyltransferase complex subunit)	0.156864261813266	-1.85237442203166	10	1	0.00869565217391304	115	6802	12394	Runx1
9817	KEAP1 (kelch like ECH associated protein 1)	0.156864261813266	-1.85237442203166	10	1	0.00869565217391304	115	6802	18024	Nfe2l2
5315	PKM (pyruvate kinase M1/2)	0.156864261813266	-1.85237442203166	10	1	0.00869565217391304	115	6802	83397	Akap12
4673	NAP1L1 (nucleosome assembly protein 1 like 1)	0.156864261813266	-1.85237442203166	10	1	0.00869565217391304	115	6802	16706	Ksr1
16476	Jun (jun proto-oncogene)	0.158104636585014	-1.8444982082833	42	2	0.0173913043478261	115	6802	11910,20375	Atf3,Spi1
658	BMPR1B (bone morphogenetic protein receptor type 1B)	0.170095592422287	-1.77139469160159	44	2	0.0173913043478261	115	6802	54123,80837	Irf7,Rhoj
20617	Snca (synuclein, alpha)	0.171139969982413	-1.76527351939009	11	1	0.00869565217391304	115	6802	17748	Mt1
55942	Sertad1 (SERTA domain containing 1)	0.171139969982413	-1.76527351939009	11	1	0.00869565217391304	115	6802	170791	Rbm39
16906	Lmnb1 (lamin B1)	0.171139969982413	-1.76527351939009	11	1	0.00869565217391304	115	6802	235320	Zbtb16
5119	CHMP1A (charged multivesicular body protein 1A)	0.171139969982413	-1.76527351939009	11	1	0.00869565217391304	115	6802	16706	Ksr1
20587	Smarcb1 (SWI/SNF related, matrix associated, actin dependent regulator of chromatin, subfamily b, member 1)	0.171139969982413	-1.76527351939009	11	1	0.00869565217391304	115	6802	12394	Runx1
68094	Smarcc2 (SWI/SNF related, matrix associated, actin dependent regulator of chromatin, subfamily c, member 2)	0.171139969982413	-1.76527351939009	11	1	0.00869565217391304	115	6802	12394	Runx1
6647	SOD1 (superoxide dismutase 1)	0.171139969982413	-1.76527351939009	11	1	0.00869565217391304	115	6802	14828	Hspa5
18211	Ntrk1 (neurotrophic tyrosine kinase, receptor, type 1)	0.171139969982413	-1.76527351939009	11	1	0.00869565217391304	115	6802	20128	Trim30a
13619	Phc1 (polyhomeotic 1)	0.171139969982413	-1.76527351939009	11	1	0.00869565217391304	115	6802	12394	Runx1
99375	Cul4a (cullin 4A)	0.171139969982413	-1.76527351939009	11	1	0.00869565217391304	115	6802	22695	Zfp36
57376	Smarce1 (SWI/SNF related, matrix associated, actin dependent regulator of chromatin, subfamily e, member 1)	0.171139969982413	-1.76527351939009	11	1	0.00869565217391304	115	6802	12394	Runx1
83797	Smarcd1 (SWI/SNF related, matrix associated, actin dependent regulator of chromatin, subfamily d, member 1)	0.171139969982413	-1.76527351939009	11	1	0.00869565217391304	115	6802	12394	Runx1
142	PARP1 (poly(ADP-ribose) polymerase 1)	0.171139969982413	-1.76527351939009	11	1	0.00869565217391304	115	6802	16706	Ksr1
103573	Xpo1 (exportin 1)	0.171139969982413	-1.76527351939009	11	1	0.00869565217391304	115	6802	12013	Bach1
12330	Canx (calnexin)	0.171139969982413	-1.76527351939009	11	1	0.00869565217391304	115	6802	19246	Ptpn1
7323	UBE2D3 (ubiquitin conjugating enzyme E2 D3)	0.171139969982413	-1.76527351939009	11	1	0.00869565217391304	115	6802	384309	Trim56
16706	Ksr1 (kinase suppressor of ras 1)	0.171139969982413	-1.76527351939009	11	1	0.00869565217391304	115	6802	16706	Ksr1
22027	Hsp90b1 (heat shock protein 90, beta (Grp94), member 1)	0.171139969982413	-1.76527351939009	11	1	0.00869565217391304	115	6802	14828	Hspa5
12550	Cdh1 (cadherin 1)	0.171139969982413	-1.76527351939009	11	1	0.00869565217391304	115	6802	18708	Pik3r1
6146	RPL22 (ribosomal protein L22)	0.171139969982413	-1.76527351939009	11	1	0.00869565217391304	115	6802	16706	Ksr1
18412	Sqstm1 (sequestosome 1)	0.176148038639649	-1.73643050886006	45	2	0.0173913043478261	115	6802	19766,20128	Ripk1,Trim30a
24253	Cebpb (CCAAT/enhancer binding protein beta)	0.182234522586827	-1.70246083577739	46	2	0.0173913043478261	115	6802	14828,29875	Hspa5,Iqgap1
268697	Ccnb1 (cyclin B1)	0.185176032928439	-1.68644837697797	12	1	0.00869565217391304	115	6802	12575	Cdkn1a
6418	SET (SET nuclear proto-oncogene)	0.185176032928439	-1.68644837697797	12	1	0.00869565217391304	115	6802	16706	Ksr1
6188	RPS3 (ribosomal protein S3)	0.185176032928439	-1.68644837697797	12	1	0.00869565217391304	115	6802	16706	Ksr1
23983	Pcbp1 (poly(rC) binding protein 1)	0.185176032928439	-1.68644837697797	12	1	0.00869565217391304	115	6802	16193	Il6
17187	Max (Max protein)	0.185176032928439	-1.68644837697797	12	1	0.00869565217391304	115	6802	17122	Mxd4
17129	Smad5 (SMAD family member 5)	0.185176032928439	-1.68644837697797	12	1	0.00869565217391304	115	6802	12013	Bach1
15399	Hoxa2 (homeobox A2)	0.185176032928439	-1.68644837697797	12	1	0.00869565217391304	115	6802	170791	Rbm39
18986	Pou2f1 (POU domain, class 2, transcription factor 1)	0.185176032928439	-1.68644837697797	12	1	0.00869565217391304	115	6802	16391	Irf9
6923	ELOB (elongin B)	0.185176032928439	-1.68644837697797	12	1	0.00869565217391304	115	6802	12702	Socs3
9730	DCAF1 (DDB1 and CUL4 associated factor 1)	0.185176032928439	-1.68644837697797	12	1	0.00869565217391304	115	6802	16706	Ksr1
15507	Hspb1 (heat shock protein 1)	0.185176032928439	-1.68644837697797	12	1	0.00869565217391304	115	6802	15507	Hspb1
15405	Hoxa9 (homeobox A9)	0.185176032928439	-1.68644837697797	12	1	0.00869565217391304	115	6802	18035	Nfkbia
59287	Ncstn (nicastrin)	0.198976438852472	-1.61456885899348	13	1	0.00869565217391304	115	6802	14828	Hspa5
12367	Casp3 (caspase 3)	0.198976438852472	-1.61456885899348	13	1	0.00869565217391304	115	6802	11796	Birc3
3838	KPNA2 (karyopherin subunit alpha 2)	0.198976438852472	-1.61456885899348	13	1	0.00869565217391304	115	6802	16706	Ksr1
12575	Cdkn1a (cyclin-dependent kinase inhibitor 1A (P21))	0.198976438852472	-1.61456885899348	13	1	0.00869565217391304	115	6802	18024	Nfe2l2
16412	Itgb1 (integrin beta 1 (fibronectin receptor beta))	0.198976438852472	-1.61456885899348	13	1	0.00869565217391304	115	6802	20971	Sdc4
76936	Hnrnpm (heterogeneous nuclear ribonucleoprotein M)	0.198976438852472	-1.61456885899348	13	1	0.00869565217391304	115	6802	21926	Tnf
19017	Ppargc1a (peroxisome proliferative activated receptor, gamma, coactivator 1 alpha)	0.198976438852472	-1.61456885899348	13	1	0.00869565217391304	115	6802	21929	Tnfaip3
3064	HTT (huntingtin)	0.198976438852472	-1.61456885899348	13	1	0.00869565217391304	115	6802	17698	Msn
72169	Trim29 (tripartite motif-containing 29)	0.198976438852472	-1.61456885899348	13	1	0.00869565217391304	115	6802	16365	Acod1
268749	Rnf31 (ring finger protein 31)	0.198976438852472	-1.61456885899348	13	1	0.00869565217391304	115	6802	21926	Tnf
59035	Carm1 (coactivator-associated arginine methyltransferase 1)	0.198976438852472	-1.61456885899348	13	1	0.00869565217391304	115	6802	16193	Il6
56222	Cited4 (Cbp/p300-interacting transactivator, with Glu/Asp-rich carboxy-terminal domain, 4)	0.198976438852472	-1.61456885899348	13	1	0.00869565217391304	115	6802	170791	Rbm39
12151	Bmi1 (Bmi1 polycomb ring finger oncogene)	0.198976438852472	-1.61456885899348	13	1	0.00869565217391304	115	6802	12394	Runx1
3320	HSP90AA1 (heat shock protein 90 alpha family class A member 1)	0.198976438852472	-1.61456885899348	13	1	0.00869565217391304	115	6802	16706	Ksr1
12402	Cbl (Casitas B-lineage lymphoma)	0.200670158033093	-1.60609272365677	49	2	0.0173913043478261	115	6802	21926,18708	Tnf,Pik3r1
13711	Elf5 (E74-like factor 5)	0.207772535429347	-1.57131137734197	93	3	0.0260869565217391	115	6802	29875,80859,14828	Iqgap1,Nfkbiz,Hspa5
208727	Hdac4 (histone deacetylase 4)	0.212545110162153	-1.54860103003052	14	1	0.00869565217391304	115	6802	21926	Tnf
17196	Mbp (myelin basic protein)	0.212545110162153	-1.54860103003052	14	1	0.00869565217391304	115	6802	16706	Ksr1
16451	Jak1 (Janus kinase 1)	0.212545110162153	-1.54860103003052	14	1	0.00869565217391304	115	6802	12702	Socs3
3959	LGALS3BP (galectin 3 binding protein)	0.212545110162153	-1.54860103003052	14	1	0.00869565217391304	115	6802	16706	Ksr1
16480	Jup (junction plakoglobin)	0.212545110162153	-1.54860103003052	14	1	0.00869565217391304	115	6802	18708	Pik3r1
5901	RAN (RAN, member RAS oncogene family)	0.212545110162153	-1.54860103003052	14	1	0.00869565217391304	115	6802	547253	Parp14
13367	Diaph1 (diaphanous related formin 1)	0.212545110162153	-1.54860103003052	14	1	0.00869565217391304	115	6802	11853	Rhoc
15505	Hsph1 (heat shock 105kDa/110kDa protein 1)	0.212545110162153	-1.54860103003052	14	1	0.00869565217391304	115	6802	15507	Hspb1
15469	Prmt1 (protein arginine N-methyltransferase 1)	0.212545110162153	-1.54860103003052	14	1	0.00869565217391304	115	6802	12394	Runx1
12914	Crebbp (CREB binding protein)	0.225564309871965	-1.48914997279546	53	2	0.0173913043478261	115	6802	18024,20375	Nfe2l2,Spi1
16590	Kit (KIT proto-oncogene receptor tyrosine kinase)	0.225885904556235	-1.48772525428436	15	1	0.00869565217391304	115	6802	18708	Pik3r1
216154	Med16 (mediator complex subunit 16)	0.225885904556235	-1.48772525428436	15	1	0.00869565217391304	115	6802	21929	Tnfaip3
3065	HDAC1 (histone deacetylase 1)	0.225885904556235	-1.48772525428436	15	1	0.00869565217391304	115	6802	16706	Ksr1
11308	Abi1 (abl-interactor 1)	0.225885904556235	-1.48772525428436	15	1	0.00869565217391304	115	6802	18708	Pik3r1
67923	Eloc (elongin C)	0.225885904556235	-1.48772525428436	15	1	0.00869565217391304	115	6802	12702	Socs3
66970	Ssbp2 (single-stranded DNA binding protein 2)	0.225885904556235	-1.48772525428436	15	1	0.00869565217391304	115	6802	21929	Tnfaip3
20846	Stat1 (signal transducer and activator of transcription 1)	0.225885904556235	-1.48772525428436	15	1	0.00869565217391304	115	6802	11910	Atf3
13006	Smc3 (structural maintenance of chromosomes 3)	0.225885904556235	-1.48772525428436	15	1	0.00869565217391304	115	6802	17122	Mxd4
14800	Gria2 (glutamate receptor, ionotropic, AMPA2 (alpha 2))	0.225885904556235	-1.48772525428436	15	1	0.00869565217391304	115	6802	14828	Hspa5
30011	SH3KBP1 (SH3 domain containing kinase binding protein 1)	0.231827507113714	-1.46176168767207	54	2	0.0173913043478261	115	6802	18708,83490	Pik3r1,Pik3ap1
7046	TGFBR1 (transforming growth factor beta receptor 1)	0.234455644261491	-1.4504888592578	99	3	0.0260869565217391	115	6802	54123,80837,56193	Irf7,Rhoj,Plek
15185	Hdac6 (histone deacetylase 6)	0.239002616058817	-1.43128078125774	16	1	0.00869565217391304	115	6802	18033	Nfkb1
16818	Lck (lymphocyte protein tyrosine kinase)	0.239002616058817	-1.43128078125774	16	1	0.00869565217391304	115	6802	18708	Pik3r1
20662	Sos1 (SOS Ras/Rac guanine nucleotide exchange factor 1)	0.239002616058817	-1.43128078125774	16	1	0.00869565217391304	115	6802	18708	Pik3r1
140858	Wdr5 (WD repeat domain 5)	0.239002616058817	-1.43128078125774	16	1	0.00869565217391304	115	6802	12394	Runx1
9919	SEC16A (SEC16 homolog A, endoplasmic reticulum export factor)	0.239002616058817	-1.43128078125774	16	1	0.00869565217391304	115	6802	16706	Ksr1
53610	Nono (non-POU-domain-containing, octamer binding protein)	0.239002616058817	-1.43128078125774	16	1	0.00869565217391304	115	6802	21926	Tnf
75717	Cul5 (cullin 5)	0.239002616058817	-1.43128078125774	16	1	0.00869565217391304	115	6802	12702	Socs3
110157	Raf1 (v-raf-leukemia viral oncogene 1)	0.239002616058817	-1.43128078125774	16	1	0.00869565217391304	115	6802	16706	Ksr1
13405	Dmd (dystrophin, muscular dystrophy)	0.239002616058817	-1.43128078125774	16	1	0.00869565217391304	115	6802	20650	Sntb2
12443	Ccnd1 (cyclin D1)	0.251898976090699	-1.37872716037698	17	1	0.00869565217391304	115	6802	12575	Cdkn1a
5515	PPP2CA (protein phosphatase 2 catalytic subunit alpha)	0.251898976090699	-1.37872716037698	17	1	0.00869565217391304	115	6802	16706	Ksr1
20588	Smarcc1 (SWI/SNF related, matrix associated, actin dependent regulator of chromatin, subfamily c, member 1)	0.251898976090699	-1.37872716037698	17	1	0.00869565217391304	115	6802	12394	Runx1
12929	Crkl (v-crk avian sarcoma virus CT10 oncogene homolog-like)	0.251898976090699	-1.37872716037698	17	1	0.00869565217391304	115	6802	18708	Pik3r1
12675	Chuk (conserved helix-loop-helix ubiquitous kinase)	0.26457865445574	-1.32961670154652	18	1	0.00869565217391304	115	6802	18035	Nfkbia
11909	Atf2 (activating transcription factor 2)	0.26457865445574	-1.32961670154652	18	1	0.00869565217391304	115	6802	11910	Atf3
235320	Zbtb16 (zinc finger and BTB domain containing 16)	0.26457865445574	-1.32961670154652	18	1	0.00869565217391304	115	6802	235320	Zbtb16
16367	Irs1 (insulin receptor substrate 1)	0.26457865445574	-1.32961670154652	18	1	0.00869565217391304	115	6802	18708	Pik3r1
15461	Hras (Harvey rat sarcoma virus oncogene)	0.26457865445574	-1.32961670154652	18	1	0.00869565217391304	115	6802	18708	Pik3r1
170484	Nphs2 (nephrosis 2, podocin)	0.269571331391641	-1.31092224316632	60	2	0.0173913043478261	115	6802	15944,66141	Irgm1,Ifitm3
10574	CCT7 (chaperonin containing TCP1 subunit 7)	0.277045260405376	-1.28357439117704	19	1	0.00869565217391304	115	6802	16706	Ksr1
83767	Wasf1 (WAS protein family, member 1)	0.277045260405376	-1.28357439117704	19	1	0.00869565217391304	115	6802	18708	Pik3r1
26401	Map3k1 (mitogen-activated protein kinase kinase kinase 1)	0.277045260405376	-1.28357439117704	19	1	0.00869565217391304	115	6802	11796	Birc3
13448	Dok1 (docking protein 1)	0.277045260405376	-1.28357439117704	19	1	0.00869565217391304	115	6802	18708	Pik3r1
93765	Ube2n (ubiquitin-conjugating enzyme E2N)	0.277045260405376	-1.28357439117704	19	1	0.00869565217391304	115	6802	21929	Tnfaip3
23942	Mta2 (metastasis-associated gene family, member 2)	0.277045260405376	-1.28357439117704	19	1	0.00869565217391304	115	6802	12394	Runx1
18538	Pcna (proliferating cell nuclear antigen)	0.277045260405376	-1.28357439117704	19	1	0.00869565217391304	115	6802	12575	Cdkn1a
12393	Runx2 (runt related transcription factor 2)	0.277045260405376	-1.28357439117704	19	1	0.00869565217391304	115	6802	15951	Ifi204
2319	FLOT2 (flotillin 2)	0.289302343559294	-1.24028296624028	20	1	0.00869565217391304	115	6802	17698	Msn
19646	Rbbp4 (retinoblastoma binding protein 4, chromatin remodeling factor)	0.289302343559294	-1.24028296624028	20	1	0.00869565217391304	115	6802	12394	Runx1
12576	Cdkn1b (cyclin-dependent kinase inhibitor 1B)	0.289302343559294	-1.24028296624028	20	1	0.00869565217391304	115	6802	12444	Ccnd2
12168	Bmpr2 (bone morphogenetic protein receptor, type II (serine/threonine kinase))	0.301353394949365	-1.19947163331477	21	1	0.00869565217391304	115	6802	26410	Map3k8
10576	CCT2 (chaperonin containing TCP1 subunit 2)	0.301353394949365	-1.19947163331477	21	1	0.00869565217391304	115	6802	16706	Ksr1
12606	Cebpa (CCAAT/enhancer binding protein (C/EBP), alpha)	0.303286278790719	-1.19307810503822	114	3	0.0260869565217391	115	6802	14828,211770,170791	Hspa5,Trib1,Rbm39
10575	CCT4 (chaperonin containing TCP1 subunit 4)	0.313201847918368	-1.16090741476039	22	1	0.00869565217391304	115	6802	16706	Ksr1
5518	PPP2R1A (protein phosphatase 2 scaffold subunit Aalpha)	0.313201847918368	-1.16090741476039	22	1	0.00869565217391304	115	6802	16706	Ksr1
13207	Ddx5 (DEAD (Asp-Glu-Ala-Asp) box polypeptide 5)	0.313201847918368	-1.16090741476039	22	1	0.00869565217391304	115	6802	21926	Tnf
22948	CCT5 (chaperonin containing TCP1 subunit 5)	0.313201847918368	-1.16090741476039	22	1	0.00869565217391304	115	6802	16706	Ksr1
8655	DYNLL1 (dynein light chain LC8-type 1)	0.313201847918368	-1.16090741476039	22	1	0.00869565217391304	115	6802	12013	Bach1
12540	Cdc42 (cell division cycle 42)	0.32485107911037	-1.12438841978834	23	1	0.00869565217391304	115	6802	29875	Iqgap1
72475	Ssbp3 (single-stranded DNA binding protein 3)	0.32485107911037	-1.12438841978834	23	1	0.00869565217391304	115	6802	21929	Tnfaip3
19164	Psen1 (presenilin 1)	0.32485107911037	-1.12438841978834	23	1	0.00869565217391304	115	6802	18708	Pik3r1
226049	Dmrt2 (doublesex and mab-3 related transcription factor 2)	0.32485107911037	-1.12438841978834	23	1	0.00869565217391304	115	6802	29875	Iqgap1
6950	TCP1 (t-complex 1)	0.32485107911037	-1.12438841978834	23	1	0.00869565217391304	115	6802	16706	Ksr1
52906	Ahi1 (Abelson helper integration site 1)	0.32485107911037	-1.12438841978834	23	1	0.00869565217391304	115	6802	14828	Hspa5
7203	CCT3 (chaperonin containing TCP1 subunit 3)	0.32485107911037	-1.12438841978834	23	1	0.00869565217391304	115	6802	16706	Ksr1
12558	Cdh2 (cadherin 2)	0.32485107911037	-1.12438841978834	23	1	0.00869565217391304	115	6802	18708	Pik3r1
12534	Cdk1 (cyclin-dependent kinase 1)	0.336304409381412	-1.08973854886956	24	1	0.00869565217391304	115	6802	12575	Cdkn1a
380718	Mks1 (Meckel syndrome, type 1)	0.336304409381412	-1.08973854886956	24	1	0.00869565217391304	115	6802	14828	Hspa5
13433	Dnmt1 (DNA methyltransferase (cytosine-5) 1)	0.336304409381412	-1.08973854886956	24	1	0.00869565217391304	115	6802	235320	Zbtb16
908	CCT6A (chaperonin containing TCP1 subunit 6A)	0.336304409381412	-1.08973854886956	24	1	0.00869565217391304	115	6802	16706	Ksr1
109880	Braf (Braf transforming gene)	0.344661489075485	-1.06519253471941	72	2	0.0173913043478261	115	6802	14828,29875	Hspa5,Iqgap1
15183	Hdac3 (histone deacetylase 3)	0.347565104705448	-1.05680327985507	25	1	0.00869565217391304	115	6802	11910	Atf3
67588	Rnf41 (ring finger protein 41)	0.347565104705448	-1.05680327985507	25	1	0.00869565217391304	115	6802	12983	Csf2rb
12928	Crk (v-crk avian sarcoma virus CT10 oncogene homolog)	0.347565104705448	-1.05680327985507	25	1	0.00869565217391304	115	6802	18708	Pik3r1
17126	Smad2 (SMAD family member 2)	0.347565104705448	-1.05680327985507	25	1	0.00869565217391304	115	6802	12394	Runx1
10694	CCT8 (chaperonin containing TCP1 subunit 8)	0.347565104705448	-1.05680327985507	25	1	0.00869565217391304	115	6802	16706	Ksr1
12417	Cbx3 (chromobox 3)	0.358636377089715	-1.02544628098802	26	1	0.00869565217391304	115	6802	12394	Runx1
20185	Ncor1 (nuclear receptor co-repressor 1)	0.358636377089715	-1.02544628098802	26	1	0.00869565217391304	115	6802	18708	Pik3r1
17125	Smad1 (SMAD family member 1)	0.36952138544857	-0.99554666354724	27	1	0.00869565217391304	115	6802	12013	Bach1
15450	Lipc (lipase, hepatic)	0.36952138544857	-0.99554666354724	27	1	0.00869565217391304	115	6802	14828	Hspa5
5562	PRKAA1 (protein kinase AMP-activated catalytic subunit alpha 1)	0.36952138544857	-0.99554666354724	27	1	0.00869565217391304	115	6802	15507	Hspb1
20848	Stat3 (signal transducer and activator of transcription 3)	0.36952138544857	-0.99554666354724	27	1	0.00869565217391304	115	6802	18708	Pik3r1
56424	Stub1 (STIP1 homology and U-Box containing protein 1)	0.36952138544857	-0.99554666354724	27	1	0.00869565217391304	115	6802	16190	Il4ra
83814	Nedd4l (neural precursor cell expressed, developmentally down-regulated gene 4-like)	0.36952138544857	-0.99554666354724	27	1	0.00869565217391304	115	6802	20393	Sgk1
14360	Fyn (Fyn proto-oncogene)	0.380223236475032	-0.966996734343392	28	1	0.00869565217391304	115	6802	18708	Pik3r1
1213	CLTC (clathrin heavy chain)	0.380223236475032	-0.966996734343392	28	1	0.00869565217391304	115	6802	18024	Nfe2l2
66725	Lrrk2 (leucine-rich repeat kinase 2)	0.390744985488249	-0.939700142806405	29	1	0.00869565217391304	115	6802	19766	Ripk1
545030	Wdfy4 (WD repeat and FYVE domain containing 4)	0.391461561606961	-0.93786795072918	133	3	0.0260869565217391	115	6802	14828,17698,29875	Hspa5,Msn,Iqgap1
19645	Rb1 (RB transcriptional corepressor 1)	0.401089637291305	-0.913570342263375	30	1	0.00869565217391304	115	6802	12609	Cebpd
4087	SMAD2 (SMAD family member 2)	0.401089637291305	-0.913570342263375	30	1	0.00869565217391304	115	6802	80837	Rhoj
19247	Ptpn11 (protein tyrosine phosphatase, non-receptor type 11)	0.401089637291305	-0.913570342263375	30	1	0.00869565217391304	115	6802	18708	Pik3r1
54401	Ywhab (tyrosine 3-monooxygenase/tryptophan 5-monooxygenase activation protein, beta polypeptide)	0.411260146992335	-0.888529303669348	31	1	0.00869565217391304	115	6802	22695	Zfp36
13649	Egfr (epidermal growth factor receptor)	0.411260146992335	-0.888529303669348	31	1	0.00869565217391304	115	6802	18414	Osmr
320299	Iqcb1 (IQ calmodulin-binding motif containing 1)	0.414336163895495	-0.881077644556688	138	3	0.0260869565217391	115	6802	15507,14828,67951	Hspb1,Hspa5,Tubb6
17979	Ncoa3 (nuclear receptor coactivator 3)	0.440755646156518	-0.819264647448109	34	1	0.00869565217391304	115	6802	12609	Cebpd
14828	Hspa5 (heat shock protein 5)	0.440755646156518	-0.819264647448109	34	1	0.00869565217391304	115	6802	14828	Hspa5
15511	Hspa1b (heat shock protein 1B)	0.459600615610132	-0.777397393560801	36	1	0.00869565217391304	115	6802	16190	Il4ra
15078	H3f3a (H3 histone, family 3A)	0.46878564800296	-0.757609655516118	37	1	0.00869565217391304	115	6802	18034	Nfkb2
15516	Hsp90ab1 (heat shock protein 90 alpha (cytosolic), class B member 1)	0.477815899368042	-0.738529768444735	38	1	0.00869565217391304	115	6802	76500	Ip6k2
50884	Nckap1 (NCK-associated protein 1)	0.477815899368042	-0.738529768444735	38	1	0.00869565217391304	115	6802	18708	Pik3r1
22059	Trp53 (transformation related protein 53)	0.480065616265511	-0.733832483869722	95	2	0.0173913043478261	115	6802	18035,12575	Nfkbia,Cdkn1a
260305	Nphp4 (nephronophthisis 4 (juvenile) homolog (human))	0.485476281657119	-0.722624845879513	154	3	0.0260869565217391	115	6802	14828,67951,15507	Hspa5,Tubb6,Hspb1
53885	Nphp1 (nephronophthisis 1 (juvenile) homolog (human))	0.486693955490659	-0.720119781593881	39	1	0.00869565217391304	115	6802	14828	Hspa5
15194	Htt (huntingtin)	0.501894758891883	-0.689364824910375	99	2	0.0173913043478261	115	6802	81489,57435	Dnajb1,Plin4
19122	Prnp (prion protein)	0.504003611713682	-0.68517184483787	41	1	0.00869565217391304	115	6802	14828	Hspa5
26413	Mapk1 (mitogen-activated protein kinase 1)	0.504003611713682	-0.68517184483787	41	1	0.00869565217391304	115	6802	16706	Ksr1
4089	SMAD4 (SMAD family member 4)	0.512440172080127	-0.668571312188544	42	1	0.00869565217391304	115	6802	80837	Rhoj
56637	Gsk3b (glycogen synthase kinase 3 beta)	0.520734459098598	-0.652515042591997	43	1	0.00869565217391304	115	6802	18024	Nfe2l2
203228	C9orf72 (C9orf72-SMCR8 complex subunit)	0.536905688002113	-0.621932827454184	45	1	0.00869565217391304	115	6802	29875	Iqgap1
5728	PTEN (phosphatase and tensin homolog)	0.543766413629761	-0.609235511049064	107	2	0.0173913043478261	115	6802	14828,67951	Hspa5,Tubb6
14784	Grb2 (growth factor receptor bound protein 2)	0.552535857966458	-0.593236946399471	47	1	0.00869565217391304	115	6802	18708	Pik3r1
72016	Tedc2 (tubulin epsilon and delta complex 2)	0.556335871530734	-0.586383081630813	171	3	0.0260869565217391	115	6802	15507,14828,67951	Hspb1,Hspa5,Tubb6
19821	Rnf2 (ring finger protein 2)	0.573549050465834	-0.555911817794835	113	2	0.0173913043478261	115	6802	170791,12394	Rbm39,Runx1
18424	Otx2 (orthodenticle homeobox 2)	0.589360494242612	-0.528717237998911	52	1	0.00869565217391304	115	6802	67684	Luc7l3
20430	Cyfip1 (cytoplasmic FMR1 interacting protein 1)	0.611048395400799	-0.492579116071955	121	2	0.0173913043478261	115	6802	18708,11853	Pik3r1,Rhoc
4543	MTNR1A (melatonin receptor 1A)	0.635919536349807	-0.452683238818994	59	1	0.00869565217391304	115	6802	15507	Hspb1
211651	Fancd2 (Fanconi anemia, complementation group D2)	0.647281796207389	-0.434973536478077	1493	24	0.208695652173913	115	6802	19246,170791,14828,14579,12870,12609,13058,170755,22329,21825,672511,83397,67684,21354,101867,15439,232345,100038882,15507,29875,19309,67951,236312,12273	Ptpn1,Rbm39,Hspa5,Gem,Cp,Cebpd,Cybb,Sgk3,Vcam1,Thbs1,Rnf213,Akap12,Luc7l3,Tap1,Rrp8,Hp,A2m,Isg15,Hspb1,Iqgap1,Pygm,Tubb6,Ifi209,C5ar1
1080	CFTR (CF transmembrane conductance regulator)	0.648233127086956	-0.433504883306342	61	1	0.00869565217391304	115	6802	14828	Hspa5
69253	Hspb2 (heat shock protein 2)	0.654234193752444	-0.424289897202747	62	1	0.00869565217391304	115	6802	57435	Plin4
67731	Fbxo32 (F-box protein 32)	0.658475636375927	-0.417827757153083	132	2	0.0173913043478261	115	6802	67951,18035	Tubb6,Nfkbia
20586	Smarca4 (SWI/SNF related, matrix associated, actin dependent regulator of chromatin, subfamily a, member 4)	0.671635163074221	-0.398039997981053	65	1	0.00869565217391304	115	6802	12394	Runx1
10273	STUB1 (STIP1 homology and U-box containing protein 1)	0.688167646724535	-0.373722798167399	68	1	0.00869565217391304	115	6802	16706	Ksr1
27221	Chaf1a (chromatin assembly factor 1, subunit A (p150))	0.693782723936778	-0.365596445395346	141	2	0.0173913043478261	115	6802	83397,216161	Akap12,Sbno2
105689	Mycbp2 (MYC binding protein 2, E3 ubiquitin protein ligase)	0.693782723936778	-0.365596445395346	141	2	0.0173913043478261	115	6802	29875,83397	Iqgap1,Akap12
14812	Grin2b (glutamate receptor, ionotropic, NMDA2B (epsilon 2))	0.708933969638075	-0.343992888468169	72	1	0.00869565217391304	115	6802	18708	Pik3r1
20371	Foxp3 (forkhead box P3)	0.736009185984846	-0.306512679373477	360	5	0.0434782608695652	115	6802	29875,23880,101867,384309,12394	Iqgap1,Fyb,Rrp8,Trim56,Runx1
16348	Invs (inversin)	0.737539838597283	-0.304435173790111	78	1	0.00869565217391304	115	6802	14828	Hspa5
14810	Grin1 (glutamate receptor, ionotropic, NMDA1 (zeta 1))	0.742028672403057	-0.298367394508705	79	1	0.00869565217391304	115	6802	18708	Pik3r1
6622	SNCA (synuclein alpha)	0.776388563033646	-0.253102158561307	166	2	0.0173913043478261	115	6802	14828,67951	Hspa5,Tubb6
22631	Ywhaz (tyrosine 3-monooxygenase/tryptophan 5-monooxygenase activation protein, zeta polypeptide)	0.784883046741358	-0.242220557341958	169	2	0.0173913043478261	115	6802	14828,16706	Hspa5,Ksr1
67009	Ttc23 (tetratricopeptide repeat domain 23)	0.797434295093602	-0.226355836314629	93	1	0.00869565217391304	115	6802	14828	Hspa5
71950	Nanog (Nanog homeobox)	0.81614126597193	-0.203167818937939	257	3	0.0260869565217391	115	6802	71371,15507,18034	Arid5b,Hspb1,Nfkb2
3028	HSD17B10 (hydroxysteroid 17-beta dehydrogenase 10)	0.820534797750301	-0.197798958930446	100	1	0.00869565217391304	115	6802	232345	A2m
68099	Fam92a (family with sequence similarity 92, member A)	0.82664131616333	-0.190384394892884	102	1	0.00869565217391304	115	6802	14828	Hspa5
64930	Tsc1 (TSC complex subunit 1)	0.832541798692624	-0.183271849748162	104	1	0.00869565217391304	115	6802	17698	Msn
2740	GLP1R (glucagon like peptide 1 receptor)	0.835416939500539	-0.179824350011235	105	1	0.00869565217391304	115	6802	68774	Ms4a6d
240057	Syngap1 (synaptic Ras GTPase activating protein 1 homolog (rat))	0.898765656163499	-0.106732950167035	133	1	0.00869565217391304	115	6802	29875	Iqgap1
22627	Ywhae (tyrosine 3-monooxygenase/tryptophan 5-monooxygenase activation protein, epsilon polypeptide)	0.92728888809555	-0.0754901243216782	152	1	0.00869565217391304	115	6802	16706	Ksr1
26380	Esrrb (estrogen related receptor, beta)	0.930996808635936	-0.0714994295993058	155	1	0.00869565217391304	115	6802	12394	Runx1
217331	Unk (unkempt family zinc finger)	0.936704810226043	-0.0653870834903445	258	2	0.0173913043478261	115	6802	76500,67684	Ip6k2,Luc7l3
16531	Kcnma1 (potassium large conductance calcium-activated channel, subfamily M, alpha member 1)	0.938935544911186	-0.0630084443969694	162	1	0.00869565217391304	115	6802	14828	Hspa5
22190	Ubc (ubiquitin C)	0.939554636890029	-0.0623493065348129	431	4	0.0347826086956522	115	6802	672511,11796,21929,57783	Rnf213,Birc3,Tnfaip3,Tnip1
83679	Pde4dip (phosphodiesterase 4D interacting protein (myomegalin))	0.953026402819349	-0.0481126707596124	177	1	0.00869565217391304	115	6802	17698	Msn
216439	Agap2 (ArfGAP with GTPase domain, ankyrin repeat and PH domain 2)	0.961262086448383	-0.0395081845629093	188	1	0.00869565217391304	115	6802	29875	Iqgap1
13385	Dlg4 (discs large MAGUK scaffold protein 4)	0.970232028505745	-0.0302200314444797	203	1	0.00869565217391304	115	6802	67951	Tubb6
14265	Fmr1 (fragile X mental retardation 1)	0.982453670000404	-0.0177020915664364	233	1	0.00869565217391304	115	6802	98999	Znfx1
18999	Pou5f1 (POU domain, class 5, transcription factor 1)	0.992372141724088	-0.0076570991787316	280	1	0.00869565217391304	115	6802	67246	Resf1
230796	Wdtc1 (WD and tetratricopeptide repeats 1)	0.994292884112455	-0.00572346370234329	416	2	0.0173913043478261	115	6802	20650,66141	Sntb2,Ifitm3
13626	Eed (embryonic ectoderm development)	0.999192654597675	-0.000807671481141439	1109	8	0.0695652173913043	115	6802	18034,101867,12826,170791,29875,217069,14828,11853	Nfkb2,Rrp8,Col4a1,Rbm39,Iqgap1,Trim25,Hspa5,Rhoc
857	CAV1 (caveolin 1)	0.999999999990862	-9.13845281189737e-12	18	0	0	115	6802
12419	Cbx5 (chromobox 5)	0.999999999990862	-9.13845281189737e-12	18	0	0	115	6802
67300	Cltc (clathrin, heavy polypeptide (Hc))	0.999999999990862	-9.13845281189737e-12	18	0	0	115	6802
11848	Rhoa (ras homolog family member A)	0.999999999990862	-9.13845281189737e-12	18	0	0	115	6802
18176	Nras (neuroblastoma ras oncogene)	0.999999999990862	-9.13845281189737e-12	18	0	0	115	6802
17184	Matr3 (matrin 3)	0.999999999990862	-9.13845281189737e-12	18	0	0	115	6802
13542	Dvl1 (dishevelled segment polarity protein 1)	0.999999999990862	-9.13845281189737e-12	18	0	0	115	6802
5576	PRKAR2A (protein kinase cAMP-dependent type II regulatory subunit alpha)	0.999999999990862	-9.13845281189737e-12	18	0	0	115	6802
13543	Dvl2 (dishevelled segment polarity protein 2)	0.999999999990862	-9.13845281189737e-12	18	0	0	115	6802
17210	Mcl1 (myeloid cell leukemia sequence 1)	0.999999999990862	-9.13845281189737e-12	18	0	0	115	6802
12313	Calm1 (calmodulin 1)	0.999999999990862	-9.13845281189737e-12	18	0	0	115	6802
56438	Rbx1 (ring-box 1)	0.999999999990862	-9.13845281189737e-12	18	0	0	115	6802
19055	Ppp3ca (protein phosphatase 3, catalytic subunit, alpha isoform)	0.999999999990862	-9.13845281189737e-12	18	0	0	115	6802
13629	Eef2 (eukaryotic translation elongation factor 2)	0.999999999990862	-9.13845281189737e-12	18	0	0	115	6802
52615	Suz12 (SUZ12 polycomb repressive complex 2 subunit)	0.999999999990862	-9.13845281189737e-12	18	0	0	115	6802
16468	Jarid2 (jumonji, AT rich interactive domain 2)	0.999999999990862	-9.13845281189737e-12	18	0	0	115	6802
17918	Myo5a (myosin VA)	0.999999999990862	-9.13845281189737e-12	18	0	0	115	6802
56469	Pias1 (protein inhibitor of activated STAT 1)	0.999999999990862	-9.13845281189737e-12	18	0	0	115	6802
128866	CHMP4B (charged multivesicular body protein 4B)	0.999999999990862	-9.13845281189737e-12	18	0	0	115	6802
18626	Per1 (period circadian clock 1)	0.999999999990862	-9.13845281189737e-12	18	0	0	115	6802
17886	Myh9 (myosin, heavy polypeptide 9, non-muscle)	0.999999999990862	-9.13845281189737e-12	18	0	0	115	6802
1211	CLTA (clathrin light chain A)	0.999999999990862	-9.13845281189737e-12	18	0	0	115	6802
26419	Mapk8 (mitogen-activated protein kinase 8)	0.999999999997894	-2.10594849631111e-12	20	0	0	115	6802
10211	FLOT1 (flotillin 1)	0.999999999997894	-2.10594849631111e-12	20	0	0	115	6802
216274	Cep290 (centrosomal protein 290)	0.999999999997894	-2.10594849631111e-12	20	0	0	115	6802
6840	SVIL (supervillin)	0.999999999997894	-2.10594849631111e-12	20	0	0	115	6802
9851	KIAA0753 (KIAA0753)	0.999999999997894	-2.10594849631111e-12	20	0	0	115	6802
5888	RAD51 (RAD51 recombinase)	0.999999999997894	-2.10594849631111e-12	20	0	0	115	6802
15251	Hif1a (hypoxia inducible factor 1, alpha subunit)	0.999999999997894	-2.10594849631111e-12	20	0	0	115	6802
126353	MISP (mitotic spindle positioning)	0.999999999997894	-2.10594849631111e-12	20	0	0	115	6802
6453	ITSN1 (intersectin 1)	0.999999999997894	-2.10594849631111e-12	20	0	0	115	6802
11331	PHB2 (prohibitin 2)	0.999999999997894	-2.10594849631111e-12	20	0	0	115	6802
71514	Sfpq (splicing factor proline/glutamine rich (polypyrimidine tract binding protein associated))	0.999999999997894	-2.10594849631111e-12	20	0	0	115	6802
18747	Prkaca (protein kinase, cAMP dependent, catalytic, alpha)	0.999999999997894	-2.10594849631111e-12	20	0	0	115	6802
22142	Tuba1a (tubulin, alpha 1A)	0.99999999999806	-1.93974113604581e-12	25	0	0	115	6802
9569	GTF2IRD1 (GTF2I repeat domain containing 1)	0.99999999999806	-1.93974113604581e-12	25	0	0	115	6802
50873	Prkn (parkin RBR E3 ubiquitin protein ligase)	0.99999999999806	-1.93974113604581e-12	25	0	0	115	6802
19052	Ppp2ca (protein phosphatase 2 (formerly 2A), catalytic subunit, alpha isoform)	0.99999999999806	-1.93974113604581e-12	25	0	0	115	6802
12189	Brca1 (breast cancer 1, early onset)	0.99999999999806	-1.93974113604581e-12	25	0	0	115	6802
19016	Pparg (peroxisome proliferator activated receptor gamma)	0.99999999999806	-1.93974113604581e-12	25	0	0	115	6802
21374	Tbp (TATA box binding protein)	0.99999999999806	-1.93974113604581e-12	25	0	0	115	6802
69726	Smyd3 (SET and MYND domain containing 3)	0.999999999998188	-1.8115994815382e-12	1	0	0	115	6802
73046	Glrx5 (glutaredoxin 5)	0.999999999998188	-1.8115994815382e-12	1	0	0	115	6802
70223	Nars (asparaginyl-tRNA synthetase)	0.999999999998188	-1.8115994815382e-12	1	0	0	115	6802
11857	Arhgdib (Rho, GDP dissociation inhibitor (GDI) beta)	0.999999999998188	-1.8115994815382e-12	1	0	0	115	6802
227695	Spout1 (SPOUT domain containing methyltransferase 1)	0.999999999998188	-1.8115994815382e-12	1	0	0	115	6802
442801	Arhgef15 (Rho guanine nucleotide exchange factor (GEF) 15)	0.999999999998188	-1.8115994815382e-12	1	0	0	115	6802
4363	ABCC1 (ATP binding cassette subfamily C member 1)	0.999999999998188	-1.8115994815382e-12	1	0	0	115	6802
233893	Zfp764 (zinc finger protein 764)	0.999999999998188	-1.8115994815382e-12	1	0	0	115	6802
55324	ABCF3 (ATP binding cassette subfamily F member 3)	0.999999999998188	-1.8115994815382e-12	1	0	0	115	6802
57437	Golga7 (golgi autoantigen, golgin subfamily a, 7)	0.999999999998188	-1.8115994815382e-12	1	0	0	115	6802
68337	Crip2 (cysteine rich protein 2)	0.999999999998188	-1.8115994815382e-12	1	0	0	115	6802
10564	ARFGEF2 (ADP ribosylation factor guanine nucleotide exchange factor 2)	0.999999999998188	-1.8115994815382e-12	1	0	0	115	6802
235907	Zfp65 (zinc finger protein 65)	0.999999999998188	-1.8115994815382e-12	1	0	0	115	6802
94244	Fkbp6 (FK506 binding protein 6)	0.999999999998188	-1.8115994815382e-12	1	0	0	115	6802
9497	SLC4A7 (solute carrier family 4 member 7)	0.999999999998188	-1.8115994815382e-12	1	0	0	115	6802
52024	Ankrd22 (ankyrin repeat domain 22)	0.999999999998188	-1.8115994815382e-12	1	0	0	115	6802
80861	Dhx58 (DEXH (Asp-Glu-X-His) box polypeptide 58)	0.999999999998188	-1.8115994815382e-12	1	0	0	115	6802
1836	SLC26A2 (solute carrier family 26 member 2)	0.999999999998188	-1.8115994815382e-12	1	0	0	115	6802
100043797	Gm4654 (glyceraldehyde-3-phosphate dehydrogenase pseudogene)	0.999999999998188	-1.8115994815382e-12	1	0	0	115	6802
74241	Chpf (chondroitin polymerizing factor)	0.999999999998188	-1.8115994815382e-12	1	0	0	115	6802
17706	ATP8 (ATP synthase F0 subunit 8)	0.999999999998188	-1.8115994815382e-12	1	0	0	115	6802
2261	FGFR3 (fibroblast growth factor receptor 3)	0.999999999998188	-1.8115994815382e-12	1	0	0	115	6802
23917	Impdh1 (inosine monophosphate dehydrogenase 1)	0.999999999998188	-1.8115994815382e-12	1	0	0	115	6802
20422	Sem1 (SEM1, 26S proteasome complex subunit)	0.999999999998188	-1.8115994815382e-12	1	0	0	115	6802
64292	Ptges (prostaglandin E synthase)	0.999999999998188	-1.8115994815382e-12	1	0	0	115	6802
27183	VPS4A (vacuolar protein sorting 4 homolog A)	0.999999999998188	-1.8115994815382e-12	1	0	0	115	6802
70719	Arhgap45 (Rho GTPase activating protein 45)	0.999999999998188	-1.8115994815382e-12	1	0	0	115	6802
9710	KIAA0355 (KIAA0355)	0.999999999998188	-1.8115994815382e-12	1	0	0	115	6802
116644	Rtn1 (reticulon 1)	0.999999999998188	-1.8115994815382e-12	1	0	0	115	6802
643314	KIAA0754 (KIAA0754)	0.999999999998188	-1.8115994815382e-12	1	0	0	115	6802
240	ALOX5 (arachidonate 5-lipoxygenase)	0.999999999998188	-1.8115994815382e-12	1	0	0	115	6802
619916	Ighv1-72 (immunoglobulin heavy variable 1-72)	0.999999999998188	-1.8115994815382e-12	1	0	0	115	6802
3516	RBPJ (recombination signal binding protein for immunoglobulin kappa J region)	0.999999999998188	-1.8115994815382e-12	1	0	0	115	6802
7374	UNG (uracil DNA glycosylase)	0.999999999998188	-1.8115994815382e-12	1	0	0	115	6802
53414	Bysl (bystin-like)	0.999999999998188	-1.8115994815382e-12	1	0	0	115	6802
2623	GATA1 (GATA binding protein 1)	0.999999999998188	-1.8115994815382e-12	1	0	0	115	6802
253959	RALGAPA1 (Ral GTPase activating protein catalytic alpha subunit 1)	0.999999999998188	-1.8115994815382e-12	1	0	0	115	6802
435489	Gm5678 (carbonyl reductase 1 pseudogene)	0.999999999998188	-1.8115994815382e-12	1	0	0	115	6802
23476	BRD4 (bromodomain containing 4)	0.999999999998188	-1.8115994815382e-12	1	0	0	115	6802
23780	APOL2 (apolipoprotein L2)	0.999999999998188	-1.8115994815382e-12	1	0	0	115	6802
229285	Spg20 (spastic paraplegia 20, spartin (Troyer syndrome) homolog (human))	0.999999999998188	-1.8115994815382e-12	1	0	0	115	6802
442829	Ccin (calicin)	0.999999999998188	-1.8115994815382e-12	1	0	0	115	6802
15216	Hfe (homeostatic iron regulator)	0.999999999998188	-1.8115994815382e-12	1	0	0	115	6802
319149	Hist1h3d (histone cluster 1, H3d)	0.999999999998188	-1.8115994815382e-12	1	0	0	115	6802
91869	RFT1 (RFT1 homolog)	0.999999999998188	-1.8115994815382e-12	1	0	0	115	6802
22092	Rsph1 (radial spoke head 1 homolog (Chlamydomonas))	0.999999999998188	-1.8115994815382e-12	1	0	0	115	6802
194590	Reps2 (RALBP1 associated Eps domain containing protein 2)	0.999999999998188	-1.8115994815382e-12	1	0	0	115	6802
5558	PRIM2 (DNA primase subunit 2)	0.999999999998188	-1.8115994815382e-12	1	0	0	115	6802
8570	KHSRP (KH-type splicing regulatory protein)	0.999999999998188	-1.8115994815382e-12	1	0	0	115	6802
400506	KNOP1 (lysine rich nucleolar protein 1)	0.999999999998188	-1.8115994815382e-12	1	0	0	115	6802
378937	Lrrc24 (leucine rich repeat containing 24)	0.999999999998188	-1.8115994815382e-12	1	0	0	115	6802
12561	Cdh4 (cadherin 4)	0.999999999998188	-1.8115994815382e-12	1	0	0	115	6802
11428	Aco1 (aconitase 1)	0.999999999998188	-1.8115994815382e-12	1	0	0	115	6802
51329	ARL6IP4 (ADP ribosylation factor like GTPase 6 interacting protein 4)	0.999999999998188	-1.8115994815382e-12	1	0	0	115	6802
78943	Ern1 (endoplasmic reticulum (ER) to nucleus signalling 1)	0.999999999998188	-1.8115994815382e-12	1	0	0	115	6802
57703	CWC22 (CWC22 spliceosome associated protein homolog)	0.999999999998188	-1.8115994815382e-12	1	0	0	115	6802
65112	Pmepa1 (prostate transmembrane protein, androgen induced 1)	0.999999999998188	-1.8115994815382e-12	1	0	0	115	6802
20860	Sult1e1 (sulfotransferase family 1E, member 1)	0.999999999998188	-1.8115994815382e-12	1	0	0	115	6802
213068	Tmem71 (transmembrane protein 71)	0.999999999998188	-1.8115994815382e-12	1	0	0	115	6802
11923	Neurod4 (neurogenic differentiation 4)	0.999999999998188	-1.8115994815382e-12	1	0	0	115	6802
269116	Nfasc (neurofascin)	0.999999999998188	-1.8115994815382e-12	1	0	0	115	6802
7070	THY1 (Thy-1 cell surface antigen)	0.999999999998188	-1.8115994815382e-12	1	0	0	115	6802
114142	Foxp2 (forkhead box P2)	0.999999999998188	-1.8115994815382e-12	1	0	0	115	6802
8438	RAD54L (RAD54 like)	0.999999999998188	-1.8115994815382e-12	1	0	0	115	6802
70810	Krt25 (keratin 25)	0.999999999998188	-1.8115994815382e-12	1	0	0	115	6802
728113	ANXA8L1 (annexin A8 like 1)	0.999999999998188	-1.8115994815382e-12	1	0	0	115	6802
235610	Atrip (ATR interacting protein)	0.999999999998188	-1.8115994815382e-12	1	0	0	115	6802
81672	Grm7 (glutamate metabotropic receptor 7)	0.999999999998188	-1.8115994815382e-12	1	0	0	115	6802
73526	Speer4b (spermatogenesis associated glutamate (E)-rich protein 4B)	0.999999999998188	-1.8115994815382e-12	1	0	0	115	6802
235036	Ppan (peter pan homolog)	0.999999999998188	-1.8115994815382e-12	1	0	0	115	6802
216873	Spag7 (sperm associated antigen 7)	0.999999999998188	-1.8115994815382e-12	1	0	0	115	6802
20698	Sphk1 (sphingosine kinase 1)	0.999999999998188	-1.8115994815382e-12	1	0	0	115	6802
55213	RCBTB1 (RCC1 and BTB domain containing protein 1)	0.999999999998188	-1.8115994815382e-12	1	0	0	115	6802
66481	Rps21 (ribosomal protein S21)	0.999999999998188	-1.8115994815382e-12	1	0	0	115	6802
84524	ZC3H8 (zinc finger CCCH-type containing 8)	0.999999999998188	-1.8115994815382e-12	1	0	0	115	6802
217116	Spata20 (spermatogenesis associated 20)	0.999999999998188	-1.8115994815382e-12	1	0	0	115	6802
5565	PRKAB2 (protein kinase AMP-activated non-catalytic subunit beta 2)	0.999999999998188	-1.8115994815382e-12	1	0	0	115	6802
53422	Ybx2 (Y box protein 2)	0.999999999998188	-1.8115994815382e-12	1	0	0	115	6802
68018	Col4a3bp (collagen, type IV, alpha 3 (Goodpasture antigen) binding protein)	0.999999999998188	-1.8115994815382e-12	1	0	0	115	6802
20166	Rtkn (rhotekin)	0.999999999998188	-1.8115994815382e-12	1	0	0	115	6802
19428	Rasl2-9 (RAS-like, family 2, locus 9)	0.999999999998188	-1.8115994815382e-12	1	0	0	115	6802
72775	Fance (Fanconi anemia, complementation group E)	0.999999999998188	-1.8115994815382e-12	1	0	0	115	6802
9786	KIAA0586 (KIAA0586)	0.999999999998188	-1.8115994815382e-12	1	0	0	115	6802
100041325	Gm3272 (glyceraldehyde-3-phosphate dehydrogenase pseudogene)	0.999999999998188	-1.8115994815382e-12	1	0	0	115	6802
12866	Cox7a2 (cytochrome c oxidase subunit 7A2)	0.999999999998188	-1.8115994815382e-12	1	0	0	115	6802
216527	Ccm2 (cerebral cavernous malformation 2)	0.999999999998188	-1.8115994815382e-12	1	0	0	115	6802
57559	STAMBPL1 (STAM binding protein like 1)	0.999999999998188	-1.8115994815382e-12	1	0	0	115	6802
301285	Tfap2b (transcription factor AP-2 beta)	0.999999999998188	-1.8115994815382e-12	1	0	0	115	6802
347722	Agap1 (ArfGAP with GTPase domain, ankyrin repeat and PH domain 1)	0.999999999998188	-1.8115994815382e-12	1	0	0	115	6802
121512	FGD4 (FYVE, RhoGEF and PH domain containing 4)	0.999999999998188	-1.8115994815382e-12	1	0	0	115	6802
7057	THBS1 (thrombospondin 1)	0.999999999998188	-1.8115994815382e-12	1	0	0	115	6802
29146	Jag1 (jagged canonical Notch ligand 1)	0.999999999998188	-1.8115994815382e-12	1	0	0	115	6802
984	CDK11B (cyclin dependent kinase 11B)	0.999999999998188	-1.8115994815382e-12	1	0	0	115	6802
162	AP1B1 (adaptor related protein complex 1 subunit beta 1)	0.999999999998188	-1.8115994815382e-12	1	0	0	115	6802
8341	HIST1H2BN (histone cluster 1 H2B family member n)	0.999999999998188	-1.8115994815382e-12	1	0	0	115	6802
81532	MOB2 (MOB kinase activator 2)	0.999999999998188	-1.8115994815382e-12	1	0	0	115	6802
9232	PTTG1 (PTTG1 regulator of sister chromatid separation, securin)	0.999999999998188	-1.8115994815382e-12	1	0	0	115	6802
214627	Tent4b (terminal nucleotidyltransferase 4B)	0.999999999998188	-1.8115994815382e-12	1	0	0	115	6802
20215	Sag (S-antigen, retina and pineal gland (arrestin))	0.999999999998188	-1.8115994815382e-12	1	0	0	115	6802
196374	KRT78 (keratin 78)	0.999999999998188	-1.8115994815382e-12	1	0	0	115	6802
1667	DEFA1 (defensin alpha 1)	0.999999999998188	-1.8115994815382e-12	1	0	0	115	6802
2774	GNAL (G protein subunit alpha L)	0.999999999998188	-1.8115994815382e-12	1	0	0	115	6802
9306	SOCS6 (suppressor of cytokine signaling 6)	0.999999999998188	-1.8115994815382e-12	1	0	0	115	6802
240261	Ccdc112 (coiled-coil domain containing 112)	0.999999999998188	-1.8115994815382e-12	1	0	0	115	6802
223921	Aaas (achalasia, adrenocortical insufficiency, alacrimia)	0.999999999998188	-1.8115994815382e-12	1	0	0	115	6802
7188	TRAF5 (TNF receptor associated factor 5)	0.999999999998188	-1.8115994815382e-12	1	0	0	115	6802
57464	STRIP2 (striatin interacting protein 2)	0.999999999998188	-1.8115994815382e-12	1	0	0	115	6802
14961	H2-Ab1 (histocompatibility 2, class II antigen A, beta 1)	0.999999999998188	-1.8115994815382e-12	1	0	0	115	6802
4696	NDUFA3 (NADH:ubiquinone oxidoreductase subunit A3)	0.999999999998188	-1.8115994815382e-12	1	0	0	115	6802
5437	POLR2H (RNA polymerase II subunit H)	0.999999999998188	-1.8115994815382e-12	1	0	0	115	6802
27089	UQCRQ (ubiquinol-cytochrome c reductase complex III subunit VII)	0.999999999998188	-1.8115994815382e-12	1	0	0	115	6802
56543	Kcnd3 (potassium voltage-gated channel, Shal-related family, member 3)	0.999999999998188	-1.8115994815382e-12	1	0	0	115	6802
5770	PTPN1 (protein tyrosine phosphatase non-receptor type 1)	0.999999999998188	-1.8115994815382e-12	1	0	0	115	6802
33	ACADL (acyl-CoA dehydrogenase long chain)	0.999999999998188	-1.8115994815382e-12	1	0	0	115	6802
27967	Cherp (calcium homeostasis endoplasmic reticulum protein)	0.999999999998188	-1.8115994815382e-12	1	0	0	115	6802
654824	Ankrd37 (ankyrin repeat domain 37)	0.999999999998188	-1.8115994815382e-12	1	0	0	115	6802
990	CDC6 (cell division cycle 6)	0.999999999998188	-1.8115994815382e-12	1	0	0	115	6802
10484	SEC23A (Sec23 homolog A, coat complex II component)	0.999999999998188	-1.8115994815382e-12	1	0	0	115	6802
72180	Zfp661 (zinc finger protein 661)	0.999999999998188	-1.8115994815382e-12	1	0	0	115	6802
419824	NFASC (neurofascin)	0.999999999998188	-1.8115994815382e-12	1	0	0	115	6802
242785	Klhl21 (kelch-like 21)	0.999999999998188	-1.8115994815382e-12	1	0	0	115	6802
110379	Sec13 (SEC13 homolog, nuclear pore and COPII coat complex component)	0.999999999998188	-1.8115994815382e-12	1	0	0	115	6802
3832	KIF11 (kinesin family member 11)	0.999999999998188	-1.8115994815382e-12	1	0	0	115	6802
22976	PAXIP1 (PAX interacting protein 1)	0.999999999998188	-1.8115994815382e-12	1	0	0	115	6802
73736	Fcf1 (FCF1 rRNA processing protein)	0.999999999998188	-1.8115994815382e-12	1	0	0	115	6802
5531	PPP4C (protein phosphatase 4 catalytic subunit)	0.999999999998188	-1.8115994815382e-12	1	0	0	115	6802
18617	Rhox5 (reproductive homeobox 5)	0.999999999998188	-1.8115994815382e-12	1	0	0	115	6802
5521	PPP2R2B (protein phosphatase 2 regulatory subunit Bbeta)	0.999999999998188	-1.8115994815382e-12	1	0	0	115	6802
26094	DCAF4 (DDB1 and CUL4 associated factor 4)	0.999999999998188	-1.8115994815382e-12	1	0	0	115	6802
100039875	Gm10313 (glyceraldehyde-3-phosphate dehydrogenase pseudogene)	0.999999999998188	-1.8115994815382e-12	1	0	0	115	6802
58804	Cdc42ep5 (CDC42 effector protein (Rho GTPase binding) 5)	0.999999999998188	-1.8115994815382e-12	1	0	0	115	6802
224762	Trim31 (tripartite motif-containing 31)	0.999999999998188	-1.8115994815382e-12	1	0	0	115	6802
70646	Naa30 (N(alpha)-acetyltransferase 30, NatC catalytic subunit)	0.999999999998188	-1.8115994815382e-12	1	0	0	115	6802
56360	Acot9 (acyl-CoA thioesterase 9)	0.999999999998188	-1.8115994815382e-12	1	0	0	115	6802
381813	Prmt8 (protein arginine N-methyltransferase 8)	0.999999999998188	-1.8115994815382e-12	1	0	0	115	6802
2235	FECH (ferrochelatase)	0.999999999998188	-1.8115994815382e-12	1	0	0	115	6802
234309	Cbr4 (carbonyl reductase 4)	0.999999999998188	-1.8115994815382e-12	1	0	0	115	6802
20690	Spam1 (sperm adhesion molecule 1)	0.999999999998188	-1.8115994815382e-12	1	0	0	115	6802
52428	Rhpn2 (rhophilin, Rho GTPase binding protein 2)	0.999999999998188	-1.8115994815382e-12	1	0	0	115	6802
51639	SF3B6 (splicing factor 3b subunit 6)	0.999999999998188	-1.8115994815382e-12	1	0	0	115	6802
51534	VTA1 (vesicle trafficking 1)	0.999999999998188	-1.8115994815382e-12	1	0	0	115	6802
2108	ETFA (electron transfer flavoprotein subunit alpha)	0.999999999998188	-1.8115994815382e-12	1	0	0	115	6802
2539	G6PD (glucose-6-phosphate dehydrogenase)	0.999999999998188	-1.8115994815382e-12	1	0	0	115	6802
227715	Exosc2 (exosome component 2)	0.999999999998188	-1.8115994815382e-12	1	0	0	115	6802
27054	Sec23b (SEC23 homolog B, COPII coat complex component)	0.999999999998188	-1.8115994815382e-12	1	0	0	115	6802
11102	RPP14 (ribonuclease P/MRP subunit p14)	0.999999999998188	-1.8115994815382e-12	1	0	0	115	6802
67123	Ubap1 (ubiquitin-associated protein 1)	0.999999999998188	-1.8115994815382e-12	1	0	0	115	6802
68423	Ankrd13d (ankyrin repeat domain 13 family, member D)	0.999999999998188	-1.8115994815382e-12	1	0	0	115	6802
14660	Gls (glutaminase)	0.999999999998188	-1.8115994815382e-12	1	0	0	115	6802
93700	Pcdhgb2 (protocadherin gamma subfamily B, 2)	0.999999999998188	-1.8115994815382e-12	1	0	0	115	6802
50788	Fbxl8 (F-box and leucine-rich repeat protein 8)	0.999999999998188	-1.8115994815382e-12	1	0	0	115	6802
17929	Myom1 (myomesin 1)	0.999999999998188	-1.8115994815382e-12	1	0	0	115	6802
2703392	RS1 (transcriptional regulator ICP4)	0.999999999998188	-1.8115994815382e-12	1	0	0	115	6802
170767	Rfxap (regulatory factor X-associated protein)	0.999999999998188	-1.8115994815382e-12	1	0	0	115	6802
98402	Sh3bp4 (SH3-domain binding protein 4)	0.999999999998188	-1.8115994815382e-12	1	0	0	115	6802
99003	Qser1 (glutamine and serine rich 1)	0.999999999998188	-1.8115994815382e-12	1	0	0	115	6802
233532	Rsf1 (remodeling and spacing factor 1)	0.999999999998188	-1.8115994815382e-12	1	0	0	115	6802
2908	NR3C1 (nuclear receptor subfamily 3 group C member 1)	0.999999999998188	-1.8115994815382e-12	1	0	0	115	6802
13595	Ebp (phenylalkylamine Ca2+ antagonist (emopamil) binding protein)	0.999999999998188	-1.8115994815382e-12	1	0	0	115	6802
75691	Anks6 (ankyrin repeat and sterile alpha motif domain containing 6)	0.999999999998188	-1.8115994815382e-12	1	0	0	115	6802
19649	Robo3 (roundabout guidance receptor 3)	0.999999999998188	-1.8115994815382e-12	1	0	0	115	6802
9665	MARF1 (meiosis regulator and mRNA stability factor 1)	0.999999999998188	-1.8115994815382e-12	1	0	0	115	6802
381677	Vgf (VGF nerve growth factor inducible)	0.999999999998188	-1.8115994815382e-12	1	0	0	115	6802
22796	COG2 (component of oligomeric golgi complex 2)	0.999999999998188	-1.8115994815382e-12	1	0	0	115	6802
6405	SEMA3F (semaphorin 3F)	0.999999999998188	-1.8115994815382e-12	1	0	0	115	6802
19012	Plpp1 (phospholipid phosphatase 1)	0.999999999998188	-1.8115994815382e-12	1	0	0	115	6802
54956	PARP16 (poly(ADP-ribose) polymerase family member 16)	0.999999999998188	-1.8115994815382e-12	1	0	0	115	6802
277250	Kdm3b (KDM3B lysine (K)-specific demethylase 3B)	0.999999999998188	-1.8115994815382e-12	1	0	0	115	6802
11103	KRR1 (KRR1 small subunit processome component homolog)	0.999999999998188	-1.8115994815382e-12	1	0	0	115	6802
11491	Adam17 (a disintegrin and metallopeptidase domain 17)	0.999999999998188	-1.8115994815382e-12	1	0	0	115	6802
76454	Fbxo31 (F-box protein 31)	0.999999999998188	-1.8115994815382e-12	1	0	0	115	6802
295214	S100a1 (S100 calcium binding protein A1)	0.999999999998188	-1.8115994815382e-12	1	0	0	115	6802
69260	Ing2 (inhibitor of growth family, member 2)	0.999999999998188	-1.8115994815382e-12	1	0	0	115	6802
75770	Brsk2 (BR serine/threonine kinase 2)	0.999999999998188	-1.8115994815382e-12	1	0	0	115	6802
114730	Skull22 (skull morphology 22)	0.999999999998188	-1.8115994815382e-12	1	0	0	115	6802
98403	Zfp451 (zinc finger protein 451)	0.999999999998188	-1.8115994815382e-12	1	0	0	115	6802
10721	POLQ (DNA polymerase theta)	0.999999999998188	-1.8115994815382e-12	1	0	0	115	6802
338364	Trim65 (tripartite motif-containing 65)	0.999999999998188	-1.8115994815382e-12	1	0	0	115	6802
207920	Esrp1 (epithelial splicing regulatory protein 1)	0.999999999998188	-1.8115994815382e-12	1	0	0	115	6802
668192	Gm9034 (glyceraldehyde-3-phosphate dehydrogenase pseudogene)	0.999999999998188	-1.8115994815382e-12	1	0	0	115	6802
20729	Spin1 (spindlin 1)	0.999999999998188	-1.8115994815382e-12	1	0	0	115	6802
227638	Qsox2 (quiescin Q6 sulfhydryl oxidase 2)	0.999999999998188	-1.8115994815382e-12	1	0	0	115	6802
65977	PLEKHA3 (pleckstrin homology domain containing A3)	0.999999999998188	-1.8115994815382e-12	1	0	0	115	6802
55166	CENPQ (centromere protein Q)	0.999999999998188	-1.8115994815382e-12	1	0	0	115	6802
105504	Exoc5 (exocyst complex component 5)	0.999999999998188	-1.8115994815382e-12	1	0	0	115	6802
5606	MAP2K3 (mitogen-activated protein kinase kinase 3)	0.999999999998188	-1.8115994815382e-12	1	0	0	115	6802
16535	Kcnq1 (potassium voltage-gated channel, subfamily Q, member 1)	0.999999999998188	-1.8115994815382e-12	1	0	0	115	6802
76267	Fads1 (fatty acid desaturase 1)	0.999999999998188	-1.8115994815382e-12	1	0	0	115	6802
391	RHOG (ras homolog family member G)	0.999999999998188	-1.8115994815382e-12	1	0	0	115	6802
2065	ERBB3 (erb-b2 receptor tyrosine kinase 3)	0.999999999998188	-1.8115994815382e-12	1	0	0	115	6802
3084	NRG1 (neuregulin 1)	0.999999999998188	-1.8115994815382e-12	1	0	0	115	6802
54563	Nup210 (nucleoporin 210)	0.999999999998188	-1.8115994815382e-12	1	0	0	115	6802
100043330	Gm4366 (eukaryotic translation elongation factor 1 gamma pseudogene)	0.999999999998188	-1.8115994815382e-12	1	0	0	115	6802
56177	Olfm1 (olfactomedin 1)	0.999999999998188	-1.8115994815382e-12	1	0	0	115	6802
84727	SPSB2 (splA/ryanodine receptor domain and SOCS box containing 2)	0.999999999998188	-1.8115994815382e-12	1	0	0	115	6802
7124	TNF (tumor necrosis factor)	0.999999999998188	-1.8115994815382e-12	1	0	0	115	6802
5296	PIK3R2 (phosphoinositide-3-kinase regulatory subunit 2)	0.999999999998188	-1.8115994815382e-12	1	0	0	115	6802
10296	MAEA (macrophage erythroblast attacher)	0.999999999998188	-1.8115994815382e-12	1	0	0	115	6802
225266	Klhl14 (kelch-like 14)	0.999999999998188	-1.8115994815382e-12	1	0	0	115	6802
25832	NBPF14 (NBPF member 14)	0.999999999998188	-1.8115994815382e-12	1	0	0	115	6802
74004	Jakmip3 (janus kinase and microtubule interacting protein 3)	0.999999999998188	-1.8115994815382e-12	1	0	0	115	6802
9391	CIAO1 (cytosolic iron-sulfur assembly component 1)	0.999999999998188	-1.8115994815382e-12	1	0	0	115	6802
665922	Gm11557 (glyceraldehyde-3-phosphate dehydrogenase pseudogene)	0.999999999998188	-1.8115994815382e-12	1	0	0	115	6802
23392	ECPAS (Ecm29 proteasome adaptor and scaffold)	0.999999999998188	-1.8115994815382e-12	1	0	0	115	6802
107375	Slc25a45 (solute carrier family 25, member 45)	0.999999999998188	-1.8115994815382e-12	1	0	0	115	6802
59047	Pnkp (polynucleotide kinase 3'- phosphatase)	0.999999999998188	-1.8115994815382e-12	1	0	0	115	6802
72503	2610507B11Rik (RIKEN cDNA 2610507B11 gene)	0.999999999998188	-1.8115994815382e-12	1	0	0	115	6802
4601	MXI1 (MAX interactor 1, dimerization protein)	0.999999999998188	-1.8115994815382e-12	1	0	0	115	6802
4130	MAP1A (microtubule associated protein 1A)	0.999999999998188	-1.8115994815382e-12	1	0	0	115	6802
17829	Muc1 (mucin 1, transmembrane)	0.999999999998188	-1.8115994815382e-12	1	0	0	115	6802
217893	Pacs2 (phosphofurin acidic cluster sorting protein 2)	0.999999999998188	-1.8115994815382e-12	1	0	0	115	6802
75089	Uhrf1bp1l (UHRF1 (ICBP90) binding protein 1-like)	0.999999999998188	-1.8115994815382e-12	1	0	0	115	6802
1028	CDKN1C (cyclin dependent kinase inhibitor 1C)	0.999999999998188	-1.8115994815382e-12	1	0	0	115	6802
76199	Med13l (mediator complex subunit 13-like)	0.999999999998188	-1.8115994815382e-12	1	0	0	115	6802
149095	DCST1 (DC-STAMP domain containing 1)	0.999999999998188	-1.8115994815382e-12	1	0	0	115	6802
13216	Defa1 (defensin, alpha 1)	0.999999999998188	-1.8115994815382e-12	1	0	0	115	6802
115294	PCMTD1 (protein-L-isoaspartate (D-aspartate) O-methyltransferase domain containing 1)	0.999999999998188	-1.8115994815382e-12	1	0	0	115	6802
8812	CCNK (cyclin K)	0.999999999998188	-1.8115994815382e-12	1	0	0	115	6802
79568	MAIP1 (matrix AAA peptidase interacting protein 1)	0.999999999998188	-1.8115994815382e-12	1	0	0	115	6802
243958	Siglecg (sialic acid binding Ig-like lectin G)	0.999999999998188	-1.8115994815382e-12	1	0	0	115	6802
11468	Actg2 (actin, gamma 2, smooth muscle, enteric)	0.999999999998188	-1.8115994815382e-12	1	0	0	115	6802
67710	Polr2g (polymerase (RNA) II (DNA directed) polypeptide G)	0.999999999998188	-1.8115994815382e-12	1	0	0	115	6802
217333	Trim47 (tripartite motif-containing 47)	0.999999999998188	-1.8115994815382e-12	1	0	0	115	6802
105203	Tasor2 (transcription activation suppressor family member 2)	0.999999999998188	-1.8115994815382e-12	1	0	0	115	6802
73230	Bmper (BMP-binding endothelial regulator)	0.999999999998188	-1.8115994815382e-12	1	0	0	115	6802
14628	Ostm1 (osteopetrosis associated transmembrane protein 1)	0.999999999998188	-1.8115994815382e-12	1	0	0	115	6802
6181	RPLP2 (ribosomal protein lateral stalk subunit P2)	0.999999999998188	-1.8115994815382e-12	1	0	0	115	6802
71807	Tars2 (threonyl-tRNA synthetase 2, mitochondrial (putative))	0.999999999998188	-1.8115994815382e-12	1	0	0	115	6802
236312	Ifi209 (interferon activated gene 209)	0.999999999998188	-1.8115994815382e-12	1	0	0	115	6802
1857	DVL3 (dishevelled segment polarity protein 3)	0.999999999998188	-1.8115994815382e-12	1	0	0	115	6802
100041273	Ndufb4c (NADH:ubiquinone oxidoreductase subunit B4C)	0.999999999998188	-1.8115994815382e-12	1	0	0	115	6802
217869	Eif5 (eukaryotic translation initiation factor 5)	0.999999999998188	-1.8115994815382e-12	1	0	0	115	6802
541466	CT45A1 (cancer/testis antigen family 45 member A1)	0.999999999998188	-1.8115994815382e-12	1	0	0	115	6802
232791	Cnot3 (CCR4-NOT transcription complex, subunit 3)	0.999999999998188	-1.8115994815382e-12	1	0	0	115	6802
23172	ABRAXAS2 (abraxas 2, BRISC complex subunit)	0.999999999998188	-1.8115994815382e-12	1	0	0	115	6802
100041342	Gm12537 (glyceraldehyde-3-phosphate dehydrogenase pseudogene)	0.999999999998188	-1.8115994815382e-12	1	0	0	115	6802
406222	Krt74 (keratin 74)	0.999999999998188	-1.8115994815382e-12	1	0	0	115	6802
14230	Fkbp10 (FK506 binding protein 10)	0.999999999998188	-1.8115994815382e-12	1	0	0	115	6802
7678	ZNF124 (zinc finger protein 124)	0.999999999998188	-1.8115994815382e-12	1	0	0	115	6802
268297	Scml4 (Scm polycomb group protein like 4)	0.999999999998188	-1.8115994815382e-12	1	0	0	115	6802
18559	Pctp (phosphatidylcholine transfer protein)	0.999999999998188	-1.8115994815382e-12	1	0	0	115	6802
21940	Cd27 (CD27 antigen)	0.999999999998188	-1.8115994815382e-12	1	0	0	115	6802
60485	SAV1 (salvador family WW domain containing protein 1)	0.999999999998188	-1.8115994815382e-12	1	0	0	115	6802
226101	Myof (myoferlin)	0.999999999998188	-1.8115994815382e-12	1	0	0	115	6802
622434	Arhgef26 (Rho guanine nucleotide exchange factor (GEF) 26)	0.999999999998188	-1.8115994815382e-12	1	0	0	115	6802
55422	ZNF331 (zinc finger protein 331)	0.999999999998188	-1.8115994815382e-12	1	0	0	115	6802
231004	Samd11 (sterile alpha motif domain containing 11)	0.999999999998188	-1.8115994815382e-12	1	0	0	115	6802
56397	Morf4l2 (mortality factor 4 like 2)	0.999999999998188	-1.8115994815382e-12	1	0	0	115	6802
16205	Gimap1 (GTPase, IMAP family member 1)	0.999999999998188	-1.8115994815382e-12	1	0	0	115	6802
69228	Zfp746 (zinc finger protein 746)	0.999999999998188	-1.8115994815382e-12	1	0	0	115	6802
74400	Zfp819 (zinc finger protein 819)	0.999999999998188	-1.8115994815382e-12	1	0	0	115	6802
22433	Xbp1 (X-box binding protein 1)	0.999999999998188	-1.8115994815382e-12	1	0	0	115	6802
10513	APPBP2 (amyloid beta precursor protein binding protein 2)	0.999999999998188	-1.8115994815382e-12	1	0	0	115	6802
53313	Atp2a3 (ATPase, Ca++ transporting, ubiquitous)	0.999999999998188	-1.8115994815382e-12	1	0	0	115	6802
74122	Tmem43 (transmembrane protein 43)	0.999999999998188	-1.8115994815382e-12	1	0	0	115	6802
67157	2610301B20Rik (RIKEN cDNA 2610301B20 gene)	0.999999999998188	-1.8115994815382e-12	1	0	0	115	6802
73834	Atp6v1d (ATPase, H+ transporting, lysosomal V1 subunit D)	0.999999999998188	-1.8115994815382e-12	1	0	0	115	6802
212377	Mms22l (MMS22-like, DNA repair protein)	0.999999999998188	-1.8115994815382e-12	1	0	0	115	6802
102414	Clk3 (CDC-like kinase 3)	0.999999999998188	-1.8115994815382e-12	1	0	0	115	6802
57257	Vav3 (vav 3 oncogene)	0.999999999998188	-1.8115994815382e-12	1	0	0	115	6802
84669	USP32 (ubiquitin specific peptidase 32)	0.999999999998188	-1.8115994815382e-12	1	0	0	115	6802
14697	Gnb5 (guanine nucleotide binding protein (G protein), beta 5)	0.999999999998188	-1.8115994815382e-12	1	0	0	115	6802
226139	Cox15 (cytochrome c oxidase assembly protein 15)	0.999999999998188	-1.8115994815382e-12	1	0	0	115	6802
85363	TRIM5 (tripartite motif containing 5)	0.999999999998188	-1.8115994815382e-12	1	0	0	115	6802
158405	KIAA1958 (KIAA1958)	0.999999999998188	-1.8115994815382e-12	1	0	0	115	6802
57409	MIF4GD (MIF4G domain containing)	0.999999999998188	-1.8115994815382e-12	1	0	0	115	6802
12826	Col4a1 (collagen, type IV, alpha 1)	0.999999999998188	-1.8115994815382e-12	1	0	0	115	6802
225358	Fam13b (family with sequence similarity 13, member B)	0.999999999998188	-1.8115994815382e-12	1	0	0	115	6802
21859	Timp3 (tissue inhibitor of metalloproteinase 3)	0.999999999998188	-1.8115994815382e-12	1	0	0	115	6802
14778	Gpx3 (glutathione peroxidase 3)	0.999999999998188	-1.8115994815382e-12	1	0	0	115	6802
104158	Ces1d (carboxylesterase 1D)	0.999999999998188	-1.8115994815382e-12	1	0	0	115	6802
16517	Kcnj16 (potassium inwardly-rectifying channel, subfamily J, member 16)	0.999999999998188	-1.8115994815382e-12	1	0	0	115	6802
229877	Rap1gds1 (RAP1, GTP-GDP dissociation stimulator 1)	0.999999999998188	-1.8115994815382e-12	1	0	0	115	6802
8890	EIF2B4 (eukaryotic translation initiation factor 2B subunit delta)	0.999999999998188	-1.8115994815382e-12	1	0	0	115	6802
4522	MTHFD1 (methylenetetrahydrofolate dehydrogenase, cyclohydrolase and formyltetrahydrofolate synthetase 1)	0.999999999998188	-1.8115994815382e-12	1	0	0	115	6802
580	BARD1 (BRCA1 associated RING domain 1)	0.999999999998188	-1.8115994815382e-12	1	0	0	115	6802
65971	Tbata (thymus, brain and testes associated)	0.999999999998188	-1.8115994815382e-12	1	0	0	115	6802
110606	Fntb (farnesyltransferase, CAAX box, beta)	0.999999999998188	-1.8115994815382e-12	1	0	0	115	6802
84080	ENKD1 (enkurin domain containing 1)	0.999999999998188	-1.8115994815382e-12	1	0	0	115	6802
30836	DNTTIP2 (deoxynucleotidyltransferase terminal interacting protein 2)	0.999999999998188	-1.8115994815382e-12	1	0	0	115	6802
78798	Eml4 (echinoderm microtubule associated protein like 4)	0.999999999998188	-1.8115994815382e-12	1	0	0	115	6802
27185	DISC1 (DISC1 scaffold protein)	0.999999999998188	-1.8115994815382e-12	1	0	0	115	6802
8541	PPFIA3 (PTPRF interacting protein alpha 3)	0.999999999998188	-1.8115994815382e-12	1	0	0	115	6802
10943	MSL3 (MSL complex subunit 3)	0.999999999998188	-1.8115994815382e-12	1	0	0	115	6802
100287171	WASHC1 (WASH complex subunit 1)	0.999999999998188	-1.8115994815382e-12	1	0	0	115	6802
27998	Exosc5 (exosome component 5)	0.999999999998188	-1.8115994815382e-12	1	0	0	115	6802
212392	Ccdc110 (coiled-coil domain containing 110)	0.999999999998188	-1.8115994815382e-12	1	0	0	115	6802
18573	Pde1a (phosphodiesterase 1A, calmodulin-dependent)	0.999999999998188	-1.8115994815382e-12	1	0	0	115	6802
242022	Frem2 (Fras1 related extracellular matrix protein 2)	0.999999999998188	-1.8115994815382e-12	1	0	0	115	6802
20209	Saa2 (serum amyloid A 2)	0.999999999998188	-1.8115994815382e-12	1	0	0	115	6802
192226	Cand2 (cullin-associated and neddylation-dissociated 2 (putative))	0.999999999998188	-1.8115994815382e-12	1	0	0	115	6802
67426	Coq8a (coenzyme Q8A)	0.999999999998188	-1.8115994815382e-12	1	0	0	115	6802
232341	Wnk1 (WNK lysine deficient protein kinase 1)	0.999999999998188	-1.8115994815382e-12	1	0	0	115	6802
29647	Cask (calcium/calmodulin dependent serine protein kinase)	0.999999999998188	-1.8115994815382e-12	1	0	0	115	6802
9796	PHYHIP (phytanoyl-CoA 2-hydroxylase interacting protein)	0.999999999998188	-1.8115994815382e-12	1	0	0	115	6802
66271	Tmem126a (transmembrane protein 126A)	0.999999999998188	-1.8115994815382e-12	1	0	0	115	6802
11064	CNTRL (centriolin)	0.999999999998188	-1.8115994815382e-12	1	0	0	115	6802
27101	CACYBP (calcyclin binding protein)	0.999999999998188	-1.8115994815382e-12	1	0	0	115	6802
170760	Acbd3 (acyl-Coenzyme A binding domain containing 3)	0.999999999998188	-1.8115994815382e-12	1	0	0	115	6802
80898	Erap1 (endoplasmic reticulum aminopeptidase 1)	0.999999999998188	-1.8115994815382e-12	1	0	0	115	6802
57617	VPS18 (VPS18 core subunit of CORVET and HOPS complexes)	0.999999999998188	-1.8115994815382e-12	1	0	0	115	6802
28036	Larp7 (La ribonucleoprotein domain family, member 7)	0.999999999998188	-1.8115994815382e-12	1	0	0	115	6802
70257	Atp5mpl (ATP synthase membrane subunit 6.8PL)	0.999999999998188	-1.8115994815382e-12	1	0	0	115	6802
8322	FZD4 (frizzled class receptor 4)	0.999999999998188	-1.8115994815382e-12	1	0	0	115	6802
594	BCKDHB (branched chain keto acid dehydrogenase E1 subunit beta)	0.999999999998188	-1.8115994815382e-12	1	0	0	115	6802
55771	PRR11 (proline rich 11)	0.999999999998188	-1.8115994815382e-12	1	0	0	115	6802
234796	Klhl36 (kelch-like 36)	0.999999999998188	-1.8115994815382e-12	1	0	0	115	6802
24137	KIF4A (kinesin family member 4A)	0.999999999998188	-1.8115994815382e-12	1	0	0	115	6802
8536	CAMK1 (calcium/calmodulin dependent protein kinase I)	0.999999999998188	-1.8115994815382e-12	1	0	0	115	6802
21647	Tcte3 (t-complex-associated testis expressed 3)	0.999999999998188	-1.8115994815382e-12	1	0	0	115	6802
79560	Ublcp1 (ubiquitin-like domain containing CTD phosphatase 1)	0.999999999998188	-1.8115994815382e-12	1	0	0	115	6802
56812	Dnajb2 (DnaJ heat shock protein family (Hsp40) member B2)	0.999999999998188	-1.8115994815382e-12	1	0	0	115	6802
26434	Prnd (prion like protein doppel)	0.999999999998188	-1.8115994815382e-12	1	0	0	115	6802
4967	OGDH (oxoglutarate dehydrogenase)	0.999999999998188	-1.8115994815382e-12	1	0	0	115	6802
22327	Vbp1 (von Hippel-Lindau binding protein 1)	0.999999999998188	-1.8115994815382e-12	1	0	0	115	6802
4758	NEU1 (neuraminidase 1)	0.999999999998188	-1.8115994815382e-12	1	0	0	115	6802
852457	CDC28 (cyclin-dependent serine/threonine-protein kinase CDC28)	0.999999999998188	-1.8115994815382e-12	1	0	0	115	6802
16404	Itga7 (integrin alpha 7)	0.999999999998188	-1.8115994815382e-12	1	0	0	115	6802
104362	Meig1 (meiosis expressed gene 1)	0.999999999998188	-1.8115994815382e-12	1	0	0	115	6802
100608	Noc4l (NOC4 like)	0.999999999998188	-1.8115994815382e-12	1	0	0	115	6802
23184	MESD (mesoderm development LRP chaperone)	0.999999999998188	-1.8115994815382e-12	1	0	0	115	6802
16648	Kpna3 (karyopherin (importin) alpha 3)	0.999999999998188	-1.8115994815382e-12	1	0	0	115	6802
10282	BET1 (Bet1 golgi vesicular membrane trafficking protein)	0.999999999998188	-1.8115994815382e-12	1	0	0	115	6802
12269	C4bp (complement component 4 binding protein)	0.999999999998188	-1.8115994815382e-12	1	0	0	115	6802
23286	WWC1 (WW and C2 domain containing 1)	0.999999999998188	-1.8115994815382e-12	1	0	0	115	6802
30843	Fbxl12 (F-box and leucine-rich repeat protein 12)	0.999999999998188	-1.8115994815382e-12	1	0	0	115	6802
81000	Rad54l2 (RAD54 like 2 (S. cerevisiae))	0.999999999998188	-1.8115994815382e-12	1	0	0	115	6802
68312	Gstm7 (glutathione S-transferase, mu 7)	0.999999999998188	-1.8115994815382e-12	1	0	0	115	6802
67163	Ccdc47 (coiled-coil domain containing 47)	0.999999999998188	-1.8115994815382e-12	1	0	0	115	6802
3418	IDH2 (isocitrate dehydrogenase (NADP(+)) 2, mitochondrial)	0.999999999998188	-1.8115994815382e-12	1	0	0	115	6802
57020	VPS35L (VPS35 endosomal protein sorting factor like)	0.999999999998188	-1.8115994815382e-12	1	0	0	115	6802
56291	Styx (serine/threonine/tyrosine interaction protein)	0.999999999998188	-1.8115994815382e-12	1	0	0	115	6802
90993	CREB3L1 (cAMP responsive element binding protein 3 like 1)	0.999999999998188	-1.8115994815382e-12	1	0	0	115	6802
56915	EXOSC5 (exosome component 5)	0.999999999998188	-1.8115994815382e-12	1	0	0	115	6802
67981	Hormad1 (HORMA domain containing 1)	0.999999999998188	-1.8115994815382e-12	1	0	0	115	6802
117277	Epn1 (Epsin 1)	0.999999999998188	-1.8115994815382e-12	1	0	0	115	6802
68729	Trim37 (tripartite motif-containing 37)	0.999999999998188	-1.8115994815382e-12	1	0	0	115	6802
11957	Atp5j (ATP synthase, H+ transporting, mitochondrial F0 complex, subunit F)	0.999999999998188	-1.8115994815382e-12	1	0	0	115	6802
17200	Mc2r (melanocortin 2 receptor)	0.999999999998188	-1.8115994815382e-12	1	0	0	115	6802
398149	cgn.L (cingulin L homeolog)	0.999999999998188	-1.8115994815382e-12	1	0	0	115	6802
382062	AB124611 (cDNA sequence AB124611)	0.999999999998188	-1.8115994815382e-12	1	0	0	115	6802
11187	PKP3 (plakophilin 3)	0.999999999998188	-1.8115994815382e-12	1	0	0	115	6802
65115	Bean1 (brain expressed, associated with Nedd4, 1)	0.999999999998188	-1.8115994815382e-12	1	0	0	115	6802
55108	BSDC1 (BSD domain containing 1)	0.999999999998188	-1.8115994815382e-12	1	0	0	115	6802
678	ZFP36L2 (ZFP36 ring finger protein like 2)	0.999999999998188	-1.8115994815382e-12	1	0	0	115	6802
100042148	Gm3695 (glyceraldehyde-3-phosphate dehydrogenase pseudogene)	0.999999999998188	-1.8115994815382e-12	1	0	0	115	6802
19171	Psmb10 (proteasome (prosome, macropain) subunit, beta type 10)	0.999999999998188	-1.8115994815382e-12	1	0	0	115	6802
75744	Svip (small VCP/p97-interacting protein)	0.999999999998188	-1.8115994815382e-12	1	0	0	115	6802
236643	Sytl5 (synaptotagmin-like 5)	0.999999999998188	-1.8115994815382e-12	1	0	0	115	6802
126917	IFFO2 (intermediate filament family orphan 2)	0.999999999998188	-1.8115994815382e-12	1	0	0	115	6802
212999	Tnpo2 (transportin 2 (importin 3, karyopherin beta 2b))	0.999999999998188	-1.8115994815382e-12	1	0	0	115	6802
57698	SHTN1 (shootin 1)	0.999999999998188	-1.8115994815382e-12	1	0	0	115	6802
320705	Bend6 (BEN domain containing 6)	0.999999999998188	-1.8115994815382e-12	1	0	0	115	6802
70315	Hdac8 (histone deacetylase 8)	0.999999999998188	-1.8115994815382e-12	1	0	0	115	6802
71840	Tekt4 (tektin 4)	0.999999999998188	-1.8115994815382e-12	1	0	0	115	6802
1019	CDK4 (cyclin dependent kinase 4)	0.999999999998188	-1.8115994815382e-12	1	0	0	115	6802
856862	RSP5 (NEDD4 family E3 ubiquitin-protein ligase)	0.999999999998188	-1.8115994815382e-12	1	0	0	115	6802
665381	Gm7611 (predicted gene 7611)	0.999999999998188	-1.8115994815382e-12	1	0	0	115	6802
66404	Rtf2 (replication termination factor 2)	0.999999999998188	-1.8115994815382e-12	1	0	0	115	6802
113894	Sqstm1 (sequestosome 1)	0.999999999998188	-1.8115994815382e-12	1	0	0	115	6802
380820	IghmAC38.205.12 (Ig mu chain V region AC38 205.12)	0.999999999998188	-1.8115994815382e-12	1	0	0	115	6802
79959	CEP76 (centrosomal protein 76)	0.999999999998188	-1.8115994815382e-12	1	0	0	115	6802
27350	APOBEC3C (apolipoprotein B mRNA editing enzyme catalytic subunit 3C)	0.999999999998188	-1.8115994815382e-12	1	0	0	115	6802
8029	CUBN (cubilin)	0.999999999998188	-1.8115994815382e-12	1	0	0	115	6802
192652	Wdr81 (WD repeat domain 81)	0.999999999998188	-1.8115994815382e-12	1	0	0	115	6802
23495	TNFRSF13B (TNF receptor superfamily member 13B)	0.999999999998188	-1.8115994815382e-12	1	0	0	115	6802
22217	Usp12 (ubiquitin specific peptidase 12)	0.999999999998188	-1.8115994815382e-12	1	0	0	115	6802
11937	Atp2a1 (ATPase, Ca++ transporting, cardiac muscle, fast twitch 1)	0.999999999998188	-1.8115994815382e-12	1	0	0	115	6802
70465	Wdr77 (WD repeat domain 77)	0.999999999998188	-1.8115994815382e-12	1	0	0	115	6802
50855	PARD6A (par-6 family cell polarity regulator alpha)	0.999999999998188	-1.8115994815382e-12	1	0	0	115	6802
225908	Myrf (myelin regulatory factor)	0.999999999998188	-1.8115994815382e-12	1	0	0	115	6802
84557	MAP1LC3A (microtubule associated protein 1 light chain 3 alpha)	0.999999999998188	-1.8115994815382e-12	1	0	0	115	6802
3655	ITGA6 (integrin subunit alpha 6)	0.999999999998188	-1.8115994815382e-12	1	0	0	115	6802
22950	SLC4A1AP (solute carrier family 4 member 1 adaptor protein)	0.999999999998188	-1.8115994815382e-12	1	0	0	115	6802
214137	Arhgap29 (Rho GTPase activating protein 29)	0.999999999998188	-1.8115994815382e-12	1	0	0	115	6802
90379	DCAF15 (DDB1 and CUL4 associated factor 15)	0.999999999998188	-1.8115994815382e-12	1	0	0	115	6802
69823	Fyttd1 (forty-two-three domain containing 1)	0.999999999998188	-1.8115994815382e-12	1	0	0	115	6802
210035	Nemp1 (nuclear envelope integral membrane protein 1)	0.999999999998188	-1.8115994815382e-12	1	0	0	115	6802
240411	Loxhd1 (lipoxygenase homology domains 1)	0.999999999998188	-1.8115994815382e-12	1	0	0	115	6802
68810	Nexn (nexilin)	0.999999999998188	-1.8115994815382e-12	1	0	0	115	6802
25017	Myo5a (myosin VA)	0.999999999998188	-1.8115994815382e-12	1	0	0	115	6802
79840	NHEJ1 (non-homologous end joining factor 1)	0.999999999998188	-1.8115994815382e-12	1	0	0	115	6802
52397	Zfp644 (zinc finger protein 644)	0.999999999998188	-1.8115994815382e-12	1	0	0	115	6802
74760	Rab3il1 (RAB3A interacting protein (rabin3)-like 1)	0.999999999998188	-1.8115994815382e-12	1	0	0	115	6802
16191	Il5 (interleukin 5)	0.999999999998188	-1.8115994815382e-12	1	0	0	115	6802
67087	Ctnnbip1 (catenin beta interacting protein 1)	0.999999999998188	-1.8115994815382e-12	1	0	0	115	6802
22038	Plscr1 (phospholipid scramblase 1)	0.999999999998188	-1.8115994815382e-12	1	0	0	115	6802
246317	Neto1 (neuropilin (NRP) and tolloid (TLL)-like 1)	0.999999999998188	-1.8115994815382e-12	1	0	0	115	6802
101185	Pot1a (protection of telomeres 1A)	0.999999999998188	-1.8115994815382e-12	1	0	0	115	6802
26433	Plod3 (procollagen-lysine, 2-oxoglutarate 5-dioxygenase 3)	0.999999999998188	-1.8115994815382e-12	1	0	0	115	6802
79786	KLHL36 (kelch like family member 36)	0.999999999998188	-1.8115994815382e-12	1	0	0	115	6802
15208	Hes5 (hes family bHLH transcription factor 5)	0.999999999998188	-1.8115994815382e-12	1	0	0	115	6802
76332	Cog2 (component of oligomeric golgi complex 2)	0.999999999998188	-1.8115994815382e-12	1	0	0	115	6802
74019	Traf3ip1 (TRAF3 interacting protein 1)	0.999999999998188	-1.8115994815382e-12	1	0	0	115	6802
18213	Ntrk3 (neurotrophic tyrosine kinase, receptor, type 3)	0.999999999998188	-1.8115994815382e-12	1	0	0	115	6802
56187	Rabggta (Rab geranylgeranyl transferase, a subunit)	0.999999999998188	-1.8115994815382e-12	1	0	0	115	6802
12517	Cd72 (CD72 antigen)	0.999999999998188	-1.8115994815382e-12	1	0	0	115	6802
178	AGL (amylo-alpha-1, 6-glucosidase, 4-alpha-glucanotransferase)	0.999999999998188	-1.8115994815382e-12	1	0	0	115	6802
319159	Hist1h4j (histone cluster 1, H4j)	0.999999999998188	-1.8115994815382e-12	1	0	0	115	6802
6449	SGTA (small glutamine rich tetratricopeptide repeat containing alpha)	0.999999999998188	-1.8115994815382e-12	1	0	0	115	6802
210992	Lpcat1 (lysophosphatidylcholine acyltransferase 1)	0.999999999998188	-1.8115994815382e-12	1	0	0	115	6802
13643	Efnb3 (ephrin B3)	0.999999999998188	-1.8115994815382e-12	1	0	0	115	6802
433864	Nom1 (nucleolar protein with MIF4G domain 1)	0.999999999998188	-1.8115994815382e-12	1	0	0	115	6802
140477	Dmbx1 (diencephalon/mesencephalon homeobox 1)	0.999999999998188	-1.8115994815382e-12	1	0	0	115	6802
7908	EOS (eosinophilia, familial)	0.999999999998188	-1.8115994815382e-12	1	0	0	115	6802
55225	RAVER2 (ribonucleoprotein, PTB binding 2)	0.999999999998188	-1.8115994815382e-12	1	0	0	115	6802
12751	Tpp1 (tripeptidyl peptidase I)	0.999999999998188	-1.8115994815382e-12	1	0	0	115	6802
23827	Bpnt1 (bisphosphate 3'-nucleotidase 1)	0.999999999998188	-1.8115994815382e-12	1	0	0	115	6802
5357	PLS1 (plastin 1)	0.999999999998188	-1.8115994815382e-12	1	0	0	115	6802
113246	C12orf57 (chromosome 12 open reading frame 57)	0.999999999998188	-1.8115994815382e-12	1	0	0	115	6802
54537	SHLD2 (shieldin complex subunit 2)	0.999999999998188	-1.8115994815382e-12	1	0	0	115	6802
2266	FGG (fibrinogen gamma chain)	0.999999999998188	-1.8115994815382e-12	1	0	0	115	6802
19177	Psmb7 (proteasome (prosome, macropain) subunit, beta type 7)	0.999999999998188	-1.8115994815382e-12	1	0	0	115	6802
23967	Osr1 (odd-skipped related transcription factor 1)	0.999999999998188	-1.8115994815382e-12	1	0	0	115	6802
37	ACADVL (acyl-CoA dehydrogenase very long chain)	0.999999999998188	-1.8115994815382e-12	1	0	0	115	6802
23174	ZCCHC14 (zinc finger CCHC-type containing 14)	0.999999999998188	-1.8115994815382e-12	1	0	0	115	6802
140492	Kcnn2 (potassium intermediate/small conductance calcium-activated channel, subfamily N, member 2)	0.999999999998188	-1.8115994815382e-12	1	0	0	115	6802
240263	Fem1c (fem-1 homolog c (C.elegans))	0.999999999998188	-1.8115994815382e-12	1	0	0	115	6802
23046	KIF21B (kinesin family member 21B)	0.999999999998188	-1.8115994815382e-12	1	0	0	115	6802
1831	TSC22D3 (TSC22 domain family member 3)	0.999999999998188	-1.8115994815382e-12	1	0	0	115	6802
23276	KLHL18 (kelch like family member 18)	0.999999999998188	-1.8115994815382e-12	1	0	0	115	6802
27027	Tspan32 (tetraspanin 32)	0.999999999998188	-1.8115994815382e-12	1	0	0	115	6802
64011	Nrgn (neurogranin)	0.999999999998188	-1.8115994815382e-12	1	0	0	115	6802
53314	Batf (basic leucine zipper transcription factor, ATF-like)	0.999999999998188	-1.8115994815382e-12	1	0	0	115	6802
16601	Klf9 (Kruppel-like factor 9)	0.999999999998188	-1.8115994815382e-12	1	0	0	115	6802
78988	MRPL57 (mitochondrial ribosomal protein L57)	0.999999999998188	-1.8115994815382e-12	1	0	0	115	6802
7913	DEK (DEK proto-oncogene)	0.999999999998188	-1.8115994815382e-12	1	0	0	115	6802
24803	Vamp2 (vesicle-associated membrane protein 2)	0.999999999998188	-1.8115994815382e-12	1	0	0	115	6802
26569	Slc27a4 (solute carrier family 27 (fatty acid transporter), member 4)	0.999999999998188	-1.8115994815382e-12	1	0	0	115	6802
12404	Cbln1 (cerebellin 1 precursor protein)	0.999999999998188	-1.8115994815382e-12	1	0	0	115	6802
22995	CEP152 (centrosomal protein 152)	0.999999999998188	-1.8115994815382e-12	1	0	0	115	6802
421	ARVCF (ARVCF delta catenin family member)	0.999999999998188	-1.8115994815382e-12	1	0	0	115	6802
15977	Ifnb1 (interferon beta 1, fibroblast)	0.999999999998188	-1.8115994815382e-12	1	0	0	115	6802
94121	SYTL4 (synaptotagmin like 4)	0.999999999998188	-1.8115994815382e-12	1	0	0	115	6802
68818	Zfand2b (zinc finger, AN1 type domain 2B)	0.999999999998188	-1.8115994815382e-12	1	0	0	115	6802
58805	Mlxipl (MLX interacting protein-like)	0.999999999998188	-1.8115994815382e-12	1	0	0	115	6802
15366	Hmmr (hyaluronan mediated motility receptor (RHAMM))	0.999999999998188	-1.8115994815382e-12	1	0	0	115	6802
1846	DUSP4 (dual specificity phosphatase 4)	0.999999999998188	-1.8115994815382e-12	1	0	0	115	6802
17347	Mknk2 (MAP kinase-interacting serine/threonine kinase 2)	0.999999999998188	-1.8115994815382e-12	1	0	0	115	6802
4722	NDUFS3 (NADH:ubiquinone oxidoreductase core subunit S3)	0.999999999998188	-1.8115994815382e-12	1	0	0	115	6802
25493	Nfkbia (NFKB inhibitor alpha)	0.999999999998188	-1.8115994815382e-12	1	0	0	115	6802
7703	PCGF2 (polycomb group ring finger 2)	0.999999999998188	-1.8115994815382e-12	1	0	0	115	6802
60440	Iigp1 (interferon inducible GTPase 1)	0.999999999998188	-1.8115994815382e-12	1	0	0	115	6802
25101	Chrna3 (cholinergic receptor nicotinic alpha 3 subunit)	0.999999999998188	-1.8115994815382e-12	1	0	0	115	6802
4602	MYB (MYB proto-oncogene, transcription factor)	0.999999999998188	-1.8115994815382e-12	1	0	0	115	6802
229211	Acad9 (acyl-Coenzyme A dehydrogenase family, member 9)	0.999999999998188	-1.8115994815382e-12	1	0	0	115	6802
57621	ZBTB2 (zinc finger and BTB domain containing 2)	0.999999999998188	-1.8115994815382e-12	1	0	0	115	6802
23450	SF3B3 (splicing factor 3b subunit 3)	0.999999999998188	-1.8115994815382e-12	1	0	0	115	6802
192232	Hps4 (HPS4, biogenesis of lysosomal organelles complex 3 subunit 2)	0.999999999998188	-1.8115994815382e-12	1	0	0	115	6802
9392	TGFBRAP1 (transforming growth factor beta receptor associated protein 1)	0.999999999998188	-1.8115994815382e-12	1	0	0	115	6802
13871	Ercc2 (excision repair cross-complementing rodent repair deficiency, complementation group 2)	0.999999999998188	-1.8115994815382e-12	1	0	0	115	6802
217351	Tnrc6c (trinucleotide repeat containing 6C)	0.999999999998188	-1.8115994815382e-12	1	0	0	115	6802
9980	DOP1B (DOP1 leucine zipper like protein B)	0.999999999998188	-1.8115994815382e-12	1	0	0	115	6802
68632	Myct1 (myc target 1)	0.999999999998188	-1.8115994815382e-12	1	0	0	115	6802
25853	DCAF12 (DDB1 and CUL4 associated factor 12)	0.999999999998188	-1.8115994815382e-12	1	0	0	115	6802
51118	UTP11 (UTP11 small subunit processome component)	0.999999999998188	-1.8115994815382e-12	1	0	0	115	6802
13003	Vcan (versican)	0.999999999998188	-1.8115994815382e-12	1	0	0	115	6802
19025	Ctsa (cathepsin A)	0.999999999998188	-1.8115994815382e-12	1	0	0	115	6802
19228	Pth1r (parathyroid hormone 1 receptor)	0.999999999998188	-1.8115994815382e-12	1	0	0	115	6802
84240	ZCCHC9 (zinc finger CCHC-type containing 9)	0.999999999998188	-1.8115994815382e-12	1	0	0	115	6802
101314	Brk1 (BRICK1, SCAR/WAVE actin-nucleating complex subunit)	0.999999999998188	-1.8115994815382e-12	1	0	0	115	6802
269224	Pask (PAS domain containing serine/threonine kinase)	0.999999999998188	-1.8115994815382e-12	1	0	0	115	6802
84340	GFM2 (G elongation factor mitochondrial 2)	0.999999999998188	-1.8115994815382e-12	1	0	0	115	6802
66118	Sarnp (SAP domain containing ribonucleoprotein)	0.999999999998188	-1.8115994815382e-12	1	0	0	115	6802
20810	Srm (spermidine synthase)	0.999999999998188	-1.8115994815382e-12	1	0	0	115	6802
64852	TUT1 (terminal uridylyl transferase 1, U6 snRNA-specific)	0.999999999998188	-1.8115994815382e-12	1	0	0	115	6802
43769	pan (pangolin)	0.999999999998188	-1.8115994815382e-12	1	0	0	115	6802
100353383	ATP6V1E1 (ATPase H+ transporting V1 subunit E1)	0.999999999998188	-1.8115994815382e-12	1	0	0	115	6802
10401	PIAS3 (protein inhibitor of activated STAT 3)	0.999999999998188	-1.8115994815382e-12	1	0	0	115	6802
67308	Mrpl46 (mitochondrial ribosomal protein L46)	0.999999999998188	-1.8115994815382e-12	1	0	0	115	6802
6182	MRPL12 (mitochondrial ribosomal protein L12)	0.999999999998188	-1.8115994815382e-12	1	0	0	115	6802
20431	Pmel (premelanosome protein)	0.999999999998188	-1.8115994815382e-12	1	0	0	115	6802
214150	Ago3 (argonaute RISC catalytic subunit 3)	0.999999999998188	-1.8115994815382e-12	1	0	0	115	6802
55362	TMEM63B (transmembrane protein 63B)	0.999999999998188	-1.8115994815382e-12	1	0	0	115	6802
100037258	Dnajc3 (DnaJ heat shock protein family (Hsp40) member C3)	0.999999999998188	-1.8115994815382e-12	1	0	0	115	6802
4654	MYOD1 (myogenic differentiation 1)	0.999999999998188	-1.8115994815382e-12	1	0	0	115	6802
248	ALPI (alkaline phosphatase, intestinal)	0.999999999998188	-1.8115994815382e-12	1	0	0	115	6802
12648	Chd1 (chromodomain helicase DNA binding protein 1)	0.999999999998188	-1.8115994815382e-12	1	0	0	115	6802
25852	ARMC8 (armadillo repeat containing 8)	0.999999999998188	-1.8115994815382e-12	1	0	0	115	6802
208151	Tmem132b (transmembrane protein 132B)	0.999999999998188	-1.8115994815382e-12	1	0	0	115	6802
114131	UCN3 (urocortin 3)	0.999999999998188	-1.8115994815382e-12	1	0	0	115	6802
23821	Bace1 (beta-site APP cleaving enzyme 1)	0.999999999998188	-1.8115994815382e-12	1	0	0	115	6802
257194	NEGR1 (neuronal growth regulator 1)	0.999999999998188	-1.8115994815382e-12	1	0	0	115	6802
9781	RNF144A (ring finger protein 144A)	0.999999999998188	-1.8115994815382e-12	1	0	0	115	6802
9180	OSMR (oncostatin M receptor)	0.999999999998188	-1.8115994815382e-12	1	0	0	115	6802
320484	Rasal3 (RAS protein activator like 3)	0.999999999998188	-1.8115994815382e-12	1	0	0	115	6802
18582	Pde6d (phosphodiesterase 6D, cGMP-specific, rod, delta)	0.999999999998188	-1.8115994815382e-12	1	0	0	115	6802
4968	OGG1 (8-oxoguanine DNA glycosylase)	0.999999999998188	-1.8115994815382e-12	1	0	0	115	6802
64853	AIDA (axin interactor, dorsalization associated)	0.999999999998188	-1.8115994815382e-12	1	0	0	115	6802
74112	Usp16 (ubiquitin specific peptidase 16)	0.999999999998188	-1.8115994815382e-12	1	0	0	115	6802
19057	Ppp3cc (protein phosphatase 3, catalytic subunit, gamma isoform)	0.999999999998188	-1.8115994815382e-12	1	0	0	115	6802
54531	MIER2 (MIER family member 2)	0.999999999998188	-1.8115994815382e-12	1	0	0	115	6802
68703	Rere (arginine glutamic acid dipeptide (RE) repeats)	0.999999999998188	-1.8115994815382e-12	1	0	0	115	6802
102991	AU022751 (expressed sequence AU022751)	0.999999999998188	-1.8115994815382e-12	1	0	0	115	6802
227648	Sec16a (SEC16 homolog A, endoplasmic reticulum export factor)	0.999999999998188	-1.8115994815382e-12	1	0	0	115	6802
51429	SNX9 (sorting nexin 9)	0.999999999998188	-1.8115994815382e-12	1	0	0	115	6802
59008	Anapc5 (anaphase-promoting complex subunit 5)	0.999999999998188	-1.8115994815382e-12	1	0	0	115	6802
16016	Ighg2b (immunoglobulin heavy constant gamma 2B)	0.999999999998188	-1.8115994815382e-12	1	0	0	115	6802
27292	DIMT1 (DIMT1 rRNA methyltransferase and ribosome maturation factor)	0.999999999998188	-1.8115994815382e-12	1	0	0	115	6802
11306	Abcb7 (ATP-binding cassette, sub-family B (MDR/TAP), member 7)	0.999999999998188	-1.8115994815382e-12	1	0	0	115	6802
6559	SLC12A3 (solute carrier family 12 member 3)	0.999999999998188	-1.8115994815382e-12	1	0	0	115	6802
55689	YEATS2 (YEATS domain containing 2)	0.999999999998188	-1.8115994815382e-12	1	0	0	115	6802
116461	TSEN15 (tRNA splicing endonuclease subunit 15)	0.999999999998188	-1.8115994815382e-12	1	0	0	115	6802
22427	Wrn (Werner syndrome RecQ like helicase)	0.999999999998188	-1.8115994815382e-12	1	0	0	115	6802
256643	BCLAF3 (BCLAF1 and THRAP3 family member 3)	0.999999999998188	-1.8115994815382e-12	1	0	0	115	6802
73744	Man2c1 (mannosidase, alpha, class 2C, member 1)	0.999999999998188	-1.8115994815382e-12	1	0	0	115	6802
7873	MANF (mesencephalic astrocyte derived neurotrophic factor)	0.999999999998188	-1.8115994815382e-12	1	0	0	115	6802
27034	ACAD8 (acyl-CoA dehydrogenase family member 8)	0.999999999998188	-1.8115994815382e-12	1	0	0	115	6802
6672	SP100 (SP100 nuclear antigen)	0.999999999998188	-1.8115994815382e-12	1	0	0	115	6802
225348	Wdr36 (WD repeat domain 36)	0.999999999998188	-1.8115994815382e-12	1	0	0	115	6802
5049	PAFAH1B2 (platelet activating factor acetylhydrolase 1b catalytic subunit 2)	0.999999999998188	-1.8115994815382e-12	1	0	0	115	6802
4331	MNAT1 (MNAT1 component of CDK activating kinase)	0.999999999998188	-1.8115994815382e-12	1	0	0	115	6802
18414	Osmr (oncostatin M receptor)	0.999999999998188	-1.8115994815382e-12	1	0	0	115	6802
1500	CTNND1 (catenin delta 1)	0.999999999998188	-1.8115994815382e-12	1	0	0	115	6802
854149	HRD1 (E3 ubiquitin-protein ligase HRD1)	0.999999999998188	-1.8115994815382e-12	1	0	0	115	6802
1511	CTSG (cathepsin G)	0.999999999998188	-1.8115994815382e-12	1	0	0	115	6802
68617	Mtcl1 (microtubule crosslinking factor 1)	0.999999999998188	-1.8115994815382e-12	1	0	0	115	6802
8342	HIST1H2BM (histone cluster 1 H2B family member m)	0.999999999998188	-1.8115994815382e-12	1	0	0	115	6802
314397	Rin3 (Ras and Rab interactor 3)	0.999999999998188	-1.8115994815382e-12	1	0	0	115	6802
846	CASR (calcium sensing receptor)	0.999999999998188	-1.8115994815382e-12	1	0	0	115	6802
79872	CBLL1 (Cbl proto-oncogene like 1)	0.999999999998188	-1.8115994815382e-12	1	0	0	115	6802
54382	Tcstv1 (2-cell-stage, variable group, member 1)	0.999999999998188	-1.8115994815382e-12	1	0	0	115	6802
72701	Zfp618 (zinc finger protein 618)	0.999999999998188	-1.8115994815382e-12	1	0	0	115	6802
24586	Ncam1 (neural cell adhesion molecule 1)	0.999999999998188	-1.8115994815382e-12	1	0	0	115	6802
67226	Tmem19 (transmembrane protein 19)	0.999999999998188	-1.8115994815382e-12	1	0	0	115	6802
27393	Mrpl39 (mitochondrial ribosomal protein L39)	0.999999999998188	-1.8115994815382e-12	1	0	0	115	6802
253461	ZBTB38 (zinc finger and BTB domain containing 38)	0.999999999998188	-1.8115994815382e-12	1	0	0	115	6802
66471	Anp32e (acidic (leucine-rich) nuclear phosphoprotein 32 family, member E)	0.999999999998188	-1.8115994815382e-12	1	0	0	115	6802
10439	OLFM1 (olfactomedin 1)	0.999999999998188	-1.8115994815382e-12	1	0	0	115	6802
662	BNIP1 (BCL2 interacting protein 1)	0.999999999998188	-1.8115994815382e-12	1	0	0	115	6802
27293	SMPDL3B (sphingomyelin phosphodiesterase acid like 3B)	0.999999999998188	-1.8115994815382e-12	1	0	0	115	6802
74137	Nuak2 (NUAK family, SNF1-like kinase, 2)	0.999999999998188	-1.8115994815382e-12	1	0	0	115	6802
5336	PLCG2 (phospholipase C gamma 2)	0.999999999998188	-1.8115994815382e-12	1	0	0	115	6802
252983	STXBP4 (syntaxin binding protein 4)	0.999999999998188	-1.8115994815382e-12	1	0	0	115	6802
675514	Gm15191 (glyceraldehyde-3-phosphate dehydrogenase pseudogene)	0.999999999998188	-1.8115994815382e-12	1	0	0	115	6802
29982	NRBF2 (nuclear receptor binding factor 2)	0.999999999998188	-1.8115994815382e-12	1	0	0	115	6802
1991	ELANE (elastase, neutrophil expressed)	0.999999999998188	-1.8115994815382e-12	1	0	0	115	6802
224619	Traf7 (TNF receptor-associated factor 7)	0.999999999998188	-1.8115994815382e-12	1	0	0	115	6802
5692	PSMB4 (proteasome subunit beta 4)	0.999999999998188	-1.8115994815382e-12	1	0	0	115	6802
115752	DIS3L (DIS3 like exosome 3'-5' exoribonuclease)	0.999999999998188	-1.8115994815382e-12	1	0	0	115	6802
51684	SUFU (SUFU negative regulator of hedgehog signaling)	0.999999999998188	-1.8115994815382e-12	1	0	0	115	6802
320365	Fry (FRY microtubule binding protein)	0.999999999998188	-1.8115994815382e-12	1	0	0	115	6802
110115	Cyp11b1 (cytochrome P450, family 11, subfamily b, polypeptide 1)	0.999999999998188	-1.8115994815382e-12	1	0	0	115	6802
66684	Tceal8 (transcription elongation factor A (SII)-like 8)	0.999999999998188	-1.8115994815382e-12	1	0	0	115	6802
68251	Babam1 (BRISC and BRCA1 A complex member 1)	0.999999999998188	-1.8115994815382e-12	1	0	0	115	6802
68262	Agpat4 (1-acylglycerol-3-phosphate O-acyltransferase 4 (lysophosphatidic acid acyltransferase, delta))	0.999999999998188	-1.8115994815382e-12	1	0	0	115	6802
108961	E2f8 (E2F transcription factor 8)	0.999999999998188	-1.8115994815382e-12	1	0	0	115	6802
10483	SEC23B (SEC23 homolog B, coat complex II component)	0.999999999998188	-1.8115994815382e-12	1	0	0	115	6802
18100	Mrpl40 (mitochondrial ribosomal protein L40)	0.999999999998188	-1.8115994815382e-12	1	0	0	115	6802
14184	Fgfr3 (fibroblast growth factor receptor 3)	0.999999999998188	-1.8115994815382e-12	1	0	0	115	6802
10988	METAP2 (methionyl aminopeptidase 2)	0.999999999998188	-1.8115994815382e-12	1	0	0	115	6802
5451	POU2F1 (POU class 2 homeobox 1)	0.999999999998188	-1.8115994815382e-12	1	0	0	115	6802
18010	Neu1 (neuraminidase 1)	0.999999999998188	-1.8115994815382e-12	1	0	0	115	6802
78514	Arhgap10 (Rho GTPase activating protein 10)	0.999999999998188	-1.8115994815382e-12	1	0	0	115	6802
16866	Lhb (luteinizing hormone beta)	0.999999999998188	-1.8115994815382e-12	1	0	0	115	6802
25742	S100b (S100 calcium binding protein B)	0.999999999998188	-1.8115994815382e-12	1	0	0	115	6802
234353	Psd3 (pleckstrin and Sec7 domain containing 3)	0.999999999998188	-1.8115994815382e-12	1	0	0	115	6802
64898	Lpin2 (lipin 2)	0.999999999998188	-1.8115994815382e-12	1	0	0	115	6802
9043	SPAG9 (sperm associated antigen 9)	0.999999999998188	-1.8115994815382e-12	1	0	0	115	6802
64855	NIBAN2 (niban apoptosis regulator 2)	0.999999999998188	-1.8115994815382e-12	1	0	0	115	6802
645455	CEP170P1 (centrosomal protein 170 pseudogene 1)	0.999999999998188	-1.8115994815382e-12	1	0	0	115	6802
22773	Zic3 (zinc finger protein of the cerebellum 3)	0.999999999998188	-1.8115994815382e-12	1	0	0	115	6802
12722	Clca3a1 (chloride channel accessory 3A1)	0.999999999998188	-1.8115994815382e-12	1	0	0	115	6802
67112	Fgf22 (fibroblast growth factor 22)	0.999999999998188	-1.8115994815382e-12	1	0	0	115	6802
3073	HEXA (hexosaminidase subunit alpha)	0.999999999998188	-1.8115994815382e-12	1	0	0	115	6802
100302368	LOC100302368 (trypsinogen)	0.999999999998188	-1.8115994815382e-12	1	0	0	115	6802
68705	Gtf2f2 (general transcription factor IIF, polypeptide 2)	0.999999999998188	-1.8115994815382e-12	1	0	0	115	6802
18806	Pld2 (phospholipase D2)	0.999999999998188	-1.8115994815382e-12	1	0	0	115	6802
54475	NLE1 (notchless homolog 1)	0.999999999998188	-1.8115994815382e-12	1	0	0	115	6802
56012	Pgam2 (phosphoglycerate mutase 2)	0.999999999998188	-1.8115994815382e-12	1	0	0	115	6802
433283	Gm5525 (eukaryotic translation elongation factor 1 gamma pseudogene)	0.999999999998188	-1.8115994815382e-12	1	0	0	115	6802
5557	PRIM1 (DNA primase subunit 1)	0.999999999998188	-1.8115994815382e-12	1	0	0	115	6802
73293	Ccdc103 (coiled-coil domain containing 103)	0.999999999998188	-1.8115994815382e-12	1	0	0	115	6802
2262	GPC5 (glypican 5)	0.999999999998188	-1.8115994815382e-12	1	0	0	115	6802
64450	Gpr85 (G protein-coupled receptor 85)	0.999999999998188	-1.8115994815382e-12	1	0	0	115	6802
53617	Krt35 (keratin 35)	0.999999999998188	-1.8115994815382e-12	1	0	0	115	6802
4800	NFYA (nuclear transcription factor Y subunit alpha)	0.999999999998188	-1.8115994815382e-12	1	0	0	115	6802
283638	CEP170B (centrosomal protein 170B)	0.999999999998188	-1.8115994815382e-12	1	0	0	115	6802
314850	Frs2 (fibroblast growth factor receptor substrate 2)	0.999999999998188	-1.8115994815382e-12	1	0	0	115	6802
12532	Cdc25c (cell division cycle 25C)	0.999999999998188	-1.8115994815382e-12	1	0	0	115	6802
5130	PCYT1A (phosphate cytidylyltransferase 1, choline, alpha)	0.999999999998188	-1.8115994815382e-12	1	0	0	115	6802
76217	Jakmip2 (janus kinase and microtubule interacting protein 2)	0.999999999998188	-1.8115994815382e-12	1	0	0	115	6802
25799	ZNF324 (zinc finger protein 324)	0.999999999998188	-1.8115994815382e-12	1	0	0	115	6802
27067	STAU2 (staufen double-stranded RNA binding protein 2)	0.999999999998188	-1.8115994815382e-12	1	0	0	115	6802
10605	PAIP1 (poly(A) binding protein interacting protein 1)	0.999999999998188	-1.8115994815382e-12	1	0	0	115	6802
200765	TIGD1 (tigger transposable element derived 1)	0.999999999998188	-1.8115994815382e-12	1	0	0	115	6802
1272	CNTN1 (contactin 1)	0.999999999998188	-1.8115994815382e-12	1	0	0	115	6802
100039959	Gm10566 (glyceraldehyde-3-phosphate dehydrogenase pseudogene)	0.999999999998188	-1.8115994815382e-12	1	0	0	115	6802
6474	SHOX2 (short stature homeobox 2)	0.999999999998188	-1.8115994815382e-12	1	0	0	115	6802
55214	P3H2 (prolyl 3-hydroxylase 2)	0.999999999998188	-1.8115994815382e-12	1	0	0	115	6802
101543	Wtip (WT1-interacting protein)	0.999999999998188	-1.8115994815382e-12	1	0	0	115	6802
216705	Clint1 (clathrin interactor 1)	0.999999999998188	-1.8115994815382e-12	1	0	0	115	6802
12554	Cdh13 (cadherin 13)	0.999999999998188	-1.8115994815382e-12	1	0	0	115	6802
260297	Prrt1 (proline-rich transmembrane protein 1)	0.999999999998188	-1.8115994815382e-12	1	0	0	115	6802
193385	Ripor2 (RHO family interacting cell polarization regulator 2)	0.999999999998188	-1.8115994815382e-12	1	0	0	115	6802
70451	Dhrs13 (dehydrogenase/reductase (SDR family) member 13)	0.999999999998188	-1.8115994815382e-12	1	0	0	115	6802
4940	OAS3 (2'-5'-oligoadenylate synthetase 3)	0.999999999998188	-1.8115994815382e-12	1	0	0	115	6802
237823	Pfas (phosphoribosylformylglycinamidine synthase (FGAR amidotransferase))	0.999999999998188	-1.8115994815382e-12	1	0	0	115	6802
19726	Rfx3 (regulatory factor X, 3 (influences HLA class II expression))	0.999999999998188	-1.8115994815382e-12	1	0	0	115	6802
20362	Sept8 (septin 8)	0.999999999998188	-1.8115994815382e-12	1	0	0	115	6802
54512	EXOSC4 (exosome component 4)	0.999999999998188	-1.8115994815382e-12	1	0	0	115	6802
20918	Eif1 (eukaryotic translation initiation factor 1)	0.999999999998188	-1.8115994815382e-12	1	0	0	115	6802
113174	SAAL1 (serum amyloid A like 1)	0.999999999998188	-1.8115994815382e-12	1	0	0	115	6802
101869	Unc45a (unc-45 myosin chaperone A)	0.999999999998188	-1.8115994815382e-12	1	0	0	115	6802
8558	CDK10 (cyclin dependent kinase 10)	0.999999999998188	-1.8115994815382e-12	1	0	0	115	6802
7804	LRP8 (LDL receptor related protein 8)	0.999999999998188	-1.8115994815382e-12	1	0	0	115	6802
280846	LTF (lactotransferrin)	0.999999999998188	-1.8115994815382e-12	1	0	0	115	6802
71750	R3hdm2 (R3H domain containing 2)	0.999999999998188	-1.8115994815382e-12	1	0	0	115	6802
64376	IKZF5 (IKAROS family zinc finger 5)	0.999999999998188	-1.8115994815382e-12	1	0	0	115	6802
107684	Coro2a (coronin, actin binding protein 2A)	0.999999999998188	-1.8115994815382e-12	1	0	0	115	6802
74164	Nfx1 (nuclear transcription factor, X-box binding 1)	0.999999999998188	-1.8115994815382e-12	1	0	0	115	6802
6910	TBX5 (T-box transcription factor 5)	0.999999999998188	-1.8115994815382e-12	1	0	0	115	6802
7827	NPHS2 (NPHS2 stomatin family member, podocin)	0.999999999998188	-1.8115994815382e-12	1	0	0	115	6802
70312	Cactin (cactin, spliceosome C complex subunit)	0.999999999998188	-1.8115994815382e-12	1	0	0	115	6802
2277	VEGFD (vascular endothelial growth factor D)	0.999999999998188	-1.8115994815382e-12	1	0	0	115	6802
64294	Itm2c (integral membrane protein 2C)	0.999999999998188	-1.8115994815382e-12	1	0	0	115	6802
81567	TXNDC5 (thioredoxin domain containing 5)	0.999999999998188	-1.8115994815382e-12	1	0	0	115	6802
54194	Akap8l (A kinase (PRKA) anchor protein 8-like)	0.999999999998188	-1.8115994815382e-12	1	0	0	115	6802
67109	Zfp787 (zinc finger protein 787)	0.999999999998188	-1.8115994815382e-12	1	0	0	115	6802
90390	MED30 (mediator complex subunit 30)	0.999999999998188	-1.8115994815382e-12	1	0	0	115	6802
64196	Safb (scaffold attachment factor B)	0.999999999998188	-1.8115994815382e-12	1	0	0	115	6802
349667	RTN4RL2 (reticulon 4 receptor like 2)	0.999999999998188	-1.8115994815382e-12	1	0	0	115	6802
360023	ZBTB41 (zinc finger and BTB domain containing 41)	0.999999999998188	-1.8115994815382e-12	1	0	0	115	6802
21807	Tsc22d1 (TSC22 domain family, member 1)	0.999999999998188	-1.8115994815382e-12	1	0	0	115	6802
91408	BTF3L4 (basic transcription factor 3 like 4)	0.999999999998188	-1.8115994815382e-12	1	0	0	115	6802
314633	Ap3d1 (adaptor related protein complex 3 subunit delta 1)	0.999999999998188	-1.8115994815382e-12	1	0	0	115	6802
27249	MMADHC (metabolism of cobalamin associated D)	0.999999999998188	-1.8115994815382e-12	1	0	0	115	6802
72615	Anks3 (ankyrin repeat and sterile alpha motif domain containing 3)	0.999999999998188	-1.8115994815382e-12	1	0	0	115	6802
319675	Cep295 (centrosomal protein 295)	0.999999999998188	-1.8115994815382e-12	1	0	0	115	6802
27756	Lsm2 (LSM2 homolog, U6 small nuclear RNA and mRNA degradation associated)	0.999999999998188	-1.8115994815382e-12	1	0	0	115	6802
5428	POLG (DNA polymerase gamma, catalytic subunit)	0.999999999998188	-1.8115994815382e-12	1	0	0	115	6802
67760	Slc38a2 (solute carrier family 38, member 2)	0.999999999998188	-1.8115994815382e-12	1	0	0	115	6802
22784	Slc30a3 (solute carrier family 30 (zinc transporter), member 3)	0.999999999998188	-1.8115994815382e-12	1	0	0	115	6802
12765	Cxcr2 (chemokine (C-X-C motif) receptor 2)	0.999999999998188	-1.8115994815382e-12	1	0	0	115	6802
211383	Amer3 (APC membrane recruitment 3)	0.999999999998188	-1.8115994815382e-12	1	0	0	115	6802
69923	Agk (acylglycerol kinase)	0.999999999998188	-1.8115994815382e-12	1	0	0	115	6802
11694	Alx3 (aristaless-like homeobox 3)	0.999999999998188	-1.8115994815382e-12	1	0	0	115	6802
11129	CLASRP (CLK4 associating serine/arginine rich protein)	0.999999999998188	-1.8115994815382e-12	1	0	0	115	6802
17165	Mapkapk5 (MAP kinase-activated protein kinase 5)	0.999999999998188	-1.8115994815382e-12	1	0	0	115	6802
7852	CXCR4 (C-X-C motif chemokine receptor 4)	0.999999999998188	-1.8115994815382e-12	1	0	0	115	6802
83422	Pias2 (protein inhibitor of activated STAT, 2)	0.999999999998188	-1.8115994815382e-12	1	0	0	115	6802
22156	Tuft1 (tuftelin 1)	0.999999999998188	-1.8115994815382e-12	1	0	0	115	6802
214742	Rcor3 (REST corepressor 3)	0.999999999998188	-1.8115994815382e-12	1	0	0	115	6802
242291	Impad1 (inositol monophosphatase domain containing 1)	0.999999999998188	-1.8115994815382e-12	1	0	0	115	6802
19418	Rasgrf2 (RAS protein-specific guanine nucleotide-releasing factor 2)	0.999999999998188	-1.8115994815382e-12	1	0	0	115	6802
16329	Inpp1 (inositol polyphosphate-1-phosphatase)	0.999999999998188	-1.8115994815382e-12	1	0	0	115	6802
56428	Mtch2 (mitochondrial carrier 2)	0.999999999998188	-1.8115994815382e-12	1	0	0	115	6802
84272	YIPF4 (Yip1 domain family member 4)	0.999999999998188	-1.8115994815382e-12	1	0	0	115	6802
27386	Npas3 (neuronal PAS domain protein 3)	0.999999999998188	-1.8115994815382e-12	1	0	0	115	6802
84619	ZGPAT (zinc finger CCCH-type and G-patch domain containing)	0.999999999998188	-1.8115994815382e-12	1	0	0	115	6802
72433	Rab38 (RAB38, member RAS oncogene family)	0.999999999998188	-1.8115994815382e-12	1	0	0	115	6802
85313	PPIL4 (peptidylprolyl isomerase like 4)	0.999999999998188	-1.8115994815382e-12	1	0	0	115	6802
382913	Neil2 (nei like 2 (E. coli))	0.999999999998188	-1.8115994815382e-12	1	0	0	115	6802
84514	GHDC (GH3 domain containing)	0.999999999998188	-1.8115994815382e-12	1	0	0	115	6802
246694	Hps5 (HPS5, biogenesis of lysosomal organelles complex 2 subunit 2)	0.999999999998188	-1.8115994815382e-12	1	0	0	115	6802
378	ARF4 (ADP ribosylation factor 4)	0.999999999998188	-1.8115994815382e-12	1	0	0	115	6802
545182	Gm9861 (predicted gene 9861)	0.999999999998188	-1.8115994815382e-12	1	0	0	115	6802
15929	Idh3g (isocitrate dehydrogenase 3 (NAD+), gamma)	0.999999999998188	-1.8115994815382e-12	1	0	0	115	6802
76479	Smndc1 (survival motor neuron domain containing 1)	0.999999999998188	-1.8115994815382e-12	1	0	0	115	6802
25054	Ntrk2 (neurotrophic receptor tyrosine kinase 2)	0.999999999998188	-1.8115994815382e-12	1	0	0	115	6802
65123	INTS3 (integrator complex subunit 3)	0.999999999998188	-1.8115994815382e-12	1	0	0	115	6802
320508	Cachd1 (cache domain containing 1)	0.999999999998188	-1.8115994815382e-12	1	0	0	115	6802
12143	Blk (B lymphoid kinase)	0.999999999998188	-1.8115994815382e-12	1	0	0	115	6802
66049	Rogdi (rogdi homolog)	0.999999999998188	-1.8115994815382e-12	1	0	0	115	6802
57732	ZFYVE28 (zinc finger FYVE-type containing 28)	0.999999999998188	-1.8115994815382e-12	1	0	0	115	6802
11973	Atp6v1e1 (ATPase, H+ transporting, lysosomal V1 subunit E1)	0.999999999998188	-1.8115994815382e-12	1	0	0	115	6802
2495	FTH1 (ferritin heavy chain 1)	0.999999999998188	-1.8115994815382e-12	1	0	0	115	6802
1856	DVL2 (dishevelled segment polarity protein 2)	0.999999999998188	-1.8115994815382e-12	1	0	0	115	6802
5575	PRKAR1B (protein kinase cAMP-dependent type I regulatory subunit beta)	0.999999999998188	-1.8115994815382e-12	1	0	0	115	6802
100129271	C1orf68 (chromosome 1 open reading frame 68)	0.999999999998188	-1.8115994815382e-12	1	0	0	115	6802
238405	Adam6b (a disintegrin and metallopeptidase domain 6B)	0.999999999998188	-1.8115994815382e-12	1	0	0	115	6802
57754	Cend1 (cell cycle exit and neuronal differentiation 1)	0.999999999998188	-1.8115994815382e-12	1	0	0	115	6802
213121	Ankrd35 (ankyrin repeat domain 35)	0.999999999998188	-1.8115994815382e-12	1	0	0	115	6802
3046	HBE1 (hemoglobin subunit epsilon 1)	0.999999999998188	-1.8115994815382e-12	1	0	0	115	6802
79228	THOC6 (THO complex 6)	0.999999999998188	-1.8115994815382e-12	1	0	0	115	6802
21923	Tnc (tenascin C)	0.999999999998188	-1.8115994815382e-12	1	0	0	115	6802
100226	Stx12 (syntaxin 12)	0.999999999998188	-1.8115994815382e-12	1	0	0	115	6802
64122	FN3K (fructosamine 3 kinase)	0.999999999998188	-1.8115994815382e-12	1	0	0	115	6802
19039	Lgals3bp (lectin, galactoside-binding, soluble, 3 binding protein)	0.999999999998188	-1.8115994815382e-12	1	0	0	115	6802
101488143	Hbb-bt (hemoglobin, beta adult t chain)	0.999999999998188	-1.8115994815382e-12	1	0	0	115	6802
81858	SHARPIN (SHANK associated RH domain interactor)	0.999999999998188	-1.8115994815382e-12	1	0	0	115	6802
67286	Ift22 (intraflagellar transport 22)	0.999999999998188	-1.8115994815382e-12	1	0	0	115	6802
330502	Zfp82 (zinc finger protein 82)	0.999999999998188	-1.8115994815382e-12	1	0	0	115	6802
7073	TIAL1 (TIA1 cytotoxic granule associated RNA binding protein like 1)	0.999999999998188	-1.8115994815382e-12	1	0	0	115	6802
109232	Sccpdh (saccharopine dehydrogenase (putative))	0.999999999998188	-1.8115994815382e-12	1	0	0	115	6802
22639	Zfa-ps (zinc finger protein, autosomal, pseudogene)	0.999999999998188	-1.8115994815382e-12	1	0	0	115	6802
56996	SLC12A9 (solute carrier family 12 member 9)	0.999999999998188	-1.8115994815382e-12	1	0	0	115	6802
21428	Mlx (MAX-like protein X)	0.999999999998188	-1.8115994815382e-12	1	0	0	115	6802
6198	RPS6KB1 (ribosomal protein S6 kinase B1)	0.999999999998188	-1.8115994815382e-12	1	0	0	115	6802
84312	BRMS1L (BRMS1 like transcriptional repressor)	0.999999999998188	-1.8115994815382e-12	1	0	0	115	6802
25123	Tagln (transgelin)	0.999999999998188	-1.8115994815382e-12	1	0	0	115	6802
23163	GGA3 (golgi associated, gamma adaptin ear containing, ARF binding protein 3)	0.999999999998188	-1.8115994815382e-12	1	0	0	115	6802
14768	Lancl1 (LanC (bacterial lantibiotic synthetase component C)-like 1)	0.999999999998188	-1.8115994815382e-12	1	0	0	115	6802
246221	Mpst (mercaptopyruvate sulfurtransferase)	0.999999999998188	-1.8115994815382e-12	1	0	0	115	6802
101540	Prkd2 (protein kinase D2)	0.999999999998188	-1.8115994815382e-12	1	0	0	115	6802
16427	Itih4 (inter alpha-trypsin inhibitor, heavy chain 4)	0.999999999998188	-1.8115994815382e-12	1	0	0	115	6802
18711	Pikfyve (phosphoinositide kinase, FYVE type zinc finger containing)	0.999999999998188	-1.8115994815382e-12	1	0	0	115	6802
55274	PHF10 (PHD finger protein 10)	0.999999999998188	-1.8115994815382e-12	1	0	0	115	6802
6847	SYCP1 (synaptonemal complex protein 1)	0.999999999998188	-1.8115994815382e-12	1	0	0	115	6802
235323	Usp28 (ubiquitin specific peptidase 28)	0.999999999998188	-1.8115994815382e-12	1	0	0	115	6802
8458	TTF2 (transcription termination factor 2)	0.999999999998188	-1.8115994815382e-12	1	0	0	115	6802
2101	ESRRA (estrogen related receptor alpha)	0.999999999998188	-1.8115994815382e-12	1	0	0	115	6802
66624	Spcs2 (signal peptidase complex subunit 2 homolog (S. cerevisiae))	0.999999999998188	-1.8115994815382e-12	1	0	0	115	6802
60412	EXOC4 (exocyst complex component 4)	0.999999999998188	-1.8115994815382e-12	1	0	0	115	6802
3860	KRT13 (keratin 13)	0.999999999998188	-1.8115994815382e-12	1	0	0	115	6802
9388	LIPG (lipase G, endothelial type)	0.999999999998188	-1.8115994815382e-12	1	0	0	115	6802
5607	MAP2K5 (mitogen-activated protein kinase kinase 5)	0.999999999998188	-1.8115994815382e-12	1	0	0	115	6802
129285	PPP1R21 (protein phosphatase 1 regulatory subunit 21)	0.999999999998188	-1.8115994815382e-12	1	0	0	115	6802
71177	Ints13 (integrator complex subunit 13)	0.999999999998188	-1.8115994815382e-12	1	0	0	115	6802
227102	Ormdl1 (ORM1-like 1 (S. cerevisiae))	0.999999999998188	-1.8115994815382e-12	1	0	0	115	6802
240660	Slc35g1 (solute carrier family 35, member G1)	0.999999999998188	-1.8115994815382e-12	1	0	0	115	6802
29857	Mapk12 (mitogen-activated protein kinase 12)	0.999999999998188	-1.8115994815382e-12	1	0	0	115	6802
11083	DIDO1 (death inducer-obliterator 1)	0.999999999998188	-1.8115994815382e-12	1	0	0	115	6802
75416	Nop14 (NOP14 nucleolar protein)	0.999999999998188	-1.8115994815382e-12	1	0	0	115	6802
6934	TCF7L2 (transcription factor 7 like 2)	0.999999999998188	-1.8115994815382e-12	1	0	0	115	6802
50905	Il17rb (interleukin 17 receptor B)	0.999999999998188	-1.8115994815382e-12	1	0	0	115	6802
57746	Piwil2 (piwi-like RNA-mediated gene silencing 2)	0.999999999998188	-1.8115994815382e-12	1	0	0	115	6802
109093	Rars2 (arginyl-tRNA synthetase 2, mitochondrial)	0.999999999998188	-1.8115994815382e-12	1	0	0	115	6802
80797	Clca3a2 (chloride channel accessory 3A2)	0.999999999998188	-1.8115994815382e-12	1	0	0	115	6802
10769	PLK2 (polo like kinase 2)	0.999999999998188	-1.8115994815382e-12	1	0	0	115	6802
24046	Scn11a (sodium channel, voltage-gated, type XI, alpha)	0.999999999998188	-1.8115994815382e-12	1	0	0	115	6802
17183	Matn4 (matrilin 4)	0.999999999998188	-1.8115994815382e-12	1	0	0	115	6802
6277	S100A6 (S100 calcium binding protein A6)	0.999999999998188	-1.8115994815382e-12	1	0	0	115	6802
283149	BCL9L (BCL9 like)	0.999999999998188	-1.8115994815382e-12	1	0	0	115	6802
23426	GRIP1 (glutamate receptor interacting protein 1)	0.999999999998188	-1.8115994815382e-12	1	0	0	115	6802
100017	Ldlrap1 (low density lipoprotein receptor adaptor protein 1)	0.999999999998188	-1.8115994815382e-12	1	0	0	115	6802
72404	Wdr44 (WD repeat domain 44)	0.999999999998188	-1.8115994815382e-12	1	0	0	115	6802
10010	TANK (TRAF family member associated NFKB activator)	0.999999999998188	-1.8115994815382e-12	1	0	0	115	6802
20130	Rras (related RAS viral (r-ras) oncogene)	0.999999999998188	-1.8115994815382e-12	1	0	0	115	6802
16993	Lta4h (leukotriene A4 hydrolase)	0.999999999998188	-1.8115994815382e-12	1	0	0	115	6802
73699	Ppp2r1b (protein phosphatase 2, regulatory subunit A, beta)	0.999999999998188	-1.8115994815382e-12	1	0	0	115	6802
235134	Nfrkb (nuclear factor related to kappa B binding protein)	0.999999999998188	-1.8115994815382e-12	1	0	0	115	6802
853409	NSP1 (FG-nucleoporin NSP1)	0.999999999998188	-1.8115994815382e-12	1	0	0	115	6802
259300	Ehd2 (EH-domain containing 2)	0.999999999998188	-1.8115994815382e-12	1	0	0	115	6802
851212	CCR4 (CCR4-NOT core exoribonuclease subunit CCR4)	0.999999999998188	-1.8115994815382e-12	1	0	0	115	6802
16949	Loxl1 (lysyl oxidase-like 1)	0.999999999998188	-1.8115994815382e-12	1	0	0	115	6802
54633	Pqbp1 (polyglutamine binding protein 1)	0.999999999998188	-1.8115994815382e-12	1	0	0	115	6802
9918	NCAPD2 (non-SMC condensin I complex subunit D2)	0.999999999998188	-1.8115994815382e-12	1	0	0	115	6802
7004	TEAD4 (TEA domain transcription factor 4)	0.999999999998188	-1.8115994815382e-12	1	0	0	115	6802
57373	Akip1 (A kinase (PRKA) interacting protein 1)	0.999999999998188	-1.8115994815382e-12	1	0	0	115	6802
19356	Rad17 (RAD17 checkpoint clamp loader component)	0.999999999998188	-1.8115994815382e-12	1	0	0	115	6802
20515	Slc20a1 (solute carrier family 20, member 1)	0.999999999998188	-1.8115994815382e-12	1	0	0	115	6802
74148	Cluh (clustered mitochondria (cluA/CLU1) homolog)	0.999999999998188	-1.8115994815382e-12	1	0	0	115	6802
72429	Dnajc25 (DnaJ heat shock protein family (Hsp40) member C25)	0.999999999998188	-1.8115994815382e-12	1	0	0	115	6802
84309	NUDT16L1 (nudix hydrolase 16 like 1)	0.999999999998188	-1.8115994815382e-12	1	0	0	115	6802
16333	Ins1 (insulin I)	0.999999999998188	-1.8115994815382e-12	1	0	0	115	6802
67811	Poldip2 (polymerase (DNA-directed), delta interacting protein 2)	0.999999999998188	-1.8115994815382e-12	1	0	0	115	6802
22329	Vcam1 (vascular cell adhesion molecule 1)	0.999999999998188	-1.8115994815382e-12	1	0	0	115	6802
4000	LMNA (lamin A/C)	0.999999999998188	-1.8115994815382e-12	1	0	0	115	6802
66142	Cox7b (cytochrome c oxidase subunit 7B)	0.999999999998188	-1.8115994815382e-12	1	0	0	115	6802
636808	Cntnap5a (contactin associated protein-like 5A)	0.999999999998188	-1.8115994815382e-12	1	0	0	115	6802
19133	Prph2 (peripherin 2)	0.999999999998188	-1.8115994815382e-12	1	0	0	115	6802
72205	Eml2 (echinoderm microtubule associated protein like 2)	0.999999999998188	-1.8115994815382e-12	1	0	0	115	6802
618164	HIST1H1A (histone cluster 1, H1a)	0.999999999998188	-1.8115994815382e-12	1	0	0	115	6802
72008	Zfyve19 (zinc finger, FYVE domain containing 19)	0.999999999998188	-1.8115994815382e-12	1	0	0	115	6802
44108	Optix (optix)	0.999999999998188	-1.8115994815382e-12	1	0	0	115	6802
133522	PPARGC1B (PPARG coactivator 1 beta)	0.999999999998188	-1.8115994815382e-12	1	0	0	115	6802
242050	Igsf10 (immunoglobulin superfamily, member 10)	0.999999999998188	-1.8115994815382e-12	1	0	0	115	6802
29491	Itsn1 (intersectin 1)	0.999999999998188	-1.8115994815382e-12	1	0	0	115	6802
107358	Tm9sf3 (transmembrane 9 superfamily member 3)	0.999999999998188	-1.8115994815382e-12	1	0	0	115	6802
83439	TCF7L1 (transcription factor 7 like 1)	0.999999999998188	-1.8115994815382e-12	1	0	0	115	6802
8775	NAPA (NSF attachment protein alpha)	0.999999999998188	-1.8115994815382e-12	1	0	0	115	6802
17294	Mest (mesoderm specific transcript)	0.999999999998188	-1.8115994815382e-12	1	0	0	115	6802
60611	Foxj2 (forkhead box J2)	0.999999999998188	-1.8115994815382e-12	1	0	0	115	6802
64656	Mrps23 (mitochondrial ribosomal protein S23)	0.999999999998188	-1.8115994815382e-12	1	0	0	115	6802
98432	Phlpp1 (PH domain and leucine rich repeat protein phosphatase 1)	0.999999999998188	-1.8115994815382e-12	1	0	0	115	6802
24139	EML2 (EMAP like 2)	0.999999999998188	-1.8115994815382e-12	1	0	0	115	6802
58861	Cysltr1 (cysteinyl leukotriene receptor 1)	0.999999999998188	-1.8115994815382e-12	1	0	0	115	6802
416018	GATA2 (GATA binding protein 2)	0.999999999998188	-1.8115994815382e-12	1	0	0	115	6802
99890	Prmt6 (protein arginine N-methyltransferase 6)	0.999999999998188	-1.8115994815382e-12	1	0	0	115	6802
70099	Smc4 (structural maintenance of chromosomes 4)	0.999999999998188	-1.8115994815382e-12	1	0	0	115	6802
815	CAMK2A (calcium/calmodulin dependent protein kinase II alpha)	0.999999999998188	-1.8115994815382e-12	1	0	0	115	6802
109652	Acy1 (aminoacylase 1)	0.999999999998188	-1.8115994815382e-12	1	0	0	115	6802
236733	Usp11 (ubiquitin specific peptidase 11)	0.999999999998188	-1.8115994815382e-12	1	0	0	115	6802
6233	RPS27A (ribosomal protein S27a)	0.999999999998188	-1.8115994815382e-12	1	0	0	115	6802
100503605	Hbb-bs (hemoglobin, beta adult s chain)	0.999999999998188	-1.8115994815382e-12	1	0	0	115	6802
10465	PPIH (peptidylprolyl isomerase H)	0.999999999998188	-1.8115994815382e-12	1	0	0	115	6802
649	BMP1 (bone morphogenetic protein 1)	0.999999999998188	-1.8115994815382e-12	1	0	0	115	6802
18717	Pip5k1c (phosphatidylinositol-4-phosphate 5-kinase, type 1 gamma)	0.999999999998188	-1.8115994815382e-12	1	0	0	115	6802
14447	Gapdhs (glyceraldehyde-3-phosphate dehydrogenase, spermatogenic)	0.999999999998188	-1.8115994815382e-12	1	0	0	115	6802
54646	Ppp1r3f (protein phosphatase 1, regulatory subunit 3F)	0.999999999998188	-1.8115994815382e-12	1	0	0	115	6802
353326	Rtl1 (retrotransposon Gaglike 1)	0.999999999998188	-1.8115994815382e-12	1	0	0	115	6802
319158	Hist1h4i (histone cluster 1, H4i)	0.999999999998188	-1.8115994815382e-12	1	0	0	115	6802
59093	Pcbp3 (poly(rC) binding protein 3)	0.999999999998188	-1.8115994815382e-12	1	0	0	115	6802
1662	DDX10 (DEAD-box helicase 10)	0.999999999998188	-1.8115994815382e-12	1	0	0	115	6802
80208	SPG11 (SPG11 vesicle trafficking associated, spatacsin)	0.999999999998188	-1.8115994815382e-12	1	0	0	115	6802
8431	NR0B2 (nuclear receptor subfamily 0 group B member 2)	0.999999999998188	-1.8115994815382e-12	1	0	0	115	6802
4893	NRAS (NRAS proto-oncogene, GTPase)	0.999999999998188	-1.8115994815382e-12	1	0	0	115	6802
118451	Mrps2 (mitochondrial ribosomal protein S2)	0.999999999998188	-1.8115994815382e-12	1	0	0	115	6802
282325	PRKCB (protein kinase C beta)	0.999999999998188	-1.8115994815382e-12	1	0	0	115	6802
66092	Ghitm (growth hormone inducible transmembrane protein)	0.999999999998188	-1.8115994815382e-12	1	0	0	115	6802
268445	Ankrd13b (ankyrin repeat domain 13b)	0.999999999998188	-1.8115994815382e-12	1	0	0	115	6802
51361	HOOK1 (hook microtubule tethering protein 1)	0.999999999998188	-1.8115994815382e-12	1	0	0	115	6802
143872	ARHGAP42 (Rho GTPase activating protein 42)	0.999999999998188	-1.8115994815382e-12	1	0	0	115	6802
6385	SDC4 (syndecan 4)	0.999999999998188	-1.8115994815382e-12	1	0	0	115	6802
66352	Blzf1 (basic leucine zipper nuclear factor 1)	0.999999999998188	-1.8115994815382e-12	1	0	0	115	6802
29851	ICOS (inducible T cell costimulator)	0.999999999998188	-1.8115994815382e-12	1	0	0	115	6802
72535	Aldh1b1 (aldehyde dehydrogenase 1 family, member B1)	0.999999999998188	-1.8115994815382e-12	1	0	0	115	6802
90381	TICRR (TOPBP1 interacting checkpoint and replication regulator)	0.999999999998188	-1.8115994815382e-12	1	0	0	115	6802
60409	Trappc4 (trafficking protein particle complex 4)	0.999999999998188	-1.8115994815382e-12	1	0	0	115	6802
81502	HM13 (histocompatibility minor 13)	0.999999999998188	-1.8115994815382e-12	1	0	0	115	6802
55845	BRK1 (BRICK1 subunit of SCAR/WAVE actin nucleating complex)	0.999999999998188	-1.8115994815382e-12	1	0	0	115	6802
19244	Ptp4a2 (protein tyrosine phosphatase 4a2)	0.999999999998188	-1.8115994815382e-12	1	0	0	115	6802
92259	MRPS36 (mitochondrial ribosomal protein S36)	0.999999999998188	-1.8115994815382e-12	1	0	0	115	6802
84897	TBRG1 (transforming growth factor beta regulator 1)	0.999999999998188	-1.8115994815382e-12	1	0	0	115	6802
10018	BCL2L11 (BCL2 like 11)	0.999999999998188	-1.8115994815382e-12	1	0	0	115	6802
57522	SRGAP1 (SLIT-ROBO Rho GTPase activating protein 1)	0.999999999998188	-1.8115994815382e-12	1	0	0	115	6802
19074	Prg2 (proteoglycan 2, bone marrow)	0.999999999998188	-1.8115994815382e-12	1	0	0	115	6802
8446	DUSP11 (dual specificity phosphatase 11)	0.999999999998188	-1.8115994815382e-12	1	0	0	115	6802
58500	ZNF250 (zinc finger protein 250)	0.999999999998188	-1.8115994815382e-12	1	0	0	115	6802
58493	INIP (INTS3 and NABP interacting protein)	0.999999999998188	-1.8115994815382e-12	1	0	0	115	6802
55761	TTC17 (tetratricopeptide repeat domain 17)	0.999999999998188	-1.8115994815382e-12	1	0	0	115	6802
70603	Mutyh (mutY DNA glycosylase)	0.999999999998188	-1.8115994815382e-12	1	0	0	115	6802
270	AMPD1 (adenosine monophosphate deaminase 1)	0.999999999998188	-1.8115994815382e-12	1	0	0	115	6802
100043839	Gm14148 (glyceraldehyde-3-phosphate dehydrogenase pseudogene)	0.999999999998188	-1.8115994815382e-12	1	0	0	115	6802
170625	Snx18 (sorting nexin 18)	0.999999999998188	-1.8115994815382e-12	1	0	0	115	6802
75829	Prame (preferentially expressed antigen in melanoma)	0.999999999998188	-1.8115994815382e-12	1	0	0	115	6802
12774	Ccr5 (chemokine (C-C motif) receptor 5)	0.999999999998188	-1.8115994815382e-12	1	0	0	115	6802
13358	Slc25a1 (solute carrier family 25 (mitochondrial carrier, citrate transporter), member 1)	0.999999999998188	-1.8115994815382e-12	1	0	0	115	6802
2192	FBLN1 (fibulin 1)	0.999999999998188	-1.8115994815382e-12	1	0	0	115	6802
9401	RECQL4 (RecQ like helicase 4)	0.999999999998188	-1.8115994815382e-12	1	0	0	115	6802
182970	dyf-13 (Intraflagellar transport protein 56 homolog)	0.999999999998188	-1.8115994815382e-12	1	0	0	115	6802
3718	JAK3 (Janus kinase 3)	0.999999999998188	-1.8115994815382e-12	1	0	0	115	6802
11135	CDC42EP1 (CDC42 effector protein 1)	0.999999999998188	-1.8115994815382e-12	1	0	0	115	6802
227683	Coq4 (coenzyme Q4)	0.999999999998188	-1.8115994815382e-12	1	0	0	115	6802
26205	GMEB2 (glucocorticoid modulatory element binding protein 2)	0.999999999998188	-1.8115994815382e-12	1	0	0	115	6802
17449	Mdh1 (malate dehydrogenase 1, NAD (soluble))	0.999999999998188	-1.8115994815382e-12	1	0	0	115	6802
850963	HSP60 (chaperone ATPase HSP60)	0.999999999998188	-1.8115994815382e-12	1	0	0	115	6802
10891	PPARGC1A (PPARG coactivator 1 alpha)	0.999999999998188	-1.8115994815382e-12	1	0	0	115	6802
70717	Medag (mesenteric estrogen dependent adipogenesis)	0.999999999998188	-1.8115994815382e-12	1	0	0	115	6802
14969	H2-Eb1 (histocompatibility 2, class II antigen E beta)	0.999999999998188	-1.8115994815382e-12	1	0	0	115	6802
20870	Dyrk1c (dual-specificity tyrosine-(Y)-phosphorylation regulated kinase 1c)	0.999999999998188	-1.8115994815382e-12	1	0	0	115	6802
22590	Xpa (xeroderma pigmentosum, complementation group A)	0.999999999998188	-1.8115994815382e-12	1	0	0	115	6802
84501	SPIRE2 (spire type actin nucleation factor 2)	0.999999999998188	-1.8115994815382e-12	1	0	0	115	6802
26381	Esrrg (estrogen-related receptor gamma)	0.999999999998188	-1.8115994815382e-12	1	0	0	115	6802
69882	Ints14 (integrator complex subunit 14)	0.999999999998188	-1.8115994815382e-12	1	0	0	115	6802
56278	Gkap1 (G kinase anchoring protein 1)	0.999999999998188	-1.8115994815382e-12	1	0	0	115	6802
3383	ICAM1 (intercellular adhesion molecule 1)	0.999999999998188	-1.8115994815382e-12	1	0	0	115	6802
252907	Vmn1r192 (vomeronasal 1 receptor 192)	0.999999999998188	-1.8115994815382e-12	1	0	0	115	6802
63979	FIGNL1 (fidgetin like 1)	0.999999999998188	-1.8115994815382e-12	1	0	0	115	6802
68339	Ccdc88c (coiled-coil domain containing 88C)	0.999999999998188	-1.8115994815382e-12	1	0	0	115	6802
79837	PIP4K2C (phosphatidylinositol-5-phosphate 4-kinase type 2 gamma)	0.999999999998188	-1.8115994815382e-12	1	0	0	115	6802
73728	Psd (pleckstrin and Sec7 domain containing)	0.999999999998188	-1.8115994815382e-12	1	0	0	115	6802
306862	Tfap2a (transcription factor AP-2 alpha)	0.999999999998188	-1.8115994815382e-12	1	0	0	115	6802
64151	NCAPG (non-SMC condensin I complex subunit G)	0.999999999998188	-1.8115994815382e-12	1	0	0	115	6802
75871	Zfp821 (zinc finger protein 821)	0.999999999998188	-1.8115994815382e-12	1	0	0	115	6802
3908	LAMA2 (laminin subunit alpha 2)	0.999999999998188	-1.8115994815382e-12	1	0	0	115	6802
5338	PLD2 (phospholipase D2)	0.999999999998188	-1.8115994815382e-12	1	0	0	115	6802
71599	Senp8 (SUMO/sentrin specific peptidase 8)	0.999999999998188	-1.8115994815382e-12	1	0	0	115	6802
216134	Pdxk (pyridoxal (pyridoxine, vitamin B6) kinase)	0.999999999998188	-1.8115994815382e-12	1	0	0	115	6802
79065	ATG9A (autophagy related 9A)	0.999999999998188	-1.8115994815382e-12	1	0	0	115	6802
32796	ari-1 (ariadne 1)	0.999999999998188	-1.8115994815382e-12	1	0	0	115	6802
14087	Fanca (Fanconi anemia, complementation group A)	0.999999999998188	-1.8115994815382e-12	1	0	0	115	6802
225160	Thoc1 (THO complex 1)	0.999999999998188	-1.8115994815382e-12	1	0	0	115	6802
29105	CFAP20 (cilia and flagella associated protein 20)	0.999999999998188	-1.8115994815382e-12	1	0	0	115	6802
12876	Cpe (carboxypeptidase E)	0.999999999998188	-1.8115994815382e-12	1	0	0	115	6802
23592	LEMD3 (LEM domain containing 3)	0.999999999998188	-1.8115994815382e-12	1	0	0	115	6802
360216	Zranb1 (zinc finger, RAN-binding domain containing 1)	0.999999999998188	-1.8115994815382e-12	1	0	0	115	6802
94064	Mrpl27 (mitochondrial ribosomal protein L27)	0.999999999998188	-1.8115994815382e-12	1	0	0	115	6802
67027	Mkrn2 (makorin, ring finger protein, 2)	0.999999999998188	-1.8115994815382e-12	1	0	0	115	6802
13052	Cxadr (coxsackie virus and adenovirus receptor)	0.999999999998188	-1.8115994815382e-12	1	0	0	115	6802
69597	Afg3l2 (AFG3-like AAA ATPase 2)	0.999999999998188	-1.8115994815382e-12	1	0	0	115	6802
237256	Zc3h12d (zinc finger CCCH type containing 12D)	0.999999999998188	-1.8115994815382e-12	1	0	0	115	6802
79726	WDR59 (WD repeat domain 59)	0.999999999998188	-1.8115994815382e-12	1	0	0	115	6802
20296	Ccl2 (chemokine (C-C motif) ligand 2)	0.999999999998188	-1.8115994815382e-12	1	0	0	115	6802
64426	SUDS3 (SDS3 homolog, SIN3A corepressor complex component)	0.999999999998188	-1.8115994815382e-12	1	0	0	115	6802
233210	Prr12 (proline rich 12)	0.999999999998188	-1.8115994815382e-12	1	0	0	115	6802
4123	MAN2C1 (mannosidase alpha class 2C member 1)	0.999999999998188	-1.8115994815382e-12	1	0	0	115	6802
214568	Gm136 (predicted gene 136)	0.999999999998188	-1.8115994815382e-12	1	0	0	115	6802
66631	Mfsd14b (major facilitator superfamily domain containing 14B)	0.999999999998188	-1.8115994815382e-12	1	0	0	115	6802
328949	Mcc (mutated in colorectal cancers)	0.999999999998188	-1.8115994815382e-12	1	0	0	115	6802
23216	TBC1D1 (TBC1 domain family member 1)	0.999999999998188	-1.8115994815382e-12	1	0	0	115	6802
333929	SNAI3 (snail family transcriptional repressor 3)	0.999999999998188	-1.8115994815382e-12	1	0	0	115	6802
14266	Aff2 (AF4/FMR2 family, member 2)	0.999999999998188	-1.8115994815382e-12	1	0	0	115	6802
51569	UFM1 (ubiquitin fold modifier 1)	0.999999999998188	-1.8115994815382e-12	1	0	0	115	6802
9588	PRDX6 (peroxiredoxin 6)	0.999999999998188	-1.8115994815382e-12	1	0	0	115	6802
77805	Esco1 (establishment of sister chromatid cohesion N-acetyltransferase 1)	0.999999999998188	-1.8115994815382e-12	1	0	0	115	6802
3662	IRF4 (interferon regulatory factor 4)	0.999999999998188	-1.8115994815382e-12	1	0	0	115	6802
98417	Cnih4 (cornichon family AMPA receptor auxiliary protein 4)	0.999999999998188	-1.8115994815382e-12	1	0	0	115	6802
217340	Rnf157 (ring finger protein 157)	0.999999999998188	-1.8115994815382e-12	1	0	0	115	6802
20524	Slc25a17 (solute carrier family 25 (mitochondrial carrier, peroxisomal membrane protein), member 17)	0.999999999998188	-1.8115994815382e-12	1	0	0	115	6802
7048	TGFBR2 (transforming growth factor beta receptor 2)	0.999999999998188	-1.8115994815382e-12	1	0	0	115	6802
314637	Slc39a3 (solute carrier family 39 member 3)	0.999999999998188	-1.8115994815382e-12	1	0	0	115	6802
8189	SYMPK (symplekin)	0.999999999998188	-1.8115994815382e-12	1	0	0	115	6802
360213	Trim46 (tripartite motif-containing 46)	0.999999999998188	-1.8115994815382e-12	1	0	0	115	6802
70681	Abraxas1 (BRCA1 A complex subunit)	0.999999999998188	-1.8115994815382e-12	1	0	0	115	6802
26941	Slc9a3r1 (solute carrier family 9 (sodium/hydrogen exchanger), member 3 regulator 1)	0.999999999998188	-1.8115994815382e-12	1	0	0	115	6802
64680	Crhr2 (corticotropin releasing hormone receptor 2)	0.999999999998188	-1.8115994815382e-12	1	0	0	115	6802
78771	Mctp1 (multiple C2 domains, transmembrane 1)	0.999999999998188	-1.8115994815382e-12	1	0	0	115	6802
22371	Vwf (Von Willebrand factor)	0.999999999998188	-1.8115994815382e-12	1	0	0	115	6802
55201	MAP1S (microtubule associated protein 1S)	0.999999999998188	-1.8115994815382e-12	1	0	0	115	6802
53870	Cntn6 (contactin 6)	0.999999999998188	-1.8115994815382e-12	1	0	0	115	6802
7272	TTK (TTK protein kinase)	0.999999999998188	-1.8115994815382e-12	1	0	0	115	6802
218639	Arl15 (ADP-ribosylation factor-like 15)	0.999999999998188	-1.8115994815382e-12	1	0	0	115	6802
25595	Map2 (microtubule-associated protein 2)	0.999999999998188	-1.8115994815382e-12	1	0	0	115	6802
10661	KLF1 (Kruppel like factor 1)	0.999999999998188	-1.8115994815382e-12	1	0	0	115	6802
16625	Serpina3c (serine (or cysteine) peptidase inhibitor, clade A, member 3C)	0.999999999998188	-1.8115994815382e-12	1	0	0	115	6802
22419	Wnt5b (wingless-type MMTV integration site family, member 5B)	0.999999999998188	-1.8115994815382e-12	1	0	0	115	6802
21957	Tnnt3 (troponin T3, skeletal, fast)	0.999999999998188	-1.8115994815382e-12	1	0	0	115	6802
29925	GMPPB (GDP-mannose pyrophosphorylase B)	0.999999999998188	-1.8115994815382e-12	1	0	0	115	6802
380836	Mrs2 (MRS2 magnesium transporter)	0.999999999998188	-1.8115994815382e-12	1	0	0	115	6802
852680	GCN1 (Gcn1p)	0.999999999998188	-1.8115994815382e-12	1	0	0	115	6802
76561	Snx7 (sorting nexin 7)	0.999999999998188	-1.8115994815382e-12	1	0	0	115	6802
14670	Gnl1 (guanine nucleotide binding protein-like 1)	0.999999999998188	-1.8115994815382e-12	1	0	0	115	6802
11443	Chrnb1 (cholinergic receptor, nicotinic, beta polypeptide 1 (muscle))	0.999999999998188	-1.8115994815382e-12	1	0	0	115	6802
233805	Dcun1d3 (DCN1, defective in cullin neddylation 1, domain containing 3 (S. cerevisiae))	0.999999999998188	-1.8115994815382e-12	1	0	0	115	6802
208194	Exog (endo/exonuclease (5'-3'), endonuclease G-like)	0.999999999998188	-1.8115994815382e-12	1	0	0	115	6802
270166	Clpx (caseinolytic mitochondrial matrix peptidase chaperone subunit)	0.999999999998188	-1.8115994815382e-12	1	0	0	115	6802
291081	Tubb2b (tubulin, beta 2B class IIb)	0.999999999998188	-1.8115994815382e-12	1	0	0	115	6802
231997	Fkbp14 (FK506 binding protein 14)	0.999999999998188	-1.8115994815382e-12	1	0	0	115	6802
109305	Orai1 (ORAI calcium release-activated calcium modulator 1)	0.999999999998188	-1.8115994815382e-12	1	0	0	115	6802
3856	KRT8 (keratin 8)	0.999999999998188	-1.8115994815382e-12	1	0	0	115	6802
10906	TRAFD1 (TRAF-type zinc finger domain containing 1)	0.999999999998188	-1.8115994815382e-12	1	0	0	115	6802
13386	Dlk1 (delta like non-canonical Notch ligand 1)	0.999999999998188	-1.8115994815382e-12	1	0	0	115	6802
607	BCL9 (BCL9 transcription coactivator)	0.999999999998188	-1.8115994815382e-12	1	0	0	115	6802
208836	Fanci (Fanconi anemia, complementation group I)	0.999999999998188	-1.8115994815382e-12	1	0	0	115	6802
622339	Gm6316 (glyceraldehyde-3-phosphate dehydrogenase pseudogene)	0.999999999998188	-1.8115994815382e-12	1	0	0	115	6802
68194	Ndufb4 (NADH:ubiquinone oxidoreductase subunit B4)	0.999999999998188	-1.8115994815382e-12	1	0	0	115	6802
71831	Iqcm (IQ motif containing M)	0.999999999998188	-1.8115994815382e-12	1	0	0	115	6802
105148	Iars (isoleucine-tRNA synthetase)	0.999999999998188	-1.8115994815382e-12	1	0	0	115	6802
14081	Acsl1 (acyl-CoA synthetase long-chain family member 1)	0.999999999998188	-1.8115994815382e-12	1	0	0	115	6802
944750	dnaK (chaperone protein DnaK)	0.999999999998188	-1.8115994815382e-12	1	0	0	115	6802
21925	Tnnc2 (troponin C2, fast)	0.999999999998188	-1.8115994815382e-12	1	0	0	115	6802
66454	Nmnat1 (nicotinamide nucleotide adenylyltransferase 1)	0.999999999998188	-1.8115994815382e-12	1	0	0	115	6802
66615	Atg4b (autophagy related 4B, cysteine peptidase)	0.999999999998188	-1.8115994815382e-12	1	0	0	115	6802
74386	Rmi1 (RecQ mediated genome instability 1)	0.999999999998188	-1.8115994815382e-12	1	0	0	115	6802
9020	MAP3K14 (mitogen-activated protein kinase kinase kinase 14)	0.999999999998188	-1.8115994815382e-12	1	0	0	115	6802
545432	Gm13695 (CWC22 spliceosome-associated protein homolog pseudogene)	0.999999999998188	-1.8115994815382e-12	1	0	0	115	6802
78100	Msantd4 (Myb/SANT-like DNA-binding domain containing 4 with coiled-coils)	0.999999999998188	-1.8115994815382e-12	1	0	0	115	6802
69270	Gins1 (GINS complex subunit 1 (Psf1 homolog))	0.999999999998188	-1.8115994815382e-12	1	0	0	115	6802
69190	Dym (dymeclin)	0.999999999998188	-1.8115994815382e-12	1	0	0	115	6802
56444	Actr10 (ARP10 actin-related protein 10)	0.999999999998188	-1.8115994815382e-12	1	0	0	115	6802
209630	Frmd4a (FERM domain containing 4A)	0.999999999998188	-1.8115994815382e-12	1	0	0	115	6802
59050	Nsa2 (NSA2 ribosome biogenesis homolog)	0.999999999998188	-1.8115994815382e-12	1	0	0	115	6802
66637	Tsen15 (tRNA splicing endonuclease subunit 15)	0.999999999998188	-1.8115994815382e-12	1	0	0	115	6802
105859	Csdc2 (cold shock domain containing C2, RNA binding)	0.999999999998188	-1.8115994815382e-12	1	0	0	115	6802
106582	Nrm (nurim (nuclear envelope membrane protein))	0.999999999998188	-1.8115994815382e-12	1	0	0	115	6802
55671	PPP4R3A (protein phosphatase 4 regulatory subunit 3A)	0.999999999998188	-1.8115994815382e-12	1	0	0	115	6802
319875	Tmprss11b (transmembrane protease, serine 11B)	0.999999999998188	-1.8115994815382e-12	1	0	0	115	6802
6894	TARBP1 (TAR (HIV-1) RNA binding protein 1)	0.999999999998188	-1.8115994815382e-12	1	0	0	115	6802
194227	Gm13023 (predicted gene 13023)	0.999999999998188	-1.8115994815382e-12	1	0	0	115	6802
100040001	Gm2546 (glyceraldehyde-3-phosphate dehydrogenase pseudogene)	0.999999999998188	-1.8115994815382e-12	1	0	0	115	6802
60365	Rbm8a (RNA binding motif protein 8a)	0.999999999998188	-1.8115994815382e-12	1	0	0	115	6802
6416	MAP2K4 (mitogen-activated protein kinase kinase 4)	0.999999999998188	-1.8115994815382e-12	1	0	0	115	6802
285489	DOK7 (docking protein 7)	0.999999999998188	-1.8115994815382e-12	1	0	0	115	6802
9324	HMGN3 (high mobility group nucleosomal binding domain 3)	0.999999999998188	-1.8115994815382e-12	1	0	0	115	6802
76800	Usp42 (ubiquitin specific peptidase 42)	0.999999999998188	-1.8115994815382e-12	1	0	0	115	6802
93974	ATP5IF1 (ATP synthase inhibitory factor subunit 1)	0.999999999998188	-1.8115994815382e-12	1	0	0	115	6802
378477	ankrd6b (ankyrin repeat domain 6b)	0.999999999998188	-1.8115994815382e-12	1	0	0	115	6802
5426	POLE (DNA polymerase epsilon, catalytic subunit)	0.999999999998188	-1.8115994815382e-12	1	0	0	115	6802
237010	Klhl4 (kelch-like 4)	0.999999999998188	-1.8115994815382e-12	1	0	0	115	6802
60559	SPCS3 (signal peptidase complex subunit 3)	0.999999999998188	-1.8115994815382e-12	1	0	0	115	6802
27366	Txnl4a (thioredoxin-like 4A)	0.999999999998188	-1.8115994815382e-12	1	0	0	115	6802
57562	CEP126 (centrosomal protein 126)	0.999999999998188	-1.8115994815382e-12	1	0	0	115	6802
16995	Ltb4r1 (leukotriene B4 receptor 1)	0.999999999998188	-1.8115994815382e-12	1	0	0	115	6802
84337	ELOF1 (elongation factor 1 homolog)	0.999999999998188	-1.8115994815382e-12	1	0	0	115	6802
20475	Six5 (sine oculis-related homeobox 5)	0.999999999998188	-1.8115994815382e-12	1	0	0	115	6802
21822	Tgtp1 (T cell specific GTPase 1)	0.999999999998188	-1.8115994815382e-12	1	0	0	115	6802
51290	ERGIC2 (ERGIC and golgi 2)	0.999999999998188	-1.8115994815382e-12	1	0	0	115	6802
239405	Rspo2 (R-spondin 2)	0.999999999998188	-1.8115994815382e-12	1	0	0	115	6802
30928	Zbtb18 (zinc finger and BTB domain containing 18)	0.999999999998188	-1.8115994815382e-12	1	0	0	115	6802
23805	Apc2 (adenomatosis polyposis coli 2)	0.999999999998188	-1.8115994815382e-12	1	0	0	115	6802
27131	SNX5 (sorting nexin 5)	0.999999999998188	-1.8115994815382e-12	1	0	0	115	6802
5441	POLR2L (RNA polymerase II subunit L)	0.999999999998188	-1.8115994815382e-12	1	0	0	115	6802
89958	SAPCD2 (suppressor APC domain containing 2)	0.999999999998188	-1.8115994815382e-12	1	0	0	115	6802
78655	Eif3j1 (eukaryotic translation initiation factor 3, subunit J1)	0.999999999998188	-1.8115994815382e-12	1	0	0	115	6802
10309	CCNO (cyclin O)	0.999999999998188	-1.8115994815382e-12	1	0	0	115	6802
329154	Ankrd44 (ankyrin repeat domain 44)	0.999999999998188	-1.8115994815382e-12	1	0	0	115	6802
244810	AW551984 (expressed sequence AW551984)	0.999999999998188	-1.8115994815382e-12	1	0	0	115	6802
150684	COMMD1 (copper metabolism domain containing 1)	0.999999999998188	-1.8115994815382e-12	1	0	0	115	6802
103968	Plin1 (perilipin 1)	0.999999999998188	-1.8115994815382e-12	1	0	0	115	6802
64005	MYO1G (myosin IG)	0.999999999998188	-1.8115994815382e-12	1	0	0	115	6802
216190	Appl2 (adaptor protein, phosphotyrosine interaction, PH domain and leucine zipper containing 2)	0.999999999998188	-1.8115994815382e-12	1	0	0	115	6802
217995	Heatr1 (HEAT repeat containing 1)	0.999999999998188	-1.8115994815382e-12	1	0	0	115	6802
1828	DSG1 (desmoglein 1)	0.999999999998188	-1.8115994815382e-12	1	0	0	115	6802
14595	B4galt1 (UDP-Gal:betaGlcNAc beta 1,4- galactosyltransferase, polypeptide 1)	0.999999999998188	-1.8115994815382e-12	1	0	0	115	6802
1838	DTNB (dystrobrevin beta)	0.999999999998188	-1.8115994815382e-12	1	0	0	115	6802
68514	Micu2 (mitochondrial calcium uptake 2)	0.999999999998188	-1.8115994815382e-12	1	0	0	115	6802
100043659	Gm4575 (glyceraldehyde-3-phosphate dehydrogenase pseudogene)	0.999999999998188	-1.8115994815382e-12	1	0	0	115	6802
2027	ENO3 (enolase 3)	0.999999999998188	-1.8115994815382e-12	1	0	0	115	6802
22640	Zfp1 (zinc finger protein 1)	0.999999999998188	-1.8115994815382e-12	1	0	0	115	6802
6305	SBF1 (SET binding factor 1)	0.999999999998188	-1.8115994815382e-12	1	0	0	115	6802
29915	HCFC2 (host cell factor C2)	0.999999999998188	-1.8115994815382e-12	1	0	0	115	6802
56442	Serinc1 (serine incorporator 1)	0.999999999998188	-1.8115994815382e-12	1	0	0	115	6802
9587	MAD2L1BP (MAD2L1 binding protein)	0.999999999998188	-1.8115994815382e-12	1	0	0	115	6802
3678	ITGA5 (integrin subunit alpha 5)	0.999999999998188	-1.8115994815382e-12	1	0	0	115	6802
13139	Dgka (diacylglycerol kinase, alpha)	0.999999999998188	-1.8115994815382e-12	1	0	0	115	6802
375056	MIA3 (MIA SH3 domain ER export factor 3)	0.999999999998188	-1.8115994815382e-12	1	0	0	115	6802
26403	Map3k11 (mitogen-activated protein kinase kinase kinase 11)	0.999999999998188	-1.8115994815382e-12	1	0	0	115	6802
3635	INPP5D (inositol polyphosphate-5-phosphatase D)	0.999999999998188	-1.8115994815382e-12	1	0	0	115	6802
245711	SPDYA (speedy/RINGO cell cycle regulator family member A)	0.999999999998188	-1.8115994815382e-12	1	0	0	115	6802
57473	ZNF512B (zinc finger protein 512B)	0.999999999998188	-1.8115994815382e-12	1	0	0	115	6802
12335	Capn3 (calpain 3)	0.999999999998188	-1.8115994815382e-12	1	0	0	115	6802
50706	Postn (periostin, osteoblast specific factor)	0.999999999998188	-1.8115994815382e-12	1	0	0	115	6802
3884	KRT33B (keratin 33B)	0.999999999998188	-1.8115994815382e-12	1	0	0	115	6802
77929	Yipf6 (Yip1 domain family, member 6)	0.999999999998188	-1.8115994815382e-12	1	0	0	115	6802
67628	Anp32b (acidic (leucine-rich) nuclear phosphoprotein 32 family, member B)	0.999999999998188	-1.8115994815382e-12	1	0	0	115	6802
29220	Thbs4 (thrombospondin 4)	0.999999999998188	-1.8115994815382e-12	1	0	0	115	6802
100043207	Amy2a1 (amylase 2a1)	0.999999999998188	-1.8115994815382e-12	1	0	0	115	6802
8287	USP9Y (ubiquitin specific peptidase 9 Y-linked)	0.999999999998188	-1.8115994815382e-12	1	0	0	115	6802
17833	Muc5ac (mucin 5, subtypes A and C, tracheobronchial/gastric)	0.999999999998188	-1.8115994815382e-12	1	0	0	115	6802
29812	Ndrg3 (N-myc downstream regulated gene 3)	0.999999999998188	-1.8115994815382e-12	1	0	0	115	6802
114714	Rad51c (RAD51 paralog C)	0.999999999998188	-1.8115994815382e-12	1	0	0	115	6802
17350	Mlh1 (mutL homolog 1)	0.999999999998188	-1.8115994815382e-12	1	0	0	115	6802
55988	Snx12 (sorting nexin 12)	0.999999999998188	-1.8115994815382e-12	1	0	0	115	6802
91833	WDR20 (WD repeat domain 20)	0.999999999998188	-1.8115994815382e-12	1	0	0	115	6802
504193	Npcd (neuronal pentraxin chromo domain)	0.999999999998188	-1.8115994815382e-12	1	0	0	115	6802
67493	Mettl16 (methyltransferase like 16)	0.999999999998188	-1.8115994815382e-12	1	0	0	115	6802
7084	TK2 (thymidine kinase 2)	0.999999999998188	-1.8115994815382e-12	1	0	0	115	6802
26371	Ciao1 (cytosolic iron-sulfur protein assembly 1)	0.999999999998188	-1.8115994815382e-12	1	0	0	115	6802
8436	CAVIN2 (caveolae associated protein 2)	0.999999999998188	-1.8115994815382e-12	1	0	0	115	6802
208846	Daam1 (dishevelled associated activator of morphogenesis 1)	0.999999999998188	-1.8115994815382e-12	1	0	0	115	6802
81637	Ap2a2 (adaptor related protein complex 2 subunit alpha 2)	0.999999999998188	-1.8115994815382e-12	1	0	0	115	6802
11190	CEP250 (centrosomal protein 250)	0.999999999998188	-1.8115994815382e-12	1	0	0	115	6802
34	ACADM (acyl-CoA dehydrogenase medium chain)	0.999999999998188	-1.8115994815382e-12	1	0	0	115	6802
65098	Zfand6 (zinc finger, AN1-type domain 6)	0.999999999998188	-1.8115994815382e-12	1	0	0	115	6802
221656	KDM1B (lysine demethylase 1B)	0.999999999998188	-1.8115994815382e-12	1	0	0	115	6802
69085	Zcchc9 (zinc finger, CCHC domain containing 9)	0.999999999998188	-1.8115994815382e-12	1	0	0	115	6802
29813	Zfp385a (zinc finger protein 385A)	0.999999999998188	-1.8115994815382e-12	1	0	0	115	6802
56795	Arl10 (ADP-ribosylation factor-like 10)	0.999999999998188	-1.8115994815382e-12	1	0	0	115	6802
5893	RAD52 (RAD52 homolog, DNA repair protein)	0.999999999998188	-1.8115994815382e-12	1	0	0	115	6802
762	CA4 (carbonic anhydrase 4)	0.999999999998188	-1.8115994815382e-12	1	0	0	115	6802
228677	Sptlc3 (serine palmitoyltransferase, long chain base subunit 3)	0.999999999998188	-1.8115994815382e-12	1	0	0	115	6802
14077	Fabp3 (fatty acid binding protein 3, muscle and heart)	0.999999999998188	-1.8115994815382e-12	1	0	0	115	6802
68192	Leprotl1 (leptin receptor overlapping transcript-like 1)	0.999999999998188	-1.8115994815382e-12	1	0	0	115	6802
11520	Plin2 (perilipin 2)	0.999999999998188	-1.8115994815382e-12	1	0	0	115	6802
81489	Dnajb1 (DnaJ heat shock protein family (Hsp40) member B1)	0.999999999998188	-1.8115994815382e-12	1	0	0	115	6802
172981	daf-16 (Forkhead box protein O)	0.999999999998188	-1.8115994815382e-12	1	0	0	115	6802
155871	tat (Tat)	0.999999999998188	-1.8115994815382e-12	1	0	0	115	6802
68603	Pmvk (phosphomevalonate kinase)	0.999999999998188	-1.8115994815382e-12	1	0	0	115	6802
54769	DIRAS2 (DIRAS family GTPase 2)	0.999999999998188	-1.8115994815382e-12	1	0	0	115	6802
5784	PTPN14 (protein tyrosine phosphatase non-receptor type 14)	0.999999999998188	-1.8115994815382e-12	1	0	0	115	6802
23112	TNRC6B (trinucleotide repeat containing adaptor 6B)	0.999999999998188	-1.8115994815382e-12	1	0	0	115	6802
4615	MYD88 (MYD88 innate immune signal transduction adaptor)	0.999999999998188	-1.8115994815382e-12	1	0	0	115	6802
4978	OPCML (opioid binding protein/cell adhesion molecule like)	0.999999999998188	-1.8115994815382e-12	1	0	0	115	6802
84263	HSDL2 (hydroxysteroid dehydrogenase like 2)	0.999999999998188	-1.8115994815382e-12	1	0	0	115	6802
24140	FTSJ1 (FtsJ RNA 2'-O-methyltransferase 1)	0.999999999998188	-1.8115994815382e-12	1	0	0	115	6802
55844	PPP2R2D (protein phosphatase 2 regulatory subunit Bdelta)	0.999999999998188	-1.8115994815382e-12	1	0	0	115	6802
19883	Rora (RAR-related orphan receptor alpha)	0.999999999998188	-1.8115994815382e-12	1	0	0	115	6802
70285	Rpf1 (ribosome production factor 1 homolog)	0.999999999998188	-1.8115994815382e-12	1	0	0	115	6802
738	VPS51 (VPS51 subunit of GARP complex)	0.999999999998188	-1.8115994815382e-12	1	0	0	115	6802
100762647	Fbxo2 (F-box protein 2)	0.999999999998188	-1.8115994815382e-12	1	0	0	115	6802
13394	Dlx4 (distal-less homeobox 4)	0.999999999998188	-1.8115994815382e-12	1	0	0	115	6802
9183	ZW10 (zw10 kinetochore protein)	0.999999999998188	-1.8115994815382e-12	1	0	0	115	6802
10572	SIVA1 (SIVA1 apoptosis inducing factor)	0.999999999998188	-1.8115994815382e-12	1	0	0	115	6802
2780	GNAT2 (G protein subunit alpha transducin 2)	0.999999999998188	-1.8115994815382e-12	1	0	0	115	6802
2703388	UL17 (DNA packaging tegument protein UL17)	0.999999999998188	-1.8115994815382e-12	1	0	0	115	6802
55735	DNAJC11 (DnaJ heat shock protein family (Hsp40) member C11)	0.999999999998188	-1.8115994815382e-12	1	0	0	115	6802
270162	Elmod1 (ELMO/CED-12 domain containing 1)	0.999999999998188	-1.8115994815382e-12	1	0	0	115	6802
666430	Gm8100 (glyceraldehyde-3-phosphate dehydrogenase pseudogene)	0.999999999998188	-1.8115994815382e-12	1	0	0	115	6802
12775	Ccr7 (chemokine (C-C motif) receptor 7)	0.999999999998188	-1.8115994815382e-12	1	0	0	115	6802
25804	LSM4 (LSM4 homolog, U6 small nuclear RNA and mRNA degradation associated)	0.999999999998188	-1.8115994815382e-12	1	0	0	115	6802
20192	Ryr3 (ryanodine receptor 3)	0.999999999998188	-1.8115994815382e-12	1	0	0	115	6802
3036	HAS1 (hyaluronan synthase 1)	0.999999999998188	-1.8115994815382e-12	1	0	0	115	6802
11883	Arsa (arylsulfatase A)	0.999999999998188	-1.8115994815382e-12	1	0	0	115	6802
14163	Fgd1 (FYVE, RhoGEF and PH domain containing 1)	0.999999999998188	-1.8115994815382e-12	1	0	0	115	6802
80114	BICC1 (BicC family RNA binding protein 1)	0.999999999998188	-1.8115994815382e-12	1	0	0	115	6802
208647	Creb3l2 (cAMP responsive element binding protein 3-like 2)	0.999999999998188	-1.8115994815382e-12	1	0	0	115	6802
18475	Pafah1b2 (platelet-activating factor acetylhydrolase, isoform 1b, subunit 2)	0.999999999998188	-1.8115994815382e-12	1	0	0	115	6802
155435	RBM33 (RNA binding motif protein 33)	0.999999999998188	-1.8115994815382e-12	1	0	0	115	6802
79009	DDX50 (DExD-box helicase 50)	0.999999999998188	-1.8115994815382e-12	1	0	0	115	6802
19730	Ralgds (ral guanine nucleotide dissociation stimulator)	0.999999999998188	-1.8115994815382e-12	1	0	0	115	6802
52040	Ppp1r10 (protein phosphatase 1, regulatory subunit 10)	0.999999999998188	-1.8115994815382e-12	1	0	0	115	6802
333654	Ppp1r13l (protein phosphatase 1, regulatory subunit 13 like)	0.999999999998188	-1.8115994815382e-12	1	0	0	115	6802
80004	ESRP2 (epithelial splicing regulatory protein 2)	0.999999999998188	-1.8115994815382e-12	1	0	0	115	6802
10573	MRPL28 (mitochondrial ribosomal protein L28)	0.999999999998188	-1.8115994815382e-12	1	0	0	115	6802
66663	Uba5 (ubiquitin-like modifier activating enzyme 5)	0.999999999998188	-1.8115994815382e-12	1	0	0	115	6802
67035	Dnajb4 (DnaJ heat shock protein family (Hsp40) member B4)	0.999999999998188	-1.8115994815382e-12	1	0	0	115	6802
100769325	Sos2 (SOS Ras/Rho guanine nucleotide exchange factor 2)	0.999999999998188	-1.8115994815382e-12	1	0	0	115	6802
20193	S100a1 (S100 calcium binding protein A1)	0.999999999998188	-1.8115994815382e-12	1	0	0	115	6802
51663	ZFR (zinc finger RNA binding protein)	0.999999999998188	-1.8115994815382e-12	1	0	0	115	6802
668173	Pex10 (peroxisomal biogenesis factor 10)	0.999999999998188	-1.8115994815382e-12	1	0	0	115	6802
76469	Cmya5 (cardiomyopathy associated 5)	0.999999999998188	-1.8115994815382e-12	1	0	0	115	6802
8394	PIP5K1A (phosphatidylinositol-4-phosphate 5-kinase type 1 alpha)	0.999999999998188	-1.8115994815382e-12	1	0	0	115	6802
56380	Arid3b (AT rich interactive domain 3B (BRIGHT-like))	0.999999999998188	-1.8115994815382e-12	1	0	0	115	6802
18509	Pax7 (paired box 7)	0.999999999998188	-1.8115994815382e-12	1	0	0	115	6802
57721	METTL14 (methyltransferase like 14)	0.999999999998188	-1.8115994815382e-12	1	0	0	115	6802
76916	Timmdc1 (translocase of inner mitochondrial membrane domain containing 1)	0.999999999998188	-1.8115994815382e-12	1	0	0	115	6802
408	ARRB1 (arrestin beta 1)	0.999999999998188	-1.8115994815382e-12	1	0	0	115	6802
27247	NFU1 (NFU1 iron-sulfur cluster scaffold)	0.999999999998188	-1.8115994815382e-12	1	0	0	115	6802
8803	SUCLA2 (succinate-CoA ligase ADP-forming beta subunit)	0.999999999998188	-1.8115994815382e-12	1	0	0	115	6802
74450	Pank2 (pantothenate kinase 2)	0.999999999998188	-1.8115994815382e-12	1	0	0	115	6802
3707654	B1R (temporal expression: early)	0.999999999998188	-1.8115994815382e-12	1	0	0	115	6802
234388	Ccdc124 (coiled-coil domain containing 124)	0.999999999998188	-1.8115994815382e-12	1	0	0	115	6802
230	ALDOC (aldolase, fructose-bisphosphate C)	0.999999999998188	-1.8115994815382e-12	1	0	0	115	6802
14680	Gnal (guanine nucleotide binding protein, alpha stimulating, olfactory type)	0.999999999998188	-1.8115994815382e-12	1	0	0	115	6802
14802	Gria4 (glutamate receptor, ionotropic, AMPA4 (alpha 4))	0.999999999998188	-1.8115994815382e-12	1	0	0	115	6802
250735	fdl (fused lobes)	0.999999999998188	-1.8115994815382e-12	1	0	0	115	6802
66505	Zmynd11 (zinc finger, MYND domain containing 11)	0.999999999998188	-1.8115994815382e-12	1	0	0	115	6802
629057	Gm6944 (glyceraldehyde-3-phosphate dehydrogenase pseudogene)	0.999999999998188	-1.8115994815382e-12	1	0	0	115	6802
107528	Magee1 (melanoma antigen, family E, 1)	0.999999999998188	-1.8115994815382e-12	1	0	0	115	6802
17395	Mmp9 (matrix metallopeptidase 9)	0.999999999998188	-1.8115994815382e-12	1	0	0	115	6802
70472	Atad2 (ATPase family, AAA domain containing 2)	0.999999999998188	-1.8115994815382e-12	1	0	0	115	6802
15493	Hsd3b2 (hydroxy-delta-5-steroid dehydrogenase, 3 beta- and steroid delta-isomerase 2)	0.999999999998188	-1.8115994815382e-12	1	0	0	115	6802
68259	Ift80 (intraflagellar transport 80)	0.999999999998188	-1.8115994815382e-12	1	0	0	115	6802
70564	Prxl2a (peroxiredoxin like 2A)	0.999999999998188	-1.8115994815382e-12	1	0	0	115	6802
66467	Gtf2h5 (general transcription factor IIH, polypeptide 5)	0.999999999998188	-1.8115994815382e-12	1	0	0	115	6802
12452	Ccng2 (cyclin G2)	0.999999999998188	-1.8115994815382e-12	1	0	0	115	6802
4594	MMUT (methylmalonyl-CoA mutase)	0.999999999998188	-1.8115994815382e-12	1	0	0	115	6802
10223	GPA33 (glycoprotein A33)	0.999999999998188	-1.8115994815382e-12	1	0	0	115	6802
226977	Actr1b (ARP1 actin-related protein 1B, centractin beta)	0.999999999998188	-1.8115994815382e-12	1	0	0	115	6802
13046	Celf1 (CUGBP, Elav-like family member 1)	0.999999999998188	-1.8115994815382e-12	1	0	0	115	6802
6689	SPIB (Spi-B transcription factor)	0.999999999998188	-1.8115994815382e-12	1	0	0	115	6802
239719	Mrtfb (myocardin related transcription factor B)	0.999999999998188	-1.8115994815382e-12	1	0	0	115	6802
6827	SUPT4H1 (SPT4 homolog, DSIF elongation factor subunit)	0.999999999998188	-1.8115994815382e-12	1	0	0	115	6802
114889	Vsx1 (visual system homeobox 1)	0.999999999998188	-1.8115994815382e-12	1	0	0	115	6802
108143	Taf9 (TATA-box binding protein associated factor 9)	0.999999999998188	-1.8115994815382e-12	1	0	0	115	6802
11127	KIF3A (kinesin family member 3A)	0.999999999998188	-1.8115994815382e-12	1	0	0	115	6802
58946	Robo1 (roundabout guidance receptor 1)	0.999999999998188	-1.8115994815382e-12	1	0	0	115	6802
216877	Dhx33 (DEAH (Asp-Glu-Ala-His) box polypeptide 33)	0.999999999998188	-1.8115994815382e-12	1	0	0	115	6802
1643	DDB2 (damage specific DNA binding protein 2)	0.999999999998188	-1.8115994815382e-12	1	0	0	115	6802
15492	Hsd3b1 (hydroxy-delta-5-steroid dehydrogenase, 3 beta- and steroid delta-isomerase 1)	0.999999999998188	-1.8115994815382e-12	1	0	0	115	6802
3661	IRF3 (interferon regulatory factor 3)	0.999999999998188	-1.8115994815382e-12	1	0	0	115	6802
4624	MYH6 (myosin heavy chain 6)	0.999999999998188	-1.8115994815382e-12	1	0	0	115	6802
20514	Slc1a5 (solute carrier family 1 (neutral amino acid transporter), member 5)	0.999999999998188	-1.8115994815382e-12	1	0	0	115	6802
14241	Foxl1 (forkhead box L1)	0.999999999998188	-1.8115994815382e-12	1	0	0	115	6802
100049126	hist2h3c.L (histone cluster 2, H3c L homeolog)	0.999999999998188	-1.8115994815382e-12	1	0	0	115	6802
25643	Gnai3 (G protein subunit alpha i3)	0.999999999998188	-1.8115994815382e-12	1	0	0	115	6802
595	CCND1 (cyclin D1)	0.999999999998188	-1.8115994815382e-12	1	0	0	115	6802
66254	Dimt1 (DIM1 dimethyladenosine transferase 1-like (S. cerevisiae))	0.999999999998188	-1.8115994815382e-12	1	0	0	115	6802
625328	H3f3c (H3 histone, family 3C)	0.999999999998188	-1.8115994815382e-12	1	0	0	115	6802
13867	Erbb3 (erb-b2 receptor tyrosine kinase 3)	0.999999999998188	-1.8115994815382e-12	1	0	0	115	6802
6699	SPRR1B (small proline rich protein 1B)	0.999999999998188	-1.8115994815382e-12	1	0	0	115	6802
329777	Pigk (phosphatidylinositol glycan anchor biosynthesis, class K)	0.999999999998188	-1.8115994815382e-12	1	0	0	115	6802
9040	UBE2M (ubiquitin conjugating enzyme E2 M)	0.999999999998188	-1.8115994815382e-12	1	0	0	115	6802
233871	Atxn2l (ataxin 2-like)	0.999999999998188	-1.8115994815382e-12	1	0	0	115	6802
216810	Tom1l2 (target of myb1-like 2 (chicken))	0.999999999998188	-1.8115994815382e-12	1	0	0	115	6802
55284	UBE2W (ubiquitin conjugating enzyme E2 W)	0.999999999998188	-1.8115994815382e-12	1	0	0	115	6802
56749	Dhodh (dihydroorotate dehydrogenase)	0.999999999998188	-1.8115994815382e-12	1	0	0	115	6802
272347	Zfp398 (zinc finger protein 398)	0.999999999998188	-1.8115994815382e-12	1	0	0	115	6802
227700	Sh3glb2 (SH3-domain GRB2-like endophilin B2)	0.999999999998188	-1.8115994815382e-12	1	0	0	115	6802
254042	METAP1D (methionyl aminopeptidase type 1D, mitochondrial)	0.999999999998188	-1.8115994815382e-12	1	0	0	115	6802
516175	PPP1CA (protein phosphatase 1 catalytic subunit alpha)	0.999999999998188	-1.8115994815382e-12	1	0	0	115	6802
330267	Thsd7a (thrombospondin, type I, domain containing 7A)	0.999999999998188	-1.8115994815382e-12	1	0	0	115	6802
110886	Gabra5 (gamma-aminobutyric acid (GABA) A receptor, subunit alpha 5)	0.999999999998188	-1.8115994815382e-12	1	0	0	115	6802
72900	Ndufv2 (NADH:ubiquinone oxidoreductase core subunit V2)	0.999999999998188	-1.8115994815382e-12	1	0	0	115	6802
787528	H3.1 (histone H3.1)	0.999999999998188	-1.8115994815382e-12	1	0	0	115	6802
5608	MAP2K6 (mitogen-activated protein kinase kinase 6)	0.999999999998188	-1.8115994815382e-12	1	0	0	115	6802
84365	NIFK (nucleolar protein interacting with the FHA domain of MKI67)	0.999999999998188	-1.8115994815382e-12	1	0	0	115	6802
80347	COASY (Coenzyme A synthase)	0.999999999998188	-1.8115994815382e-12	1	0	0	115	6802
109740	H1 (histocompatibility 1)	0.999999999998188	-1.8115994815382e-12	1	0	0	115	6802
74691	Tdrd9 (tudor domain containing 9)	0.999999999998188	-1.8115994815382e-12	1	0	0	115	6802
13486	Dr1 (down-regulator of transcription 1)	0.999999999998188	-1.8115994815382e-12	1	0	0	115	6802
6529	SLC6A1 (solute carrier family 6 member 1)	0.999999999998188	-1.8115994815382e-12	1	0	0	115	6802
71310	Tbc1d9 (TBC1 domain family, member 9)	0.999999999998188	-1.8115994815382e-12	1	0	0	115	6802
11801	Cd5l (CD5 antigen-like)	0.999999999998188	-1.8115994815382e-12	1	0	0	115	6802
244654	Mtss2 (MTSS I-BAR domain containing 2)	0.999999999998188	-1.8115994815382e-12	1	0	0	115	6802
[truncated: 10,447 more rows]
