# Supplementary material for: Repeated LPS induces training and tolerance of microglial responses across brain regions
Source: J Neuroinflammation. 2024 Sep 20;21:233. doi: 10.1186/s12974-024-03198-1 (PMC11414187; doi:10.1186/s12974-024-03198-1)
Supplement: Supplementary file 7 — Supplementary Material 7. File S1: Homer software output for transcription factor motif analysis of 2xLPS-sensitive cluster gene promoters. Related to Figures 4A and C. [file 12974_2024_3198_MOESM7_ESM.zip › 2xLPS_cluster_genes_output/interpro.txt]

TermID	Term	Enrichment	logP	Genes in Term	Target Genes in Term	Fraction of Targets in Term	Total Target Genes	Total Genes	Entrez Gene IDs	Gene Symbols
IPR007743	Immunity-related_GTPase-like	2.17100432733115e-15	-33.7635865107732	11	9	0.0424528301886792	212	13788	60440,240328,15953,15944,245240,54396,21822,432555,225594	Iigp1,F830016B08Rik,Ifi47,Irgm1,9930111J21Rik2,Irgm2,Tgtp1,Gm5431,Gm4841
IPR030385	G_IRG_dom	8.56888937371091e-15	-32.3906382653653	12	9	0.0424528301886792	212	13788	245240,54396,21822,432555,225594,240328,60440,15953,15944	9930111J21Rik2,Irgm2,Tgtp1,Gm5431,Gm4841,F830016B08Rik,Iigp1,Ifi47,Irgm1
IPR038461	Schlafen_AlbA_2_dom_sf	4.85889424647127e-09	-19.1424549462231	6	5	0.0235849056603774	212	13788	20557,327978,237886,20558,20556	Slfn3,Slfn5,Slfn9,Slfn4,Slfn2
IPR029684	Schlafen	4.85889424647127e-09	-19.1424549462231	6	5	0.0235849056603774	212	13788	20557,327978,237886,20558,20556	Slfn3,Slfn5,Slfn9,Slfn4,Slfn2
IPR007421	Schlafen_AlbA_2_dom	4.85889424647127e-09	-19.1424549462231	6	5	0.0235849056603774	212	13788	237886,20557,327978,20556,20558	Slfn9,Slfn3,Slfn5,Slfn2,Slfn4
IPR001811	Chemokine_IL8-like_dom	1.31491050434388e-06	-13.5417419521837	24	6	0.0283018867924528	212	13788	14825,20296,20303,17329,20306,20293	Cxcl1,Ccl2,Ccl4,Cxcl9,Ccl7,Ccl12
IPR036048	Interleukin_8-like_sf	1.31491050434388e-06	-13.5417419521837	24	6	0.0283018867924528	212	13788	20293,20303,20296,20306,17329,14825	Ccl12,Ccl4,Ccl2,Ccl7,Cxcl9,Cxcl1
IPR037684	GBP_C	1.83408275214999e-06	-13.2089660640193	7	4	0.0188679245283019	212	13788	55932,229900,100702,17472	Gbp3,Gbp7,Gbp6,Gbp4
IPR027417	P-loop_NTPase	2.59927808301935e-06	-12.8602768118688	732	29	0.136792452830189	212	13788	21354,229900,240328,15953,11853,99899,22169,69581,30935,14579,17858,327978,245240,432555,21822,55932,19416,29875,216161,60440,237886,100702,17857,98999,15944,54396,17472,80837,225594	Tap1,Gbp7,F830016B08Rik,Ifi47,Rhoc,Ifi44,Cmpk2,Rhou,Tor3a,Gem,Mx2,Slfn5,9930111J21Rik2,Gm5431,Tgtp1,Gbp3,Rasd1,Iqgap1,Sbno2,Iigp1,Slfn9,Gbp6,Mx1,Znfx1,Irgm1,Irgm2,Gbp4,Rhoj,Gm4841
IPR004021	HIN200/IF120x	3.62394335650338e-06	-12.5279478000096	8	4	0.0188679245283019	212	13788	236312,381308,15951,226691	Ifi209,Ifi211,Ifi204,Ifi207
IPR003191	Guanylate-bd/ATL_C	6.44449350166054e-06	-11.9522845124564	9	4	0.0188679245283019	212	13788	17472,55932,229900,100702	Gbp4,Gbp3,Gbp7,Gbp6
IPR040205	HIN-200	6.44449350166054e-06	-11.9522845124564	9	4	0.0188679245283019	212	13788	236312,15951,381308,226691	Ifi209,Ifi204,Ifi211,Ifi207
IPR036543	Guanylate-bd_C_sf	1.06114525716517e-05	-11.4535767088042	10	4	0.0188679245283019	212	13788	55932,229900,100702,17472	Gbp3,Gbp7,Gbp6,Gbp4
IPR015894	Guanylate-bd_N	1.64743846346055e-05	-11.0137038297388	11	4	0.0188679245283019	212	13788	100702,229900,55932,17472	Gbp6,Gbp7,Gbp3,Gbp4
IPR030386	G_GB1_RHD3_dom	1.64743846346055e-05	-11.0137038297388	11	4	0.0188679245283019	212	13788	17472,100702,229900,55932	Gbp4,Gbp6,Gbp7,Gbp3
IPR000827	Chemokine_CC_CS	1.64743846346055e-05	-11.0137038297388	11	4	0.0188679245283019	212	13788	20306,20296,20293,20303	Ccl7,Ccl2,Ccl12,Ccl4
IPR004020	DAPIN	3.48407934726608e-05	-10.2647216314787	13	4	0.0188679245283019	212	13788	236312,381308,15951,226691	Ifi209,Ifi211,Ifi204,Ifi207
IPR039809	Chemokine_b/g/d	3.48407934726608e-05	-10.2647216314787	13	4	0.0188679245283019	212	13788	20293,20303,20296,20306	Ccl12,Ccl4,Ccl2,Ccl7
IPR011029	DEATH-like_dom_sf	3.97012278871591e-05	-10.1341284416018	61	7	0.0330188679245283	212	13788	11796,12363,73914,12633,18033,18034,19766	Birc3,Casp4,Irak3,Cflar,Nfkb1,Nfkb2,Ripk1
IPR012317	Poly(ADP-ribose)pol_cat_dom	8.55267250880796e-05	-9.36668165673309	16	4	0.0188679245283019	212	13788	80285,243771,547253,99929	Parp9,Parp12,Parp14,Tiparp
IPR019817	Interferon_reg_fac_CS	0.00018959131654457	-8.57063976800771	8	3	0.0141509433962264	212	13788	16363,16391,54123	Irf2,Irf9,Irf7
IPR001346	Interferon_reg_fact_DNA-bd_dom	0.00018959131654457	-8.57063976800771	8	3	0.0141509433962264	212	13788	54123,16363,16391	Irf7,Irf2,Irf9
IPR030474	IL-6/GCSF/MGF	0.000235313728883167	-8.35459091763823	2	2	0.00943396226415094	212	13788	12985,16193	Csf3,Il6
IPR002234	Anphylx_rcpt	0.000235313728883167	-8.35459091763823	2	2	0.00943396226415094	212	13788	12267,12273	C3ar1,C5ar1
IPR030473	IL6/GCSF/MGF_CS	0.000235313728883167	-8.35459091763823	2	2	0.00943396226415094	212	13788	16193,12985	Il6,Csf3
IPR007593	CD225/Dispanin_fam	0.000397116131853487	-7.83128179649334	10	3	0.0141509433962264	212	13788	213002,66141,80876	Ifitm6,Ifitm3,Ifitm2
IPR037197	WWE_dom_sf	0.000539856787063682	-7.52420666272145	11	3	0.0141509433962264	212	13788	243771,99929,547253	Parp12,Tiparp,Parp14
IPR018647	DUF2075	0.000698772191559428	-7.26618577505912	3	2	0.00943396226415094	212	13788	237886,327978	Slfn9,Slfn5
IPR017854	Metalthion_dom_sf	0.000698772191559428	-7.26618577505912	3	2	0.00943396226415094	212	13788	17750,17748	Mt2,Mt1
IPR024824	GADD45	0.000698772191559428	-7.26618577505912	3	2	0.00943396226415094	212	13788	23882,17873	Gadd45g,Gadd45b
IPR020877	IL-1_CS	0.000698772191559428	-7.26618577505912	3	2	0.00943396226415094	212	13788	16175,16181	Il1a,Il1rn
IPR002396	Selectin_superfamily	0.000698772191559428	-7.26618577505912	3	2	0.00943396226415094	212	13788	20344,20339	Selp,Sele
IPR006117	2-5-oligoadenylate_synth_CS	0.000698772191559428	-7.26618577505912	3	2	0.00943396226415094	212	13788	23962,231655	Oasl2,Oasl1
IPR023587	Metalthion_dom_sf_vert	0.000698772191559428	-7.26618577505912	3	2	0.00943396226415094	212	13788	17750,17748	Mt2,Mt1
IPR033991	Selectin_CTLD	0.000698772191559428	-7.26618577505912	3	2	0.00943396226415094	212	13788	20344,20339	Selp,Sele
IPR018064	Metalthion_vert_metal_BS	0.000698772191559428	-7.26618577505912	3	2	0.00943396226415094	212	13788	17750,17748	Mt2,Mt1
IPR000006	Metalthion_vert	0.000698772191559428	-7.26618577505912	3	2	0.00943396226415094	212	13788	17750,17748	Mt2,Mt1
IPR003019	Metalthion	0.000698772191559428	-7.26618577505912	3	2	0.00943396226415094	212	13788	17748,17750	Mt1,Mt2
IPR008405	ApoL	0.000698772191559428	-7.26618577505912	3	2	0.00943396226415094	212	13788	381823,328561	Apold1,Apol10b
IPR004170	WWE-dom	0.00071167098067754	-7.24789485914606	12	3	0.0141509433962264	212	13788	547253,99929,243771	Parp14,Tiparp,Parp12
IPR004826	bZIP_Maf	0.00071167098067754	-7.24789485914606	12	3	0.0141509433962264	212	13788	18024,12013,17133	Nfe2l2,Bach1,Maff
IPR000488	Death_domain	0.000722343374889207	-7.2330099436386	27	4	0.0188679245283019	212	13788	19766,73914,18034,18033	Ripk1,Irak3,Nfkb2,Nfkb1
IPR004827	bZIP	0.000901889788738463	-7.01101823080097	49	5	0.0235849056603774	212	13788	12609,11910,12013,18024,17133	Cebpd,Atf3,Bach1,Nfe2l2,Maff
IPR000975	IL-1_fam	0.00138336943105436	-6.58323313901001	4	2	0.00943396226415094	212	13788	16181,16175	Il1rn,Il1a
IPR038121	2-5-oligoAdlate_synth_2_sf	0.00138336943105436	-6.58323313901001	4	2	0.00943396226415094	212	13788	23962,231655	Oasl2,Oasl1
IPR018952	2-5-oligoAdlate_synth_1_dom2/C	0.00138336943105436	-6.58323313901001	4	2	0.00943396226415094	212	13788	23962,231655	Oasl2,Oasl1
IPR026774	2-5A_synthase	0.00138336943105436	-6.58323313901001	4	2	0.00943396226415094	212	13788	23962,231655	Oasl2,Oasl1
IPR008917	TF_DNA-bd_sf	0.00142257655923424	-6.55528557321222	15	3	0.0141509433962264	212	13788	12013,18024,17133	Bach1,Nfe2l2,Maff
IPR033926	IPT_NFkappaB	0.00228225924812421	-6.08258942833134	5	2	0.00943396226415094	212	13788	18033,18034	Nfkb1,Nfkb2
IPR000451	NFkB/Dor	0.00228225924812421	-6.08258942833134	5	2	0.00943396226415094	212	13788	18033,18034	Nfkb1,Nfkb2
IPR003987	ICAM_VCAM_N	0.00228225924812421	-6.08258942833134	5	2	0.00943396226415094	212	13788	22329,15894	Vcam1,Icam1
IPR021184	TNF_CS	0.00228225924812421	-6.08258942833134	5	2	0.00943396226415094	212	13788	22035,21926	Tnfsf10,Tnf
IPR030492	RHD_CS	0.00228225924812421	-6.08258942833134	5	2	0.00943396226415094	212	13788	18033,18034	Nfkb1,Nfkb2
IPR003578	Small_GTPase_Rho	0.00336812793242685	-5.69339819863615	20	3	0.0141509433962264	212	13788	80837,69581,11853	Rhoj,Rhou,Rhoc
IPR003531	Hempt_rcpt_S_F1_CS	0.00338875198252001	-5.68729357212169	6	2	0.00943396226415094	212	13788	16190,12983	Il4ra,Csf2rb
IPR003130	GED	0.00338875198252001	-5.68729357212169	6	2	0.00943396226415094	212	13788	17858,17857	Mx2,Mx1
IPR000826	Formyl_rcpt-rel	0.00338875198252001	-5.68729357212169	6	2	0.00943396226415094	212	13788	12267,12273	C3ar1,C5ar1
IPR020850	GED_dom	0.00338875198252001	-5.68729357212169	6	2	0.00943396226415094	212	13788	17857,17858	Mx1,Mx2
IPR019471	Interferon_reg_factor-3	0.00338875198252001	-5.68729357212169	6	2	0.00943396226415094	212	13788	16391,54123	Irf9,Irf7
IPR000375	Dynamin_central	0.00338875198252001	-5.68729357212169	6	2	0.00943396226415094	212	13788	17857,17858	Mx1,Mx2
IPR019762	Dynamin_GTPase_CS	0.00338875198252001	-5.68729357212169	6	2	0.00943396226415094	212	13788	17857,17858	Mx1,Mx2
IPR006116	2-5-oligoadenylate_synth_N	0.00338875198252001	-5.68729357212169	6	2	0.00943396226415094	212	13788	23962,231655	Oasl2,Oasl1
IPR032917	TRIM5	0.00338875198252001	-5.68729357212169	6	2	0.00943396226415094	212	13788	209387,20128	Trim30d,Trim30a
IPR001089	Chemokine_CXC	0.00469631135500621	-5.36097789648085	7	2	0.00943396226415094	212	13788	14825,17329	Cxcl1,Cxcl9
IPR018048	Chemokine_CXC_CS	0.00469631135500621	-5.36097789648085	7	2	0.00943396226415094	212	13788	14825,17329	Cxcl1,Cxcl9
IPR001401	Dynamin_GTPase	0.00469631135500621	-5.36097789648085	7	2	0.00943396226415094	212	13788	17858,17857	Mx2,Mx1
IPR033899	CXC_Chemokine_domain	0.00619855136776088	-5.08343966459274	8	2	0.00943396226415094	212	13788	14825,17329	Cxcl1,Cxcl9
IPR006052	TNF_dom	0.00619855136776088	-5.08343966459274	8	2	0.00943396226415094	212	13788	21926,22035	Tnf,Tnfsf10
IPR003879	Butyrophylin_SPRY	0.00717931727010738	-4.93655098817191	26	3	0.0141509433962264	212	13788	209387,20128,217069	Trim30d,Trim30a,Trim25
IPR002589	Macro_dom	0.00788923326493152	-4.84225632692864	9	2	0.00943396226415094	212	13788	80285,547253	Parp9,Parp14
IPR037059	RHD_DNA_bind_dom_sf	0.00976226254843832	-4.62923108693536	10	2	0.00943396226415094	212	13788	18033,18034	Nfkb1,Nfkb2
IPR018486	Hemopexin_CS	0.00976226254843832	-4.62923108693536	10	2	0.00943396226415094	212	13788	17394,96875	Mmp8,Prg4
IPR011539	RHD_DNA_bind_dom	0.00976226254843832	-4.62923108693536	10	2	0.00943396226415094	212	13788	18033,18034	Nfkb1,Nfkb2
IPR015917	Pept_C14A	0.00976226254843832	-4.62923108693536	10	2	0.00943396226415094	212	13788	12363,12633	Casp4,Cflar
IPR032397	RHD_dimer	0.00976226254843832	-4.62923108693536	10	2	0.00943396226415094	212	13788	18034,18033	Nfkb2,Nfkb1
IPR027370	Znf-RING_LisH	0.010718367930673	-4.53579638020301	30	3	0.0141509433962264	212	13788	217069,20128,384309	Trim25,Trim30a,Trim56
IPR008967	p53-like_TF_DNA-bd	0.0117345127593325	-4.44522097083663	31	3	0.0141509433962264	212	13788	18033,18034,12394	Nfkb1,Nfkb2,Runx1
IPR001309	Pept_C14_p20	0.0118116860505508	-4.43866589430987	11	2	0.00943396226415094	212	13788	12363,12633	Casp4,Cflar
IPR000585	Hemopexin-like_dom	0.0118116860505508	-4.43866589430987	11	2	0.00943396226415094	212	13788	17394,96875	Mmp8,Prg4
IPR002398	Pept_C14	0.0118116860505508	-4.43866589430987	11	2	0.00943396226415094	212	13788	12633,12363	Cflar,Casp4
IPR004038	Ribosomal_L7Ae/L30e/S12e/Gad45	0.0118116860505508	-4.43866589430987	11	2	0.00943396226415094	212	13788	23882,17873	Gadd45g,Gadd45b
IPR036375	Hemopexin-like_dom_sf	0.0118116860505508	-4.43866589430987	11	2	0.00943396226415094	212	13788	17394,96875	Mmp8,Prg4
IPR001751	S100/CaBP-9k_CS	0.0118116860505508	-4.43866589430987	11	2	0.00943396226415094	212	13788	20201,20202	S100a8,S100a9
IPR009079	4_helix_cytokine-like_core	0.0118116860505508	-4.43866589430987	11	2	0.00943396226415094	212	13788	16193,12985	Il6,Csf3
IPR029030	Caspase-like_dom_sf	0.0118116860505508	-4.43866589430987	11	2	0.00943396226415094	212	13788	12363,12633	Casp4,Cflar
IPR018487	Hemopexin-like_repeat	0.0118116860505508	-4.43866589430987	11	2	0.00943396226415094	212	13788	96875,17394	Prg4,Mmp8
IPR003543	Macro_scav_rcpt	0.0153756890049725	-4.1749676529621	1	1	0.00471698113207547	212	13788	20288	Msr1
IPR015039	NADPH_oxidase_p47Phox_C	0.0153756890049725	-4.1749676529621	1	1	0.00471698113207547	212	13788	17969	Ncf1
IPR033622	RASSF4	0.0153756890049725	-4.1749676529621	1	1	0.00471698113207547	212	13788	213391	Rassf4
IPR037900	CISK_PX	0.0153756890049725	-4.1749676529621	1	1	0.00471698113207547	212	13788	170755	Sgk3
IPR015319	IL-4_rcpt-alpha_N	0.0153756890049725	-4.1749676529621	1	1	0.00471698113207547	212	13788	16190	Il4ra
IPR029845	Nrf2	0.0153756890049725	-4.1749676529621	1	1	0.00471698113207547	212	13788	18024	Nfe2l2
IPR024124	Interferon-induced_IFIT2	0.0153756890049725	-4.1749676529621	1	1	0.00471698113207547	212	13788	15958	Ifit2
IPR034440	RBM47_RRM2	0.0153756890049725	-4.1749676529621	1	1	0.00471698113207547	212	13788	245945	Rbm47
IPR042050	BIP_NBD	0.0153756890049725	-4.1749676529621	1	1	0.00471698113207547	212	13788	14828	Hspa5
IPR028672	STX11	0.0153756890049725	-4.1749676529621	1	1	0.00471698113207547	212	13788	74732	Stx11
IPR031218	IRF2	0.0153756890049725	-4.1749676529621	1	1	0.00471698113207547	212	13788	16363	Irf2
IPR027866	RESF1	0.0153756890049725	-4.1749676529621	1	1	0.00471698113207547	212	13788	67246	Resf1
IPR001973	P2Y6_rcpt	0.0153756890049725	-4.1749676529621	1	1	0.00471698113207547	212	13788	233571	P2ry6
IPR007823	RRP8	0.0153756890049725	-4.1749676529621	1	1	0.00471698113207547	212	13788	101867	Rrp8
IPR004052	K_chnl_volt-dep_Kv1	0.0153756890049725	-4.1749676529621	1	1	0.00471698113207547	212	13788	16493	Kcna5
IPR028793	ANGPTL4	0.0153756890049725	-4.1749676529621	1	1	0.00471698113207547	212	13788	57875	Angptl4
IPR027150	CP	0.0153756890049725	-4.1749676529621	1	1	0.00471698113207547	212	13788	12870	Cp
IPR035757	NCF1_SH3_2	0.0153756890049725	-4.1749676529621	1	1	0.00471698113207547	212	13788	17969	Ncf1
IPR034445	RBM47_RRM3	0.0153756890049725	-4.1749676529621	1	1	0.00471698113207547	212	13788	245945	Rbm47
IPR030232	SLC24A4	0.0153756890049725	-4.1749676529621	1	1	0.00471698113207547	212	13788	238384	Slc24a4
IPR024644	IFI44_fam	0.0153756890049725	-4.1749676529621	1	1	0.00471698113207547	212	13788	99899	Ifi44
IPR013306	Tap1/ABCB2	0.0153756890049725	-4.1749676529621	1	1	0.00471698113207547	212	13788	21354	Tap1
IPR029841	CDKN1A	0.0153756890049725	-4.1749676529621	1	1	0.00471698113207547	212	13788	12575	Cdkn1a
IPR034517	PAR14_RRM2	0.0153756890049725	-4.1749676529621	1	1	0.00471698113207547	212	13788	547253	Parp14
IPR016337	Monocyte_diff_Ag_CD14	0.0153756890049725	-4.1749676529621	1	1	0.00471698113207547	212	13788	12475	Cd14
IPR035591	PI3K_p85alpha_SH3	0.0153756890049725	-4.1749676529621	1	1	0.00471698113207547	212	13788	18708	Pik3r1
IPR033531	MafF	0.0153756890049725	-4.1749676529621	1	1	0.00471698113207547	212	13788	17133	Maff
IPR024829	IEX-1	0.0153756890049725	-4.1749676529621	1	1	0.00471698113207547	212	13788	15937	Ier3
IPR002959	TNF_alpha	0.0153756890049725	-4.1749676529621	1	1	0.00471698113207547	212	13788	21926	Tnf
IPR003574	IL-6	0.0153756890049725	-4.1749676529621	1	1	0.00471698113207547	212	13788	16193	Il6
IPR003087	LCN2/LCN12	0.0153756890049725	-4.1749676529621	1	1	0.00471698113207547	212	13788	16819	Lcn2
IPR035863	SOCS3_SH2	0.0153756890049725	-4.1749676529621	1	1	0.00471698113207547	212	13788	12702	Socs3
IPR028540	AKAP12	0.0153756890049725	-4.1749676529621	1	1	0.00471698113207547	212	13788	83397	Akap12
IPR039348	IL1RA	0.0153756890049725	-4.1749676529621	1	1	0.00471698113207547	212	13788	16181	Il1rn
IPR031363	TMEM252	0.0153756890049725	-4.1749676529621	1	1	0.00471698113207547	212	13788	226040	Tmem252
IPR037934	RIP1_Death	0.0153756890049725	-4.1749676529621	1	1	0.00471698113207547	212	13788	19766	Ripk1
IPR029576	COX-2	0.0153756890049725	-4.1749676529621	1	1	0.00471698113207547	212	13788	19225	Ptgs2
IPR033084	U-PAR	0.0153756890049725	-4.1749676529621	1	1	0.00471698113207547	212	13788	18793	Plaur
IPR014309	Xanthine_DH_Mopterin-bd_su	0.0153756890049725	-4.1749676529621	1	1	0.00471698113207547	212	13788	22436	Xdh
IPR003989	VCAM-1	0.0153756890049725	-4.1749676529621	1	1	0.00471698113207547	212	13788	22329	Vcam1
IPR028414	SOCS3	0.0153756890049725	-4.1749676529621	1	1	0.00471698113207547	212	13788	12702	Socs3
IPR033574	TNIP3	0.0153756890049725	-4.1749676529621	1	1	0.00471698113207547	212	13788	414084	Tnip3
IPR001644	Anaphtx_C3AR1	0.0153756890049725	-4.1749676529621	1	1	0.00471698113207547	212	13788	12267	C3ar1
IPR040109	Nocturnin	0.0153756890049725	-4.1749676529621	1	1	0.00471698113207547	212	13788	12457	Noct
IPR033372	TNIP1	0.0153756890049725	-4.1749676529621	1	1	0.00471698113207547	212	13788	57783	Tnip1
IPR030635	FYB	0.0153756890049725	-4.1749676529621	1	1	0.00471698113207547	212	13788	23880	Fyb
IPR006053	TNF	0.0153756890049725	-4.1749676529621	1	1	0.00471698113207547	212	13788	21926	Tnf
IPR001061	TAGLN2	0.0153756890049725	-4.1749676529621	1	1	0.00471698113207547	212	13788	21346	Tagln2
IPR026096	R-trans_p	0.0153756890049725	-4.1749676529621	1	1	0.00471698113207547	212	13788	67775	Rtp4
IPR014307	Xanthine_DH_ssu	0.0153756890049725	-4.1749676529621	1	1	0.00471698113207547	212	13788	22436	Xdh
IPR041765	FZ4_CRD	0.0153756890049725	-4.1749676529621	1	1	0.00471698113207547	212	13788	14366	Fzd4
IPR034965	Deadenylase_nocturnin	0.0153756890049725	-4.1749676529621	1	1	0.00471698113207547	212	13788	12457	Noct
IPR028017	HCAR2/3_rcpt	0.0153756890049725	-4.1749676529621	1	1	0.00471698113207547	212	13788	80885	Hcar2
IPR037709	SGK3_dom	0.0153756890049725	-4.1749676529621	1	1	0.00471698113207547	212	13788	170755	Sgk3
IPR031220	XAF1	0.0153756890049725	-4.1749676529621	1	1	0.00471698113207547	212	13788	327959	Xaf1
IPR026296	CXCL16	0.0153756890049725	-4.1749676529621	1	1	0.00471698113207547	212	13788	66102	Cxcl16
IPR030408	ARID5B	0.0153756890049725	-4.1749676529621	1	1	0.00471698113207547	212	13788	71371	Arid5b
IPR037371	PLEK1_DEP	0.0153756890049725	-4.1749676529621	1	1	0.00471698113207547	212	13788	56193	Plek
IPR030552	Torsin-3A	0.0153756890049725	-4.1749676529621	1	1	0.00471698113207547	212	13788	30935	Tor3a
IPR039089	IGSF6	0.0153756890049725	-4.1749676529621	1	1	0.00471698113207547	212	13788	80719	Igsf6
IPR028475	S100-A9	0.0153756890049725	-4.1749676529621	1	1	0.00471698113207547	212	13788	20202	S100a9
IPR042183	MmgE/PrpD_sf_1	0.0153756890049725	-4.1749676529621	1	1	0.00471698113207547	212	13788	16365	Acod1
IPR033478	A20	0.0153756890049725	-4.1749676529621	1	1	0.00471698113207547	212	13788	21929	Tnfaip3
IPR030503	NF-kB_p105	0.0153756890049725	-4.1749676529621	1	1	0.00471698113207547	212	13788	18033	Nfkb1
IPR017424	MAPKKK8	0.0153756890049725	-4.1749676529621	1	1	0.00471698113207547	212	13788	26410	Map3k8
IPR035275	Smim3	0.0153756890049725	-4.1749676529621	1	1	0.00471698113207547	212	13788	106878	Smim3
IPR029812	ATF3	0.0153756890049725	-4.1749676529621	1	1	0.00471698113207547	212	13788	11910	Atf3
IPR024105	TRB1	0.0153756890049725	-4.1749676529621	1	1	0.00471698113207547	212	13788	211770	Trib1
IPR034442	RBM47	0.0153756890049725	-4.1749676529621	1	1	0.00471698113207547	212	13788	245945	Rbm47
IPR005656	MmgE_PrpD	0.0153756890049725	-4.1749676529621	1	1	0.00471698113207547	212	13788	16365	Acod1
IPR029551	SOX-11	0.0153756890049725	-4.1749676529621	1	1	0.00471698113207547	212	13788	20666	Sox11
IPR035756	NCF1_SH3_1	0.0153756890049725	-4.1749676529621	1	1	0.00471698113207547	212	13788	17969	Ncf1
IPR001655	P47PHOX	0.0153756890049725	-4.1749676529621	1	1	0.00471698113207547	212	13788	17969	Ncf1
IPR017355	TNF_ligand_10/11	0.0153756890049725	-4.1749676529621	1	1	0.00471698113207547	212	13788	22035	Tnfsf10
IPR000778	Cyt_b245_heavy_chain	0.0153756890049725	-4.1749676529621	1	1	0.00471698113207547	212	13788	13058	Cybb
IPR035540	FYB_hSH3	0.0153756890049725	-4.1749676529621	1	1	0.00471698113207547	212	13788	23880	Fyb
IPR042343	BANP	0.0153756890049725	-4.1749676529621	1	1	0.00471698113207547	212	13788	53325	Banp
IPR041386	XAF1_C	0.0153756890049725	-4.1749676529621	1	1	0.00471698113207547	212	13788	327959	Xaf1
IPR003295	IL-1_alpha	0.0153756890049725	-4.1749676529621	1	1	0.00471698113207547	212	13788	16175	Il1a
IPR026690	RTP4	0.0153756890049725	-4.1749676529621	1	1	0.00471698113207547	212	13788	67775	Rtp4
IPR032136	NECFESHC	0.0153756890049725	-4.1749676529621	1	1	0.00471698113207547	212	13788	17969	Ncf1
IPR037876	ACD_HspB1	0.0153756890049725	-4.1749676529621	1	1	0.00471698113207547	212	13788	15507	Hspb1
IPR008292	Haptoglobin	0.0153756890049725	-4.1749676529621	1	1	0.00471698113207547	212	13788	15439	Hp
IPR031233	OLFML2B	0.0153756890049725	-4.1749676529621	1	1	0.00471698113207547	212	13788	320078	Olfml2b
IPR011365	IL3_rcpt_beta	0.0153756890049725	-4.1749676529621	1	1	0.00471698113207547	212	13788	12983	Csf2rb
IPR029671	Slfn5	0.0153756890049725	-4.1749676529621	1	1	0.00471698113207547	212	13788	327978	Slfn5
IPR042188	MmgE/PrpD_sf_2	0.0153756890049725	-4.1749676529621	1	1	0.00471698113207547	212	13788	16365	Acod1
IPR014505	UMP-CMP_kinase_2	0.0153756890049725	-4.1749676529621	1	1	0.00471698113207547	212	13788	22169	Cmpk2
IPR028499	Thrombospondin-1	0.0153756890049725	-4.1749676529621	1	1	0.00471698113207547	212	13788	21825	Thbs1
IPR013274	Pept_M12B_ADAM-TS1	0.0153756890049725	-4.1749676529621	1	1	0.00471698113207547	212	13788	11504	Adamts1
IPR034909	PX_p47phox	0.0153756890049725	-4.1749676529621	1	1	0.00471698113207547	212	13788	17969	Ncf1
IPR006509	RBM39_SF	0.0153756890049725	-4.1749676529621	1	1	0.00471698113207547	212	13788	170791	Rbm39
IPR015611	TIMP1	0.0153756890049725	-4.1749676529621	1	1	0.00471698113207547	212	13788	21857	Timp1
IPR020133	DEPP	0.0153756890049725	-4.1749676529621	1	1	0.00471698113207547	212	13788	213393	Depp1
IPR030410	SBNO2	0.0153756890049725	-4.1749676529621	1	1	0.00471698113207547	212	13788	216161	Sbno2
IPR030427	MS4A6D/MS4A6E	0.0153756890049725	-4.1749676529621	1	1	0.00471698113207547	212	13788	68774	Ms4a6d
IPR036148	MmgE/PrpD_sf	0.0153756890049725	-4.1749676529621	1	1	0.00471698113207547	212	13788	16365	Acod1
IPR042698	IRAK3_PK	0.0153756890049725	-4.1749676529621	1	1	0.00471698113207547	212	13788	73914	Irak3
IPR019171	Caffeine_induced_death_Cid2	0.0153756890049725	-4.1749676529621	1	1	0.00471698113207547	212	13788	381045	Ccdc58
IPR026551	FZD4	0.0153756890049725	-4.1749676529621	1	1	0.00471698113207547	212	13788	14366	Fzd4
IPR029123	RBM39_linker	0.0153756890049725	-4.1749676529621	1	1	0.00471698113207547	212	13788	170791	Rbm39
IPR033610	IRAK3	0.0153756890049725	-4.1749676529621	1	1	0.00471698113207547	212	13788	73914	Irak3
IPR003297	IL-1RA/IL-36	0.0153756890049725	-4.1749676529621	1	1	0.00471698113207547	212	13788	16181	Il1rn
IPR028474	S100A8	0.0153756890049725	-4.1749676529621	1	1	0.00471698113207547	212	13788	20201	S100a8
IPR042036	RRP8_N	0.0153756890049725	-4.1749676529621	1	1	0.00471698113207547	212	13788	101867	Rrp8
IPR028550	SNTB2	0.0153756890049725	-4.1749676529621	1	1	0.00471698113207547	212	13788	20650	Sntb2
IPR040117	GCSF/MGF	0.0153756890049725	-4.1749676529621	1	1	0.00471698113207547	212	13788	12985	Csf3
IPR013787	S100_Ca-bd_sub	0.0164165925247921	-4.10946271629867	13	2	0.00943396226415094	212	13788	20201,20202	S100a8,S100a9
IPR022812	Dynamin_SF	0.0189608502410712	-3.96537893922237	14	2	0.00943396226415094	212	13788	17858,17857	Mx2,Mx1
IPR041645	ADAM_CR_2	0.0189608502410712	-3.96537893922237	14	2	0.00943396226415094	212	13788	11504,101401	Adamts1,Adamts9
IPR017855	SMAD-like_dom_sf	0.0189608502410712	-3.96537893922237	14	2	0.00943396226415094	212	13788	54123,16391	Irf7,Irf9
IPR029064	L30e-like	0.0189608502410712	-3.96537893922237	14	2	0.00943396226415094	212	13788	23882,17873	Gadd45g,Gadd45b
IPR030381	G_DYNAMIN_dom	0.0189608502410712	-3.96537893922237	14	2	0.00943396226415094	212	13788	17857,17858	Mx1,Mx2
IPR035976	Sushi/SCR/CCP_sf	0.0189685313422842	-3.96497391804894	37	3	0.0141509433962264	212	13788	20339,15439,20344	Sele,Hp,Selp
IPR000436	Sushi_SCR_CCP_dom	0.0189685313422842	-3.96497391804894	37	3	0.0141509433962264	212	13788	20344,15439,20339	Selp,Hp,Sele
IPR008996	IL1/FGF	0.027496223620004	-3.59370660664821	17	2	0.00943396226415094	212	13788	16175,16181	Il1a,Il1rn
IPR012265	Ptpn1/Ptpn2	0.0305160642806392	-3.48950203629946	2	1	0.00471698113207547	212	13788	19246	Ptpn1
IPR001274	Anaphtx_C5AR1/C5AR2	0.0305160642806392	-3.48950203629946	2	1	0.00471698113207547	212	13788	12273	C5ar1
IPR038683	IL17RA/B_FnIII-like_1_sf	0.0305160642806392	-3.48950203629946	2	1	0.00471698113207547	212	13788	16172	Il17ra
IPR002345	Lipocalin	0.0305160642806392	-3.48950203629946	2	1	0.00471698113207547	212	13788	16819	Lcn2
IPR041933	BIRC2/BIRC3_UBA	0.0305160642806392	-3.48950203629946	2	1	0.00471698113207547	212	13788	11796	Birc3
IPR021619	Mig-6	0.0305160642806392	-3.48950203629946	2	1	0.00471698113207547	212	13788	74155	Errfi1
IPR039473	TMEM2_PANDER-like	0.0305160642806392	-3.48950203629946	2	1	0.00471698113207547	212	13788	83921	Cemip2
IPR026741	SNO	0.0305160642806392	-3.48950203629946	2	1	0.00471698113207547	212	13788	216161	Sbno2
IPR013112	FAD-bd_8	0.0305160642806392	-3.48950203629946	2	1	0.00471698113207547	212	13788	13058	Cybb
IPR017431	IRF1/IRF2	0.0305160642806392	-3.48950203629946	2	1	0.00471698113207547	212	13788	16363	Irf2
IPR001117	Cu-oxidase	0.0305160642806392	-3.48950203629946	2	1	0.00471698113207547	212	13788	12870	Cp
IPR040162	MGST1-like	0.0305160642806392	-3.48950203629946	2	1	0.00471698113207547	212	13788	64292	Ptges
IPR032356	IL17R_fnIII_D1	0.0305160642806392	-3.48950203629946	2	1	0.00471698113207547	212	13788	16172	Il17ra
IPR019316	G8_domain	0.0305160642806392	-3.48950203629946	2	1	0.00471698113207547	212	13788	83921	Cemip2
IPR012314	Pept_M12B_GON-ADAMTSs	0.0305160642806392	-3.48950203629946	2	1	0.00471698113207547	212	13788	101401	Adamts9
IPR001573	Pkinase-A_anch_WSK-motif	0.0305160642806392	-3.48950203629946	2	1	0.00471698113207547	212	13788	83397	Akap12
IPR015116	Cdc42_binding_dom-like	0.0305160642806392	-3.48950203629946	2	1	0.00471698113207547	212	13788	74155	Errfi1
IPR009533	FAM107	0.0305160642806392	-3.48950203629946	2	1	0.00471698113207547	212	13788	268709	Fam107a
IPR036262	Resistin-like_sf	0.0305160642806392	-3.48950203629946	2	1	0.00471698113207547	212	13788	245195	Retnlg
IPR029294	hSH3	0.0305160642806392	-3.48950203629946	2	1	0.00471698113207547	212	13788	23880	Fyb
IPR008424	Ig_C2-set	0.0305160642806392	-3.48950203629946	2	1	0.00471698113207547	212	13788	22329	Vcam1
IPR009714	Resistin	0.0305160642806392	-3.48950203629946	2	1	0.00471698113207547	212	13788	245195	Retnlg
IPR013524	Runt_dom	0.0305160642806392	-3.48950203629946	2	1	0.00471698113207547	212	13788	12394	Runx1
IPR025561	KSR_SAM-like_dom	0.0305160642806392	-3.48950203629946	2	1	0.00471698113207547	212	13788	16706	Ksr1
IPR037370	Pleckstrin	0.0305160642806392	-3.48950203629946	2	1	0.00471698113207547	212	13788	56193	Plek
IPR041340	PIK3AP1_TIR	0.0305160642806392	-3.48950203629946	2	1	0.00471698113207547	212	13788	83490	Pik3ap1
IPR002355	Cu_oxidase_Cu_BS	0.0305160642806392	-3.48950203629946	2	1	0.00471698113207547	212	13788	12870	Cp
IPR003502	IL-1_propep	0.0305160642806392	-3.48950203629946	2	1	0.00471698113207547	212	13788	16175	Il1a
IPR019522	PIK3R5/6	0.0305160642806392	-3.48950203629946	2	1	0.00471698113207547	212	13788	320207	Pik3r5
IPR039430	Thymidylate_kin-like_dom	0.0305160642806392	-3.48950203629946	2	1	0.00471698113207547	212	13788	22169	Cmpk2
IPR018459	RII_binding_1	0.0305160642806392	-3.48950203629946	2	1	0.00471698113207547	212	13788	83397	Akap12
IPR037983	CBD_Rasip1/Radil	0.0305160642806392	-3.48950203629946	2	1	0.00471698113207547	212	13788	69903	Rasip1
IPR013121	Fe_red_NAD-bd_6	0.0305160642806392	-3.48950203629946	2	1	0.00471698113207547	212	13788	13058	Cybb
IPR013711	RunxI_C_dom	0.0305160642806392	-3.48950203629946	2	1	0.00471698113207547	212	13788	12394	Runx1
IPR040817	LIFR_D2	0.0305160642806392	-3.48950203629946	2	1	0.00471698113207547	212	13788	18414	Osmr
IPR017893	DBB_domain	0.0305160642806392	-3.48950203629946	2	1	0.00471698113207547	212	13788	83490	Pik3ap1
IPR000040	AML1_Runt	0.0305160642806392	-3.48950203629946	2	1	0.00471698113207547	212	13788	12394	Runx1
IPR016554	TF_Runt-rel_RUNX	0.0305160642806392	-3.48950203629946	2	1	0.00471698113207547	212	13788	12394	Runx1
IPR003988	ICAM	0.0305160642806392	-3.48950203629946	2	1	0.00471698113207547	212	13788	15894	Icam1
IPR024122	Interferon-induced_IFIT3	0.0305160642806392	-3.48950203629946	2	1	0.00471698113207547	212	13788	667370	Ifit3b
IPR027384	Runx_central_dom_sf	0.0305160642806392	-3.48950203629946	2	1	0.00471698113207547	212	13788	12394	Runx1
IPR013305	ABC_Tap-like	0.0305160642806392	-3.48950203629946	2	1	0.00471698113207547	212	13788	21354	Tap1
IPR039187	SNO_AAA	0.0305160642806392	-3.48950203629946	2	1	0.00471698113207547	212	13788	216161	Sbno2
IPR026937	SBNO_Helicase_C_dom	0.0305160642806392	-3.48950203629946	2	1	0.00471698113207547	212	13788	216161	Sbno2
IPR013273	ADAMTS/ADAMTS-like	0.0306250001840774	-3.48593860410655	18	2	0.00943396226415094	212	13788	11504,101401	Adamts1,Adamts9
IPR010294	ADAM_spacer1	0.0306250001840774	-3.48593860410655	18	2	0.00943396226415094	212	13788	11504,101401	Adamts1,Adamts9
IPR000315	Znf_B-box	0.0316944780344084	-3.45161280777068	45	3	0.0141509433962264	212	13788	384309,20128,209387	Trim56,Trim30a,Trim30d
IPR000626	Ubiquitin_dom	0.0316944780344084	-3.45161280777068	45	3	0.0141509433962264	212	13788	231655,23962,100038882	Oasl1,Oasl2,Isg15
IPR001806	Small_GTPase	0.0333666838441426	-3.40019736651974	116	5	0.0235849056603774	212	13788	69581,80837,14579,19416,11853	Rhou,Rhoj,Gem,Rasd1,Rhoc
IPR000884	TSP1_rpt	0.035424598273545	-3.34034883366602	47	3	0.0141509433962264	212	13788	101401,11504,21825	Adamts9,Adamts1,Thbs1
IPR036383	TSP1_rpt_sf	0.035424598273545	-3.34034883366602	47	3	0.0141509433962264	212	13788	11504,21825,101401	Adamts1,Thbs1,Adamts9
IPR014756	Ig_E-set	0.0389674864269869	-3.24502766191737	83	4	0.0188679245283019	212	13788	18034,232345,18033,21817	Nfkb2,A2m,Nfkb1,Tgm2
IPR003877	SPRY_dom	0.0393708424979918	-3.23472977476366	49	3	0.0141509433962264	212	13788	217069,209387,20128	Trim25,Trim30d,Trim30a
IPR008984	SMAD_FHA_dom_sf	0.0393708424979918	-3.23472977476366	49	3	0.0141509433962264	212	13788	69903,54123,16391	Rasip1,Irf7,Irf9
IPR017907	Znf_RING_CS	0.0401100424354377	-3.21612854122423	122	5	0.0235849056603774	212	13788	384309,209200,209387,20128,217069	Trim56,Dtx3l,Trim30d,Trim30a,Trim25
IPR001315	CARD	0.0407933683986046	-3.19923575003284	21	2	0.00943396226415094	212	13788	11796,12363	Birc3,Casp4
IPR018378	C-type_lectin_CS	0.0407933683986046	-3.19923575003284	21	2	0.00943396226415094	212	13788	20344,20339	Selp,Sele
IPR024079	MetalloPept_cat_dom_sf	0.0435306059461473	-3.13429100331846	51	3	0.0141509433962264	212	13788	101401,17394,11504	Adamts9,Mmp8,Adamts1
IPR029071	Ubiquitin-like_domsf	0.0443143521364967	-3.11644667840678	167	6	0.0283018867924528	212	13788	69903,213391,17698,100038882,231655,23962	Rasip1,Rassf4,Msn,Isg15,Oasl1,Oasl2
IPR035022	PI3kinase_P85_nSH2	0.0454247103262263	-3.09169904168829	3	1	0.00471698113207547	212	13788	18708	Pik3r1
IPR008958	Transglutaminase_C	0.0454247103262263	-3.09169904168829	3	1	0.00471698113207547	212	13788	21817	Tgm2
IPR017386	SOX-11/4	0.0454247103262263	-3.09169904168829	3	1	0.00471698113207547	212	13788	20666	Sox11
IPR022407	OxRdtase_Mopterin_BS	0.0454247103262263	-3.09169904168829	3	1	0.00471698113207547	212	13788	22436	Xdh
IPR004882	Luc7-rel	0.0454247103262263	-3.09169904168829	3	1	0.00471698113207547	212	13788	67684	Luc7l3
IPR010530	B12D	0.0454247103262263	-3.09169904168829	3	1	0.00471698113207547	212	13788	433470	AA467197
IPR003175	CDI	0.0454247103262263	-3.09169904168829	3	1	0.00471698113207547	212	13788	12575	Cdkn1a
IPR030479	Syndecan_CS	0.0454247103262263	-3.09169904168829	3	1	0.00471698113207547	212	13788	20971	Sdc4
IPR025735	RHIM_dom	0.0454247103262263	-3.09169904168829	3	1	0.00471698113207547	212	13788	19766	Ripk1
IPR001102	Transglutaminase_N	0.0454247103262263	-3.09169904168829	3	1	0.00471698113207547	212	13788	21817	Tgm2
IPR040839	MG4	0.0454247103262263	-3.09169904168829	3	1	0.00471698113207547	212	13788	232345	A2m
IPR015451	Cyclin_D	0.0454247103262263	-3.09169904168829	3	1	0.00471698113207547	212	13788	12444	Ccnd2
IPR011833	Glycg_phsphrylas	0.0454247103262263	-3.09169904168829	3	1	0.00471698113207547	212	13788	19309	Pygm
IPR011706	Cu-oxidase_2	0.0454247103262263	-3.09169904168829	3	1	0.00471698113207547	212	13788	12870	Cp
IPR017358	RGK	0.0454247103262263	-3.09169904168829	3	1	0.00471698113207547	212	13788	14579	Gem
IPR035090	Pyridoxal_P_attach_site	0.0454247103262263	-3.09169904168829	3	1	0.00471698113207547	212	13788	19309	Pygm
IPR000096	Serum_amyloid_A	0.0454247103262263	-3.09169904168829	3	1	0.00471698113207547	212	13788	20208	Saa1
IPR000811	Glyco_trans_35	0.0454247103262263	-3.09169904168829	3	1	0.00471698113207547	212	13788	19309	Pygm
IPR000593	RasGAP_C	0.0454247103262263	-3.09169904168829	3	1	0.00471698113207547	212	13788	29875	Iqgap1
IPR041428	PHsplit_syntrophin	0.0454247103262263	-3.09169904168829	3	1	0.00471698113207547	212	13788	20650	Sntb2
IPR001050	Syndecan	0.0454247103262263	-3.09169904168829	3	1	0.00471698113207547	212	13788	20971	Sdc4
IPR027377	Znf-3CxxC	0.0454247103262263	-3.09169904168829	3	1	0.00471698113207547	212	13788	67775	Rtp4
IPR025136	DUF4071	0.0454247103262263	-3.09169904168829	3	1	0.00471698113207547	212	13788	53608	Map3k6
IPR035020	PI3kinase_P85_cSH2	0.0454247103262263	-3.09169904168829	3	1	0.00471698113207547	212	13788	18708	Pik3r1
IPR016468	C/EBP_chordates	0.0454247103262263	-3.09169904168829	3	1	0.00471698113207547	212	13788	12609	Cebpd
IPR032498	PI3K_P85_iSH2	0.0454247103262263	-3.09169904168829	3	1	0.00471698113207547	212	13788	18708	Pik3r1
IPR000967	Znf_NFX1	0.0454247103262263	-3.09169904168829	3	1	0.00471698113207547	212	13788	98999	Znfx1
IPR036238	Transglutaminase_C_sf	0.0454247103262263	-3.09169904168829	3	1	0.00471698113207547	212	13788	21817	Tgm2
IPR041813	A2M_TED	0.0454247103262263	-3.09169904168829	3	1	0.00471698113207547	212	13788	232345	A2m
IPR023608	Transglutaminase_animal	0.0454247103262263	-3.09169904168829	3	1	0.00471698113207547	212	13788	21817	Tgm2
IPR012346	p53/RUNT-type_TF_DNA-bd_sf	0.0454247103262263	-3.09169904168829	3	1	0.00471698113207547	212	13788	12394	Runx1
IPR004481	K/Na/Ca-exchanger	0.0454247103262263	-3.09169904168829	3	1	0.00471698113207547	212	13788	238384	Slc24a4
IPR013808	Transglutaminase_AS	0.0454247103262263	-3.09169904168829	3	1	0.00471698113207547	212	13788	21817	Tgm2
IPR000571	Znf_CCCH	0.0456896158294296	-3.08588423164039	52	3	0.0141509433962264	212	13788	22695,243771,99929	Zfp36,Parp12,Tiparp
IPR001870	B30	0.0479008216954868	-3.03862262031811	53	3	0.0141509433962264	212	13788	217069,209387,20128	Trim25,Trim30d,Trim30a
IPR034732	EPHD	0.0520374792405593	-2.95579106539345	24	2	0.00943396226415094	212	13788	236451,219132	Phf11b,Phf11d
IPR002110	Ankyrin_rpt	0.057078433746189	-2.86332892637525	178	6	0.0283018867924528	212	13788	18037,12051,80859,18034,18035,18033	Nfkbie,Bcl3,Nfkbiz,Nfkb2,Nfkbia,Nfkb1
IPR016187	CTDL_fold	0.0572582860168756	-2.86018291310151	57	3	0.0141509433962264	212	13788	20344,20339,12826	Selp,Sele,Col4a1
IPR017897	Thrombospondin_3_rpt	0.0601051572904175	-2.81165962930201	4	1	0.00471698113207547	212	13788	21825	Thbs1
IPR036683	CO_DH_flav_C_dom_sf	0.0601051572904175	-2.81165962930201	4	1	0.00471698113207547	212	13788	22436	Xdh
IPR011259	ERM_C_dom	0.0601051572904175	-2.81165962930201	4	1	0.00471698113207547	212	13788	17698	Msn
IPR018363	CD59_antigen_CS	0.0601051572904175	-2.81165962930201	4	1	0.00471698113207547	212	13788	18793	Plaur
IPR004279	Perilipin	0.0601051572904175	-2.81165962930201	4	1	0.00471698113207547	212	13788	57435	Plin4
IPR001820	TIMP	0.0601051572904175	-2.81165962930201	4	1	0.00471698113207547	212	13788	21857	Timp1
IPR000674	Ald_Oxase/Xan_DH_a/b	0.0601051572904175	-2.81165962930201	4	1	0.00471698113207547	212	13788	22436	Xdh
IPR005107	CO_DH_flav_C	0.0601051572904175	-2.81165962930201	4	1	0.00471698113207547	212	13788	22436	Xdh
IPR030490	TIMP_CS	0.0601051572904175	-2.81165962930201	4	1	0.00471698113207547	212	13788	21857	Timp1
IPR013768	ICAM_N	0.0601051572904175	-2.81165962930201	4	1	0.00471698113207547	212	13788	15894	Icam1
IPR039465	IL-17_rcpt-like	0.0601051572904175	-2.81165962930201	4	1	0.00471698113207547	212	13788	16172	Il17ra
IPR007797	TF_AF4/FMR2	0.0601051572904175	-2.81165962930201	4	1	0.00471698113207547	212	13788	17355	Aff1
IPR003367	Thrombospondin_3-like_rpt	0.0601051572904175	-2.81165962930201	4	1	0.00471698113207547	212	13788	21825	Thbs1
IPR002946	CLIC	0.0601051572904175	-2.81165962930201	4	1	0.00471698113207547	212	13788	29876	Clic4
IPR024715	Factor_5/8-like	0.0601051572904175	-2.81165962930201	4	1	0.00471698113207547	212	13788	12870	Cp
IPR036856	Ald_Oxase/Xan_DH_a/b_sf	0.0601051572904175	-2.81165962930201	4	1	0.00471698113207547	212	13788	22436	Xdh
IPR038355	TNFAIP8_sf	0.0601051572904175	-2.81165962930201	4	1	0.00471698113207547	212	13788	106869	Tnfaip8
IPR008274	AldOxase/xan_DH_Mopterin-bd	0.0601051572904175	-2.81165962930201	4	1	0.00471698113207547	212	13788	22436	Xdh
IPR036985	Transglutaminase-like_sf	0.0601051572904175	-2.81165962930201	4	1	0.00471698113207547	212	13788	21817	Tgm2
IPR011174	ERM	0.0601051572904175	-2.81165962930201	4	1	0.00471698113207547	212	13788	17698	Msn
IPR037165	AldOxase/xan_DH_Mopterin-bd_sf	0.0601051572904175	-2.81165962930201	4	1	0.00471698113207547	212	13788	22436	Xdh
IPR036954	Collagen_IV_NC_sf	0.0601051572904175	-2.81165962930201	4	1	0.00471698113207547	212	13788	12826	Col4a1
IPR027465	TIMP_C	0.0601051572904175	-2.81165962930201	4	1	0.00471698113207547	212	13788	21857	Timp1
IPR006535	HnRNP_R/Q_splicing_fac	0.0601051572904175	-2.81165962930201	4	1	0.00471698113207547	212	13788	245945	Rbm47
IPR036884	2Fe-2S-bd_dom_sf	0.0601051572904175	-2.81165962930201	4	1	0.00471698113207547	212	13788	22436	Xdh
IPR008477	TNFAIP8-like	0.0601051572904175	-2.81165962930201	4	1	0.00471698113207547	212	13788	106869	Tnfaip8
IPR001442	Collagen_IV_NC	0.0601051572904175	-2.81165962930201	4	1	0.00471698113207547	212	13788	12826	Col4a1
IPR041789	ERM_FERM_C	0.0601051572904175	-2.81165962930201	4	1	0.00471698113207547	212	13788	17698	Msn
IPR002888	2Fe-2S-bd	0.0601051572904175	-2.81165962930201	4	1	0.00471698113207547	212	13788	22436	Xdh
IPR039477	ILEI/PANDER_dom	0.0601051572904175	-2.81165962930201	4	1	0.00471698113207547	212	13788	83921	Cemip2
IPR033138	Cu_oxidase_CS	0.0601051572904175	-2.81165962930201	4	1	0.00471698113207547	212	13788	12870	Cp
IPR028974	TSP_type-3_rpt	0.0601051572904175	-2.81165962930201	4	1	0.00471698113207547	212	13788	21825	Thbs1
IPR002346	Mopterin_DH_FAD-bd	0.0601051572904175	-2.81165962930201	4	1	0.00471698113207547	212	13788	22436	Xdh
IPR011707	Cu-oxidase_3	0.0601051572904175	-2.81165962930201	4	1	0.00471698113207547	212	13788	12870	Cp
IPR024104	Tribbles/Ser_Thr_kinase_40	0.0601051572904175	-2.81165962930201	4	1	0.00471698113207547	212	13788	211770	Trib1
IPR008859	Thrombospondin_C	0.0601051572904175	-2.81165962930201	4	1	0.00471698113207547	212	13788	21825	Thbs1
IPR016208	Ald_Oxase/xanthine_DH	0.0601051572904175	-2.81165962930201	4	1	0.00471698113207547	212	13788	22436	Xdh
IPR020683	Ankyrin_rpt-contain_dom	0.062215120948968	-2.77715720670808	182	6	0.0283018867924528	212	13788	18037,12051,80859,18034,18035,18033	Nfkbie,Bcl3,Nfkbiz,Nfkb2,Nfkbia,Nfkb1
IPR002909	IPT_dom	0.0642395955818215	-2.74513550478964	27	2	0.00943396226415094	212	13788	18033,18034	Nfkb1,Nfkb2
IPR002870	Peptidase_M12B_N	0.0642395955818215	-2.74513550478964	27	2	0.00943396226415094	212	13788	11504,101401	Adamts1,Adamts9
IPR001590	Peptidase_M12B	0.0642395955818215	-2.74513550478964	27	2	0.00943396226415094	212	13788	11504,101401	Adamts1,Adamts9
IPR036770	Ankyrin_rpt-contain_sf	0.0662418896801422	-2.71444224153212	185	6	0.0283018867924528	212	13788	80859,18037,18033,18035,18034,12051	Nfkbiz,Nfkbie,Nfkb1,Nfkbia,Nfkb2,Bcl3
IPR005225	Small_GTP-bd_dom	0.0698342917014105	-2.66163010473434	143	5	0.0235849056603774	212	13788	11853,19416,14579,69581,80837	Rhoc,Rasd1,Gem,Rhou,Rhoj
IPR017892	Pkinase_C	0.0728522370585661	-2.61932203907642	29	2	0.00943396226415094	212	13788	170755,20393	Sgk3,Sgk1
IPR002068	A-crystallin/Hsp20_dom	0.0745608818009	-2.59613928194593	5	1	0.00471698113207547	212	13788	15507	Hspb1
IPR013568	SEFIR_dom	0.0745608818009	-2.59613928194593	5	1	0.00471698113207547	212	13788	16172	Il17ra
IPR022272	Lipocalin_CS	0.0745608818009	-2.59613928194593	5	1	0.00471698113207547	212	13788	16819	Lcn2
IPR002931	Transglutaminase-like	0.0745608818009	-2.59613928194593	5	1	0.00471698113207547	212	13788	21817	Tgm2
IPR006058	2Fe2S_fd_BS	0.0745608818009	-2.59613928194593	5	1	0.00471698113207547	212	13788	22436	Xdh
IPR010448	Torsin	0.0745608818009	-2.59613928194593	5	1	0.00471698113207547	212	13788	30935	Tor3a
IPR023352	MAPEG-like_dom_sf	0.0745608818009	-2.59613928194593	5	1	0.00471698113207547	212	13788	64292	Ptges
IPR001270	ClpA/B	0.0745608818009	-2.59613928194593	5	1	0.00471698113207547	212	13788	30935	Tor3a
IPR001436	Alpha-crystallin/HSP	0.0745608818009	-2.59613928194593	5	1	0.00471698113207547	212	13788	15507	Hspb1
IPR001129	Membr-assoc_MAPEG	0.0745608818009	-2.59613928194593	5	1	0.00471698113207547	212	13788	64292	Ptges
IPR015369	Follistatin/Osteonectin_EGF	0.0745608818009	-2.59613928194593	5	1	0.00471698113207547	212	13788	14314	Fstl1
IPR002890	MG2	0.0745608818009	-2.59613928194593	5	1	0.00471698113207547	212	13788	232345	A2m
IPR011625	A2M_N_BRD	0.0745608818009	-2.59613928194593	5	1	0.00471698113207547	212	13788	232345	A2m
IPR039399	Deltex_C_sf	0.0745608818009	-2.59613928194593	5	1	0.00471698113207547	212	13788	209200	Dtx3l
IPR006571	TLDc_dom	0.0745608818009	-2.59613928194593	5	1	0.00471698113207547	212	13788	99899	Ifi44
IPR015482	Syntrophin	0.0745608818009	-2.59613928194593	5	1	0.00471698113207547	212	13788	20650	Sntb2
IPR001599	Macroglobln_a2	0.0745608818009	-2.59613928194593	5	1	0.00471698113207547	212	13788	232345	A2m
IPR037120	Haem_peroxidase_sf_animal	0.0745608818009	-2.59613928194593	5	1	0.00471698113207547	212	13788	19225	Ptgs2
IPR019791	Haem_peroxidase_animal	0.0745608818009	-2.59613928194593	5	1	0.00471698113207547	212	13788	19225	Ptgs2
IPR008954	Moesin_tail_sf	0.0745608818009	-2.59613928194593	5	1	0.00471698113207547	212	13788	17698	Msn
IPR019742	MacrogloblnA2_CS	0.0745608818009	-2.59613928194593	5	1	0.00471698113207547	212	13788	232345	A2m
IPR030417	MS4A	0.0745608818009	-2.59613928194593	5	1	0.00471698113207547	212	13788	68774	Ms4a6d
IPR011626	Alpha-macroglobulin_TED	0.0745608818009	-2.59613928194593	5	1	0.00471698113207547	212	13788	232345	A2m
IPR003529	Hematopoietin_rcpt_Gp130_CS	0.0745608818009	-2.59613928194593	5	1	0.00471698113207547	212	13788	18414	Osmr
IPR010255	Haem_peroxidase_sf	0.0745608818009	-2.59613928194593	5	1	0.00471698113207547	212	13788	19225	Ptgs2
IPR033614	C-RASSF	0.0745608818009	-2.59613928194593	5	1	0.00471698113207547	212	13788	213391	Rassf4
IPR036595	A-macroglobulin_rcpt-bd_sf	0.0745608818009	-2.59613928194593	5	1	0.00471698113207547	212	13788	232345	A2m
IPR039398	Deltex_fam	0.0745608818009	-2.59613928194593	5	1	0.00471698113207547	212	13788	209200	Dtx3l
IPR009048	A-macroglobulin_rcpt-bd	0.0745608818009	-2.59613928194593	5	1	0.00471698113207547	212	13788	232345	A2m
IPR020436	Somatomedin_B_chordata	0.0745608818009	-2.59613928194593	5	1	0.00471698113207547	212	13788	96875	Prg4
IPR039396	Deltex_C	0.0745608818009	-2.59613928194593	5	1	0.00471698113207547	212	13788	209200	Dtx3l
IPR041555	MG3	0.0745608818009	-2.59613928194593	5	1	0.00471698113207547	212	13788	232345	A2m
IPR008983	Tumour_necrosis_fac-like_dom	0.0772903705673447	-2.56018590336916	30	2	0.00943396226415094	212	13788	21926,22035	Tnf,Tnfsf10
IPR013320	ConA-like_dom_sf	0.0854848770623118	-2.4594157951481	152	5	0.0235849056603774	212	13788	16859,217069,209387,20128,21825	Lgals9,Trim25,Trim30d,Trim30a,Thbs1
IPR001064	Beta/gamma_crystallin	0.0887953077645488	-2.42142147086944	6	1	0.00471698113207547	212	13788	11630	Crybg1
IPR013130	Fe3_Rdtase_TM_dom	0.0887953077645488	-2.42142147086944	6	1	0.00471698113207547	212	13788	13058	Cybb
IPR011024	G_crystallin-like	0.0887953077645488	-2.42142147086944	6	1	0.00471698113207547	212	13788	11630	Crybg1
IPR027789	Syndecan/Neurexin_dom	0.0887953077645488	-2.42142147086944	6	1	0.00471698113207547	212	13788	20971	Sdc4
IPR000557	Calponin_repeat	0.0887953077645488	-2.42142147086944	6	1	0.00471698113207547	212	13788	21346	Tagln2
IPR005522	IPK	0.0887953077645488	-2.42142147086944	6	1	0.00471698113207547	212	13788	76500	Ip6k2
IPR021158	Pept_M10A_Zn_BS	0.0887953077645488	-2.42142147086944	6	1	0.00471698113207547	212	13788	17394	Mmp8
IPR011050	Pectin_lyase_fold/virulence	0.0887953077645488	-2.42142147086944	6	1	0.00471698113207547	212	13788	83921	Cemip2
IPR002710	Dilute_dom	0.0887953077645488	-2.42142147086944	6	1	0.00471698113207547	212	13788	69903	Rasip1
IPR013201	Prot_inhib_I29	0.0887953077645488	-2.42142147086944	6	1	0.00471698113207547	212	13788	13024	Ctla2a
IPR038286	IPK_sf	0.0887953077645488	-2.42142147086944	6	1	0.00471698113207547	212	13788	76500	Ip6k2
IPR003972	K_chnl_volt-dep_Kv1	0.0887953077645488	-2.42142147086944	6	1	0.00471698113207547	212	13788	16493	Kcna5
IPR001875	DED_dom	0.0887953077645488	-2.42142147086944	6	1	0.00471698113207547	212	13788	12633	Cflar
IPR020849	Small_GTPase_Ras-type	0.0910883340518149	-2.39592553942752	33	2	0.00943396226415094	212	13788	14579,19416	Gem,Rasd1
IPR036390	WH_DNA-bd_sf	0.0988274638214625	-2.31437973895446	159	5	0.0235849056603774	212	13788	16391,16363,56193,54123,20375	Irf9,Irf2,Plek,Irf7,Spi1
IPR001041	2Fe-2S_ferredoxin-type	0.102811807166346	-2.27485507685273	7	1	0.00471698113207547	212	13788	22436	Xdh
IPR015321	TypeI_recpt_CBD	0.102811807166346	-2.27485507685273	7	1	0.00471698113207547	212	13788	12983	Csf2rb
IPR000837	AP-1	0.102811807166346	-2.27485507685273	7	1	0.00471698113207547	212	13788	11910	Atf3
IPR001212	Somatomedin_B_dom	0.102811807166346	-2.27485507685273	7	1	0.00471698113207547	212	13788	96875	Prg4
IPR036010	2Fe-2S_ferredoxin-like_sf	0.102811807166346	-2.27485507685273	7	1	0.00471698113207547	212	13788	22436	Xdh
IPR036024	Somatomedin_B-like_dom_sf	0.102811807166346	-2.27485507685273	7	1	0.00471698113207547	212	13788	96875	Prg4
IPR002453	Beta_tubulin	0.102811807166346	-2.27485507685273	7	1	0.00471698113207547	212	13788	67951	Tubb6
IPR004837	NaCa_Exmemb	0.102811807166346	-2.27485507685273	7	1	0.00471698113207547	212	13788	238384	Slc24a4
IPR002653	Znf_A20	0.102811807166346	-2.27485507685273	7	1	0.00471698113207547	212	13788	21929	Tnfaip3
IPR024874	Transcription_factor_Maf_fam	0.102811807166346	-2.27485507685273	7	1	0.00471698113207547	212	13788	17133	Maff
IPR013838	Beta-tubulin_BS	0.102811807166346	-2.27485507685273	7	1	0.00471698113207547	212	13788	67951	Tubb6
IPR013783	Ig-like_fold	0.105263963036644	-2.25128414978763	466	11	0.0518867924528302	212	13788	18034,18033,232345,15894,18414,21817,74144,12983,80719,22329,16190	Nfkb2,Nfkb1,A2m,Icam1,Osmr,Tgm2,Robo4,Csf2rb,Igsf6,Vcam1,Il4ra
IPR036388	WH-like_DNA-bd_sf	0.108963453242327	-2.2167427443305	164	5	0.0235849056603774	212	13788	56193,16363,16391,20375,54123	Plek,Irf2,Irf9,Spi1,Irf7
IPR000159	RA_dom	0.115492990824457	-2.15854543636427	38	2	0.00943396226415094	212	13788	213391,69903	Rassf4,Rasip1
IPR018379	BEN_domain	0.116613700849128	-2.14888850897445	8	1	0.00471698113207547	212	13788	53325	Banp
IPR036318	FAD-bd_PCMH-like_sf	0.116613700849128	-2.14888850897445	8	1	0.00471698113207547	212	13788	22436	Xdh
IPR015373	Interferon/interleukin_rcp_dom	0.116613700849128	-2.14888850897445	8	1	0.00471698113207547	212	13788	12983	Csf2rb
IPR036773	TB_dom_sf	0.116613700849128	-2.14888850897445	8	1	0.00471698113207547	212	13788	14314	Fstl1
IPR002477	Peptidoglycan-bd-like	0.116613700849128	-2.14888850897445	8	1	0.00471698113207547	212	13788	17394	Mmp8
IPR036645	Elafin-like_sf	0.116613700849128	-2.14888850897445	8	1	0.00471698113207547	212	13788	66107	Wfdc21
IPR011524	SARAH_dom	0.116613700849128	-2.14888850897445	8	1	0.00471698113207547	212	13788	213391	Rassf4
IPR016166	FAD-bd_PCMH	0.116613700849128	-2.14888850897445	8	1	0.00471698113207547	212	13788	22436	Xdh
IPR016054	LY6_UPA_recep-like	0.116613700849128	-2.14888850897445	8	1	0.00471698113207547	212	13788	18793	Plaur
IPR036365	PGBD-like_sf	0.116613700849128	-2.14888850897445	8	1	0.00471698113207547	212	13788	17394	Mmp8
IPR041677	DNA2/NAM7_AAA_11	0.116613700849128	-2.14888850897445	8	1	0.00471698113207547	212	13788	98999	Znfx1
IPR008197	WAP_dom	0.116613700849128	-2.14888850897445	8	1	0.00471698113207547	212	13788	66107	Wfdc21
IPR003645	Fol_N	0.116613700849128	-2.14888850897445	8	1	0.00471698113207547	212	13788	14314	Fstl1
IPR000276	GPCR_Rhodpsn	0.123967807014722	-2.08773336793345	171	5	0.0235849056603774	212	13788	233571,12267,80885,12273,80910	P2ry6,C3ar1,Hcar2,C5ar1,Gpr84
IPR017452	GPCR_Rhodpsn_7TM	0.126186309659031	-2.06999581606675	172	5	0.0235849056603774	212	13788	80885,12267,233571,80910,12273	Hcar2,C3ar1,P2ry6,Gpr84,C5ar1
IPR001370	BIR_rpt	0.130204259304466	-2.03865083619078	9	1	0.00471698113207547	212	13788	11796	Birc3
IPR016129	Caspase_his_AS	0.130204259304466	-2.03865083619078	9	1	0.00471698113207547	212	13788	12363	Casp4
IPR000566	Lipocln_cytosolic_FA-bd_dom	0.130204259304466	-2.03865083619078	9	1	0.00471698113207547	212	13788	16819	Lcn2
IPR039421	Type_I_exporter	0.130204259304466	-2.03865083619078	9	1	0.00471698113207547	212	13788	21354	Tap1
IPR002939	DnaJ_C	0.130204259304466	-2.03865083619078	9	1	0.00471698113207547	212	13788	81489	Dnajb1
IPR006011	Syntaxin_N	0.130204259304466	-2.03865083619078	9	1	0.00471698113207547	212	13788	74732	Stx11
IPR033139	Caspase_cys_AS	0.130204259304466	-2.03865083619078	9	1	0.00471698113207547	212	13788	12363	Casp4
IPR002138	Pept_C14_p10	0.130204259304466	-2.03865083619078	9	1	0.00471698113207547	212	13788	12363	Casp4
IPR008971	HSP40/DnaJ_pept-bd	0.130204259304466	-2.03865083619078	9	1	0.00471698113207547	212	13788	81489	Dnajb1
IPR041679	DNA2/NAM7-like_AAA	0.130204259304466	-2.03865083619078	9	1	0.00471698113207547	212	13788	98999	Znfx1
IPR008930	Terpenoid_cyclase/PrenylTrfase	0.130204259304466	-2.03865083619078	9	1	0.00471698113207547	212	13788	232345	A2m
IPR001304	C-type_lectin-like	0.130842160263072	-2.03376356572469	41	2	0.00943396226415094	212	13788	20339,20344	Sele,Selp
IPR033739	M10A_MMP	0.143586703386292	-1.94081622145815	10	1	0.00471698113207547	212	13788	17394	Mmp8
IPR020837	Fibrinogen_CS	0.143586703386292	-1.94081622145815	10	1	0.00471698113207547	212	13788	57875	Angptl4
IPR000539	Frizzled/Smoothened_TM	0.143586703386292	-1.94081622145815	10	1	0.00471698113207547	212	13788	14366	Fzd4
IPR012674	Calycin	0.143586703386292	-1.94081622145815	10	1	0.00471698113207547	212	13788	16819	Lcn2
IPR007237	CD20-like	0.143586703386292	-1.94081622145815	10	1	0.00471698113207547	212	13788	68774	Ms4a6d
IPR003096	SM22_calponin	0.143586703386292	-1.94081622145815	10	1	0.00471698113207547	212	13788	21346	Tagln2
IPR001818	Pept_M10_metallopeptidase	0.143586703386292	-1.94081622145815	10	1	0.00471698113207547	212	13788	17394	Mmp8
IPR021190	Pept_M10A	0.143586703386292	-1.94081622145815	10	1	0.00471698113207547	212	13788	17394	Mmp8
IPR001079	Galectin_CRD	0.143586703386292	-1.94081622145815	10	1	0.00471698113207547	212	13788	16859	Lgals9
IPR001841	Znf_RING	0.144030079976985	-1.93773311249129	230	6	0.0283018867924528	212	13788	384309,209200,209387,11796,217069,20128	Trim56,Dtx3l,Trim30d,Birc3,Trim25,Trim30a
IPR001683	Phox	0.151971977197762	-1.88405913567339	45	2	0.00943396226415094	212	13788	17969,170755	Ncf1,Sgk3
IPR036772	SRCR-like_dom_sf	0.156764205116723	-1.85301248082089	11	1	0.00471698113207547	212	13788	20288	Msr1
IPR027413	GROEL-like_equatorial_sf	0.156764205116723	-1.85301248082089	11	1	0.00471698113207547	212	13788	241950	Bbs12
IPR017448	SRCR-like_dom	0.156764205116723	-1.85301248082089	11	1	0.00471698113207547	212	13788	20288	Msr1
IPR001190	SRCR	0.156764205116723	-1.85301248082089	11	1	0.00471698113207547	212	13788	20288	Msr1
IPR036871	PX_dom_sf	0.16822709395627	-1.78244046263037	48	2	0.00943396226415094	212	13788	17969,170755	Ncf1,Sgk3
IPR027409	GroEL-like_apical_dom_sf	0.169739888401433	-1.77348808190852	12	1	0.00471698113207547	212	13788	241950	Bbs12
IPR029047	HSP70_peptide-bd_sf	0.169739888401433	-1.77348808190852	12	1	0.00471698113207547	212	13788	14828	Hspa5
IPR008972	Cupredoxin	0.169739888401433	-1.77348808190852	12	1	0.00471698113207547	212	13788	12870	Cp
IPR002423	Cpn60/TCP-1	0.169739888401433	-1.77348808190852	12	1	0.00471698113207547	212	13788	241950	Bbs12
IPR017927	FAD-bd_FR_type	0.169739888401433	-1.77348808190852	12	1	0.00471698113207547	212	13788	13058	Cybb
IPR039261	FNR_nucleotide-bd	0.169739888401433	-1.77348808190852	12	1	0.00471698113207547	212	13788	13058	Cybb
IPR029048	HSP70_C_sf	0.169739888401433	-1.77348808190852	12	1	0.00471698113207547	212	13788	14828	Hspa5
IPR006026	Peptidase_Metallo	0.169739888401433	-1.77348808190852	12	1	0.00471698113207547	212	13788	17394	Mmp8
IPR027410	TCP-1-like_intermed_sf	0.169739888401433	-1.77348808190852	12	1	0.00471698113207547	212	13788	241950	Bbs12
IPR017938	Riboflavin_synthase-like_b-brl	0.169739888401433	-1.77348808190852	12	1	0.00471698113207547	212	13788	13058	Cybb
IPR001881	EGF-like_Ca-bd_dom	0.172203637178685	-1.75907756538413	93	3	0.0141509433962264	212	13788	21825,20344,20339	Thbs1,Selp,Sele
IPR000961	AGC-kinase_C	0.179222260488968	-1.71912856467754	50	2	0.00943396226415094	212	13788	20393,170755	Sgk1,Sgk3
IPR003112	Olfac-like_dom	0.182516829721871	-1.70091289255729	13	1	0.00471698113207547	212	13788	320078	Olfml2b
IPR013126	Hsp_70_fam	0.182516829721871	-1.70091289255729	13	1	0.00471698113207547	212	13788	14828	Hspa5
IPR003585	Neurexin-like	0.182516829721871	-1.70091289255729	13	1	0.00471698113207547	212	13788	20971	Sdc4
IPR006012	Syntaxin/epimorphin_CS	0.182516829721871	-1.70091289255729	13	1	0.00471698113207547	212	13788	74732	Stx11
IPR023152	RasGAP_CS	0.182516829721871	-1.70091289255729	13	1	0.00471698113207547	212	13788	29875	Iqgap1
IPR018181	Heat_shock_70_CS	0.182516829721871	-1.70091289255729	13	1	0.00471698113207547	212	13788	14828	Hspa5
IPR016186	C-type_lectin-like/link_sf	0.184760695367526	-1.68869382980089	51	2	0.00943396226415094	212	13788	20339,20344	Sele,Selp
IPR001606	ARID_dom	0.195098058910519	-1.63425298060544	14	1	0.00471698113207547	212	13788	71371	Arid5b
IPR001936	RasGAP_dom	0.195098058910519	-1.63425298060544	14	1	0.00471698113207547	212	13788	29875	Iqgap1
IPR010989	SNARE	0.195098058910519	-1.63425298060544	14	1	0.00471698113207547	212	13788	74732	Stx11
IPR003323	OTU_dom	0.195098058910519	-1.63425298060544	14	1	0.00471698113207547	212	13788	21929	Tnfaip3
IPR024066	RGS_subdom1/3	0.195098058910519	-1.63425298060544	14	1	0.00471698113207547	212	13788	19734	Rgs16
IPR037103	Tubulin/FtsZ_C_sf	0.195098058910519	-1.63425298060544	14	1	0.00471698113207547	212	13788	67951	Tubb6
IPR036431	ARID_dom_sf	0.195098058910519	-1.63425298060544	14	1	0.00471698113207547	212	13788	71371	Arid5b
IPR008160	Collagen	0.201514318831282	-1.6018948389227	54	2	0.00943396226415094	212	13788	20288,12826	Msr1,Col4a1
IPR038765	Papain-like_cys_pep_sf	0.207191506592464	-1.57411176078609	102	3	0.0141509433962264	212	13788	24110,21817,13024	Usp18,Tgm2,Ctla2a
IPR018316	Tubulin/FtsZ_2-layer-sand-dom	0.20748655981365	-1.57268871339159	15	1	0.00471698113207547	212	13788	67951	Tubb6
IPR015526	Frizzled/SFRP	0.20748655981365	-1.57268871339159	15	1	0.00471698113207547	212	13788	14366	Fzd4
IPR023795	Serpin_CS	0.20748655981365	-1.57268871339159	15	1	0.00471698113207547	212	13788	238393	Serpina3f
IPR004367	Cyclin_C-dom	0.20748655981365	-1.57268871339159	15	1	0.00471698113207547	212	13788	12444	Ccnd2
IPR039361	Cyclin	0.20748655981365	-1.57268871339159	15	1	0.00471698113207547	212	13788	12444	Ccnd2
IPR013761	SAM/pointed_sf	0.215178074681169	-1.5362893393368	104	3	0.0141509433962264	212	13788	53608,209086,16706	Map3k6,Samd9l,Ksr1
IPR017975	Tubulin_CS	0.21968527101683	-1.51555934318246	16	1	0.00471698113207547	212	13788	67951	Tubb6
IPR023123	Tubulin_C	0.21968527101683	-1.51555934318246	16	1	0.00471698113207547	212	13788	67951	Tubb6
IPR008280	Tub_FtsZ_C	0.21968527101683	-1.51555934318246	16	1	0.00471698113207547	212	13788	67951	Tubb6
IPR000217	Tubulin	0.21968527101683	-1.51555934318246	16	1	0.00471698113207547	212	13788	67951	Tubb6
IPR003008	Tubulin_FtsZ_GTPase	0.21968527101683	-1.51555934318246	16	1	0.00471698113207547	212	13788	67951	Tubb6
IPR006586	ADAM_Cys-rich	0.231697086481564	-1.46232442215216	17	1	0.00471698113207547	212	13788	11504	Adamts1
IPR042185	Serpin_sf_2	0.231697086481564	-1.46232442215216	17	1	0.00471698113207547	212	13788	238393	Serpina3f
IPR000215	Serpin_fam	0.231697086481564	-1.46232442215216	17	1	0.00471698113207547	212	13788	238393	Serpina3f
IPR036186	Serpin_sf	0.231697086481564	-1.46232442215216	17	1	0.00471698113207547	212	13788	238393	Serpina3f
IPR036525	Tubulin/FtsZ_GTPase_sf	0.231697086481564	-1.46232442215216	17	1	0.00471698113207547	212	13788	67951	Tubb6
IPR000798	Ez/rad/moesin-like	0.231697086481564	-1.46232442215216	17	1	0.00471698113207547	212	13788	17698	Msn
IPR000408	Reg_chr_condens	0.231697086481564	-1.46232442215216	17	1	0.00471698113207547	212	13788	67138	Herc6
IPR042178	Serpin_sf_1	0.231697086481564	-1.46232442215216	17	1	0.00471698113207547	212	13788	238393	Serpina3f
IPR023796	Serpin_dom	0.231697086481564	-1.46232442215216	17	1	0.00471698113207547	212	13788	238393	Serpina3f
IPR013083	Znf_RING/FYVE/PHD	0.235423569728348	-1.44636896287962	382	8	0.0377358490566038	212	13788	209387,209200,236451,219132,384309,20128,217069,11796	Trim30d,Dtx3l,Phf11b,Phf11d,Trim56,Trim30a,Trim25,Birc3
IPR003961	FN3_dom	0.23895260274274	-1.43149006160156	162	4	0.0188679245283019	212	13788	74144,12983,16190,18414	Robo4,Csf2rb,Il4ra,Osmr
IPR009091	RCC1/BLIP-II	0.243524856256329	-1.41253626258777	18	1	0.00471698113207547	212	13788	67138	Herc6
IPR006574	PRY	0.243524856256329	-1.41253626258777	18	1	0.00471698113207547	212	13788	217069	Trim25
IPR036116	FN3_sf	0.245607544895994	-1.40402036292045	164	4	0.0188679245283019	212	13788	16190,18414,74144,12983	Il4ra,Osmr,Robo4,Csf2rb
IPR000418	Ets_dom	0.255171387151709	-1.36581985310883	19	1	0.00471698113207547	212	13788	20375	Spi1
IPR008978	HSP20-like_chaperone	0.255171387151709	-1.36581985310883	19	1	0.00471698113207547	212	13788	15507	Hspb1
IPR000591	DEP_dom	0.255171387151709	-1.36581985310883	19	1	0.00471698113207547	212	13788	56193	Plek
IPR035897	Toll_tir_struct_dom_sf	0.255171387151709	-1.36581985310883	19	1	0.00471698113207547	212	13788	83490	Pik3ap1
IPR020067	Frizzled_dom	0.255171387151709	-1.36581985310883	19	1	0.00471698113207547	212	13788	14366	Fzd4
IPR001134	Netrin_domain	0.255171387151709	-1.36581985310883	19	1	0.00471698113207547	212	13788	21857	Timp1
IPR036790	Frizzled_dom_sf	0.255171387151709	-1.36581985310883	19	1	0.00471698113207547	212	13788	14366	Fzd4
IPR000742	EGF-like_dom	0.255666118595186	-1.36388290998078	167	4	0.0188679245283019	212	13788	20344,21825,20339,19225	Selp,Thbs1,Sele,Ptgs2
IPR008271	Ser/Thr_kinase_AS	0.256892080785904	-1.35909920139864	278	6	0.0283018867924528	212	13788	20393,170755,16706,26410,19766,53608	Sgk1,Sgk3,Ksr1,Map3k8,Ripk1,Map3k6
IPR002181	Fibrinogen_a/b/g_C_dom	0.26663944336455	-1.32185793257653	20	1	0.00471698113207547	212	13788	57875	Angptl4
IPR036056	Fibrinogen-like_C	0.26663944336455	-1.32185793257653	20	1	0.00471698113207547	212	13788	57875	Angptl4
IPR008993	TIMP-like_OB-fold	0.26663944336455	-1.32185793257653	20	1	0.00471698113207547	212	13788	21857	Timp1
IPR003954	RRM_dom_euk	0.277931747109958	-1.28037970942795	21	1	0.00471698113207547	212	13788	170791	Rbm39
IPR036640	ABC1_TM_sf	0.277931747109958	-1.28037970942795	21	1	0.00471698113207547	212	13788	21354	Tap1
IPR018957	Znf_C3HC4_RING-type	0.277931747109958	-1.28037970942795	21	1	0.00471698113207547	212	13788	209387	Trim30d
IPR005135	Endo/exonuclease/phosphatase	0.289050979304921	-1.24115220744721	22	1	0.00471698113207547	212	13788	12457	Noct
IPR011527	ABC1_TM_dom	0.289050979304921	-1.24115220744721	22	1	0.00471698113207547	212	13788	21354	Tap1
IPR001314	Peptidase_S1A	0.289050979304921	-1.24115220744721	22	1	0.00471698113207547	212	13788	15439	Hp
IPR040079	Glutathione_S-Trfase	0.299999780150374	-1.20397353715829	23	1	0.00471698113207547	212	13788	29876	Clic4
IPR019747	FERM_CS	0.299999780150374	-1.20397353715829	23	1	0.00471698113207547	212	13788	17698	Msn
IPR018253	DnaJ_domain_CS	0.299999780150374	-1.20397353715829	23	1	0.00471698113207547	212	13788	81489	Dnajb1
IPR001007	VWF_dom	0.299999780150374	-1.20397353715829	23	1	0.00471698113207547	212	13788	21825	Thbs1
IPR035992	Ricin_B-like_lectins	0.299999780150374	-1.20397353715829	23	1	0.00471698113207547	212	13788	11630	Crybg1
IPR001715	CH-domain	0.309618371132291	-1.17241480074442	73	2	0.00943396226415094	212	13788	29875,21346	Iqgap1,Tagln2
IPR001254	Trypsin_dom	0.31078074974342	-1.16866760016935	24	1	0.00471698113207547	212	13788	15439	Hp
IPR003968	K_chnl_volt-dep_Kv	0.31078074974342	-1.16866760016935	24	1	0.00471698113207547	212	13788	16493	Kcna5
IPR018980	FERM_PH-like_C	0.31078074974342	-1.16866760016935	24	1	0.00471698113207547	212	13788	17698	Msn
IPR000727	T_SNARE_dom	0.31078074974342	-1.16866760016935	24	1	0.00471698113207547	212	13788	74732	Stx11
IPR036872	CH_dom_sf	0.320952025338604	-1.13646362079527	75	2	0.00943396226415094	212	13788	21346,29875	Tagln2,Iqgap1
IPR036036	SOCS_box-like_dom_sf	0.321396448761393	-1.13507987501981	25	1	0.00471698113207547	212	13788	12702	Socs3
IPR010987	Glutathione-S-Trfase_C-like	0.321396448761393	-1.13507987501981	25	1	0.00471698113207547	212	13788	29876	Clic4
IPR036691	Endo/exonu/phosph_ase_sf	0.321396448761393	-1.13507987501981	25	1	0.00471698113207547	212	13788	12457	Noct
IPR000719	Prot_kinase_dom	0.330652625440338	-1.10668692465304	425	8	0.0377358490566038	212	13788	20393,73914,53608,19766,26410,16706,170755,211770	Sgk1,Irak3,Map3k6,Ripk1,Map3k8,Ksr1,Sgk3,Trib1
IPR018979	FERM_N	0.331849398892315	-1.10307403077556	26	1	0.00471698113207547	212	13788	17698	Msn
IPR000569	HECT_dom	0.342142083640393	-1.07252917895376	27	1	0.00471698113207547	212	13788	67138	Herc6
IPR035983	Hect_E3_ubiquitin_ligase	0.342142083640393	-1.07252917895376	27	1	0.00471698113207547	212	13788	67138	Herc6
IPR000772	Ricin_B_lectin	0.342142083640393	-1.07252917895376	27	1	0.00471698113207547	212	13788	11630	Crybg1
IPR006671	Cyclin_N	0.342142083640393	-1.07252917895376	27	1	0.00471698113207547	212	13788	12444	Ccnd2
IPR001496	SOCS_box	0.352276948715653	-1.04333762661397	28	1	0.00471698113207547	212	13788	12702	Socs3
IPR028325	VG_K_chnl	0.352276948715653	-1.04333762661397	28	1	0.00471698113207547	212	13788	16493	Kcna5
IPR008936	Rho_GTPase_activation_prot	0.360212413642687	-1.02106138363955	82	2	0.00943396226415094	212	13788	18708,29875	Pik3r1,Iqgap1
IPR036058	Kazal_dom_sf	0.362256402702693	-1.0154030231199	29	1	0.00471698113207547	212	13788	14314	Fstl1
IPR013032	EGF-like_CS	0.369243525036324	-0.996298893171048	141	3	0.0141509433962264	212	13788	20339,20344,21825	Sele,Selp,Thbs1
IPR000980	SH2	0.371283842198049	-0.990788435583993	84	2	0.00943396226415094	212	13788	12702,18708	Socs3,Pik3r1
IPR009003	Peptidase_S1_PA	0.372082817606877	-0.988638821511445	30	1	0.00471698113207547	212	13788	15439	Hp
IPR016137	RGS	0.372082817606877	-0.988638821511445	30	1	0.00471698113207547	212	13788	19734	Rgs16
IPR002350	Kazal_dom	0.381758529384152	-0.962966992279943	31	1	0.00471698113207547	212	13788	14314	Fstl1
IPR036855	Znf_CCCH_sf	0.381758529384152	-0.962966992279943	31	1	0.00471698113207547	212	13788	22695	Zfp36
IPR013763	Cyclin-like	0.391285838528314	-0.938316941250436	32	1	0.00471698113207547	212	13788	12444	Ccnd2
IPR036305	RGS_sf	0.391285838528314	-0.938316941250436	32	1	0.00471698113207547	212	13788	19734	Rgs16
IPR011042	6-blade_b-propeller_TolB-like	0.391285838528314	-0.938316941250436	32	1	0.00471698113207547	212	13788	384309	Trim56
IPR036860	SH2_dom_sf	0.398615637630012	-0.919757640588097	89	2	0.00943396226415094	212	13788	18708,12702	Pik3r1,Socs3
IPR036282	Glutathione-S-Trfase_C_sf	0.409904276524705	-0.891831618433552	34	1	0.00471698113207547	212	13788	29876	Clic4
IPR012677	Nucleotide-bd_a/b_plait_sf	0.411595484779233	-0.887714245006531	212	4	0.0188679245283019	212	13788	170791,245945,209200,547253	Rbm39,Rbm47,Dtx3l,Parp14
IPR011009	Kinase-like_dom_sf	0.412349852587705	-0.885883133195975	460	8	0.0377358490566038	212	13788	73914,20393,19766,26410,53608,211770,170755,16706	Irak3,Sgk1,Ripk1,Map3k8,Map3k6,Trib1,Sgk3,Ksr1
IPR013151	Immunoglobulin	0.418999833708134	-0.86988475593804	35	1	0.00471698113207547	212	13788	22329	Vcam1
IPR036915	Cyclin-like_sf	0.427955845860267	-0.848735252599979	36	1	0.00471698113207547	212	13788	12444	Ccnd2
IPR000242	PTPase_domain	0.427955845860267	-0.848735252599979	36	1	0.00471698113207547	212	13788	19246	Ptpn1
IPR017871	ABC_transporter_CS	0.445457726454371	-0.80865292668727	38	1	0.00471698113207547	212	13788	21354	Tap1
IPR003439	ABC_transporter-like	0.46242657995712	-0.771267480669803	40	1	0.00471698113207547	212	13788	21354	Tap1
IPR000210	BTB/POZ_dom	0.467503566775492	-0.760348300816207	165	3	0.0141509433962264	212	13788	12013,235320,16493	Bach1,Zbtb16,Kcna5
IPR017981	GPCR_2-like	0.47887856534138	-0.736308230744706	42	1	0.00471698113207547	212	13788	14366	Fzd4
IPR009071	HMG_box_dom	0.47887856534138	-0.736308230744706	42	1	0.00471698113207547	212	13788	20666	Sox11
IPR000299	FERM_domain	0.47887856534138	-0.736308230744706	42	1	0.00471698113207547	212	13788	17698	Msn
IPR019748	FERM_central	0.47887856534138	-0.736308230744706	42	1	0.00471698113207547	212	13788	17698	Msn
IPR036910	HMG_box_dom_sf	0.48691564843464	-0.719664377401239	43	1	0.00471698113207547	212	13788	20666	Sox11
IPR035963	FERM_2	0.494829353955106	-0.703542315334398	44	1	0.00471698113207547	212	13788	17698	Msn
IPR002048	EF_hand_dom	0.49494289175136	-0.703312893268373	172	3	0.0141509433962264	212	13788	20202,14314,20201	S100a9,Fstl1,S100a8
IPR011333	SKP1/BTB/POZ_sf	0.49494289175136	-0.703312893268373	172	3	0.0141509433962264	212	13788	12013,16493,235320	Bach1,Kcna5,Zbtb16
IPR018200	USP_CS	0.502621567065493	-0.687917743799477	45	1	0.00471698113207547	212	13788	24110	Usp18
IPR036869	J_dom_sf	0.502621567065493	-0.687917743799477	45	1	0.00471698113207547	212	13788	81489	Dnajb1
IPR019749	Band_41_domain	0.502621567065493	-0.687917743799477	45	1	0.00471698113207547	212	13788	17698	Msn
IPR001623	DnaJ_domain	0.502621567065493	-0.687917743799477	45	1	0.00471698113207547	212	13788	81489	Dnajb1
IPR001245	Ser-Thr/Tyr_kinase_cat_dom	0.506576365519963	-0.680080195641497	110	2	0.00943396226415094	212	13788	16706,19766	Ksr1,Ripk1
IPR013098	Ig_I-set	0.516195840442764	-0.661269049764254	112	2	0.00943396226415094	212	13788	22329,74144	Vcam1,Robo4
IPR003131	T1-type_BTB	0.517848913653826	-0.658071751750307	47	1	0.00471698113207547	212	13788	16493	Kcna5
IPR014352	FERM/acyl-CoA-bd_prot_sf	0.517848913653826	-0.658071751750307	47	1	0.00471698113207547	212	13788	17698	Msn
IPR013026	TPR-contain_dom	0.520959040754331	-0.652083856913591	113	2	0.00943396226415094	212	13788	667370,15958	Ifit3b,Ifit2
IPR001394	Peptidase_C19_UCH	0.52528767577829	-0.643809212599003	48	1	0.00471698113207547	212	13788	24110	Usp18
IPR001202	WW_dom	0.52528767577829	-0.643809212599003	48	1	0.00471698113207547	212	13788	29875	Iqgap1
IPR019734	TPR_repeat	0.525690970528965	-0.643041747395238	114	2	0.00943396226415094	212	13788	667370,15958	Ifit3b,Ifit2
IPR001791	Laminin_G	0.532612203614118	-0.629961692582577	49	1	0.00471698113207547	212	13788	21825	Thbs1
IPR036028	SH3-like_dom_sf	0.536592393969826	-0.622516515578911	183	3	0.0141509433962264	212	13788	23880,18708,17969	Fyb,Pik3r1,Ncf1
IPR028889	USP_dom	0.539824243286736	-0.616511667797362	50	1	0.00471698113207547	212	13788	24110	Usp18
IPR001452	SH3_domain	0.562065396545002	-0.576137071899128	190	3	0.0141509433962264	212	13788	17969,18708,23880	Ncf1,Pik3r1,Fyb
IPR027359	Volt_channel_dom_sf	0.574256393769147	-0.55467930335363	55	1	0.00471698113207547	212	13788	16493	Kcna5
IPR003595	Tyr_Pase_cat	0.58730004256471	-0.532219443978424	57	1	0.00471698113207547	212	13788	19246	Ptpn1
IPR000198	RhoGAP_dom	0.599945896178751	-0.510915800867238	59	1	0.00471698113207547	212	13788	18708	Pik3r1
IPR011992	EF-hand-dom_pair	0.610397580122372	-0.493644763432639	204	3	0.0141509433962264	212	13788	20202,14314,20201	S100a9,Fstl1,S100a8
IPR007110	Ig-like_dom	0.619532717743669	-0.478789766161954	277	4	0.0188679245283019	212	13788	15894,74144,80719,22329	Icam1,Robo4,Igsf6,Vcam1
IPR016130	Tyr_Pase_AS	0.629898528989577	-0.462196537664844	64	1	0.00471698113207547	212	13788	19246	Ptpn1
IPR002219	PE/DAG-bd	0.635615631281821	-0.453161251667572	65	1	0.00471698113207547	212	13788	16706	Ksr1
IPR036179	Ig-like_dom_sf	0.657964800694227	-0.418603843473369	291	4	0.0188679245283019	212	13788	80719,22329,74144,15894	Igsf6,Vcam1,Robo4,Icam1
IPR000048	IQ_motif_EF-hand-BS	0.662909180571271	-0.411117280726343	70	1	0.00471698113207547	212	13788	29875	Iqgap1
IPR000387	TYR_PHOSPHATASE_dom	0.678298360384749	-0.388168028275028	73	1	0.00471698113207547	212	13788	19246	Ptpn1
IPR011598	bHLH_dom	0.692988142045872	-0.366742390983548	76	1	0.00471698113207547	212	13788	17122	Mxd4
IPR036638	HLH_DNA-bd_sf	0.707010167622951	-0.34671023182695	79	1	0.00471698113207547	212	13788	17122	Mxd4
IPR001660	SAM	0.711541048377991	-0.340322170385554	80	1	0.00471698113207547	212	13788	209086	Samd9l
IPR003599	Ig_sub	0.717635031292919	-0.331794152131251	240	3	0.0141509433962264	212	13788	22329,74144,15894	Vcam1,Robo4,Icam1
IPR003598	Ig_sub2	0.727527270245256	-0.318103795765826	166	2	0.00943396226415094	212	13788	22329,74144	Vcam1,Robo4
IPR005821	Ion_trans_dom	0.733170457175467	-0.310377056824189	85	1	0.00471698113207547	212	13788	16493	Kcna5
IPR001965	Znf_PHD	0.737298594314139	-0.304762320520102	86	1	0.00471698113207547	212	13788	219132	Phf11d
IPR029021	Prot-tyrosine_phosphatase-like	0.753185111763782	-0.283444249038446	90	1	0.00471698113207547	212	13788	19246	Ptpn1
IPR000504	RRM_dom	0.783332704415564	-0.244197763386113	186	2	0.00943396226415094	212	13788	245945,170791	Rbm47,Rbm39
IPR036249	Thioredoxin-like_sf	0.792111792134775	-0.23305274544335	101	1	0.00471698113207547	212	13788	29876	Clic4
IPR011990	TPR-like_helical_dom_sf	0.800367503531514	-0.222684277382238	193	2	0.00943396226415094	212	13788	15958,667370	Ifit2,Ifit3b
IPR029063	SAM-dependent_MTases	0.813635617445405	-0.206242657618233	108	1	0.00471698113207547	212	13788	101867	Rrp8
IPR035979	RBD_domain_sf	0.836898454793391	-0.178052536290585	210	2	0.00943396226415094	212	13788	245945,170791	Rbm47,Rbm39
IPR003593	AAA+_ATPase	0.845498023978555	-0.167829447750249	120	1	0.00471698113207547	212	13788	21354	Tap1
IPR011011	Znf_FYVE_PHD	0.854864027471284	-0.156812854889666	124	1	0.00471698113207547	212	13788	219132	Phf11d
IPR001478	PDZ	0.87970431414706	-0.128169434623836	136	1	0.00471698113207547	212	13788	20650	Sntb2
IPR018247	EF_Hand_1_Ca_BS	0.87970431414706	-0.128169434623836	136	1	0.00471698113207547	212	13788	20201	S100a8
IPR036034	PDZ_sf	0.885222300929919	-0.12191647802507	139	1	0.00471698113207547	212	13788	20650	Sntb2
IPR017441	Protein_kinase_ATP_BS	0.88630890176624	-0.120689741548811	330	3	0.0141509433962264	212	13788	20393,170755,53608	Sgk1,Sgk3,Map3k6
IPR001849	PH_domain	0.891092260461732	-0.115307309776861	243	2	0.00943396226415094	212	13788	20650,56193	Sntb2,Plek
IPR011993	PH-like_dom_sf	0.926041601698362	-0.0768361191049796	369	3	0.0141509433962264	212	13788	20650,17698,56193	Sntb2,Msn,Plek
IPR001611	Leu-rich_rpt	0.948418792769631	-0.0529591097514075	190	1	0.00471698113207547	212	13788	12475	Cd14
IPR032675	LRR_dom_sf	0.970724757975585	-0.0297123133089126	226	1	0.00471698113207547	212	13788	12475	Cd14
IPR036051	KRAB_dom_sf	0.977957640354048	-0.022288922406757	244	1	0.00471698113207547	212	13788	230162	Zfp189
IPR001909	KRAB	0.979305808514225	-0.0209113169810101	248	1	0.00471698113207547	212	13788	230162	Zfp189
IPR036236	Znf_C2H2_sf	0.998188908021376	-0.00181273398855454	544	2	0.00943396226415094	212	13788	235320,230162	Zbtb16,Zfp189
IPR013087	Znf_C2H2_type	0.998860411808264	-0.00114023801609424	576	2	0.00943396226415094	212	13788	230162,235320	Zfp189,Zbtb16
IPR013164	Cadherin_N	0.999999999974838	-2.51623707448125e-11	56	0	0	212	13788
IPR015797	NUDIX_hydrolase-like_dom_sf	0.999999999975612	-2.43882104987582e-11	24	0	0	212	13788
IPR005828	MFS_sugar_transport-like	0.999999999975612	-2.43882104987582e-11	24	0	0	212	13788
IPR029052	Metallo-depent_PP-like	0.999999999975612	-2.43882104987582e-11	24	0	0	212	13788
IPR041569	AAA_lid_3	0.999999999975612	-2.43882104987582e-11	24	0	0	212	13788
IPR002999	Tudor	0.999999999975612	-2.43882104987582e-11	24	0	0	212	13788
IPR036361	SAP_dom_sf	0.999999999975612	-2.43882104987582e-11	24	0	0	212	13788
IPR002165	Plexin_repeat	0.999999999975612	-2.43882104987582e-11	24	0	0	212	13788
IPR018499	Tetraspanin/Peripherin	0.999999999975612	-2.43882104987582e-11	24	0	0	212	13788
IPR023415	LDLR_class-A_CS	0.999999999975612	-2.43882104987582e-11	24	0	0	212	13788
IPR005829	Sugar_transporter_CS	0.999999999975612	-2.43882104987582e-11	24	0	0	212	13788
IPR004843	Calcineurin-like_PHP_ApaH	0.999999999975612	-2.43882104987582e-11	24	0	0	212	13788
IPR032443	RAWUL	0.99999999997838	-2.16196126230733e-11	7	0	0	212	13788
IPR036213	Calpain_III_sf	0.99999999997838	-2.16196126230733e-11	7	0	0	212	13788
IPR042236	PI3K_accessory_sf	0.99999999997838	-2.16196126230733e-11	7	0	0	212	13788
IPR003150	DNA-bd_RFX	0.99999999997838	-2.16196126230733e-11	7	0	0	212	13788
IPR003126	Znf_UBR	0.99999999997838	-2.16196126230733e-11	7	0	0	212	13788
IPR036815	14-3-3_dom_sf	0.99999999997838	-2.16196126230733e-11	7	0	0	212	13788
IPR023581	PD_growth_factor_CS	0.99999999997838	-2.16196126230733e-11	7	0	0	212	13788
IPR006638	Elp3/MiaB/NifB	0.99999999997838	-2.16196126230733e-11	7	0	0	212	13788
IPR000034	Laminin_IV	0.99999999997838	-2.16196126230733e-11	7	0	0	212	13788
IPR000308	14-3-3	0.99999999997838	-2.16196126230733e-11	7	0	0	212	13788
IPR004910	Yippee/Mis18/Cereblon	0.99999999997838	-2.16196126230733e-11	7	0	0	212	13788
IPR007728	Pre-SET_dom	0.99999999997838	-2.16196126230733e-11	7	0	0	212	13788
IPR013105	TPR_2	0.99999999997838	-2.16196126230733e-11	7	0	0	212	13788
IPR001067	Nuc_translocat	0.99999999997838	-2.16196126230733e-11	7	0	0	212	13788
IPR015048	DUF1899	0.99999999997838	-2.16196126230733e-11	7	0	0	212	13788
IPR002194	Chaperonin_TCP-1_CS	0.99999999997838	-2.16196126230733e-11	7	0	0	212	13788
IPR041667	Cupin_8	0.99999999997838	-2.16196126230733e-11	7	0	0	212	13788
IPR004821	Cyt_trans-like	0.99999999997838	-2.16196126230733e-11	7	0	0	212	13788
IPR011330	Glyco_hydro/deAcase_b/a-brl	0.99999999997838	-2.16196126230733e-11	7	0	0	212	13788
IPR002109	Glutaredoxin	0.99999999997838	-2.16196126230733e-11	7	0	0	212	13788
IPR015812	Integrin_bsu	0.99999999997838	-2.16196126230733e-11	7	0	0	212	13788
IPR028375	KA1/Ssp2_C	0.99999999997838	-2.16196126230733e-11	7	0	0	212	13788
IPR023332	Proteasome_alpha-type	0.99999999997838	-2.16196126230733e-11	7	0	0	212	13788
IPR024096	NO_sig/Golgi_transp_ligand-bd	0.99999999997838	-2.16196126230733e-11	7	0	0	212	13788
IPR024936	Cyclophilin-type_PPIase	0.99999999997838	-2.16196126230733e-11	7	0	0	212	13788
IPR006076	FAD-dep_OxRdtase	0.99999999997838	-2.16196126230733e-11	7	0	0	212	13788
IPR031328	Ephrin	0.99999999997838	-2.16196126230733e-11	7	0	0	212	13788
IPR002495	Glyco_trans_8	0.99999999997838	-2.16196126230733e-11	7	0	0	212	13788
IPR004156	OATP	0.99999999997838	-2.16196126230733e-11	7	0	0	212	13788
IPR016193	Cytidine_deaminase-like	0.99999999997838	-2.16196126230733e-11	7	0	0	212	13788
IPR015505	Coronin	0.99999999997838	-2.16196126230733e-11	7	0	0	212	13788
IPR017877	Myb-like_dom	0.99999999997838	-2.16196126230733e-11	7	0	0	212	13788
IPR020728	Bcl2_BH3_motif_CS	0.99999999997838	-2.16196126230733e-11	7	0	0	212	13788
IPR034182	Kexin/furin	0.99999999997838	-2.16196126230733e-11	7	0	0	212	13788
IPR030378	G_CP_dom	0.99999999997838	-2.16196126230733e-11	7	0	0	212	13788
IPR000800	Notch_dom	0.99999999997838	-2.16196126230733e-11	7	0	0	212	13788
IPR009053	Prefoldin	0.99999999997838	-2.16196126230733e-11	7	0	0	212	13788
IPR003618	TFIIS_cen_dom	0.99999999997838	-2.16196126230733e-11	7	0	0	212	13788
IPR014044	CAP_domain	0.99999999997838	-2.16196126230733e-11	7	0	0	212	13788
IPR000426	Proteasome_asu_N	0.99999999997838	-2.16196126230733e-11	7	0	0	212	13788
IPR038441	THAP_Znf_sf	0.99999999997838	-2.16196126230733e-11	7	0	0	212	13788
IPR008368	VDCC_gsu	0.99999999997838	-2.16196126230733e-11	7	0	0	212	13788
IPR002155	Thiolase	0.99999999997838	-2.16196126230733e-11	7	0	0	212	13788
IPR011017	TRASH_dom	0.99999999997838	-2.16196126230733e-11	7	0	0	212	13788
IPR027484	PInositol-4-P-5-kinase_N	0.99999999997838	-2.16196126230733e-11	7	0	0	212	13788
IPR016156	FAD/NAD-linked_Rdtase_dimer_sf	0.99999999997838	-2.16196126230733e-11	7	0	0	212	13788
IPR036072	MYSc_Myo1	0.99999999997838	-2.16196126230733e-11	7	0	0	212	13788
IPR006821	Intermed_filament_DNA-bd	0.99999999997838	-2.16196126230733e-11	7	0	0	212	13788
IPR010926	Myosin_TH1	0.99999999997838	-2.16196126230733e-11	7	0	0	212	13788
IPR003116	RBD_dom	0.99999999997838	-2.16196126230733e-11	7	0	0	212	13788
IPR003605	GS_dom	0.99999999997838	-2.16196126230733e-11	7	0	0	212	13788
IPR027995	Galactosyl_T_N	0.99999999997838	-2.16196126230733e-11	7	0	0	212	13788
IPR008598	Di19_Zn_binding_dom	0.99999999997838	-2.16196126230733e-11	7	0	0	212	13788
IPR003109	GoLoco_motif	0.99999999997838	-2.16196126230733e-11	7	0	0	212	13788
IPR036703	MOB_kinase_act_sf	0.99999999997838	-2.16196126230733e-11	7	0	0	212	13788
IPR003118	Pointed_dom	0.99999999997838	-2.16196126230733e-11	7	0	0	212	13788
IPR011498	Kelch_2	0.99999999997838	-2.16196126230733e-11	7	0	0	212	13788
IPR019765	Ephrin_CS	0.99999999997838	-2.16196126230733e-11	7	0	0	212	13788
IPR006903	RNA_pol_II-bd	0.99999999997838	-2.16196126230733e-11	7	0	0	212	13788
IPR004841	AA-permease/SLC12A_dom	0.99999999997838	-2.16196126230733e-11	7	0	0	212	13788
IPR001736	PLipase_D/transphosphatidylase	0.99999999997838	-2.16196126230733e-11	7	0	0	212	13788
IPR002884	P_dom	0.99999999997838	-2.16196126230733e-11	7	0	0	212	13788
IPR001678	MeTrfase_RsmB/NOP2	0.99999999997838	-2.16196126230733e-11	7	0	0	212	13788
IPR002233	ADR_fam	0.99999999997838	-2.16196126230733e-11	7	0	0	212	13788
IPR003859	Galactosyl_T	0.99999999997838	-2.16196126230733e-11	7	0	0	212	13788
IPR041020	PH_16	0.99999999997838	-2.16196126230733e-11	7	0	0	212	13788
IPR006615	Pept_C19_DUSP	0.99999999997838	-2.16196126230733e-11	7	0	0	212	13788
IPR000162	GPCR_3_mtglu_rcpt	0.99999999997838	-2.16196126230733e-11	7	0	0	212	13788
IPR019956	Ubiquitin	0.99999999997838	-2.16196126230733e-11	7	0	0	212	13788
IPR000804	Clathrin_sm-chain_CS	0.99999999997838	-2.16196126230733e-11	7	0	0	212	13788
IPR003392	Ptc/Disp	0.99999999997838	-2.16196126230733e-11	7	0	0	212	13788
IPR023409	14-3-3_CS	0.99999999997838	-2.16196126230733e-11	7	0	0	212	13788
IPR003958	CBFA_NFYB_domain	0.99999999997838	-2.16196126230733e-11	7	0	0	212	13788
IPR001930	Peptidase_M1	0.99999999997838	-2.16196126230733e-11	7	0	0	212	13788
IPR036575	TFIIS_cen_dom_sf	0.99999999997838	-2.16196126230733e-11	7	0	0	212	13788
IPR023410	14-3-3_domain	0.99999999997838	-2.16196126230733e-11	7	0	0	212	13788
IPR001283	CRISP-related	0.99999999997838	-2.16196126230733e-11	7	0	0	212	13788
IPR001345	PG/BPGM_mutase_AS	0.99999999997838	-2.16196126230733e-11	7	0	0	212	13788
IPR011051	RmlC_Cupin_sf	0.99999999997838	-2.16196126230733e-11	7	0	0	212	13788
IPR001562	Znf_Btk_motif	0.99999999997838	-2.16196126230733e-11	7	0	0	212	13788
IPR019577	SPARC/Testican_Ca-bd-dom	0.99999999997838	-2.16196126230733e-11	7	0	0	212	13788
IPR002052	DNA_methylase_N6_adenine_CS	0.99999999997838	-2.16196126230733e-11	7	0	0	212	13788
IPR003307	W2_domain	0.99999999997838	-2.16196126230733e-11	7	0	0	212	13788
IPR001298	Filamin/ABP280_rpt	0.99999999997838	-2.16196126230733e-11	7	0	0	212	13788
IPR001605	PH_dom-spectrin-type	0.99999999997838	-2.16196126230733e-11	7	0	0	212	13788
IPR003617	TFIIS/CRSP70_N_sub	0.99999999997838	-2.16196126230733e-11	7	0	0	212	13788
IPR002652	Importin-a_IBB	0.99999999997838	-2.16196126230733e-11	7	0	0	212	13788
IPR022682	Calpain_domain_III	0.99999999997838	-2.16196126230733e-11	7	0	0	212	13788
IPR003533	Doublecortin_dom	0.99999999997838	-2.16196126230733e-11	7	0	0	212	13788
IPR036723	Alpha-catenin/vinculin-like_sf	0.99999999997838	-2.16196126230733e-11	7	0	0	212	13788
IPR017878	TB_dom	0.99999999997838	-2.16196126230733e-11	7	0	0	212	13788
IPR013017	NHL_repeat_subgr	0.99999999997838	-2.16196126230733e-11	7	0	0	212	13788
IPR014743	Cl-channel_core	0.99999999997838	-2.16196126230733e-11	7	0	0	212	13788
IPR004181	Znf_MIZ	0.99999999997838	-2.16196126230733e-11	7	0	0	212	13788
IPR022683	Calpain_III	0.99999999997838	-2.16196126230733e-11	7	0	0	212	13788
IPR020610	Thiolase_AS	0.99999999997838	-2.16196126230733e-11	7	0	0	212	13788
IPR001807	Cl-channel_volt-gated	0.99999999997838	-2.16196126230733e-11	7	0	0	212	13788
IPR038550	GPCR_3_9-Cys_sf	0.99999999997838	-2.16196126230733e-11	7	0	0	212	13788
IPR009068	S15_NS1_RNA-bd	0.99999999997838	-2.16196126230733e-11	7	0	0	212	13788
IPR001258	NHL_repeat	0.99999999997838	-2.16196126230733e-11	7	0	0	212	13788
IPR017998	Chaperone_TCP-1	0.99999999997838	-2.16196126230733e-11	7	0	0	212	13788
IPR013216	Methyltransf_11	0.99999999997838	-2.16196126230733e-11	7	0	0	212	13788
IPR035940	CAP_sf	0.99999999997838	-2.16196126230733e-11	7	0	0	212	13788
IPR003653	Peptidase_C48_C	0.99999999997838	-2.16196126230733e-11	7	0	0	212	13788
IPR001382	Glyco_hydro_47	0.99999999997838	-2.16196126230733e-11	7	0	0	212	13788
IPR000294	GLA_domain	0.99999999997838	-2.16196126230733e-11	7	0	0	212	13788
IPR035952	Rhomboid-like_sf	0.99999999997838	-2.16196126230733e-11	7	0	0	212	13788
IPR015633	E2F	0.99999999997838	-2.16196126230733e-11	7	0	0	212	13788
IPR011500	GPCR_3_9-Cys_dom	0.99999999997838	-2.16196126230733e-11	7	0	0	212	13788
IPR001799	Ephrin_RBD	0.99999999997838	-2.16196126230733e-11	7	0	0	212	13788
IPR002420	PI3K_C2_dom	0.99999999997838	-2.16196126230733e-11	7	0	0	212	13788
IPR005301	MOB_kinase_act_fam	0.99999999997838	-2.16196126230733e-11	7	0	0	212	13788
IPR004875	DDE_SF_endonuclease_dom	0.99999999997838	-2.16196126230733e-11	7	0	0	212	13788
IPR015415	Vps4_C	0.99999999997838	-2.16196126230733e-11	7	0	0	212	13788
IPR013328	6PGD_dom2	0.99999999997838	-2.16196126230733e-11	7	0	0	212	13788
IPR033992	NKR-like_CTLD	0.99999999997838	-2.16196126230733e-11	7	0	0	212	13788
IPR038466	S8_pro-domain_sf	0.99999999997838	-2.16196126230733e-11	7	0	0	212	13788
IPR022764	Peptidase_S54_rhomboid_dom	0.99999999997838	-2.16196126230733e-11	7	0	0	212	13788
IPR006935	Helicase/UvrB_N	0.99999999997838	-2.16196126230733e-11	7	0	0	212	13788
IPR024928	E3_ub_ligase_SMURF1	0.99999999997838	-2.16196126230733e-11	7	0	0	212	13788
IPR008428	Chond_GalNAc	0.99999999997838	-2.16196126230733e-11	7	0	0	212	13788
IPR020864	MACPF	0.99999999997838	-2.16196126230733e-11	7	0	0	212	13788
IPR035972	GLA-like_dom_SF	0.99999999997838	-2.16196126230733e-11	7	0	0	212	13788
IPR018491	SLC12_C	0.99999999997838	-2.16196126230733e-11	7	0	0	212	13788
IPR002515	Znf_C2H2C	0.99999999997838	-2.16196126230733e-11	7	0	0	212	13788
IPR036026	Seven-hairpin_glycosidases	0.99999999997838	-2.16196126230733e-11	7	0	0	212	13788
IPR006630	La_HTH	0.99999999997838	-2.16196126230733e-11	7	0	0	212	13788
IPR004939	APC_su10/DOC_dom	0.99999999997838	-2.16196126230733e-11	7	0	0	212	13788
IPR032815	S8_pro-domain	0.99999999997838	-2.16196126230733e-11	7	0	0	212	13788
IPR034085	TOG	0.99999999997838	-2.16196126230733e-11	7	0	0	212	13788
IPR001759	Pentraxin-related	0.99999999997838	-2.16196126230733e-11	7	0	0	212	13788
IPR025714	Methyltranfer_dom	0.99999999997838	-2.16196126230733e-11	7	0	0	212	13788
IPR023362	PH-BEACH_dom	0.99999999997838	-2.16196126230733e-11	7	0	0	212	13788
IPR006600	HTH_CenpB_DNA-bd_dom	0.99999999997838	-2.16196126230733e-11	7	0	0	212	13788
IPR002498	PInositol-4-P-5-kinase_core	0.99999999997838	-2.16196126230733e-11	7	0	0	212	13788
IPR035927	DUSP-like_sf	0.99999999997838	-2.16196126230733e-11	7	0	0	212	13788
IPR014748	Enoyl-CoA_hydra_C	0.99999999997838	-2.16196126230733e-11	7	0	0	212	13788
IPR013769	Band3_cytoplasmic_dom	0.99999999997838	-2.16196126230733e-11	7	0	0	212	13788
IPR016635	AP_complex_ssu	0.99999999997838	-2.16196126230733e-11	7	0	0	212	13788
IPR006612	THAP_Znf	0.99999999997838	-2.16196126230733e-11	7	0	0	212	13788
IPR032455	Cadherin_C	0.999999999981624	-1.83763140820681e-11	41	0	0	212	13788
IPR009072	Histone-fold	0.999999999981624	-1.83763140820681e-11	41	0	0	212	13788
IPR000372	LRRNT	0.999999999981624	-1.83763140820681e-11	41	0	0	212	13788
IPR001487	Bromodomain	0.999999999981624	-1.83763140820681e-11	41	0	0	212	13788
IPR012337	RNaseH-like_sf	0.999999999981624	-1.83763140820681e-11	41	0	0	212	13788
IPR017096	BTB-kelch_protein	0.999999999981624	-1.83763140820681e-11	41	0	0	212	13788
IPR009060	UBA-like_sf	0.999999999982055	-1.79447304350071e-11	49	0	0	212	13788
IPR023578	Ras_GEF_dom_sf	0.999999999982395	-1.76047669832604e-11	27	0	0	212	13788
IPR036055	LDL_receptor-like_sf	0.999999999982395	-1.76047669832604e-11	27	0	0	212	13788
IPR001895	RASGEF_cat_dom	0.999999999982395	-1.76047669832604e-11	27	0	0	212	13788
IPR006594	LisH	0.999999999982395	-1.76047669832604e-11	27	0	0	212	13788
IPR031904	Cadherin_CBD	0.999999999982395	-1.76047669832604e-11	27	0	0	212	13788
IPR036396	Cyt_P450_sf	0.999999999983677	-1.63232860363464e-11	26	0	0	212	13788
IPR009000	Transl_B-barrel_sf	0.999999999983677	-1.63232860363464e-11	26	0	0	212	13788
IPR003960	ATPase_AAA_CS	0.999999999983677	-1.63232860363464e-11	26	0	0	212	13788
IPR003006	Ig/MHC_CS	0.999999999983677	-1.63232860363464e-11	26	0	0	212	13788
IPR041489	PDZ_6	0.999999999983677	-1.63232860363464e-11	26	0	0	212	13788
IPR006689	Small_GTPase_ARF/SAR	0.999999999983677	-1.63232860363464e-11	26	0	0	212	13788
IPR002172	LDrepeatLR_classA_rpt	0.999999999983677	-1.63232860363464e-11	26	0	0	212	13788
IPR008942	ENTH_VHS	0.999999999983677	-1.63232860363464e-11	26	0	0	212	13788
IPR001128	Cyt_P450	0.999999999983677	-1.63232860363464e-11	26	0	0	212	13788
IPR018159	Spectrin/alpha-actinin	0.999999999983677	-1.63232860363464e-11	26	0	0	212	13788
IPR001810	F-box_dom	0.999999999984787	-1.52135230080231e-11	55	0	0	212	13788
IPR035500	NHR-like_dom_sf	0.999999999984917	-1.50825896815368e-11	36	0	0	212	13788
IPR016201	PSI	0.999999999984917	-1.50825896815368e-11	36	0	0	212	13788
IPR042180	IF_rod_dom_coil1B	0.999999999984917	-1.50825896815368e-11	36	0	0	212	13788
IPR001628	Znf_hrmn_rcpt	0.999999999984917	-1.50825896815368e-11	36	0	0	212	13788
IPR016181	Acyl_CoA_acyltransferase	0.999999999984917	-1.50825896815368e-11	36	0	0	212	13788
IPR000536	Nucl_hrmn_rcpt_lig-bd	0.999999999984917	-1.50825896815368e-11	36	0	0	212	13788
IPR001331	GDS_CDC24_CS	0.999999999985003	-1.49973296320205e-11	23	0	0	212	13788
IPR036719	Neuro-gated_channel_TM_sf	0.999999999985003	-1.49973296320205e-11	23	0	0	212	13788
IPR031160	F_BAR	0.999999999985003	-1.49973296320205e-11	23	0	0	212	13788
IPR006201	Neur_channel	0.999999999985003	-1.49973296320205e-11	23	0	0	212	13788
IPR036873	Rhodanese-like_dom_sf	0.999999999985003	-1.49973296320205e-11	23	0	0	212	13788
IPR017946	PLC-like_Pdiesterase_TIM-brl	0.999999999985003	-1.49973296320205e-11	23	0	0	212	13788
IPR001251	CRAL-TRIO_dom	0.999999999985003	-1.49973296320205e-11	23	0	0	212	13788
IPR008952	Tetraspanin_EC2_sf	0.999999999985003	-1.49973296320205e-11	23	0	0	212	13788
IPR006029	Neurotrans-gated_channel_TM	0.999999999985003	-1.49973296320205e-11	23	0	0	212	13788
IPR006202	Neur_chan_lig-bd	0.999999999985003	-1.49973296320205e-11	23	0	0	212	13788
IPR008937	Ras-like_GEF	0.999999999985003	-1.49973296320205e-11	23	0	0	212	13788
IPR000717	PCI_dom	0.999999999985003	-1.49973296320205e-11	23	0	0	212	13788
IPR008253	Marvel	0.999999999985003	-1.49973296320205e-11	23	0	0	212	13788
IPR001766	Fork_head_dom	0.999999999985003	-1.49973296320205e-11	23	0	0	212	13788
IPR030456	TF_fork_head_CS_2	0.999999999985003	-1.49973296320205e-11	23	0	0	212	13788
IPR036734	Neur_chan_lig-bd_sf	0.999999999985003	-1.49973296320205e-11	23	0	0	212	13788
IPR018039	IF_conserved	0.999999999985003	-1.49973296320205e-11	23	0	0	212	13788
IPR000086	NUDIX_hydrolase_dom	0.999999999985003	-1.49973296320205e-11	23	0	0	212	13788
IPR001763	Rhodanese-like_dom	0.999999999985003	-1.49973296320205e-11	23	0	0	212	13788
IPR000182	GNAT_dom	0.999999999985003	-1.49973296320205e-11	23	0	0	212	13788
IPR018000	Neurotransmitter_ion_chnl_CS	0.999999999985003	-1.49973296320205e-11	23	0	0	212	13788
IPR000301	Tetraspanin	0.999999999985003	-1.49973296320205e-11	23	0	0	212	13788
IPR011989	ARM-like	0.999999999985923	-1.40767752734875e-11	170	0	0	212	13788
IPR018065	Ribosomal_L34e_CS	0.999999999986066	-1.39341576471663e-11	1	0	0	212	13788
IPR019312	CNOT11	0.999999999986066	-1.39341576471663e-11	1	0	0	212	13788
IPR040155	CEBPZ/Mak21-like	0.999999999986066	-1.39341576471663e-11	1	0	0	212	13788
IPR039158	SLC25A46	0.999999999986066	-1.39341576471663e-11	1	0	0	212	13788
IPR002987	NaCa_exhngr1	0.999999999986066	-1.39341576471663e-11	1	0	0	212	13788
IPR033062	CENP-B	0.999999999986066	-1.39341576471663e-11	1	0	0	212	13788
IPR027830	DUF4524	0.999999999986066	-1.39341576471663e-11	1	0	0	212	13788
IPR003994	UXT	0.999999999986066	-1.39341576471663e-11	1	0	0	212	13788
IPR026825	Vac14	0.999999999986066	-1.39341576471663e-11	1	0	0	212	13788
IPR038567	T_Elf1_sf	0.999999999986066	-1.39341576471663e-11	1	0	0	212	13788
IPR012955	CASP_C	0.999999999986066	-1.39341576471663e-11	1	0	0	212	13788
IPR016359	SPARC-like_p1	0.999999999986066	-1.39341576471663e-11	1	0	0	212	13788
IPR040850	Knl1_RWD_C	0.999999999986066	-1.39341576471663e-11	1	0	0	212	13788
IPR029625	FAM169	0.999999999986066	-1.39341576471663e-11	1	0	0	212	13788
IPR026120	TMEM11	0.999999999986066	-1.39341576471663e-11	1	0	0	212	13788
IPR042154	Death_UNC5C	0.999999999986066	-1.39341576471663e-11	1	0	0	212	13788
IPR026218	HRG	0.999999999986066	-1.39341576471663e-11	1	0	0	212	13788
IPR006906	Timeless	0.999999999986066	-1.39341576471663e-11	1	0	0	212	13788
IPR041903	Eu_TyrOH_cat	0.999999999986066	-1.39341576471663e-11	1	0	0	212	13788
IPR035723	PLCgamma2_SH3	0.999999999986066	-1.39341576471663e-11	1	0	0	212	13788
IPR033505	USPL1	0.999999999986066	-1.39341576471663e-11	1	0	0	212	13788
IPR034002	TNFRSF8_N	0.999999999986066	-1.39341576471663e-11	1	0	0	212	13788
IPR038212	TF_EnY2_sf	0.999999999986066	-1.39341576471663e-11	1	0	0	212	13788
IPR042431	FAM45	0.999999999986066	-1.39341576471663e-11	1	0	0	212	13788
IPR028882	SDHAF2	0.999999999986066	-1.39341576471663e-11	1	0	0	212	13788
IPR015571	Pept_M1_aminopeptidase-B	0.999999999986066	-1.39341576471663e-11	1	0	0	212	13788
IPR038524	Ribosomal_L7A/L8_sf	0.999999999986066	-1.39341576471663e-11	1	0	0	212	13788
IPR028896	GCST/YgfZ/DmdA	0.999999999986066	-1.39341576471663e-11	1	0	0	212	13788
IPR031389	RBIS	0.999999999986066	-1.39341576471663e-11	1	0	0	212	13788
IPR019326	NDNF	0.999999999986066	-1.39341576471663e-11	1	0	0	212	13788
IPR036738	FRB_sf	0.999999999986066	-1.39341576471663e-11	1	0	0	212	13788
IPR026986	KIF22	0.999999999986066	-1.39341576471663e-11	1	0	0	212	13788
IPR004493	Leu-tRNA-synth_Ia_arc/euk	0.999999999986066	-1.39341576471663e-11	1	0	0	212	13788
IPR015718	TMED7	0.999999999986066	-1.39341576471663e-11	1	0	0	212	13788
IPR040659	PhetRS_B1	0.999999999986066	-1.39341576471663e-11	1	0	0	212	13788
IPR010347	Tdp1	0.999999999986066	-1.39341576471663e-11	1	0	0	212	13788
IPR024708	Catalase_AS	0.999999999986066	-1.39341576471663e-11	1	0	0	212	13788
IPR013843	Ribosomal_S4e_N	0.999999999986066	-1.39341576471663e-11	1	0	0	212	13788
IPR029925	UCK-2	0.999999999986066	-1.39341576471663e-11	1	0	0	212	13788
IPR007051	CHORD_dom	0.999999999986066	-1.39341576471663e-11	1	0	0	212	13788
IPR028040	TopoVIB-like	0.999999999986066	-1.39341576471663e-11	1	0	0	212	13788
IPR025655	PEX14	0.999999999986066	-1.39341576471663e-11	1	0	0	212	13788
IPR038038	L3MBTL2	0.999999999986066	-1.39341576471663e-11	1	0	0	212	13788
IPR004788	Ribose5P_isomerase_typA	0.999999999986066	-1.39341576471663e-11	1	0	0	212	13788
IPR026686	UPF0708	0.999999999986066	-1.39341576471663e-11	1	0	0	212	13788
IPR006811	RNA_pol_II_suA	0.999999999986066	-1.39341576471663e-11	1	0	0	212	13788
IPR039753	RG7MT1	0.999999999986066	-1.39341576471663e-11	1	0	0	212	13788
IPR037823	MTMR13_PH-GRAM	0.999999999986066	-1.39341576471663e-11	1	0	0	212	13788
IPR041294	AnkUBD	0.999999999986066	-1.39341576471663e-11	1	0	0	212	13788
IPR004069	Chemokine_CCR9	0.999999999986066	-1.39341576471663e-11	1	0	0	212	13788
IPR006606	BBL5	0.999999999986066	-1.39341576471663e-11	1	0	0	212	13788
IPR032863	ALKBH8	0.999999999986066	-1.39341576471663e-11	1	0	0	212	13788
IPR017345	Pept_S1A_Tysnd1	0.999999999986066	-1.39341576471663e-11	1	0	0	212	13788
IPR029419	Arg_succ_lyase_C	0.999999999986066	-1.39341576471663e-11	1	0	0	212	13788
IPR029886	ORML2	0.999999999986066	-1.39341576471663e-11	1	0	0	212	13788
IPR030851	EFG2	0.999999999986066	-1.39341576471663e-11	1	0	0	212	13788
IPR029129	CAF1_p60_C	0.999999999986066	-1.39341576471663e-11	1	0	0	212	13788
IPR040812	DUF5599	0.999999999986066	-1.39341576471663e-11	1	0	0	212	13788
IPR002157	Cbl-bd_prot	0.999999999986066	-1.39341576471663e-11	1	0	0	212	13788
IPR029736	ECEL1	0.999999999986066	-1.39341576471663e-11	1	0	0	212	13788
IPR039988	MTTP	0.999999999986066	-1.39341576471663e-11	1	0	0	212	13788
IPR029749	AMPD2	0.999999999986066	-1.39341576471663e-11	1	0	0	212	13788
IPR019544	Tetratricopeptide_SHNi-TPR_dom	0.999999999986066	-1.39341576471663e-11	1	0	0	212	13788
IPR032430	Blm10_mid	0.999999999986066	-1.39341576471663e-11	1	0	0	212	13788
IPR018983	U3_snoRNA-assocProt_15_C	0.999999999986066	-1.39341576471663e-11	1	0	0	212	13788
IPR003694	NAD_synthase	0.999999999986066	-1.39341576471663e-11	1	0	0	212	13788
IPR040985	Nup54_C	0.999999999986066	-1.39341576471663e-11	1	0	0	212	13788
IPR035748	Lyn_SH3	0.999999999986066	-1.39341576471663e-11	1	0	0	212	13788
IPR005568	Ribosomal_L6_N	0.999999999986066	-1.39341576471663e-11	1	0	0	212	13788
IPR040382	NOL10/Enp2	0.999999999986066	-1.39341576471663e-11	1	0	0	212	13788
IPR028246	CATSPERG	0.999999999986066	-1.39341576471663e-11	1	0	0	212	13788
IPR030555	HIP1R	0.999999999986066	-1.39341576471663e-11	1	0	0	212	13788
IPR037393	Bud22/SRFB1	0.999999999986066	-1.39341576471663e-11	1	0	0	212	13788
IPR035759	DLG2_SH3	0.999999999986066	-1.39341576471663e-11	1	0	0	212	13788
IPR033922	NAD_bind_Glu_DH	0.999999999986066	-1.39341576471663e-11	1	0	0	212	13788
IPR006761	Tsg	0.999999999986066	-1.39341576471663e-11	1	0	0	212	13788
IPR021169	DOT1L/grappa	0.999999999986066	-1.39341576471663e-11	1	0	0	212	13788
IPR029316	RFXAP_RFXANK-bd	0.999999999986066	-1.39341576471663e-11	1	0	0	212	13788
IPR000663	Natr_peptide	0.999999999986066	-1.39341576471663e-11	1	0	0	212	13788
IPR037926	CRADD_Death	0.999999999986066	-1.39341576471663e-11	1	0	0	212	13788
IPR031952	MOEP19_KH-like	0.999999999986066	-1.39341576471663e-11	1	0	0	212	13788
IPR015699	DNA-dir_RNA_pol1_lsu	0.999999999986066	-1.39341576471663e-11	1	0	0	212	13788
IPR033383	USP51	0.999999999986066	-1.39341576471663e-11	1	0	0	212	13788
IPR008284	MoCF_biosynth_CS	0.999999999986066	-1.39341576471663e-11	1	0	0	212	13788
IPR030737	IQSEC1	0.999999999986066	-1.39341576471663e-11	1	0	0	212	13788
IPR022338	TNFR_13C	0.999999999986066	-1.39341576471663e-11	1	0	0	212	13788
IPR030477	IL-2_CS	0.999999999986066	-1.39341576471663e-11	1	0	0	212	13788
IPR033895	GPT	0.999999999986066	-1.39341576471663e-11	1	0	0	212	13788
IPR022699	Stonin2_N	0.999999999986066	-1.39341576471663e-11	1	0	0	212	13788
IPR037912	MCRS1	0.999999999986066	-1.39341576471663e-11	1	0	0	212	13788
IPR015459	MDM2_E3_ligase	0.999999999986066	-1.39341576471663e-11	1	0	0	212	13788
IPR028544	CASC3	0.999999999986066	-1.39341576471663e-11	1	0	0	212	13788
IPR027215	Fibromodulin	0.999999999986066	-1.39341576471663e-11	1	0	0	212	13788
IPR036720	RanGAP1_C_sf	0.999999999986066	-1.39341576471663e-11	1	0	0	212	13788
IPR022233	TRAPP_II_complex_TRAPPC10	0.999999999986066	-1.39341576471663e-11	1	0	0	212	13788
IPR018892	Retro-transposon_transp_CS	0.999999999986066	-1.39341576471663e-11	1	0	0	212	13788
IPR033916	ML_Npc2-like	0.999999999986066	-1.39341576471663e-11	1	0	0	212	13788
IPR033288	Golga3	0.999999999986066	-1.39341576471663e-11	1	0	0	212	13788
IPR038776	C2orf80	0.999999999986066	-1.39341576471663e-11	1	0	0	212	13788
IPR020562	PRibGlycinamide_synth_N	0.999999999986066	-1.39341576471663e-11	1	0	0	212	13788
IPR018886	UPF0547	0.999999999986066	-1.39341576471663e-11	1	0	0	212	13788
IPR028453	Aif1-like	0.999999999986066	-1.39341576471663e-11	1	0	0	212	13788
IPR026138	CLN5	0.999999999986066	-1.39341576471663e-11	1	0	0	212	13788
IPR040648	HMGXB3_CxC4	0.999999999986066	-1.39341576471663e-11	1	0	0	212	13788
IPR029683	SMC1A_metazoan	0.999999999986066	-1.39341576471663e-11	1	0	0	212	13788
IPR000142	P2Y1_rcpt	0.999999999986066	-1.39341576471663e-11	1	0	0	212	13788
IPR002261	Connexin43	0.999999999986066	-1.39341576471663e-11	1	0	0	212	13788
IPR016049	RNA_pol_Rpc34-like	0.999999999986066	-1.39341576471663e-11	1	0	0	212	13788
IPR001234	GPCR_3_mtglu_rcpt_3	0.999999999986066	-1.39341576471663e-11	1	0	0	212	13788
IPR036756	H/ACA_rnp_Nop10_sf	0.999999999986066	-1.39341576471663e-11	1	0	0	212	13788
IPR021665	Mediator_Med16	0.999999999986066	-1.39341576471663e-11	1	0	0	212	13788
IPR000779	IL-2	0.999999999986066	-1.39341576471663e-11	1	0	0	212	13788
IPR022170	GIDE	0.999999999986066	-1.39341576471663e-11	1	0	0	212	13788
IPR000059	NUDIX_hydrolase_NudL_CS	0.999999999986066	-1.39341576471663e-11	1	0	0	212	13788
IPR039945	LY86	0.999999999986066	-1.39341576471663e-11	1	0	0	212	13788
IPR039432	SRP9_dom	0.999999999986066	-1.39341576471663e-11	1	0	0	212	13788
IPR035835	Eve1_SH3_3	0.999999999986066	-1.39341576471663e-11	1	0	0	212	13788
IPR016696	TRAPP-I_su5	0.999999999986066	-1.39341576471663e-11	1	0	0	212	13788
IPR031486	TMEM215	0.999999999986066	-1.39341576471663e-11	1	0	0	212	13788
IPR033616	KIAA1109	0.999999999986066	-1.39341576471663e-11	1	0	0	212	13788
IPR031910	GANP_CID_dom	0.999999999986066	-1.39341576471663e-11	1	0	0	212	13788
IPR028312	E2F4	0.999999999986066	-1.39341576471663e-11	1	0	0	212	13788
IPR016348	L-selectin	0.999999999986066	-1.39341576471663e-11	1	0	0	212	13788
IPR004125	Signal_recog_particle_SRP54_M	0.999999999986066	-1.39341576471663e-11	1	0	0	212	13788
IPR039729	DFF40	0.999999999986066	-1.39341576471663e-11	1	0	0	212	13788
IPR019176	Cytochrome_B561-rel	0.999999999986066	-1.39341576471663e-11	1	0	0	212	13788
IPR017089	Splicing_factor_3B_subunit_5	0.999999999986066	-1.39341576471663e-11	1	0	0	212	13788
IPR005457	TRPC1_channel	0.999999999986066	-1.39341576471663e-11	1	0	0	212	13788
IPR031182	Ocel1	0.999999999986066	-1.39341576471663e-11	1	0	0	212	13788
IPR039136	NUFIP1-like	0.999999999986066	-1.39341576471663e-11	1	0	0	212	13788
IPR039149	ZNF800	0.999999999986066	-1.39341576471663e-11	1	0	0	212	13788
IPR040623	RPN2_C	0.999999999986066	-1.39341576471663e-11	1	0	0	212	13788
IPR018625	Pet100	0.999999999986066	-1.39341576471663e-11	1	0	0	212	13788
IPR009582	SigPept_cplx_su2	0.999999999986066	-1.39341576471663e-11	1	0	0	212	13788
IPR034861	RBM26	0.999999999986066	-1.39341576471663e-11	1	0	0	212	13788
IPR026733	Rootletin	0.999999999986066	-1.39341576471663e-11	1	0	0	212	13788
IPR026521	THAP2	0.999999999986066	-1.39341576471663e-11	1	0	0	212	13788
IPR008061	K_chnl_inward-rec_Kir5	0.999999999986066	-1.39341576471663e-11	1	0	0	212	13788
IPR037626	NUP37	0.999999999986066	-1.39341576471663e-11	1	0	0	212	13788
IPR000439	Ribosomal_L15e	0.999999999986066	-1.39341576471663e-11	1	0	0	212	13788
IPR002930	GCV_H	0.999999999986066	-1.39341576471663e-11	1	0	0	212	13788
IPR027887	DUF4464	0.999999999986066	-1.39341576471663e-11	1	0	0	212	13788
IPR042509	ZCCHC3	0.999999999986066	-1.39341576471663e-11	1	0	0	212	13788
IPR007807	Helicase_dom	0.999999999986066	-1.39341576471663e-11	1	0	0	212	13788
IPR034544	hnRNPQ_RRM1	0.999999999986066	-1.39341576471663e-11	1	0	0	212	13788
IPR022709	SCAI	0.999999999986066	-1.39341576471663e-11	1	0	0	212	13788
IPR006255	SucB	0.999999999986066	-1.39341576471663e-11	1	0	0	212	13788
IPR002804	Archease	0.999999999986066	-1.39341576471663e-11	1	0	0	212	13788
IPR021761	UXS1_N	0.999999999986066	-1.39341576471663e-11	1	0	0	212	13788
IPR034506	RBM14_RRM1	0.999999999986066	-1.39341576471663e-11	1	0	0	212	13788
IPR038111	Ribosomal_S19e_sf	0.999999999986066	-1.39341576471663e-11	1	0	0	212	13788
IPR006678	tRNA_intron_Endonuc_N	0.999999999986066	-1.39341576471663e-11	1	0	0	212	13788
IPR025244	DUF4196	0.999999999986066	-1.39341576471663e-11	1	0	0	212	13788
IPR042534	SAP18_sf	0.999999999986066	-1.39341576471663e-11	1	0	0	212	13788
IPR035774	SPRY_RSPRY1	0.999999999986066	-1.39341576471663e-11	1	0	0	212	13788
IPR035054	SLAP2	0.999999999986066	-1.39341576471663e-11	1	0	0	212	13788
IPR010505	Mob_synth_C	0.999999999986066	-1.39341576471663e-11	1	0	0	212	13788
IPR025504	DUF4392	0.999999999986066	-1.39341576471663e-11	1	0	0	212	13788
IPR027477	Succ_DH/fumarate_Rdtase_cat_sf	0.999999999986066	-1.39341576471663e-11	1	0	0	212	13788
IPR017247	UBXN8	0.999999999986066	-1.39341576471663e-11	1	0	0	212	13788
IPR030843	PAN2	0.999999999986066	-1.39341576471663e-11	1	0	0	212	13788
IPR036406	Coprogen_oxidase_aer_sf	0.999999999986066	-1.39341576471663e-11	1	0	0	212	13788
IPR026209	Wolframin_fam	0.999999999986066	-1.39341576471663e-11	1	0	0	212	13788
IPR042372	IL15RA	0.999999999986066	-1.39341576471663e-11	1	0	0	212	13788
IPR019441	FMP27_GFWDK_dom	0.999999999986066	-1.39341576471663e-11	1	0	0	212	13788
IPR010591	ATP11	0.999999999986066	-1.39341576471663e-11	1	0	0	212	13788
IPR037874	Cdc42	0.999999999986066	-1.39341576471663e-11	1	0	0	212	13788
IPR034993	RBM5_RRM2	0.999999999986066	-1.39341576471663e-11	1	0	0	212	13788
IPR036714	SDH_sf	0.999999999986066	-1.39341576471663e-11	1	0	0	212	13788
IPR019002	Ribosome_biogenesis_Nop16	0.999999999986066	-1.39341576471663e-11	1	0	0	212	13788
IPR032197	Atg7_N	0.999999999986066	-1.39341576471663e-11	1	0	0	212	13788
IPR002755	DNA_primase_S	0.999999999986066	-1.39341576471663e-11	1	0	0	212	13788
IPR032302	THOC2_N	0.999999999986066	-1.39341576471663e-11	1	0	0	212	13788
IPR034326	ROD1_RRM1	0.999999999986066	-1.39341576471663e-11	1	0	0	212	13788
IPR025837	CFTR_reg_dom	0.999999999986066	-1.39341576471663e-11	1	0	0	212	13788
IPR005707	Ribosomal_S2_euk/arc	0.999999999986066	-1.39341576471663e-11	1	0	0	212	13788
IPR008658	KAP3	0.999999999986066	-1.39341576471663e-11	1	0	0	212	13788
IPR000074	ApoA_E	0.999999999986066	-1.39341576471663e-11	1	0	0	212	13788
IPR042028	CD63_LEL	0.999999999986066	-1.39341576471663e-11	1	0	0	212	13788
IPR001883	GPCR_3_mtglu_rcpt_7	0.999999999986066	-1.39341576471663e-11	1	0	0	212	13788
IPR005462	TRPC6_channel	0.999999999986066	-1.39341576471663e-11	1	0	0	212	13788
IPR037631	Gle2/RAE1	0.999999999986066	-1.39341576471663e-11	1	0	0	212	13788
IPR009865	Proacrosin-bd	0.999999999986066	-1.39341576471663e-11	1	0	0	212	13788
IPR033081	TNX	0.999999999986066	-1.39341576471663e-11	1	0	0	212	13788
IPR028331	CHL1/DDX11	0.999999999986066	-1.39341576471663e-11	1	0	0	212	13788
IPR031667	DUF4710	0.999999999986066	-1.39341576471663e-11	1	0	0	212	13788
IPR016706	Cleav_polyA_spec_factor_su5	0.999999999986066	-1.39341576471663e-11	1	0	0	212	13788
IPR020950	Mab21-l2	0.999999999986066	-1.39341576471663e-11	1	0	0	212	13788
IPR039121	NUDT19	0.999999999986066	-1.39341576471663e-11	1	0	0	212	13788
IPR028108	DUF4505	0.999999999986066	-1.39341576471663e-11	1	0	0	212	13788
IPR003551	Claudin5	0.999999999986066	-1.39341576471663e-11	1	0	0	212	13788
IPR017364	GEMIN2	0.999999999986066	-1.39341576471663e-11	1	0	0	212	13788
IPR039411	NSA2_fam	0.999999999986066	-1.39341576471663e-11	1	0	0	212	13788
IPR000321	Delta_opi_rcpt	0.999999999986066	-1.39341576471663e-11	1	0	0	212	13788
IPR020848	AP_endonuclease_F1_CS	0.999999999986066	-1.39341576471663e-11	1	0	0	212	13788
IPR014052	DNA_primase_ssu_euk/arc	0.999999999986066	-1.39341576471663e-11	1	0	0	212	13788
IPR003587	Hint_dom_N	0.999999999986066	-1.39341576471663e-11	1	0	0	212	13788
IPR034882	Dimerisation_CENP-B_sf	0.999999999986066	-1.39341576471663e-11	1	0	0	212	13788
IPR030780	SPRY2	0.999999999986066	-1.39341576471663e-11	1	0	0	212	13788
IPR030463	STM1	0.999999999986066	-1.39341576471663e-11	1	0	0	212	13788
IPR007258	Vps52	0.999999999986066	-1.39341576471663e-11	1	0	0	212	13788
IPR026558	SFRP2	0.999999999986066	-1.39341576471663e-11	1	0	0	212	13788
IPR018271	Ribosomal_S14_CS	0.999999999986066	-1.39341576471663e-11	1	0	0	212	13788
IPR028711	Collagenase_3	0.999999999986066	-1.39341576471663e-11	1	0	0	212	13788
IPR038552	Tim21_IMS_sf	0.999999999986066	-1.39341576471663e-11	1	0	0	212	13788
IPR031161	Peptidase_M60_dom	0.999999999986066	-1.39341576471663e-11	1	0	0	212	13788
IPR034915	HuC_RRM3	0.999999999986066	-1.39341576471663e-11	1	0	0	212	13788
IPR033057	RB1	0.999999999986066	-1.39341576471663e-11	1	0	0	212	13788
IPR022542	DUF3730	0.999999999986066	-1.39341576471663e-11	1	0	0	212	13788
IPR038917	Malonyl_CoA_deC	0.999999999986066	-1.39341576471663e-11	1	0	0	212	13788
IPR028441	PHPT1	0.999999999986066	-1.39341576471663e-11	1	0	0	212	13788
IPR032031	ZFYVE21_C	0.999999999986066	-1.39341576471663e-11	1	0	0	212	13788
IPR016661	PFDN4	0.999999999986066	-1.39341576471663e-11	1	0	0	212	13788
IPR024567	RNase_HII/HIII_dom	0.999999999986066	-1.39341576471663e-11	1	0	0	212	13788
IPR010895	CHRD	0.999999999986066	-1.39341576471663e-11	1	0	0	212	13788
IPR018947	Neuromodulin_gap-junction_N	0.999999999986066	-1.39341576471663e-11	1	0	0	212	13788
IPR035526	Obscurin_SH3	0.999999999986066	-1.39341576471663e-11	1	0	0	212	13788
IPR001740	GPCR_2_EMR1-like_rcpt	0.999999999986066	-1.39341576471663e-11	1	0	0	212	13788
IPR042426	CDPF1	0.999999999986066	-1.39341576471663e-11	1	0	0	212	13788
IPR023247	Casc1	0.999999999986066	-1.39341576471663e-11	1	0	0	212	13788
IPR019331	FAM192A/Fyv6_N	0.999999999986066	-1.39341576471663e-11	1	0	0	212	13788
IPR030135	TMOD1	0.999999999986066	-1.39341576471663e-11	1	0	0	212	13788
IPR035267	PSMD3	0.999999999986066	-1.39341576471663e-11	1	0	0	212	13788
IPR030360	ATP10D	0.999999999986066	-1.39341576471663e-11	1	0	0	212	13788
IPR038103	CDC73_C_sf	0.999999999986066	-1.39341576471663e-11	1	0	0	212	13788
IPR034472	RBM15_RRM2	0.999999999986066	-1.39341576471663e-11	1	0	0	212	13788
IPR016374	TF_GATA-2/3	0.999999999986066	-1.39341576471663e-11	1	0	0	212	13788
IPR009445	TMEM85/Emc4	0.999999999986066	-1.39341576471663e-11	1	0	0	212	13788
IPR002282	PAF_rcpt	0.999999999986066	-1.39341576471663e-11	1	0	0	212	13788
IPR020581	GDC_P	0.999999999986066	-1.39341576471663e-11	1	0	0	212	13788
IPR027794	tRNase_Z_dom	0.999999999986066	-1.39341576471663e-11	1	0	0	212	13788
IPR003746	DUF167	0.999999999986066	-1.39341576471663e-11	1	0	0	212	13788
IPR014010	REJ_dom	0.999999999986066	-1.39341576471663e-11	1	0	0	212	13788
IPR003980	Histamine_H3_rcpt	0.999999999986066	-1.39341576471663e-11	1	0	0	212	13788
IPR024304	NK_rcpt_2B4	0.999999999986066	-1.39341576471663e-11	1	0	0	212	13788
IPR039964	KIAA0040-like	0.999999999986066	-1.39341576471663e-11	1	0	0	212	13788
IPR042450	EEF1E1	0.999999999986066	-1.39341576471663e-11	1	0	0	212	13788
IPR030398	SEA_DG_dom	0.999999999986066	-1.39341576471663e-11	1	0	0	212	13788
IPR032991	Contactin-2	0.999999999986066	-1.39341576471663e-11	1	0	0	212	13788
IPR038510	Spt4_sf	0.999999999986066	-1.39341576471663e-11	1	0	0	212	13788
IPR030639	Praja-2	0.999999999986066	-1.39341576471663e-11	1	0	0	212	13788
IPR024960	PEMT/MFAP	0.999999999986066	-1.39341576471663e-11	1	0	0	212	13788
IPR027317	PGAP2IP	0.999999999986066	-1.39341576471663e-11	1	0	0	212	13788
IPR034040	TNFRSF11A_N	0.999999999986066	-1.39341576471663e-11	1	0	0	212	13788
IPR012000	Thiamin_PyroP_enz_cen_dom	0.999999999986066	-1.39341576471663e-11	1	0	0	212	13788
IPR039927	MRPL43/MRPL51	0.999999999986066	-1.39341576471663e-11	1	0	0	212	13788
IPR041793	MyoVII_FERM_C1	0.999999999986066	-1.39341576471663e-11	1	0	0	212	13788
IPR026702	CCDC83	0.999999999986066	-1.39341576471663e-11	1	0	0	212	13788
IPR029533	VILIP-1	0.999999999986066	-1.39341576471663e-11	1	0	0	212	13788
IPR035657	STAM1_SH3	0.999999999986066	-1.39341576471663e-11	1	0	0	212	13788
IPR003422	Cyt_b-c1_6	0.999999999986066	-1.39341576471663e-11	1	0	0	212	13788
IPR041865	PDIA5_N_PDI_b	0.999999999986066	-1.39341576471663e-11	1	0	0	212	13788
IPR030604	KLHL31	0.999999999986066	-1.39341576471663e-11	1	0	0	212	13788
IPR033360	TIAM1	0.999999999986066	-1.39341576471663e-11	1	0	0	212	13788
IPR007857	Arg_MeTrfase_PRMT5	0.999999999986066	-1.39341576471663e-11	1	0	0	212	13788
IPR011045	N2O_reductase_N	0.999999999986066	-1.39341576471663e-11	1	0	0	212	13788
IPR008908	Sarcoglycan_alpha/epsilon	0.999999999986066	-1.39341576471663e-11	1	0	0	212	13788
IPR015016	SF3b_su1	0.999999999986066	-1.39341576471663e-11	1	0	0	212	13788
IPR040166	CYTSA	0.999999999986066	-1.39341576471663e-11	1	0	0	212	13788
IPR009147	CFTR/ABCC7	0.999999999986066	-1.39341576471663e-11	1	0	0	212	13788
IPR038892	SMCHD1	0.999999999986066	-1.39341576471663e-11	1	0	0	212	13788
IPR037163	Spermidine_synt_N_sf	0.999999999986066	-1.39341576471663e-11	1	0	0	212	13788
IPR026178	JSRP1	0.999999999986066	-1.39341576471663e-11	1	0	0	212	13788
IPR042559	Gln-tRNA-synth_Ib_RNA-bd_N_2	0.999999999986066	-1.39341576471663e-11	1	0	0	212	13788
IPR037775	C2_C2CD3	0.999999999986066	-1.39341576471663e-11	1	0	0	212	13788
IPR036982	Deoxyhypusine_synthase_sf	0.999999999986066	-1.39341576471663e-11	1	0	0	212	13788
IPR038749	Sld5_GINS_A	0.999999999986066	-1.39341576471663e-11	1	0	0	212	13788
IPR029304	AKAP2_C	0.999999999986066	-1.39341576471663e-11	1	0	0	212	13788
IPR019010	eIF3e_N	0.999999999986066	-1.39341576471663e-11	1	0	0	212	13788
IPR006017	Caldesmon	0.999999999986066	-1.39341576471663e-11	1	0	0	212	13788
IPR030437	PPFIBP1	0.999999999986066	-1.39341576471663e-11	1	0	0	212	13788
IPR033135	ClpP_His_AS	0.999999999986066	-1.39341576471663e-11	1	0	0	212	13788
IPR034556	tRNA_wybutosine-synthase	0.999999999986066	-1.39341576471663e-11	1	0	0	212	13788
IPR029250	DUF4571	0.999999999986066	-1.39341576471663e-11	1	0	0	212	13788
IPR006205	Mev_gal_kin	0.999999999986066	-1.39341576471663e-11	1	0	0	212	13788
IPR001351	Ribosomal_S3_C	0.999999999986066	-1.39341576471663e-11	1	0	0	212	13788
IPR035004	Emerin	0.999999999986066	-1.39341576471663e-11	1	0	0	212	13788
IPR024721	Snurportin-1_N	0.999999999986066	-1.39341576471663e-11	1	0	0	212	13788
IPR034927	TNRC6C_RRM	0.999999999986066	-1.39341576471663e-11	1	0	0	212	13788
IPR034254	DNAJC17_RRM	0.999999999986066	-1.39341576471663e-11	1	0	0	212	13788
IPR033904	Trans_IPPS_HH	0.999999999986066	-1.39341576471663e-11	1	0	0	212	13788
IPR037942	RUVBL2	0.999999999986066	-1.39341576471663e-11	1	0	0	212	13788
IPR029038	MetRS_Zn	0.999999999986066	-1.39341576471663e-11	1	0	0	212	13788
IPR030777	PSTPIP1_SH3	0.999999999986066	-1.39341576471663e-11	1	0	0	212	13788
IPR000587	Creatinase_N	0.999999999986066	-1.39341576471663e-11	1	0	0	212	13788
IPR040707	FGAR-AT_N	0.999999999986066	-1.39341576471663e-11	1	0	0	212	13788
IPR028753	Synpo	0.999999999986066	-1.39341576471663e-11	1	0	0	212	13788
IPR013870	Ribosomal_L37_mit	0.999999999986066	-1.39341576471663e-11	1	0	0	212	13788
IPR037435	14-3-3_sigma	0.999999999986066	-1.39341576471663e-11	1	0	0	212	13788
IPR028279	FGF13	0.999999999986066	-1.39341576471663e-11	1	0	0	212	13788
IPR013922	Cyclin_PHO80-like	0.999999999986066	-1.39341576471663e-11	1	0	0	212	13788
IPR028222	AP5Z1	0.999999999986066	-1.39341576471663e-11	1	0	0	212	13788
IPR028073	PHTB1_N_dom	0.999999999986066	-1.39341576471663e-11	1	0	0	212	13788
IPR033830	Serpin_H1_domain	0.999999999986066	-1.39341576471663e-11	1	0	0	212	13788
IPR035039	SHD	0.999999999986066	-1.39341576471663e-11	1	0	0	212	13788
IPR040618	Pre-Nudix	0.999999999986066	-1.39341576471663e-11	1	0	0	212	13788
IPR032743	FAM47	0.999999999986066	-1.39341576471663e-11	1	0	0	212	13788
IPR029698	Nrsn1	0.999999999986066	-1.39341576471663e-11	1	0	0	212	13788
IPR017393	Sfh1/SNF5	0.999999999986066	-1.39341576471663e-11	1	0	0	212	13788
IPR010555	CSPG5_S_attach_dom	0.999999999986066	-1.39341576471663e-11	1	0	0	212	13788
IPR035046	SHD_SH2	0.999999999986066	-1.39341576471663e-11	1	0	0	212	13788
IPR036228	ATP_synth_F0_dsu_sf_mt	0.999999999986066	-1.39341576471663e-11	1	0	0	212	13788
IPR025666	PQQ-like_dom	0.999999999986066	-1.39341576471663e-11	1	0	0	212	13788
IPR033293	LZTS1	0.999999999986066	-1.39341576471663e-11	1	0	0	212	13788
IPR001576	Phosphoglycerate_kinase	0.999999999986066	-1.39341576471663e-11	1	0	0	212	13788
IPR026053	HPS1	0.999999999986066	-1.39341576471663e-11	1	0	0	212	13788
IPR026773	TCHP	0.999999999986066	-1.39341576471663e-11	1	0	0	212	13788
IPR033099	ILF3/NF90	0.999999999986066	-1.39341576471663e-11	1	0	0	212	13788
IPR026165	CKAP2_fam	0.999999999986066	-1.39341576471663e-11	1	0	0	212	13788
IPR036456	PNPase_PH_RNA-bd_sf	0.999999999986066	-1.39341576471663e-11	1	0	0	212	13788
IPR000479	CIMR_rpt	0.999999999986066	-1.39341576471663e-11	1	0	0	212	13788
IPR019149	ABHD18	0.999999999986066	-1.39341576471663e-11	1	0	0	212	13788
IPR017859	Treacle	0.999999999986066	-1.39341576471663e-11	1	0	0	212	13788
IPR029212	ARHGEF5/35_N	0.999999999986066	-1.39341576471663e-11	1	0	0	212	13788
IPR039882	ZN414	0.999999999986066	-1.39341576471663e-11	1	0	0	212	13788
IPR019772	Ferrochelatase_AS	0.999999999986066	-1.39341576471663e-11	1	0	0	212	13788
IPR035485	GRAF2_SH3	0.999999999986066	-1.39341576471663e-11	1	0	0	212	13788
IPR019136	TF_IIIC_su-5_HTH	0.999999999986066	-1.39341576471663e-11	1	0	0	212	13788
IPR029660	FAM76A	0.999999999986066	-1.39341576471663e-11	1	0	0	212	13788
IPR011182	L-Asp_DH	0.999999999986066	-1.39341576471663e-11	1	0	0	212	13788
IPR027325	KIFC3-like	0.999999999986066	-1.39341576471663e-11	1	0	0	212	13788
IPR029998	Dysferlin	0.999999999986066	-1.39341576471663e-11	1	0	0	212	13788
IPR039732	Hub1/Ubl5	0.999999999986066	-1.39341576471663e-11	1	0	0	212	13788
IPR039896	Red-like	0.999999999986066	-1.39341576471663e-11	1	0	0	212	13788
IPR033639	WFIKKN2	0.999999999986066	-1.39341576471663e-11	1	0	0	212	13788
IPR011876	IsopentenylPP_isomerase_typ1	0.999999999986066	-1.39341576471663e-11	1	0	0	212	13788
IPR031940	DUF4772	0.999999999986066	-1.39341576471663e-11	1	0	0	212	13788
IPR036348	WIBG_N_sf	0.999999999986066	-1.39341576471663e-11	1	0	0	212	13788
IPR033646	CLU-central	0.999999999986066	-1.39341576471663e-11	1	0	0	212	13788
IPR008717	Noggin	0.999999999986066	-1.39341576471663e-11	1	0	0	212	13788
IPR034664	cPKC_beta	0.999999999986066	-1.39341576471663e-11	1	0	0	212	13788
IPR015785	MAP3K10	0.999999999986066	-1.39341576471663e-11	1	0	0	212	13788
IPR035875	BMX_SH2	0.999999999986066	-1.39341576471663e-11	1	0	0	212	13788
IPR039119	ABT1/Esf2	0.999999999986066	-1.39341576471663e-11	1	0	0	212	13788
IPR008608	Ectropic_vir_integratn_site_2A	0.999999999986066	-1.39341576471663e-11	1	0	0	212	13788
IPR000704	Casein_kinase_II_reg-sub	0.999999999986066	-1.39341576471663e-11	1	0	0	212	13788
IPR034520	SRSF1_RRM1	0.999999999986066	-1.39341576471663e-11	1	0	0	212	13788
IPR003977	Parkin	0.999999999986066	-1.39341576471663e-11	1	0	0	212	13788
IPR026969	ABCA3	0.999999999986066	-1.39341576471663e-11	1	0	0	212	13788
IPR022365	Clathrin_H-chain_propeller_rpt	0.999999999986066	-1.39341576471663e-11	1	0	0	212	13788
IPR028158	RPA_interact_N_dom	0.999999999986066	-1.39341576471663e-11	1	0	0	212	13788
IPR001519	Ferritin	0.999999999986066	-1.39341576471663e-11	1	0	0	212	13788
IPR036152	Asp/glu_Ase-like_sf	0.999999999986066	-1.39341576471663e-11	1	0	0	212	13788
IPR032728	BBS1_N	0.999999999986066	-1.39341576471663e-11	1	0	0	212	13788
IPR022130	Pax2_C	0.999999999986066	-1.39341576471663e-11	1	0	0	212	13788
IPR037388	Blinkin	0.999999999986066	-1.39341576471663e-11	1	0	0	212	13788
IPR025220	NFRKB_winged_dom	0.999999999986066	-1.39341576471663e-11	1	0	0	212	13788
IPR036049	Ribosomal_L29/L35_sf	0.999999999986066	-1.39341576471663e-11	1	0	0	212	13788
IPR004932	Rer1	0.999999999986066	-1.39341576471663e-11	1	0	0	212	13788
IPR034371	UHMK1_RRM	0.999999999986066	-1.39341576471663e-11	1	0	0	212	13788
IPR015143	L27_1	0.999999999986066	-1.39341576471663e-11	1	0	0	212	13788
IPR028052	CENP_C_N_dom	0.999999999986066	-1.39341576471663e-11	1	0	0	212	13788
IPR019342	NADH_UbQ_OxRdtase_FeS-su5	0.999999999986066	-1.39341576471663e-11	1	0	0	212	13788
IPR018524	DNA/RNA_endonuclease_AS	0.999999999986066	-1.39341576471663e-11	1	0	0	212	13788
IPR028729	MMP15	0.999999999986066	-1.39341576471663e-11	1	0	0	212	13788
IPR015252	BRCA2_hlx	0.999999999986066	-1.39341576471663e-11	1	0	0	212	13788
IPR030566	KLHL23	0.999999999986066	-1.39341576471663e-11	1	0	0	212	13788
IPR014002	Agenet_dom_plant	0.999999999986066	-1.39341576471663e-11	1	0	0	212	13788
IPR018998	EndoU_C	0.999999999986066	-1.39341576471663e-11	1	0	0	212	13788
IPR041384	DNTTIP1_dimer	0.999999999986066	-1.39341576471663e-11	1	0	0	212	13788
IPR006588	Peptide_N_glycanase_PAW_dom	0.999999999986066	-1.39341576471663e-11	1	0	0	212	13788
IPR016295	Proteasome_beta4	0.999999999986066	-1.39341576471663e-11	1	0	0	212	13788
IPR037818	TAF8	0.999999999986066	-1.39341576471663e-11	1	0	0	212	13788
IPR027288	PGFRB	0.999999999986066	-1.39341576471663e-11	1	0	0	212	13788
IPR039993	NDUFB10	0.999999999986066	-1.39341576471663e-11	1	0	0	212	13788
IPR033007	Contactin-4	0.999999999986066	-1.39341576471663e-11	1	0	0	212	13788
IPR032401	EDC4_WD40	0.999999999986066	-1.39341576471663e-11	1	0	0	212	13788
IPR026508	TMEM164	0.999999999986066	-1.39341576471663e-11	1	0	0	212	13788
IPR031933	UPF0767	0.999999999986066	-1.39341576471663e-11	1	0	0	212	13788
IPR030227	UACA	0.999999999986066	-1.39341576471663e-11	1	0	0	212	13788
IPR034411	hnRNPR_RRM2	0.999999999986066	-1.39341576471663e-11	1	0	0	212	13788
IPR032955	RabGGTase_alpha	0.999999999986066	-1.39341576471663e-11	1	0	0	212	13788
IPR027190	TLR1	0.999999999986066	-1.39341576471663e-11	1	0	0	212	13788
IPR028945	WRB/Get1	0.999999999986066	-1.39341576471663e-11	1	0	0	212	13788
IPR007303	TIP41-like	0.999999999986066	-1.39341576471663e-11	1	0	0	212	13788
IPR030264	CLIC-5	0.999999999986066	-1.39341576471663e-11	1	0	0	212	13788
IPR016478	GTPase_MTG1	0.999999999986066	-1.39341576471663e-11	1	0	0	212	13788
IPR041764	SFRP2_CRD	0.999999999986066	-1.39341576471663e-11	1	0	0	212	13788
IPR035423	M60-like_N	0.999999999986066	-1.39341576471663e-11	1	0	0	212	13788
IPR016270	PGS1	0.999999999986066	-1.39341576471663e-11	1	0	0	212	13788
IPR042523	Atg7_N_2	0.999999999986066	-1.39341576471663e-11	1	0	0	212	13788
IPR037225	Nuo51_FMN-bd_sf	0.999999999986066	-1.39341576471663e-11	1	0	0	212	13788
IPR042731	SMIT	0.999999999986066	-1.39341576471663e-11	1	0	0	212	13788
IPR007471	N-end_Aminoacyl_Trfase_N	0.999999999986066	-1.39341576471663e-11	1	0	0	212	13788
IPR018250	NRG1	0.999999999986066	-1.39341576471663e-11	1	0	0	212	13788
IPR015418	Eaf6	0.999999999986066	-1.39341576471663e-11	1	0	0	212	13788
IPR025770	PPMT_MeTrfase	0.999999999986066	-1.39341576471663e-11	1	0	0	212	13788
IPR012430	TMEM43_fam	0.999999999986066	-1.39341576471663e-11	1	0	0	212	13788
IPR038983	C2CD5	0.999999999986066	-1.39341576471663e-11	1	0	0	212	13788
IPR015128	Aurora-A-bd	0.999999999986066	-1.39341576471663e-11	1	0	0	212	13788
IPR024647	DNA_pol_a_cat_su_N	0.999999999986066	-1.39341576471663e-11	1	0	0	212	13788
IPR032655	Ngn2	0.999999999986066	-1.39341576471663e-11	1	0	0	212	13788
IPR028010	GSAP_C_dom	0.999999999986066	-1.39341576471663e-11	1	0	0	212	13788
IPR038322	Pex19_C_sf	0.999999999986066	-1.39341576471663e-11	1	0	0	212	13788
IPR039544	Tim44-like	0.999999999986066	-1.39341576471663e-11	1	0	0	212	13788
IPR030494	Shrm3	0.999999999986066	-1.39341576471663e-11	1	0	0	212	13788
IPR023626	Ribosomal_L39e_dom_sf	0.999999999986066	-1.39341576471663e-11	1	0	0	212	13788
IPR037345	SOCS6_SOCS	0.999999999986066	-1.39341576471663e-11	1	0	0	212	13788
IPR003754	4pyrrol_synth_uPrphyn_synth	0.999999999986066	-1.39341576471663e-11	1	0	0	212	13788
IPR029436	AGL_euk_N	0.999999999986066	-1.39341576471663e-11	1	0	0	212	13788
IPR001767	Hedgehog_Hint	0.999999999986066	-1.39341576471663e-11	1	0	0	212	13788
IPR003171	Mehydrof_redctse	0.999999999986066	-1.39341576471663e-11	1	0	0	212	13788
IPR039239	AJAP1	0.999999999986066	-1.39341576471663e-11	1	0	0	212	13788
IPR039033	Camta1	0.999999999986066	-1.39341576471663e-11	1	0	0	212	13788
IPR032373	CENP-T_N	0.999999999986066	-1.39341576471663e-11	1	0	0	212	13788
IPR019514	Syndetin_C	0.999999999986066	-1.39341576471663e-11	1	0	0	212	13788
IPR029719	FAM193A	0.999999999986066	-1.39341576471663e-11	1	0	0	212	13788
IPR023468	Riboflavin_kinase	0.999999999986066	-1.39341576471663e-11	1	0	0	212	13788
IPR040842	SNX17/31_FERM	0.999999999986066	-1.39341576471663e-11	1	0	0	212	13788
IPR004878	Otopetrin	0.999999999986066	-1.39341576471663e-11	1	0	0	212	13788
IPR022418	Porphobilinogen_deaminase_C	0.999999999986066	-1.39341576471663e-11	1	0	0	212	13788
IPR031633	SLD5_C	0.999999999986066	-1.39341576471663e-11	1	0	0	212	13788
IPR042303	Malonyl_CoA_deC_C_sf	0.999999999986066	-1.39341576471663e-11	1	0	0	212	13788
IPR007881	UNC-50	0.999999999986066	-1.39341576471663e-11	1	0	0	212	13788
IPR035607	Vinexin_SH3_3	0.999999999986066	-1.39341576471663e-11	1	0	0	212	13788
IPR027801	CENP-P	0.999999999986066	-1.39341576471663e-11	1	0	0	212	13788
IPR039204	MRS2-like	0.999999999986066	-1.39341576471663e-11	1	0	0	212	13788
IPR032989	Contactin-5	0.999999999986066	-1.39341576471663e-11	1	0	0	212	13788
IPR039693	Rtr1/RPAP2	0.999999999986066	-1.39341576471663e-11	1	0	0	212	13788
IPR030347	ATP8B2	0.999999999986066	-1.39341576471663e-11	1	0	0	212	13788
IPR040105	PKHH1	0.999999999986066	-1.39341576471663e-11	1	0	0	212	13788
IPR023562	ClpP/TepA	0.999999999986066	-1.39341576471663e-11	1	0	0	212	13788
IPR020818	Chaperonin_GroES	0.999999999986066	-1.39341576471663e-11	1	0	0	212	13788
IPR036374	OxRdtase_Mopterin-bd_sf	0.999999999986066	-1.39341576471663e-11	1	0	0	212	13788
IPR005826	K_chnl_volt-dep_Kv2	0.999999999986066	-1.39341576471663e-11	1	0	0	212	13788
IPR018103	Translation_control_tumour_CS	0.999999999986066	-1.39341576471663e-11	1	0	0	212	13788
IPR030480	Natr_peptide_CS	0.999999999986066	-1.39341576471663e-11	1	0	0	212	13788
IPR041838	Arf6	0.999999999986066	-1.39341576471663e-11	1	0	0	212	13788
IPR015267	PPP4R2	0.999999999986066	-1.39341576471663e-11	1	0	0	212	13788
IPR019520	Ribosomal_S23	0.999999999986066	-1.39341576471663e-11	1	0	0	212	13788
IPR027954	DUF4430	0.999999999986066	-1.39341576471663e-11	1	0	0	212	13788
IPR007070	GPI_EtnP_transferase_1	0.999999999986066	-1.39341576471663e-11	1	0	0	212	13788
IPR042712	RNF149_RING-H2	0.999999999986066	-1.39341576471663e-11	1	0	0	212	13788
IPR028741	LATS1	0.999999999986066	-1.39341576471663e-11	1	0	0	212	13788
IPR006266	UMP_CMP_kinase	0.999999999986066	-1.39341576471663e-11	1	0	0	212	13788
IPR033477	Cezanne-2	0.999999999986066	-1.39341576471663e-11	1	0	0	212	13788
IPR035542	CRIP	0.999999999986066	-1.39341576471663e-11	1	0	0	212	13788
IPR019371	Uncharacterised_KxDL	0.999999999986066	-1.39341576471663e-11	1	0	0	212	13788
IPR039108	CC120	0.999999999986066	-1.39341576471663e-11	1	0	0	212	13788
IPR042139	PX_ARHGAP32	0.999999999986066	-1.39341576471663e-11	1	0	0	212	13788
IPR040909	CHFR_Znf-CRD	0.999999999986066	-1.39341576471663e-11	1	0	0	212	13788
IPR000530	Ribosomal_S12e	0.999999999986066	-1.39341576471663e-11	1	0	0	212	13788
IPR001710	Adrenomedullin	0.999999999986066	-1.39341576471663e-11	1	0	0	212	13788
IPR031525	CC190	0.999999999986066	-1.39341576471663e-11	1	0	0	212	13788
IPR032174	Aquarius_N	0.999999999986066	-1.39341576471663e-11	1	0	0	212	13788
IPR042146	CARD_BinCARD	0.999999999986066	-1.39341576471663e-11	1	0	0	212	13788
IPR015512	Semaphorin_4F	0.999999999986066	-1.39341576471663e-11	1	0	0	212	13788
IPR028024	TMEM251	0.999999999986066	-1.39341576471663e-11	1	0	0	212	13788
IPR027264	PKC_theta	0.999999999986066	-1.39341576471663e-11	1	0	0	212	13788
IPR004582	Checkpoint_prot_Rad17_Rad24	0.999999999986066	-1.39341576471663e-11	1	0	0	212	13788
IPR018552	CENP-X	0.999999999986066	-1.39341576471663e-11	1	0	0	212	13788
IPR030383	G_VLIG_dom	0.999999999986066	-1.39341576471663e-11	1	0	0	212	13788
IPR017137	Arg-tRNA-P_Trfase_1_euk	0.999999999986066	-1.39341576471663e-11	1	0	0	212	13788
IPR014882	CathepsinC_exc	0.999999999986066	-1.39341576471663e-11	1	0	0	212	13788
IPR035202	Proteasome_beta1	0.999999999986066	-1.39341576471663e-11	1	0	0	212	13788
IPR033555	TFPT	0.999999999986066	-1.39341576471663e-11	1	0	0	212	13788
IPR014732	OMPdecase	0.999999999986066	-1.39341576471663e-11	1	0	0	212	13788
IPR042104	PKS_dehydratase_sf	0.999999999986066	-1.39341576471663e-11	1	0	0	212	13788
IPR009125	DAPIT	0.999999999986066	-1.39341576471663e-11	1	0	0	212	13788
IPR024078	LmbE-like_dom_sf	0.999999999986066	-1.39341576471663e-11	1	0	0	212	13788
IPR027081	CyclinH/Ccl1	0.999999999986066	-1.39341576471663e-11	1	0	0	212	13788
IPR029014	NiFe-Hase_large	0.999999999986066	-1.39341576471663e-11	1	0	0	212	13788
IPR019927	Ribosomal_L3_bac/org-type	0.999999999986066	-1.39341576471663e-11	1	0	0	212	13788
IPR001328	Pept_tRNA_hydro	0.999999999986066	-1.39341576471663e-11	1	0	0	212	13788
IPR018617	Ima1_N	0.999999999986066	-1.39341576471663e-11	1	0	0	212	13788
IPR029573	CALHM6	0.999999999986066	-1.39341576471663e-11	1	0	0	212	13788
IPR010099	SDR39U1	0.999999999986066	-1.39341576471663e-11	1	0	0	212	13788
IPR026106	MAP9	0.999999999986066	-1.39341576471663e-11	1	0	0	212	13788
IPR021841	VAC14_Fig4p-bd	0.999999999986066	-1.39341576471663e-11	1	0	0	212	13788
IPR015187	BRCA2_OB_1	0.999999999986066	-1.39341576471663e-11	1	0	0	212	13788
IPR035797	ARHGEF16/ARHGEF26_SH3	0.999999999986066	-1.39341576471663e-11	1	0	0	212	13788
IPR023091	MetalPrtase_cat_dom_sf_prd	0.999999999986066	-1.39341576471663e-11	1	0	0	212	13788
IPR008115	Septin7	0.999999999986066	-1.39341576471663e-11	1	0	0	212	13788
IPR006656	Mopterin_OxRdtase	0.999999999986066	-1.39341576471663e-11	1	0	0	212	13788
IPR003358	tRNA_(Gua-N-7)_MeTrfase_Trmb	0.999999999986066	-1.39341576471663e-11	1	0	0	212	13788
IPR008425	CDK_inhib_3	0.999999999986066	-1.39341576471663e-11	1	0	0	212	13788
IPR026724	NYAP1	0.999999999986066	-1.39341576471663e-11	1	0	0	212	13788
IPR005155	UPF0113_PUA	0.999999999986066	-1.39341576471663e-11	1	0	0	212	13788
IPR028538	CHI3L1	0.999999999986066	-1.39341576471663e-11	1	0	0	212	13788
IPR027654	Formin_DIAPH3	0.999999999986066	-1.39341576471663e-11	1	0	0	212	13788
IPR033589	PBXIP1	0.999999999986066	-1.39341576471663e-11	1	0	0	212	13788
IPR002392	ANX5	0.999999999986066	-1.39341576471663e-11	1	0	0	212	13788
IPR019403	Mediator_Med19_met	0.999999999986066	-1.39341576471663e-11	1	0	0	212	13788
IPR042635	SREC1/2	0.999999999986066	-1.39341576471663e-11	1	0	0	212	13788
IPR041493	PRDM4_Znf_knuckle	0.999999999986066	-1.39341576471663e-11	1	0	0	212	13788
IPR005850	GalP_Utransf_C	0.999999999986066	-1.39341576471663e-11	1	0	0	212	13788
IPR029421	MTBP_N	0.999999999986066	-1.39341576471663e-11	1	0	0	212	13788
IPR024983	CHAT_dom	0.999999999986066	-1.39341576471663e-11	1	0	0	212	13788
IPR034010	DGCR2-like_CTLD	0.999999999986066	-1.39341576471663e-11	1	0	0	212	13788
IPR037599	TFCP2_SAM	0.999999999986066	-1.39341576471663e-11	1	0	0	212	13788
IPR040191	UTP10	0.999999999986066	-1.39341576471663e-11	1	0	0	212	13788
IPR011281	Succ_DH_flav_su_fwd	0.999999999986066	-1.39341576471663e-11	1	0	0	212	13788
IPR003142	BPL_C	0.999999999986066	-1.39341576471663e-11	1	0	0	212	13788
IPR005959	Fumarylacetoacetase	0.999999999986066	-1.39341576471663e-11	1	0	0	212	13788
IPR041972	TCF-20_ePHD	0.999999999986066	-1.39341576471663e-11	1	0	0	212	13788
IPR041820	Rab30	0.999999999986066	-1.39341576471663e-11	1	0	0	212	13788
IPR019538	PSMD5	0.999999999986066	-1.39341576471663e-11	1	0	0	212	13788
IPR027437	30s_Rbsml_prot_S13_C	0.999999999986066	-1.39341576471663e-11	1	0	0	212	13788
IPR037600	Ubp1_SAM	0.999999999986066	-1.39341576471663e-11	1	0	0	212	13788
IPR014033	Arginase	0.999999999986066	-1.39341576471663e-11	1	0	0	212	13788
IPR030505	c-Rel	0.999999999986066	-1.39341576471663e-11	1	0	0	212	13788
IPR003048	P2X5_purnocptor	0.999999999986066	-1.39341576471663e-11	1	0	0	212	13788
IPR028927	Man-6-P_rcpt	0.999999999986066	-1.39341576471663e-11	1	0	0	212	13788
IPR028254	FGF12	0.999999999986066	-1.39341576471663e-11	1	0	0	212	13788
IPR035734	VAV3_SH3_2	0.999999999986066	-1.39341576471663e-11	1	0	0	212	13788
IPR013954	PNK3P	0.999999999986066	-1.39341576471663e-11	1	0	0	212	13788
IPR025214	CENP-U	0.999999999986066	-1.39341576471663e-11	1	0	0	212	13788
IPR031902	TERF2_RBM	0.999999999986066	-1.39341576471663e-11	1	0	0	212	13788
IPR029708	SERTAD4	0.999999999986066	-1.39341576471663e-11	1	0	0	212	13788
IPR020775	Tyr_kinase_non-rcpt_Jak3	0.999999999986066	-1.39341576471663e-11	1	0	0	212	13788
IPR002995	Surf4	0.999999999986066	-1.39341576471663e-11	1	0	0	212	13788
IPR038044	SMARCC2	0.999999999986066	-1.39341576471663e-11	1	0	0	212	13788
IPR012579	NOL7_C	0.999999999986066	-1.39341576471663e-11	1	0	0	212	13788
IPR020435	TNFR_5	0.999999999986066	-1.39341576471663e-11	1	0	0	212	13788
IPR037971	Ank3_Death	0.999999999986066	-1.39341576471663e-11	1	0	0	212	13788
IPR028403	PLC-beta2	0.999999999986066	-1.39341576471663e-11	1	0	0	212	13788
IPR027057	CAXX_Prtase_1	0.999999999986066	-1.39341576471663e-11	1	0	0	212	13788
IPR024736	Oestrogen-typ_rcpt_final_C_dom	0.999999999986066	-1.39341576471663e-11	1	0	0	212	13788
IPR024129	Sphingomy_SMPD4	0.999999999986066	-1.39341576471663e-11	1	0	0	212	13788
IPR024886	BST2	0.999999999986066	-1.39341576471663e-11	1	0	0	212	13788
IPR006098	MMCoA_mutase_a_cat	0.999999999986066	-1.39341576471663e-11	1	0	0	212	13788
IPR027777	DCTN6	0.999999999986066	-1.39341576471663e-11	1	0	0	212	13788
IPR033317	TRA1/TRRAP	0.999999999986066	-1.39341576471663e-11	1	0	0	212	13788
IPR003023	Amphiphysin_2	0.999999999986066	-1.39341576471663e-11	1	0	0	212	13788
IPR003272	K_chnl_inward-rec_Kir2	0.999999999986066	-1.39341576471663e-11	1	0	0	212	13788
IPR031821	SOSSC	0.999999999986066	-1.39341576471663e-11	1	0	0	212	13788
IPR030325	ATP2B3	0.999999999986066	-1.39341576471663e-11	1	0	0	212	13788
IPR034158	SF3B4_RRM1	0.999999999986066	-1.39341576471663e-11	1	0	0	212	13788
IPR036744	RAP_sf	0.999999999986066	-1.39341576471663e-11	1	0	0	212	13788
IPR001259	Prot_inh_calpain	0.999999999986066	-1.39341576471663e-11	1	0	0	212	13788
IPR036124	MYSc_Myo10	0.999999999986066	-1.39341576471663e-11	1	0	0	212	13788
IPR007276	Nop14	0.999999999986066	-1.39341576471663e-11	1	0	0	212	13788
IPR015981	GlcNAc_6-SO4ase_met	0.999999999986066	-1.39341576471663e-11	1	0	0	212	13788
IPR036414	YaeB_N_sf	0.999999999986066	-1.39341576471663e-11	1	0	0	212	13788
IPR037671	PIGN_N	0.999999999986066	-1.39341576471663e-11	1	0	0	212	13788
IPR032367	Quaking_NLS	0.999999999986066	-1.39341576471663e-11	1	0	0	212	13788
IPR005396	NPFF_rcpt_1	0.999999999986066	-1.39341576471663e-11	1	0	0	212	13788
IPR037327	ASB6_SOCS	0.999999999986066	-1.39341576471663e-11	1	0	0	212	13788
IPR005407	KCNK9	0.999999999986066	-1.39341576471663e-11	1	0	0	212	13788
IPR026519	THAP7	0.999999999986066	-1.39341576471663e-11	1	0	0	212	13788
IPR000131	ATP_synth_F1_gsu	0.999999999986066	-1.39341576471663e-11	1	0	0	212	13788
IPR002695	PurH-like	0.999999999986066	-1.39341576471663e-11	1	0	0	212	13788
IPR031602	CIPC	0.999999999986066	-1.39341576471663e-11	1	0	0	212	13788
IPR019024	RNase_H2_suB_wHTH	0.999999999986066	-1.39341576471663e-11	1	0	0	212	13788
IPR029917	CapG	0.999999999986066	-1.39341576471663e-11	1	0	0	212	13788
IPR032324	Clp1_N	0.999999999986066	-1.39341576471663e-11	1	0	0	212	13788
IPR040997	FN3_7	0.999999999986066	-1.39341576471663e-11	1	0	0	212	13788
IPR002784	Ribosomal_L14e_dom	0.999999999986066	-1.39341576471663e-11	1	0	0	212	13788
IPR037695	IQUB	0.999999999986066	-1.39341576471663e-11	1	0	0	212	13788
IPR034536	RBM15B_RRM3	0.999999999986066	-1.39341576471663e-11	1	0	0	212	13788
IPR029438	HPS3_C	0.999999999986066	-1.39341576471663e-11	1	0	0	212	13788
IPR030590	MTMR4	0.999999999986066	-1.39341576471663e-11	1	0	0	212	13788
IPR034549	SPACA6	0.999999999986066	-1.39341576471663e-11	1	0	0	212	13788
IPR018243	Neuromodulin_palmitoyl_site	0.999999999986066	-1.39341576471663e-11	1	0	0	212	13788
IPR002327	Cyt_c_1A/1B	0.999999999986066	-1.39341576471663e-11	1	0	0	212	13788
IPR035716	Cortactin_SH3	0.999999999986066	-1.39341576471663e-11	1	0	0	212	13788
IPR022416	Prion/Doppel_prot_b-ribbon_dom	0.999999999986066	-1.39341576471663e-11	1	0	0	212	13788
IPR028395	PLC-zeta1	0.999999999986066	-1.39341576471663e-11	1	0	0	212	13788
IPR037901	HS1BP3_PX	0.999999999986066	-1.39341576471663e-11	1	0	0	212	13788
IPR019313	Mediator_Med17	0.999999999986066	-1.39341576471663e-11	1	0	0	212	13788
IPR023943	Enolase-ppase_E1	0.999999999986066	-1.39341576471663e-11	1	0	0	212	13788
IPR028473	EYA2	0.999999999986066	-1.39341576471663e-11	1	0	0	212	13788
IPR030575	KLHL22	0.999999999986066	-1.39341576471663e-11	1	0	0	212	13788
IPR039508	KASH5_EF-hand-like_dom	0.999999999986066	-1.39341576471663e-11	1	0	0	212	13788
IPR033959	ADAM4	0.999999999986066	-1.39341576471663e-11	1	0	0	212	13788
IPR028521	PACSIN2	0.999999999986066	-1.39341576471663e-11	1	0	0	212	13788
IPR034209	PUF60_RRM1	0.999999999986066	-1.39341576471663e-11	1	0	0	212	13788
IPR022422	MAS20_rcpt_metazoan	0.999999999986066	-1.39341576471663e-11	1	0	0	212	13788
IPR035059	SH2B3_SH2	0.999999999986066	-1.39341576471663e-11	1	0	0	212	13788
IPR028883	tRNA_aden_deaminase	0.999999999986066	-1.39341576471663e-11	1	0	0	212	13788
IPR037670	C11orf87	0.999999999986066	-1.39341576471663e-11	1	0	0	212	13788
IPR035722	SASH3	0.999999999986066	-1.39341576471663e-11	1	0	0	212	13788
IPR029778	CEP85L	0.999999999986066	-1.39341576471663e-11	1	0	0	212	13788
IPR028370	RPL22L1	0.999999999986066	-1.39341576471663e-11	1	0	0	212	13788
IPR034234	Nucleolin_RRM3	0.999999999986066	-1.39341576471663e-11	1	0	0	212	13788
IPR019740	Pyridox_Oxase_CS	0.999999999986066	-1.39341576471663e-11	1	0	0	212	13788
IPR026693	Zc3hav1-like	0.999999999986066	-1.39341576471663e-11	1	0	0	212	13788
IPR039223	AATF/Bfr2	0.999999999986066	-1.39341576471663e-11	1	0	0	212	13788
IPR034847	hnRPDL_RRM1	0.999999999986066	-1.39341576471663e-11	1	0	0	212	13788
IPR037970	IRAK4_Death	0.999999999986066	-1.39341576471663e-11	1	0	0	212	13788
IPR019156	Ataxin-10_domain	0.999999999986066	-1.39341576471663e-11	1	0	0	212	13788
IPR026204	GRIPAP1	0.999999999986066	-1.39341576471663e-11	1	0	0	212	13788
IPR037822	STXBP6_SNARE	0.999999999986066	-1.39341576471663e-11	1	0	0	212	13788
IPR017789	Frataxin	0.999999999986066	-1.39341576471663e-11	1	0	0	212	13788
IPR008047	MCM_4	0.999999999986066	-1.39341576471663e-11	1	0	0	212	13788
IPR037879	RGS10_RGS	0.999999999986066	-1.39341576471663e-11	1	0	0	212	13788
IPR029511	DHRS4-like	0.999999999986066	-1.39341576471663e-11	1	0	0	212	13788
IPR033659	Ferrochelatase_N	0.999999999986066	-1.39341576471663e-11	1	0	0	212	13788
IPR000378	Opsin_red/grn	0.999999999986066	-1.39341576471663e-11	1	0	0	212	13788
IPR039029	RAC_gamma-like	0.999999999986066	-1.39341576471663e-11	1	0	0	212	13788
IPR013842	LepA_CTD	0.999999999986066	-1.39341576471663e-11	1	0	0	212	13788
IPR026246	Fsip1	0.999999999986066	-1.39341576471663e-11	1	0	0	212	13788
IPR017068	Protein_diS-isomerase_A4	0.999999999986066	-1.39341576471663e-11	1	0	0	212	13788
IPR033189	PROS1	0.999999999986066	-1.39341576471663e-11	1	0	0	212	13788
IPR008381	SDHAF3/Sdh7	0.999999999986066	-1.39341576471663e-11	1	0	0	212	13788
IPR023282	HMG_CoA_Rdtase_N	0.999999999986066	-1.39341576471663e-11	1	0	0	212	13788
IPR033812	Proteasome_alpha_type_5	0.999999999986066	-1.39341576471663e-11	1	0	0	212	13788
IPR037995	Esa1/KAT5/Tip60	0.999999999986066	-1.39341576471663e-11	1	0	0	212	13788
IPR039328	WDR89	0.999999999986066	-1.39341576471663e-11	1	0	0	212	13788
IPR022150	AKNA	0.999999999986066	-1.39341576471663e-11	1	0	0	212	13788
IPR033499	TNRC6C	0.999999999986066	-1.39341576471663e-11	1	0	0	212	13788
IPR026544	SMO	0.999999999986066	-1.39341576471663e-11	1	0	0	212	13788
IPR007244	Naa35/Mak10	0.999999999986066	-1.39341576471663e-11	1	0	0	212	13788
IPR002247	Cl_channel-5	0.999999999986066	-1.39341576471663e-11	1	0	0	212	13788
IPR029765	Mev_diP_decarb	0.999999999986066	-1.39341576471663e-11	1	0	0	212	13788
IPR037601	ANKS4B_SAM	0.999999999986066	-1.39341576471663e-11	1	0	0	212	13788
IPR007206	Protein_HGH1_C	0.999999999986066	-1.39341576471663e-11	1	0	0	212	13788
IPR027918	HYLS1_C_dom	0.999999999986066	-1.39341576471663e-11	1	0	0	212	13788
IPR026506	GDPGP	0.999999999986066	-1.39341576471663e-11	1	0	0	212	13788
IPR027286	PTGIS	0.999999999986066	-1.39341576471663e-11	1	0	0	212	13788
IPR025807	Adrift-typ_MeTrfase	0.999999999986066	-1.39341576471663e-11	1	0	0	212	13788
IPR032862	ALKBH6	0.999999999986066	-1.39341576471663e-11	1	0	0	212	13788
IPR028692	SYT13	0.999999999986066	-1.39341576471663e-11	1	0	0	212	13788
IPR029420	MTBP_central	0.999999999986066	-1.39341576471663e-11	1	0	0	212	13788
IPR011488	TIF_2_asu	0.999999999986066	-1.39341576471663e-11	1	0	0	212	13788
IPR034011	Attractin-like_CTLD	0.999999999986066	-1.39341576471663e-11	1	0	0	212	13788
IPR033382	USP24	0.999999999986066	-1.39341576471663e-11	1	0	0	212	13788
IPR016316	CD141	0.999999999986066	-1.39341576471663e-11	1	0	0	212	13788
IPR037386	CCDC40	0.999999999986066	-1.39341576471663e-11	1	0	0	212	13788
IPR000128	Progest_rcpt	0.999999999986066	-1.39341576471663e-11	1	0	0	212	13788
IPR041525	N/Namide_PRibTrfase	0.999999999986066	-1.39341576471663e-11	1	0	0	212	13788
IPR028032	DUF4503	0.999999999986066	-1.39341576471663e-11	1	0	0	212	13788
IPR026040	HyI-like	0.999999999986066	-1.39341576471663e-11	1	0	0	212	13788
IPR034467	Set1A_RRM	0.999999999986066	-1.39341576471663e-11	1	0	0	212	13788
IPR014387	CDP_diag_ino_3_P_euk	0.999999999986066	-1.39341576471663e-11	1	0	0	212	13788
IPR028156	RIP	0.999999999986066	-1.39341576471663e-11	1	0	0	212	13788
IPR005317	Dipeptidyl-peptase3	0.999999999986066	-1.39341576471663e-11	1	0	0	212	13788
IPR040383	HAKAI/CBLL2	0.999999999986066	-1.39341576471663e-11	1	0	0	212	13788
IPR028452	CKIP-1	0.999999999986066	-1.39341576471663e-11	1	0	0	212	13788
IPR031263	PMS1_hom	0.999999999986066	-1.39341576471663e-11	1	0	0	212	13788
IPR032442	CTU1_C	0.999999999986066	-1.39341576471663e-11	1	0	0	212	13788
IPR029982	Kptn	0.999999999986066	-1.39341576471663e-11	1	0	0	212	13788
IPR032935	FOLR1	0.999999999986066	-1.39341576471663e-11	1	0	0	212	13788
IPR034424	GRSF-1_RRM2	0.999999999986066	-1.39341576471663e-11	1	0	0	212	13788
IPR033648	AAR2_C	0.999999999986066	-1.39341576471663e-11	1	0	0	212	13788
IPR034114	Rab23	0.999999999986066	-1.39341576471663e-11	1	0	0	212	13788
IPR005794	Fmt	0.999999999986066	-1.39341576471663e-11	1	0	0	212	13788
IPR029996	Otoferlin	0.999999999986066	-1.39341576471663e-11	1	0	0	212	13788
IPR007000	PLipase_B-like	0.999999999986066	-1.39341576471663e-11	1	0	0	212	13788
IPR019138	De-etiolated_protein_1_Det1	0.999999999986066	-1.39341576471663e-11	1	0	0	212	13788
IPR039669	TANK	0.999999999986066	-1.39341576471663e-11	1	0	0	212	13788
IPR014041	ESCRT-II_cplx_Vps25-sub_N	0.999999999986066	-1.39341576471663e-11	1	0	0	212	13788
IPR028313	DP-1	0.999999999986066	-1.39341576471663e-11	1	0	0	212	13788
IPR028825	SFXN4	0.999999999986066	-1.39341576471663e-11	1	0	0	212	13788
IPR019473	TFIID_su8_C	0.999999999986066	-1.39341576471663e-11	1	0	0	212	13788
IPR003884	FacI_MAC	0.999999999986066	-1.39341576471663e-11	1	0	0	212	13788
IPR027799	Rtf2_RING-finger	0.999999999986066	-1.39341576471663e-11	1	0	0	212	13788
IPR035866	SOCS7_SH2	0.999999999986066	-1.39341576471663e-11	1	0	0	212	13788
IPR032095	Sacchrp_dh_C	0.999999999986066	-1.39341576471663e-11	1	0	0	212	13788
IPR003734	DUF155	0.999999999986066	-1.39341576471663e-11	1	0	0	212	13788
IPR039433	Mff-like_dom	0.999999999986066	-1.39341576471663e-11	1	0	0	212	13788
IPR029696	Tmem74	0.999999999986066	-1.39341576471663e-11	1	0	0	212	13788
IPR006621	Nose-resist-to-fluoxetine_N	0.999999999986066	-1.39341576471663e-11	1	0	0	212	13788
IPR018230	BUD31/G10-rel_CS	0.999999999986066	-1.39341576471663e-11	1	0	0	212	13788
IPR007174	Las1	0.999999999986066	-1.39341576471663e-11	1	0	0	212	13788
IPR040801	Ski2_N	0.999999999986066	-1.39341576471663e-11	1	0	0	212	13788
IPR033948	ETF_beta_N	0.999999999986066	-1.39341576471663e-11	1	0	0	212	13788
IPR037613	Kazrin_SAM_rpt_1	0.999999999986066	-1.39341576471663e-11	1	0	0	212	13788
IPR011160	Sphingomy_PDE	0.999999999986066	-1.39341576471663e-11	1	0	0	212	13788
IPR038738	Nedd8-like	0.999999999986066	-1.39341576471663e-11	1	0	0	212	13788
IPR030634	SYNM	0.999999999986066	-1.39341576471663e-11	1	0	0	212	13788
IPR013292	CBFA2T3	0.999999999986066	-1.39341576471663e-11	1	0	0	212	13788
IPR013918	Nucleotide_exch_fac_Fes1	0.999999999986066	-1.39341576471663e-11	1	0	0	212	13788
IPR040679	PLL	0.999999999986066	-1.39341576471663e-11	1	0	0	212	13788
IPR036524	Frataxin/CyaY_sf	0.999999999986066	-1.39341576471663e-11	1	0	0	212	13788
IPR039330	CAMP	0.999999999986066	-1.39341576471663e-11	1	0	0	212	13788
IPR028740	EPLIN	0.999999999986066	-1.39341576471663e-11	1	0	0	212	13788
IPR026732	Cep135	0.999999999986066	-1.39341576471663e-11	1	0	0	212	13788
IPR028410	SOCS2	0.999999999986066	-1.39341576471663e-11	1	0	0	212	13788
IPR019370	E2F-assoc_phosphoprotein	0.999999999986066	-1.39341576471663e-11	1	0	0	212	13788
IPR024864	Nup54/Nup57/Nup44	0.999999999986066	-1.39341576471663e-11	1	0	0	212	13788
IPR026882	Lrrc4	0.999999999986066	-1.39341576471663e-11	1	0	0	212	13788
IPR010674	NOG1_Rossman_fold_dom	0.999999999986066	-1.39341576471663e-11	1	0	0	212	13788
IPR038888	CFAP36	0.999999999986066	-1.39341576471663e-11	1	0	0	212	13788
IPR039165	CREBRF	0.999999999986066	-1.39341576471663e-11	1	0	0	212	13788
IPR038295	STAT1_C_sf	0.999999999986066	-1.39341576471663e-11	1	0	0	212	13788
IPR004769	Pur_lyase	0.999999999986066	-1.39341576471663e-11	1	0	0	212	13788
IPR030094	BAF250a	0.999999999986066	-1.39341576471663e-11	1	0	0	212	13788
IPR031183	Glypican-6	0.999999999986066	-1.39341576471663e-11	1	0	0	212	13788
IPR039053	Int12	0.999999999986066	-1.39341576471663e-11	1	0	0	212	13788
IPR033623	RASSF5	0.999999999986066	-1.39341576471663e-11	1	0	0	212	13788
IPR030609	KLHL33	0.999999999986066	-1.39341576471663e-11	1	0	0	212	13788
IPR020392	Pancreatic_hormone-like_CS	0.999999999986066	-1.39341576471663e-11	1	0	0	212	13788
IPR028424	HIC1	0.999999999986066	-1.39341576471663e-11	1	0	0	212	13788
IPR018961	DnaJ_homolog_subfam-C_membr-28	0.999999999986066	-1.39341576471663e-11	1	0	0	212	13788
IPR005293	Tap2/ABCB3	0.999999999986066	-1.39341576471663e-11	1	0	0	212	13788
IPR024133	TM_138	0.999999999986066	-1.39341576471663e-11	1	0	0	212	13788
IPR007373	Thiamin_PyroPKinase_B1-bd	0.999999999986066	-1.39341576471663e-11	1	0	0	212	13788
IPR017157	Arylacetamide_deacetylase	0.999999999986066	-1.39341576471663e-11	1	0	0	212	13788
IPR027105	Prp31	0.999999999986066	-1.39341576471663e-11	1	0	0	212	13788
IPR013697	DNA_pol_e_suA_C	0.999999999986066	-1.39341576471663e-11	1	0	0	212	13788
IPR008832	Signal_recog_particle_SRP9	0.999999999986066	-1.39341576471663e-11	1	0	0	212	13788
IPR028702	Slp5	0.999999999986066	-1.39341576471663e-11	1	0	0	212	13788
IPR033535	PIGY_chordates	0.999999999986066	-1.39341576471663e-11	1	0	0	212	13788
IPR042401	THEG-like	0.999999999986066	-1.39341576471663e-11	1	0	0	212	13788
IPR036617	BAF_sf	0.999999999986066	-1.39341576471663e-11	1	0	0	212	13788
IPR035501	NP60_PWWP	0.999999999986066	-1.39341576471663e-11	1	0	0	212	13788
IPR014029	NADH_UbQ_OxRdtase_49kDa_CS	0.999999999986066	-1.39341576471663e-11	1	0	0	212	13788
IPR007185	DNA_pol_a/d/e_bsu	0.999999999986066	-1.39341576471663e-11	1	0	0	212	13788
IPR031727	Gal_mutarotase_N	0.999999999986066	-1.39341576471663e-11	1	0	0	212	13788
IPR040227	Nibrin-rel	0.999999999986066	-1.39341576471663e-11	1	0	0	212	13788
IPR040954	Znf-CCCH_8	0.999999999986066	-1.39341576471663e-11	1	0	0	212	13788
IPR042265	DPH1/DPH2_3	0.999999999986066	-1.39341576471663e-11	1	0	0	212	13788
IPR033757	WTAP	0.999999999986066	-1.39341576471663e-11	1	0	0	212	13788
IPR035977	Ribosomal_L36_sp	0.999999999986066	-1.39341576471663e-11	1	0	0	212	13788
IPR040566	Il13Ra_Ig	0.999999999986066	-1.39341576471663e-11	1	0	0	212	13788
IPR000497	Dopamine_D5_rcpt	0.999999999986066	-1.39341576471663e-11	1	0	0	212	13788
IPR028011	DUF4476	0.999999999986066	-1.39341576471663e-11	1	0	0	212	13788
IPR012984	PROCT	0.999999999986066	-1.39341576471663e-11	1	0	0	212	13788
IPR026711	Msl-1	0.999999999986066	-1.39341576471663e-11	1	0	0	212	13788
IPR036552	CBF_bsu_sf	0.999999999986066	-1.39341576471663e-11	1	0	0	212	13788
IPR028558	MYO9A	0.999999999986066	-1.39341576471663e-11	1	0	0	212	13788
IPR034218	SART3_RRM2	0.999999999986066	-1.39341576471663e-11	1	0	0	212	13788
IPR034992	RBM10_RRM2	0.999999999986066	-1.39341576471663e-11	1	0	0	212	13788
IPR040184	Mcm10	0.999999999986066	-1.39341576471663e-11	1	0	0	212	13788
IPR027871	DUF4603	0.999999999986066	-1.39341576471663e-11	1	0	0	212	13788
IPR015637	MUG/TDG	0.999999999986066	-1.39341576471663e-11	1	0	0	212	13788
IPR007955	Bystin	0.999999999986066	-1.39341576471663e-11	1	0	0	212	13788
IPR006096	Glu/Leu/Phe/Val_DH_C	0.999999999986066	-1.39341576471663e-11	1	0	0	212	13788
IPR041093	Dis3l2_C	0.999999999986066	-1.39341576471663e-11	1	0	0	212	13788
IPR035677	ASAP2_SH3	0.999999999986066	-1.39341576471663e-11	1	0	0	212	13788
IPR042373	TNFSF9	0.999999999986066	-1.39341576471663e-11	1	0	0	212	13788
IPR024738	Hfi1/Tada1	0.999999999986066	-1.39341576471663e-11	1	0	0	212	13788
IPR035595	UDP_glycos_trans_CS	0.999999999986066	-1.39341576471663e-11	1	0	0	212	13788
IPR034986	hnRPLL_RRM2	0.999999999986066	-1.39341576471663e-11	1	0	0	212	13788
IPR024270	Urocortin_II/III	0.999999999986066	-1.39341576471663e-11	1	0	0	212	13788
IPR002818	DJ-1/PfpI	0.999999999986066	-1.39341576471663e-11	1	0	0	212	13788
IPR014440	HCCAis_GSTk	0.999999999986066	-1.39341576471663e-11	1	0	0	212	13788
IPR029744	SPATA2	0.999999999986066	-1.39341576471663e-11	1	0	0	212	13788
IPR032400	RelB_transact	0.999999999986066	-1.39341576471663e-11	1	0	0	212	13788
IPR007265	COG_su3	0.999999999986066	-1.39341576471663e-11	1	0	0	212	13788
IPR005904	Hxn_phspho_trans	0.999999999986066	-1.39341576471663e-11	1	0	0	212	13788
IPR005463	TRPC7_channel	0.999999999986066	-1.39341576471663e-11	1	0	0	212	13788
IPR009792	TMEM242	0.999999999986066	-1.39341576471663e-11	1	0	0	212	13788
IPR001732	UDP-Glc/GDP-Man_DH_N	0.999999999986066	-1.39341576471663e-11	1	0	0	212	13788
IPR025984	DCTPP	0.999999999986066	-1.39341576471663e-11	1	0	0	212	13788
IPR007042	SERRATE/Ars2_C	0.999999999986066	-1.39341576471663e-11	1	0	0	212	13788
IPR041207	NUB1_ubiquitin-like_dom	0.999999999986066	-1.39341576471663e-11	1	0	0	212	13788
IPR030707	MAP7	0.999999999986066	-1.39341576471663e-11	1	0	0	212	13788
IPR042413	ISM	0.999999999986066	-1.39341576471663e-11	1	0	0	212	13788
IPR015034	DUF1917	0.999999999986066	-1.39341576471663e-11	1	0	0	212	13788
IPR035754	SPRY_SPSB3	0.999999999986066	-1.39341576471663e-11	1	0	0	212	13788
IPR021164	Tyrosine_hydroxylase_CS	0.999999999986066	-1.39341576471663e-11	1	0	0	212	13788
IPR023580	RNA_pol_su_RPB10	0.999999999986066	-1.39341576471663e-11	1	0	0	212	13788
IPR034370	SCAF8_RRM	0.999999999986066	-1.39341576471663e-11	1	0	0	212	13788
IPR013934	SSU_processome_Utp13	0.999999999986066	-1.39341576471663e-11	1	0	0	212	13788
IPR002388	ANX1	0.999999999986066	-1.39341576471663e-11	1	0	0	212	13788
IPR041015	TLR3_TMD	0.999999999986066	-1.39341576471663e-11	1	0	0	212	13788
IPR040057	Spe-39	0.999999999986066	-1.39341576471663e-11	1	0	0	212	13788
IPR017405	Citron_Rho-interacting_kinase	0.999999999986066	-1.39341576471663e-11	1	0	0	212	13788
IPR028003	KDF1	0.999999999986066	-1.39341576471663e-11	1	0	0	212	13788
IPR013909	NIPA/Rsm1	0.999999999986066	-1.39341576471663e-11	1	0	0	212	13788
IPR008083	CD34	0.999999999986066	-1.39341576471663e-11	1	0	0	212	13788
IPR028209	LAMTOR1/MEH1	0.999999999986066	-1.39341576471663e-11	1	0	0	212	13788
IPR029661	FAM76B	0.999999999986066	-1.39341576471663e-11	1	0	0	212	13788
IPR037705	PI3K-C2-alpha_dom	0.999999999986066	-1.39341576471663e-11	1	0	0	212	13788
IPR034473	RBM15_RRM3	0.999999999986066	-1.39341576471663e-11	1	0	0	212	13788
IPR003448	Mopterin_biosynth_MoaE	0.999999999986066	-1.39341576471663e-11	1	0	0	212	13788
IPR041547	APOBEC1	0.999999999986066	-1.39341576471663e-11	1	0	0	212	13788
IPR038397	TBCC_N_sf	0.999999999986066	-1.39341576471663e-11	1	0	0	212	13788
IPR028549	Decorin	0.999999999986066	-1.39341576471663e-11	1	0	0	212	13788
IPR006275	CarbamoylP_synth_lsu	0.999999999986066	-1.39341576471663e-11	1	0	0	212	13788
IPR020455	Tyr_kin_neurotrophic_rcpt_2	0.999999999986066	-1.39341576471663e-11	1	0	0	212	13788
IPR010407	Sig_lymph_act_molc_N	0.999999999986066	-1.39341576471663e-11	1	0	0	212	13788
IPR027697	NF-M	0.999999999986066	-1.39341576471663e-11	1	0	0	212	13788
IPR039767	RALBP1	0.999999999986066	-1.39341576471663e-11	1	0	0	212	13788
IPR001239	Prot_inh_Kazal-m	0.999999999986066	-1.39341576471663e-11	1	0	0	212	13788
IPR000054	Ribosomal_L31e	0.999999999986066	-1.39341576471663e-11	1	0	0	212	13788
IPR033831	HCII	0.999999999986066	-1.39341576471663e-11	1	0	0	212	13788
IPR004598	TFIIH_p52/Tfb2	0.999999999986066	-1.39341576471663e-11	1	0	0	212	13788
IPR042148	CARD_RAIDD	0.999999999986066	-1.39341576471663e-11	1	0	0	212	13788
IPR014898	Znf_C2H2_LYAR	0.999999999986066	-1.39341576471663e-11	1	0	0	212	13788
IPR031814	ALG11_N	0.999999999986066	-1.39341576471663e-11	1	0	0	212	13788
IPR006958	Mak16	0.999999999986066	-1.39341576471663e-11	1	0	0	212	13788
IPR024140	Noxa	0.999999999986066	-1.39341576471663e-11	1	0	0	212	13788
IPR030584	KLHL14	0.999999999986066	-1.39341576471663e-11	1	0	0	212	13788
IPR001693	Calcitonin_peptide-like	0.999999999986066	-1.39341576471663e-11	1	0	0	212	13788
IPR034138	NOP8_RRM	0.999999999986066	-1.39341576471663e-11	1	0	0	212	13788
IPR041849	Nectin-1_Ig1	0.999999999986066	-1.39341576471663e-11	1	0	0	212	13788
IPR039724	WDR91	0.999999999986066	-1.39341576471663e-11	1	0	0	212	13788
IPR042352	EFCAB14	0.999999999986066	-1.39341576471663e-11	1	0	0	212	13788
IPR026703	ERICH2	0.999999999986066	-1.39341576471663e-11	1	0	0	212	13788
IPR041836	Rab20	0.999999999986066	-1.39341576471663e-11	1	0	0	212	13788
IPR029251	Faap100	0.999999999986066	-1.39341576471663e-11	1	0	0	212	13788
IPR037854	HCFC1	0.999999999986066	-1.39341576471663e-11	1	0	0	212	13788
IPR000681	ADRB3_rcpt	0.999999999986066	-1.39341576471663e-11	1	0	0	212	13788
IPR015528	IL-12_beta	0.999999999986066	-1.39341576471663e-11	1	0	0	212	13788
IPR039106	INAVA	0.999999999986066	-1.39341576471663e-11	1	0	0	212	13788
IPR019467	Hat1_N	0.999999999986066	-1.39341576471663e-11	1	0	0	212	13788
IPR032857	ALKBH4	0.999999999986066	-1.39341576471663e-11	1	0	0	212	13788
IPR033361	RETREG3	0.999999999986066	-1.39341576471663e-11	1	0	0	212	13788
IPR028847	CENP-W	0.999999999986066	-1.39341576471663e-11	1	0	0	212	13788
IPR016721	Bet3	0.999999999986066	-1.39341576471663e-11	1	0	0	212	13788
IPR000151	Ciliary_neurotrophic_fac_CNTF	0.999999999986066	-1.39341576471663e-11	1	0	0	212	13788
IPR000434	PC1	0.999999999986066	-1.39341576471663e-11	1	0	0	212	13788
IPR012001	Thiamin_PyroP_enz_TPP-bd_dom	0.999999999986066	-1.39341576471663e-11	1	0	0	212	13788
IPR039138	OTU1	0.999999999986066	-1.39341576471663e-11	1	0	0	212	13788
IPR032975	IMPG2	0.999999999986066	-1.39341576471663e-11	1	0	0	212	13788
IPR027850	DUF4504	0.999999999986066	-1.39341576471663e-11	1	0	0	212	13788
IPR000356	P2Y2_rcpt	0.999999999986066	-1.39341576471663e-11	1	0	0	212	13788
IPR012935	Znf_C3HC-like	0.999999999986066	-1.39341576471663e-11	1	0	0	212	13788
IPR022229	Peptidase_S8A_TPPII	0.999999999986066	-1.39341576471663e-11	1	0	0	212	13788
IPR016304	PPIE	0.999999999986066	-1.39341576471663e-11	1	0	0	212	13788
IPR005654	ATPase_AFG1-like	0.999999999986066	-1.39341576471663e-11	1	0	0	212	13788
IPR009598	BC10	0.999999999986066	-1.39341576471663e-11	1	0	0	212	13788
IPR026010	NSP1/NUP62	0.999999999986066	-1.39341576471663e-11	1	0	0	212	13788
IPR025139	DUF4062	0.999999999986066	-1.39341576471663e-11	1	0	0	212	13788
IPR032426	UBA2_C	0.999999999986066	-1.39341576471663e-11	1	0	0	212	13788
IPR000607	dsRNA_A_deaminase_rpt	0.999999999986066	-1.39341576471663e-11	1	0	0	212	13788
IPR037628	Nup43	0.999999999986066	-1.39341576471663e-11	1	0	0	212	13788
IPR008614	FIBP	0.999999999986066	-1.39341576471663e-11	1	0	0	212	13788
IPR022023	U1snRNP70_N	0.999999999986066	-1.39341576471663e-11	1	0	0	212	13788
IPR042134	PX_PI3K_C2_beta	0.999999999986066	-1.39341576471663e-11	1	0	0	212	13788
IPR025712	Nup54_alpha-helical_dom	0.999999999986066	-1.39341576471663e-11	1	0	0	212	13788
IPR018465	Scm3/HJURP	0.999999999986066	-1.39341576471663e-11	1	0	0	212	13788
IPR028223	FGF2	0.999999999986066	-1.39341576471663e-11	1	0	0	212	13788
IPR042451	ZPR1_A/B_dom	0.999999999986066	-1.39341576471663e-11	1	0	0	212	13788
IPR028029	CD24	0.999999999986066	-1.39341576471663e-11	1	0	0	212	13788
IPR032412	Myosin-VI_CBD	0.999999999986066	-1.39341576471663e-11	1	0	0	212	13788
IPR038511	TAP42/TAP46-like_sf	0.999999999986066	-1.39341576471663e-11	1	0	0	212	13788
IPR007991	RNA_pol_I_trans_ini_fac_RRN3	0.999999999986066	-1.39341576471663e-11	1	0	0	212	13788
IPR032990	DRAM2	0.999999999986066	-1.39341576471663e-11	1	0	0	212	13788
IPR033618	RASSF2	0.999999999986066	-1.39341576471663e-11	1	0	0	212	13788
IPR031488	Zn_ribbon_mio	0.999999999986066	-1.39341576471663e-11	1	0	0	212	13788
IPR034724	CHD8	0.999999999986066	-1.39341576471663e-11	1	0	0	212	13788
IPR031280	KAT6A	0.999999999986066	-1.39341576471663e-11	1	0	0	212	13788
IPR040780	Rpn6_C_helix	0.999999999986066	-1.39341576471663e-11	1	0	0	212	13788
IPR040099	ZZEF1	0.999999999986066	-1.39341576471663e-11	1	0	0	212	13788
IPR039521	PIG-B/GPI10	0.999999999986066	-1.39341576471663e-11	1	0	0	212	13788
IPR039733	NTAQ1	0.999999999986066	-1.39341576471663e-11	1	0	0	212	13788
IPR027812	DUF4653	0.999999999986066	-1.39341576471663e-11	1	0	0	212	13788
IPR031793	KICSTOR_ITFG2	0.999999999986066	-1.39341576471663e-11	1	0	0	212	13788
IPR032353	AZUL	0.999999999986066	-1.39341576471663e-11	1	0	0	212	13788
IPR039883	Fcf2/DNTTIP2	0.999999999986066	-1.39341576471663e-11	1	0	0	212	13788
IPR030361	ATP11A	0.999999999986066	-1.39341576471663e-11	1	0	0	212	13788
IPR019165	Peptidase_M76_ATP23	0.999999999986066	-1.39341576471663e-11	1	0	0	212	13788
IPR015336	TNFR_13C_TALL-1-bd	0.999999999986066	-1.39341576471663e-11	1	0	0	212	13788
IPR035018	Spt6_SH2_C	0.999999999986066	-1.39341576471663e-11	1	0	0	212	13788
IPR018888	UPF0561	0.999999999986066	-1.39341576471663e-11	1	0	0	212	13788
IPR040646	PND	0.999999999986066	-1.39341576471663e-11	1	0	0	212	13788
IPR026772	Fibin	0.999999999986066	-1.39341576471663e-11	1	0	0	212	13788
IPR027985	Rab15_effector	0.999999999986066	-1.39341576471663e-11	1	0	0	212	13788
IPR023601	Golgi_SNAP_su1	0.999999999986066	-1.39341576471663e-11	1	0	0	212	13788
IPR019330	MESD	0.999999999986066	-1.39341576471663e-11	1	0	0	212	13788
IPR026729	Stathmin-2	0.999999999986066	-1.39341576471663e-11	1	0	0	212	13788
IPR033292	THY1	0.999999999986066	-1.39341576471663e-11	1	0	0	212	13788
IPR027659	Sgcb	0.999999999986066	-1.39341576471663e-11	1	0	0	212	13788
IPR033584	BEGAIN	0.999999999986066	-1.39341576471663e-11	1	0	0	212	13788
IPR040398	CNOT1	0.999999999986066	-1.39341576471663e-11	1	0	0	212	13788
IPR029318	BH3_dom	0.999999999986066	-1.39341576471663e-11	1	0	0	212	13788
IPR007134	Autophagy-rel_prot_3_N	0.999999999986066	-1.39341576471663e-11	1	0	0	212	13788
IPR028440	TRPS1	0.999999999986066	-1.39341576471663e-11	1	0	0	212	13788
IPR026945	Sialidase-2	0.999999999986066	-1.39341576471663e-11	1	0	0	212	13788
IPR020987	Centromere_Cenp-M	0.999999999986066	-1.39341576471663e-11	1	0	0	212	13788
IPR022336	Notch_2	0.999999999986066	-1.39341576471663e-11	1	0	0	212	13788
IPR031335	Glyco_hydro_63_C	0.999999999986066	-1.39341576471663e-11	1	0	0	212	13788
IPR000320	Hedgehog_signalling_dom	0.999999999986066	-1.39341576471663e-11	1	0	0	212	13788
IPR041281	LRR_11	0.999999999986066	-1.39341576471663e-11	1	0	0	212	13788
IPR037928	ASAP1_BAR	0.999999999986066	-1.39341576471663e-11	1	0	0	212	13788
IPR039986	CCDC173	0.999999999986066	-1.39341576471663e-11	1	0	0	212	13788
IPR041598	MARS_N	0.999999999986066	-1.39341576471663e-11	1	0	0	212	13788
IPR039740	CNOT10	0.999999999986066	-1.39341576471663e-11	1	0	0	212	13788
IPR035704	SNX8/Mvp1_PX	0.999999999986066	-1.39341576471663e-11	1	0	0	212	13788
IPR030757	MCT1	0.999999999986066	-1.39341576471663e-11	1	0	0	212	13788
IPR029888	CHMP1A	0.999999999986066	-1.39341576471663e-11	1	0	0	212	13788
IPR039120	UBFD1	0.999999999986066	-1.39341576471663e-11	1	0	0	212	13788
IPR035746	NEDD9_SH3	0.999999999986066	-1.39341576471663e-11	1	0	0	212	13788
IPR028165	TMEM125	0.999999999986066	-1.39341576471663e-11	1	0	0	212	13788
IPR001520	5HT4_rcpt	0.999999999986066	-1.39341576471663e-11	1	0	0	212	13788
IPR030535	Doc2a	0.999999999986066	-1.39341576471663e-11	1	0	0	212	13788
IPR014003	DM16_repeat	0.999999999986066	-1.39341576471663e-11	1	0	0	212	13788
IPR035739	Intersectin-2_SH3_3	0.999999999986066	-1.39341576471663e-11	1	0	0	212	13788
IPR035980	Ribosomal_S6_sf	0.999999999986066	-1.39341576471663e-11	1	0	0	212	13788
IPR032043	Msl2_Znf-RING	0.999999999986066	-1.39341576471663e-11	1	0	0	212	13788
IPR015253	CST_STN1_C	0.999999999986066	-1.39341576471663e-11	1	0	0	212	13788
IPR037630	SASH1_SAM_repeat2	0.999999999986066	-1.39341576471663e-11	1	0	0	212	13788
IPR019343	Unchr_KLRAQ/TTKRSYEDQ_N	0.999999999986066	-1.39341576471663e-11	1	0	0	212	13788
IPR025574	Nucleoporin_FG_rpt	0.999999999986066	-1.39341576471663e-11	1	0	0	212	13788
IPR040007	Tho2	0.999999999986066	-1.39341576471663e-11	1	0	0	212	13788
IPR042516	Prp8_U5-snRNA-bd_sf	0.999999999986066	-1.39341576471663e-11	1	0	0	212	13788
IPR015142	Smac_DIABLO	0.999999999986066	-1.39341576471663e-11	1	0	0	212	13788
IPR015439	Integrin_bsu-2	0.999999999986066	-1.39341576471663e-11	1	0	0	212	13788
IPR012574	ATP5MPL	0.999999999986066	-1.39341576471663e-11	1	0	0	212	13788
IPR042522	Atg7_N_1	0.999999999986066	-1.39341576471663e-11	1	0	0	212	13788
IPR016020	Transl_init_fac_sub12_N_euk	0.999999999986066	-1.39341576471663e-11	1	0	0	212	13788
IPR038036	RING1	0.999999999986066	-1.39341576471663e-11	1	0	0	212	13788
IPR041967	KMT2C_ePHD1	0.999999999986066	-1.39341576471663e-11	1	0	0	212	13788
IPR035479	SH3PXD2B_SH3_3	0.999999999986066	-1.39341576471663e-11	1	0	0	212	13788
IPR042579	XIAP/BIRC8_UBA	0.999999999986066	-1.39341576471663e-11	1	0	0	212	13788
IPR026158	ApolipoprotB_rcpt	0.999999999986066	-1.39341576471663e-11	1	0	0	212	13788
IPR012013	Integrin_bsu-4	0.999999999986066	-1.39341576471663e-11	1	0	0	212	13788
IPR019440	MAU2	0.999999999986066	-1.39341576471663e-11	1	0	0	212	13788
IPR023392	Tom20_dom_sf	0.999999999986066	-1.39341576471663e-11	1	0	0	212	13788
IPR026688	WHAMM	0.999999999986066	-1.39341576471663e-11	1	0	0	212	13788
IPR028860	CCNG1	0.999999999986066	-1.39341576471663e-11	1	0	0	212	13788
IPR037369	PLEK2_DEP	0.999999999986066	-1.39341576471663e-11	1	0	0	212	13788
IPR035855	STAT3_SH2	0.999999999986066	-1.39341576471663e-11	1	0	0	212	13788
IPR004015	SKI-int_prot_SKIP_SNW-dom	0.999999999986066	-1.39341576471663e-11	1	0	0	212	13788
IPR034817	hnRNPL_RRM4	0.999999999986066	-1.39341576471663e-11	1	0	0	212	13788
IPR029133	OCC1	0.999999999986066	-1.39341576471663e-11	1	0	0	212	13788
IPR004640	HscB	0.999999999986066	-1.39341576471663e-11	1	0	0	212	13788
IPR038815	IGIP	0.999999999986066	-1.39341576471663e-11	1	0	0	212	13788
IPR042487	RUVBL2_DII	0.999999999986066	-1.39341576471663e-11	1	0	0	212	13788
IPR036172	ApoA-II_sf	0.999999999986066	-1.39341576471663e-11	1	0	0	212	13788
IPR019328	GPI-GlcNAc_Trfase_PIG-H_dom	0.999999999986066	-1.39341576471663e-11	1	0	0	212	13788
IPR032028	CSTF1_dimer	0.999999999986066	-1.39341576471663e-11	1	0	0	212	13788
IPR000039	Ribosomal_L18e	0.999999999986066	-1.39341576471663e-11	1	0	0	212	13788
IPR036419	Ribosomal_S3_C_sf	0.999999999986066	-1.39341576471663e-11	1	0	0	212	13788
IPR000046	NK1_rcpt	0.999999999986066	-1.39341576471663e-11	1	0	0	212	13788
IPR039692	CFAP43	0.999999999986066	-1.39341576471663e-11	1	0	0	212	13788
IPR026073	GGNBP2	0.999999999986066	-1.39341576471663e-11	1	0	0	212	13788
IPR026222	ApoD_vertbrte	0.999999999986066	-1.39341576471663e-11	1	0	0	212	13788
IPR004547	Glucosamine6P_isomerase	0.999999999986066	-1.39341576471663e-11	1	0	0	212	13788
IPR001556	Bombsn_rcpt-like	0.999999999986066	-1.39341576471663e-11	1	0	0	212	13788
IPR026753	NAIF1	0.999999999986066	-1.39341576471663e-11	1	0	0	212	13788
IPR007214	YbaK/aa-tRNA-synth-assoc-dom	0.999999999986066	-1.39341576471663e-11	1	0	0	212	13788
IPR016719	Ca_signal-mod_cyclophilin_lig	0.999999999986066	-1.39341576471663e-11	1	0	0	212	13788
IPR031632	SVIP	0.999999999986066	-1.39341576471663e-11	1	0	0	212	13788
IPR011629	Cbl_biosynth_CobW-like_C	0.999999999986066	-1.39341576471663e-11	1	0	0	212	13788
IPR031092	HFE	0.999999999986066	-1.39341576471663e-11	1	0	0	212	13788
IPR024682	Npl4_Ub-like_dom	0.999999999986066	-1.39341576471663e-11	1	0	0	212	13788
IPR026664	Stereocilin-rel	0.999999999986066	-1.39341576471663e-11	1	0	0	212	13788
IPR035543	eIF-2B_epsilon_N	0.999999999986066	-1.39341576471663e-11	1	0	0	212	13788
IPR034860	SFRP-5	0.999999999986066	-1.39341576471663e-11	1	0	0	212	13788
IPR030762	MCT10	0.999999999986066	-1.39341576471663e-11	1	0	0	212	13788
IPR033105	CSTF2	0.999999999986066	-1.39341576471663e-11	1	0	0	212	13788
IPR026520	THAP3	0.999999999986066	-1.39341576471663e-11	1	0	0	212	13788
IPR042554	SAMD15	0.999999999986066	-1.39341576471663e-11	1	0	0	212	13788
IPR034969	hnRNPH3_RRM3	0.999999999986066	-1.39341576471663e-11	1	0	0	212	13788
IPR007220	ORC2	0.999999999986066	-1.39341576471663e-11	1	0	0	212	13788
IPR008060	Glycine_rcpt_B	0.999999999986066	-1.39341576471663e-11	1	0	0	212	13788
IPR035454	SH3PXD2A_SH3_5	0.999999999986066	-1.39341576471663e-11	1	0	0	212	13788
IPR042713	TIF1beta_RING-HC	0.999999999986066	-1.39341576471663e-11	1	0	0	212	13788
IPR029309	CaRF	0.999999999986066	-1.39341576471663e-11	1	0	0	212	13788
IPR029827	JDP1-like	0.999999999986066	-1.39341576471663e-11	1	0	0	212	13788
IPR024152	Inh_kappa-B_kinase-int	0.999999999986066	-1.39341576471663e-11	1	0	0	212	13788
IPR018397	Lysosomal-assoc_TM_prot5	0.999999999986066	-1.39341576471663e-11	1	0	0	212	13788
IPR011941	DNA_recomb/repair_Rad51	0.999999999986066	-1.39341576471663e-11	1	0	0	212	13788
IPR002859	PKD/REJ-like	0.999999999986066	-1.39341576471663e-11	1	0	0	212	13788
IPR027757	REST	0.999999999986066	-1.39341576471663e-11	1	0	0	212	13788
IPR024049	Release_factor_eRF1/aRF1_N	0.999999999986066	-1.39341576471663e-11	1	0	0	212	13788
IPR021717	Nucleoporin_Nup160	0.999999999986066	-1.39341576471663e-11	1	0	0	212	13788
IPR041952	STARD11_START	0.999999999986066	-1.39341576471663e-11	1	0	0	212	13788
IPR038167	SSRP1_sf	0.999999999986066	-1.39341576471663e-11	1	0	0	212	13788
IPR005813	Ribosomal_L20	0.999999999986066	-1.39341576471663e-11	1	0	0	212	13788
IPR001688	GPCR_2_calcitonin_rcpt	0.999999999986066	-1.39341576471663e-11	1	0	0	212	13788
IPR026627	NDUFB2	0.999999999986066	-1.39341576471663e-11	1	0	0	212	13788
IPR035009	SR140_RRM	0.999999999986066	-1.39341576471663e-11	1	0	0	212	13788
IPR042340	FCER1G	0.999999999986066	-1.39341576471663e-11	1	0	0	212	13788
IPR014883	VRR_NUC	0.999999999986066	-1.39341576471663e-11	1	0	0	212	13788
IPR034773	CPSF7_RRM	0.999999999986066	-1.39341576471663e-11	1	0	0	212	13788
IPR003210	Signal_recog_particle_SRP14	0.999999999986066	-1.39341576471663e-11	1	0	0	212	13788
IPR039558	TPA1/OFD1_N	0.999999999986066	-1.39341576471663e-11	1	0	0	212	13788
IPR031237	ALDP	0.999999999986066	-1.39341576471663e-11	1	0	0	212	13788
IPR002468	Pept_M24A_MAP2	0.999999999986066	-1.39341576471663e-11	1	0	0	212	13788
IPR007666	ADP_PFK/GK	0.999999999986066	-1.39341576471663e-11	1	0	0	212	13788
IPR038021	Putative_hydro-lyase	0.999999999986066	-1.39341576471663e-11	1	0	0	212	13788
IPR004583	DNA_repair_Rad4	0.999999999986066	-1.39341576471663e-11	1	0	0	212	13788
IPR028519	SLP3	0.999999999986066	-1.39341576471663e-11	1	0	0	212	13788
IPR002260	Connexin36	0.999999999986066	-1.39341576471663e-11	1	0	0	212	13788
IPR013974	SAF	0.999999999986066	-1.39341576471663e-11	1	0	0	212	13788
IPR035034	Grb14_SH2	0.999999999986066	-1.39341576471663e-11	1	0	0	212	13788
IPR034330	GST_Zeta_C	0.999999999986066	-1.39341576471663e-11	1	0	0	212	13788
IPR015513	Semaphorin_3E	0.999999999986066	-1.39341576471663e-11	1	0	0	212	13788
IPR001216	P-phosphate_BS	0.999999999986066	-1.39341576471663e-11	1	0	0	212	13788
IPR016014	Clusterin_N	0.999999999986066	-1.39341576471663e-11	1	0	0	212	13788
IPR033609	RNF152	0.999999999986066	-1.39341576471663e-11	1	0	0	212	13788
IPR026300	CWF11_fam	0.999999999986066	-1.39341576471663e-11	1	0	0	212	13788
IPR026254	RNF31	0.999999999986066	-1.39341576471663e-11	1	0	0	212	13788
IPR019387	Uncharacterised_SAYSvFN	0.999999999986066	-1.39341576471663e-11	1	0	0	212	13788
IPR039467	TFIIIB_B''_Myb	0.999999999986066	-1.39341576471663e-11	1	0	0	212	13788
IPR033094	RBM5	0.999999999986066	-1.39341576471663e-11	1	0	0	212	13788
IPR019144	Membralin	0.999999999986066	-1.39341576471663e-11	1	0	0	212	13788
IPR031844	VGPC1_C	0.999999999986066	-1.39341576471663e-11	1	0	0	212	13788
IPR029572	Calhm5	0.999999999986066	-1.39341576471663e-11	1	0	0	212	13788
IPR002557	Chitin-bd_dom	0.999999999986066	-1.39341576471663e-11	1	0	0	212	13788
IPR010286	METTL16/RlmF	0.999999999986066	-1.39341576471663e-11	1	0	0	212	13788
IPR002298	DNA_polymerase_A	0.999999999986066	-1.39341576471663e-11	1	0	0	212	13788
IPR041182	LEP-R_IGD	0.999999999986066	-1.39341576471663e-11	1	0	0	212	13788
IPR033634	RASSF10	0.999999999986066	-1.39341576471663e-11	1	0	0	212	13788
IPR024420	TRAPP_III_complex_Trs85	0.999999999986066	-1.39341576471663e-11	1	0	0	212	13788
IPR002912	ACT_dom	0.999999999986066	-1.39341576471663e-11	1	0	0	212	13788
IPR008098	GABAAd_rcpt	0.999999999986066	-1.39341576471663e-11	1	0	0	212	13788
IPR019041	SSXRD_motif	0.999999999986066	-1.39341576471663e-11	1	0	0	212	13788
IPR034669	nPKC_epsilon	0.999999999986066	-1.39341576471663e-11	1	0	0	212	13788
IPR041819	Rab4	0.999999999986066	-1.39341576471663e-11	1	0	0	212	13788
IPR022100	Mcl1_mid	0.999999999986066	-1.39341576471663e-11	1	0	0	212	13788
IPR020789	RNA_pol_suN_Zn-BS	0.999999999986066	-1.39341576471663e-11	1	0	0	212	13788
IPR039114	PID1_PTB	0.999999999986066	-1.39341576471663e-11	1	0	0	212	13788
IPR037181	SUFU_N	0.999999999986066	-1.39341576471663e-11	1	0	0	212	13788
IPR032341	MIT_C	0.999999999986066	-1.39341576471663e-11	1	0	0	212	13788
IPR034178	IBD	0.999999999986066	-1.39341576471663e-11	1	0	0	212	13788
IPR024815	ASXL1	0.999999999986066	-1.39341576471663e-11	1	0	0	212	13788
IPR042666	Nek10_STKc	0.999999999986066	-1.39341576471663e-11	1	0	0	212	13788
IPR002393	ANX6	0.999999999986066	-1.39341576471663e-11	1	0	0	212	13788
IPR026556	SFRP3	0.999999999986066	-1.39341576471663e-11	1	0	0	212	13788
IPR019767	EPO/TPO_CS	0.999999999986066	-1.39341576471663e-11	1	0	0	212	13788
IPR033871	LSm5	0.999999999986066	-1.39341576471663e-11	1	0	0	212	13788
IPR042026	Peripherin_LEL	0.999999999986066	-1.39341576471663e-11	1	0	0	212	13788
IPR007238	DNA_primase_lsu_euk/arc	0.999999999986066	-1.39341576471663e-11	1	0	0	212	13788
IPR026538	Wnt5a	0.999999999986066	-1.39341576471663e-11	1	0	0	212	13788
IPR020162	Cend1	0.999999999986066	-1.39341576471663e-11	1	0	0	212	13788
IPR035937	MutM-like_N-ter	0.999999999986066	-1.39341576471663e-11	1	0	0	212	13788
IPR038532	NDUFS4-like_sf	0.999999999986066	-1.39341576471663e-11	1	0	0	212	13788
IPR033037	Ackr2	0.999999999986066	-1.39341576471663e-11	1	0	0	212	13788
IPR008656	Inositol_tetrakis-P_1-kinase	0.999999999986066	-1.39341576471663e-11	1	0	0	212	13788
IPR015501	Glypican-3	0.999999999986066	-1.39341576471663e-11	1	0	0	212	13788
IPR024511	Frtz	0.999999999986066	-1.39341576471663e-11	1	0	0	212	13788
IPR016617	UCP013899_metal-bd	0.999999999986066	-1.39341576471663e-11	1	0	0	212	13788
IPR028387	PLC-delta4	0.999999999986066	-1.39341576471663e-11	1	0	0	212	13788
IPR028106	DUF4578	0.999999999986066	-1.39341576471663e-11	1	0	0	212	13788
IPR013535	PUL_dom	0.999999999986066	-1.39341576471663e-11	1	0	0	212	13788
IPR034752	Mis18	0.999999999986066	-1.39341576471663e-11	1	0	0	212	13788
IPR008829	SepSecS/SepCysS	0.999999999986066	-1.39341576471663e-11	1	0	0	212	13788
IPR009045	Hedgehog_sig/DD-Pept_Zn-bd_sf	0.999999999986066	-1.39341576471663e-11	1	0	0	212	13788
IPR034072	R3H_Smubp-2	0.999999999986066	-1.39341576471663e-11	1	0	0	212	13788
IPR033575	DDA1	0.999999999986066	-1.39341576471663e-11	1	0	0	212	13788
IPR039847	Ubox5	0.999999999986066	-1.39341576471663e-11	1	0	0	212	13788
IPR033697	Ribonuclease_T2_eukaryotic	0.999999999986066	-1.39341576471663e-11	1	0	0	212	13788
IPR041973	KOW_Spt5_1	0.999999999986066	-1.39341576471663e-11	1	0	0	212	13788
IPR030685	Serotransferrin_mammal	0.999999999986066	-1.39341576471663e-11	1	0	0	212	13788
IPR008496	TMEM222/RTE1	0.999999999986066	-1.39341576471663e-11	1	0	0	212	13788
IPR002315	tRNA-synt_gly	0.999999999986066	-1.39341576471663e-11	1	0	0	212	13788
IPR005679	Ribosomal_S12_bac	0.999999999986066	-1.39341576471663e-11	1	0	0	212	13788
IPR021569	TUG-UBL1	0.999999999986066	-1.39341576471663e-11	1	0	0	212	13788
IPR030269	Plectin	0.999999999986066	-1.39341576471663e-11	1	0	0	212	13788
IPR041769	FZ3_CRD	0.999999999986066	-1.39341576471663e-11	1	0	0	212	13788
IPR028041	WDCP	0.999999999986066	-1.39341576471663e-11	1	0	0	212	13788
IPR019351	DUF2039	0.999999999986066	-1.39341576471663e-11	1	0	0	212	13788
IPR020466	IL-15_mml	0.999999999986066	-1.39341576471663e-11	1	0	0	212	13788
IPR038661	L35A_sf	0.999999999986066	-1.39341576471663e-11	1	0	0	212	13788
IPR006619	PGRP_domain_met/bac	0.999999999986066	-1.39341576471663e-11	1	0	0	212	13788
IPR001729	SP-C	0.999999999986066	-1.39341576471663e-11	1	0	0	212	13788
IPR042238	Rad28/ERCC8/Ckn1/ATCSA-1	0.999999999986066	-1.39341576471663e-11	1	0	0	212	13788
IPR015570	TRH-DE	0.999999999986066	-1.39341576471663e-11	1	0	0	212	13788
IPR039549	JADE2_ePHD	0.999999999986066	-1.39341576471663e-11	1	0	0	212	13788
IPR030499	PURbeta	0.999999999986066	-1.39341576471663e-11	1	0	0	212	13788
IPR000202	GPCR_3_mtglu_rcpt_5	0.999999999986066	-1.39341576471663e-11	1	0	0	212	13788
IPR034248	CPA_M14_CPD	0.999999999986066	-1.39341576471663e-11	1	0	0	212	13788
IPR033568	Srek1	0.999999999986066	-1.39341576471663e-11	1	0	0	212	13788
IPR019576	Pyridoxamine_oxidase_dimer_C	0.999999999986066	-1.39341576471663e-11	1	0	0	212	13788
IPR003022	Otx2_TF	0.999999999986066	-1.39341576471663e-11	1	0	0	212	13788
IPR003273	K_chnl_inward-rec_Kir2	0.999999999986066	-1.39341576471663e-11	1	0	0	212	13788
IPR009652	PDCD10	0.999999999986066	-1.39341576471663e-11	1	0	0	212	13788
IPR003759	Cbl-bd_cap	0.999999999986066	-1.39341576471663e-11	1	0	0	212	13788
IPR029444	INTS5_C	0.999999999986066	-1.39341576471663e-11	1	0	0	212	13788
IPR005480	CarbamoylP_synth_lsu_oligo	0.999999999986066	-1.39341576471663e-11	1	0	0	212	13788
IPR015677	Tob1	0.999999999986066	-1.39341576471663e-11	1	0	0	212	13788
IPR027831	DUF4485	0.999999999986066	-1.39341576471663e-11	1	0	0	212	13788
IPR031294	Anoctamin-5	0.999999999986066	-1.39341576471663e-11	1	0	0	212	13788
IPR018864	Nucleoporin_Nup188	0.999999999986066	-1.39341576471663e-11	1	0	0	212	13788
IPR029553	DDR1	0.999999999986066	-1.39341576471663e-11	1	0	0	212	13788
IPR019519	Elp5	0.999999999986066	-1.39341576471663e-11	1	0	0	212	13788
IPR035637	JIP2_SH3	0.999999999986066	-1.39341576471663e-11	1	0	0	212	13788
IPR001945	RAD3/XPD	0.999999999986066	-1.39341576471663e-11	1	0	0	212	13788
IPR033997	TNFRSF3_N	0.999999999986066	-1.39341576471663e-11	1	0	0	212	13788
IPR039209	RNF219	0.999999999986066	-1.39341576471663e-11	1	0	0	212	13788
IPR021867	Bmt2/SAMTOR	0.999999999986066	-1.39341576471663e-11	1	0	0	212	13788
IPR029406	ETAA1	0.999999999986066	-1.39341576471663e-11	1	0	0	212	13788
IPR004350	K_chnl_volt-dep_Kv2	0.999999999986066	-1.39341576471663e-11	1	0	0	212	13788
IPR026610	Hen1	0.999999999986066	-1.39341576471663e-11	1	0	0	212	13788
IPR033319	Nectin-3	0.999999999986066	-1.39341576471663e-11	1	0	0	212	13788
IPR021720	Malectin_dom	0.999999999986066	-1.39341576471663e-11	1	0	0	212	13788
IPR039878	RBM33	0.999999999986066	-1.39341576471663e-11	1	0	0	212	13788
IPR029976	TAGLN	0.999999999986066	-1.39341576471663e-11	1	0	0	212	13788
IPR004204	COX6C	0.999999999986066	-1.39341576471663e-11	1	0	0	212	13788
IPR042484	LRP11	0.999999999986066	-1.39341576471663e-11	1	0	0	212	13788
IPR035584	PurF_N	0.999999999986066	-1.39341576471663e-11	1	0	0	212	13788
IPR009538	PV-1	0.999999999986066	-1.39341576471663e-11	1	0	0	212	13788
IPR042091	Ska2_N	0.999999999986066	-1.39341576471663e-11	1	0	0	212	13788
IPR040195	CUE_CUED1	0.999999999986066	-1.39341576471663e-11	1	0	0	212	13788
IPR029425	MMS22L_N	0.999999999986066	-1.39341576471663e-11	1	0	0	212	13788
IPR023750	RbsD-like_sf	0.999999999986066	-1.39341576471663e-11	1	0	0	212	13788
IPR004033	UbiE/COQ5_MeTrFase	0.999999999986066	-1.39341576471663e-11	1	0	0	212	13788
IPR017862	SKI-int_prot_SKIP	0.999999999986066	-1.39341576471663e-11	1	0	0	212	13788
IPR014806	Ufc1	0.999999999986066	-1.39341576471663e-11	1	0	0	212	13788
IPR025816	RrmJ-type_MeTrfase	0.999999999986066	-1.39341576471663e-11	1	0	0	212	13788
IPR005681	Tim23	0.999999999986066	-1.39341576471663e-11	1	0	0	212	13788
IPR032839	RAB3GAP_N	0.999999999986066	-1.39341576471663e-11	1	0	0	212	13788
IPR007005	XAP5	0.999999999986066	-1.39341576471663e-11	1	0	0	212	13788
IPR037329	ASB3_SOCS	0.999999999986066	-1.39341576471663e-11	1	0	0	212	13788
IPR005409	2pore_dom_K_chnl_TWIK2	0.999999999986066	-1.39341576471663e-11	1	0	0	212	13788
IPR037372	Trim66	0.999999999986066	-1.39341576471663e-11	1	0	0	212	13788
IPR030100	BRG1	0.999999999986066	-1.39341576471663e-11	1	0	0	212	13788
IPR038363	LepA_C_sf	0.999999999986066	-1.39341576471663e-11	1	0	0	212	13788
IPR007217	Per1-like	0.999999999986066	-1.39341576471663e-11	1	0	0	212	13788
IPR032930	Egfl6	0.999999999986066	-1.39341576471663e-11	1	0	0	212	13788
IPR012879	DUF1682	0.999999999986066	-1.39341576471663e-11	1	0	0	212	13788
IPR028856	Cyclin_I	0.999999999986066	-1.39341576471663e-11	1	0	0	212	13788
IPR040485	XPO1_repeat_3	0.999999999986066	-1.39341576471663e-11	1	0	0	212	13788
IPR039488	ALG6	0.999999999986066	-1.39341576471663e-11	1	0	0	212	13788
IPR019368	Ribosomal_S23/S29_mit	0.999999999986066	-1.39341576471663e-11	1	0	0	212	13788
IPR024586	DnaJ-like_C11_C	0.999999999986066	-1.39341576471663e-11	1	0	0	212	13788
IPR027663	DCTN1	0.999999999986066	-1.39341576471663e-11	1	0	0	212	13788
IPR005434	GABBAa4_rcpt	0.999999999986066	-1.39341576471663e-11	1	0	0	212	13788
IPR029919	FliI	0.999999999986066	-1.39341576471663e-11	1	0	0	212	13788
IPR008111	RNA-bd_8	0.999999999986066	-1.39341576471663e-11	1	0	0	212	13788
IPR004506	tRNA-specific_2-thiouridylase	0.999999999986066	-1.39341576471663e-11	1	0	0	212	13788
IPR039793	UROS/Hem4	0.999999999986066	-1.39341576471663e-11	1	0	0	212	13788
IPR022648	Pr_cel_nuc_antig_N	0.999999999986066	-1.39341576471663e-11	1	0	0	212	13788
IPR019183	N-acetylTrfase_B_cplx_non-cat	0.999999999986066	-1.39341576471663e-11	1	0	0	212	13788
IPR035618	RBM10_OCRE	0.999999999986066	-1.39341576471663e-11	1	0	0	212	13788
IPR040039	PIGX	0.999999999986066	-1.39341576471663e-11	1	0	0	212	13788
IPR015382	KCNMB2_ball_chain_dom	0.999999999986066	-1.39341576471663e-11	1	0	0	212	13788
IPR039865	PPP2R3C	0.999999999986066	-1.39341576471663e-11	1	0	0	212	13788
IPR009067	TAF_II_230-bd	0.999999999986066	-1.39341576471663e-11	1	0	0	212	13788
IPR038275	Nuf2_N_sf	0.999999999986066	-1.39341576471663e-11	1	0	0	212	13788
IPR025901	Kinesin-assoc_MT-bd_dom	0.999999999986066	-1.39341576471663e-11	1	0	0	212	13788
IPR035707	Complement_C1r	0.999999999986066	-1.39341576471663e-11	1	0	0	212	13788
IPR026652	CEP128	0.999999999986066	-1.39341576471663e-11	1	0	0	212	13788
IPR021019	Mediator_Med30_met	0.999999999986066	-1.39341576471663e-11	1	0	0	212	13788
IPR040233	DUF2052	0.999999999986066	-1.39341576471663e-11	1	0	0	212	13788
IPR031521	DUF4695	0.999999999986066	-1.39341576471663e-11	1	0	0	212	13788
IPR041927	UBA2_UBAC1	0.999999999986066	-1.39341576471663e-11	1	0	0	212	13788
IPR041254	PCSK9_C	0.999999999986066	-1.39341576471663e-11	1	0	0	212	13788
IPR017276	Synth_of_cyt-c-oxidase_Sco1/2	0.999999999986066	-1.39341576471663e-11	1	0	0	212	13788
IPR031733	Dynein_attach_N	0.999999999986066	-1.39341576471663e-11	1	0	0	212	13788
IPR026196	Syntaphilin	0.999999999986066	-1.39341576471663e-11	1	0	0	212	13788
IPR009121	BACE2	0.999999999986066	-1.39341576471663e-11	1	0	0	212	13788
IPR006102	Glyco_hydro_2_Ig-like	0.999999999986066	-1.39341576471663e-11	1	0	0	212	13788
IPR026876	Fn3_assoc_repeat	0.999999999986066	-1.39341576471663e-11	1	0	0	212	13788
IPR033551	DRC7/lobo	0.999999999986066	-1.39341576471663e-11	1	0	0	212	13788
IPR029619	FAM81	0.999999999986066	-1.39341576471663e-11	1	0	0	212	13788
IPR033232	MRCK_beta	0.999999999986066	-1.39341576471663e-11	1	0	0	212	13788
IPR023442	Ribosomal_L24e_CS	0.999999999986066	-1.39341576471663e-11	1	0	0	212	13788
IPR036978	KIF13B	0.999999999986066	-1.39341576471663e-11	1	0	0	212	13788
IPR040004	SMCO3	0.999999999986066	-1.39341576471663e-11	1	0	0	212	13788
IPR001667	DDH_dom	0.999999999986066	-1.39341576471663e-11	1	0	0	212	13788
IPR026182	ANAPC15	0.999999999986066	-1.39341576471663e-11	1	0	0	212	13788
IPR042005	BRPF3_ePHD	0.999999999986066	-1.39341576471663e-11	1	0	0	212	13788
IPR004993	GH3	0.999999999986066	-1.39341576471663e-11	1	0	0	212	13788
IPR023139	PBDC1-like_dom_sf	0.999999999986066	-1.39341576471663e-11	1	0	0	212	13788
IPR041964	KMT2D_ePHD2	0.999999999986066	-1.39341576471663e-11	1	0	0	212	13788
IPR038290	NADH_Q_OxRdtase_suD_sf	0.999999999986066	-1.39341576471663e-11	1	0	0	212	13788
IPR040101	RNF208	0.999999999986066	-1.39341576471663e-11	1	0	0	212	13788
IPR036083	MYSc_Myo3	0.999999999986066	-1.39341576471663e-11	1	0	0	212	13788
IPR024061	NDT80_DNA-bd_dom	0.999999999986066	-1.39341576471663e-11	1	0	0	212	13788
IPR028415	CAP1	0.999999999986066	-1.39341576471663e-11	1	0	0	212	13788
IPR030171	EAG2	0.999999999986066	-1.39341576471663e-11	1	0	0	212	13788
IPR019375	Ribosomal_S28_mit	0.999999999986066	-1.39341576471663e-11	1	0	0	212	13788
IPR002302	Leu-tRNA-ligase	0.999999999986066	-1.39341576471663e-11	1	0	0	212	13788
IPR027059	Coatomer_dsu	0.999999999986066	-1.39341576471663e-11	1	0	0	212	13788
IPR032755	TSNAXIP1_N	0.999999999986066	-1.39341576471663e-11	1	0	0	212	13788
IPR040459	MJ1316	0.999999999986066	-1.39341576471663e-11	1	0	0	212	13788
IPR027253	TEF-5	0.999999999986066	-1.39341576471663e-11	1	0	0	212	13788
IPR024417	Neuronal_3	0.999999999986066	-1.39341576471663e-11	1	0	0	212	13788
IPR031410	PPP1R32	0.999999999986066	-1.39341576471663e-11	1	0	0	212	13788
IPR032643	SOX-2	0.999999999986066	-1.39341576471663e-11	1	0	0	212	13788
IPR015659	Proline_oxidase	0.999999999986066	-1.39341576471663e-11	1	0	0	212	13788
IPR036025	RtcB-like_sf	0.999999999986066	-1.39341576471663e-11	1	0	0	212	13788
IPR019972	Ribosomal_L14P_CS	0.999999999986066	-1.39341576471663e-11	1	0	0	212	13788
IPR003437	GcvP	0.999999999986066	-1.39341576471663e-11	1	0	0	212	13788
IPR031120	HIR1	0.999999999986066	-1.39341576471663e-11	1	0	0	212	13788
IPR033680	ELOVL2	0.999999999986066	-1.39341576471663e-11	1	0	0	212	13788
IPR028653	SNX2	0.999999999986066	-1.39341576471663e-11	1	0	0	212	13788
IPR002031	Pept_A22A_PS1	0.999999999986066	-1.39341576471663e-11	1	0	0	212	13788
IPR037030	PDE6_gamma_sf	0.999999999986066	-1.39341576471663e-11	1	0	0	212	13788
IPR010097	Malate_DH_type1	0.999999999986066	-1.39341576471663e-11	1	0	0	212	13788
IPR040240	TAF1	0.999999999986066	-1.39341576471663e-11	1	0	0	212	13788
IPR008103	KiSS_1_rcpt	0.999999999986066	-1.39341576471663e-11	1	0	0	212	13788
IPR011343	DeoC	0.999999999986066	-1.39341576471663e-11	1	0	0	212	13788
IPR037353	ASH2	0.999999999986066	-1.39341576471663e-11	1	0	0	212	13788
IPR035842	RasGAP_C_SH2	0.999999999986066	-1.39341576471663e-11	1	0	0	212	13788
IPR016527	ORC4	0.999999999986066	-1.39341576471663e-11	1	0	0	212	13788
IPR039715	ZCCHC10	0.999999999986066	-1.39341576471663e-11	1	0	0	212	13788
IPR028183	UPF0640	0.999999999986066	-1.39341576471663e-11	1	0	0	212	13788
IPR037690	FAM204A	0.999999999986066	-1.39341576471663e-11	1	0	0	212	13788
IPR037968	PBRM1_BD5	0.999999999986066	-1.39341576471663e-11	1	0	0	212	13788
IPR015499	CCK-like	0.999999999986066	-1.39341576471663e-11	1	0	0	212	13788
IPR032928	ETS_V1	0.999999999986066	-1.39341576471663e-11	1	0	0	212	13788
IPR022189	SMTN	0.999999999986066	-1.39341576471663e-11	1	0	0	212	13788
[truncated: 12,637 more rows]
