# Supplementary material for: Repeated LPS induces training and tolerance of microglial responses across brain regions
Source: J Neuroinflammation. 2024 Sep 20;21:233. doi: 10.1186/s12974-024-03198-1 (PMC11414187; doi:10.1186/s12974-024-03198-1)
Supplement: Supplementary file 8 — Supplementary Material 8. File S2: Homer software output for transcription factor motif analysis of 4xLPS-sensitive cluster gene promoters. [file 12974_2024_3198_MOESM8_ESM.zip]

Archive with 253 entries (251 files):
- 4xLPS_cluster_genes_output/biocyc.txt
- 4xLPS_cluster_genes_output/biological_process.txt
- 4xLPS_cluster_genes_output/cellular_component.txt
- 4xLPS_cluster_genes_output/chromosome.txt
- 4xLPS_cluster_genes_output/cosmic.txt
- 4xLPS_cluster_genes_output/gene3d.txt
- 4xLPS_cluster_genes_output/geneOntology.html
- 4xLPS_cluster_genes_output/gwas.txt
- 4xLPS_cluster_genes_output/homerMotifs.all.motifs
- 4xLPS_cluster_genes_output/homerMotifs.motifs10
- 4xLPS_cluster_genes_output/homerMotifs.motifs12
- 4xLPS_cluster_genes_output/homerMotifs.motifs8
- 4xLPS_cluster_genes_output/homerResults.html
- 4xLPS_cluster_genes_output/homerResults/
- 4xLPS_cluster_genes_output/homerResults/motif1.info.html
- 4xLPS_cluster_genes_output/homerResults/motif1.logo.svg
- 4xLPS_cluster_genes_output/homerResults/motif1.motif
- 4xLPS_cluster_genes_output/homerResults/motif1.similar.html
- 4xLPS_cluster_genes_output/homerResults/motif1.similar1.motif
- 4xLPS_cluster_genes_output/homerResults/motif10.info.html
- 4xLPS_cluster_genes_output/homerResults/motif10.logo.svg
- 4xLPS_cluster_genes_output/homerResults/motif10.motif
- 4xLPS_cluster_genes_output/homerResults/motif10.similar.html
- 4xLPS_cluster_genes_output/homerResults/motif10RV.logo.svg
- 4xLPS_cluster_genes_output/homerResults/motif10RV.motif
- 4xLPS_cluster_genes_output/homerResults/motif11.info.html
- 4xLPS_cluster_genes_output/homerResults/motif11.logo.svg
- 4xLPS_cluster_genes_output/homerResults/motif11.motif
- 4xLPS_cluster_genes_output/homerResults/motif11.similar.html
- 4xLPS_cluster_genes_output/homerResults/motif11RV.logo.svg
- 4xLPS_cluster_genes_output/homerResults/motif11RV.motif
- 4xLPS_cluster_genes_output/homerResults/motif12.info.html
- 4xLPS_cluster_genes_output/homerResults/motif12.logo.svg
- 4xLPS_cluster_genes_output/homerResults/motif12.motif
- 4xLPS_cluster_genes_output/homerResults/motif12.similar.html
- 4xLPS_cluster_genes_output/homerResults/motif12RV.logo.svg
- 4xLPS_cluster_genes_output/homerResults/motif12RV.motif
- 4xLPS_cluster_genes_output/homerResults/motif13.info.html
- 4xLPS_cluster_genes_output/homerResults/motif13.logo.svg
- 4xLPS_cluster_genes_output/homerResults/motif13.motif
- 4xLPS_cluster_genes_output/homerResults/motif13.similar.html
- 4xLPS_cluster_genes_output/homerResults/motif13.similar1.motif
- 4xLPS_cluster_genes_output/homerResults/motif13RV.logo.svg
- 4xLPS_cluster_genes_output/homerResults/motif13RV.motif
- 4xLPS_cluster_genes_output/homerResults/motif14.info.html
- 4xLPS_cluster_genes_output/homerResults/motif14.logo.svg
- 4xLPS_cluster_genes_output/homerResults/motif14.motif
- 4xLPS_cluster_genes_output/homerResults/motif14.similar.html
- 4xLPS_cluster_genes_output/homerResults/motif14.similar1.motif
- 4xLPS_cluster_genes_output/homerResults/motif14RV.logo.svg
- 4xLPS_cluster_genes_output/homerResults/motif14RV.motif
- 4xLPS_cluster_genes_output/homerResults/motif15.info.html
- 4xLPS_cluster_genes_output/homerResults/motif15.logo.svg
- 4xLPS_cluster_genes_output/homerResults/motif15.motif
- 4xLPS_cluster_genes_output/homerResults/motif15.similar.html
- 4xLPS_cluster_genes_output/homerResults/motif15RV.logo.svg
- 4xLPS_cluster_genes_output/homerResults/motif15RV.motif
- 4xLPS_cluster_genes_output/homerResults/motif16.info.html
- 4xLPS_cluster_genes_output/homerResults/motif16.logo.svg
- 4xLPS_cluster_genes_output/homerResults/motif16.motif
- 4xLPS_cluster_genes_output/homerResults/motif16.similar.html
- 4xLPS_cluster_genes_output/homerResults/motif16RV.logo.svg
- 4xLPS_cluster_genes_output/homerResults/motif16RV.motif
- 4xLPS_cluster_genes_output/homerResults/motif17.info.html
- 4xLPS_cluster_genes_output/homerResults/motif17.logo.svg
- 4xLPS_cluster_genes_output/homerResults/motif17.motif
- 4xLPS_cluster_genes_output/homerResults/motif17.similar.html
- 4xLPS_cluster_genes_output/homerResults/motif17RV.logo.svg
- 4xLPS_cluster_genes_output/homerResults/motif17RV.motif
- 4xLPS_cluster_genes_output/homerResults/motif18.info.html
- 4xLPS_cluster_genes_output/homerResults/motif18.logo.svg
- 4xLPS_cluster_genes_output/homerResults/motif18.motif
- 4xLPS_cluster_genes_output/homerResults/motif18.similar.html
- 4xLPS_cluster_genes_output/homerResults/motif18RV.logo.svg
- 4xLPS_cluster_genes_output/homerResults/motif18RV.motif
- 4xLPS_cluster_genes_output/homerResults/motif19.info.html
- 4xLPS_cluster_genes_output/homerResults/motif19.logo.svg
- 4xLPS_cluster_genes_output/homerResults/motif19.motif
- 4xLPS_cluster_genes_output/homerResults/motif19.similar.html
- 4xLPS_cluster_genes_output/homerResults/motif19RV.logo.svg
- 4xLPS_cluster_genes_output/homerResults/motif19RV.motif
- 4xLPS_cluster_genes_output/homerResults/motif1RV.logo.svg
- 4xLPS_cluster_genes_output/homerResults/motif1RV.motif
- 4xLPS_cluster_genes_output/homerResults/motif2.info.html
- 4xLPS_cluster_genes_output/homerResults/motif2.logo.svg
- 4xLPS_cluster_genes_output/homerResults/motif2.motif
- 4xLPS_cluster_genes_output/homerResults/motif2.similar.html
- 4xLPS_cluster_genes_output/homerResults/motif20.info.html
- 4xLPS_cluster_genes_output/homerResults/motif20.logo.svg
- 4xLPS_cluster_genes_output/homerResults/motif20.motif
- 4xLPS_cluster_genes_output/homerResults/motif20.similar.html
- 4xLPS_cluster_genes_output/homerResults/motif20RV.logo.svg
- 4xLPS_cluster_genes_output/homerResults/motif20RV.motif
- 4xLPS_cluster_genes_output/homerResults/motif21.info.html
- 4xLPS_cluster_genes_output/homerResults/motif21.logo.svg
- 4xLPS_cluster_genes_output/homerResults/motif21.motif
- 4xLPS_cluster_genes_output/homerResults/motif21.similar.html
- 4xLPS_cluster_genes_output/homerResults/motif21.similar1.motif
- 4xLPS_cluster_genes_output/homerResults/motif21RV.logo.svg
- 4xLPS_cluster_genes_output/homerResults/motif21RV.motif
- 4xLPS_cluster_genes_output/homerResults/motif22.info.html
- 4xLPS_cluster_genes_output/homerResults/motif22.logo.svg
- 4xLPS_cluster_genes_output/homerResults/motif22.motif
- 4xLPS_cluster_genes_output/homerResults/motif22.similar.html
- 4xLPS_cluster_genes_output/homerResults/motif22RV.logo.svg
- 4xLPS_cluster_genes_output/homerResults/motif22RV.motif
- 4xLPS_cluster_genes_output/homerResults/motif23.info.html
- 4xLPS_cluster_genes_output/homerResults/motif23.logo.svg
- 4xLPS_cluster_genes_output/homerResults/motif23.motif
- 4xLPS_cluster_genes_output/homerResults/motif23.similar.html
- 4xLPS_cluster_genes_output/homerResults/motif23RV.logo.svg
- 4xLPS_cluster_genes_output/homerResults/motif23RV.motif
- 4xLPS_cluster_genes_output/homerResults/motif24.info.html
- 4xLPS_cluster_genes_output/homerResults/motif24.logo.svg
- 4xLPS_cluster_genes_output/homerResults/motif24.motif
- 4xLPS_cluster_genes_output/homerResults/motif24.similar.html
- 4xLPS_cluster_genes_output/homerResults/motif24RV.logo.svg
- 4xLPS_cluster_genes_output/homerResults/motif24RV.motif
- 4xLPS_cluster_genes_output/homerResults/motif25.info.html
- 4xLPS_cluster_genes_output/homerResults/motif25.logo.svg
- 4xLPS_cluster_genes_output/homerResults/motif25.motif
- 4xLPS_cluster_genes_output/homerResults/motif25.similar.html
- 4xLPS_cluster_genes_output/homerResults/motif25RV.logo.svg
- 4xLPS_cluster_genes_output/homerResults/motif25RV.motif
- 4xLPS_cluster_genes_output/homerResults/motif26.info.html
- 4xLPS_cluster_genes_output/homerResults/motif26.logo.svg
- 4xLPS_cluster_genes_output/homerResults/motif26.motif
- 4xLPS_cluster_genes_output/homerResults/motif26.similar.html
- 4xLPS_cluster_genes_output/homerResults/motif26RV.logo.svg
- 4xLPS_cluster_genes_output/homerResults/motif26RV.motif
- 4xLPS_cluster_genes_output/homerResults/motif27.info.html
- 4xLPS_cluster_genes_output/homerResults/motif27.logo.svg
- 4xLPS_cluster_genes_output/homerResults/motif27.motif
- 4xLPS_cluster_genes_output/homerResults/motif27.similar.html
- 4xLPS_cluster_genes_output/homerResults/motif27RV.logo.svg
- 4xLPS_cluster_genes_output/homerResults/motif27RV.motif
- 4xLPS_cluster_genes_output/homerResults/motif28.info.html
- 4xLPS_cluster_genes_output/homerResults/motif28.logo.svg
- 4xLPS_cluster_genes_output/homerResults/motif28.motif
- 4xLPS_cluster_genes_output/homerResults/motif28.similar.html
- 4xLPS_cluster_genes_output/homerResults/motif28RV.logo.svg
- 4xLPS_cluster_genes_output/homerResults/motif28RV.motif
- 4xLPS_cluster_genes_output/homerResults/motif29.info.html
- 4xLPS_cluster_genes_output/homerResults/motif29.logo.svg
- 4xLPS_cluster_genes_output/homerResults/motif29.motif
- 4xLPS_cluster_genes_output/homerResults/motif29.similar.html
- 4xLPS_cluster_genes_output/homerResults/motif29RV.logo.svg
- 4xLPS_cluster_genes_output/homerResults/motif29RV.motif
- 4xLPS_cluster_genes_output/homerResults/motif2RV.logo.svg
- 4xLPS_cluster_genes_output/homerResults/motif2RV.motif
- 4xLPS_cluster_genes_output/homerResults/motif3.info.html
- 4xLPS_cluster_genes_output/homerResults/motif3.logo.svg
- 4xLPS_cluster_genes_output/homerResults/motif3.motif
- 4xLPS_cluster_genes_output/homerResults/motif3.similar.html
- 4xLPS_cluster_genes_output/homerResults/motif30.info.html
- 4xLPS_cluster_genes_output/homerResults/motif30.logo.svg
- 4xLPS_cluster_genes_output/homerResults/motif30.motif
- 4xLPS_cluster_genes_output/homerResults/motif30.similar.html
- 4xLPS_cluster_genes_output/homerResults/motif30.similar1.motif
- 4xLPS_cluster_genes_output/homerResults/motif30RV.logo.svg
- 4xLPS_cluster_genes_output/homerResults/motif30RV.motif
- 4xLPS_cluster_genes_output/homerResults/motif31.info.html
- 4xLPS_cluster_genes_output/homerResults/motif31.logo.svg
- 4xLPS_cluster_genes_output/homerResults/motif31.motif
- 4xLPS_cluster_genes_output/homerResults/motif31.similar.html
- 4xLPS_cluster_genes_output/homerResults/motif31RV.logo.svg
- 4xLPS_cluster_genes_output/homerResults/motif31RV.motif
- 4xLPS_cluster_genes_output/homerResults/motif32.info.html
- 4xLPS_cluster_genes_output/homerResults/motif32.logo.svg
- 4xLPS_cluster_genes_output/homerResults/motif32.motif
- 4xLPS_cluster_genes_output/homerResults/motif32.similar.html
- 4xLPS_cluster_genes_output/homerResults/motif32RV.logo.svg
- 4xLPS_cluster_genes_output/homerResults/motif32RV.motif
- 4xLPS_cluster_genes_output/homerResults/motif33.info.html
- 4xLPS_cluster_genes_output/homerResults/motif33.logo.svg
- 4xLPS_cluster_genes_output/homerResults/motif33.motif
- 4xLPS_cluster_genes_output/homerResults/motif33.similar.html
- 4xLPS_cluster_genes_output/homerResults/motif33RV.logo.svg
- 4xLPS_cluster_genes_output/homerResults/motif33RV.motif
- 4xLPS_cluster_genes_output/homerResults/motif34.info.html
- 4xLPS_cluster_genes_output/homerResults/motif34.logo.svg
- 4xLPS_cluster_genes_output/homerResults/motif34.motif
- 4xLPS_cluster_genes_output/homerResults/motif34.similar.html
- 4xLPS_cluster_genes_output/homerResults/motif34RV.logo.svg
- 4xLPS_cluster_genes_output/homerResults/motif34RV.motif
- 4xLPS_cluster_genes_output/homerResults/motif35.info.html
- 4xLPS_cluster_genes_output/homerResults/motif35.logo.svg
- 4xLPS_cluster_genes_output/homerResults/motif35.motif
- 4xLPS_cluster_genes_output/homerResults/motif35.similar.html
- 4xLPS_cluster_genes_output/homerResults/motif35.similar1.motif
- 4xLPS_cluster_genes_output/homerResults/motif35RV.logo.svg
- 4xLPS_cluster_genes_output/homerResults/motif35RV.motif
- 4xLPS_cluster_genes_output/homerResults/motif3RV.logo.svg
- 4xLPS_cluster_genes_output/homerResults/motif3RV.motif
- 4xLPS_cluster_genes_output/homerResults/motif4.info.html
- 4xLPS_cluster_genes_output/homerResults/motif4.logo.svg
- 4xLPS_cluster_genes_output/homerResults/motif4.motif
- 4xLPS_cluster_genes_output/homerResults/motif4.similar.html
- 4xLPS_cluster_genes_output/homerResults/motif4RV.logo.svg
- 4xLPS_cluster_genes_output/homerResults/motif4RV.motif
- 4xLPS_cluster_genes_output/homerResults/motif5.info.html
- 4xLPS_cluster_genes_output/homerResults/motif5.logo.svg
- 4xLPS_cluster_genes_output/homerResults/motif5.motif
- 4xLPS_cluster_genes_output/homerResults/motif5.similar.html
- 4xLPS_cluster_genes_output/homerResults/motif5RV.logo.svg
- 4xLPS_cluster_genes_output/homerResults/motif5RV.motif
- 4xLPS_cluster_genes_output/homerResults/motif6.info.html
- 4xLPS_cluster_genes_output/homerResults/motif6.logo.svg
- 4xLPS_cluster_genes_output/homerResults/motif6.motif
- 4xLPS_cluster_genes_output/homerResults/motif6.similar.html
- 4xLPS_cluster_genes_output/homerResults/motif6RV.logo.svg
- 4xLPS_cluster_genes_output/homerResults/motif6RV.motif
- 4xLPS_cluster_genes_output/homerResults/motif7.info.html
- 4xLPS_cluster_genes_output/homerResults/motif7.logo.svg
- 4xLPS_cluster_genes_output/homerResults/motif7.motif
- 4xLPS_cluster_genes_output/homerResults/motif7.similar.html
- 4xLPS_cluster_genes_output/homerResults/motif7RV.logo.svg
- 4xLPS_cluster_genes_output/homerResults/motif7RV.motif
- 4xLPS_cluster_genes_output/homerResults/motif8.info.html
- 4xLPS_cluster_genes_output/homerResults/motif8.logo.svg
- 4xLPS_cluster_genes_output/homerResults/motif8.motif
- 4xLPS_cluster_genes_output/homerResults/motif8.similar.html
- 4xLPS_cluster_genes_output/homerResults/motif8RV.logo.svg
- 4xLPS_cluster_genes_output/homerResults/motif8RV.motif
- 4xLPS_cluster_genes_output/homerResults/motif9.info.html
- 4xLPS_cluster_genes_output/homerResults/motif9.logo.svg
- 4xLPS_cluster_genes_output/homerResults/motif9.motif
- 4xLPS_cluster_genes_output/homerResults/motif9.similar.html
- 4xLPS_cluster_genes_output/homerResults/motif9RV.logo.svg
- 4xLPS_cluster_genes_output/homerResults/motif9RV.motif
- 4xLPS_cluster_genes_output/interactions.txt
- 4xLPS_cluster_genes_output/interpro.txt
- 4xLPS_cluster_genes_output/kegg.txt
- 4xLPS_cluster_genes_output/knownResults.html
- 4xLPS_cluster_genes_output/knownResults.txt
- 4xLPS_cluster_genes_output/knownResults/
- 4xLPS_cluster_genes_output/knownResults/known1.logo.svg
- 4xLPS_cluster_genes_output/knownResults/known1.motif
- 4xLPS_cluster_genes_output/knownResults/known2.logo.svg
- 4xLPS_cluster_genes_output/knownResults/known2.motif
- 4xLPS_cluster_genes_output/lipidmaps.txt
- 4xLPS_cluster_genes_output/molecular_function.txt
- 4xLPS_cluster_genes_output/motifFindingParameters.txt
- 4xLPS_cluster_genes_output/msigdb.txt
- 4xLPS_cluster_genes_output/pathwayInteractionDB.txt
- 4xLPS_cluster_genes_output/pfam.txt
- 4xLPS_cluster_genes_output/prints.txt
- 4xLPS_cluster_genes_output/prosite.txt
- 4xLPS_cluster_genes_output/reactome.txt
- 4xLPS_cluster_genes_output/seq.autonorm.tsv
- 4xLPS_cluster_genes_output/smart.txt
- 4xLPS_cluster_genes_output/smpdb.txt
- 4xLPS_cluster_genes_output/wikipathways.txt
