# Supplementary material for: Repeated LPS induces training and tolerance of microglial responses across brain regions
Source: J Neuroinflammation. 2024 Sep 20;21:233. doi: 10.1186/s12974-024-03198-1 (PMC11414187; doi:10.1186/s12974-024-03198-1)
Supplement: Supplementary file 8 — Supplementary Material 8. File S2: Homer software output for transcription factor motif analysis of 4xLPS-sensitive cluster gene promoters. [file 12974_2024_3198_MOESM8_ESM.zip › 4xLPS_cluster_genes_output/biological_process.txt]

TermID	Term	Enrichment	logP	Genes in Term	Target Genes in Term	Fraction of Targets in Term	Total Target Genes	Total Genes	Entrez Gene IDs	Gene Symbols
GO:0006952	defense response	1.0624566296361e-10	-22.9652671281232	731	26	0.234234234234234	111	13711	20210,20716,12774,12260,12266,13057,12978,68713,17476,22320,22352,286940,14131,21949,20305,20723,14127,16409,16591,16177,14824,217203,12259,19264,12514,12759	Saa3,Serpina3n,Ccr5,C1qb,C3,Cyba,Csf1r,Ifitm1,Mpeg1,Vamp8,Vim,Flnb,Fcgr3,Tnfsf8,Ccl6,Serpinb9,Fcer1g,Itgam,Kl,Il1r1,Grn,Tmem106a,C1qa,Ptprc,Cd68,Clu
GO:0002376	immune system process	2.97105691947035e-10	-21.9369331752893	1296	34	0.306306306306306	111	13711	19186,20723,328833,16409,14127,19171,13040,22780,14824,217203,13733,21838,12759,12514,12259,19264,12774,13057,12266,12260,16848,12988,68713,15163,12978,17886,22352,239743,12890,22320,20305,286940,14131,21949	Psme1,Serpinb9,Treml2,Itgam,Fcer1g,Psmb10,Ctss,Ikzf3,Grn,Tmem106a,Adgre1,Thy1,Clu,Cd68,C1qa,Ptprc,Ccr5,Cyba,C3,C1qb,Lfng,Csk,Ifitm1,Hcls1,Csf1r,Myh9,Vim,Klhl6,Cplx2,Vamp8,Ccl6,Flnb,Fcgr3,Tnfsf8
GO:0006955	immune response	8.00832228926152e-10	-20.9453696428256	625	23	0.207207207207207	111	13711	14127,20723,12259,12514,13733,14824,217203,12978,68713,12988,16848,12774,12266,13057,12260,14131,286940,21949,20305,22320,239743,12890,22352	Fcer1g,Serpinb9,C1qa,Cd68,Adgre1,Grn,Tmem106a,Csf1r,Ifitm1,Csk,Lfng,Ccr5,C3,Cyba,C1qb,Fcgr3,Flnb,Tnfsf8,Ccl6,Vamp8,Klhl6,Cplx2,Vim
GO:0051707	response to other organism	2.20484430416277e-09	-19.9326089408977	718	24	0.216216216216216	111	13711	22320,76905,17476,22352,239743,286940,21949,110454,20305,20210,20716,12260,13057,12266,12978,23833,68713,22780,217203,12259,19264,12514,20723,14127	Vamp8,Lrg1,Mpeg1,Vim,Klhl6,Flnb,Tnfsf8,Ly6a,Ccl6,Saa3,Serpina3n,C1qb,Cyba,C3,Csf1r,Cd52,Ifitm1,Ikzf3,Tmem106a,C1qa,Ptprc,Cd68,Serpinb9,Fcer1g
GO:0043207	response to external biotic stimulus	2.32972741192681e-09	-19.8775145668021	720	24	0.216216216216216	111	13711	23833,12978,68713,20210,12260,12266,13057,20716,21949,110454,286940,20305,17476,76905,22320,239743,22352,14127,20723,19264,12259,12514,217203,22780	Cd52,Csf1r,Ifitm1,Saa3,C1qb,C3,Cyba,Serpina3n,Tnfsf8,Ly6a,Flnb,Ccl6,Mpeg1,Lrg1,Vamp8,Klhl6,Vim,Fcer1g,Serpinb9,Ptprc,C1qa,Cd68,Tmem106a,Ikzf3
GO:0006954	inflammatory response	2.55833006327557e-09	-19.7839111103406	302	16	0.144144144144144	111	13711	16591,16177,14824,14131,12514,12759,20305,20723,20210,20716,12774,13057,12266,12978,14127,16409	Kl,Il1r1,Grn,Fcgr3,Cd68,Clu,Ccl6,Serpinb9,Saa3,Serpina3n,Ccr5,Cyba,C3,Csf1r,Fcer1g,Itgam
GO:0009607	response to biotic stimulus	3.79260605481753e-09	-19.3902124407415	738	24	0.216216216216216	111	13711	68713,12978,23833,20716,13057,12266,12260,20210,20305,286940,110454,21949,239743,22352,76905,17476,22320,14127,20723,12514,12259,19264,22780,217203	Ifitm1,Csf1r,Cd52,Serpina3n,Cyba,C3,C1qb,Saa3,Ccl6,Flnb,Ly6a,Tnfsf8,Klhl6,Vim,Lrg1,Mpeg1,Vamp8,Fcer1g,Serpinb9,Cd68,C1qa,Ptprc,Ikzf3,Tmem106a
GO:0050776	regulation of immune response	1.57873817794454e-07	-15.6614697445416	516	18	0.162162162162162	111	13711	12260,13057,12266,20723,16194,12988,16409,328833,19354,14127,14824,239743,16177,22320,21838,12259,14131,19264	C1qb,Cyba,C3,Serpinb9,Il6ra,Csk,Itgam,Treml2,Rac2,Fcer1g,Grn,Klhl6,Il1r1,Vamp8,Thy1,C1qa,Fcgr3,Ptprc
GO:0009605	response to external stimulus	2.9799793820719e-07	-15.0261792692328	1456	31	0.279279279279279	111	13711	20525,17476,76905,22320,239743,22352,110454,21949,286940,14131,20305,20210,12260,13057,12266,20716,12774,23833,12978,19354,68713,217203,17202,22780,19264,12259,12514,20723,16828,14127,16409	Slc2a1,Mpeg1,Lrg1,Vamp8,Klhl6,Vim,Ly6a,Tnfsf8,Flnb,Fcgr3,Ccl6,Saa3,C1qb,Cyba,C3,Serpina3n,Ccr5,Cd52,Csf1r,Rac2,Ifitm1,Tmem106a,Mc4r,Ikzf3,Ptprc,C1qa,Cd68,Serpinb9,Ldha,Fcer1g,Itgam
GO:0001775	cell activation	3.86481276240032e-07	-14.7661824144908	433	16	0.144144144144144	111	13711	19171,17886,328833,16409,14127,12323,16848,22371,19264,21949,14131,12759,217203,14824,22780,12890	Psmb10,Myh9,Treml2,Itgam,Fcer1g,Camk2b,Lfng,Vwf,Ptprc,Tnfsf8,Fcgr3,Clu,Tmem106a,Grn,Ikzf3,Cplx2
GO:0002682	regulation of immune system process	4.80064298166189e-07	-14.5493457875027	953	24	0.216216216216216	111	13711	12978,15163,19354,12988,13057,12260,12266,14131,22320,239743,14127,328833,16409,20723,16194,66058,19264,12259,11815,12514,21838,16177,14824,22780	Csf1r,Hcls1,Rac2,Csk,Cyba,C1qb,C3,Fcgr3,Vamp8,Klhl6,Fcer1g,Treml2,Itgam,Serpinb9,Il6ra,Tmem176a,Ptprc,C1qa,Apod,Cd68,Thy1,Il1r1,Grn,Ikzf3
GO:0002886	regulation of myeloid leukocyte mediated immunity	8.77326361491664e-07	-13.9463867798289	41	6	0.0540540540540541	111	13711	16409,12266,14127,19354,22320,14131	Itgam,C3,Fcer1g,Rac2,Vamp8,Fcgr3
GO:0098542	defense response to other organism	1.24632609832521e-06	-13.5953104556889	473	16	0.144144144144144	111	13711	13057,12260,12266,20723,68713,14127,12978,22352,217203,17476,22320,20305,286940,12259,21949,19264	Cyba,C1qb,C3,Serpinb9,Ifitm1,Fcer1g,Csf1r,Vim,Tmem106a,Mpeg1,Vamp8,Ccl6,Flnb,C1qa,Tnfsf8,Ptprc
GO:0045321	leukocyte activation	1.77434953211419e-06	-13.2420766629808	372	14	0.126126126126126	111	13711	14131,21949,19264,12759,12890,22780,14824,217203,17886,19171,14127,328833,16409,16848	Fcgr3,Tnfsf8,Ptprc,Clu,Cplx2,Ikzf3,Grn,Tmem106a,Myh9,Psmb10,Fcer1g,Treml2,Itgam,Lfng
GO:0050729	positive regulation of inflammatory response	1.79744255627099e-06	-13.2291457054302	103	8	0.0720720720720721	111	13711	12774,13040,14824,12266,22320,14127,12259,14131	Ccr5,Ctss,Grn,C3,Vamp8,Fcer1g,C1qa,Fcgr3
GO:0001798	positive regulation of type IIa hypersensitivity	2.05360045227147e-06	-13.095915987156	4	3	0.027027027027027	111	13711	14131,12266,14127	Fcgr3,C3,Fcer1g
GO:0001796	regulation of type IIa hypersensitivity	2.05360045227147e-06	-13.095915987156	4	3	0.027027027027027	111	13711	14127,12266,14131	Fcer1g,C3,Fcgr3
GO:0002892	regulation of type II hypersensitivity	2.05360045227147e-06	-13.095915987156	4	3	0.027027027027027	111	13711	14127,12266,14131	Fcer1g,C3,Fcgr3
GO:0002894	positive regulation of type II hypersensitivity	2.05360045227147e-06	-13.095915987156	4	3	0.027027027027027	111	13711	14131,12266,14127	Fcgr3,C3,Fcer1g
GO:0009617	response to bacterium	2.20796516443924e-06	-13.0234392066489	379	14	0.126126126126126	111	13711	17476,76905,22352,22780,239743,110454,21949,12514,20723,20210,12266,20716,23833,14127	Mpeg1,Lrg1,Vim,Ikzf3,Klhl6,Ly6a,Tnfsf8,Cd68,Serpinb9,Saa3,C3,Serpina3n,Cd52,Fcer1g
GO:0002888	positive regulation of myeloid leukocyte mediated immunity	2.69085546979876e-06	-12.8256513963951	28	5	0.045045045045045	111	13711	22320,14131,16409,12266,14127	Vamp8,Fcgr3,Itgam,C3,Fcer1g
GO:0051704	multi-organism process	2.90573630061745e-06	-12.7488237400109	1450	29	0.261261261261261	111	13711	23833,12978,68713,20210,12260,13057,12266,20716,12774,21949,110454,286940,20305,17476,76905,22320,239743,22352,14127,12323,20723,13030,19264,12259,15512,12514,217203,14824,22780	Cd52,Csf1r,Ifitm1,Saa3,C1qb,Cyba,C3,Serpina3n,Ccr5,Tnfsf8,Ly6a,Flnb,Ccl6,Mpeg1,Lrg1,Vamp8,Klhl6,Vim,Fcer1g,Camk2b,Serpinb9,Ctsb,Ptprc,C1qa,Hspa2,Cd68,Tmem106a,Grn,Ikzf3
GO:0002703	regulation of leukocyte mediated immunity	3.26744021675326e-06	-12.6315036879419	149	9	0.0810810810810811	111	13711	19264,14131,16409,19354,14127,16177,22320,20723,12266	Ptprc,Fcgr3,Itgam,Rac2,Fcer1g,Il1r1,Vamp8,Serpinb9,C3
GO:0050764	regulation of phagocytosis	3.67893206469456e-06	-12.5128880477108	80	7	0.0630630630630631	111	13711	19264,14131,14127,12988,110351,12266,13057	Ptprc,Fcgr3,Fcer1g,Csk,Rap1gap,C3,Cyba
GO:0048584	positive regulation of response to stimulus	3.7490986207225e-06	-12.4939951146823	1637	31	0.279279279279279	111	13711	16409,14127,12335,14172,12323,16194,12759,19264,12259,14824,217203,13040,16177,21838,16591,19354,17751,12978,15163,12266,13057,12260,12774,16848,12988,20305,19941,14131,239743,22320,76905	Itgam,Fcer1g,Capn3,Fgf18,Camk2b,Il6ra,Clu,Ptprc,C1qa,Grn,Tmem106a,Ctss,Il1r1,Thy1,Kl,Rac2,Mt3,Csf1r,Hcls1,C3,Cyba,C1qb,Ccr5,Lfng,Csk,Ccl6,Rpl26,Fcgr3,Klhl6,Vamp8,Lrg1
GO:0050727	regulation of inflammatory response	4.83482362916564e-06	-12.2396659076632	246	11	0.0990990990990991	111	13711	12774,12266,14127,13040,14824,22320,16177,23945,11815,12259,14131	Ccr5,C3,Fcer1g,Ctss,Grn,Vamp8,Il1r1,Mgll,Apod,C1qa,Fcgr3
GO:0002885	positive regulation of hypersensitivity	5.10367478684822e-06	-12.1855497312621	5	3	0.027027027027027	111	13711	14131,12266,14127	Fcgr3,C3,Fcer1g
GO:0050766	positive regulation of phagocytosis	6.37432421545355e-06	-11.9632324779578	57	6	0.0540540540540541	111	13711	19264,14131,110351,14127,12266,13057	Ptprc,Fcgr3,Rap1gap,Fcer1g,C3,Cyba
GO:0050778	positive regulation of immune response	6.68665846639149e-06	-11.9153962904615	360	13	0.117117117117117	111	13711	12259,14131,19264,22320,16177,21838,239743,16409,14127,16194,13057,12260,12266	C1qa,Fcgr3,Ptprc,Vamp8,Il1r1,Thy1,Klhl6,Itgam,Fcer1g,Il6ra,Cyba,C1qb,C3
GO:0042127	regulation of cell population proliferation	7.18264040683007e-06	-11.8438434978218	1270	26	0.234234234234234	111	13711	16194,12988,232944,14172,21807,12774,14580,19275,13057,12978,15163,101314,18573,19354,20732,76905,69539,110351,22780,14824,22352,67500,19264,11815,12759,64138	Il6ra,Csk,Mark4,Fgf18,Tsc22d1,Ccr5,Gfap,Ptprn,Cyba,Csf1r,Hcls1,Brk1,Pde1a,Rac2,Spint1,Lrg1,Trnp1,Rap1gap,Ikzf3,Grn,Vim,Ccar1,Ptprc,Apod,Clu,Ctsz
GO:0002252	immune effector process	9.34890590587865e-06	-11.5802512369246	316	12	0.108108108108108	111	13711	16848,12260,12266,20723,68713,14127,12890,14824,12759,14131,12259,19264	Lfng,C1qb,C3,Serpinb9,Ifitm1,Fcer1g,Cplx2,Grn,Clu,Fcgr3,C1qa,Ptprc
GO:0002250	adaptive immune response	1.10424455460253e-05	-11.4137640247964	173	9	0.0810810810810811	111	13711	12259,14131,14127,20723,12988,239743,13733,12266,12260	C1qa,Fcgr3,Fcer1g,Serpinb9,Csk,Klhl6,Adgre1,C3,C1qb
GO:0032101	regulation of response to external stimulus	1.15132804428843e-05	-11.3720093677677	697	18	0.162162162162162	111	13711	14131,12259,11815,22320,16177,23945,13040,14824,17751,19354,14127,328833,20723,14172,12335,12774,12266,13057	Fcgr3,C1qa,Apod,Vamp8,Il1r1,Mgll,Ctss,Grn,Mt3,Rac2,Fcer1g,Treml2,Serpinb9,Fgf18,Capn3,Ccr5,C3,Cyba
GO:0002705	positive regulation of leukocyte mediated immunity	1.32898488451812e-05	-11.2285100588793	97	7	0.0630630630630631	111	13711	14131,19264,22320,16177,14127,16409,12266	Fcgr3,Ptprc,Vamp8,Il1r1,Fcer1g,Itgam,C3
GO:0021782	glial cell development	1.51981415554884e-05	-11.0943374036734	99	7	0.0630630630630631	111	13711	22352,14824,14580,243914,17751,16409,12759	Vim,Grn,Gfap,Lgi4,Mt3,Itgam,Clu
GO:0050896	response to stimulus	1.5711758485058e-05	-11.0611011778388	5062	63	0.567567567567568	111	13711	14824,13040,22780,13733,16177,21838,16591,19264,12259,14172,17069,11461,18573,14127,16828,12890,239743,110351,22320,20525,14131,286940,13057,12260,67184,12774,16848,232944,12988,17751,23833,17886,17202,217203,11522,12514,12759,11815,15512,14580,12335,12323,20723,16194,16409,72961,22352,17476,76905,20305,19941,21949,110454,19275,12266,20716,22371,20210,19354,68713,101314,15163,12978	Grn,Ctss,Ikzf3,Adgre1,Il1r1,Thy1,Kl,Ptprc,C1qa,Fgf18,Ly6e,Actb,Pde1a,Fcer1g,Ldha,Cplx2,Klhl6,Rap1gap,Vamp8,Slc2a1,Fcgr3,Flnb,Cyba,C1qb,Ndufa13,Ccr5,Lfng,Mark4,Csk,Mt3,Cd52,Myh9,Mc4r,Tmem106a,Adh1,Cd68,Clu,Apod,Hspa2,Gfap,Capn3,Camk2b,Serpinb9,Il6ra,Itgam,Slc17a7,Vim,Mpeg1,Lrg1,Ccl6,Rpl26,Tnfsf8,Ly6a,Ptprn,C3,Serpina3n,Vwf,Saa3,Rac2,Ifitm1,Brk1,Hcls1,Csf1r
GO:0002866	positive regulation of acute inflammatory response to antigenic stimulus	1.76525612447711e-05	-10.9446296720946	7	3	0.027027027027027	111	13711	14131,12266,14127	Fcgr3,C3,Fcer1g
GO:0002526	acute inflammatory response	1.88698468606754e-05	-10.8779453141082	41	5	0.045045045045045	111	13711	20716,16591,14131,20210,20723	Serpina3n,Kl,Fcgr3,Saa3,Serpinb9
GO:0031347	regulation of defense response	2.0138942998464e-05	-10.812855154749	460	14	0.126126126126126	111	13711	11815,12259,14131,13040,14824,22320,16177,23945,328833,14127,12774,13057,12266,20723	Apod,C1qa,Fcgr3,Ctss,Grn,Vamp8,Il1r1,Mgll,Treml2,Fcer1g,Ccr5,Cyba,C3,Serpinb9
GO:0002460	adaptive immune response based on somatic recombination of immune receptors built from immunoglobulin superfamily domains	2.2329939119516e-05	-10.7095822185147	105	7	0.0630630630630631	111	13711	12259,14131,14127,20723,12266,12260,239743	C1qa,Fcgr3,Fcer1g,Serpinb9,C3,C1qb,Klhl6
GO:0071345	cellular response to cytokine stimulus	2.28595001306409e-05	-10.6861437663878	529	15	0.135135135135135	111	13711	286940,20305,22320,16177,22352,17751,12978,15163,68713,14127,16194,20210,67184,12774,19275	Flnb,Ccl6,Vamp8,Il1r1,Vim,Mt3,Csf1r,Hcls1,Ifitm1,Fcer1g,Il6ra,Saa3,Ndufa13,Ccr5,Ptprn
GO:0008284	positive regulation of cell population proliferation	2.30834260356967e-05	-10.6763956855861	734	18	0.162162162162162	111	13711	67500,14824,22352,76905,64138,12759,19264,21807,13057,14580,19275,16194,232944,14172,19354,12978,15163,101314	Ccar1,Grn,Vim,Lrg1,Ctsz,Clu,Ptprc,Tsc22d1,Cyba,Gfap,Ptprn,Il6ra,Mark4,Fgf18,Rac2,Csf1r,Hcls1,Brk1
GO:0045087	innate immune response	2.66104746863289e-05	-10.5342056344893	351	12	0.108108108108108	111	13711	12978,68713,14127,13057,12266,12260,286940,12259,20305,22320,22352,217203	Csf1r,Ifitm1,Fcer1g,Cyba,C3,C1qb,Flnb,C1qa,Ccl6,Vamp8,Vim,Tmem106a
GO:0034097	response to cytokine	2.68789397218789e-05	-10.5241674879579	603	16	0.144144144144144	111	13711	67184,12774,20716,19275,20210,16194,68713,14127,17751,12978,15163,22352,16177,22320,20305,286940	Ndufa13,Ccr5,Serpina3n,Ptprn,Saa3,Il6ra,Ifitm1,Fcer1g,Mt3,Csf1r,Hcls1,Vim,Il1r1,Vamp8,Ccl6,Flnb
GO:0002883	regulation of hypersensitivity	2.8077431081896e-05	-10.4805444686792	8	3	0.027027027027027	111	13711	12266,14127,14131	C3,Fcer1g,Fcgr3
GO:0098883	synapse pruning	2.8077431081896e-05	-10.4805444686792	8	3	0.027027027027027	111	13711	12259,12266,12260	C1qa,C3,C1qb
GO:0002443	leukocyte mediated immunity	2.84677665758104e-05	-10.4667381080898	109	7	0.0630630630630631	111	13711	20723,12890,12266,12260,14131,12259,14127	Serpinb9,Cplx2,C3,C1qb,Fcgr3,C1qa,Fcer1g
GO:0006950	response to stress	3.16019050864792e-05	-10.3622931516418	2282	36	0.324324324324324	111	13711	12759,12514,19264,12259,11815,15512,14824,217203,16591,16177,14127,16409,14580,20723,12335,20305,21949,14131,286940,19941,22352,20525,17476,22320,68713,17886,12978,17751,22371,19275,13057,12260,12266,12774,20716,20210	Clu,Cd68,Ptprc,C1qa,Apod,Hspa2,Grn,Tmem106a,Kl,Il1r1,Fcer1g,Itgam,Gfap,Serpinb9,Capn3,Ccl6,Tnfsf8,Fcgr3,Flnb,Rpl26,Vim,Slc2a1,Mpeg1,Vamp8,Ifitm1,Myh9,Csf1r,Mt3,Vwf,Ptprn,Cyba,C1qb,C3,Ccr5,Serpina3n,Saa3
GO:0002684	positive regulation of immune system process	3.21691535990819e-05	-10.3445025273149	612	16	0.144144144144144	111	13711	16194,12260,12266,13057,12978,15163,14127,19354,16409,21838,22320,16177,239743,12259,14131,19264	Il6ra,C1qb,C3,Cyba,Csf1r,Hcls1,Fcer1g,Rac2,Itgam,Thy1,Vamp8,Il1r1,Klhl6,C1qa,Fcgr3,Ptprc
GO:0019221	cytokine-mediated signaling pathway	3.63749395278441e-05	-10.2216304949388	201	9	0.0810810810810811	111	13711	16177,16194,19275,12774,17751,12978,20305,14127,68713	Il1r1,Il6ra,Ptprn,Ccr5,Mt3,Csf1r,Ccl6,Fcer1g,Ifitm1
GO:0002675	positive regulation of acute inflammatory response	3.81541318314885e-05	-10.1738765012101	24	4	0.036036036036036	111	13711	14131,14127,12266,12774	Fcgr3,Fcer1g,C3,Ccr5
GO:0032502	developmental process	4.25240495246961e-05	-10.0654407709093	4177	54	0.486486486486487	111	13711	14580,13030,12335,16194,12323,16409,72961,52897,12514,12759,15512,11815,21420,12266,19275,22371,20732,68713,19354,243914,101314,15163,12978,22352,76905,21949,18549,14172,17069,11461,79362,108030,14127,19171,14824,69539,16177,23945,16591,21838,12259,19264,17313,12774,12260,16848,232944,17751,17886,239743,12890,110351,64138,286940	Gfap,Ctsb,Capn3,Il6ra,Camk2b,Itgam,Slc17a7,Rbfox3,Cd68,Clu,Hspa2,Apod,Tfap2c,C3,Ptprn,Vwf,Spint1,Ifitm1,Rac2,Lgi4,Brk1,Hcls1,Csf1r,Vim,Lrg1,Tnfsf8,Pcsk2,Fgf18,Ly6e,Actb,Bhlhe41,Lin7a,Fcer1g,Psmb10,Grn,Trnp1,Il1r1,Mgll,Kl,Thy1,C1qa,Ptprc,Mgp,Ccr5,C1qb,Lfng,Mark4,Mt3,Myh9,Klhl6,Cplx2,Rap1gap,Ctsz,Flnb
GO:0002699	positive regulation of immune effector process	4.40488264244058e-05	-10.0302118478347	159	8	0.0720720720720721	111	13711	12266,16177,22320,16409,14127,19354,14131,19264	C3,Il1r1,Vamp8,Itgam,Fcer1g,Rac2,Fcgr3,Ptprc
GO:0032760	positive regulation of tumor necrosis factor production	5.22115643792338e-05	-9.86020654777994	82	6	0.0540540540540541	111	13711	12759,12774,13057,14127,14131,19264	Clu,Ccr5,Cyba,Fcer1g,Fcgr3,Ptprc
GO:0002824	positive regulation of adaptive immune response based on somatic recombination of immune receptors built from immunoglobulin superfamily domains	5.22115643792338e-05	-9.86020654777994	82	6	0.0540540540540541	111	13711	16177,16194,14131,19264,12266,14127	Il1r1,Il6ra,Fcgr3,Ptprc,C3,Fcer1g
GO:1903557	positive regulation of tumor necrosis factor superfamily cytokine production	5.22115643792338e-05	-9.86020654777994	82	6	0.0540540540540541	111	13711	13057,12774,12759,14127,19264,14131	Cyba,Ccr5,Clu,Fcer1g,Ptprc,Fcgr3
GO:0016064	immunoglobulin mediated immune response	5.54646942363439e-05	-9.79976387952041	51	5	0.045045045045045	111	13711	14127,12260,12266,12259,14131	Fcer1g,C1qb,C3,C1qa,Fcgr3
GO:0002863	positive regulation of inflammatory response to antigenic stimulus	5.94583082996814e-05	-9.73023519186396	10	3	0.027027027027027	111	13711	12266,14127,14131	C3,Fcer1g,Fcgr3
GO:0002891	positive regulation of immunoglobulin mediated immune response	6.18475084923821e-05	-9.69083874300293	27	4	0.036036036036036	111	13711	12266,14127,19264,14131	C3,Fcer1g,Ptprc,Fcgr3
GO:0002714	positive regulation of B cell mediated immunity	6.18475084923821e-05	-9.69083874300293	27	4	0.036036036036036	111	13711	14127,12266,19264,14131	Fcer1g,C3,Ptprc,Fcgr3
GO:0002449	lymphocyte mediated immunity	6.39441565562092e-05	-9.65750040931049	85	6	0.0540540540540541	111	13711	12259,20723,14131,14127,12260,12266	C1qa,Serpinb9,Fcgr3,Fcer1g,C1qb,C3
GO:0150064	vertebrate eye-specific patterning	6.49544752118001e-05	-9.64182391480716	2	2	0.018018018018018	111	13711	12266,12259	C3,C1qa
GO:0019724	B cell mediated immunity	7.32456569063902e-05	-9.52169160320524	54	5	0.045045045045045	111	13711	12259,14131,12266,12260,14127	C1qa,Fcgr3,C3,C1qb,Fcer1g
GO:0002821	positive regulation of adaptive immune response	8.27665758501497e-05	-9.39948625137843	89	6	0.0540540540540541	111	13711	14127,12266,14131,16194,19264,16177	Fcer1g,C3,Fcgr3,Il6ra,Ptprc,Il1r1
GO:0002697	regulation of immune effector process	8.49462071785098e-05	-9.37349235853572	278	10	0.0900900900900901	111	13711	19264,14131,14127,19354,16409,20723,16177,22320,14824,12266	Ptprc,Fcgr3,Fcer1g,Rac2,Itgam,Serpinb9,Il1r1,Vamp8,Grn,C3
GO:0002274	myeloid leukocyte activation	8.81001288390898e-05	-9.33703656260448	90	6	0.0540540540540541	111	13711	14127,12759,14131,12890,217203,14824	Fcer1g,Clu,Fcgr3,Cplx2,Tmem106a,Grn
GO:0032940	secretion by cell	9.36543249705477e-05	-9.27589994786027	339	11	0.0990990990990991	111	13711	17069,22320,74190,12890,217203,19275,17202,14131,17886,108030,14127	Ly6e,Vamp8,Exoc3l4,Cplx2,Tmem106a,Ptprn,Mc4r,Fcgr3,Myh9,Lin7a,Fcer1g
GO:0014002	astrocyte development	9.47880069677421e-05	-9.2638676654853	30	4	0.036036036036036	111	13711	17751,22352,14580,14824	Mt3,Vim,Gfap,Grn
GO:0032103	positive regulation of response to external stimulus	9.86733430421622e-05	-9.2236957286297	341	11	0.0990990990990991	111	13711	14127,19354,12266,13057,12774,14172,12259,14131,14824,13040,22320	Fcer1g,Rac2,C3,Cyba,Ccr5,Fgf18,C1qa,Fcgr3,Grn,Ctss,Vamp8
GO:0043300	regulation of leukocyte degranulation	0.000122837741649428	-9.00464624704919	32	4	0.036036036036036	111	13711	22320,16409,14127,19354	Vamp8,Itgam,Fcer1g,Rac2
GO:0050865	regulation of cell activation	0.000124138964338892	-8.99410893970012	412	12	0.108108108108108	111	13711	19264,12259,19354,14127,16409,21838,12988,16194,12335,22320,14824,22780	Ptprc,C1qa,Rac2,Fcer1g,Itgam,Thy1,Csk,Il6ra,Capn3,Vamp8,Grn,Ikzf3
GO:0006958	complement activation, classical pathway	0.000139218482914827	-8.87946603931784	13	3	0.027027027027027	111	13711	12259,12266,12260	C1qa,C3,C1qb
GO:0002864	regulation of acute inflammatory response to antigenic stimulus	0.000139218482914827	-8.87946603931784	13	3	0.027027027027027	111	13711	12266,14127,14131	C3,Fcer1g,Fcgr3
GO:0051239	regulation of multicellular organismal process	0.000140928053346145	-8.86726105776944	2546	37	0.333333333333333	111	13711	14580,12335,14172,12323,16194,14127,79362,14824,17202,22780,13040,23945,16177,21838,16591,12759,11815,66058,19264,12259,12266,13057,17313,12774,16848,12988,20732,243914,17751,15163,12978,22352,110351,22320,76905,64138,14131	Gfap,Capn3,Fgf18,Camk2b,Il6ra,Fcer1g,Bhlhe41,Grn,Mc4r,Ikzf3,Ctss,Mgll,Il1r1,Thy1,Kl,Clu,Apod,Tmem176a,Ptprc,C1qa,C3,Cyba,Mgp,Ccr5,Lfng,Csk,Spint1,Lgi4,Mt3,Hcls1,Csf1r,Vim,Rap1gap,Vamp8,Lrg1,Ctsz,Fcgr3
GO:0031349	positive regulation of defense response	0.000142344364440141	-8.85726133448551	240	9	0.0810810810810811	111	13711	22320,12774,13040,14824,12266,13057,14131,12259,14127	Vamp8,Ccr5,Ctss,Grn,C3,Cyba,Fcgr3,C1qa,Fcer1g
GO:0042110	T cell activation	0.000142605808272167	-8.8554263195922	188	8	0.0720720720720721	111	13711	16848,19171,21949,17886,19264,16409,328833,14127	Lfng,Psmb10,Tnfsf8,Myh9,Ptprc,Itgam,Treml2,Fcer1g
GO:0002673	regulation of acute inflammatory response	0.000175549246542218	-8.64759094734299	35	4	0.036036036036036	111	13711	14127,12774,12266,14131	Fcer1g,Ccr5,C3,Fcgr3
GO:0140352	export from cell	0.000183625865210849	-8.60261021164553	366	11	0.0990990990990991	111	13711	74190,12890,217203,17202,19275,17069,22320,14127,108030,14131,17886	Exoc3l4,Cplx2,Tmem106a,Mc4r,Ptprn,Ly6e,Vamp8,Fcer1g,Lin7a,Fcgr3,Myh9
GO:0150062	complement-mediated synapse pruning	0.000193830522023698	-8.54852637852589	3	2	0.018018018018018	111	13711	12259,12266	C1qa,C3
GO:0001812	positive regulation of type I hypersensitivity	0.000193830522023698	-8.54852637852589	3	2	0.018018018018018	111	13711	14131,14127	Fcgr3,Fcer1g
GO:0001906	cell killing	0.000218692383318678	-8.42784445796312	37	4	0.036036036036036	111	13711	12774,12266,14131,20723	Ccr5,C3,Fcgr3,Serpinb9
GO:0014009	glial cell proliferation	0.00021888352196718	-8.42697083280072	15	3	0.027027027027027	111	13711	243914,12978,12759	Lgi4,Csf1r,Clu
GO:0002712	regulation of B cell mediated immunity	0.000242904973626565	-8.3228402461404	38	4	0.036036036036036	111	13711	12266,14127,19264,14131	C3,Fcer1g,Ptprc,Fcgr3
GO:0002889	regulation of immunoglobulin mediated immune response	0.000242904973626565	-8.3228402461404	38	4	0.036036036036036	111	13711	19264,14131,14127,12266	Ptprc,Fcgr3,Fcer1g,C3
GO:0002694	regulation of leukocyte activation	0.000248269459990169	-8.30099586942978	379	11	0.0990990990990991	111	13711	16409,14127,19354,12988,16194,19264,12259,14824,22780,22320,21838	Itgam,Fcer1g,Rac2,Csk,Il6ra,Ptprc,C1qa,Grn,Ikzf3,Vamp8,Thy1
GO:2000026	regulation of multicellular organismal development	0.000252694030280552	-8.28333116759056	1748	28	0.252252252252252	111	13711	79362,14580,12335,14172,16194,12323,12259,19264,66058,22780,14824,16177,23945,16591,21838,20732,17751,243914,15163,12978,17313,12774,12266,16848,64138,22352,110351,76905	Bhlhe41,Gfap,Capn3,Fgf18,Il6ra,Camk2b,C1qa,Ptprc,Tmem176a,Ikzf3,Grn,Il1r1,Mgll,Kl,Thy1,Spint1,Mt3,Lgi4,Hcls1,Csf1r,Mgp,Ccr5,C3,Lfng,Ctsz,Vim,Rap1gap,Lrg1
GO:0070661	leukocyte proliferation	0.000252958553848293	-8.28228490143797	70	5	0.045045045045045	111	13711	12978,19264,19171,16409,12759	Csf1r,Ptprc,Psmb10,Itgam,Clu
GO:0001819	positive regulation of cytokine production	0.000254213107066577	-8.2773376385139	318	10	0.0900900900900901	111	13711	19264,14131,12978,12759,14127,16177,16194,13057,12266,12774	Ptprc,Fcgr3,Csf1r,Clu,Fcer1g,Il1r1,Il6ra,Cyba,C3,Ccr5
GO:0060627	regulation of vesicle-mediated transport	0.000254517815500462	-8.27613972245727	513	13	0.117117117117117	111	13711	110351,22320,12890,19264,14131,12759,12988,12266,13057,14127,72961,19354,16409	Rap1gap,Vamp8,Cplx2,Ptprc,Fcgr3,Clu,Csk,C3,Cyba,Fcer1g,Slc17a7,Rac2,Itgam
GO:0002455	humoral immune response mediated by circulating immunoglobulin	0.000267809782859765	-8.2252335949048	16	3	0.027027027027027	111	13711	12259,12266,12260	C1qa,C3,C1qb
GO:0002706	regulation of lymphocyte mediated immunity	0.000279297766293515	-8.18323208256207	111	6	0.0540540540540541	111	13711	16177,20723,12266,19264,14131,14127	Il1r1,Serpinb9,C3,Ptprc,Fcgr3,Fcer1g
GO:0032501	multicellular organismal process	0.000284570376034961	-8.16452996755421	4571	55	0.495495495495495	111	13711	12774,17313,13057,12260,13521,16848,232944,17751,17886,12890,22320,110351,64138,286940,18549,14172,17069,11461,14127,108030,79362,13040,14824,69539,16177,23945,16591,21838,12259,19264,21420,19275,12266,22371,20732,68713,19354,101314,243914,12978,15163,22352,21949,14580,13030,16194,12323,16409,72961,17202,217203,11522,52897,12759,15512	Ccr5,Mgp,Cyba,C1qb,Slc26a2,Lfng,Mark4,Mt3,Myh9,Cplx2,Vamp8,Rap1gap,Ctsz,Flnb,Pcsk2,Fgf18,Ly6e,Actb,Fcer1g,Lin7a,Bhlhe41,Ctss,Grn,Trnp1,Il1r1,Mgll,Kl,Thy1,C1qa,Ptprc,Tfap2c,Ptprn,C3,Vwf,Spint1,Ifitm1,Rac2,Brk1,Lgi4,Csf1r,Hcls1,Vim,Tnfsf8,Gfap,Ctsb,Il6ra,Camk2b,Itgam,Slc17a7,Mc4r,Tmem106a,Adh1,Rbfox3,Clu,Hspa2
GO:0080134	regulation of response to stress	0.000309648224534144	-8.08007366437948	1063	20	0.18018018018018	111	13711	14127,328833,17886,12774,12266,13057,20723,12335,12759,14131,12259,19941,11815,13040,14824,21838,16177,22320,110052,23945	Fcer1g,Treml2,Myh9,Ccr5,C3,Cyba,Serpinb9,Capn3,Clu,Fcgr3,C1qa,Rpl26,Apod,Ctss,Grn,Thy1,Il1r1,Vamp8,Dek,Mgll
GO:0042063	gliogenesis	0.000323298603963024	-8.0369341913275	212	8	0.0720720720720721	111	13711	14580,14824,22352,16409,12759,12978,17751,243914	Gfap,Grn,Vim,Itgam,Clu,Csf1r,Mt3,Lgi4
GO:0002708	positive regulation of lymphocyte mediated immunity	0.000328159839014852	-8.0220097542094	74	5	0.045045045045045	111	13711	16177,14131,19264,12266,14127	Il1r1,Fcgr3,Ptprc,C3,Fcer1g
GO:0010033	response to organic substance	0.000330700549692446	-8.01429727576912	1870	29	0.261261261261261	111	13711	20305,286940,22352,110351,22320,68713,17751,15163,12978,19275,13057,20716,67184,12774,12988,20210,12514,12759,15512,14824,17202,11522,16177,16591,11461,14127,14172,17069,16194	Ccl6,Flnb,Vim,Rap1gap,Vamp8,Ifitm1,Mt3,Hcls1,Csf1r,Ptprn,Cyba,Serpina3n,Ndufa13,Ccr5,Csk,Saa3,Cd68,Clu,Hspa2,Grn,Mc4r,Adh1,Il1r1,Kl,Actb,Fcer1g,Fgf18,Ly6e,Il6ra
GO:0048583	regulation of response to stimulus	0.000336195326984445	-7.99781823659723	2962	40	0.36036036036036	111	13711	11815,12259,19264,12759,16177,23945,16591,21838,13040,14824,217203,16409,328833,14127,14172,12335,20723,16194,12323,19941,14131,16012,20305,22320,110052,110351,76905,239743,17751,15163,12978,17886,19354,12988,12774,67184,12260,12266,13057,16848	Apod,C1qa,Ptprc,Clu,Il1r1,Mgll,Kl,Thy1,Ctss,Grn,Tmem106a,Itgam,Treml2,Fcer1g,Fgf18,Capn3,Serpinb9,Il6ra,Camk2b,Rpl26,Fcgr3,Igfbp6,Ccl6,Vamp8,Dek,Rap1gap,Lrg1,Klhl6,Mt3,Hcls1,Csf1r,Myh9,Rac2,Csk,Ccr5,Ndufa13,C1qb,C3,Cyba,Lfng
GO:0048731	system development	0.000375015343335829	-7.88854361726867	3292	43	0.387387387387387	111	13711	21420,12774,17313,12266,19275,12260,16848,22371,232944,20732,19354,243914,17751,12978,15163,17886,22352,12890,110351,64138,286940,21949,14580,18549,13030,14172,17069,16194,12323,16409,11461,14127,79362,108030,14824,69539,16177,23945,52897,21838,12759,12259,19264	Tfap2c,Ccr5,Mgp,C3,Ptprn,C1qb,Lfng,Vwf,Mark4,Spint1,Rac2,Lgi4,Mt3,Csf1r,Hcls1,Myh9,Vim,Cplx2,Rap1gap,Ctsz,Flnb,Tnfsf8,Gfap,Pcsk2,Ctsb,Fgf18,Ly6e,Il6ra,Camk2b,Itgam,Actb,Fcer1g,Bhlhe41,Lin7a,Grn,Trnp1,Il1r1,Mgll,Rbfox3,Thy1,Clu,C1qa,Ptprc
GO:0010001	glial cell differentiation	0.000382984744887974	-7.86751540015659	165	7	0.0630630630630631	111	13711	22352,14580,14824,17751,243914,16409,12759	Vim,Gfap,Grn,Mt3,Lgi4,Itgam,Clu
GO:0098973	structural constituent of postsynaptic actin cytoskeleton	0.000385607443600356	-7.86069069147137	4	2	0.018018018018018	111	13711	11461,12323	Actb,Camk2b
GO:1904714	regulation of chaperone-mediated autophagy	0.000385607443600356	-7.86069069147137	4	2	0.018018018018018	111	13711	14580,19025	Gfap,Ctsa
GO:0001803	regulation of type III hypersensitivity	0.000385607443600356	-7.86069069147137	4	2	0.018018018018018	111	13711	14131,14127	Fcgr3,Fcer1g
GO:0001805	positive regulation of type III hypersensitivity	0.000385607443600356	-7.86069069147137	4	2	0.018018018018018	111	13711	14131,14127	Fcgr3,Fcer1g
GO:0001820	serotonin secretion	0.000385607443600356	-7.86069069147137	4	2	0.018018018018018	111	13711	14131,14127	Fcgr3,Fcer1g
GO:0001810	regulation of type I hypersensitivity	0.000385607443600356	-7.86069069147137	4	2	0.018018018018018	111	13711	14131,14127	Fcgr3,Fcer1g
GO:0015844	monoamine transport	0.000385660113720918	-7.86055411079935	18	3	0.027027027027027	111	13711	14127,17069,14131	Fcer1g,Ly6e,Fcgr3
GO:0048856	anatomical structure development	0.00039885480628138	-7.82691310133154	3951	49	0.441441441441441	111	13711	64138,286940,239743,12890,110351,17886,17751,16848,17313,12774,12260,232944,12259,19264,14824,21838,69539,16177,23945,108030,79362,14127,11461,19171,17069,18549,14172,21949,22352,68713,19354,20732,12978,15163,243914,101314,22371,21420,19275,12266,12759,15512,52897,16409,14580,16194,12323,13030,12335	Ctsz,Flnb,Klhl6,Cplx2,Rap1gap,Myh9,Mt3,Lfng,Mgp,Ccr5,C1qb,Mark4,C1qa,Ptprc,Grn,Thy1,Trnp1,Il1r1,Mgll,Lin7a,Bhlhe41,Fcer1g,Actb,Psmb10,Ly6e,Pcsk2,Fgf18,Tnfsf8,Vim,Ifitm1,Rac2,Spint1,Csf1r,Hcls1,Lgi4,Brk1,Vwf,Tfap2c,Ptprn,C3,Clu,Hspa2,Rbfox3,Itgam,Gfap,Il6ra,Camk2b,Ctsb,Capn3
GO:0042221	response to chemical	0.000448322740959009	-7.70999718098928	2591	36	0.324324324324324	111	13711	286940,14131,20305,110351,22320,22352,12978,15163,17751,19354,68713,12988,20210,13057,19275,12774,20716,67184,15512,11815,12759,12514,16591,16177,11522,17202,14824,72961,14127,11461,16409,12323,17069,16194,14172,12335	Flnb,Fcgr3,Ccl6,Rap1gap,Vamp8,Vim,Csf1r,Hcls1,Mt3,Rac2,Ifitm1,Csk,Saa3,Cyba,Ptprn,Ccr5,Serpina3n,Ndufa13,Hspa2,Apod,Clu,Cd68,Kl,Il1r1,Adh1,Mc4r,Grn,Slc17a7,Fcer1g,Actb,Itgam,Camk2b,Ly6e,Il6ra,Fgf18,Capn3
GO:0043302	positive regulation of leukocyte degranulation	0.000455279151835827	-7.69459980662179	19	3	0.027027027027027	111	13711	22320,16409,14127	Vamp8,Itgam,Fcer1g
GO:0046903	secretion	0.000464391195069697	-7.67478326811852	408	11	0.0990990990990991	111	13711	22320,74190,12890,17202,217203,14131,17069,19275,17886,108030,14127	Vamp8,Exoc3l4,Cplx2,Mc4r,Tmem106a,Fcgr3,Ly6e,Ptprn,Myh9,Lin7a,Fcer1g
GO:2000107	negative regulation of leukocyte apoptotic process	0.000469425309848045	-7.66400135642694	45	4	0.036036036036036	111	13711	12774,14127,20723,15163	Ccr5,Fcer1g,Serpinb9,Hcls1
GO:0002822	regulation of adaptive immune response based on somatic recombination of immune receptors built from immunoglobulin superfamily domains	0.000484688612831795	-7.63200390861814	123	6	0.0540540540540541	111	13711	14131,19264,14127,16194,16177,12266	Fcgr3,Ptprc,Fcer1g,Il6ra,Il1r1,C3
GO:0071310	cellular response to organic substance	0.000520577904202451	-7.56057100925027	1457	24	0.216216216216216	111	13711	19275,13057,67184,12774,12988,20210,68713,17751,15163,12978,22352,110351,22320,20305,286940,14172,16194,17069,11461,14127,16177,16591,12514,15512	Ptprn,Cyba,Ndufa13,Ccr5,Csk,Saa3,Ifitm1,Mt3,Hcls1,Csf1r,Vim,Rap1gap,Vamp8,Ccl6,Flnb,Fgf18,Il6ra,Ly6e,Actb,Fcer1g,Il1r1,Kl,Cd68,Hspa2
GO:0006956	complement activation	0.000532474917768632	-7.53797476427198	20	3	0.027027027027027	111	13711	12259,12260,12266	C1qa,C1qb,C3
GO:0002437	inflammatory response to antigenic stimulus	0.000532474917768632	-7.53797476427198	20	3	0.027027027027027	111	13711	12514,14131,20723	Cd68,Fcgr3,Serpinb9
GO:0048708	astrocyte differentiation	0.000601732162849458	-7.41569812386846	48	4	0.036036036036036	111	13711	14580,22352,14824,17751	Gfap,Vim,Grn,Mt3
GO:0065007	biological regulation	0.000614835971499981	-7.39415503874016	8325	84	0.756756756756757	111	13711	12259,19264,69539,16177,23945,16591,21838,22780,13040,67500,14824,13733,11461,14127,18573,108030,79362,18549,19186,14172,66395,17069,14131,64138,16012,22320,110351,110052,239743,12890,107373,17751,23833,17886,20103,232944,12988,67184,12774,17313,13057,12260,16848,11815,15512,73723,66058,12514,12759,70178,52897,17202,217203,11522,328833,16409,72961,13030,12335,16194,20723,12323,14580,21807,19941,2…	C1qa,Ptprc,Trnp1,Il1r1,Mgll,Kl,Thy1,Ikzf3,Ctss,Ccar1,Grn,Adgre1,Actb,Fcer1g,Pde1a,Lin7a,Bhlhe41,Pcsk2,Psme1,Fgf18,Ahnak,Ly6e,Fcgr3,Ctsz,Igfbp6,Vamp8,Rap1gap,Dek,Klhl6,Cplx2,Fam111a,Mt3,Cd52,Myh9,Rps5,Mark4,Csk,Ndufa13,Ccr5,Mgp,Cyba,C1qb,Lfng,Apod,Hspa2,Sh3bgrl3,Tmem176a,Cd68,Clu,Abhd17c,Rbfox3,Mc4r,Tmem106a,Adh1,Treml2,Itgam,Slc17a7,Ctsb,Capn3,Il6ra,Serpinb9,Camk2b,Gfap,Tsc22d1,Rpl26,Tnfsf8,Ccl6,…
GO:0045576	mast cell activation	0.000617571379276654	-7.38971590217232	21	3	0.027027027027027	111	13711	14127,12890,14131	Fcer1g,Cplx2,Fcgr3
GO:0006837	serotonin transport	0.000639276622808372	-7.3551732977171	5	2	0.018018018018018	111	13711	14127,14131	Fcer1g,Fcgr3
GO:0032680	regulation of tumor necrosis factor production	0.000676613616377412	-7.2984101771122	131	6	0.0540540540540541	111	13711	19264,14131,14127,13057,12774,12759	Ptprc,Fcgr3,Fcer1g,Cyba,Ccr5,Clu
GO:0030593	neutrophil chemotaxis	0.000703410384909089	-7.25957007415921	50	4	0.036036036036036	111	13711	16409,20305,14127,14131	Itgam,Ccl6,Fcer1g,Fcgr3
GO:1903555	regulation of tumor necrosis factor superfamily cytokine production	0.000704229417144927	-7.25840637826617	132	6	0.0540540540540541	111	13711	14127,13057,12774,12759,19264,14131	Fcer1g,Cyba,Ccr5,Clu,Ptprc,Fcgr3
GO:0033006	regulation of mast cell activation involved in immune response	0.000710883373953889	-7.24900217262278	22	3	0.027027027027027	111	13711	22320,19354,14127	Vamp8,Rac2,Fcer1g
GO:0043304	regulation of mast cell degranulation	0.000710883373953889	-7.24900217262278	22	3	0.027027027027027	111	13711	22320,14127,19354	Vamp8,Fcer1g,Rac2
GO:0046649	lymphocyte activation	0.000714519565634913	-7.2439001772955	299	9	0.0810810810810811	111	13711	16848,22780,14127,16409,328833,17886,19264,21949,19171	Lfng,Ikzf3,Fcer1g,Itgam,Treml2,Myh9,Ptprc,Tnfsf8,Psmb10
GO:0050867	positive regulation of cell activation	0.000735360360813479	-7.21514989208169	240	8	0.0720720720720721	111	13711	16194,21838,22320,12335,14127,16409,12259,19264	Il6ra,Thy1,Vamp8,Capn3,Fcer1g,Itgam,C1qa,Ptprc
GO:0002253	activation of immune response	0.000758208548834584	-7.18455207977469	185	7	0.0630630630630631	111	13711	14127,12259,19264,12260,12266,239743,21838	Fcer1g,C1qa,Ptprc,C1qb,C3,Klhl6,Thy1
GO:0001817	regulation of cytokine production	0.00077232142605959	-7.16610973959172	504	12	0.108108108108108	111	13711	14127,12978,13057,12266,12774,12988,16194,12759,19264,14131,11815,16177	Fcer1g,Csf1r,Cyba,C3,Ccr5,Csk,Il6ra,Clu,Ptprc,Fcgr3,Apod,Il1r1
GO:0002819	regulation of adaptive immune response	0.000792342341495146	-7.14051701018013	135	6	0.0540540540540541	111	13711	12266,16177,16194,14127,14131,19264	C3,Il1r1,Il6ra,Fcer1g,Fcgr3,Ptprc
GO:0002861	regulation of inflammatory response to antigenic stimulus	0.0008127167598872	-7.11512789794058	23	3	0.027027027027027	111	13711	14131,12266,14127	Fcgr3,C3,Fcer1g
GO:0050793	regulation of developmental process	0.000914310366894114	-6.9973404742449	2184	31	0.279279279279279	111	13711	22352,110351,76905,64138,12266,17313,21420,12774,16848,20732,17751,243914,17886,12978,15163,14824,22780,23945,16177,21838,16591,12759,66058,19264,12259,14580,14172,12335,12323,16194,79362	Vim,Rap1gap,Lrg1,Ctsz,C3,Mgp,Tfap2c,Ccr5,Lfng,Spint1,Mt3,Lgi4,Myh9,Csf1r,Hcls1,Grn,Ikzf3,Mgll,Il1r1,Thy1,Kl,Clu,Tmem176a,Ptprc,C1qa,Gfap,Fgf18,Capn3,Camk2b,Il6ra,Bhlhe41
GO:0019884	antigen processing and presentation of exogenous antigen	0.000923368563863946	-6.98748209236959	24	3	0.027027027027027	111	13711	14127,14131,19186	Fcer1g,Fcgr3,Psme1
GO:1990266	neutrophil migration	0.000942266192240008	-6.96722274131092	54	4	0.036036036036036	111	13711	14131,20305,16409,14127	Fcgr3,Ccl6,Itgam,Fcer1g
GO:0052248	modulation of programmed cell death in other organism involved in symbiotic interaction	0.000953841396417109	-6.95501315147235	6	2	0.018018018018018	111	13711	20723,12774	Serpinb9,Ccr5
GO:0052433	modulation by organism of apoptotic process in other organism involved in symbiotic interaction	0.000953841396417109	-6.95501315147235	6	2	0.018018018018018	111	13711	12774,20723	Ccr5,Serpinb9
GO:0044531	modulation of programmed cell death in other organism	0.000953841396417109	-6.95501315147235	6	2	0.018018018018018	111	13711	20723,12774	Serpinb9,Ccr5
GO:0044532	modulation of apoptotic process in other organism	0.000953841396417109	-6.95501315147235	6	2	0.018018018018018	111	13711	12774,20723	Ccr5,Serpinb9
GO:0052150	modulation by symbiont of host apoptotic process	0.000953841396417109	-6.95501315147235	6	2	0.018018018018018	111	13711	20723,12774	Serpinb9,Ccr5
GO:0071621	granulocyte chemotaxis	0.00108085610030922	-6.83000186638371	56	4	0.036036036036036	111	13711	14131,14127,20305,16409	Fcgr3,Fcer1g,Ccl6,Itgam
GO:0007399	nervous system development	0.00112598452543729	-6.78909749230997	1917	28	0.252252252252252	111	13711	14172,18549,12323,14580,11461,16409,79362,23945,52897,16177,69539,21838,14824,12259,12759,232944,12266,12774,21420,243914,17751,12978,20732,19354,110351,22352,12890,64138	Fgf18,Pcsk2,Camk2b,Gfap,Actb,Itgam,Bhlhe41,Mgll,Rbfox3,Il1r1,Trnp1,Thy1,Grn,C1qa,Clu,Mark4,C3,Ccr5,Tfap2c,Lgi4,Mt3,Csf1r,Spint1,Rac2,Rap1gap,Vim,Cplx2,Ctsz
GO:0034341	response to interferon-gamma	0.00113327235275896	-6.7826459438649	97	5	0.045045045045045	111	13711	20305,22352,68713,22320,286940	Ccl6,Vim,Ifitm1,Vamp8,Flnb
GO:0060326	cell chemotaxis	0.0011903119999954	-6.73353982135306	146	6	0.0540540540540541	111	13711	20305,16409,14127,14131,12774,20210	Ccl6,Itgam,Fcer1g,Fcgr3,Ccr5,Saa3
GO:0070887	cellular response to chemical stimulus	0.00127677089284243	-6.66342112848784	1836	27	0.243243243243243	111	13711	12335,14172,16194,17069,16409,11461,14127,16177,16591,15512,12514,20210,12988,67184,12774,19275,13057,17751,12978,15163,68713,22320,110351,22352,14131,286940,20305	Capn3,Fgf18,Il6ra,Ly6e,Itgam,Actb,Fcer1g,Il1r1,Kl,Hspa2,Cd68,Saa3,Csk,Ndufa13,Ccr5,Ptprn,Cyba,Mt3,Csf1r,Hcls1,Ifitm1,Vamp8,Rap1gap,Vim,Fcgr3,Flnb,Ccl6
GO:0002768	immune response-regulating cell surface receptor signaling pathway	0.00129880724330255	-6.64630894083202	100	5	0.045045045045045	111	13711	19264,21838,14131,14127,239743	Ptprc,Thy1,Fcgr3,Fcer1g,Klhl6
GO:0032879	regulation of localization	0.00131464584924602	-6.63418796578724	2332	32	0.288288288288288	111	13711	110351,22320,22352,12890,14131,232944,12988,12266,13057,12774,12978,15163,19354,16177,21838,14824,67500,13040,15512,11815,19264,12759,70178,14172,12335,12323,66395,14580,11461,16409,14127,72961	Rap1gap,Vamp8,Vim,Cplx2,Fcgr3,Mark4,Csk,C3,Cyba,Ccr5,Csf1r,Hcls1,Rac2,Il1r1,Thy1,Grn,Ccar1,Ctss,Hspa2,Apod,Ptprc,Clu,Abhd17c,Fgf18,Capn3,Camk2b,Ahnak,Gfap,Actb,Itgam,Fcer1g,Slc17a7
GO:0006091	generation of precursor metabolites and energy	0.0013260692276638	-6.62553618069	263	8	0.0720720720720721	111	13711	11522,13057,17202,16591,16828,12857,73723,17751	Adh1,Cyba,Mc4r,Kl,Ldha,Cox4i1,Sh3bgrl3,Mt3
GO:1902563	regulation of neutrophil activation	0.00132831693050541	-6.62384260391186	7	2	0.018018018018018	111	13711	14824,16409	Grn,Itgam
GO:0061517	macrophage proliferation	0.00132831693050541	-6.62384260391186	7	2	0.018018018018018	111	13711	12978,12759	Csf1r,Clu
GO:0061518	microglial cell proliferation	0.00132831693050541	-6.62384260391186	7	2	0.018018018018018	111	13711	12759,12978	Clu,Csf1r
GO:0002438	acute inflammatory response to antigenic stimulus	0.00132831693050541	-6.62384260391186	7	2	0.018018018018018	111	13711	20723,14131	Serpinb9,Fcgr3
GO:0038094	Fc-gamma receptor signaling pathway	0.00132831693050541	-6.62384260391186	7	2	0.018018018018018	111	13711	14131,14127	Fcgr3,Fcer1g
GO:0051282	regulation of sequestering of calcium ion	0.00135776168073947	-6.60191775807438	101	5	0.045045045045045	111	13711	13057,12774,19264,21838,12335	Cyba,Ccr5,Ptprc,Thy1,Capn3
GO:0019882	antigen processing and presentation	0.00139989388541553	-6.57135884136536	60	4	0.036036036036036	111	13711	19186,14131,13040,14127	Psme1,Fcgr3,Ctss,Fcer1g
GO:0097530	granulocyte migration	0.00148888789256744	-6.50972581853284	61	4	0.036036036036036	111	13711	14131,14127,16409,20305	Fcgr3,Fcer1g,Itgam,Ccl6
GO:0007275	multicellular organism development	0.00152633900188982	-6.48488322014303	3728	45	0.405405405405405	111	13711	14172,18549,17069,11461,108030,14127,79362,23945,16177,69539,21838,14824,19264,12259,232944,12260,12774,17313,16848,17751,17886,110351,12890,286940,64138,13030,12323,16194,14580,16409,52897,12759,19275,12266,21420,22371,243914,101314,12978,15163,20732,19354,68713,22352,21949	Fgf18,Pcsk2,Ly6e,Actb,Lin7a,Fcer1g,Bhlhe41,Mgll,Il1r1,Trnp1,Thy1,Grn,Ptprc,C1qa,Mark4,C1qb,Ccr5,Mgp,Lfng,Mt3,Myh9,Rap1gap,Cplx2,Flnb,Ctsz,Ctsb,Camk2b,Il6ra,Gfap,Itgam,Rbfox3,Clu,Ptprn,C3,Tfap2c,Vwf,Lgi4,Brk1,Csf1r,Hcls1,Spint1,Rac2,Ifitm1,Vim,Tnfsf8
GO:0051246	regulation of protein metabolic process	0.00157110672879929	-6.4559749851612	2256	31	0.279279279279279	111	13711	64138,20305,19941,14131,22352,20732,19354,17751,15163,12978,17886,67184,20716,12266,19025,12988,12759,15512,11815,19264,217203,14824,21838,16591,11461,14580,12335,19186,14172,16194,20723	Ctsz,Ccl6,Rpl26,Fcgr3,Vim,Spint1,Rac2,Mt3,Hcls1,Csf1r,Myh9,Ndufa13,Serpina3n,C3,Ctsa,Csk,Clu,Hspa2,Apod,Ptprc,Tmem106a,Grn,Thy1,Kl,Actb,Gfap,Capn3,Psme1,Fgf18,Il6ra,Serpinb9
GO:0051049	regulation of transport	0.00158883978699409	-6.44475122282045	1577	24	0.216216216216216	111	13711	12988,66395,12335,14580,13057,12266,12774,12978,15163,19354,72961,14127,11461,16409,21838,110351,22320,12890,13040,19264,14131,11815,15512,12759	Csk,Ahnak,Capn3,Gfap,Cyba,C3,Ccr5,Csf1r,Hcls1,Rac2,Slc17a7,Fcer1g,Actb,Itgam,Thy1,Rap1gap,Vamp8,Cplx2,Ctss,Ptprc,Fcgr3,Apod,Hspa2,Clu
GO:0051050	positive regulation of transport	0.00161348545541079	-6.4293585608229	867	16	0.144144144144144	111	13711	110351,22320,21838,13040,15512,19264,14131,12759,12335,13057,12266,12774,12978,15163,16409,14127	Rap1gap,Vamp8,Thy1,Ctss,Hspa2,Ptprc,Fcgr3,Clu,Capn3,Cyba,C3,Ccr5,Csf1r,Hcls1,Itgam,Fcer1g
GO:1900426	positive regulation of defense response to bacterium	0.00176173009694502	-6.34145894314179	8	2	0.018018018018018	111	13711	13057,14824	Cyba,Grn
GO:0002922	positive regulation of humoral immune response	0.00176173009694502	-6.34145894314179	8	2	0.018018018018018	111	13711	19264,12266	Ptprc,C3
GO:0052040	modulation by symbiont of host programmed cell death	0.00176173009694502	-6.34145894314179	8	2	0.018018018018018	111	13711	12774,20723	Ccr5,Serpinb9
GO:0042590	antigen processing and presentation of exogenous peptide antigen via MHC class I	0.00176173009694502	-6.34145894314179	8	2	0.018018018018018	111	13711	14131,14127	Fcgr3,Fcer1g
GO:0033003	regulation of mast cell activation	0.0017880234518922	-6.32664448604603	30	3	0.027027027027027	111	13711	19354,14127,22320	Rac2,Fcer1g,Vamp8
GO:0006911	phagocytosis, engulfment	0.00196800939192985	-6.23073270804138	31	3	0.027027027027027	111	13711	14127,14131,17886	Fcer1g,Fcgr3,Myh9
GO:0042116	macrophage activation	0.00236088683884925	-6.04871795135852	33	3	0.027027027027027	111	13711	217203,14824,12759	Tmem106a,Grn,Clu
GO:0043410	positive regulation of MAPK cascade	0.00241704178483216	-6.02521088951939	427	10	0.0900900900900901	111	13711	12978,19264,17751,20305,16194,12988,16591,14172,217203,12266	Csf1r,Ptprc,Mt3,Ccl6,Il6ra,Csk,Kl,Fgf18,Tmem106a,C3
GO:0002696	positive regulation of leukocyte activation	0.00246014015133656	-6.00753695857268	227	7	0.0630630630630631	111	13711	12259,19264,14127,16409,16194,21838,22320	C1qa,Ptprc,Fcer1g,Itgam,Il6ra,Thy1,Vamp8
GO:0032675	regulation of interleukin-6 production	0.00249867055272575	-5.99199646746224	116	5	0.045045045045045	111	13711	13057,12774,14127,12988,16194	Cyba,Ccr5,Fcer1g,Csk,Il6ra
GO:0070374	positive regulation of ERK1 and ERK2 cascade	0.00273060274635508	-5.90323290794431	172	6	0.0540540540540541	111	13711	12266,14172,20305,12978,19264,17751	C3,Fgf18,Ccl6,Csf1r,Ptprc,Mt3
GO:0048002	antigen processing and presentation of peptide antigen	0.00279909397570621	-5.87845949426924	35	3	0.027027027027027	111	13711	14131,13040,14127	Fcgr3,Ctss,Fcer1g
GO:0038093	Fc receptor signaling pathway	0.0028015346122668	-5.8775879361301	10	2	0.018018018018018	111	13711	14131,14127	Fcgr3,Fcer1g
GO:0060020	Bergmann glial cell differentiation	0.0028015346122668	-5.8775879361301	10	2	0.018018018018018	111	13711	14580,22352	Gfap,Vim
GO:0060263	regulation of respiratory burst	0.0028015346122668	-5.8775879361301	10	2	0.018018018018018	111	13711	19354,14824	Rac2,Grn
GO:0060368	regulation of Fc receptor mediated stimulatory signaling pathway	0.0028015346122668	-5.8775879361301	10	2	0.018018018018018	111	13711	12988,19264	Csk,Ptprc
GO:0005355	glucose transmembrane transporter activity	0.0028015346122668	-5.8775879361301	10	2	0.018018018018018	111	13711	20525,213006	Slc2a1,Mfsd4a
GO:0010942	positive regulation of cell death	0.00296074883169038	-5.82231305896196	591	12	0.108108108108108	111	13711	17751,12323,12774,67184,21807,19941,19264,12259,12759,64138,67500,14824	Mt3,Camk2b,Ccr5,Ndufa13,Tsc22d1,Rpl26,Ptprc,C1qa,Clu,Ctsz,Ccar1,Grn
GO:0032755	positive regulation of interleukin-6 production	0.00302940668891661	-5.79938849087332	74	4	0.036036036036036	111	13711	16194,14127,13057,12774	Il6ra,Fcer1g,Cyba,Ccr5
GO:0042531	positive regulation of tyrosine phosphorylation of STAT protein	0.00303571456429601	-5.79730844089893	36	3	0.027027027027027	111	13711	16194,12978,15163	Il6ra,Csf1r,Hcls1
GO:0002275	myeloid cell activation involved in immune response	0.00303571456429601	-5.79730844089893	36	3	0.027027027027027	111	13711	14824,14127,12890	Grn,Fcer1g,Cplx2
GO:0042551	neuron maturation	0.00328427534502125	-5.71860924650315	37	3	0.027027027027027	111	13711	12266,243914,12259	C3,Lgi4,C1qa
GO:2000106	regulation of leukocyte apoptotic process	0.00333644143028026	-5.70285048001408	76	4	0.036036036036036	111	13711	12774,14127,20723,15163	Ccr5,Fcer1g,Serpinb9,Hcls1
GO:0048869	cellular developmental process	0.00334906446511435	-5.69907423629163	2887	36	0.324324324324324	111	13711	14824,23945,16177,21838,12759,15512,19264,12259,14580,14172,12335,12323,11461,16409,14127,79362,19171,22352,12890,110351,76905,64138,21949,286940,12266,12774,17313,21420,16848,20732,19354,243914,17751,17886,15163,12978	Grn,Mgll,Il1r1,Thy1,Clu,Hspa2,Ptprc,C1qa,Gfap,Fgf18,Capn3,Camk2b,Actb,Itgam,Fcer1g,Bhlhe41,Psmb10,Vim,Cplx2,Rap1gap,Lrg1,Ctsz,Tnfsf8,Flnb,C3,Ccr5,Mgp,Tfap2c,Lfng,Spint1,Rac2,Lgi4,Mt3,Myh9,Hcls1,Csf1r
GO:0050789	regulation of biological process	0.00348586128210017	-5.65904012553316	7871	78	0.702702702702703	111	13711	330301,19275,12266,21420,20716,20210,19025,19354,68713,20732,12978,15163,243914,101314,22352,76905,20305,21949,19941,21807,14580,12323,16194,20723,12335,13030,72961,16409,328833,17202,217203,52897,70178,12514,12759,66058,73723,15512,11815,16848,13057,12260,12774,17313,67184,12988,232944,17886,17751,107373,12890,239743,110052,110351,22320,16012,64138,14131,66395,17069,19186,14172,79362,14127,18573…	Zfp786,Ptprn,C3,Tfap2c,Serpina3n,Saa3,Ctsa,Rac2,Ifitm1,Spint1,Csf1r,Hcls1,Lgi4,Brk1,Vim,Lrg1,Ccl6,Tnfsf8,Rpl26,Tsc22d1,Gfap,Camk2b,Il6ra,Serpinb9,Capn3,Ctsb,Slc17a7,Itgam,Treml2,Mc4r,Tmem106a,Rbfox3,Abhd17c,Cd68,Clu,Tmem176a,Sh3bgrl3,Hspa2,Apod,Lfng,Cyba,C1qb,Ccr5,Mgp,Ndufa13,Csk,Mark4,Myh9,Mt3,Fam111a,Cplx2,Klhl6,Dek,Rap1gap,Vamp8,Igfbp6,Ctsz,Fcgr3,Ahnak,Ly6e,Psme1,Fgf18,Bhlhe41,Fcer1g,Pde1a,Act…
GO:0051701	interaction with host	0.00349762528130269	-5.65567103182237	77	4	0.036036036036036	111	13711	22320,13030,20723,12774	Vamp8,Ctsb,Serpinb9,Ccr5
GO:0022411	cellular component disassembly	0.00351348858903514	-5.65114583508594	181	6	0.0540540540540541	111	13711	12266,12260,13040,15512,22320,12259	C3,C1qb,Ctss,Hspa2,Vamp8,C1qa
GO:0007166	cell surface receptor signaling pathway	0.00352528973731304	-5.6477926511133	1296	20	0.18018018018018	111	13711	22352,239743,13733,16177,16591,21838,20305,19264,14131,12266,19275,67184,12774,14172,16194,14127,72961,68713,17751,12978	Vim,Klhl6,Adgre1,Il1r1,Kl,Thy1,Ccl6,Ptprc,Fcgr3,C3,Ptprn,Ndufa13,Ccr5,Fgf18,Il6ra,Fcer1g,Slc17a7,Ifitm1,Mt3,Csf1r
GO:0007159	leukocyte cell-cell adhesion	0.00354496423404462	-5.64222720817599	38	3	0.027027027027027	111	13711	16409,19354,19264	Itgam,Rac2,Ptprc
GO:0042098	T cell proliferation	0.00354496423404462	-5.64222720817599	38	3	0.027027027027027	111	13711	19264,19171,16409	Ptprc,Psmb10,Itgam
GO:0045124	regulation of bone resorption	0.00354496423404462	-5.64222720817599	38	3	0.027027027027027	111	13711	17202,12988,12978	Mc4r,Csk,Csf1r
GO:0060341	regulation of cellular localization	0.00355945956051225	-5.6381465544872	852	15	0.135135135135135	111	13711	11815,70178,22320,21838,12890,15163,11461,14127,72961,19354,232944,12335,12988,12323,13057	Apod,Abhd17c,Vamp8,Thy1,Cplx2,Hcls1,Actb,Fcer1g,Slc17a7,Rac2,Mark4,Capn3,Csk,Camk2b,Cyba
GO:0070372	regulation of ERK1 and ERK2 cascade	0.00367156191219167	-5.60713811829999	244	7	0.0630630630630631	111	13711	12266,14172,12988,20305,17751,12978,19264	C3,Fgf18,Csk,Ccl6,Mt3,Csf1r,Ptprc
GO:0008283	cell population proliferation	0.00368933267355475	-5.60230968455968	453	10	0.0900900900900901	111	13711	12978,19264,243914,19171,16409,12759,69539,14172,21420,14824	Csf1r,Ptprc,Lgi4,Psmb10,Itgam,Clu,Trnp1,Fgf18,Tfap2c,Grn
GO:0006887	exocytosis	0.00370805939749822	-5.59724661266405	183	6	0.0540540540540541	111	13711	12890,74190,22320,108030,14127,17886	Cplx2,Exoc3l4,Vamp8,Lin7a,Fcer1g,Myh9
GO:0030154	cell differentiation	0.00375454477745198	-5.5847882321532	2800	35	0.315315315315315	111	13711	21949,286940,64138,76905,110351,12890,22352,17886,12978,15163,243914,17751,19354,20732,16848,12266,17313,12774,21420,19264,12259,15512,12759,21838,23945,16177,14824,79362,14127,11461,16409,12323,14172,12335,14580	Tnfsf8,Flnb,Ctsz,Lrg1,Rap1gap,Cplx2,Vim,Myh9,Csf1r,Hcls1,Lgi4,Mt3,Rac2,Spint1,Lfng,C3,Mgp,Ccr5,Tfap2c,Ptprc,C1qa,Hspa2,Clu,Thy1,Mgll,Il1r1,Grn,Bhlhe41,Fcer1g,Actb,Itgam,Camk2b,Fgf18,Capn3,Gfap
GO:0099024	plasma membrane invagination	0.00381796231952338	-5.5680384228935	39	3	0.027027027027027	111	13711	17886,14131,14127	Myh9,Fcgr3,Fcer1g
GO:0051247	positive regulation of protein metabolic process	0.00393587757539217	-5.53762140408883	1402	21	0.189189189189189	111	13711	12266,67184,12988,16194,14172,12335,19186,17886,12978,15163,17751,22352,217203,14824,16591,20305,12759,19264,14131,15512,19941	C3,Ndufa13,Csk,Il6ra,Fgf18,Capn3,Psme1,Myh9,Csf1r,Hcls1,Mt3,Vim,Tmem106a,Grn,Kl,Ccl6,Clu,Ptprc,Fcgr3,Hspa2,Rpl26
GO:0032270	positive regulation of cellular protein metabolic process	0.00394887753572574	-5.53432390862323	1309	20	0.18018018018018	111	13711	16194,12988,12335,19186,14172,67184,12266,15163,12978,17886,17751,16591,14824,217203,22352,19264,19941,15512,12759,20305	Il6ra,Csk,Capn3,Psme1,Fgf18,Ndufa13,C3,Hcls1,Csf1r,Myh9,Mt3,Kl,Grn,Tmem106a,Vim,Ptprc,Rpl26,Hspa2,Clu,Ccl6
GO:0071346	cellular response to interferon-gamma	0.00401280386364326	-5.51826506413643	80	4	0.036036036036036	111	13711	286940,22320,20305,22352	Flnb,Vamp8,Ccl6,Vim
GO:0014015	positive regulation of gliogenesis	0.00401280386364326	-5.51826506413643	80	4	0.036036036036036	111	13711	20732,22352,14580,12259	Spint1,Vim,Gfap,C1qa
GO:0048699	generation of neurons	0.0041717655682928	-5.47941593510679	1409	21	0.189189189189189	111	13711	243914,17751,12978,20732,11461,79362,19354,12323,12266,14580,12774,21420,12259,12759,64138,110351,23945,16177,21838,22352,14824	Lgi4,Mt3,Csf1r,Spint1,Actb,Bhlhe41,Rac2,Camk2b,C3,Gfap,Ccr5,Tfap2c,C1qa,Clu,Ctsz,Rap1gap,Mgll,Il1r1,Thy1,Vim,Grn
GO:0022008	neurogenesis	0.00418036967534007	-5.4773555972794	1504	22	0.198198198198198	111	13711	12259,64138,12759,21838,16177,23945,110351,22352,14824,12978,17751,243914,79362,19354,16409,11461,20732,12323,12774,21420,12266,14580	C1qa,Ctsz,Clu,Thy1,Il1r1,Mgll,Rap1gap,Vim,Grn,Csf1r,Mt3,Lgi4,Bhlhe41,Rac2,Itgam,Actb,Spint1,Camk2b,Ccr5,Tfap2c,C3,Gfap
GO:0097529	myeloid leukocyte migration	0.00419533540556944	-5.47378198860726	81	4	0.036036036036036	111	13711	14131,20305,16409,14127	Fcgr3,Ccl6,Itgam,Fcer1g
GO:1903169	regulation of calcium ion transmembrane transport	0.00421456243256019	-5.46920950488389	131	5	0.045045045045045	111	13711	13057,66395,21838,15512,12335	Cyba,Ahnak,Thy1,Hspa2,Capn3
GO:0051240	positive regulation of multicellular organismal process	0.00445542440043725	-5.41363295874993	1512	22	0.198198198198198	111	13711	20732,14127,15163,12978,12774,14580,12266,13057,14172,16194,12323,12759,12259,14131,19264,14824,22352,17202,22320,16177,76905,16591	Spint1,Fcer1g,Hcls1,Csf1r,Ccr5,Gfap,C3,Cyba,Fgf18,Il6ra,Camk2b,Clu,C1qa,Fcgr3,Ptprc,Grn,Vim,Mc4r,Vamp8,Il1r1,Lrg1,Kl
GO:2000379	positive regulation of reactive oxygen species metabolic process	0.00457707241391433	-5.38669569617419	83	4	0.036036036036036	111	13711	217203,13057,16409,12759	Tmem106a,Cyba,Itgam,Clu
GO:0046425	regulation of receptor signaling pathway via JAK-STAT	0.00457707241391433	-5.38669569617419	83	4	0.036036036036036	111	13711	19264,15163,16194,12978	Ptprc,Hcls1,Il6ra,Csf1r
GO:0050790	regulation of catalytic activity	0.00475883460935059	-5.34775247068292	1714	24	0.216216216216216	111	13711	17751,12978,20732,19354,12988,67184,20716,12266,13057,20305,110351,11461,13030,12335,14172,19186,20723,16194,12323,15512,19264,12759,21838,14824	Mt3,Csf1r,Spint1,Rac2,Csk,Ndufa13,Serpina3n,C3,Cyba,Ccl6,Rap1gap,Actb,Ctsb,Capn3,Fgf18,Psme1,Serpinb9,Il6ra,Camk2b,Hspa2,Ptprc,Clu,Thy1,Grn
GO:0003334	keratinocyte development	0.00477960504634839	-5.34339736217946	13	2	0.018018018018018	111	13711	286940,21420	Flnb,Tfap2c
GO:0033008	positive regulation of mast cell activation involved in immune response	0.00477960504634839	-5.34339736217946	13	2	0.018018018018018	111	13711	14127,22320	Fcer1g,Vamp8
GO:0042415	norepinephrine metabolic process	0.00477960504634839	-5.34339736217946	13	2	0.018018018018018	111	13711	16591,17069	Kl,Ly6e
GO:0043306	positive regulation of mast cell degranulation	0.00477960504634839	-5.34339736217946	13	2	0.018018018018018	111	13711	22320,14127	Vamp8,Fcer1g
GO:0031345	negative regulation of cell projection organization	0.00492466567516053	-5.31349888987839	194	6	0.0540540540540541	111	13711	14580,22352,12774,21838,110351,64138	Gfap,Vim,Ccr5,Thy1,Rap1gap,Ctsz
GO:0009719	response to endogenous stimulus	0.00511148377211522	-5.27626555055162	886	15	0.135135135135135	111	13711	12514,11461,14127,17751,15163,20716,14824,17202,22352,11522,14172,110351,17069,12988,16591	Cd68,Actb,Fcer1g,Mt3,Hcls1,Serpina3n,Grn,Mc4r,Vim,Adh1,Fgf18,Rap1gap,Ly6e,Csk,Kl
GO:0010324	membrane invagination	0.00537346573893383	-5.22628218963457	44	3	0.027027027027027	111	13711	17886,14131,14127	Myh9,Fcgr3,Fcer1g
GO:1900424	regulation of defense response to bacterium	0.00554684859772918	-5.19452533272373	14	2	0.018018018018018	111	13711	14824,13057	Grn,Cyba
GO:0001911	negative regulation of leukocyte mediated cytotoxicity	0.00554684859772918	-5.19452533272373	14	2	0.018018018018018	111	13711	19264,20723	Ptprc,Serpinb9
GO:0016322	neuron remodeling	0.00554684859772918	-5.19452533272373	14	2	0.018018018018018	111	13711	12266,12259	C3,C1qa
GO:0090083	regulation of inclusion body assembly	0.00554684859772918	-5.19452533272373	14	2	0.018018018018018	111	13711	12759,15512	Clu,Hspa2
GO:1904892	regulation of receptor signaling pathway via STAT	0.005632206021828	-5.17925408021519	88	4	0.036036036036036	111	13711	19264,16194,12978,15163	Ptprc,Il6ra,Csf1r,Hcls1
GO:0035821	modification of morphology or physiology of other organism	0.00586110143684506	-5.13941773454922	89	4	0.036036036036036	111	13711	12978,20723,17476,12774	Csf1r,Serpinb9,Mpeg1,Ccr5
GO:0030162	regulation of proteolysis	0.00594650760210232	-5.12495118938153	564	11	0.0990990990990991	111	13711	14824,12759,64138,12266,67184,20716,20723,19186,12335,20732,17886	Grn,Clu,Ctsz,C3,Ndufa13,Serpina3n,Serpinb9,Psme1,Capn3,Spint1,Myh9
GO:0045595	regulation of cell differentiation	0.0063017759843107	-5.06692378304009	1557	22	0.198198198198198	111	13711	20732,17751,12978,15163,12774,64138,22352,110351,79362,14580,14172,12335,12323,12759,12259,19264,66058,22780,14824,16177,23945,21838	Spint1,Mt3,Csf1r,Hcls1,Ccr5,Ctsz,Vim,Rap1gap,Bhlhe41,Gfap,Fgf18,Capn3,Camk2b,Clu,C1qa,Ptprc,Tmem176a,Ikzf3,Grn,Il1r1,Mgll,Thy1
GO:0044068	modulation by symbiont of host cellular process	0.00636653553260379	-5.05669982978301	15	2	0.018018018018018	111	13711	20723,12774	Serpinb9,Ccr5
GO:0031342	negative regulation of cell killing	0.00636653553260379	-5.05669982978301	15	2	0.018018018018018	111	13711	19264,20723	Ptprc,Serpinb9
GO:0046850	regulation of bone remodeling	0.00646464857968351	-5.04140662559327	47	3	0.027027027027027	111	13711	12978,12988,17202	Csf1r,Csk,Mc4r
GO:0002429	immune response-activating cell surface receptor signaling pathway	0.00658481192597087	-5.0229895051711	92	4	0.036036036036036	111	13711	14127,239743,19264,21838	Fcer1g,Klhl6,Ptprc,Thy1
GO:0048468	cell development	0.00681357083234019	-4.9888389449467	1375	20	0.18018018018018	111	13711	14580,12266,21420,14172,12335,19354,11461,16409,17886,12978,17751,243914,22352,14824,21838,12759,19264,12259,286940,15512	Gfap,C3,Tfap2c,Fgf18,Capn3,Rac2,Actb,Itgam,Myh9,Csf1r,Mt3,Lgi4,Vim,Grn,Thy1,Clu,Ptprc,C1qa,Flnb,Hspa2
GO:0042509	regulation of tyrosine phosphorylation of STAT protein	0.00685550967424806	-4.98270261800263	48	3	0.027027027027027	111	13711	16194,12978,15163	Il6ra,Csf1r,Hcls1
GO:0065009	regulation of molecular function	0.00704873865971454	-4.95490659168056	2276	29	0.261261261261261	111	13711	66395,20723,16194,12323,13030,12335,19186,14172,11461,21838,13040,14824,19264,15512,12759,12988,16848,20716,67184,13057,12266,15163,12978,17751,19354,20732,110351,64138,20305	Ahnak,Serpinb9,Il6ra,Camk2b,Ctsb,Capn3,Psme1,Fgf18,Actb,Thy1,Ctss,Grn,Ptprc,Hspa2,Clu,Csk,Lfng,Serpina3n,Ndufa13,Cyba,C3,Hcls1,Csf1r,Mt3,Rac2,Spint1,Rap1gap,Ctsz,Ccl6
GO:0030595	leukocyte chemotaxis	0.00709883023352042	-4.9478252643508	94	4	0.036036036036036	111	13711	14127,20305,16409,14131	Fcer1g,Ccl6,Itgam,Fcgr3
GO:0006836	neurotransmitter transport	0.00722530504521318	-4.93016582508416	149	5	0.045045045045045	111	13711	14131,12890,72961,108030,14127	Fcgr3,Cplx2,Slc17a7,Lin7a,Fcer1g
GO:0032930	positive regulation of superoxide anion generation	0.00723778206820911	-4.92844046368749	16	2	0.018018018018018	111	13711	16409,13057	Itgam,Cyba
GO:0008645	hexose transmembrane transport	0.00723778206820911	-4.92844046368749	16	2	0.018018018018018	111	13711	213006,20525	Mfsd4a,Slc2a1
GO:1904659	glucose transmembrane transport	0.00723778206820911	-4.92844046368749	16	2	0.018018018018018	111	13711	20525,213006	Slc2a1,Mfsd4a
GO:0045109	intermediate filament organization	0.00723778206820911	-4.92844046368749	16	2	0.018018018018018	111	13711	22352,14580	Vim,Gfap
GO:0045453	bone resorption	0.00723778206820911	-4.92844046368749	16	2	0.018018018018018	111	13711	13040,19354	Ctss,Rac2
GO:0002827	positive regulation of T-helper 1 type immune response	0.00723778206820911	-4.92844046368749	16	2	0.018018018018018	111	13711	16194,16177	Il6ra,Il1r1
GO:0033033	negative regulation of myeloid cell apoptotic process	0.00723778206820911	-4.92844046368749	16	2	0.018018018018018	111	13711	12774,14127	Ccr5,Fcer1g
GO:0065008	regulation of biological quality	0.00738942282919208	-4.90770564866994	3134	37	0.333333333333333	111	13711	22371,13057,19275,12266,12774,12988,19025,19354,20103,17886,23833,12978,15163,17751,101314,12890,22352,22320,14580,12323,12335,18549,108030,14127,72961,11522,17202,14824,217203,13040,21838,16591,23945,70178,12759,19264,73723	Vwf,Cyba,Ptprn,C3,Ccr5,Csk,Ctsa,Rac2,Rps5,Myh9,Cd52,Csf1r,Hcls1,Mt3,Brk1,Cplx2,Vim,Vamp8,Gfap,Camk2b,Capn3,Pcsk2,Lin7a,Fcer1g,Slc17a7,Adh1,Mc4r,Grn,Tmem106a,Ctss,Thy1,Kl,Mgll,Abhd17c,Clu,Ptprc,Sh3bgrl3
GO:0010941	regulation of cell death	0.00742669296260848	-4.90267461185123	1386	20	0.18018018018018	111	13711	20723,12323,13030,12335,21807,67184,12774,15163,12978,17751,18573,14127,22780,67500,14824,12259,19264,19941,12759,64138	Serpinb9,Camk2b,Ctsb,Capn3,Tsc22d1,Ndufa13,Ccr5,Hcls1,Csf1r,Mt3,Pde1a,Fcer1g,Ikzf3,Ccar1,Grn,C1qa,Ptprc,Rpl26,Clu,Ctsz
GO:0010647	positive regulation of cell communication	0.00760156141634171	-4.87940160327307	1389	20	0.18018018018018	111	13711	217203,16177,22320,16591,76905,20305,12759,19941,19264,12266,13057,14580,16848,14172,12323,12988,16194,17751,15163,12978	Tmem106a,Il1r1,Vamp8,Kl,Lrg1,Ccl6,Clu,Rpl26,Ptprc,C3,Cyba,Gfap,Lfng,Fgf18,Camk2b,Csk,Il6ra,Mt3,Hcls1,Csf1r
GO:0048518	positive regulation of biological process	0.007669433959482	-4.87051246561154	4720	51	0.459459459459459	111	13711	67500,14824,22780,13040,16177,21838,16591,19264,12259,19186,14172,14127,239743,110351,22320,64138,14131,12260,13057,67184,12774,16848,232944,12988,17751,17886,217203,17202,12759,70178,15512,14580,21807,12335,12323,20723,16194,16409,22352,76905,20305,19941,21949,19275,12266,21420,20732,19354,101314,15163,12978	Ccar1,Grn,Ikzf3,Ctss,Il1r1,Thy1,Kl,Ptprc,C1qa,Psme1,Fgf18,Fcer1g,Klhl6,Rap1gap,Vamp8,Ctsz,Fcgr3,C1qb,Cyba,Ndufa13,Ccr5,Lfng,Mark4,Csk,Mt3,Myh9,Tmem106a,Mc4r,Clu,Abhd17c,Hspa2,Gfap,Tsc22d1,Capn3,Camk2b,Serpinb9,Il6ra,Itgam,Vim,Lrg1,Ccl6,Rpl26,Tnfsf8,Ptprn,C3,Tfap2c,Spint1,Rac2,Brk1,Hcls1,Csf1r
GO:0006112	energy reserve metabolic process	0.00767865552283625	-4.86931080927842	50	3	0.027027027027027	111	13711	16591,17751,17202	Kl,Mt3,Mc4r
GO:0050767	regulation of neurogenesis	0.00770801150269431	-4.86549503612517	839	14	0.126126126126126	111	13711	17751,20732,79362,12323,14580,12774,12259,64138,110351,23945,16177,21838,22352,14824	Mt3,Spint1,Bhlhe41,Camk2b,Gfap,Ccr5,C1qa,Ctsz,Rap1gap,Mgll,Il1r1,Thy1,Vim,Grn
GO:0002764	immune response-regulating signaling pathway	0.00784303029690462	-4.84813000183613	152	5	0.045045045045045	111	13711	14127,239743,21838,19264,14131	Fcer1g,Klhl6,Thy1,Ptprc,Fcgr3
GO:0023056	positive regulation of signaling	0.00808447701504908	-4.81780947387719	1397	20	0.18018018018018	111	13711	15163,12978,17751,16848,13057,14580,12266,12988,12323,16194,14172,20305,12759,19264,19941,217203,16591,76905,16177,22320	Hcls1,Csf1r,Mt3,Lfng,Cyba,Gfap,C3,Csk,Camk2b,Il6ra,Fgf18,Ccl6,Clu,Ptprc,Rpl26,Tmem106a,Kl,Lrg1,Il1r1,Vamp8
GO:1902278	positive regulation of pancreatic amylase secretion	0.00809568959210739	-4.81642350806788	1	1	0.00900900900900901	111	13711	22320	Vamp8
GO:0034443	negative regulation of lipoprotein oxidation	0.00809568959210739	-4.81642350806788	1	1	0.00900900900900901	111	13711	11815	Apod
GO:0060598	dichotomous subdivision of terminal units involved in mammary gland duct morphogenesis	0.00809568959210739	-4.81642350806788	1	1	0.00900900900900901	111	13711	21420	Tfap2c
GO:0014895	smooth muscle hypertrophy	0.00809568959210739	-4.81642350806788	1	1	0.00900900900900901	111	13711	13057	Cyba
GO:0019660	glycolytic fermentation	0.00809568959210739	-4.81642350806788	1	1	0.00900900900900901	111	13711	16828	Ldha
GO:0034769	basement membrane disassembly	0.00809568959210739	-4.81642350806788	1	1	0.00900900900900901	111	13711	13040	Ctss
GO:1904441	regulation of thyroid gland epithelial cell proliferation	0.00809568959210739	-4.81642350806788	1	1	0.00900900900900901	111	13711	110351	Rap1gap
GO:0015321	sodium-dependent phosphate transmembrane transporter activity	0.00809568959210739	-4.81642350806788	1	1	0.00900900900900901	111	13711	72961	Slc17a7
GO:0035780	CD80 biosynthetic process	0.00809568959210739	-4.81642350806788	1	1	0.00900900900900901	111	13711	217203	Tmem106a
GO:1905892	negative regulation of cellular response to thapsigargin	0.00809568959210739	-4.81642350806788	1	1	0.00900900900900901	111	13711	12759	Clu
GO:0001970	positive regulation of activation of membrane attack complex	0.00809568959210739	-4.81642350806788	1	1	0.00900900900900901	111	13711	12266	C3
GO:1904692	positive regulation of type B pancreatic cell proliferation	0.00809568959210739	-4.81642350806788	1	1	0.00900900900900901	111	13711	19275	Ptprn
GO:0055073	cadmium ion homeostasis	0.00809568959210739	-4.81642350806788	1	1	0.00900900900900901	111	13711	17751	Mt3
GO:0060588	negative regulation of lipoprotein lipid oxidation	0.00809568959210739	-4.81642350806788	1	1	0.00900900900900901	111	13711	11815	Apod
GO:0044341	sodium-dependent phosphate transport	0.00809568959210739	-4.81642350806788	1	1	0.00900900900900901	111	13711	72961	Slc17a7
GO:0034231	islet amyloid polypeptide processing	0.00809568959210739	-4.81642350806788	1	1	0.00900900900900901	111	13711	18549	Pcsk2
GO:0006113	fermentation	0.00809568959210739	-4.81642350806788	1	1	0.00900900900900901	111	13711	16828	Ldha
GO:1905894	regulation of cellular response to tunicamycin	0.00809568959210739	-4.81642350806788	1	1	0.00900900900900901	111	13711	12759	Clu
GO:0019661	glucose catabolic process to lactate via pyruvate	0.00809568959210739	-4.81642350806788	1	1	0.00900900900900901	111	13711	16828	Ldha
GO:1901328	response to cytochalasin B	0.00809568959210739	-4.81642350806788	1	1	0.00900900900900901	111	13711	11461	Actb
GO:1990790	response to glial cell derived neurotrophic factor	0.00809568959210739	-4.81642350806788	1	1	0.00900900900900901	111	13711	110351	Rap1gap
GO:0004909	interleukin-1, type I, activating receptor activity	0.00809568959210739	-4.81642350806788	1	1	0.00900900900900901	111	13711	16177	Il1r1
GO:1990091	sodium-dependent self proteolysis	0.00809568959210739	-4.81642350806788	1	1	0.00900900900900901	111	13711	12335	Capn3
GO:0006117	acetaldehyde metabolic process	0.00809568959210739	-4.81642350806788	1	1	0.00900900900900901	111	13711	11522	Adh1
GO:0002030	inhibitory G protein-coupled receptor phosphorylation	0.00809568959210739	-4.81642350806788	1	1	0.00900900900900901	111	13711	12323	Camk2b
GO:0035781	CD86 biosynthetic process	0.00809568959210739	-4.81642350806788	1	1	0.00900900900900901	111	13711	217203	Tmem106a
GO:1905673	positive regulation of lysosome organization	0.00809568959210739	-4.81642350806788	1	1	0.00900900900900901	111	13711	14824	Grn
GO:0060587	regulation of lipoprotein lipid oxidation	0.00809568959210739	-4.81642350806788	1	1	0.00900900900900901	111	13711	11815	Apod
GO:0044856	plasma membrane raft localization	0.00809568959210739	-4.81642350806788	1	1	0.00900900900900901	111	13711	19264	Ptprc
GO:1903697	negative regulation of microvillus assembly	0.00809568959210739	-4.81642350806788	1	1	0.00900900900900901	111	13711	110351	Rap1gap
GO:1904803	regulation of translation involved in cellular response to UV	0.00809568959210739	-4.81642350806788	1	1	0.00900900900900901	111	13711	19941	Rpl26
GO:0042137	sequestering of neurotransmitter	0.00809568959210739	-4.81642350806788	1	1	0.00900900900900901	111	13711	72961	Slc17a7
GO:1905895	negative regulation of cellular response to tunicamycin	0.00809568959210739	-4.81642350806788	1	1	0.00900900900900901	111	13711	12759	Clu
GO:0014718	positive regulation of satellite cell activation involved in skeletal muscle regeneration	0.00809568959210739	-4.81642350806788	1	1	0.00900900900900901	111	13711	12335	Capn3
GO:0014717	regulation of satellite cell activation involved in skeletal muscle regeneration	0.00809568959210739	-4.81642350806788	1	1	0.00900900900900901	111	13711	12335	Capn3
GO:0002378	immunoglobulin biosynthetic process	0.00809568959210739	-4.81642350806788	1	1	0.00900900900900901	111	13711	19264	Ptprc
GO:0019659	glucose catabolic process to lactate	0.00809568959210739	-4.81642350806788	1	1	0.00900900900900901	111	13711	16828	Ldha
GO:1990792	cellular response to glial cell derived neurotrophic factor	0.00809568959210739	-4.81642350806788	1	1	0.00900900900900901	111	13711	110351	Rap1gap
GO:1903919	negative regulation of actin filament severing	0.00809568959210739	-4.81642350806788	1	1	0.00900900900900901	111	13711	17886	Myh9
GO:1904442	negative regulation of thyroid gland epithelial cell proliferation	0.00809568959210739	-4.81642350806788	1	1	0.00900900900900901	111	13711	110351	Rap1gap
GO:0003083	negative regulation of renal output by angiotensin	0.00809568959210739	-4.81642350806788	1	1	0.00900900900900901	111	13711	13057	Cyba
GO:0070254	mucus secretion	0.00809568959210739	-4.81642350806788	1	1	0.00900900900900901	111	13711	22320	Vamp8
GO:1905891	regulation of cellular response to thapsigargin	0.00809568959210739	-4.81642350806788	1	1	0.00900900900900901	111	13711	12759	Clu
GO:0044855	plasma membrane raft distribution	0.00809568959210739	-4.81642350806788	1	1	0.00900900900900901	111	13711	19264	Ptprc
GO:0003106	negative regulation of glomerular filtration by angiotensin	0.00809568959210739	-4.81642350806788	1	1	0.00900900900900901	111	13711	13057	Cyba
GO:0005011	macrophage colony-stimulating factor receptor activity	0.00809568959210739	-4.81642350806788	1	1	0.00900900900900901	111	13711	12978	Csf1r
GO:0046186	acetaldehyde biosynthetic process	0.00809568959210739	-4.81642350806788	1	1	0.00900900900900901	111	13711	11522	Adh1
GO:2000661	positive regulation of interleukin-1-mediated signaling pathway	0.00809568959210739	-4.81642350806788	1	1	0.00900900900900901	111	13711	16177	Il1r1
GO:0034442	regulation of lipoprotein oxidation	0.00809568959210739	-4.81642350806788	1	1	0.00900900900900901	111	13711	11815	Apod
GO:1902998	positive regulation of neurofibrillary tangle assembly	0.00809568959210739	-4.81642350806788	1	1	0.00900900900900901	111	13711	12759	Clu
GO:0010625	positive regulation of Schwann cell proliferation	0.00809568959210739	-4.81642350806788	1	1	0.00900900900900901	111	13711	14580	Gfap
GO:0072749	cellular response to cytochalasin B	0.00809568959210739	-4.81642350806788	1	1	0.00900900900900901	111	13711	11461	Actb
GO:1990092	calcium-dependent self proteolysis	0.00809568959210739	-4.81642350806788	1	1	0.00900900900900901	111	13711	12335	Capn3
GO:1902847	regulation of neuronal signal transduction	0.00809568959210739	-4.81642350806788	1	1	0.00900900900900901	111	13711	12759	Clu
GO:1903918	regulation of actin filament severing	0.00809568959210739	-4.81642350806788	1	1	0.00900900900900901	111	13711	17886	Myh9
GO:0046427	positive regulation of receptor signaling pathway via JAK-STAT	0.00811116182432644	-4.81451416287529	51	3	0.027027027027027	111	13711	12978,16194,15163	Csf1r,Il6ra,Hcls1
GO:0033005	positive regulation of mast cell activation	0.00815971507032377	-4.80854602846824	17	2	0.018018018018018	111	13711	22320,14127	Vamp8,Fcer1g
GO:1903978	regulation of microglial cell activation	0.00815971507032377	-4.80854602846824	17	2	0.018018018018018	111	13711	14824,12259	Grn,C1qa
GO:0030574	collagen catabolic process	0.00815971507032377	-4.80854602846824	17	2	0.018018018018018	111	13711	13040,13030	Ctss,Ctsb
GO:0006953	acute-phase response	0.00815971507032377	-4.80854602846824	17	2	0.018018018018018	111	13711	20210,20716	Saa3,Serpina3n
GO:0015749	monosaccharide transmembrane transport	0.00815971507032377	-4.80854602846824	17	2	0.018018018018018	111	13711	20525,213006	Slc2a1,Mfsd4a
GO:0002683	negative regulation of immune system process	0.00816894654661663	-4.80741532008651	355	8	0.0720720720720721	111	13711	20723,21838,14824,66058,19264,11815,14127,12514	Serpinb9,Thy1,Grn,Tmem176a,Ptprc,Apod,Fcer1g,Cd68
GO:0044419	interspecies interaction between organisms	0.00820410702731175	-4.80312039310969	216	6	0.0540540540540541	111	13711	12978,17476,20723,13030,22320,12774	Csf1r,Mpeg1,Serpinb9,Ctsb,Vamp8,Ccr5
GO:0044093	positive regulation of molecular function	0.00820905541180489	-4.80251741551029	1399	20	0.18018018018018	111	13711	14172,19186,12335,16194,12323,12988,67184,13057,16848,17751,15163,12978,110351,21838,13040,14824,15512,19264,12759,20305	Fgf18,Psme1,Capn3,Il6ra,Camk2b,Csk,Ndufa13,Cyba,Lfng,Mt3,Hcls1,Csf1r,Rap1gap,Thy1,Ctss,Grn,Hspa2,Ptprc,Clu,Ccl6
GO:0032268	regulation of cellular protein metabolic process	0.00853815786671311	-4.76321000092352	2101	27	0.243243243243243	111	13711	16591,21838,217203,14824,19264,15512,12759,20723,16194,19186,14172,12335,11461,22352,19941,64138,20305,12988,20716,67184,12266,15163,12978,17886,17751,19354,20732	Kl,Thy1,Tmem106a,Grn,Ptprc,Hspa2,Clu,Serpinb9,Il6ra,Psme1,Fgf18,Capn3,Actb,Vim,Rpl26,Ctsz,Ccl6,Csk,Serpina3n,Ndufa13,C3,Hcls1,Csf1r,Myh9,Mt3,Rac2,Spint1
GO:1902533	positive regulation of intracellular signal transduction	0.00854312042608162	-4.76262894844922	762	13	0.117117117117117	111	13711	12988,16194,14172,12266,12978,15163,17751,16591,217203,19264,19941,20305,12759	Csk,Il6ra,Fgf18,C3,Csf1r,Hcls1,Mt3,Kl,Tmem106a,Ptprc,Rpl26,Ccl6,Clu
GO:1903307	positive regulation of regulated secretory pathway	0.00855776234907819	-4.76091653081943	52	3	0.027027027027027	111	13711	14127,16409,22320	Fcer1g,Itgam,Vamp8
GO:0009967	positive regulation of signal transduction	0.00874692922999932	-4.73905258535121	1217	18	0.162162162162162	111	13711	19941,19264,20305,12759,16177,16591,76905,217203,17751,12978,15163,14172,12323,12988,16194,12266,13057,16848	Rpl26,Ptprc,Ccl6,Clu,Il1r1,Kl,Lrg1,Tmem106a,Mt3,Csf1r,Hcls1,Fgf18,Camk2b,Csk,Il6ra,C3,Cyba,Lfng
GO:1903076	regulation of protein localization to plasma membrane	0.00879814227147853	-4.73321468529768	100	4	0.036036036036036	111	13711	22320,12988,12323,11461	Vamp8,Csk,Camk2b,Actb
GO:0051960	regulation of nervous system development	0.00908818428478867	-4.70078013939328	945	15	0.135135135135135	111	13711	12259,64138,21838,23945,110351,16177,22352,14824,243914,17751,79362,20732,12323,14580,12774	C1qa,Ctsz,Thy1,Mgll,Rap1gap,Il1r1,Vim,Grn,Lgi4,Mt3,Bhlhe41,Spint1,Camk2b,Gfap,Ccr5
GO:0034219	carbohydrate transmembrane transport	0.00913147193986223	-4.69602837723158	18	2	0.018018018018018	111	13711	213006,20525	Mfsd4a,Slc2a1
GO:1903305	regulation of regulated secretory pathway	0.0094256360277013	-4.66432206487971	159	5	0.045045045045045	111	13711	14127,12890,19354,16409,22320	Fcer1g,Cplx2,Rac2,Itgam,Vamp8
GO:0042981	regulation of apoptotic process	0.00994596037997036	-4.61058880221146	1233	18	0.162162162162162	111	13711	17751,15163,12978,18573,14127,12335,12323,20723,12774,67184,21807,19941,19264,12759,64138,14824,67500,22780	Mt3,Hcls1,Csf1r,Pde1a,Fcer1g,Capn3,Camk2b,Serpinb9,Ccr5,Ndufa13,Tsc22d1,Rpl26,Ptprc,Clu,Ctsz,Grn,Ccar1,Ikzf3
GO:1904894	positive regulation of receptor signaling pathway via STAT	0.00998307672360421	-4.60686394723174	55	3	0.027027027027027	111	13711	12978,15163,16194	Csf1r,Hcls1,Il6ra
GO:0051446	positive regulation of meiotic cell cycle	0.0101522005029846	-4.5900647986681	19	2	0.018018018018018	111	13711	16848,12323	Lfng,Camk2b
GO:0032928	regulation of superoxide anion generation	0.0101522005029846	-4.5900647986681	19	2	0.018018018018018	111	13711	13057,16409	Cyba,Itgam
GO:0098974	postsynaptic actin cytoskeleton organization	0.0101522005029846	-4.5900647986681	19	2	0.018018018018018	111	13711	11461,12323	Actb,Camk2b
GO:0060252	positive regulation of glial cell proliferation	0.0101522005029846	-4.5900647986681	19	2	0.018018018018018	111	13711	22352,14580	Vim,Gfap
GO:0045055	regulated exocytosis	0.0104018909657806	-4.56576766572997	105	4	0.036036036036036	111	13711	14127,12890,22320,17886	Fcer1g,Cplx2,Vamp8,Myh9
GO:0120035	regulation of plasma membrane bounded cell projection organization	0.010677413228864	-4.53962468182215	697	12	0.108108108108108	111	13711	14580,12774,12323,232944,19354,101314,14824,22352,21838,23945,110351,64138	Gfap,Ccr5,Camk2b,Mark4,Rac2,Brk1,Grn,Vim,Thy1,Mgll,Rap1gap,Ctsz
GO:0042742	defense response to bacterium	0.010743823310253	-4.53342426533081	106	4	0.036036036036036	111	13711	14127,17476,21949,20723	Fcer1g,Mpeg1,Tnfsf8,Serpinb9
GO:0006412	translation	0.0107985886837268	-4.52833983082371	299	7	0.0630630630630631	111	13711	19941,114641,67115,20103,67427,20116,270106	Rpl26,Rpl31,Rpl14,Rps5,Rps20,Rps8,Rpl13
GO:0010977	negative regulation of neuron projection development	0.0112160313288906	-4.49041115546176	166	5	0.045045045045045	111	13711	21838,12774,64138,14580,22352	Thy1,Ccr5,Ctsz,Gfap,Vim
GO:0002478	antigen processing and presentation of exogenous peptide antigen	0.0112210589013962	-4.48996300710222	20	2	0.018018018018018	111	13711	14127,14131	Fcer1g,Fcgr3
GO:0002825	regulation of T-helper 1 type immune response	0.0112210589013962	-4.48996300710222	20	2	0.018018018018018	111	13711	16194,16177	Il6ra,Il1r1
GO:0055094	response to lipoprotein particle	0.0112210589013962	-4.48996300710222	20	2	0.018018018018018	111	13711	12514,14127	Cd68,Fcer1g
GO:0010592	positive regulation of lamellipodium assembly	0.0112210589013962	-4.48996300710222	20	2	0.018018018018018	111	13711	101314,19354	Brk1,Rac2
GO:0050768	negative regulation of neurogenesis	0.0113635702792565	-4.47734262992054	302	7	0.0630630630630631	111	13711	14580,22352,12774,110351,21838,64138,17751	Gfap,Vim,Ccr5,Rap1gap,Thy1,Ctsz,Mt3
GO:1904018	positive regulation of vasculature development	0.0114894650271953	-4.46632474806658	167	5	0.045045045045045	111	13711	14824,12266,14172,16194,76905	Grn,C3,Fgf18,Il6ra,Lrg1
GO:0031344	regulation of cell projection organization	0.0114946200509636	-4.46587617473097	704	12	0.108108108108108	111	13711	14824,22352,21838,23945,110351,64138,12774,14580,12323,232944,19354,101314	Grn,Vim,Thy1,Mgll,Rap1gap,Ctsz,Ccr5,Gfap,Camk2b,Mark4,Rac2,Brk1
GO:0043065	positive regulation of apoptotic process	0.0115648055623978	-4.45978879602997	536	10	0.0900900900900901	111	13711	19941,19264,12759,64138,12323,14824,67500,12774,67184,21807	Rpl26,Ptprc,Clu,Ctsz,Camk2b,Grn,Ccar1,Ccr5,Ndufa13,Tsc22d1
GO:0043067	regulation of programmed cell death	0.011627704043397	-4.45436474867366	1253	18	0.162162162162162	111	13711	19941,19264,12759,64138,67500,14824,22780,17751,12978,15163,18573,14127,12335,12323,20723,12774,67184,21807	Rpl26,Ptprc,Clu,Ctsz,Ccar1,Grn,Ikzf3,Mt3,Csf1r,Hcls1,Pde1a,Fcer1g,Capn3,Camk2b,Serpinb9,Ccr5,Ndufa13,Tsc22d1
GO:0051094	positive regulation of developmental process	0.011627704043397	-4.45436474867366	1253	18	0.162162162162162	111	13711	14824,22352,16177,16591,76905,12759,19264,12259,14580,12266,12774,14172,12335,12323,16194,20732,12978,15163	Grn,Vim,Il1r1,Kl,Lrg1,Clu,Ptprc,C1qa,Gfap,C3,Ccr5,Fgf18,Capn3,Camk2b,Il6ra,Spint1,Csf1r,Hcls1
GO:0002366	leukocyte activation involved in immune response	0.0118129854267109	-4.43855589268189	109	4	0.036036036036036	111	13711	14824,12890,14127,16848	Grn,Cplx2,Fcer1g,Lfng
GO:0071347	cellular response to interleukin-1	0.0120861377034727	-4.41569612747267	59	3	0.027027027027027	111	13711	16177,20210,20305	Il1r1,Saa3,Ccl6
GO:0052547	regulation of peptidase activity	0.0121499372832704	-4.41043127107965	306	7	0.0630630630630631	111	13711	20716,67184,12266,14824,20723,19186,20732	Serpina3n,Ndufa13,C3,Grn,Serpinb9,Psme1,Spint1
GO:0043068	positive regulation of programmed cell death	0.0122827470475142	-4.39955968034282	541	10	0.0900900900900901	111	13711	19264,19941,64138,12759,12323,21807,12774,67184,14824,67500	Ptprc,Rpl26,Ctsz,Clu,Camk2b,Tsc22d1,Ccr5,Ndufa13,Grn,Ccar1
GO:0015980	energy derivation by oxidation of organic compounds	0.0123370038184961	-4.39515209237708	170	5	0.045045045045045	111	13711	17751,12857,16591,16828,17202	Mt3,Cox4i1,Kl,Ldha,Mc4r
GO:0002269	leukocyte activation involved in inflammatory response	0.0123372154828325	-4.39513493565704	21	2	0.018018018018018	111	13711	12759,14824	Clu,Grn
GO:0016601	Rac protein signal transduction	0.0123372154828325	-4.39513493565704	21	2	0.018018018018018	111	13711	101314,19354	Brk1,Rac2
GO:0002693	positive regulation of cellular extravasation	0.0123372154828325	-4.39513493565704	21	2	0.018018018018018	111	13711	21838,16177	Thy1,Il1r1
GO:0001774	microglial cell activation	0.0123372154828325	-4.39513493565704	21	2	0.018018018018018	111	13711	12759,14824	Clu,Grn
GO:0099188	postsynaptic cytoskeleton organization	0.0123372154828325	-4.39513493565704	21	2	0.018018018018018	111	13711	12323,11461	Camk2b,Actb
GO:0001934	positive regulation of protein phosphorylation	0.0125072496379003	-4.38144683176006	800	13	0.117117117117117	111	13711	17751,12978,15163,14172,16194,12988,12266,15512,19264,12759,20305,16591,217203	Mt3,Csf1r,Hcls1,Fgf18,Il6ra,Csk,C3,Hspa2,Ptprc,Clu,Ccl6,Kl,Tmem106a
GO:0006935	chemotaxis	0.0125374076610759	-4.37903849074008	383	8	0.0720720720720721	111	13711	12774,20210,14127,19354,16409,20305,12978,14131	Ccr5,Saa3,Fcer1g,Rac2,Itgam,Ccl6,Csf1r,Fcgr3
GO:0031341	regulation of cell killing	0.0126485715889008	-4.37021098805777	60	3	0.027027027027027	111	13711	12774,20723,19264	Ccr5,Serpinb9,Ptprc
GO:0046651	lymphocyte proliferation	0.0126485715889008	-4.37021098805777	60	3	0.027027027027027	111	13711	16409,19171,19264	Itgam,Psmb10,Ptprc
GO:1901216	positive regulation of neuron death	0.0129482981043616	-4.34679091998564	112	4	0.036036036036036	111	13711	14824,64138,12759,12259	Grn,Ctsz,Clu,C1qa
GO:0043043	peptide biosynthetic process	0.0129750154337592	-4.34472966043115	310	7	0.0630630630630631	111	13711	20103,67115,114641,19941,20116,270106,67427	Rps5,Rpl14,Rpl31,Rpl26,Rps8,Rpl13,Rps20
GO:0045665	negative regulation of neuron differentiation	0.013070274507872	-4.33741474866894	239	6	0.0540540540540541	111	13711	22352,14580,12774,21838,110351,64138	Vim,Gfap,Ccr5,Thy1,Rap1gap,Ctsz
GO:0042330	taxis	0.0130911130751205	-4.33582167019865	386	8	0.0720720720720721	111	13711	20210,12774,14131,12978,16409,20305,19354,14127	Saa3,Ccr5,Fcgr3,Csf1r,Itgam,Ccl6,Rac2,Fcer1g
GO:0032943	mononuclear cell proliferation	0.0132257966075522	-4.32558606807623	61	3	0.027027027027027	111	13711	19264,19171,16409	Ptprc,Psmb10,Itgam
GO:0006959	humoral immune response	0.0132257966075522	-4.32558606807623	61	3	0.027027027027027	111	13711	12259,12260,12266	C1qa,C1qb,C3
GO:0043085	positive regulation of catalytic activity	0.013312196114603	-4.31907466284511	1081	16	0.144144144144144	111	13711	14824,21838,110351,20305,12759,19264,15512,13057,67184,12988,12323,16194,19186,14172,12978,17751	Grn,Thy1,Rap1gap,Ccl6,Clu,Ptprc,Hspa2,Cyba,Ndufa13,Csk,Camk2b,Il6ra,Psme1,Fgf18,Csf1r,Mt3
GO:0009987	cellular process	0.0133357802960325	-4.31730460817201	10077	92	0.828828828828829	111	13711	73723,11522,17202,217203,16409,12323,20723,12335,13030,21949,19941,74190,76905,64540,19354,12978,243914,101314,19275,12266,21420,20210,19025,19264,223774,13733,67500,13040,16591,108030,18573,79362,11461,16828,19171,14172,18549,64138,286940,12890,239743,270106,20525,110052,23833,12857,17886,16848,67184,17313,12988,232944,70178,12514,12759,15512,52897,72961,328833,14580,16194,20305,20116,22352,6711…	Sh3bgrl3,Adh1,Mc4r,Tmem106a,Itgam,Camk2b,Serpinb9,Capn3,Ctsb,Tnfsf8,Rpl26,Exoc3l4,Lrg1,Tspan4,Rac2,Csf1r,Lgi4,Brk1,Ptprn,C3,Tfap2c,Saa3,Ctsa,Ptprc,Alg12,Adgre1,Ccar1,Ctss,Kl,Lin7a,Pde1a,Bhlhe41,Actb,Ldha,Psmb10,Fgf18,Pcsk2,Ctsz,Flnb,Cplx2,Klhl6,Rpl13,Slc2a1,Dek,Cd52,Cox4i1,Myh9,Lfng,Ndufa13,Mgp,Csk,Mark4,Abhd17c,Cd68,Clu,Hspa2,Rbfox3,Slc17a7,Treml2,Gfap,Il6ra,Ccl6,Rps8,Vim,Rpl14,Ifitm1,Spint1,Hcl…
GO:0002263	cell activation involved in immune response	0.0133416713649168	-4.31686295661886	113	4	0.036036036036036	111	13711	14824,14127,12890,16848	Grn,Fcer1g,Cplx2,Lfng
GO:0099504	synaptic vesicle cycle	0.0133416713649168	-4.31686295661886	113	4	0.036036036036036	111	13711	11461,14824,72961,12890	Actb,Grn,Slc17a7,Cplx2
GO:0050794	regulation of cellular process	0.0137649498510142	-4.28562978361875	7419	72	0.648648648648649	111	13711	13733,22780,67500,14824,16591,21838,69539,16177,23945,12259,19264,66395,17069,14172,19186,79362,18573,14127,11461,239743,12890,22320,110052,110351,16012,64138,14131,16848,67184,12774,13057,12988,232944,17886,17751,17202,217203,52897,70178,12759,73723,66058,15512,11815,21807,14580,20723,16194,12323,13030,12335,72961,16409,22352,76905,20305,21949,19941,330301,21420,20716,12266,19275,20210,19025,687…	Adgre1,Ikzf3,Ccar1,Grn,Kl,Thy1,Trnp1,Il1r1,Mgll,C1qa,Ptprc,Ahnak,Ly6e,Fgf18,Psme1,Bhlhe41,Pde1a,Fcer1g,Actb,Klhl6,Cplx2,Vamp8,Dek,Rap1gap,Igfbp6,Ctsz,Fcgr3,Lfng,Ndufa13,Ccr5,Cyba,Csk,Mark4,Myh9,Mt3,Mc4r,Tmem106a,Rbfox3,Abhd17c,Clu,Sh3bgrl3,Tmem176a,Hspa2,Apod,Tsc22d1,Gfap,Serpinb9,Il6ra,Camk2b,Ctsb,Capn3,Slc17a7,Itgam,Vim,Lrg1,Ccl6,Tnfsf8,Rpl26,Zfp786,Tfap2c,Serpina3n,C3,Ptprn,Saa3,Ctsa,Ifitm1,Ra…
GO:0051279	regulation of release of sequestered calcium ion into cytosol	0.0138178667057051	-4.28179283538664	62	3	0.027027027027027	111	13711	21838,12335,13057	Thy1,Capn3,Cyba
GO:0007154	cell communication	0.0139923677100213	-4.26924326159247	3040	35	0.315315315315315	111	13711	12266,19275,12774,67184,232944,12988,20210,19354,68713,101314,17751,12978,22352,12890,239743,20525,20305,19941,14131,14172,16194,17069,14127,72961,108030,18573,16828,17202,13733,16177,16591,21838,12759,12514,19264	C3,Ptprn,Ccr5,Ndufa13,Mark4,Csk,Saa3,Rac2,Ifitm1,Brk1,Mt3,Csf1r,Vim,Cplx2,Klhl6,Slc2a1,Ccl6,Rpl26,Fcgr3,Fgf18,Il6ra,Ly6e,Fcer1g,Slc17a7,Lin7a,Pde1a,Ldha,Mc4r,Adgre1,Il1r1,Kl,Thy1,Clu,Cd68,Ptprc
GO:1904427	positive regulation of calcium ion transmembrane transport	0.0144248314577655	-4.23880415069328	63	3	0.027027027027027	111	13711	21838,12335,15512	Thy1,Capn3,Hspa2
GO:0023052	signaling	0.0145771793517906	-4.22829803121411	2939	34	0.306306306306306	111	13711	68713,19354,12978,101314,17751,242667,67184,12774,12266,19275,20210,12988,232944,20305,14131,19941,239743,12890,22352,108030,18573,72961,14127,17069,16194,14172,12514,12759,19264,13733,17202,16591,21838,16177	Ifitm1,Rac2,Csf1r,Brk1,Mt3,Dlgap3,Ndufa13,Ccr5,C3,Ptprn,Saa3,Csk,Mark4,Ccl6,Fcgr3,Rpl26,Klhl6,Cplx2,Vim,Lin7a,Pde1a,Slc17a7,Fcer1g,Ly6e,Il6ra,Fgf18,Cd68,Clu,Ptprc,Adgre1,Mc4r,Kl,Thy1,Il1r1
GO:0150077	regulation of neuroinflammatory response	0.0147081469730341	-4.21935372286567	23	2	0.018018018018018	111	13711	12259,14824	C1qa,Grn
GO:0002920	regulation of humoral immune response	0.0147081469730341	-4.21935372286567	23	2	0.018018018018018	111	13711	12266,19264	C3,Ptprc
GO:0002474	antigen processing and presentation of peptide antigen via MHC class I	0.0147081469730341	-4.21935372286567	23	2	0.018018018018018	111	13711	14127,14131	Fcer1g,Fcgr3
GO:0071402	cellular response to lipoprotein particle stimulus	0.0147081469730341	-4.21935372286567	23	2	0.018018018018018	111	13711	12514,14127	Cd68,Fcer1g
GO:0030041	actin filament polymerization	0.0147081469730341	-4.21935372286567	23	2	0.018018018018018	111	13711	17886,15163	Myh9,Hcls1
GO:0009725	response to hormone	0.0158549231079277	-4.14427522070855	480	9	0.0810810810810811	111	13711	17069,12988,16591,11522,20716,14824,17202,15163,17751	Ly6e,Csk,Kl,Adh1,Serpina3n,Grn,Mc4r,Hcls1,Mt3
GO:0001909	leukocyte mediated cytotoxicity	0.0159613086464666	-4.13758769492927	24	2	0.018018018018018	111	13711	14131,20723	Fcgr3,Serpinb9
GO:0048241	epinephrine transport	0.0161264247091975	-4.12729606614453	2	1	0.00900900900900901	111	13711	17069	Ly6e
GO:0032765	positive regulation of mast cell cytokine production	0.0161264247091975	-4.12729606614453	2	1	0.00900900900900901	111	13711	14127	Fcer1g
GO:1990774	tumor necrosis factor secretion	0.0161264247091975	-4.12729606614453	2	1	0.00900900900900901	111	13711	217203	Tmem106a
GO:0004915	interleukin-6 receptor activity	0.0161264247091975	-4.12729606614453	2	1	0.00900900900900901	111	13711	16194	Il6ra
GO:0034230	enkephalin processing	0.0161264247091975	-4.12729606614453	2	1	0.00900900900900901	111	13711	18549	Pcsk2
GO:0002442	serotonin secretion involved in inflammatory response	0.0161264247091975	-4.12729606614453	2	1	0.00900900900900901	111	13711	14127	Fcer1g
GO:1903593	regulation of histamine secretion by mast cell	0.0161264247091975	-4.12729606614453	2	1	0.00900900900900901	111	13711	22320	Vamp8
GO:1904425	negative regulation of GTP binding	0.0161264247091975	-4.12729606614453	2	1	0.00900900900900901	111	13711	110351	Rap1gap
GO:0001788	antibody-dependent cellular cytotoxicity	0.0161264247091975	-4.12729606614453	2	1	0.00900900900900901	111	13711	14131	Fcgr3
GO:1904715	negative regulation of chaperone-mediated autophagy	0.0161264247091975	-4.12729606614453	2	1	0.00900900900900901	111	13711	19025	Ctsa
GO:1902366	regulation of Notch signaling pathway involved in somitogenesis	0.0161264247091975	-4.12729606614453	2	1	0.00900900900900901	111	13711	16848	Lfng
GO:0014805	smooth muscle adaptation	0.0161264247091975	-4.12729606614453	2	1	0.00900900900900901	111	13711	13057	Cyba
GO:0070837	dehydroascorbic acid transport	0.0161264247091975	-4.12729606614453	2	1	0.00900900900900901	111	13711	20525	Slc2a1
GO:1902164	positive regulation of DNA damage response, signal transduction by p53 class mediator resulting in transcription of p21 class mediator	0.0161264247091975	-4.12729606614453	2	1	0.00900900900900901	111	13711	19941	Rpl26
GO:2000098	negative regulation of smooth muscle cell-matrix adhesion	0.0161264247091975	-4.12729606614453	2	1	0.00900900900900901	111	13711	11815	Apod
GO:0070194	synaptonemal complex disassembly	0.0161264247091975	-4.12729606614453	2	1	0.00900900900900901	111	13711	15512	Hspa2
GO:1902996	regulation of neurofibrillary tangle assembly	0.0161264247091975	-4.12729606614453	2	1	0.00900900900900901	111	13711	12759	Clu
GO:1903595	positive regulation of histamine secretion by mast cell	0.0161264247091975	-4.12729606614453	2	1	0.00900900900900901	111	13711	22320	Vamp8
GO:2000124	regulation of endocannabinoid signaling pathway	0.0161264247091975	-4.12729606614453	2	1	0.00900900900900901	111	13711	23945	Mgll
GO:0006069	ethanol oxidation	0.0161264247091975	-4.12729606614453	2	1	0.00900900900900901	111	13711	11522	Adh1
GO:2000473	positive regulation of hematopoietic stem cell migration	0.0161264247091975	-4.12729606614453	2	1	0.00900900900900901	111	13711	19264	Ptprc
GO:0001969	regulation of activation of membrane attack complex	0.0161264247091975	-4.12729606614453	2	1	0.00900900900900901	111	13711	12266	C3
GO:0048242	epinephrine secretion	0.0161264247091975	-4.12729606614453	2	1	0.00900900900900901	111	13711	17069	Ly6e
GO:1903921	regulation of protein processing in phagocytic vesicle	0.0161264247091975	-4.12729606614453	2	1	0.00900900900900901	111	13711	17886	Myh9
GO:2000376	positive regulation of oxygen metabolic process	0.0161264247091975	-4.12729606614453	2	1	0.00900900900900901	111	13711	17751	Mt3
GO:0019767	IgE receptor activity	0.0161264247091975	-4.12729606614453	2	1	0.00900900900900901	111	13711	14127	Fcer1g
GO:0031580	membrane raft distribution	0.0161264247091975	-4.12729606614453	2	1	0.00900900900900901	111	13711	19264	Ptprc
GO:0070315	G1 to G0 transition involved in cell differentiation	0.0161264247091975	-4.12729606614453	2	1	0.00900900900900901	111	13711	12335	Capn3
GO:0097278	complement-dependent cytotoxicity	0.0161264247091975	-4.12729606614453	2	1	0.00900900900900901	111	13711	12266	C3
GO:1902276	regulation of pancreatic amylase secretion	0.0161264247091975	-4.12729606614453	2	1	0.00900900900900901	111	13711	22320	Vamp8
GO:0001794	type IIa hypersensitivity	0.0161264247091975	-4.12729606614453	2	1	0.00900900900900901	111	13711	14131	Fcgr3
GO:0002445	type II hypersensitivity	0.0161264247091975	-4.12729606614453	2	1	0.00900900900900901	111	13711	14131	Fcgr3
GO:0051621	regulation of norepinephrine uptake	0.0161264247091975	-4.12729606614453	2	1	0.00900900900900901	111	13711	11461	Actb
GO:1903615	positive regulation of protein tyrosine phosphatase activity	0.0161264247091975	-4.12729606614453	2	1	0.00900900900900901	111	13711	19264	Ptprc
GO:1902167	positive regulation of intrinsic apoptotic signaling pathway in response to DNA damage by p53 class mediator	0.0161264247091975	-4.12729606614453	2	1	0.00900900900900901	111	13711	19941	Rpl26
GO:2000471	regulation of hematopoietic stem cell migration	0.0161264247091975	-4.12729606614453	2	1	0.00900900900900901	111	13711	19264	Ptprc
GO:0033300	dehydroascorbic acid transmembrane transporter activity	0.0161264247091975	-4.12729606614453	2	1	0.00900900900900901	111	13711	20525	Slc2a1
GO:0060466	activation of meiosis involved in egg activation	0.0161264247091975	-4.12729606614453	2	1	0.00900900900900901	111	13711	12323	Camk2b
GO:0002434	immune complex clearance	0.0161264247091975	-4.12729606614453	2	1	0.00900900900900901	111	13711	12759	Clu
GO:0072604	interleukin-6 secretion	0.0161264247091975	-4.12729606614453	2	1	0.00900900900900901	111	13711	217203	Tmem106a
GO:0070625	zymogen granule exocytosis	0.0161264247091975	-4.12729606614453	2	1	0.00900900900900901	111	13711	22320	Vamp8
GO:1902367	negative regulation of Notch signaling pathway involved in somitogenesis	0.0161264247091975	-4.12729606614453	2	1	0.00900900900900901	111	13711	16848	Lfng
GO:0097401	synaptic vesicle lumen acidification	0.0161264247091975	-4.12729606614453	2	1	0.00900900900900901	111	13711	72961	Slc17a7
GO:0006068	ethanol catabolic process	0.0161264247091975	-4.12729606614453	2	1	0.00900900900900901	111	13711	11522	Adh1
GO:1903923	positive regulation of protein processing in phagocytic vesicle	0.0161264247091975	-4.12729606614453	2	1	0.00900900900900901	111	13711	17886	Myh9
GO:0097214	positive regulation of lysosomal membrane permeability	0.0161264247091975	-4.12729606614453	2	1	0.00900900900900901	111	13711	17751	Mt3
GO:0006067	ethanol metabolic process	0.0161264247091975	-4.12729606614453	2	1	0.00900900900900901	111	13711	11522	Adh1
GO:0002351	serotonin production involved in inflammatory response	0.0161264247091975	-4.12729606614453	2	1	0.00900900900900901	111	13711	14127	Fcer1g
GO:0032796	uropod organization	0.0161264247091975	-4.12729606614453	2	1	0.00900900900900901	111	13711	17886	Myh9
GO:0043415	positive regulation of skeletal muscle tissue regeneration	0.0161264247091975	-4.12729606614453	2	1	0.00900900900900901	111	13711	12335	Capn3
GO:0002554	serotonin secretion by platelet	0.0161264247091975	-4.12729606614453	2	1	0.00900900900900901	111	13711	14127	Fcer1g
GO:0035915	pore formation in membrane of other organism	0.0161264247091975	-4.12729606614453	2	1	0.00900900900900901	111	13711	17476	Mpeg1
GO:0022409	positive regulation of cell-cell adhesion	0.0161511063497816	-4.12576672702937	182	5	0.045045045045045	111	13711	16194,21838,19264,110351,12774	Il6ra,Thy1,Ptprc,Rap1gap,Ccr5
GO:0051961	negative regulation of nervous system development	0.0161820292696708	-4.12385395681856	324	7	0.0630630630630631	111	13711	22352,14580,12774,21838,110351,64138,17751	Vim,Gfap,Ccr5,Thy1,Rap1gap,Ctsz,Mt3
GO:0008233	peptidase activity	0.0164308295151376	-4.10859586037191	325	7	0.0630630630630631	111	13711	13040,19025,13030,18549,12335,64138,19171	Ctss,Ctsa,Ctsb,Pcsk2,Capn3,Ctsz,Psmb10
GO:0030217	T cell differentiation	0.0167642133993391	-4.08850881938096	121	4	0.036036036036036	111	13711	16848,14127,21949,19264	Lfng,Fcer1g,Tnfsf8,Ptprc
GO:0032642	regulation of chemokine production	0.0170024802854182	-4.07439604642592	67	3	0.027027027027027	111	13711	16194,12978,11815	Il6ra,Csf1r,Apod
GO:0034103	regulation of tissue remodeling	0.0170024802854182	-4.07439604642592	67	3	0.027027027027027	111	13711	12978,12988,17202	Csf1r,Csk,Mc4r
GO:0050853	B cell receptor signaling pathway	0.0172585418222553	-4.05944807996323	25	2	0.018018018018018	111	13711	19264,239743	Ptprc,Klhl6
GO:1904375	regulation of protein localization to cell periphery	0.0176979686785451	-4.03430540991224	123	4	0.036036036036036	111	13711	11461,12323,12988,22320	Actb,Camk2b,Csk,Vamp8
GO:0006518	peptide metabolic process	0.0179503570026417	-4.02014527551907	409	8	0.0720720720720721	111	13711	20116,270106,18549,67427,67115,20103,114641,19941	Rps8,Rpl13,Pcsk2,Rps20,Rpl14,Rps5,Rpl31,Rpl26
GO:0002702	positive regulation of production of molecular mediator of immune response	0.0183816544798346	-3.99640215088077	69	3	0.027027027027027	111	13711	19264,16177,14127	Ptprc,Il1r1,Fcer1g
GO:0042327	positive regulation of phosphorylation	0.0185780585907095	-3.98577404025337	843	13	0.117117117117117	111	13711	14172,12988,16194,12266,17751,12978,15163,16591,217203,15512,19264,20305,12759	Fgf18,Csk,Il6ra,C3,Mt3,Csf1r,Hcls1,Kl,Tmem106a,Hspa2,Ptprc,Ccl6,Clu
GO:2000178	negative regulation of neural precursor cell proliferation	0.0185990642864918	-3.98464400670629	26	2	0.018018018018018	111	13711	12774,20732	Ccr5,Spint1
GO:1902745	positive regulation of lamellipodium organization	0.0185990642864918	-3.98464400670629	26	2	0.018018018018018	111	13711	101314,19354	Brk1,Rac2
GO:0044003	modification by symbiont of host morphology or physiology	0.0185990642864918	-3.98464400670629	26	2	0.018018018018018	111	13711	20723,12774	Serpinb9,Ccr5
GO:0030334	regulation of cell migration	0.0186500831463422	-3.98190467465334	753	12	0.108108108108108	111	13711	19354,12978,12774,14172,12323,11815,19264,22352,67500,14824,16177,21838	Rac2,Csf1r,Ccr5,Fgf18,Camk2b,Apod,Ptprc,Vim,Ccar1,Grn,Il1r1,Thy1
GO:0099003	vesicle-mediated transport in synapse	0.0191584705344377	-3.95501033559449	126	4	0.036036036036036	111	13711	11461,14824,12890,72961	Actb,Grn,Cplx2,Slc17a7
GO:0007568	aging	0.019661412416518	-3.92909732470132	127	4	0.036036036036036	111	13711	12259,16591,11815,12514	C1qa,Kl,Apod,Cd68
GO:1903827	regulation of cellular protein localization	0.0198805995811402	-3.9180109181914	499	9	0.0810810810810811	111	13711	11461,14127,70178,11815,15163,232944,22320,12323,12988	Actb,Fcer1g,Abhd17c,Apod,Hcls1,Mark4,Vamp8,Camk2b,Csk
GO:0061099	negative regulation of protein tyrosine kinase activity	0.0199821034008304	-3.91291823598595	27	2	0.018018018018018	111	13711	19264,21838	Ptprc,Thy1
GO:0046686	response to cadmium ion	0.0199821034008304	-3.91291823598595	27	2	0.018018018018018	111	13711	12323,17751	Camk2b,Mt3
GO:0060284	regulation of cell development	0.0200020436514398	-3.91192082807644	944	14	0.126126126126126	111	13711	79362,20732,17751,14580,12774,12323,64138,12259,14824,22352,21838,23945,110351,16177	Bhlhe41,Spint1,Mt3,Gfap,Ccr5,Camk2b,Ctsz,C1qa,Grn,Vim,Thy1,Mgll,Rap1gap,Il1r1
GO:0030099	myeloid cell differentiation	0.0202759471845344	-3.8983199632021	193	5	0.045045045045045	111	13711	14127,16409,12978,15163,17886	Fcer1g,Itgam,Csf1r,Hcls1,Myh9
GO:0010721	negative regulation of cell development	0.02108688507407	-3.85910399221952	342	7	0.0630630630630631	111	13711	22352,14580,12774,21838,110351,64138,17751	Vim,Gfap,Ccr5,Thy1,Rap1gap,Ctsz,Mt3
GO:1902624	positive regulation of neutrophil migration	0.021406896004533	-3.84404216566105	28	2	0.018018018018018	111	13711	19354,16177	Rac2,Il1r1
GO:0033032	regulation of myeloid cell apoptotic process	0.021406896004533	-3.84404216566105	28	2	0.018018018018018	111	13711	12774,14127	Ccr5,Fcer1g
GO:0010591	regulation of lamellipodium assembly	0.021406896004533	-3.84404216566105	28	2	0.018018018018018	111	13711	19354,101314	Rac2,Brk1
GO:0002691	regulation of cellular extravasation	0.021406896004533	-3.84404216566105	28	2	0.018018018018018	111	13711	21838,16177	Thy1,Il1r1
GO:0031018	endocrine pancreas development	0.021406896004533	-3.84404216566105	28	2	0.018018018018018	111	13711	16194,12759	Il6ra,Clu
GO:0090322	regulation of superoxide metabolic process	0.021406896004533	-3.84404216566105	28	2	0.018018018018018	111	13711	16409,13057	Itgam,Cyba
GO:0051241	negative regulation of multicellular organismal process	0.02144346655375	-3.8423352695737	1047	15	0.135135135135135	111	13711	14824,22352,110351,21838,64138,11815,66058,19264,13057,14580,12774,16848,12335,12988,17751	Grn,Vim,Rap1gap,Thy1,Ctsz,Apod,Tmem176a,Ptprc,Cyba,Gfap,Ccr5,Lfng,Capn3,Csk,Mt3
GO:0021700	developmental maturation	0.0215102208729193	-3.83922706737217	196	5	0.045045045045045	111	13711	19275,12266,72961,243914,12259	Ptprn,C3,Slc17a7,Lgi4,C1qa
GO:0034764	positive regulation of transmembrane transport	0.0219323048208371	-3.81979462308547	197	5	0.045045045045045	111	13711	12266,13040,21838,15512,12335	C3,Ctss,Thy1,Hspa2,Capn3
GO:0002521	leukocyte differentiation	0.0220722172205901	-3.81343560066079	269	6	0.0540540540540541	111	13711	21949,19264,12978,16409,14127,16848	Tnfsf8,Ptprc,Csf1r,Itgam,Fcer1g,Lfng
GO:0061097	regulation of protein tyrosine kinase activity	0.022094544862359	-3.81242453973543	74	3	0.027027027027027	111	13711	12978,21838,19264	Csf1r,Thy1,Ptprc
GO:1903034	regulation of response to wounding	0.0222984104888051	-3.80323988158542	132	4	0.036036036036036	111	13711	14824,14127,12335,17886	Grn,Fcer1g,Capn3,Myh9
GO:0014013	regulation of gliogenesis	0.0222984104888051	-3.80323988158542	132	4	0.036036036036036	111	13711	22352,20732,14580,12259	Vim,Spint1,Gfap,C1qa
GO:0030036	actin cytoskeleton organization	0.0225724684359537	-3.79102432612435	427	8	0.0720720720720721	111	13711	12323,12335,19354,11461,17886,15163,286940,101314	Camk2b,Capn3,Rac2,Actb,Myh9,Hcls1,Flnb,Brk1
GO:0002444	myeloid leukocyte mediated immunity	0.0228726883088111	-3.77781173046552	29	2	0.018018018018018	111	13711	14131,12890	Fcgr3,Cplx2
GO:0051281	positive regulation of release of sequestered calcium ion into cytosol	0.0228726883088111	-3.77781173046552	29	2	0.018018018018018	111	13711	12335,21838	Capn3,Thy1
GO:0070555	response to interleukin-1	0.0228826344178726	-3.77737697845743	75	3	0.027027027027027	111	13711	20305,20210,16177	Ccl6,Saa3,Il1r1
GO:0002524	hypersensitivity	0.024092721803189	-3.72584548396435	3	1	0.00900900900900901	111	13711	14131	Fcgr3
GO:0060139	positive regulation of apoptotic process by virus	0.024092721803189	-3.72584548396435	3	1	0.00900900900900901	111	13711	12774	Ccr5
GO:0051673	membrane disruption in other organism	0.024092721803189	-3.72584548396435	3	1	0.00900900900900901	111	13711	17476	Mpeg1
GO:0002605	negative regulation of dendritic cell antigen processing and presentation	0.024092721803189	-3.72584548396435	3	1	0.00900900900900901	111	13711	12514	Cd68
GO:0045917	positive regulation of complement activation	0.024092721803189	-3.72584548396435	3	1	0.00900900900900901	111	13711	12266	C3
GO:0002925	positive regulation of humoral immune response mediated by circulating immunoglobulin	0.024092721803189	-3.72584548396435	3	1	0.00900900900900901	111	13711	19264	Ptprc
GO:1902162	regulation of DNA damage response, signal transduction by p53 class mediator resulting in transcription of p21 class mediator	0.024092721803189	-3.72584548396435	3	1	0.00900900900900901	111	13711	19941	Rpl26
GO:0010536	positive regulation of activation of Janus kinase activity	0.024092721803189	-3.72584548396435	3	1	0.00900900900900901	111	13711	16194	Il6ra
GO:1905671	regulation of lysosome organization	0.024092721803189	-3.72584548396435	3	1	0.00900900900900901	111	13711	14824	Grn
GO:0043315	positive regulation of neutrophil degranulation	0.024092721803189	-3.72584548396435	3	1	0.00900900900900901	111	13711	16409	Itgam
GO:1905684	regulation of plasma membrane repair	0.024092721803189	-3.72584548396435	3	1	0.00900900900900901	111	13711	17886	Myh9
GO:0019770	IgG receptor activity	0.024092721803189	-3.72584548396435	3	1	0.00900900900900901	111	13711	14131	Fcgr3
GO:0090187	positive regulation of pancreatic juice secretion	0.024092721803189	-3.72584548396435	3	1	0.00900900900900901	111	13711	22320	Vamp8
GO:2000097	regulation of smooth muscle cell-matrix adhesion	0.024092721803189	-3.72584548396435	3	1	0.00900900900900901	111	13711	11815	Apod
GO:0097213	regulation of lysosomal membrane permeability	0.024092721803189	-3.72584548396435	3	1	0.00900900900900901	111	13711	17751	Mt3
GO:1902565	positive regulation of neutrophil activation	0.024092721803189	-3.72584548396435	3	1	0.00900900900900901	111	13711	16409	Itgam
GO:0003105	negative regulation of glomerular filtration	0.024092721803189	-3.72584548396435	3	1	0.00900900900900901	111	13711	13057	Cyba
GO:0030070	insulin processing	0.024092721803189	-3.72584548396435	3	1	0.00900900900900901	111	13711	18549	Pcsk2
GO:0038145	macrophage colony-stimulating factor signaling pathway	0.024092721803189	-3.72584548396435	3	1	0.00900900900900901	111	13711	12978	Csf1r
GO:0002019	regulation of renal output by angiotensin	0.024092721803189	-3.72584548396435	3	1	0.00900900900900901	111	13711	13057	Cyba
GO:0051665	membrane raft localization	0.024092721803189	-3.72584548396435	3	1	0.00900900900900901	111	13711	19264	Ptprc
GO:0106016	positive regulation of inflammatory response to wounding	0.024092721803189	-3.72584548396435	3	1	0.00900900900900901	111	13711	14824	Grn
GO:0010533	regulation of activation of Janus kinase activity	0.024092721803189	-3.72584548396435	3	1	0.00900900900900901	111	13711	16194	Il6ra
GO:0090427	activation of meiosis	0.024092721803189	-3.72584548396435	3	1	0.00900900900900901	111	13711	12323	Camk2b
GO:1904849	positive regulation of cell chemotaxis to fibroblast growth factor	0.024092721803189	-3.72584548396435	3	1	0.00900900900900901	111	13711	14172	Fgf18
GO:2000374	regulation of oxygen metabolic process	0.024092721803189	-3.72584548396435	3	1	0.00900900900900901	111	13711	17751	Mt3
GO:0034310	primary alcohol catabolic process	0.024092721803189	-3.72584548396435	3	1	0.00900900900900901	111	13711	11522	Adh1
GO:2000546	positive regulation of endothelial cell chemotaxis to fibroblast growth factor	0.024092721803189	-3.72584548396435	3	1	0.00900900900900901	111	13711	14172	Fgf18
GO:0033026	negative regulation of mast cell apoptotic process	0.024092721803189	-3.72584548396435	3	1	0.00900900900900901	111	13711	14127	Fcer1g
GO:1902564	negative regulation of neutrophil activation	0.024092721803189	-3.72584548396435	3	1	0.00900900900900901	111	13711	14824	Grn
GO:0019244	lactate biosynthetic process from pyruvate	0.024092721803189	-3.72584548396435	3	1	0.00900900900900901	111	13711	16828	Ldha
GO:0090080	positive regulation of MAPKKK cascade by fibroblast growth factor receptor signaling pathway	0.024092721803189	-3.72584548396435	3	1	0.00900900900900901	111	13711	16591	Kl
GO:0052041	negative regulation by symbiont of host programmed cell death	0.024092721803189	-3.72584548396435	3	1	0.00900900900900901	111	13711	20723	Serpinb9
GO:0046069	cGMP catabolic process	0.024092721803189	-3.72584548396435	3	1	0.00900900900900901	111	13711	18573	Pde1a
GO:1990502	dense core granule maturation	0.024092721803189	-3.72584548396435	3	1	0.00900900900900901	111	13711	19275	Ptprn
GO:0033668	negative regulation by symbiont of host apoptotic process	0.024092721803189	-3.72584548396435	3	1	0.00900900900900901	111	13711	20723	Serpinb9
GO:0051716	cellular response to stimulus	0.0242215245716192	-3.72051359603317	4061	43	0.387387387387387	111	13711	19941,20305,22352,101314,12978,15163,19354,68713,20210,12266,19275,15512,12759,12514,17202,16409,72961,12335,16194,14580,14131,286940,110351,22320,20525,239743,17751,232944,12988,13057,67184,12774,19264,16177,16591,21838,13733,16828,11461,14127,18573,14172,17069	Rpl26,Ccl6,Vim,Brk1,Csf1r,Hcls1,Rac2,Ifitm1,Saa3,C3,Ptprn,Hspa2,Clu,Cd68,Mc4r,Itgam,Slc17a7,Capn3,Il6ra,Gfap,Fcgr3,Flnb,Rap1gap,Vamp8,Slc2a1,Klhl6,Mt3,Mark4,Csk,Cyba,Ndufa13,Ccr5,Ptprc,Il1r1,Kl,Thy1,Adgre1,Ldha,Actb,Fcer1g,Pde1a,Fgf18,Ly6e
GO:0007417	central nervous system development	0.0243450262808084	-3.71542770983241	692	11	0.0990990990990991	111	13711	17751,12978,16409,12266,14580,21420,12259,12759,69539,14824,22352	Mt3,Csf1r,Itgam,C3,Gfap,Tfap2c,C1qa,Clu,Trnp1,Grn,Vim
GO:0061900	glial cell activation	0.0243787357982979	-3.71404401032197	30	2	0.018018018018018	111	13711	12759,14824	Clu,Grn
GO:0046164	alcohol catabolic process	0.0243787357982979	-3.71404401032197	30	2	0.018018018018018	111	13711	17751,11522	Mt3,Adh1
GO:1901700	response to oxygen-containing compound	0.0244212504801344	-3.71230160439791	969	14	0.126126126126126	111	13711	12514,11815,22352,14824,17202,11522,16591,11461,19275,20716,67184,12774,12988,17069	Cd68,Apod,Vim,Grn,Mc4r,Adh1,Kl,Actb,Ptprn,Serpina3n,Ndufa13,Ccr5,Csk,Ly6e
GO:0050851	antigen receptor-mediated signaling pathway	0.0245043462989688	-3.70890477720706	77	3	0.027027027027027	111	13711	21838,19264,239743	Thy1,Ptprc,Klhl6
GO:2000145	regulation of cell motility	0.0246588249931886	-3.70262043067034	784	12	0.108108108108108	111	13711	12978,19354,14172,12323,12774,11815,19264,16177,21838,14824,67500,22352	Csf1r,Rac2,Fgf18,Camk2b,Ccr5,Apod,Ptprc,Il1r1,Thy1,Grn,Ccar1,Vim
GO:0043408	regulation of MAPK cascade	0.0247354285445152	-3.69951870902238	605	10	0.0900900900900901	111	13711	20305,12978,19264,17751,12266,217203,16194,16591,12988,14172	Ccl6,Csf1r,Ptprc,Mt3,C3,Tmem106a,Il6ra,Kl,Csk,Fgf18
GO:0044403	symbiont process	0.025038456395587	-3.68734238019405	204	5	0.045045045045045	111	13711	12774,13030,22320,12978,20723	Ccr5,Ctsb,Vamp8,Csf1r,Serpinb9
GO:1904064	positive regulation of cation transmembrane transport	0.0251419056485703	-3.68321927723816	137	4	0.036036036036036	111	13711	13040,12335,15512,21838	Ctss,Capn3,Hspa2,Thy1
GO:0065003	protein-containing complex assembly	0.0256988859915747	-3.66130763465179	1168	16	0.144144144144144	111	13711	12335,66395,67184,17313,13057,242667,22371,101314,15163,17886,20103,64540,14127,22320,20525,12759	Capn3,Ahnak,Ndufa13,Mgp,Cyba,Dlgap3,Vwf,Brk1,Hcls1,Myh9,Rps5,Tspan4,Fcer1g,Vamp8,Slc2a1,Clu
GO:1902229	regulation of intrinsic apoptotic signaling pathway in response to DNA damage	0.0259243031369083	-3.65257440519278	31	2	0.018018018018018	111	13711	19941,12759	Rpl26,Clu
GO:0002707	negative regulation of lymphocyte mediated immunity	0.0259243031369083	-3.65257440519278	31	2	0.018018018018018	111	13711	19264,20723	Ptprc,Serpinb9
GO:0050730	regulation of peptidyl-tyrosine phosphorylation	0.0259752886595306	-3.6506096290834	206	5	0.045045045045045	111	13711	15163,16194,12978,19264,21838	Hcls1,Il6ra,Csf1r,Ptprc,Thy1
GO:0051817	modification of morphology or physiology of other organism involved in symbiotic interaction	0.0261867313653533	-3.64250243293423	79	3	0.027027027027027	111	13711	12774,20723,12978	Ccr5,Serpinb9,Csf1r
GO:0001932	regulation of protein phosphorylation	0.0264277909119621	-3.63333913645613	1172	16	0.144144144144144	111	13711	12266,14172,12988,16194,11461,19354,17751,12978,15163,217203,21838,16591,20305,12759,15512,19264	C3,Fgf18,Csk,Il6ra,Actb,Rac2,Mt3,Csf1r,Hcls1,Tmem106a,Thy1,Kl,Ccl6,Clu,Hspa2,Ptprc
GO:0050900	leukocyte migration	0.026948457207791	-3.61382922972993	140	4	0.036036036036036	111	13711	16409,20305,14127,14131	Itgam,Ccl6,Fcer1g,Fcgr3
GO:0009712	catechol-containing compound metabolic process	0.0275086640640732	-3.59325426705422	32	2	0.018018018018018	111	13711	17069,16591	Ly6e,Kl
GO:0006584	catecholamine metabolic process	0.0275086640640732	-3.59325426705422	32	2	0.018018018018018	111	13711	17069,16591	Ly6e,Kl
GO:0046849	bone remodeling	0.0275086640640732	-3.59325426705422	32	2	0.018018018018018	111	13711	13040,19354	Ctss,Rac2
GO:0150076	neuroinflammatory response	0.0275086640640732	-3.59325426705422	32	2	0.018018018018018	111	13711	14824,12759	Grn,Clu
GO:0023061	signal release	0.0275675163533276	-3.59111714312122	141	4	0.036036036036036	111	13711	108030,12890,17202,19275	Lin7a,Cplx2,Mc4r,Ptprn
GO:0017157	regulation of exocytosis	0.0279158100412269	-3.57856208250625	210	5	0.045045045045045	111	13711	22320,12890,14127,19354,16409	Vamp8,Cplx2,Fcer1g,Rac2,Itgam
GO:0007009	plasma membrane organization	0.0279297012028939	-3.57806459715267	81	3	0.027027027027027	111	13711	17886,19264,12759	Myh9,Ptprc,Clu
GO:0050808	synapse organization	0.0282691167776815	-3.56598535015304	285	6	0.0540540540540541	111	13711	12259,12323,11461,12260,12266,242667	C1qa,Camk2b,Actb,C1qb,C3,Dlgap3
GO:0035270	endocrine system development	0.0288238645639647	-3.5465516042719	82	3	0.027027027027027	111	13711	12759,17069,16194	Clu,Ly6e,Il6ra
GO:0015850	organic hydroxy compound transport	0.0288238645639647	-3.5465516042719	82	3	0.027027027027027	111	13711	14127,14131,17069	Fcer1g,Fcgr3,Ly6e
GO:0010522	regulation of calcium ion transport into cytosol	0.0288238645639647	-3.5465516042719	82	3	0.027027027027027	111	13711	13057,12335,21838	Cyba,Capn3,Thy1
GO:0002757	immune response-activating signal transduction	0.0288310639566112	-3.54630186351708	143	4	0.036036036036036	111	13711	19264,21838,239743,14127	Ptprc,Thy1,Klhl6,Fcer1g
GO:0045937	positive regulation of phosphate metabolic process	0.0288770256444176	-3.54470896041311	896	13	0.117117117117117	111	13711	17751,15163,12978,12266,14172,16194,12988,12759,20305,15512,19264,217203,16591	Mt3,Hcls1,Csf1r,C3,Fgf18,Il6ra,Csk,Clu,Ccl6,Hspa2,Ptprc,Tmem106a,Kl
GO:0010562	positive regulation of phosphorus metabolic process	0.0288770256444176	-3.54470896041311	896	13	0.117117117117117	111	13711	217203,16591,12759,20305,19264,15512,12266,16194,12988,14172,12978,15163,17751	Tmem106a,Kl,Clu,Ccl6,Ptprc,Hspa2,C3,Il6ra,Csk,Fgf18,Csf1r,Hcls1,Mt3
GO:0048660	regulation of smooth muscle cell proliferation	0.0294755877393093	-3.52419289249256	144	4	0.036036036036036	111	13711	13057,18573,11815,16194	Cyba,Pde1a,Apod,Il6ra
GO:0051248	negative regulation of protein metabolic process	0.0307383053903269	-3.48224566957645	904	13	0.117117117117117	111	13711	20732,11461,12266,20716,12988,20723,12335,19025,12759,64138,19264,11815,21838	Spint1,Actb,C3,Serpina3n,Csk,Serpinb9,Capn3,Ctsa,Clu,Ctsz,Ptprc,Apod,Thy1
GO:0008543	fibroblast growth factor receptor signaling pathway	0.0307909064672205	-3.48053587716663	34	2	0.018018018018018	111	13711	14172,16591	Fgf18,Kl
GO:0050731	positive regulation of peptidyl-tyrosine phosphorylation	0.0314603503520082	-3.45902724498655	147	4	0.036036036036036	111	13711	19264,15163,12978,16194	Ptprc,Hcls1,Csf1r,Il6ra
GO:0050878	regulation of body fluid levels	0.0315292323673421	-3.4568401518255	217	5	0.045045045045045	111	13711	22320,12266,13057,14127,22371	Vamp8,C3,Cyba,Fcer1g,Vwf
GO:0045921	positive regulation of exocytosis	0.0315968029784783	-3.4546993350746	85	3	0.027027027027027	111	13711	22320,16409,14127	Vamp8,Itgam,Fcer1g
GO:0071638	negative regulation of monocyte chemotactic protein-1 production	0.0319950932558901	-3.44217272369297	4	1	0.00900900900900901	111	13711	11815	Apod
GO:0001767	establishment of lymphocyte polarity	0.0319950932558901	-3.44217272369297	4	1	0.00900900900900901	111	13711	17886	Myh9
GO:0071593	lymphocyte aggregation	0.0319950932558901	-3.44217272369297	4	1	0.00900900900900901	111	13711	19354	Rac2
GO:0002265	astrocyte activation involved in immune response	0.0319950932558901	-3.44217272369297	4	1	0.00900900900900901	111	13711	14824	Grn
GO:0036146	cellular response to mycotoxin	0.0319950932558901	-3.44217272369297	4	1	0.00900900900900901	111	13711	11461	Actb
GO:0038095	Fc-epsilon receptor signaling pathway	0.0319950932558901	-3.44217272369297	4	1	0.00900900900900901	111	13711	14127	Fcer1g
GO:0010286	heat acclimation	0.0319950932558901	-3.44217272369297	4	1	0.00900900900900901	111	13711	16177	Il1r1
GO:0001768	establishment of T cell polarity	0.0319950932558901	-3.44217272369297	4	1	0.00900900900900901	111	13711	17886	Myh9
GO:0045348	positive regulation of MHC class II biosynthetic process	0.0319950932558901	-3.44217272369297	4	1	0.00900900900900901	111	13711	217203	Tmem106a
GO:0043416	regulation of skeletal muscle tissue regeneration	0.0319950932558901	-3.44217272369297	4	1	0.00900900900900901	111	13711	12335	Capn3
GO:0044004	disruption by symbiont of host cell	0.0319950932558901	-3.44217272369297	4	1	0.00900900900900901	111	13711	12774	Ccr5
GO:0016240	autophagosome membrane docking	0.0319950932558901	-3.44217272369297	4	1	0.00900900900900901	111	13711	22320	Vamp8
GO:0032286	central nervous system myelin maintenance	0.0319950932558901	-3.44217272369297	4	1	0.00900900900900901	111	13711	12759	Clu
GO:0050748	negative regulation of lipoprotein metabolic process	0.0319950932558901	-3.44217272369297	4	1	0.00900900900900901	111	13711	11815	Apod
GO:0007386	compartment pattern specification	0.0319950932558901	-3.44217272369297	4	1	0.00900900900900901	111	13711	16848	Lfng
GO:0050432	catecholamine secretion	0.0319950932558901	-3.44217272369297	4	1	0.00900900900900901	111	13711	17069	Ly6e
GO:0032763	regulation of mast cell cytokine production	0.0319950932558901	-3.44217272369297	4	1	0.00900900900900901	111	13711	14127	Fcer1g
GO:2000556	positive regulation of T-helper 1 cell cytokine production	0.0319950932558901	-3.44217272369297	4	1	0.00900900900900901	111	13711	16177	Il1r1
GO:0052042	positive regulation by symbiont of host programmed cell death	0.0319950932558901	-3.44217272369297	4	1	0.00900900900900901	111	13711	12774	Ccr5
GO:2000554	regulation of T-helper 1 cell cytokine production	0.0319950932558901	-3.44217272369297	4	1	0.00900900900900901	111	13711	16177	Il1r1
GO:0060266	negative regulation of respiratory burst involved in inflammatory response	0.0319950932558901	-3.44217272369297	4	1	0.00900900900900901	111	13711	14824	Grn
GO:0033025	regulation of mast cell apoptotic process	0.0319950932558901	-3.44217272369297	4	1	0.00900900900900901	111	13711	14127	Fcer1g
GO:0046462	monoacylglycerol metabolic process	0.0319950932558901	-3.44217272369297	4	1	0.00900900900900901	111	13711	23945	Mgll
GO:0001907	killing by symbiont of host cells	0.0319950932558901	-3.44217272369297	4	1	0.00900900900900901	111	13711	12774	Ccr5
GO:0038156	interleukin-3-mediated signaling pathway	0.0319950932558901	-3.44217272369297	4	1	0.00900900900900901	111	13711	14127	Fcer1g
GO:0001915	negative regulation of T cell mediated cytotoxicity	0.0319950932558901	-3.44217272369297	4	1	0.00900900900900901	111	13711	19264	Ptprc
GO:1903361	protein localization to basolateral plasma membrane	0.0319950932558901	-3.44217272369297	4	1	0.00900900900900901	111	13711	108030	Lin7a
GO:1905907	negative regulation of amyloid fibril formation	0.0319950932558901	-3.44217272369297	4	1	0.00900900900900901	111	13711	12759	Clu
GO:1902949	positive regulation of tau-protein kinase activity	0.0319950932558901	-3.44217272369297	4	1	0.00900900900900901	111	13711	12759	Clu
GO:0052151	positive regulation by symbiont of host apoptotic process	0.0319950932558901	-3.44217272369297	4	1	0.00900900900900901	111	13711	12774	Ccr5
GO:0106014	regulation of inflammatory response to wounding	0.0319950932558901	-3.44217272369297	4	1	0.00900900900900901	111	13711	14824	Grn
GO:2001199	negative regulation of dendritic cell differentiation	0.0319950932558901	-3.44217272369297	4	1	0.00900900900900901	111	13711	66058	Tmem176a
GO:0006957	complement activation, alternative pathway	0.0319950932558901	-3.44217272369297	4	1	0.00900900900900901	111	13711	12266	C3
GO:0045085	negative regulation of interleukin-2 biosynthetic process	0.0319950932558901	-3.44217272369297	4	1	0.00900900900900901	111	13711	19264	Ptprc
GO:2000544	regulation of endothelial cell chemotaxis to fibroblast growth factor	0.0319950932558901	-3.44217272369297	4	1	0.00900900900900901	111	13711	14172	Fgf18
GO:1903613	regulation of protein tyrosine phosphatase activity	0.0319950932558901	-3.44217272369297	4	1	0.00900900900900901	111	13711	19264	Ptprc
GO:0052330	positive regulation by organism of programmed cell death in other organism involved in symbiotic interaction	0.0319950932558901	-3.44217272369297	4	1	0.00900900900900901	111	13711	12774	Ccr5
GO:0097212	lysosomal membrane organization	0.0319950932558901	-3.44217272369297	4	1	0.00900900900900901	111	13711	17751	Mt3
GO:0032430	positive regulation of phospholipase A2 activity	0.0319950932558901	-3.44217272369297	4	1	0.00900900900900901	111	13711	12323	Camk2b
GO:0060750	epithelial cell proliferation involved in mammary gland duct elongation	0.0319950932558901	-3.44217272369297	4	1	0.00900900900900901	111	13711	21420	Tfap2c
GO:0039526	modulation by virus of host apoptotic process	0.0319950932558901	-3.44217272369297	4	1	0.00900900900900901	111	13711	12774	Ccr5
GO:0052651	monoacylglycerol catabolic process	0.0319950932558901	-3.44217272369297	4	1	0.00900900900900901	111	13711	23945	Mgll
GO:0010757	negative regulation of plasminogen activation	0.0319950932558901	-3.44217272369297	4	1	0.00900900900900901	111	13711	64138	Ctsz
GO:1901896	positive regulation of ATPase-coupled calcium transmembrane transporter activity	0.0319950932558901	-3.44217272369297	4	1	0.00900900900900901	111	13711	15512	Hspa2
GO:0061792	secretory granule maturation	0.0319950932558901	-3.44217272369297	4	1	0.00900900900900901	111	13711	19275	Ptprn
GO:0030718	germ-line stem cell population maintenance	0.0319950932558901	-3.44217272369297	4	1	0.00900900900900901	111	13711	21420	Tfap2c
GO:0006933	negative regulation of cell adhesion involved in substrate-bound cell migration	0.0319950932558901	-3.44217272369297	4	1	0.00900900900900901	111	13711	19264	Ptprc
GO:1904847	regulation of cell chemotaxis to fibroblast growth factor	0.0319950932558901	-3.44217272369297	4	1	0.00900900900900901	111	13711	14172	Fgf18
GO:0051295	establishment of meiotic spindle localization	0.0319950932558901	-3.44217272369297	4	1	0.00900900900900901	111	13711	17886	Myh9
GO:0060251	regulation of glial cell proliferation	0.0324873799508349	-3.42690357426307	35	2	0.018018018018018	111	13711	22352,14580	Vim,Gfap
GO:1902622	regulation of neutrophil migration	0.0324873799508349	-3.42690357426307	35	2	0.018018018018018	111	13711	19354,16177	Rac2,Il1r1
GO:0046718	viral entry into host cell	0.0324873799508349	-3.42690357426307	35	2	0.018018018018018	111	13711	22320,13030	Vamp8,Ctsb
GO:0070570	regulation of neuron projection regeneration	0.0324873799508349	-3.42690357426307	35	2	0.018018018018018	111	13711	21838,14824	Thy1,Grn
GO:0048522	positive regulation of cellular process	0.0328844383651504	-3.41475573112941	4254	44	0.396396396396396	111	13711	12335,14172,19186,12323,16194,14580,21807,16409,14127,16177,21838,16591,217203,67500,14824,22780,15512,19264,12259,12759,232944,12988,12266,13057,19275,21420,12774,67184,16848,101314,17751,17886,12978,15163,20732,19354,22320,76905,22352,19941,21949,14131,20305,64138	Capn3,Fgf18,Psme1,Camk2b,Il6ra,Gfap,Tsc22d1,Itgam,Fcer1g,Il1r1,Thy1,Kl,Tmem106a,Ccar1,Grn,Ikzf3,Hspa2,Ptprc,C1qa,Clu,Mark4,Csk,C3,Cyba,Ptprn,Tfap2c,Ccr5,Ndufa13,Lfng,Brk1,Mt3,Myh9,Csf1r,Hcls1,Spint1,Rac2,Vamp8,Lrg1,Vim,Rpl26,Tnfsf8,Fcgr3,Ccl6,Ctsz
GO:0045766	positive regulation of angiogenesis	0.0335221888035455	-3.39554770706498	150	4	0.036036036036036	111	13711	12266,14824,14172,76905	C3,Grn,Fgf18,Lrg1
GO:0010466	negative regulation of peptidase activity	0.0335221888035455	-3.39554770706498	150	4	0.036036036036036	111	13711	12266,20732,20716,20723	C3,Spint1,Serpina3n,Serpinb9
GO:0045596	negative regulation of cell differentiation	0.0335978827250537	-3.39329222813376	637	10	0.0900900900900901	111	13711	21838,110351,12335,22352,14580,12774,66058,17751,79362,64138	Thy1,Rap1gap,Capn3,Vim,Gfap,Ccr5,Tmem176a,Mt3,Bhlhe41,Ctsz
GO:1904062	regulation of cation transmembrane transport	0.0340799571919159	-3.37904583312757	298	6	0.0540540540540541	111	13711	66395,21838,12335,15512,13040,13057	Ahnak,Thy1,Capn3,Hspa2,Ctss,Cyba
GO:0030260	entry into host cell	0.0342198308553511	-3.37494995338971	36	2	0.018018018018018	111	13711	22320,13030	Vamp8,Ctsb
GO:0051806	entry into cell of other organism involved in symbiotic interaction	0.0342198308553511	-3.37494995338971	36	2	0.018018018018018	111	13711	22320,13030	Vamp8,Ctsb
GO:0044409	entry into host	0.0342198308553511	-3.37494995338971	36	2	0.018018018018018	111	13711	13030,22320	Ctsb,Vamp8
GO:0051828	entry into other organism involved in symbiotic interaction	0.0342198308553511	-3.37494995338971	36	2	0.018018018018018	111	13711	13030,22320	Ctsb,Vamp8
GO:0045104	intermediate filament cytoskeleton organization	0.0342198308553511	-3.37494995338971	36	2	0.018018018018018	111	13711	22352,14580	Vim,Gfap
GO:0034767	positive regulation of ion transmembrane transport	0.0342266514897646	-3.37475065507072	151	4	0.036036036036036	111	13711	13040,12335,15512,21838	Ctss,Capn3,Hspa2,Thy1
GO:0050863	regulation of T cell activation	0.0342823311141107	-3.37312518540268	222	5	0.045045045045045	111	13711	12988,21838,19264,16194,19354	Csk,Thy1,Ptprc,Il6ra,Rac2
GO:0051924	regulation of calcium ion transport	0.0348503473346135	-3.35669217526534	223	5	0.045045045045045	111	13711	13057,15512,12335,66395,21838	Cyba,Hspa2,Capn3,Ahnak,Thy1
GO:0002685	regulation of leukocyte migration	0.0349397223331949	-3.35413092126845	152	4	0.036036036036036	111	13711	19354,16177,11815,21838	Rac2,Il1r1,Apod,Thy1
GO:0051129	negative regulation of cellular component organization	0.0358016758866755	-3.32976057419418	644	10	0.0900900900900901	111	13711	12759,64138,11815,15512,17886,22352,14580,12774,110351,21838	Clu,Ctsz,Apod,Hspa2,Myh9,Vim,Gfap,Ccr5,Rap1gap,Thy1
GO:1904407	positive regulation of nitric oxide metabolic process	0.0359875768854772	-3.3245814865966	37	2	0.018018018018018	111	13711	217203,12759	Tmem106a,Clu
GO:1902743	regulation of lamellipodium organization	0.0359875768854772	-3.3245814865966	37	2	0.018018018018018	111	13711	19354,101314	Rac2,Brk1
GO:0045103	intermediate filament-based process	0.0359875768854772	-3.3245814865966	37	2	0.018018018018018	111	13711	22352,14580	Vim,Gfap
GO:0030073	insulin secretion	0.0359875768854772	-3.3245814865966	37	2	0.018018018018018	111	13711	19275,17202	Ptprn,Mc4r
GO:0009055	electron transfer activity	0.0359875768854772	-3.3245814865966	37	2	0.018018018018018	111	13711	13057,73723	Cyba,Sh3bgrl3
GO:0002711	positive regulation of T cell mediated immunity	0.0359875768854772	-3.3245814865966	37	2	0.018018018018018	111	13711	16177,19264	Il1r1,Ptprc
GO:0032965	regulation of collagen biosynthetic process	0.0359875768854772	-3.3245814865966	37	2	0.018018018018018	111	13711	16194,22352	Il6ra,Vim
GO:1902105	regulation of leukocyte differentiation	0.0360038797234146	-3.32412857623796	225	5	0.045045045045045	111	13711	12978,15163,19264,66058,22780	Csf1r,Hcls1,Ptprc,Tmem176a,Ikzf3
GO:0043900	regulation of multi-organism process	0.0361301487769396	-3.32062761600822	468	8	0.0720720720720721	111	13711	14824,13057,12774,20723,68713,328833,12978,107373	Grn,Cyba,Ccr5,Serpinb9,Ifitm1,Treml2,Csf1r,Fam111a
GO:0030335	positive regulation of cell migration	0.0361301487769396	-3.32062761600822	468	8	0.0720720720720721	111	13711	14824,67500,19354,14172,16177,21838,19264,12978	Grn,Ccar1,Rac2,Fgf18,Il1r1,Thy1,Ptprc,Csf1r
GO:0097435	supramolecular fiber organization	0.0363709004856868	-3.31398626126618	384	7	0.0630630630630631	111	13711	22352,14580,12335,19354,17886,15163,101314	Vim,Gfap,Capn3,Rac2,Myh9,Hcls1,Brk1
GO:0061138	morphogenesis of a branching epithelium	0.0363917216435363	-3.31341395758034	154	4	0.036036036036036	111	13711	20732,17313,21420,64138	Spint1,Mgp,Tfap2c,Ctsz
GO:0045597	positive regulation of cell differentiation	0.0365785999377345	-3.30829191073399	927	13	0.117117117117117	111	13711	16177,14824,22352,19264,12259,12759,12323,14172,14580,12774,15163,12978,20732	Il1r1,Grn,Vim,Ptprc,C1qa,Clu,Camk2b,Fgf18,Gfap,Ccr5,Hcls1,Csf1r,Spint1
GO:0007204	positive regulation of cytosolic calcium ion concentration	0.036589419909958	-3.30799615386303	226	5	0.045045045045045	111	13711	23833,19264,21838,12335,12774	Cd52,Ptprc,Thy1,Capn3,Ccr5
GO:0043604	amide biosynthetic process	0.0372434577990928	-3.2902789791358	386	7	0.0630630630630631	111	13711	67427,20116,270106,114641,19941,67115,20103	Rps20,Rps8,Rpl13,Rpl31,Rpl26,Rpl14,Rps5
GO:0048519	negative regulation of biological process	0.0375308486108143	-3.28259205455835	4173	43	0.387387387387387	111	13711	107373,17751,17886,67184,12774,13057,16848,12988,64138,22320,110351,11461,14127,79362,19264,14824,67500,23945,21838,20732,68713,12978,15163,20716,21420,12266,19025,19941,22352,14580,21807,13030,12335,16194,20723,12323,12759,12514,70178,11815,15512,66058,17202	Fam111a,Mt3,Myh9,Ndufa13,Ccr5,Cyba,Lfng,Csk,Ctsz,Vamp8,Rap1gap,Actb,Fcer1g,Bhlhe41,Ptprc,Grn,Ccar1,Mgll,Thy1,Spint1,Ifitm1,Csf1r,Hcls1,Serpina3n,Tfap2c,C3,Ctsa,Rpl26,Vim,Gfap,Tsc22d1,Ctsb,Capn3,Il6ra,Serpinb9,Camk2b,Clu,Cd68,Abhd17c,Apod,Hspa2,Tmem176a,Mc4r
GO:0007165	signal transduction	0.0376694718406651	-3.27890527806496	2703	30	0.27027027027027	111	13711	232944,20210,12988,12774,67184,19275,12266,17751,101314,12978,68713,19354,22352,239743,19941,14131,20305,14172,17069,16194,72961,18573,14127,16177,21838,16591,17202,13733,19264,12759	Mark4,Saa3,Csk,Ccr5,Ndufa13,Ptprn,C3,Mt3,Brk1,Csf1r,Ifitm1,Rac2,Vim,Klhl6,Rpl26,Fcgr3,Ccl6,Fgf18,Ly6e,Il6ra,Slc17a7,Pde1a,Fcer1g,Il1r1,Thy1,Kl,Mc4r,Adgre1,Ptprc,Clu
GO:0008154	actin polymerization or depolymerization	0.037789944254865	-3.27571223675109	38	2	0.018018018018018	111	13711	15163,17886	Hcls1,Myh9
GO:0002704	negative regulation of leukocyte mediated immunity	0.037789944254865	-3.27571223675109	38	2	0.018018018018018	111	13711	19264,20723	Ptprc,Serpinb9
GO:0002720	positive regulation of cytokine production involved in immune response	0.037789944254865	-3.27571223675109	38	2	0.018018018018018	111	13711	14127,16177	Fcer1g,Il1r1
GO:0045862	positive regulation of proteolysis	0.0380153223263894	-3.26976598141122	306	6	0.0540540540540541	111	13711	17886,12759,19186,12335,14824,67184	Myh9,Clu,Psme1,Capn3,Grn,Ndufa13
GO:0043066	negative regulation of apoptotic process	0.038055780364464	-3.26870229124615	743	11	0.0990990990990991	111	13711	12759,14127,17751,15163,12978,14824,12774,67184,21807,12335,20723	Clu,Fcer1g,Mt3,Hcls1,Csf1r,Grn,Ccr5,Ndufa13,Tsc22d1,Capn3,Serpinb9
GO:0048870	cell motility	0.0383697646891678	-3.26048550741949	744	11	0.0990990990990991	111	13711	20210,12774,17886,101314,14127,19354,16409,11461,14131,19264,20305	Saa3,Ccr5,Myh9,Brk1,Fcer1g,Rac2,Itgam,Actb,Fcgr3,Ptprc,Ccl6
GO:0051674	localization of cell	0.0383697646891678	-3.26048550741949	744	11	0.0990990990990991	111	13711	20210,12774,14131,19264,17886,101314,14127,19354,16409,11461,20305	Saa3,Ccr5,Fcgr3,Ptprc,Myh9,Brk1,Fcer1g,Rac2,Itgam,Actb,Ccl6
GO:0072507	divalent inorganic cation homeostasis	0.0385781394204001	-3.25506949919937	389	7	0.0630630630630631	111	13711	19264,23833,17751,12774,16591,21838,12335	Ptprc,Cd52,Mt3,Ccr5,Kl,Thy1,Capn3
GO:0051445	regulation of meiotic cell cycle	0.0396262676030749	-3.2282630573134	39	2	0.018018018018018	111	13711	16848,12323	Lfng,Camk2b
GO:1901616	organic hydroxy compound catabolic process	0.0396262676030749	-3.2282630573134	39	2	0.018018018018018	111	13711	11522,17751	Adh1,Mt3
GO:0002573	myeloid leukocyte differentiation	0.039649042501433	-3.22768847995874	93	3	0.027027027027027	111	13711	12978,14127,16409	Csf1r,Fcer1g,Itgam
GO:2001015	negative regulation of skeletal muscle cell differentiation	0.0398340474140581	-3.22303326972661	5	1	0.00900900900900901	111	13711	12335	Capn3
GO:0042910	xenobiotic transmembrane transporter activity	0.0398340474140581	-3.22303326972661	5	1	0.00900900900900901	111	13711	20525	Slc2a1
GO:0010273	detoxification of copper ion	0.0398340474140581	-3.22303326972661	5	1	0.00900900900900901	111	13711	17751	Mt3
GO:0001957	intramembranous ossification	0.0398340474140581	-3.22303326972661	5	1	0.00900900900900901	111	13711	14172	Fgf18
GO:0036005	response to macrophage colony-stimulating factor	0.0398340474140581	-3.22303326972661	5	1	0.00900900900900901	111	13711	12978	Csf1r
GO:0033864	positive regulation of NAD(P)H oxidase activity	0.0398340474140581	-3.22303326972661	5	1	0.00900900900900901	111	13711	13057	Cyba
GO:0042997	negative regulation of Golgi to plasma membrane protein transport	0.0398340474140581	-3.22303326972661	5	1	0.00900900900900901	111	13711	12988	Csk
GO:0014004	microglia differentiation	0.0398340474140581	-3.22303326972661	5	1	0.00900900900900901	111	13711	16409	Itgam
GO:0019249	lactate biosynthetic process	0.0398340474140581	-3.22303326972661	5	1	0.00900900900900901	111	13711	16828	Ldha
GO:0036072	direct ossification	0.0398340474140581	-3.22303326972661	5	1	0.00900900900900901	111	13711	14172	Fgf18
GO:0002431	Fc receptor mediated stimulatory signaling pathway	0.0398340474140581	-3.22303326972661	5	1	0.00900900900900901	111	13711	14127	Fcer1g
GO:0051135	positive regulation of NK T cell activation	0.0398340474140581	-3.22303326972661	5	1	0.00900900900900901	111	13711	16194	Il6ra
GO:0002578	negative regulation of antigen processing and presentation	0.0398340474140581	-3.22303326972661	5	1	0.00900900900900901	111	13711	12514	Cd68
GO:0004897	ciliary neurotrophic factor receptor activity	0.0398340474140581	-3.22303326972661	5	1	0.00900900900900901	111	13711	16194	Il6ra
GO:0060264	regulation of respiratory burst involved in inflammatory response	0.0398340474140581	-3.22303326972661	5	1	0.00900900900900901	111	13711	14824	Grn
GO:2000405	negative regulation of T cell migration	0.0398340474140581	-3.22303326972661	5	1	0.00900900900900901	111	13711	11815	Apod
GO:1902816	regulation of protein localization to microtubule	0.0398340474140581	-3.22303326972661	5	1	0.00900900900900901	111	13711	70178	Abhd17c
GO:0060751	branch elongation involved in mammary gland duct branching	0.0398340474140581	-3.22303326972661	5	1	0.00900900900900901	111	13711	21420	Tfap2c
GO:0007343	egg activation	0.0398340474140581	-3.22303326972661	5	1	0.00900900900900901	111	13711	12323	Camk2b
GO:2000821	regulation of grooming behavior	0.0398340474140581	-3.22303326972661	5	1	0.00900900900900901	111	13711	17202	Mc4r
GO:0009214	cyclic nucleotide catabolic process	0.0398340474140581	-3.22303326972661	5	1	0.00900900900900901	111	13711	18573	Pde1a
GO:0032623	interleukin-2 production	0.0398340474140581	-3.22303326972661	5	1	0.00900900900900901	111	13711	14127	Fcer1g
GO:0060268	negative regulation of respiratory burst	0.0398340474140581	-3.22303326972661	5	1	0.00900900900900901	111	13711	14824	Grn
GO:0050702	interleukin-1 beta secretion	0.0398340474140581	-3.22303326972661	5	1	0.00900900900900901	111	13711	217203	Tmem106a
GO:0005326	neurotransmitter transmembrane transporter activity	0.0398340474140581	-3.22303326972661	5	1	0.00900900900900901	111	13711	72961	Slc17a7
GO:1905451	positive regulation of Fc-gamma receptor signaling pathway involved in phagocytosis	0.0398340474140581	-3.22303326972661	5	1	0.00900900900900901	111	13711	19264	Ptprc
GO:0061890	positive regulation of astrocyte activation	0.0398340474140581	-3.22303326972661	5	1	0.00900900900900901	111	13711	12259	C1qa
GO:0036006	cellular response to macrophage colony-stimulating factor stimulus	0.0398340474140581	-3.22303326972661	5	1	0.00900900900900901	111	13711	12978	Csf1r
GO:0042270	protection from natural killer cell mediated cytotoxicity	0.0398340474140581	-3.22303326972661	5	1	0.00900900900900901	111	13711	20723	Serpinb9
GO:0014005	microglia development	0.0398340474140581	-3.22303326972661	5	1	0.00900900900900901	111	13711	16409	Itgam
GO:1990169	stress response to copper ion	0.0398340474140581	-3.22303326972661	5	1	0.00900900900900901	111	13711	17751	Mt3
GO:2000110	negative regulation of macrophage apoptotic process	0.0398340474140581	-3.22303326972661	5	1	0.00900900900900901	111	13711	12774	Ccr5
GO:1902817	negative regulation of protein localization to microtubule	0.0398340474140581	-3.22303326972661	5	1	0.00900900900900901	111	13711	70178	Abhd17c
GO:0071706	tumor necrosis factor superfamily cytokine production	0.0398340474140581	-3.22303326972661	5	1	0.00900900900900901	111	13711	217203	Tmem106a
GO:0032640	tumor necrosis factor production	0.0398340474140581	-3.22303326972661	5	1	0.00900900900900901	111	13711	217203	Tmem106a
GO:0002282	microglial cell activation involved in immune response	0.0398340474140581	-3.22303326972661	5	1	0.00900900900900901	111	13711	14824	Grn
GO:0030097	hemopoiesis	0.040129169829385	-3.21565178194981	478	8	0.0720720720720721	111	13711	16409,14127,19264,21949,17886,12978,15163,16848	Itgam,Fcer1g,Ptprc,Tnfsf8,Myh9,Csf1r,Hcls1,Lfng
GO:2001235	positive regulation of apoptotic signaling pathway	0.0401728456132685	-3.21456399385509	159	4	0.036036036036036	111	13711	12759,19264,12323,19941	Clu,Ptprc,Camk2b,Rpl26
GO:2000147	positive regulation of cell motility	0.0405447612375345	-3.20534869942933	479	8	0.0720720720720721	111	13711	14824,67500,21838,14172,16177,19354,19264,12978	Grn,Ccar1,Thy1,Fgf18,Il1r1,Rac2,Ptprc,Csf1r
GO:0030029	actin filament-based process	0.040963233070097	-3.19508036899047	480	8	0.0720720720720721	111	13711	12323,12335,17886,15163,286940,101314,19354,11461	Camk2b,Capn3,Myh9,Hcls1,Flnb,Brk1,Rac2,Actb
GO:0040012	regulation of locomotion	0.0411058556470073	-3.19160469446509	847	12	0.108108108108108	111	13711	11815,19264,14824,22352,67500,16177,21838,19354,12978,12774,14172,12323	Apod,Ptprc,Grn,Vim,Ccar1,Il1r1,Thy1,Rac2,Csf1r,Ccr5,Fgf18,Camk2b
GO:0051249	regulation of lymphocyte activation	0.0411507492832994	-3.19051314343918	312	6	0.0540540540540541	111	13711	22780,19354,19264,12988,21838,16194	Ikzf3,Rac2,Ptprc,Csk,Thy1,Il6ra
GO:0019725	cellular homeostasis	0.041215869576599	-3.18893191289289	660	10	0.0900900900900901	111	13711	17751,23833,19264,73723,72961,12335,21838,14824,19275,12774	Mt3,Cd52,Ptprc,Sh3bgrl3,Slc17a7,Capn3,Thy1,Grn,Ptprn,Ccr5
GO:0032418	lysosome localization	0.0414958898972472	-3.18216089527068	40	2	0.018018018018018	111	13711	12890,17886	Cplx2,Myh9
GO:0030316	osteoclast differentiation	0.0414958898972472	-3.18216089527068	40	2	0.018018018018018	111	13711	14127,12978	Fcer1g,Csf1r
GO:0045824	negative regulation of innate immune response	0.0414958898972472	-3.18216089527068	40	2	0.018018018018018	111	13711	14824,20723	Grn,Serpinb9
GO:0051128	regulation of cellular component organization	0.0417389569750045	-3.17632036626522	2181	25	0.225225225225225	111	13711	22320,110351,22352,12890,64138,232944,67184,12774,12266,13057,101314,15163,12978,17886,19354,23945,21838,14824,11815,15512,12759,70178,12323,14580,72961	Vamp8,Rap1gap,Vim,Cplx2,Ctsz,Mark4,Ndufa13,Ccr5,C3,Cyba,Brk1,Hcls1,Csf1r,Myh9,Rac2,Mgll,Thy1,Grn,Apod,Hspa2,Clu,Abhd17c,Camk2b,Gfap,Slc17a7
GO:0050670	regulation of lymphocyte proliferation	0.0417458278713189	-3.17615576390462	161	4	0.036036036036036	111	13711	16194,19264,19354,22780	Il6ra,Ptprc,Rac2,Ikzf3
GO:0034762	regulation of transmembrane transport	0.0418088447104049	-3.17464736589199	482	8	0.0720720720720721	111	13711	11461,15512,12266,13057,13040,12335,21838,66395	Actb,Hspa2,C3,Cyba,Ctss,Capn3,Thy1,Ahnak
GO:0120032	regulation of plasma membrane bounded cell projection assembly	0.0425452969968831	-3.15718595893443	162	4	0.036036036036036	111	13711	232944,101314,110351,19354	Mark4,Brk1,Rap1gap,Rac2
GO:0051336	regulation of hydrolase activity	0.0425754202740918	-3.15647818110003	948	13	0.117117117117117	111	13711	14824,110351,21838,20305,15512,19264,20716,67184,12266,19186,20723,12323,20732	Grn,Rap1gap,Thy1,Ccl6,Hspa2,Ptprc,Serpina3n,Ndufa13,C3,Psme1,Serpinb9,Camk2b,Spint1
GO:0043069	negative regulation of programmed cell death	0.0429590439707619	-3.14750808296858	758	11	0.0990990990990991	111	13711	14127,15163,12978,17751,21807,67184,12774,20723,12335,12759,14824	Fcer1g,Hcls1,Csf1r,Mt3,Tsc22d1,Ndufa13,Ccr5,Serpinb9,Capn3,Clu,Grn
GO:1901566	organonitrogen compound biosynthetic process	0.0431808973748387	-3.14235707192433	950	13	0.117117117117117	111	13711	20116,270106,217203,16591,67427,70178,19941,223774,16848,67115,20103,57423,114641	Rps8,Rpl13,Tmem106a,Kl,Rps20,Abhd17c,Rpl26,Alg12,Lfng,Rpl14,Rps5,Atp5j2,Rpl31
GO:0032944	regulation of mononuclear cell proliferation	0.0433534177015318	-3.13836973915089	163	4	0.036036036036036	111	13711	19264,16194,22780,19354	Ptprc,Il6ra,Ikzf3,Rac2
GO:0060491	regulation of cell projection assembly	0.0433534177015318	-3.13836973915089	163	4	0.036036036036036	111	13711	19354,232944,110351,101314	Rac2,Mark4,Rap1gap,Brk1
GO:0001763	morphogenesis of a branching structure	0.0433534177015318	-3.13836973915089	163	4	0.036036036036036	111	13711	64138,17313,21420,20732	Ctsz,Mgp,Tfap2c,Spint1
GO:0050679	positive regulation of epithelial cell proliferation	0.0433534177015318	-3.13836973915089	163	4	0.036036036036036	111	13711	76905,14824,13057,19275	Lrg1,Grn,Cyba,Ptprn
GO:0031343	positive regulation of cell killing	0.0433981623537081	-3.13733818085269	41	2	0.018018018018018	111	13711	19264,12774	Ptprc,Ccr5
GO:0051930	regulation of sensory perception of pain	0.0433981623537081	-3.13733818085269	41	2	0.018018018018018	111	13711	23945,13040	Mgll,Ctss
GO:0032963	collagen metabolic process	0.0433981623537081	-3.13733818085269	41	2	0.018018018018018	111	13711	13030,13040	Ctsb,Ctss
GO:0050854	regulation of antigen receptor-mediated signaling pathway	0.0433981623537081	-3.13733818085269	41	2	0.018018018018018	111	13711	21838,19264	Thy1,Ptprc
GO:0120034	positive regulation of plasma membrane bounded cell projection assembly	0.0440289545053226	-3.12290780454925	97	3	0.027027027027027	111	13711	19354,232944,101314	Rac2,Mark4,Brk1
GO:0071840	cellular component organization or biogenesis	0.0440589040660232	-3.12222781158903	4450	45	0.405405405405405	111	13711	12759,15512,72961,14580,12335,12323,19941,22352,20116,20732,67115,19354,64540,101314,12978,15163,19275,12266,22371,12259,19264,13040,14824,23945,21838,11461,14127,19171,66395,286940,14131,22320,110052,20525,20103,17751,17886,12774,17313,67184,12260,13057,242667,232944,12988	Clu,Hspa2,Slc17a7,Gfap,Capn3,Camk2b,Rpl26,Vim,Rps8,Spint1,Rpl14,Rac2,Tspan4,Brk1,Csf1r,Hcls1,Ptprn,C3,Vwf,C1qa,Ptprc,Ctss,Grn,Mgll,Thy1,Actb,Fcer1g,Psmb10,Ahnak,Flnb,Fcgr3,Vamp8,Dek,Slc2a1,Rps5,Mt3,Myh9,Ccr5,Mgp,Ndufa13,C1qb,Cyba,Dlgap3,Mark4,Csk
GO:0045861	negative regulation of proteolysis	0.0440761913283937	-3.12183552149132	238	5	0.045045045045045	111	13711	20716,64138,20732,12266,20723	Serpina3n,Ctsz,Spint1,C3,Serpinb9
GO:0060548	negative regulation of cell death	0.0449539119836853	-3.10211749218095	859	12	0.108108108108108	111	13711	12759,14127,17751,15163,12978,14824,12774,67184,21807,12335,13030,20723	Clu,Fcer1g,Mt3,Hcls1,Csf1r,Grn,Ccr5,Ndufa13,Tsc22d1,Capn3,Ctsb,Serpinb9
GO:0043030	regulation of macrophage activation	0.0453324443370959	-3.0937322923176	42	2	0.018018018018018	111	13711	14824,12259	Grn,C1qa
GO:0051931	regulation of sensory perception	0.0453324443370959	-3.0937322923176	42	2	0.018018018018018	111	13711	23945,13040	Mgll,Ctss
GO:0003002	regionalization	0.0454072058911687	-3.09208446645974	240	5	0.045045045045045	111	13711	12266,68713,16848,79362,12259	C3,Ifitm1,Lfng,Bhlhe41,C1qa
GO:2000377	regulation of reactive oxygen species metabolic process	0.045829671000644	-3.08282355917672	166	4	0.036036036036036	111	13711	16409,12759,217203,13057	Itgam,Clu,Tmem106a,Cyba
GO:0051270	regulation of cellular component movement	0.0462908591676758	-3.07281076356517	863	12	0.108108108108108	111	13711	12978,19354,12323,14172,12774,19264,11815,21838,16177,22352,67500,14824	Csf1r,Rac2,Camk2b,Fgf18,Ccr5,Ptprc,Apod,Thy1,Il1r1,Vim,Ccar1,Grn
GO:0061041	regulation of wound healing	0.0463059275397968	-3.07248530146676	99	3	0.027027027027027	111	13711	17886,12335,14127	Myh9,Capn3,Fcer1g
GO:0002698	negative regulation of immune effector process	0.0463059275397968	-3.07248530146676	99	3	0.027027027027027	111	13711	19264,20723,14824	Ptprc,Serpinb9,Grn
GO:0001505	regulation of neurotransmitter levels	0.0467325513187496	-3.06331432674006	322	6	0.0540540540540541	111	13711	12759,108030,72961,14580,217203,12890	Clu,Lin7a,Slc17a7,Gfap,Tmem106a,Cplx2
GO:0009893	positive regulation of metabolic process	0.046858232816723	-3.06062855859134	2865	31	0.279279279279279	111	13711	21807,19186,12335,14172,20723,16194,16409,22780,67500,217203,14824,16591,12759,15512,19264,67184,21420,12774,12266,19275,13057,12988,17751,15163,12978,17886,22352,20305,19941,14131,21949	Tsc22d1,Psme1,Capn3,Fgf18,Serpinb9,Il6ra,Itgam,Ikzf3,Ccar1,Tmem106a,Grn,Kl,Clu,Hspa2,Ptprc,Ndufa13,Tfap2c,Ccr5,C3,Ptprn,Cyba,Csk,Mt3,Hcls1,Csf1r,Myh9,Vim,Ccl6,Rpl26,Fcgr3,Tnfsf8
GO:0070098	chemokine-mediated signaling pathway	0.0472981032770679	-3.05128508413884	43	2	0.018018018018018	111	13711	12774,20305	Ccr5,Ccl6
GO:0048488	synaptic vesicle endocytosis	0.0472981032770679	-3.05128508413884	43	2	0.018018018018018	111	13711	11461,14824	Actb,Grn
GO:0140238	presynaptic endocytosis	0.0472981032770679	-3.05128508413884	43	2	0.018018018018018	111	13711	14824,11461	Grn,Actb
GO:0014807	regulation of somitogenesis	0.0476100886179393	-3.04471059444706	6	1	0.00900900900900901	111	13711	16848	Lfng
GO:1905906	regulation of amyloid fibril formation	0.0476100886179393	-3.04471059444706	6	1	0.00900900900900901	111	13711	12759	Clu
GO:2000425	regulation of apoptotic cell clearance	0.0476100886179393	-3.04471059444706	6	1	0.00900900900900901	111	13711	12266	C3
GO:0046645	positive regulation of gamma-delta T cell activation	0.0476100886179393	-3.04471059444706	6	1	0.00900900900900901	111	13711	19264	Ptprc
GO:0051133	regulation of NK T cell activation	0.0476100886179393	-3.04471059444706	6	1	0.00900900900900901	111	13711	16194	Il6ra
GO:0043313	regulation of neutrophil degranulation	0.0476100886179393	-3.04471059444706	6	1	0.00900900900900901	111	13711	16409	Itgam
GO:0034137	positive regulation of toll-like receptor 2 signaling pathway	0.0476100886179393	-3.04471059444706	6	1	0.00900900900900901	111	13711	13057	Cyba
GO:2000659	regulation of interleukin-1-mediated signaling pathway	0.0476100886179393	-3.04471059444706	6	1	0.00900900900900901	111	13711	16177	Il1r1
GO:0002283	neutrophil activation involved in immune response	0.0476100886179393	-3.04471059444706	6	1	0.00900900900900901	111	13711	14127	Fcer1g
GO:0090261	positive regulation of inclusion body assembly	0.0476100886179393	-3.04471059444706	6	1	0.00900900900900901	111	13711	12759	Clu
GO:2000427	positive regulation of apoptotic cell clearance	0.0476100886179393	-3.04471059444706	6	1	0.00900900900900901	111	13711	12266	C3
GO:0016127	sterol catabolic process	0.0476100886179393	-3.04471059444706	6	1	0.00900900900900901	111	13711	17751	Mt3
GO:0043374	CD8-positive, alpha-beta T cell differentiation	0.0476100886179393	-3.04471059444706	6	1	0.00900900900900901	111	13711	21949	Tnfsf8
GO:0032534	regulation of microvillus assembly	0.0476100886179393	-3.04471059444706	6	1	0.00900900900900901	111	13711	110351	Rap1gap
GO:0070314	G1 to G0 transition	0.0476100886179393	-3.04471059444706	6	1	0.00900900900900901	111	13711	12335	Capn3
GO:0060179	male mating behavior	0.0476100886179393	-3.04471059444706	6	1	0.00900900900900901	111	13711	14824	Grn
GO:1903979	negative regulation of microglial cell activation	0.0476100886179393	-3.04471059444706	6	1	0.00900900900900901	111	13711	14824	Grn
GO:0060369	positive regulation of Fc receptor mediated stimulatory signaling pathway	0.0476100886179393	-3.04471059444706	6	1	0.00900900900900901	111	13711	19264	Ptprc
GO:0045588	positive regulation of gamma-delta T cell differentiation	0.0476100886179393	-3.04471059444706	6	1	0.00900900900900901	111	13711	19264	Ptprc
GO:0050665	hydrogen peroxide biosynthetic process	0.0476100886179393	-3.04471059444706	6	1	0.00900900900900901	111	13711	13057	Cyba
GO:0051712	positive regulation of killing of cells of other organism	0.0476100886179393	-3.04471059444706	6	1	0.00900900900900901	111	13711	12774	Ccr5
GO:0010046	response to mycotoxin	0.0476100886179393	-3.04471059444706	6	1	0.00900900900900901	111	13711	11461	Actb
GO:2001198	regulation of dendritic cell differentiation	0.0476100886179393	-3.04471059444706	6	1	0.00900900900900901	111	13711	66058	Tmem176a
GO:0051601	exocyst localization	0.0476100886179393	-3.04471059444706	6	1	0.00900900900900901	111	13711	74190	Exoc3l4
GO:0006707	cholesterol catabolic process	0.0476100886179393	-3.04471059444706	6	1	0.00900900900900901	111	13711	17751	Mt3
GO:0002467	germinal center formation	0.0476100886179393	-3.04471059444706	6	1	0.00900900900900901	111	13711	239743	Klhl6
GO:0010989	negative regulation of low-density lipoprotein particle clearance	0.0476100886179393	-3.04471059444706	6	1	0.00900900900900901	111	13711	12988	Csk
GO:0042421	norepinephrine biosynthetic process	0.0476100886179393	-3.04471059444706	6	1	0.00900900900900901	111	13711	16591	Kl
GO:0140052	cellular response to oxidised low-density lipoprotein particle stimulus	0.0476100886179393	-3.04471059444706	6	1	0.00900900900900901	111	13711	12514	Cd68
GO:1903334	positive regulation of protein folding	0.0476100886179393	-3.04471059444706	6	1	0.00900900900900901	111	13711	14824	Grn
GO:0061687	detoxification of inorganic compound	0.0476100886179393	-3.04471059444706	6	1	0.00900900900900901	111	13711	17751	Mt3
GO:0002576	platelet degranulation	0.0476100886179393	-3.04471059444706	6	1	0.00900900900900901	111	13711	14127	Fcer1g
GO:0070120	ciliary neurotrophic factor-mediated signaling pathway	0.0476100886179393	-3.04471059444706	6	1	0.00900900900900901	111	13711	16194	Il6ra
GO:2000298	regulation of Rho-dependent protein serine/threonine kinase activity	0.0476100886179393	-3.04471059444706	6	1	0.00900900900900901	111	13711	21838	Thy1
GO:0051345	positive regulation of hydrolase activity	0.0476177238996633	-3.04455023621687	585	9	0.0810810810810811	111	13711	67184,14824,110351,19186,12323,21838,20305,15512,19264	Ndufa13,Grn,Rap1gap,Psme1,Camk2b,Thy1,Ccl6,Hspa2,Ptprc
GO:0051171	regulation of nitrogen compound metabolic process	0.0483202955775416	-3.0299036082894	4126	42	0.378378378378378	111	13711	22780,217203,14824,67500,21838,16591,52897,12759,19264,15512,11815,21807,14580,16194,66395,20723,19186,12335,14172,79362,11461,22352,110052,64138,20305,14131,21949,19941,330301,21420,67184,20716,12266,19275,12988,19025,19354,20732,12978,15163,17886,17751	Ikzf3,Tmem106a,Grn,Ccar1,Thy1,Kl,Rbfox3,Clu,Ptprc,Hspa2,Apod,Tsc22d1,Gfap,Il6ra,Ahnak,Serpinb9,Psme1,Capn3,Fgf18,Bhlhe41,Actb,Vim,Dek,Ctsz,Ccl6,Fcgr3,Tnfsf8,Rpl26,Zfp786,Tfap2c,Ndufa13,Serpina3n,C3,Ptprn,Csk,Ctsa,Rac2,Spint1,Csf1r,Hcls1,Myh9,Mt3
GO:0070663	regulation of leukocyte proliferation	0.0483836867631585	-3.02859257242175	169	4	0.036036036036036	111	13711	16194,19264,22780,19354	Il6ra,Ptprc,Ikzf3,Rac2
GO:0051272	positive regulation of cellular component movement	0.0485241270699677	-3.02569413937341	497	8	0.0720720720720721	111	13711	19354,12978,19264,14824,67500,21838,16177,14172	Rac2,Csf1r,Ptprc,Grn,Ccar1,Thy1,Il1r1,Fgf18
GO:0022900	electron transport chain	0.0486402784632467	-3.0233033163561	101	3	0.027027027027027	111	13711	73723,12857,13057	Sh3bgrl3,Cox4i1,Cyba
GO:0002700	regulation of production of molecular mediator of immune response	0.0486402784632467	-3.0233033163561	101	3	0.027027027027027	111	13711	19264,16177,14127	Ptprc,Il1r1,Fcer1g
GO:0010604	positive regulation of macromolecule metabolic process	0.0488581212029058	-3.01883466655446	2653	29	0.261261261261261	111	13711	15163,12978,17886,17751,12988,67184,12774,21420,12266,19275,14131,21949,19941,20305,22352,20723,16194,19186,12335,14172,21807,19264,15512,12759,16591,22780,14824,217203,67500	Hcls1,Csf1r,Myh9,Mt3,Csk,Ndufa13,Ccr5,Tfap2c,C3,Ptprn,Fcgr3,Tnfsf8,Rpl26,Ccl6,Vim,Serpinb9,Il6ra,Psme1,Capn3,Fgf18,Tsc22d1,Ptprc,Hspa2,Clu,Kl,Ikzf3,Grn,Tmem106a,Ccar1
GO:0031325	positive regulation of cellular metabolic process	0.0490643467201137	-3.0146226439927	2654	29	0.261261261261261	111	13711	21807,16194,12335,19186,14172,16409,14824,217203,67500,22780,16591,12759,19264,15512,13057,19275,12266,21420,67184,12988,17886,12978,15163,17751,22352,20305,21949,14131,19941	Tsc22d1,Il6ra,Capn3,Psme1,Fgf18,Itgam,Grn,Tmem106a,Ccar1,Ikzf3,Kl,Clu,Ptprc,Hspa2,Cyba,Ptprn,C3,Tfap2c,Ndufa13,Csk,Myh9,Csf1r,Hcls1,Mt3,Vim,Ccl6,Tnfsf8,Fcgr3,Rpl26
GO:0043901	negative regulation of multi-organism process	0.0492522815336874	-3.01079958687993	170	4	0.036036036036036	111	13711	68713,14824,20723,107373	Ifitm1,Grn,Serpinb9,Fam111a
GO:1905475	regulation of protein localization to membrane	0.0492522815336874	-3.01079958687993	170	4	0.036036036036036	111	13711	22320,12323,12988,11461	Vamp8,Camk2b,Csk,Actb
GO:0010712	regulation of collagen metabolic process	0.0492945145878802	-3.00994247008993	44	2	0.018018018018018	111	13711	16194,22352	Il6ra,Vim
GO:2000177	regulation of neural precursor cell proliferation	0.049828811497205	-2.99916191812308	102	3	0.027027027027027	111	13711	12774,64138,20732	Ccr5,Ctsz,Spint1
GO:0006909	phagocytosis	0.049828811497205	-2.99916191812308	102	3	0.027027027027027	111	13711	17886,14131,14127	Myh9,Fcgr3,Fcer1g
GO:0061024	membrane organization	0.0499472642874882	-2.99678754440671	500	8	0.0720720720720721	111	13711	14127,12759,67184,19264,17886,14131,17751,22320	Fcer1g,Clu,Ndufa13,Ptprc,Myh9,Fcgr3,Mt3,Vamp8
GO:0043903	regulation of symbiosis, encompassing mutualism through parasitism	0.0510153128557192	-2.97562943925152	172	4	0.036036036036036	111	13711	107373,12978,12774,68713	Fam111a,Csf1r,Ccr5,Ifitm1
GO:0050830	defense response to Gram-positive bacterium	0.0513210615764545	-2.969654054015	45	2	0.018018018018018	111	13711	21949,17476	Tnfsf8,Mpeg1
GO:0045071	negative regulation of viral genome replication	0.0513210615764545	-2.969654054015	45	2	0.018018018018018	111	13711	68713,107373	Ifitm1,Fam111a
GO:0035456	response to interferon-beta	0.0513210615764545	-2.969654054015	45	2	0.018018018018018	111	13711	67184,68713	Ndufa13,Ifitm1
GO:0015696	ammonium transport	0.0513210615764545	-2.969654054015	45	2	0.018018018018018	111	13711	14131,14127	Fcgr3,Fcer1g
GO:0010524	positive regulation of calcium ion transport into cytosol	0.0513210615764545	-2.969654054015	45	2	0.018018018018018	111	13711	12335,21838	Capn3,Thy1
GO:0042325	regulation of phosphorylation	0.0513685645209305	-2.96872887881143	1276	16	0.144144144144144	111	13711	14172,12988,16194,12266,17751,15163,12978,11461,19354,16591,21838,217203,15512,19264,20305,12759	Fgf18,Csk,Il6ra,C3,Mt3,Hcls1,Csf1r,Actb,Rac2,Kl,Thy1,Tmem106a,Hspa2,Ptprc,Ccl6,Clu
GO:0040017	positive regulation of locomotion	0.0518868505162066	-2.95868988283465	504	8	0.0720720720720721	111	13711	14172,16177,21838,67500,14824,19264,12978,19354	Fgf18,Il1r1,Thy1,Ccar1,Grn,Ptprc,Csf1r,Rac2
GO:0046777	protein autophosphorylation	0.0528127418715029	-2.94100279405979	174	4	0.036036036036036	111	13711	12978,12988,21838,12323	Csf1r,Csk,Thy1,Camk2b
GO:1903428	positive regulation of reactive oxygen species biosynthetic process	0.0533771353563012	-2.93037280155816	46	2	0.018018018018018	111	13711	13057,12759	Cyba,Clu
GO:0044344	cellular response to fibroblast growth factor stimulus	0.0533771353563012	-2.93037280155816	46	2	0.018018018018018	111	13711	14172,16591	Fgf18,Kl
GO:0051928	positive regulation of calcium ion transport	0.0534790342983279	-2.92846558416035	105	3	0.027027027027027	111	13711	15512,12335,21838	Hspa2,Capn3,Thy1
GO:0001503	ossification	0.0537243307647897	-2.92388929321259	175	4	0.036036036036036	111	13711	14172,17313,68713,13521	Fgf18,Mgp,Ifitm1,Slc26a2
GO:1905449	regulation of Fc-gamma receptor signaling pathway involved in phagocytosis	0.0553237172323449	-2.89455357935368	7	1	0.00900900900900901	111	13711	19264	Ptprc
GO:1904781	positive regulation of protein localization to centrosome	0.0553237172323449	-2.89455357935368	7	1	0.00900900900900901	111	13711	232944	Mark4
GO:0032635	interleukin-6 production	0.0553237172323449	-2.89455357935368	7	1	0.00900900900900901	111	13711	217203	Tmem106a
GO:0014808	release of sequestered calcium ion into cytosol by sarcoplasmic reticulum	0.0553237172323449	-2.89455357935368	7	1	0.00900900900900901	111	13711	12774	Ccr5
GO:0048539	bone marrow development	0.0553237172323449	-2.89455357935368	7	1	0.00900900900900901	111	13711	19264	Ptprc
GO:0050701	interleukin-1 secretion	0.0553237172323449	-2.89455357935368	7	1	0.00900900900900901	111	13711	217203	Tmem106a
GO:0035425	autocrine signaling	0.0553237172323449	-2.89455357935368	7	1	0.00900900900900901	111	13711	12514	Cd68
GO:0051709	regulation of killing of cells of other organism	0.0553237172323449	-2.89455357935368	7	1	0.00900900900900901	111	13711	12774	Ccr5
GO:0045086	positive regulation of interleukin-2 biosynthetic process	0.0553237172323449	-2.89455357935368	7	1	0.00900900900900901	111	13711	19264	Ptprc
GO:1902255	positive regulation of intrinsic apoptotic signaling pathway by p53 class mediator	0.0553237172323449	-2.89455357935368	7	1	0.00900900900900901	111	13711	19941	Rpl26
GO:0030854	positive regulation of granulocyte differentiation	0.0553237172323449	-2.89455357935368	7	1	0.00900900900900901	111	13711	15163	Hcls1
GO:0019531	oxalate transmembrane transporter activity	0.0553237172323449	-2.89455357935368	7	1	0.00900900900900901	111	13711	13521	Slc26a2
GO:0061133	endopeptidase activator activity	0.0553237172323449	-2.89455357935368	7	1	0.00900900900900901	111	13711	19186	Psme1
GO:0090084	negative regulation of inclusion body assembly	0.0553237172323449	-2.89455357935368	7	1	0.00900900900900901	111	13711	15512	Hspa2
GO:0097501	stress response to metal ion	0.0553237172323449	-2.89455357935368	7	1	0.00900900900900901	111	13711	17751	Mt3
GO:0019054	modulation by virus of host cellular process	0.0553237172323449	-2.89455357935368	7	1	0.00900900900900901	111	13711	12774	Ccr5
GO:1903514	release of sequestered calcium ion into cytosol by endoplasmic reticulum	0.0553237172323449	-2.89455357935368	7	1	0.00900900900900901	111	13711	12774	Ccr5
GO:0036037	CD8-positive, alpha-beta T cell activation	0.0553237172323449	-2.89455357935368	7	1	0.00900900900900901	111	13711	21949	Tnfsf8
GO:0033860	regulation of NAD(P)H oxidase activity	0.0553237172323449	-2.89455357935368	7	1	0.00900900900900901	111	13711	13057	Cyba
GO:0036066	protein O-linked fucosylation	0.0553237172323449	-2.89455357935368	7	1	0.00900900900900901	111	13711	16848	Lfng
GO:0035988	chondrocyte proliferation	0.0553237172323449	-2.89455357935368	7	1	0.00900900900900901	111	13711	14824	Grn
GO:0002604	regulation of dendritic cell antigen processing and presentation	0.0553237172323449	-2.89455357935368	7	1	0.00900900900900901	111	13711	12514	Cd68
GO:0097264	self proteolysis	0.0553237172323449	-2.89455357935368	7	1	0.00900900900900901	111	13711	12335	Capn3
GO:1901894	regulation of ATPase-coupled calcium transmembrane transporter activity	0.0553237172323449	-2.89455357935368	7	1	0.00900900900900901	111	13711	15512	Hspa2
GO:0072126	positive regulation of glomerular mesangial cell proliferation	0.0553237172323449	-2.89455357935368	7	1	0.00900900900900901	111	13711	16194	Il6ra
GO:0019532	oxalate transport	0.0553237172323449	-2.89455357935368	7	1	0.00900900900900901	111	13711	13521	Slc26a2
GO:0010985	negative regulation of lipoprotein particle clearance	0.0553237172323449	-2.89455357935368	7	1	0.00900900900900901	111	13711	12988	Csk
GO:2001222	regulation of neuron migration	0.0554621347696472	-2.89205474747531	47	2	0.018018018018018	111	13711	16177,12323	Il1r1,Camk2b
GO:0032729	positive regulation of interferon-gamma production	0.0554621347696472	-2.89205474747531	47	2	0.018018018018018	111	13711	16194,16177	Il6ra,Il1r1
GO:0051209	release of sequestered calcium ion into cytosol	0.0554621347696472	-2.89205474747531	47	2	0.018018018018018	111	13711	19264,12774	Ptprc,Ccr5
GO:1903828	negative regulation of cellular protein localization	0.0559823300057794	-2.88271917364991	107	3	0.027027027027027	111	13711	70178,11815,12988	Abhd17c,Apod,Csk
GO:0008277	regulation of G protein-coupled receptor signaling pathway	0.0572547018051033	-2.86024551232002	108	3	0.027027027027027	111	13711	23945,12323,12266	Mgll,Camk2b,C3
GO:0045687	positive regulation of glial cell differentiation	0.0575754662960864	-2.85465873437485	48	2	0.018018018018018	111	13711	12259,20732	C1qa,Spint1
GO:0030888	regulation of B cell proliferation	0.0575754662960864	-2.85465873437485	48	2	0.018018018018018	111	13711	19264,22780	Ptprc,Ikzf3
GO:0008643	carbohydrate transport	0.0575754662960864	-2.85465873437485	48	2	0.018018018018018	111	13711	213006,20525	Mfsd4a,Slc2a1
GO:0071774	response to fibroblast growth factor	0.0575754662960864	-2.85465873437485	48	2	0.018018018018018	111	13711	16591,14172	Kl,Fgf18
GO:0061077	chaperone-mediated protein folding	0.0575754662960864	-2.85465873437485	48	2	0.018018018018018	111	13711	15512,12759	Hspa2,Clu
GO:0010332	response to gamma radiation	0.0575754662960864	-2.85465873437485	48	2	0.018018018018018	111	13711	19941,19264	Rpl26,Ptprc
GO:0050769	positive regulation of neurogenesis	0.0579968697780586	-2.84736623923593	516	8	0.0720720720720721	111	13711	12259,20732,12323,16177,12774,14580,22352,14824	C1qa,Spint1,Camk2b,Il1r1,Ccr5,Gfap,Vim,Grn
GO:0048534	hematopoietic or lymphoid organ development	0.0585259106991922	-2.83828570486861	517	8	0.0720720720720721	111	13711	16848,14127,16409,21949,19264,17886,12978,15163	Lfng,Fcer1g,Itgam,Tnfsf8,Ptprc,Myh9,Csf1r,Hcls1
GO:0050777	negative regulation of immune response	0.0585407881187454	-2.83803153489912	109	3	0.027027027027027	111	13711	19264,20723,14824	Ptprc,Serpinb9,Grn
GO:0048513	animal organ development	0.0586627454620283	-2.83595041356133	2256	25	0.225225225225225	111	13711	16409,14127,108030,13030,14172,16194,17069,12759,19264,69539,21838,20732,15163,12978,17886,21420,17313,12260,19275,22371,16848,64138,286940,21949,22352	Itgam,Fcer1g,Lin7a,Ctsb,Fgf18,Il6ra,Ly6e,Clu,Ptprc,Trnp1,Thy1,Spint1,Hcls1,Csf1r,Myh9,Tfap2c,Mgp,C1qb,Ptprn,Vwf,Lfng,Ctsz,Flnb,Tnfsf8,Vim
GO:0031323	regulation of cellular metabolic process	0.0591438222300567	-2.82778313644576	4418	44	0.396396396396396	111	13711	19264,21838,16591,22780,67500,14824,11461,79362,14172,19186,66395,14131,64138,110052,17751,17886,12988,67184,13057,11815,15512,12759,52897,217203,16409,12335,20723,16194,14580,21807,19941,21949,20305,22352,12978,15163,20732,19354,19025,21420,20716,12266,19275,330301	Ptprc,Thy1,Kl,Ikzf3,Ccar1,Grn,Actb,Bhlhe41,Fgf18,Psme1,Ahnak,Fcgr3,Ctsz,Dek,Mt3,Myh9,Csk,Ndufa13,Cyba,Apod,Hspa2,Clu,Rbfox3,Tmem106a,Itgam,Capn3,Serpinb9,Il6ra,Gfap,Tsc22d1,Rpl26,Tnfsf8,Ccl6,Vim,Csf1r,Hcls1,Spint1,Rac2,Ctsa,Tfap2c,Serpina3n,C3,Ptprn,Zfp786
GO:0009966	regulation of signal transduction	0.0591736975323579	-2.82727813426187	2258	25	0.225225225225225	111	13711	110351,76905,16012,20305,19941,67184,12266,13057,16848,12988,17751,12978,15163,217203,16177,23945,21838,16591,12759,11815,19264,12335,14172,16194,12323	Rap1gap,Lrg1,Igfbp6,Ccl6,Rpl26,Ndufa13,C3,Cyba,Lfng,Csk,Mt3,Csf1r,Hcls1,Tmem106a,Il1r1,Mgll,Thy1,Kl,Clu,Apod,Ptprc,Capn3,Fgf18,Il6ra,Camk2b
GO:0051283	negative regulation of sequestering of calcium ion	0.0597165439740869	-2.8181461784799	49	2	0.018018018018018	111	13711	19264,12774	Ptprc,Ccr5
GO:0001910	regulation of leukocyte mediated cytotoxicity	0.0597165439740869	-2.8181461784799	49	2	0.018018018018018	111	13711	20723,19264	Serpinb9,Ptprc
GO:0031401	positive regulation of protein modification process	0.0607460078204599	-2.80105391381035	1001	13	0.117117117117117	111	13711	217203,16591,12759,20305,15512,19264,12266,14172,16194,12988,17751,12978,15163	Tmem106a,Kl,Clu,Ccl6,Hspa2,Ptprc,C3,Fgf18,Il6ra,Csk,Mt3,Csf1r,Hcls1
GO:0002687	positive regulation of leukocyte migration	0.0611537911742726	-2.7943634208268	111	3	0.027027027027027	111	13711	16177,21838,19354	Il1r1,Thy1,Rac2
GO:0005200	structural constituent of cytoskeleton	0.0618847893269299	-2.78248085926306	50	2	0.018018018018018	111	13711	22352,14580	Vim,Gfap
GO:0050732	negative regulation of peptidyl-tyrosine phosphorylation	0.0618847893269299	-2.78248085926306	50	2	0.018018018018018	111	13711	19264,21838	Ptprc,Thy1
GO:0042108	positive regulation of cytokine biosynthetic process	0.0618847893269299	-2.78248085926306	50	2	0.018018018018018	111	13711	14131,19264	Fcgr3,Ptprc
GO:0002763	positive regulation of myeloid leukocyte differentiation	0.0618847893269299	-2.78248085926306	50	2	0.018018018018018	111	13711	12978,15163	Csf1r,Hcls1
GO:0032722	positive regulation of chemokine production	0.0618847893269299	-2.78248085926306	50	2	0.018018018018018	111	13711	12978,16194	Csf1r,Il6ra
GO:0022603	regulation of anatomical structure morphogenesis	0.062858643738863	-2.76686682374648	907	12	0.108108108108108	111	13711	12323,14172,16848,12266,12774,17886,12978,21838,76905,23945,14824,22352	Camk2b,Fgf18,Lfng,C3,Ccr5,Myh9,Csf1r,Thy1,Lrg1,Mgll,Grn,Vim
GO:0048149	behavioral response to ethanol	0.062975429679194	-2.76501063375453	8	1	0.00900900900900901	111	13711	11522	Adh1
GO:0010624	regulation of Schwann cell proliferation	0.062975429679194	-2.76501063375453	8	1	0.00900900900900901	111	13711	14580	Gfap
GO:0045217	cell-cell junction maintenance	0.062975429679194	-2.76501063375453	8	1	0.00900900900900901	111	13711	12978	Csf1r
GO:1901724	positive regulation of cell proliferation involved in kidney development	0.062975429679194	-2.76501063375453	8	1	0.00900900900900901	111	13711	16194	Il6ra
GO:0045586	regulation of gamma-delta T cell differentiation	0.062975429679194	-2.76501063375453	8	1	0.00900900900900901	111	13711	19264	Ptprc
GO:1900147	regulation of Schwann cell migration	0.062975429679194	-2.76501063375453	8	1	0.00900900900900901	111	13711	22352	Vim
GO:0015075	ion transmembrane transporter activity	0.062975429679194	-2.76501063375453	8	1	0.00900900900900901	111	13711	20200	S100a6
GO:0002923	regulation of humoral immune response mediated by circulating immunoglobulin	0.062975429679194	-2.76501063375453	8	1	0.00900900900900901	111	13711	19264	Ptprc
GO:0050798	activated T cell proliferation	0.062975429679194	-2.76501063375453	8	1	0.00900900900900901	111	13711	16409	Itgam
GO:0098700	neurotransmitter loading into synaptic vesicle	0.062975429679194	-2.76501063375453	8	1	0.00900900900900901	111	13711	72961	Slc17a7
GO:0010944	negative regulation of transcription by competitive promoter binding	0.062975429679194	-2.76501063375453	8	1	0.00900900900900901	111	13711	79362	Bhlhe41
GO:0032429	regulation of phospholipase A2 activity	0.062975429679194	-2.76501063375453	8	1	0.00900900900900901	111	13711	12323	Camk2b
GO:0002016	regulation of blood volume by renin-angiotensin	0.062975429679194	-2.76501063375453	8	1	0.00900900900900901	111	13711	13057	Cyba
GO:0060670	branching involved in labyrinthine layer morphogenesis	0.062975429679194	-2.76501063375453	8	1	0.00900900900900901	111	13711	20732	Spint1
GO:0045199	maintenance of epithelial cell apical/basal polarity	0.062975429679194	-2.76501063375453	8	1	0.00900900900900901	111	13711	108030	Lin7a
GO:0046643	regulation of gamma-delta T cell activation	0.062975429679194	-2.76501063375453	8	1	0.00900900900900901	111	13711	19264	Ptprc
GO:0046549	retinal cone cell development	0.062975429679194	-2.76501063375453	8	1	0.00900900900900901	111	13711	21838	Thy1
GO:0061888	regulation of astrocyte activation	0.062975429679194	-2.76501063375453	8	1	0.00900900900900901	111	13711	12259	C1qa
GO:0033234	negative regulation of protein sumoylation	0.062975429679194	-2.76501063375453	8	1	0.00900900900900901	111	13711	12335	Capn3
GO:0042670	retinal cone cell differentiation	0.062975429679194	-2.76501063375453	8	1	0.00900900900900901	111	13711	21838	Thy1
GO:0051818	disruption of cells of other organism involved in symbiotic interaction	0.062975429679194	-2.76501063375453	8	1	0.00900900900900901	111	13711	12774	Ccr5
GO:0045346	regulation of MHC class II biosynthetic process	0.062975429679194	-2.76501063375453	8	1	0.00900900900900901	111	13711	217203	Tmem106a
GO:0031622	positive regulation of fever generation	0.062975429679194	-2.76501063375453	8	1	0.00900900900900901	111	13711	12774	Ccr5
GO:0035773	insulin secretion involved in cellular response to glucose stimulus	0.062975429679194	-2.76501063375453	8	1	0.00900900900900901	111	13711	19275	Ptprn
GO:2000601	positive regulation of Arp2/3 complex-mediated actin nucleation	0.062975429679194	-2.76501063375453	8	1	0.00900900900900901	111	13711	101314	Brk1
GO:0006977	DNA damage response, signal transduction by p53 class mediator resulting in cell cycle arrest	0.062975429679194	-2.76501063375453	8	1	0.00900900900900901	111	13711	19941	Rpl26
GO:2000391	positive regulation of neutrophil extravasation	0.062975429679194	-2.76501063375453	8	1	0.00900900900900901	111	13711	16177	Il1r1
GO:1903980	positive regulation of microglial cell activation	0.062975429679194	-2.76501063375453	8	1	0.00900900900900901	111	13711	12259	C1qa
GO:2000402	negative regulation of lymphocyte migration	0.062975429679194	-2.76501063375453	8	1	0.00900900900900901	111	13711	11815	Apod
GO:0060753	regulation of mast cell chemotaxis	0.062975429679194	-2.76501063375453	8	1	0.00900900900900901	111	13711	19354	Rac2
GO:1905247	positive regulation of aspartic-type peptidase activity	0.062975429679194	-2.76501063375453	8	1	0.00900900900900901	111	13711	14824	Grn
GO:0035634	response to stilbenoid	0.062975429679194	-2.76501063375453	8	1	0.00900900900900901	111	13711	20210	Saa3
GO:0051883	killing of cells in other organism involved in symbiotic interaction	0.062975429679194	-2.76501063375453	8	1	0.00900900900900901	111	13711	12774	Ccr5
GO:2000109	regulation of macrophage apoptotic process	0.062975429679194	-2.76501063375453	8	1	0.00900900900900901	111	13711	12774	Ccr5
GO:1902947	regulation of tau-protein kinase activity	0.062975429679194	-2.76501063375453	8	1	0.00900900900900901	111	13711	12759	Clu
GO:2000389	regulation of neutrophil extravasation	0.062975429679194	-2.76501063375453	8	1	0.00900900900900901	111	13711	16177	Il1r1
GO:0045859	regulation of protein kinase activity	0.0630124760587411	-2.76442253951806	618	9	0.0810810810810811	111	13711	21838,12988,16194,14172,19354,11461,12759,19264,12978	Thy1,Csk,Il6ra,Fgf18,Rac2,Actb,Clu,Ptprc,Csf1r
GO:0052548	regulation of endopeptidase activity	0.0632524353685341	-2.76062164826542	264	5	0.045045045045045	111	13711	12266,20716,67184,20723,19186	C3,Serpina3n,Ndufa13,Serpinb9,Psme1
GO:0071695	anatomical structure maturation	0.0638206990388872	-2.75167770490329	113	3	0.027027027027027	111	13711	12266,243914,12259	C3,Lgi4,C1qa
GO:0036465	synaptic vesicle recycling	0.0640796312657907	-2.74762873051776	51	2	0.018018018018018	111	13711	14824,11461	Grn,Actb
GO:0006835	dicarboxylic acid transport	0.0640796312657907	-2.74762873051776	51	2	0.018018018018018	111	13711	13521,72961	Slc26a2,Slc17a7
GO:0030216	keratinocyte differentiation	0.0640796312657907	-2.74762873051776	51	2	0.018018018018018	111	13711	21420,286940	Tfap2c,Flnb
GO:0007010	cytoskeleton organization	0.0641160575022186	-2.74706043937227	910	12	0.108108108108108	111	13711	15163,286940,17886,101314,19354,11461,12323,21838,232944,12335,14580,22352	Hcls1,Flnb,Myh9,Brk1,Rac2,Actb,Camk2b,Thy1,Mark4,Capn3,Gfap,Vim
GO:0031668	cellular response to extracellular stimulus	0.0643142817270659	-2.74397356156069	186	4	0.036036036036036	111	13711	12514,19264,16828,20525	Cd68,Ptprc,Ldha,Slc2a1
GO:0043270	positive regulation of ion transport	0.0648957953767932	-2.73497244355273	266	5	0.045045045045045	111	13711	21838,15512,12335,22320,13040	Thy1,Hspa2,Capn3,Vamp8,Ctss
GO:0042113	B cell activation	0.0651741613617575	-2.73069218672894	114	3	0.027027027027027	111	13711	16848,22780,19264	Lfng,Ikzf3,Ptprc
GO:1902531	regulation of intracellular signal transduction	0.0658185011260776	-2.7208543080435	1320	16	0.144144144144144	111	13711	67184,12266,12335,14172,16194,12988,17751,15163,12978,217203,110351,16591,12759,20305,19941,19264	Ndufa13,C3,Capn3,Fgf18,Il6ra,Csk,Mt3,Hcls1,Csf1r,Tmem106a,Rap1gap,Kl,Clu,Ccl6,Rpl26,Ptprc
GO:0016999	antibiotic metabolic process	0.0663005060220778	-2.71355774951058	52	2	0.018018018018018	111	13711	13057,11522	Cyba,Adh1
GO:0001756	somitogenesis	0.0663005060220778	-2.71355774951058	52	2	0.018018018018018	111	13711	16848,68713	Lfng,Ifitm1
GO:0070613	regulation of protein processing	0.0663005060220778	-2.71355774951058	52	2	0.018018018018018	111	13711	64138,17886	Ctsz,Myh9
GO:0046635	positive regulation of alpha-beta T cell activation	0.0663005060220778	-2.71355774951058	52	2	0.018018018018018	111	13711	16194,19264	Il6ra,Ptprc
GO:0010646	regulation of cell communication	0.0663808292439504	-2.71234698039186	2617	28	0.252252252252252	111	13711	16591,21838,23945,16177,217203,19264,11815,12759,12323,16194,12335,14172,14580,76905,110351,22320,12890,19941,20305,16012,12988,16848,13057,12266,67184,15163,12978,17751	Kl,Thy1,Mgll,Il1r1,Tmem106a,Ptprc,Apod,Clu,Camk2b,Il6ra,Capn3,Fgf18,Gfap,Lrg1,Rap1gap,Vamp8,Cplx2,Rpl26,Ccl6,Igfbp6,Csk,Lfng,Cyba,C3,Ndufa13,Hcls1,Csf1r,Mt3
GO:0030098	lymphocyte differentiation	0.0673797239475659	-2.69741113796128	189	4	0.036036036036036	111	13711	21949,19264,16848,14127	Tnfsf8,Ptprc,Lfng,Fcer1g
GO:0009653	anatomical structure morphogenesis	0.0673912267272114	-2.69724043678842	1746	20	0.18018018018018	111	13711	21838,69539,239743,286940,64138,12759,17069,12323,12335,14172,16848,21420,17313,12978,17886,19171,68713,19354,20732,11461	Thy1,Trnp1,Klhl6,Flnb,Ctsz,Clu,Ly6e,Camk2b,Capn3,Fgf18,Lfng,Tfap2c,Mgp,Csf1r,Myh9,Psmb10,Ifitm1,Rac2,Spint1,Actb
GO:0040011	locomotion	0.0679887272029048	-2.68841336397633	919	12	0.108108108108108	111	13711	20210,12774,101314,12978,17886,16409,11461,14127,19354,14131,19264,20305	Saa3,Ccr5,Brk1,Csf1r,Myh9,Itgam,Actb,Fcer1g,Rac2,Fcgr3,Ptprc,Ccl6
GO:0051480	regulation of cytosolic calcium ion concentration	0.0682543480986252	-2.6845141385416	270	5	0.045045045045045	111	13711	12335,19264,21838,23833,12774	Capn3,Ptprc,Thy1,Cd52,Ccr5
GO:0050770	regulation of axonogenesis	0.0684182312322463	-2.68211595138557	190	4	0.036036036036036	111	13711	22352,12774,23945,21838	Vim,Ccr5,Mgll,Thy1
GO:0030414	peptidase inhibitor activity	0.0685468570656797	-2.68023772281148	53	2	0.018018018018018	111	13711	20716,20732	Serpina3n,Spint1
GO:1903036	positive regulation of response to wounding	0.0685468570656797	-2.68023772281148	53	2	0.018018018018018	111	13711	12335,14824	Capn3,Grn
GO:0030072	peptide hormone secretion	0.0685468570656797	-2.68023772281148	53	2	0.018018018018018	111	13711	17202,19275	Mc4r,Ptprn
GO:1990868	response to chemokine	0.0685468570656797	-2.68023772281148	53	2	0.018018018018018	111	13711	20305,12774	Ccl6,Ccr5
GO:1990869	cellular response to chemokine	0.0685468570656797	-2.68023772281148	53	2	0.018018018018018	111	13711	20305,12774	Ccl6,Ccr5
GO:0007267	cell-cell signaling	0.0687806349582012	-2.67683304229337	629	9	0.0810810810810811	111	13711	72961,108030,12514,21838,12890,12774,19275,12266,17202	Slc17a7,Lin7a,Cd68,Thy1,Cplx2,Ccr5,Ptprn,C3,Mc4r
GO:0043933	protein-containing complex subunit organization	0.0690870875669098	-2.67238743156144	1329	16	0.144144144144144	111	13711	101314,17886,15163,14127,64540,20103,12335,66395,13057,67184,17313,22371,242667,12759,22320,20525	Brk1,Myh9,Hcls1,Fcer1g,Tspan4,Rps5,Capn3,Ahnak,Cyba,Ndufa13,Mgp,Vwf,Dlgap3,Clu,Vamp8,Slc2a1
GO:0023051	regulation of signaling	0.0704069296813482	-2.65346358768865	2632	28	0.252252252252252	111	13711	16012,20305,19941,12890,76905,22320,110351,12978,15163,17751,16848,67184,13057,12266,12988,12759,19264,11815,217203,16591,21838,16177,23945,14580,16194,12323,14172,12335	Igfbp6,Ccl6,Rpl26,Cplx2,Lrg1,Vamp8,Rap1gap,Csf1r,Hcls1,Mt3,Lfng,Ndufa13,Cyba,C3,Csk,Clu,Ptprc,Apod,Tmem106a,Kl,Thy1,Il1r1,Mgll,Gfap,Il6ra,Camk2b,Fgf18,Capn3
GO:0048733	sebaceous gland development	0.0705657184710956	-2.65121082647601	9	1	0.00900900900900901	111	13711	21420	Tfap2c
GO:0001977	renal system process involved in regulation of blood volume	0.0705657184710956	-2.65121082647601	9	1	0.00900900900900901	111	13711	13057	Cyba
GO:0150078	positive regulation of neuroinflammatory response	0.0705657184710956	-2.65121082647601	9	1	0.00900900900900901	111	13711	12259	C1qa
GO:0045059	positive thymic T cell selection	0.0705657184710956	-2.65121082647601	9	1	0.00900900900900901	111	13711	19264	Ptprc
GO:0071257	cellular response to electrical stimulus	0.0705657184710956	-2.65121082647601	9	1	0.00900900900900901	111	13711	11461	Actb
GO:0019887	protein kinase regulator activity	0.0705657184710956	-2.65121082647601	9	1	0.00900900900900901	111	13711	19354	Rac2
GO:0002315	marginal zone B cell differentiation	0.0705657184710956	-2.65121082647601	9	1	0.00900900900900901	111	13711	16848	Lfng
GO:0070257	positive regulation of mucus secretion	0.0705657184710956	-2.65121082647601	9	1	0.00900900900900901	111	13711	13057	Cyba
GO:1902231	positive regulation of intrinsic apoptotic signaling pathway in response to DNA damage	0.0705657184710956	-2.65121082647601	9	1	0.00900900900900901	111	13711	19941	Rpl26
GO:0035090	maintenance of apical/basal cell polarity	0.0705657184710956	-2.65121082647601	9	1	0.00900900900900901	111	13711	108030	Lin7a
GO:0042573	retinoic acid metabolic process	0.0705657184710956	-2.65121082647601	9	1	0.00900900900900901	111	13711	11522	Adh1
GO:1902400	intracellular signal transduction involved in G1 DNA damage checkpoint	0.0705657184710956	-2.65121082647601	9	1	0.00900900900900901	111	13711	19941	Rpl26
GO:0002084	protein depalmitoylation	0.0705657184710956	-2.65121082647601	9	1	0.00900900900900901	111	13711	70178	Abhd17c
GO:0051938	L-glutamate import	0.0705657184710956	-2.65121082647601	9	1	0.00900900900900901	111	13711	72961	Slc17a7
GO:0072431	signal transduction involved in mitotic G1 DNA damage checkpoint	0.0705657184710956	-2.65121082647601	9	1	0.00900900900900901	111	13711	19941	Rpl26
GO:0071472	cellular response to salt stress	0.0705657184710956	-2.65121082647601	9	1	0.00900900900900901	111	13711	12335	Capn3
GO:0031620	regulation of fever generation	0.0705657184710956	-2.65121082647601	9	1	0.00900900900900901	111	13711	12774	Ccr5
GO:0002024	diet induced thermogenesis	0.0705657184710956	-2.65121082647601	9	1	0.00900900900900901	111	13711	17202	Mc4r
GO:0090129	positive regulation of synapse maturation	0.0705657184710956	-2.65121082647601	9	1	0.00900900900900901	111	13711	12323	Camk2b
GO:0034135	regulation of toll-like receptor 2 signaling pathway	0.0705657184710956	-2.65121082647601	9	1	0.00900900900900901	111	13711	13057	Cyba
GO:0006123	mitochondrial electron transport, cytochrome c to oxygen	0.0705657184710956	-2.65121082647601	9	1	0.00900900900900901	111	13711	12857	Cox4i1
GO:0042554	superoxide anion generation	0.0705657184710956	-2.65121082647601	9	1	0.00900900900900901	111	13711	13057	Cyba
GO:0019646	aerobic electron transport chain	0.0705657184710956	-2.65121082647601	9	1	0.00900900900900901	111	13711	12857	Cox4i1
GO:0071225	cellular response to muramyl dipeptide	0.0705657184710956	-2.65121082647601	9	1	0.00900900900900901	111	13711	22352	Vim
GO:0048304	positive regulation of isotype switching to IgG isotypes	0.0705657184710956	-2.65121082647601	9	1	0.00900900900900901	111	13711	19264	Ptprc
GO:0015106	bicarbonate transmembrane transporter activity	0.0705657184710956	-2.65121082647601	9	1	0.00900900900900901	111	13711	13521	Slc26a2
GO:0042996	regulation of Golgi to plasma membrane protein transport	0.0705657184710956	-2.65121082647601	9	1	0.00900900900900901	111	13711	12988	Csk
GO:0001553	luteinization	0.0705657184710956	-2.65121082647601	9	1	0.00900900900900901	111	13711	19275	Ptprn
GO:0031630	regulation of synaptic vesicle fusion to presynaptic active zone membrane	0.0705657184710956	-2.65121082647601	9	1	0.00900900900900901	111	13711	12890	Cplx2
GO:0090186	regulation of pancreatic juice secretion	0.0705657184710956	-2.65121082647601	9	1	0.00900900900900901	111	13711	22320	Vamp8
GO:0046184	aldehyde biosynthetic process	0.0705657184710956	-2.65121082647601	9	1	0.00900900900900901	111	13711	11522	Adh1
GO:0072124	regulation of glomerular mesangial cell proliferation	0.0705657184710956	-2.65121082647601	9	1	0.00900900900900901	111	13711	16194	Il6ra
GO:0003093	regulation of glomerular filtration	0.0705657184710956	-2.65121082647601	9	1	0.00900900900900901	111	13711	13057	Cyba
GO:0007042	lysosomal lumen acidification	0.0705657184710956	-2.65121082647601	9	1	0.00900900900900901	111	13711	14824	Grn
GO:0001890	placenta development	0.0707194120420776	-2.64903517457196	118	3	0.027027027027027	111	13711	13030,22371,20732	Ctsb,Vwf,Spint1
GO:0048260	positive regulation of receptor-mediated endocytosis	0.0708181350211287	-2.64764016671561	54	2	0.018018018018018	111	13711	12759,12266	Clu,C3
GO:0002181	cytoplasmic translation	0.0708181350211287	-2.64764016671561	54	2	0.018018018018018	111	13711	19941,114641	Rpl26,Rpl31
GO:1903317	regulation of protein maturation	0.0708181350211287	-2.64764016671561	54	2	0.018018018018018	111	13711	64138,17886	Ctsz,Myh9
GO:0051173	positive regulation of nitrogen compound metabolic process	0.0716587952323286	-2.63583937952228	2525	27	0.243243243243243	111	13711	15163,12978,17886,17751,67184,21420,19275,12266,12988,20305,14131,21949,19941,22352,21807,16194,14172,19186,12335,12759,19264,15512,22780,14824,217203,67500,16591	Hcls1,Csf1r,Myh9,Mt3,Ndufa13,Tfap2c,Ptprn,C3,Csk,Ccl6,Fcgr3,Tnfsf8,Rpl26,Vim,Tsc22d1,Il6ra,Fgf18,Psme1,Capn3,Clu,Ptprc,Hspa2,Ikzf3,Grn,Tmem106a,Ccar1,Kl
GO:0055080	cation homeostasis	0.0721518613071781	-2.62898219635173	541	8	0.0720720720720721	111	13711	12335,16591,21838,12774,14824,17751,19264,23833	Capn3,Kl,Thy1,Ccr5,Grn,Mt3,Ptprc,Cd52
GO:0060255	regulation of macromolecule metabolic process	0.0723684400177375	-2.62598498598466	4362	43	0.387387387387387	111	13711	110052,22352,19941,21949,14131,20305,64138,19025,12988,12266,19275,21420,20716,67184,12774,330301,17751,17886,12978,15163,20732,19354,52897,21838,16591,14824,217203,67500,22780,15512,11815,19264,12759,14172,19186,12335,16194,66395,20723,14580,21807,11461,79362	Dek,Vim,Rpl26,Tnfsf8,Fcgr3,Ccl6,Ctsz,Ctsa,Csk,C3,Ptprn,Tfap2c,Serpina3n,Ndufa13,Ccr5,Zfp786,Mt3,Myh9,Csf1r,Hcls1,Spint1,Rac2,Rbfox3,Thy1,Kl,Grn,Tmem106a,Ccar1,Ikzf3,Hspa2,Apod,Ptprc,Clu,Fgf18,Psme1,Capn3,Il6ra,Ahnak,Serpinb9,Gfap,Tsc22d1,Actb,Bhlhe41
GO:0080090	regulation of primary metabolic process	0.072697140845447	-2.62145322333918	4246	42	0.378378378378378	111	13711	15163,12978,17886,17751,19354,20732,12988,19025,330301,21420,67184,20716,12266,19275,14131,21949,19941,64138,20305,110052,22352,79362,11461,20723,16194,66395,14172,12335,19186,21807,14580,19264,15512,11815,12759,21838,16591,52897,22780,217203,14824,67500	Hcls1,Csf1r,Myh9,Mt3,Rac2,Spint1,Csk,Ctsa,Zfp786,Tfap2c,Ndufa13,Serpina3n,C3,Ptprn,Fcgr3,Tnfsf8,Rpl26,Ctsz,Ccl6,Dek,Vim,Bhlhe41,Actb,Serpinb9,Il6ra,Ahnak,Fgf18,Capn3,Psme1,Tsc22d1,Gfap,Ptprc,Hspa2,Apod,Clu,Thy1,Kl,Rbfox3,Ikzf3,Tmem106a,Grn,Ccar1
GO:0021879	forebrain neuron differentiation	0.0731137975987691	-2.61573818039621	55	2	0.018018018018018	111	13711	21420,12978	Tfap2c,Csf1r
GO:0002709	regulation of T cell mediated immunity	0.0731137975987691	-2.61573818039621	55	2	0.018018018018018	111	13711	19264,16177	Ptprc,Il1r1
GO:0002520	immune system development	0.0733683991869876	-2.61226196485343	543	8	0.0720720720720721	111	13711	14127,16409,19264,21949,17886,15163,12978,16848	Fcer1g,Itgam,Ptprc,Tnfsf8,Myh9,Hcls1,Csf1r,Lfng
GO:1901652	response to peptide	0.0734710697941121	-2.61086355849078	276	5	0.045045045045045	111	13711	22352,17202,20716,12988,16591	Vim,Mc4r,Serpina3n,Csk,Kl
GO:0009306	protein secretion	0.0735696485904926	-2.60952272158203	120	3	0.027027027027027	111	13711	17202,217203,19275	Mc4r,Tmem106a,Ptprn
GO:0035592	establishment of protein localization to extracellular region	0.0735696485904926	-2.60952272158203	120	3	0.027027027027027	111	13711	19275,217203,17202	Ptprn,Tmem106a,Mc4r
GO:1901342	regulation of vasculature development	0.0743613055239088	-2.59881955947951	277	5	0.045045045045045	111	13711	14172,16194,76905,12266,14824	Fgf18,Il6ra,Lrg1,C3,Grn
GO:0042129	regulation of T cell proliferation	0.0750138545691632	-2.59008245491702	121	3	0.027027027027027	111	13711	19264,16194,19354	Ptprc,Il6ra,Rac2
GO:0030100	regulation of endocytosis	0.0759191533890456	-2.57808627609873	197	4	0.036036036036036	111	13711	72961,12266,12759,22320	Slc17a7,C3,Clu,Vamp8
GO:0055074	calcium ion homeostasis	0.0759271485328794	-2.57798097035549	365	6	0.0540540540540541	111	13711	12335,19264,16591,23833,21838,12774	Capn3,Ptprc,Kl,Cd52,Thy1,Ccr5
GO:0019222	regulation of metabolic process	0.076273109638851	-2.57343483218241	4733	46	0.414414414414414	111	13711	52897,17202,217203,11815,15512,12759,20723,16194,12335,21807,14580,16409,22352,21949,19941,20305,19025,330301,19275,12266,21420,20716,15163,12978,19354,20732,21838,16591,14824,67500,22780,19264,66395,14172,19186,79362,11461,110052,14131,64138,12988,13057,12774,67184,17886,17751	Rbfox3,Mc4r,Tmem106a,Apod,Hspa2,Clu,Serpinb9,Il6ra,Capn3,Tsc22d1,Gfap,Itgam,Vim,Tnfsf8,Rpl26,Ccl6,Ctsa,Zfp786,Ptprn,C3,Tfap2c,Serpina3n,Hcls1,Csf1r,Rac2,Spint1,Thy1,Kl,Grn,Ccar1,Ikzf3,Ptprc,Ahnak,Fgf18,Psme1,Bhlhe41,Actb,Dek,Fcgr3,Ctsz,Csk,Cyba,Ccr5,Ndufa13,Myh9,Mt3
GO:0048469	cell maturation	0.0764706628920577	-2.57084810330845	122	3	0.027027027027027	111	13711	243914,12259,12266	Lgi4,C1qa,C3
GO:0010975	regulation of neuron projection development	0.0770932029101396	-2.56274016170068	549	8	0.0720720720720721	111	13711	64138,21838,12323,23945,12774,14824,22352,14580	Ctsz,Thy1,Camk2b,Mgll,Ccr5,Grn,Vim,Gfap
GO:0098771	inorganic ion homeostasis	0.0770932029101396	-2.56274016170068	549	8	0.0720720720720721	111	13711	17751,19264,23833,12335,21838,16591,12774,14824	Mt3,Ptprc,Cd52,Capn3,Thy1,Kl,Ccr5,Grn
GO:0090109	regulation of cell-substrate junction assembly	0.0777761423941097	-2.55392054785746	57	2	0.018018018018018	111	13711	21838,11815	Thy1,Apod
GO:0031016	pancreas development	0.0777761423941097	-2.55392054785746	57	2	0.018018018018018	111	13711	12759,16194	Clu,Il6ra
GO:0097553	calcium ion transmembrane import into cytosol	0.0777761423941097	-2.55392054785746	57	2	0.018018018018018	111	13711	12774,19264	Ccr5,Ptprc
GO:0051893	regulation of focal adhesion assembly	0.0777761423941097	-2.55392054785746	57	2	0.018018018018018	111	13711	11815,21838	Apod,Thy1
GO:0030500	regulation of bone mineralization	0.0777761423941097	-2.55392054785746	57	2	0.018018018018018	111	13711	17313,16591	Mgp,Kl
GO:0016043	cellular component organization	0.0780090810879108	-2.55093003486533	4268	42	0.378378378378378	111	13711	12759,15512,12259,19264,13040,14824,23945,21838,11461,14127,72961,19171,14580,12335,66395,12323,286940,14131,22352,22320,110052,20525,20732,20103,19354,64540,17751,101314,15163,12978,17886,12774,17313,67184,13057,19275,12260,12266,242667,22371,232944,12988	Clu,Hspa2,C1qa,Ptprc,Ctss,Grn,Mgll,Thy1,Actb,Fcer1g,Slc17a7,Psmb10,Gfap,Capn3,Ahnak,Camk2b,Flnb,Fcgr3,Vim,Vamp8,Dek,Slc2a1,Spint1,Rps5,Rac2,Tspan4,Mt3,Brk1,Hcls1,Csf1r,Myh9,Ccr5,Mgp,Ndufa13,Cyba,Ptprn,C1qb,C3,Dlgap3,Vwf,Mark4,Csk
GO:0051937	catecholamine transport	0.078095072235108	-2.54982831970831	10	1	0.00900900900900901	111	13711	17069	Ly6e
GO:0034116	positive regulation of heterotypic cell-cell adhesion	0.078095072235108	-2.54982831970831	10	1	0.00900900900900901	111	13711	21838	Thy1
GO:0098734	macromolecule depalmitoylation	0.078095072235108	-2.54982831970831	10	1	0.00900900900900901	111	13711	70178	Abhd17c
GO:0090193	positive regulation of glomerulus development	0.078095072235108	-2.54982831970831	10	1	0.00900900900900901	111	13711	16194	Il6ra
GO:0032463	negative regulation of protein homooligomerization	0.078095072235108	-2.54982831970831	10	1	0.00900900900900901	111	13711	12759	Clu
GO:0035493	SNARE complex assembly	0.078095072235108	-2.54982831970831	10	1	0.00900900900900901	111	13711	22320	Vamp8
GO:0010642	negative regulation of platelet-derived growth factor receptor signaling pathway	0.078095072235108	-2.54982831970831	10	1	0.00900900900900901	111	13711	11815	Apod
GO:0071294	cellular response to zinc ion	0.078095072235108	-2.54982831970831	10	1	0.00900900900900901	111	13711	17751	Mt3
GO:0032222	regulation of synaptic transmission, cholinergic	0.078095072235108	-2.54982831970831	10	1	0.00900900900900901	111	13711	12323	Camk2b
GO:0150079	negative regulation of neuroinflammatory response	0.078095072235108	-2.54982831970831	10	1	0.00900900900900901	111	13711	14824	Grn
GO:0017000	antibiotic biosynthetic process	0.078095072235108	-2.54982831970831	10	1	0.00900900900900901	111	13711	13057	Cyba
GO:0043383	negative T cell selection	0.078095072235108	-2.54982831970831	10	1	0.00900900900900901	111	13711	19264	Ptprc
GO:0043031	negative regulation of macrophage activation	0.078095072235108	-2.54982831970831	10	1	0.00900900900900901	111	13711	14824	Grn
GO:1905245	regulation of aspartic-type peptidase activity	0.078095072235108	-2.54982831970831	10	1	0.00900900900900901	111	13711	14824	Grn
GO:1901142	insulin metabolic process	0.078095072235108	-2.54982831970831	10	1	0.00900900900900901	111	13711	18549	Pcsk2
GO:0010755	regulation of plasminogen activation	0.078095072235108	-2.54982831970831	10	1	0.00900900900900901	111	13711	64138	Ctsz
GO:0019886	antigen processing and presentation of exogenous peptide antigen via MHC class II	0.078095072235108	-2.54982831970831	10	1	0.00900900900900901	111	13711	14127	Fcer1g
GO:0070486	leukocyte aggregation	0.078095072235108	-2.54982831970831	10	1	0.00900900900900901	111	13711	19354	Rac2
GO:0033210	leptin-mediated signaling pathway	0.078095072235108	-2.54982831970831	10	1	0.00900900900900901	111	13711	17751	Mt3
GO:0010988	regulation of low-density lipoprotein particle clearance	0.078095072235108	-2.54982831970831	10	1	0.00900900900900901	111	13711	12988	Csk
GO:0032464	positive regulation of protein homooligomerization	0.078095072235108	-2.54982831970831	10	1	0.00900900900900901	111	13711	12759	Clu
GO:1904779	regulation of protein localization to centrosome	0.078095072235108	-2.54982831970831	10	1	0.00900900900900901	111	13711	232944	Mark4
GO:0004950	chemokine receptor activity	0.078095072235108	-2.54982831970831	10	1	0.00900900900900901	111	13711	12774	Ccr5
GO:0006488	dolichol-linked oligosaccharide biosynthetic process	0.078095072235108	-2.54982831970831	10	1	0.00900900900900901	111	13711	223774	Alg12
GO:0045060	negative thymic T cell selection	0.078095072235108	-2.54982831970831	10	1	0.00900900900900901	111	13711	19264	Ptprc
GO:0048302	regulation of isotype switching to IgG isotypes	0.078095072235108	-2.54982831970831	10	1	0.00900900900900901	111	13711	19264	Ptprc
GO:0045076	regulation of interleukin-2 biosynthetic process	0.078095072235108	-2.54982831970831	10	1	0.00900900900900901	111	13711	19264	Ptprc
GO:0060600	dichotomous subdivision of an epithelial terminal unit	0.078095072235108	-2.54982831970831	10	1	0.00900900900900901	111	13711	21420	Tfap2c
GO:0072503	cellular divalent inorganic cation homeostasis	0.0782809788192156	-2.54745063245457	368	6	0.0540540540540541	111	13711	12774,12335,21838,17751,23833,19264	Ccr5,Capn3,Thy1,Mt3,Cd52,Ptprc
GO:0010951	negative regulation of endopeptidase activity	0.0794217123950458	-2.53298349225428	124	3	0.027027027027027	111	13711	20723,12266,20716	Serpinb9,C3,Serpina3n
GO:0050852	T cell receptor signaling pathway	0.0801417747479269	-2.52395802842505	58	2	0.018018018018018	111	13711	21838,19264	Thy1,Ptprc
GO:0060291	long-term synaptic potentiation	0.0801417747479269	-2.52395802842505	58	2	0.018018018018018	111	13711	14580,12323	Gfap,Camk2b
GO:0055082	cellular chemical homeostasis	0.080930891185491	-2.51415968372877	555	8	0.0720720720720721	111	13711	19264,23833,17751,21838,12335,14824,19275,12774	Ptprc,Cd52,Mt3,Thy1,Capn3,Grn,Ptprn,Ccr5
GO:0071692	protein localization to extracellular region	0.0824220396512984	-2.49590240633449	126	3	0.027027027027027	111	13711	217203,17202,19275	Tmem106a,Mc4r,Ptprn
GO:0007040	lysosome organization	0.0825296918331733	-2.49459714938217	59	2	0.018018018018018	111	13711	17751,14824	Mt3,Grn
GO:2001244	positive regulation of intrinsic apoptotic signaling pathway	0.0825296918331733	-2.49459714938217	59	2	0.018018018018018	111	13711	12759,19941	Clu,Rpl26
GO:0080171	lytic vacuole organization	0.0825296918331733	-2.49459714938217	59	2	0.018018018018018	111	13711	14824,17751	Grn,Mt3
GO:0018958	phenol-containing compound metabolic process	0.0825296918331733	-2.49459714938217	59	2	0.018018018018018	111	13711	17069,16591	Ly6e,Kl
GO:0042306	regulation of protein import into nucleus	0.0825296918331733	-2.49459714938217	59	2	0.018018018018018	111	13711	11815,15163	Apod,Hcls1
GO:0051093	negative regulation of developmental process	0.0838038639964907	-2.4792761628138	852	11	0.0990990990990991	111	13711	16848,14580,22352,12774,21838,12335,110351,79362,64138,66058,17751	Lfng,Gfap,Vim,Ccr5,Thy1,Capn3,Rap1gap,Bhlhe41,Ctsz,Tmem176a,Mt3
GO:0007015	actin filament organization	0.0838187086893222	-2.47909904236239	204	4	0.036036036036036	111	13711	17886,15163,101314,19354	Myh9,Hcls1,Brk1,Rac2
GO:0002718	regulation of cytokine production involved in immune response	0.0849393856371482	-2.46581738702701	60	2	0.018018018018018	111	13711	16177,14127	Il1r1,Fcer1g
GO:0060999	positive regulation of dendritic spine development	0.0849393856371482	-2.46581738702701	60	2	0.018018018018018	111	13711	12323,14824	Camk2b,Grn
GO:0000212	meiotic spindle organization	0.0855639757424768	-2.45849092854413	11	1	0.00900900900900901	111	13711	17886	Myh9
GO:1902358	sulfate transmembrane transport	0.0855639757424768	-2.45849092854413	11	1	0.00900900900900901	111	13711	13521	Slc26a2
GO:0016188	synaptic vesicle maturation	0.0855639757424768	-2.45849092854413	11	1	0.00900900900900901	111	13711	72961	Slc17a7
GO:0002716	negative regulation of natural killer cell mediated immunity	0.0855639757424768	-2.45849092854413	11	1	0.00900900900900901	111	13711	20723	Serpinb9
GO:1902403	signal transduction involved in mitotic DNA integrity checkpoint	0.0855639757424768	-2.45849092854413	11	1	0.00900900900900901	111	13711	19941	Rpl26
GO:0045779	negative regulation of bone resorption	0.0855639757424768	-2.45849092854413	11	1	0.00900900900900901	111	13711	12988	Csk
GO:0048680	positive regulation of axon regeneration	0.0855639757424768	-2.45849092854413	11	1	0.00900900900900901	111	13711	14824	Grn
GO:0010447	response to acidic pH	0.0855639757424768	-2.45849092854413	11	1	0.00900900900900901	111	13711	13040	Ctss
GO:1901722	regulation of cell proliferation involved in kidney development	0.0855639757424768	-2.45849092854413	11	1	0.00900900900900901	111	13711	16194	Il6ra
GO:0045039	protein insertion into mitochondrial inner membrane	0.0855639757424768	-2.45849092854413	11	1	0.00900900900900901	111	13711	67184	Ndufa13
GO:0031652	positive regulation of heat generation	0.0855639757424768	-2.45849092854413	11	1	0.00900900900900901	111	13711	12774	Ccr5
GO:0033598	mammary gland epithelial cell proliferation	0.0855639757424768	-2.45849092854413	11	1	0.00900900900900901	111	13711	21420	Tfap2c
GO:0070296	sarcoplasmic reticulum calcium ion transport	0.0855639757424768	-2.45849092854413	11	1	0.00900900900900901	111	13711	12774	Ccr5
GO:0045730	respiratory burst	0.0855639757424768	-2.45849092854413	11	1	0.00900900900900901	111	13711	13057	Cyba
GO:0006007	glucose catabolic process	0.0855639757424768	-2.45849092854413	11	1	0.00900900900900901	111	13711	16828	Ldha
GO:1903332	regulation of protein folding	0.0855639757424768	-2.45849092854413	11	1	0.00900900900900901	111	13711	14824	Grn
GO:0007252	I-kappaB phosphorylation	0.0855639757424768	-2.45849092854413	11	1	0.00900900900900901	111	13711	20210	Saa3
GO:0071280	cellular response to copper ion	0.0855639757424768	-2.45849092854413	11	1	0.00900900900900901	111	13711	17751	Mt3
GO:0072413	signal transduction involved in mitotic cell cycle checkpoint	0.0855639757424768	-2.45849092854413	11	1	0.00900900900900901	111	13711	19941	Rpl26
GO:0001778	plasma membrane repair	0.0855639757424768	-2.45849092854413	11	1	0.00900900900900901	111	13711	17886	Myh9
GO:0004866	endopeptidase inhibitor activity	0.0855639757424768	-2.45849092854413	11	1	0.00900900900900901	111	13711	12266	C3
GO:0001913	T cell mediated cytotoxicity	0.0855639757424768	-2.45849092854413	11	1	0.00900900900900901	111	13711	20723	Serpinb9
GO:0015116	sulfate transmembrane transporter activity	0.0855639757424768	-2.45849092854413	11	1	0.00900900900900901	111	13711	13521	Slc26a2
GO:2000252	negative regulation of feeding behavior	0.0855639757424768	-2.45849092854413	11	1	0.00900900900900901	111	13711	17202	Mc4r
GO:0031953	negative regulation of protein autophosphorylation	0.0855639757424768	-2.45849092854413	11	1	0.00900900900900901	111	13711	19264	Ptprc
GO:0050746	regulation of lipoprotein metabolic process	0.0855639757424768	-2.45849092854413	11	1	0.00900900900900901	111	13711	11815	Apod
GO:0032530	regulation of microvillus organization	0.0855639757424768	-2.45849092854413	11	1	0.00900900900900901	111	13711	110351	Rap1gap
GO:0045953	negative regulation of natural killer cell mediated cytotoxicity	0.0855639757424768	-2.45849092854413	11	1	0.00900900900900901	111	13711	20723	Serpinb9
GO:1902402	signal transduction involved in mitotic DNA damage checkpoint	0.0855639757424768	-2.45849092854413	11	1	0.00900900900900901	111	13711	19941	Rpl26
GO:0016032	viral process	0.0870132355999372	-2.44169503856604	129	3	0.027027027027027	111	13711	13030,22320,12774	Ctsb,Vamp8,Ccr5
GO:0033673	negative regulation of kinase activity	0.087323859787938	-2.4381315454837	207	4	0.036036036036036	111	13711	19264,21838,12988,11461	Ptprc,Thy1,Csk,Actb
GO:0070373	negative regulation of ERK1 and ERK2 cascade	0.0873703547553351	-2.43759924430113	61	2	0.018018018018018	111	13711	19264,12988	Ptprc,Csk
GO:0042274	ribosomal small subunit biogenesis	0.0873703547553351	-2.43759924430113	61	2	0.018018018018018	111	13711	20116,20103	Rps8,Rps5
GO:0050678	regulation of epithelial cell proliferation	0.0874413896416612	-2.43678654272343	291	5	0.045045045045045	111	13711	110351,76905,13057,19275,14824	Rap1gap,Lrg1,Cyba,Ptprn,Grn
GO:1902107	positive regulation of leukocyte differentiation	0.0885674294515541	-2.42399110237109	130	3	0.027027027027027	111	13711	15163,12978,19264	Hcls1,Csf1r,Ptprc
GO:0016477	cell migration	0.0893000273812267	-2.41575348447905	664	9	0.0810810810810811	111	13711	20210,12774,14131,19264,17886,16409,20305,19354,14127	Saa3,Ccr5,Fcgr3,Ptprc,Myh9,Itgam,Ccl6,Rac2,Fcer1g
GO:0009991	response to extracellular stimulus	0.0894029599101894	-2.41460148873565	293	5	0.045045045045045	111	13711	19264,16828,20525,12514,17202	Ptprc,Ldha,Slc2a1,Cd68,Mc4r
GO:0022604	regulation of cell morphogenesis	0.0914640776240937	-2.39180897805817	476	7	0.0630630630630631	111	13711	22352,12774,23945,12323,21838,17886,12978	Vim,Ccr5,Mgll,Camk2b,Thy1,Myh9,Csf1r
GO:0048754	branching morphogenesis of an epithelial tube	0.0917109119223225	-2.38911391091779	132	3	0.027027027027027	111	13711	17313,64138,21420	Mgp,Ctsz,Tfap2c
GO:0048167	regulation of synaptic plasticity	0.0921070062216814	-2.38480426671755	211	4	0.036036036036036	111	13711	14580,12890,23945,12323	Gfap,Cplx2,Mgll,Camk2b
GO:1904589	regulation of protein import	0.0922941460927062	-2.38277456209886	63	2	0.018018018018018	111	13711	15163,11815	Hcls1,Apod
GO:0032649	regulation of interferon-gamma production	0.0922941460927062	-2.38277456209886	63	2	0.018018018018018	111	13711	16177,16194	Il1r1,Il6ra
GO:1903391	regulation of adherens junction organization	0.0922941460927062	-2.38277456209886	63	2	0.018018018018018	111	13711	11815,21838	Apod,Thy1
GO:0060402	calcium ion transport into cytosol	0.0922941460927062	-2.38277456209886	63	2	0.018018018018018	111	13711	19264,12774	Ptprc,Ccr5
GO:0007229	integrin-mediated signaling pathway	0.0922941460927062	-2.38277456209886	63	2	0.018018018018018	111	13711	14127,21838	Fcer1g,Thy1
GO:0061469	regulation of type B pancreatic cell proliferation	0.0929729099546287	-2.37544711907273	12	1	0.00900900900900901	111	13711	19275	Ptprn
GO:1900221	regulation of amyloid-beta clearance	0.0929729099546287	-2.37544711907273	12	1	0.00900900900900901	111	13711	12759	Clu
GO:0060049	regulation of protein glycosylation	0.0929729099546287	-2.37544711907273	12	1	0.00900900900900901	111	13711	17751	Mt3
GO:0070572	positive regulation of neuron projection regeneration	0.0929729099546287	-2.37544711907273	12	1	0.00900900900900901	111	13711	14824	Grn
GO:0048245	eosinophil chemotaxis	0.0929729099546287	-2.37544711907273	12	1	0.00900900900900901	111	13711	20305	Ccl6
GO:0032966	negative regulation of collagen biosynthetic process	0.0929729099546287	-2.37544711907273	12	1	0.00900900900900901	111	13711	16194	Il6ra
GO:0010713	negative regulation of collagen metabolic process	0.0929729099546287	-2.37544711907273	12	1	0.00900900900900901	111	13711	16194	Il6ra
GO:0008272	sulfate transport	0.0929729099546287	-2.37544711907273	12	1	0.00900900900900901	111	13711	13521	Slc26a2
GO:0070102	interleukin-6-mediated signaling pathway	0.0929729099546287	-2.37544711907273	12	1	0.00900900900900901	111	13711	16194	Il6ra
GO:0031915	positive regulation of synaptic plasticity	0.0929729099546287	-2.37544711907273	12	1	0.00900900900900901	111	13711	12890	Cplx2
GO:0006910	phagocytosis, recognition	0.0929729099546287	-2.37544711907273	12	1	0.00900900900900901	111	13711	14131	Fcgr3
GO:0006706	steroid catabolic process	0.0929729099546287	-2.37544711907273	12	1	0.00900900900900901	111	13711	17751	Mt3
GO:0048143	astrocyte activation	0.0929729099546287	-2.37544711907273	12	1	0.00900900900900901	111	13711	14824	Grn
GO:0005313	L-glutamate transmembrane transporter activity	0.0929729099546287	-2.37544711907273	12	1	0.00900900900900901	111	13711	72961	Slc17a7
GO:0032095	regulation of response to food	0.0929729099546287	-2.37544711907273	12	1	0.00900900900900901	111	13711	17751	Mt3
GO:0070255	regulation of mucus secretion	0.0929729099546287	-2.37544711907273	12	1	0.00900900900900901	111	13711	13057	Cyba
GO:0002504	antigen processing and presentation of peptide or polysaccharide antigen via MHC class II	0.0929729099546287	-2.37544711907273	12	1	0.00900900900900901	111	13711	14127	Fcer1g
GO:0032753	positive regulation of interleukin-4 production	0.0929729099546287	-2.37544711907273	12	1	0.00900900900900901	111	13711	14127	Fcer1g
GO:1902165	regulation of intrinsic apoptotic signaling pathway in response to DNA damage by p53 class mediator	0.0929729099546287	-2.37544711907273	12	1	0.00900900900900901	111	13711	19941	Rpl26
GO:1905668	positive regulation of protein localization to endosome	0.0929729099546287	-2.37544711907273	12	1	0.00900900900900901	111	13711	70178	Abhd17c
GO:0032611	interleukin-1 beta production	0.0929729099546287	-2.37544711907273	12	1	0.00900900900900901	111	13711	217203	Tmem106a
GO:0070307	lens fiber cell development	0.0929729099546287	-2.37544711907273	12	1	0.00900900900900901	111	13711	22352	Vim
GO:0014850	response to muscle activity	0.0929729099546287	-2.37544711907273	12	1	0.00900900900900901	111	13711	12335	Capn3
GO:0002495	antigen processing and presentation of peptide antigen via MHC class II	0.0929729099546287	-2.37544711907273	12	1	0.00900900900900901	111	13711	14127	Fcer1g
GO:0072677	eosinophil migration	0.0929729099546287	-2.37544711907273	12	1	0.00900900900900901	111	13711	20305	Ccl6
GO:0048642	negative regulation of skeletal muscle tissue development	0.0929729099546287	-2.37544711907273	12	1	0.00900900900900901	111	13711	12335	Capn3
GO:0043517	positive regulation of DNA damage response, signal transduction by p53 class mediator	0.0929729099546287	-2.37544711907273	12	1	0.00900900900900901	111	13711	19941	Rpl26
GO:0006490	oligosaccharide-lipid intermediate biosynthetic process	0.0929729099546287	-2.37544711907273	12	1	0.00900900900900901	111	13711	223774	Alg12
GO:0090192	regulation of glomerulus development	0.0929729099546287	-2.37544711907273	12	1	0.00900900900900901	111	13711	16194	Il6ra
GO:0030449	regulation of complement activation	0.0929729099546287	-2.37544711907273	12	1	0.00900900900900901	111	13711	12266	C3
GO:0030003	cellular cation homeostasis	0.0930091804004297	-2.37505707671767	478	7	0.0630630630630631	111	13711	21838,12335,12774,14824,23833,19264,17751	Thy1,Capn3,Ccr5,Grn,Cd52,Ptprc,Mt3
GO:0043086	negative regulation of catalytic activity	0.0931209019563804	-2.37385660908822	573	8	0.0720720720720721	111	13711	19264,11461,20732,20723,21838,12988,20716,12266	Ptprc,Actb,Spint1,Serpinb9,Thy1,Csk,Serpina3n,C3
GO:0010720	positive regulation of cell development	0.0945378676659742	-2.35875480870562	575	8	0.0720720720720721	111	13711	12323,12259,16177,20732,14824,14580,22352,12774	Camk2b,C1qa,Il1r1,Spint1,Grn,Gfap,Vim,Ccr5
GO:1903901	negative regulation of viral life cycle	0.094785998025942	-2.35613358077819	64	2	0.018018018018018	111	13711	68713,107373	Ifitm1,Fam111a
GO:2000243	positive regulation of reproductive process	0.094785998025942	-2.35613358077819	64	2	0.018018018018018	111	13711	16848,12323	Lfng,Camk2b
GO:0002790	peptide secretion	0.0949005139396614	-2.35492615778912	134	3	0.027027027027027	111	13711	217203,17202,19275	Tmem106a,Mc4r,Ptprn
GO:0043603	cellular amide metabolic process	0.0952510231654078	-2.35123952313898	576	8	0.0720720720720721	111	13711	67115,20103,19941,114641,270106,20116,67427,18549	Rpl14,Rps5,Rpl26,Rpl31,Rpl13,Rps8,Rps20,Pcsk2
GO:0032386	regulation of intracellular transport	0.0954248843384012	-2.34941589241968	299	5	0.045045045045045	111	13711	22320,11815,15163,14127,19354	Vamp8,Apod,Hcls1,Fcer1g,Rac2
GO:0045088	regulation of innate immune response	0.0957754033274415	-2.34574937720678	214	4	0.036036036036036	111	13711	20723,14824,13057,328833	Serpinb9,Grn,Cyba,Treml2
GO:0071496	cellular response to external stimulus	0.0970134522243208	-2.33290562736936	215	4	0.036036036036036	111	13711	19264,16828,20525,12514	Ptprc,Ldha,Slc2a1,Cd68
GO:0061053	somite development	0.0972971845690877	-2.32998522577832	65	2	0.018018018018018	111	13711	68713,16848	Ifitm1,Lfng
GO:0042273	ribosomal large subunit biogenesis	0.0972971845690877	-2.32998522577832	65	2	0.018018018018018	111	13711	67115,19941	Rpl14,Rpl26
GO:0055065	metal ion homeostasis	0.0977326979687875	-2.32551909866037	484	7	0.0630630630630631	111	13711	19264,23833,17751,12774,21838,16591,12335	Ptprc,Cd52,Mt3,Ccr5,Thy1,Kl,Capn3
GO:0030833	regulation of actin filament polymerization	0.0981354186844348	-2.32140693084025	136	3	0.027027027027027	111	13711	101314,15163,17886	Brk1,Hcls1,Myh9
GO:0022407	regulation of cell-cell adhesion	0.0985122957179738	-2.31757390897056	302	5	0.045045045045045	111	13711	16194,21838,19264,110351,12774	Il6ra,Thy1,Ptprc,Rap1gap,Ccr5
GO:0006873	cellular ion homeostasis	0.0993364990194177	-2.30924221232966	486	7	0.0630630630630631	111	13711	19264,23833,17751,12774,14824,21838,12335	Ptprc,Cd52,Mt3,Ccr5,Grn,Thy1,Capn3
GO:0051047	positive regulation of secretion	0.0994846049189987	-2.30775237122082	393	6	0.0540540540540541	111	13711	12774,13057,22320,16409,14127,12978	Ccr5,Cyba,Vamp8,Itgam,Fcer1g,Csf1r
GO:0019932	second-messenger-mediated signaling	0.099512208607107	-2.30747494277565	217	4	0.036036036036036	111	13711	17202,12774,13733,19264	Mc4r,Ccr5,Adgre1,Ptprc
GO:0050870	positive regulation of T cell activation	0.0997696018103027	-2.30489173314113	137	3	0.027027027027027	111	13711	16194,19264,21838	Il6ra,Ptprc,Thy1
GO:0034250	positive regulation of cellular amide metabolic process	0.0997696018103027	-2.30489173314113	137	3	0.027027027027027	111	13711	19941,22352,12759	Rpl26,Vim,Clu
GO:0050771	negative regulation of axonogenesis	0.0998272364124384	-2.30431422295359	66	2	0.018018018018018	111	13711	12774,21838	Ccr5,Thy1
GO:0034332	adherens junction organization	0.0998272364124384	-2.30431422295359	66	2	0.018018018018018	111	13711	12988,21838	Csk,Thy1
GO:0090197	positive regulation of chemokine secretion	0.100322352029434	-2.29936675710288	13	1	0.00900900900900901	111	13711	12978	Csf1r
GO:0015108	chloride transmembrane transporter activity	0.100322352029434	-2.29936675710288	13	1	0.00900900900900901	111	13711	13521	Slc26a2
GO:0043217	myelin maintenance	0.100322352029434	-2.29936675710288	13	1	0.00900900900900901	111	13711	12759	Clu
GO:0032612	interleukin-1 production	0.100322352029434	-2.29936675710288	13	1	0.00900900900900901	111	13711	217203	Tmem106a
GO:0045836	positive regulation of meiotic nuclear division	0.100322352029434	-2.29936675710288	13	1	0.00900900900900901	111	13711	12323	Camk2b
GO:0032460	negative regulation of protein oligomerization	0.100322352029434	-2.29936675710288	13	1	0.00900900900900901	111	13711	12759	Clu
GO:1905666	regulation of protein localization to endosome	0.100322352029434	-2.29936675710288	13	1	0.00900900900900901	111	13711	70178	Abhd17c
GO:0010984	regulation of lipoprotein particle clearance	0.100322352029434	-2.29936675710288	13	1	0.00900900900900901	111	13711	12988	Csk
GO:0071637	regulation of monocyte chemotactic protein-1 production	0.100322352029434	-2.29936675710288	13	1	0.00900900900900901	111	13711	11815	Apod
GO:0034331	cell junction maintenance	0.100322352029434	-2.29936675710288	13	1	0.00900900900900901	111	13711	12978	Csf1r
GO:0042908	xenobiotic transport	0.100322352029434	-2.29936675710288	13	1	0.00900900900900901	111	13711	20525	Slc2a1
GO:1900016	negative regulation of cytokine production involved in inflammatory response	0.100322352029434	-2.29936675710288	13	1	0.00900900900900901	111	13711	11815	Apod
GO:0051131	chaperone-mediated protein complex assembly	0.100322352029434	-2.29936675710288	13	1	0.00900900900900901	111	13711	12759	Clu
GO:0003071	renal system process involved in regulation of systemic arterial blood pressure	0.100322352029434	-2.29936675710288	13	1	0.00900900900900901	111	13711	13057	Cyba
GO:0006817	phosphate ion transport	0.100322352029434	-2.29936675710288	13	1	0.00900900900900901	111	13711	72961	Slc17a7
GO:0036065	fucosylation	0.100322352029434	-2.29936675710288	13	1	0.00900900900900901	111	13711	16848	Lfng
GO:0002281	macrophage activation involved in immune response	0.100322352029434	-2.29936675710288	13	1	0.00900900900900901	111	13711	14824	Grn
GO:0043303	mast cell degranulation	0.100322352029434	-2.29936675710288	13	1	0.00900900900900901	111	13711	12890	Cplx2
GO:0021877	forebrain neuron fate commitment	0.100322352029434	-2.29936675710288	13	1	0.00900900900900901	111	13711	21420	Tfap2c
GO:0002710	negative regulation of T cell mediated immunity	0.100322352029434	-2.29936675710288	13	1	0.00900900900900901	111	13711	19264	Ptprc
GO:0042159	lipoprotein catabolic process	0.100322352029434	-2.29936675710288	13	1	0.00900900900900901	111	13711	70178	Abhd17c
GO:0090196	regulation of chemokine secretion	0.100322352029434	-2.29936675710288	13	1	0.00900900900900901	111	13711	12978	Csf1r
GO:0031650	regulation of heat generation	0.100322352029434	-2.29936675710288	13	1	0.00900900900900901	111	13711	12774	Ccr5
GO:0044090	positive regulation of vacuole organization	0.100322352029434	-2.29936675710288	13	1	0.00900900900900901	111	13711	14824	Grn
GO:0010832	negative regulation of myotube differentiation	0.100322352029434	-2.29936675710288	13	1	0.00900900900900901	111	13711	79362	Bhlhe41
GO:0046851	negative regulation of bone remodeling	0.100322352029434	-2.29936675710288	13	1	0.00900900900900901	111	13711	12988	Csk
GO:0016540	protein autoprocessing	0.100322352029434	-2.29936675710288	13	1	0.00900900900900901	111	13711	18549	Pcsk2
GO:0002448	mast cell mediated immunity	0.100322352029434	-2.29936675710288	13	1	0.00900900900900901	111	13711	12890	Cplx2
GO:1902430	negative regulation of amyloid-beta formation	0.100322352029434	-2.29936675710288	13	1	0.00900900900900901	111	13711	12759	Clu
GO:0045651	positive regulation of macrophage differentiation	0.100322352029434	-2.29936675710288	13	1	0.00900900900900901	111	13711	15163	Hcls1
GO:0035751	regulation of lysosomal lumen pH	0.100322352029434	-2.29936675710288	13	1	0.00900900900900901	111	13711	14824	Grn
GO:0032941	secretion by tissue	0.100322352029434	-2.29936675710288	13	1	0.00900900900900901	111	13711	22320	Vamp8
GO:0002279	mast cell activation involved in immune response	0.100322352029434	-2.29936675710288	13	1	0.00900900900900901	111	13711	12890	Cplx2
GO:0003081	regulation of systemic arterial blood pressure by renin-angiotensin	0.100322352029434	-2.29936675710288	13	1	0.00900900900900901	111	13711	13057	Cyba
GO:0051962	positive regulation of nervous system development	0.100330127930314	-2.2992892509501	583	8	0.0720720720720721	111	13711	12774,14580,14824,22352,16177,12323,20732,12259	Ccr5,Gfap,Grn,Vim,Il1r1,Camk2b,Spint1,C1qa
GO:0043549	regulation of kinase activity	0.101142914761005	-2.29122076467294	682	9	0.0810810810810811	111	13711	12988,21838,16194,14172,19354,11461,12759,19264,12978	Csk,Thy1,Il6ra,Fgf18,Rac2,Actb,Clu,Ptprc,Csf1r
GO:1901698	response to nitrogen compound	0.101826462764103	-2.28448526007967	683	9	0.0810810810810811	111	13711	17069,12988,16591,20716,22352,17202,12514,11461,14127	Ly6e,Csk,Kl,Serpina3n,Vim,Mc4r,Cd68,Actb,Fcer1g
GO:0002832	negative regulation of response to biotic stimulus	0.102375690444719	-2.27910599256089	67	2	0.018018018018018	111	13711	20723,14824	Serpinb9,Grn
GO:0046879	hormone secretion	0.102375690444719	-2.27910599256089	67	2	0.018018018018018	111	13711	19275,17202	Ptprn,Mc4r
GO:0046034	ATP metabolic process	0.103070909451847	-2.27233808633943	139	3	0.027027027027027	111	13711	12857,16828,57423	Cox4i1,Ldha,Atp5j2
GO:0045664	regulation of neuron differentiation	0.103893216633524	-2.26439167046233	686	9	0.0810810810810811	111	13711	64138,22352,14580,14824,12774,110351,23945,12323,21838	Ctsz,Vim,Gfap,Grn,Ccr5,Rap1gap,Mgll,Camk2b,Thy1
GO:0051258	protein polymerization	0.104942089708709	-2.25434660755507	68	2	0.018018018018018	111	13711	17886,15163	Myh9,Hcls1
GO:0032526	response to retinoic acid	0.104942089708709	-2.25434660755507	68	2	0.018018018018018	111	13711	11522,67184	Adh1,Ndufa13
GO:0031399	regulation of protein modification process	0.10524450029792	-2.25146906148639	1521	17	0.153153153153153	111	13711	16591,21838,217203,19264,15512,20305,12759,12988,16194,12335,14172,12266,12978,15163,17751,19354,11461	Kl,Thy1,Tmem106a,Ptprc,Hspa2,Ccl6,Clu,Csk,Il6ra,Capn3,Fgf18,C3,Csf1r,Hcls1,Mt3,Rac2,Actb
GO:0006897	endocytosis	0.105911443817479	-2.24515196972511	309	5	0.045045045045045	111	13711	14131,17886,11461,14824,14127	Fcgr3,Myh9,Actb,Grn,Fcer1g
GO:1901615	organic hydroxy compound metabolic process	0.105911443817479	-2.24515196972511	309	5	0.045045045045045	111	13711	11522,16828,16591,17069,17751	Adh1,Ldha,Kl,Ly6e,Mt3
GO:0071900	regulation of protein serine/threonine kinase activity	0.106858658347748	-2.23624826776483	401	6	0.0540540540540541	111	13711	11461,19264,12978,21838,12988,14172	Actb,Ptprc,Csf1r,Thy1,Csk,Fgf18
GO:0048608	reproductive structure development	0.106990517696701	-2.23501506810419	310	5	0.045045045045045	111	13711	13030,19275,20732,22371,16848	Ctsb,Ptprn,Spint1,Vwf,Lfng
GO:0070838	divalent metal ion transport	0.107187054133794	-2.23317980131525	223	4	0.036036036036036	111	13711	12774,17751,19264,12323	Ccr5,Mt3,Ptprc,Camk2b
GO:0043434	response to peptide hormone	0.107187054133794	-2.23317980131525	223	4	0.036036036036036	111	13711	20716,17202,12988,16591	Serpina3n,Mc4r,Csk,Kl
GO:0044249	cellular biosynthetic process	0.107480145761127	-2.23044913906599	1743	19	0.171171171171171	111	13711	70178,223774,19941,11522,270106,20116,217203,16591,23945,67427,18573,20103,67115,57423,16828,107373,114641,16848,13057	Abhd17c,Alg12,Rpl26,Adh1,Rpl13,Rps8,Tmem106a,Kl,Mgll,Rps20,Pde1a,Rps5,Rpl14,Atp5j2,Ldha,Fam111a,Rpl31,Lfng,Cyba
GO:0003073	regulation of systemic arterial blood pressure	0.107525983293938	-2.23002275556049	69	2	0.018018018018018	111	13711	13057,16591	Cyba,Kl
GO:0010507	negative regulation of autophagy	0.107525983293938	-2.23002275556049	69	2	0.018018018018018	111	13711	17751,19025	Mt3,Ctsa
GO:0021872	forebrain generation of neurons	0.107525983293938	-2.23002275556049	69	2	0.018018018018018	111	13711	12978,21420	Csf1r,Tfap2c
GO:0042102	positive regulation of T cell proliferation	0.107525983293938	-2.23002275556049	69	2	0.018018018018018	111	13711	16194,19264	Il6ra,Ptprc
GO:0070167	regulation of biomineral tissue development	0.107525983293938	-2.23002275556049	69	2	0.018018018018018	111	13711	16591,17313	Kl,Mgp
GO:0090128	regulation of synapse maturation	0.107612775370809	-2.22921590809035	14	1	0.00900900900900901	111	13711	12323	Camk2b
GO:0016486	peptide hormone processing	0.107612775370809	-2.22921590809035	14	1	0.00900900900900901	111	13711	18549	Pcsk2
GO:0071357	cellular response to type I interferon	0.107612775370809	-2.22921590809035	14	1	0.00900900900900901	111	13711	68713	Ifitm1
GO:0033574	response to testosterone	0.107612775370809	-2.22921590809035	14	1	0.00900900900900901	111	13711	11522	Adh1
GO:1904590	negative regulation of protein import	0.107612775370809	-2.22921590809035	14	1	0.00900900900900901	111	13711	11815	Apod
GO:0030220	platelet formation	0.107612775370809	-2.22921590809035	14	1	0.00900900900900901	111	13711	17886	Myh9
GO:0044320	cellular response to leptin stimulus	0.107612775370809	-2.22921590809035	14	1	0.00900900900900901	111	13711	17751	Mt3
GO:0060456	positive regulation of digestive system process	0.107612775370809	-2.22921590809035	14	1	0.00900900900900901	111	13711	22320	Vamp8
GO:0030949	positive regulation of vascular endothelial growth factor receptor signaling pathway	0.107612775370809	-2.22921590809035	14	1	0.00900900900900901	111	13711	14172	Fgf18
GO:0046697	decidualization	0.107612775370809	-2.22921590809035	14	1	0.00900900900900901	111	13711	13030	Ctsb
GO:1905155	positive regulation of membrane invagination	0.107612775370809	-2.22921590809035	14	1	0.00900900900900901	111	13711	12266	C3
GO:0042308	negative regulation of protein import into nucleus	0.107612775370809	-2.22921590809035	14	1	0.00900900900900901	111	13711	11815	Apod
GO:1903729	regulation of plasma membrane organization	0.107612775370809	-2.22921590809035	14	1	0.00900900900900901	111	13711	17886	Myh9
GO:0032682	negative regulation of chemokine production	0.107612775370809	-2.22921590809035	14	1	0.00900900900900901	111	13711	11815	Apod
GO:0060337	type I interferon signaling pathway	0.107612775370809	-2.22921590809035	14	1	0.00900900900900901	111	13711	68713	Ifitm1
GO:0050860	negative regulation of T cell receptor signaling pathway	0.107612775370809	-2.22921590809035	14	1	0.00900900900900901	111	13711	21838	Thy1
GO:1902004	positive regulation of amyloid-beta formation	0.107612775370809	-2.22921590809035	14	1	0.00900900900900901	111	13711	12759	Clu
GO:0051127	positive regulation of actin nucleation	0.107612775370809	-2.22921590809035	14	1	0.00900900900900901	111	13711	101314	Brk1
GO:0046068	cGMP metabolic process	0.107612775370809	-2.22921590809035	14	1	0.00900900900900901	111	13711	18573	Pde1a
GO:0060100	positive regulation of phagocytosis, engulfment	0.107612775370809	-2.22921590809035	14	1	0.00900900900900901	111	13711	12266	C3
GO:0061478	response to platelet aggregation inhibitor	0.107612775370809	-2.22921590809035	14	1	0.00900900900900901	111	13711	11461	Actb
GO:0007141	male meiosis I	0.107612775370809	-2.22921590809035	14	1	0.00900900900900901	111	13711	15512	Hspa2
GO:0032516	positive regulation of phosphoprotein phosphatase activity	0.107612775370809	-2.22921590809035	14	1	0.00900900900900901	111	13711	19264	Ptprc
GO:1990845	adaptive thermogenesis	0.107612775370809	-2.22921590809035	14	1	0.00900900900900901	111	13711	17202	Mc4r
GO:0072511	divalent inorganic cation transport	0.108491833431068	-2.22108037675082	224	4	0.036036036036036	111	13711	12774,17751,19264,12323	Ccr5,Mt3,Ptprc,Camk2b
GO:0045860	positive regulation of protein kinase activity	0.108745824494334	-2.21874200520487	403	6	0.0540540540540541	111	13711	12759,19264,12978,14172,12988,16194	Clu,Ptprc,Csf1r,Fgf18,Csk,Il6ra
GO:2001242	regulation of intrinsic apoptotic signaling pathway	0.109802348064831	-2.20907336520976	143	3	0.027027027027027	111	13711	12759,67184,19941	Clu,Ndufa13,Rpl26
GO:0006006	glucose metabolic process	0.110126926319557	-2.20612170276021	70	2	0.018018018018018	111	13711	16828,11815	Ldha,Apod
GO:0061458	reproductive system development	0.110260415571519	-2.20491029681338	313	5	0.045045045045045	111	13711	19275,20732,22371,16848,13030	Ptprn,Spint1,Vwf,Lfng,Ctsb
GO:0006811	ion transport	0.110532116520502	-2.2024491530097	898	11	0.0990990990990991	111	13711	57423,14127,72961,17751,20200,14131,19264,12774,13521,20525,12323	Atp5j2,Fcer1g,Slc17a7,Mt3,S100a6,Fcgr3,Ptprc,Ccr5,Slc26a2,Slc2a1,Camk2b
GO:0032880	regulation of protein localization	0.110532116520502	-2.2024491530097	898	11	0.0990990990990991	111	13711	22320,70178,11815,12774,12988,12323,232944,14127,11461,15163,12978	Vamp8,Abhd17c,Apod,Ccr5,Csk,Camk2b,Mark4,Fcer1g,Actb,Hcls1,Csf1r
GO:0051179	localization	0.111194354907773	-2.19647566367213	3797	37	0.333333333333333	111	13711	20305,74760,14131,20200,105653,74190,12890,213006,20525,22320,19354,17886,17751,101314,13521,12774,67184,19275,20210,12514,12759,19264,11815,15512,17202,14824,217203,21838,72961,14127,108030,16409,57423,11461,17069,12323,12335	Ccl6,Rab3il1,Fcgr3,S100a6,Phyhip,Exoc3l4,Cplx2,Mfsd4a,Slc2a1,Vamp8,Rac2,Myh9,Mt3,Brk1,Slc26a2,Ccr5,Ndufa13,Ptprn,Saa3,Cd68,Clu,Ptprc,Apod,Hspa2,Mc4r,Grn,Tmem106a,Thy1,Slc17a7,Fcer1g,Lin7a,Itgam,Atp5j2,Actb,Ly6e,Camk2b,Capn3
GO:0007389	pattern specification process	0.111361209902878	-2.19497621766627	314	5	0.045045045045045	111	13711	12259,16848,79362,68713,12266	C1qa,Lfng,Bhlhe41,Ifitm1,C3
GO:0034765	regulation of ion transmembrane transport	0.111608988998097	-2.19275368570069	406	6	0.0540540540540541	111	13711	13040,13057,66395,21838,12335,15512	Ctss,Cyba,Ahnak,Thy1,Capn3,Hspa2
GO:0019220	regulation of phosphate metabolic process	0.111917771558446	-2.18999085984488	1427	16	0.144144144144144	111	13711	12266,14172,16194,12988,11461,19354,17751,15163,12978,217203,21838,16591,12759,20305,15512,19264	C3,Fgf18,Il6ra,Csk,Actb,Rac2,Mt3,Hcls1,Csf1r,Tmem106a,Thy1,Kl,Clu,Ccl6,Hspa2,Ptprc
GO:0051174	regulation of phosphorus metabolic process	0.112424535588455	-2.18547307719042	1428	16	0.144144144144144	111	13711	19264,15512,20305,12759,16591,21838,217203,12978,15163,17751,19354,11461,12988,16194,14172,12266	Ptprc,Hspa2,Ccl6,Clu,Kl,Thy1,Tmem106a,Csf1r,Hcls1,Mt3,Rac2,Actb,Csk,Il6ra,Fgf18,C3
GO:0010769	regulation of cell morphogenesis involved in differentiation	0.112467385923827	-2.18509200226694	315	5	0.045045045045045	111	13711	12323,21838,23945,12774,22352	Camk2b,Thy1,Mgll,Ccr5,Vim
GO:0050817	coagulation	0.112744479832493	-2.18263126115494	71	2	0.018018018018018	111	13711	12266,22371	C3,Vwf
GO:0009914	hormone transport	0.112744479832493	-2.18263126115494	71	2	0.018018018018018	111	13711	17202,19275	Mc4r,Ptprn
GO:0007596	blood coagulation	0.112744479832493	-2.18263126115494	71	2	0.018018018018018	111	13711	12266,22371	C3,Vwf
GO:0009952	anterior/posterior pattern specification	0.113230782891909	-2.17832721650621	145	3	0.027027027027027	111	13711	68713,16848,79362	Ifitm1,Lfng,Bhlhe41
GO:0051100	negative regulation of binding	0.113230782891909	-2.17832721650621	145	3	0.027027027027027	111	13711	110351,11461,64138	Rap1gap,Actb,Ctsz
GO:0009058	biosynthetic process	0.114783688569525	-2.1647058908231	1869	20	0.18018018018018	111	13711	16828,114641,107373,18573,20103,67115,57423,16848,13057,19264,223774,19941,70178,16591,23945,67427,11522,270106,20116,217203	Ldha,Rpl31,Fam111a,Pde1a,Rps5,Rpl14,Atp5j2,Lfng,Cyba,Ptprc,Alg12,Rpl26,Abhd17c,Kl,Mgll,Rps20,Adh1,Rpl13,Rps8,Tmem106a
GO:1902992	negative regulation of amyloid precursor protein catabolic process	0.114844649645353	-2.164174936519	15	1	0.00900900900900901	111	13711	12759	Clu
GO:0030852	regulation of granulocyte differentiation	0.114844649645353	-2.164174936519	15	1	0.00900900900900901	111	13711	15163	Hcls1
GO:0046464	acylglycerol catabolic process	0.114844649645353	-2.164174936519	15	1	0.00900900900900901	111	13711	23945	Mgll
GO:0003084	positive regulation of systemic arterial blood pressure	0.114844649645353	-2.164174936519	15	1	0.00900900900900901	111	13711	13057	Cyba
GO:0002726	positive regulation of T cell cytokine production	0.114844649645353	-2.164174936519	15	1	0.00900900900900901	111	13711	16177	Il1r1
GO:0060099	regulation of phagocytosis, engulfment	0.114844649645353	-2.164174936519	15	1	0.00900900900900901	111	13711	12266	C3
GO:0046641	positive regulation of alpha-beta T cell proliferation	0.114844649645353	-2.164174936519	15	1	0.00900900900900901	111	13711	19264	Ptprc
GO:0036344	platelet morphogenesis	0.114844649645353	-2.164174936519	15	1	0.00900900900900901	111	13711	17886	Myh9
GO:0042119	neutrophil activation	0.114844649645353	-2.164174936519	15	1	0.00900900900900901	111	13711	14127	Fcer1g
GO:0002577	regulation of antigen processing and presentation	0.114844649645353	-2.164174936519	15	1	0.00900900900900901	111	13711	12514	Cd68
GO:0031640	killing of cells of other organism	0.114844649645353	-2.164174936519	15	1	0.00900900900900901	111	13711	12774	Ccr5
GO:0070498	interleukin-1-mediated signaling pathway	0.114844649645353	-2.164174936519	15	1	0.00900900900900901	111	13711	16177	Il1r1
GO:0001779	natural killer cell differentiation	0.114844649645353	-2.164174936519	15	1	0.00900900900900901	111	13711	19264	Ptprc
GO:0044364	disruption of cells of other organism	0.114844649645353	-2.164174936519	15	1	0.00900900900900901	111	13711	12774	Ccr5
GO:0071404	cellular response to low-density lipoprotein particle stimulus	0.114844649645353	-2.164174936519	15	1	0.00900900900900901	111	13711	14127	Fcer1g
GO:0034315	regulation of Arp2/3 complex-mediated actin nucleation	0.114844649645353	-2.164174936519	15	1	0.00900900900900901	111	13711	101314	Brk1
GO:0030011	maintenance of cell polarity	0.114844649645353	-2.164174936519	15	1	0.00900900900900901	111	13711	108030	Lin7a
GO:0045061	thymic T cell selection	0.114844649645353	-2.164174936519	15	1	0.00900900900900901	111	13711	19264	Ptprc
GO:0002532	production of molecular mediator involved in inflammatory response	0.114844649645353	-2.164174936519	15	1	0.00900900900900901	111	13711	14127	Fcer1g
GO:0046461	neutral lipid catabolic process	0.114844649645353	-2.164174936519	15	1	0.00900900900900901	111	13711	23945	Mgll
GO:1901019	regulation of calcium ion transmembrane transporter activity	0.115378210741849	-2.15953975779791	72	2	0.018018018018018	111	13711	66395,15512	Ahnak,Hspa2
GO:0050801	ion homeostasis	0.115673636450283	-2.15698253202356	603	8	0.0720720720720721	111	13711	14824,12774,12335,21838,16591,17751,23833,19264	Grn,Ccr5,Capn3,Thy1,Kl,Mt3,Cd52,Ptprc
GO:1903706	regulation of hemopoiesis	0.115818004029911	-2.15573525071314	318	5	0.045045045045045	111	13711	22780,66058,19264,12978,15163	Ikzf3,Tmem176a,Ptprc,Csf1r,Hcls1
GO:0098609	cell-cell adhesion	0.11694550547431	-2.14604721786351	319	5	0.045045045045045	111	13711	16409,19354,21838,19264,17886	Itgam,Rac2,Thy1,Ptprc,Myh9
GO:0006810	transport	0.11777730529066	-2.13895968090336	2775	28	0.252252252252252	111	13711	19275,12774,67184,13521,17751,17886,12890,74190,22320,20525,213006,74760,20200,14131,12323,17069,11461,57423,14127,108030,72961,14824,217203,17202,12759,11815,15512,19264	Ptprn,Ccr5,Ndufa13,Slc26a2,Mt3,Myh9,Cplx2,Exoc3l4,Vamp8,Slc2a1,Mfsd4a,Rab3il1,S100a6,Fcgr3,Camk2b,Ly6e,Actb,Atp5j2,Fcer1g,Lin7a,Slc17a7,Grn,Tmem106a,Mc4r,Clu,Apod,Hspa2,Ptprc
GO:0007599	hemostasis	0.11802769178168	-2.13683600593268	73	2	0.018018018018018	111	13711	22371,12266	Vwf,C3
GO:0009059	macromolecule biosynthetic process	0.11829807177416	-2.13454780758828	1119	13	0.117117117117117	111	13711	67427,20116,270106,16848,217203,19264,19941,107373,114641,223774,67115,20103,70178	Rps20,Rps8,Rpl13,Lfng,Tmem106a,Ptprc,Rpl26,Fam111a,Rpl31,Alg12,Rpl14,Rps5,Abhd17c
GO:0022898	regulation of transmembrane transporter activity	0.119186539979551	-2.12706545036143	232	4	0.036036036036036	111	13711	66395,15512,11461,13040	Ahnak,Hspa2,Actb,Ctss
GO:0002285	lymphocyte activation involved in immune response	0.120692501419368	-2.11450927858013	74	2	0.018018018018018	111	13711	14127,16848	Fcer1g,Lfng
GO:0051234	establishment of localization	0.12152883461002	-2.10760372246475	2899	29	0.261261261261261	111	13711	17751,17886,12774,67184,19275,13521,20200,14131,74760,22320,213006,20525,74190,12890,57423,11461,72961,14127,108030,17069,12323,15512,11815,19264,12759,12514,17202,14824,217203	Mt3,Myh9,Ccr5,Ndufa13,Ptprn,Slc26a2,S100a6,Fcgr3,Rab3il1,Vamp8,Mfsd4a,Slc2a1,Exoc3l4,Cplx2,Atp5j2,Actb,Slc17a7,Fcer1g,Lin7a,Ly6e,Camk2b,Hspa2,Apod,Ptprc,Clu,Cd68,Mc4r,Grn,Tmem106a
GO:0050792	regulation of viral process	0.121977915501303	-2.10391527111619	150	3	0.027027027027027	111	13711	68713,107373,12978	Ifitm1,Fam111a,Csf1r
GO:0032673	regulation of interleukin-4 production	0.122018440816768	-2.10358309143573	16	1	0.00900900900900901	111	13711	14127	Fcer1g
GO:1905153	regulation of membrane invagination	0.122018440816768	-2.10358309143573	16	1	0.00900900900900901	111	13711	12266	C3
GO:0031571	mitotic G1 DNA damage checkpoint	0.122018440816768	-2.10358309143573	16	1	0.00900900900900901	111	13711	19941	Rpl26
GO:0042100	B cell proliferation	0.122018440816768	-2.10358309143573	16	1	0.00900900900900901	111	13711	19264	Ptprc
GO:2001028	positive regulation of endothelial cell chemotaxis	0.122018440816768	-2.10358309143573	16	1	0.00900900900900901	111	13711	14172	Fgf18
GO:0050857	positive regulation of antigen receptor-mediated signaling pathway	0.122018440816768	-2.10358309143573	16	1	0.00900900900900901	111	13711	19264	Ptprc
GO:0044321	response to leptin	0.122018440816768	-2.10358309143573	16	1	0.00900900900900901	111	13711	17751	Mt3
GO:0002313	mature B cell differentiation involved in immune response	0.122018440816768	-2.10358309143573	16	1	0.00900900900900901	111	13711	16848	Lfng
GO:0009713	catechol-containing compound biosynthetic process	0.122018440816768	-2.10358309143573	16	1	0.00900900900900901	111	13711	16591	Kl
GO:0042423	catecholamine biosynthetic process	0.122018440816768	-2.10358309143573	16	1	0.00900900900900901	111	13711	16591	Kl
GO:0002523	leukocyte migration involved in inflammatory response	0.122018440816768	-2.10358309143573	16	1	0.00900900900900901	111	13711	16409	Itgam
GO:0090151	establishment of protein localization to mitochondrial membrane	0.122018440816768	-2.10358309143573	16	1	0.00900900900900901	111	13711	67184	Ndufa13
GO:0006882	cellular zinc ion homeostasis	0.122018440816768	-2.10358309143573	16	1	0.00900900900900901	111	13711	17751	Mt3
GO:0043567	regulation of insulin-like growth factor receptor signaling pathway	0.122018440816768	-2.10358309143573	16	1	0.00900900900900901	111	13711	16012	Igfbp6
GO:0006089	lactate metabolic process	0.122018440816768	-2.10358309143573	16	1	0.00900900900900901	111	13711	16828	Ldha
GO:0048711	positive regulation of astrocyte differentiation	0.122018440816768	-2.10358309143573	16	1	0.00900900900900901	111	13711	12259	C1qa
GO:0051348	negative regulation of transferase activity	0.123311839243871	-2.09303885360092	235	4	0.036036036036036	111	13711	11461,12988,19264,21838	Actb,Csk,Ptprc,Thy1
GO:0035282	segmentation	0.123372223801215	-2.09254928359948	75	2	0.018018018018018	111	13711	16848,68713	Lfng,Ifitm1
GO:0043525	positive regulation of neuron apoptotic process	0.123372223801215	-2.09254928359948	75	2	0.018018018018018	111	13711	64138,14824	Ctsz,Grn
GO:0045069	regulation of viral genome replication	0.123372223801215	-2.09254928359948	75	2	0.018018018018018	111	13711	107373,68713	Fam111a,Ifitm1
GO:1903039	positive regulation of leukocyte cell-cell adhesion	0.123756657338842	-2.08943808230282	151	3	0.027027027027027	111	13711	16194,19264,21838	Il6ra,Ptprc,Thy1
GO:0008064	regulation of actin polymerization or depolymerization	0.125544917776305	-2.07509167387684	152	3	0.027027027027027	111	13711	17886,15163,101314	Myh9,Hcls1,Brk1
GO:0010952	positive regulation of peptidase activity	0.125544917776305	-2.07509167387684	152	3	0.027027027027027	111	13711	19186,67184,14824	Psme1,Ndufa13,Grn
GO:0030183	B cell differentiation	0.126066448698687	-2.07094614041718	76	2	0.018018018018018	111	13711	16848,19264	Lfng,Ptprc
GO:0042035	regulation of cytokine biosynthetic process	0.126066448698687	-2.07094614041718	76	2	0.018018018018018	111	13711	14131,19264	Fcgr3,Ptprc
GO:0072593	reactive oxygen species metabolic process	0.126066448698687	-2.07094614041718	76	2	0.018018018018018	111	13711	13057,67184	Cyba,Ndufa13
GO:0008585	female gonad development	0.126066448698687	-2.07094614041718	76	2	0.018018018018018	111	13711	16848,19275	Lfng,Ptprn
GO:0001701	in utero embryonic development	0.126498217897493	-2.06752705868065	421	6	0.0540540540540541	111	13711	101314,17886,20732,17069,14824,21420	Brk1,Myh9,Spint1,Ly6e,Grn,Tfap2c
GO:1901214	regulation of neuron death	0.127328025637521	-2.06098864338741	328	5	0.045045045045045	111	13711	64138,12759,14824,17751,12259	Ctsz,Clu,Grn,Mt3,C1qa
GO:0060401	cytosolic calcium ion transport	0.128774771431874	-2.04969035847383	77	2	0.018018018018018	111	13711	19264,12774	Ptprc,Ccr5
GO:0070723	response to cholesterol	0.129134611175242	-2.04689992120301	17	1	0.00900900900900901	111	13711	12774	Ccr5
GO:0042535	positive regulation of tumor necrosis factor biosynthetic process	0.129134611175242	-2.04689992120301	17	1	0.00900900900900901	111	13711	14131	Fcgr3
GO:0060547	negative regulation of necrotic cell death	0.129134611175242	-2.04689992120301	17	1	0.00900900900900901	111	13711	17751	Mt3
GO:0060602	branch elongation of an epithelium	0.129134611175242	-2.04689992120301	17	1	0.00900900900900901	111	13711	21420	Tfap2c
GO:0071711	basement membrane organization	0.129134611175242	-2.04689992120301	17	1	0.00900900900900901	111	13711	13040	Ctss
GO:1903409	reactive oxygen species biosynthetic process	0.129134611175242	-2.04689992120301	17	1	0.00900900900900901	111	13711	13057	Cyba
GO:0044819	mitotic G1/S transition checkpoint	0.129134611175242	-2.04689992120301	17	1	0.00900900900900901	111	13711	19941	Rpl26
GO:0032104	regulation of response to extracellular stimulus	0.129134611175242	-2.04689992120301	17	1	0.00900900900900901	111	13711	17751	Mt3
GO:0061081	positive regulation of myeloid leukocyte cytokine production involved in immune response	0.129134611175242	-2.04689992120301	17	1	0.00900900900900901	111	13711	14127	Fcer1g
GO:0051204	protein insertion into mitochondrial membrane	0.129134611175242	-2.04689992120301	17	1	0.00900900900900901	111	13711	67184	Ndufa13
GO:0043090	amino acid import	0.129134611175242	-2.04689992120301	17	1	0.00900900900900901	111	13711	72961	Slc17a7
GO:0070571	negative regulation of neuron projection regeneration	0.129134611175242	-2.04689992120301	17	1	0.00900900900900901	111	13711	21838	Thy1
GO:0060219	camera-type eye photoreceptor cell differentiation	0.129134611175242	-2.04689992120301	17	1	0.00900900900900901	111	13711	21838	Thy1
GO:0044783	G1 DNA damage checkpoint	0.129134611175242	-2.04689992120301	17	1	0.00900900900900901	111	13711	19941	Rpl26
GO:0019048	modulation by virus of host morphology or physiology	0.129134611175242	-2.04689992120301	17	1	0.00900900900900901	111	13711	12774	Ccr5
GO:2001014	regulation of skeletal muscle cell differentiation	0.129134611175242	-2.04689992120301	17	1	0.00900900900900901	111	13711	12335	Capn3
GO:0032332	positive regulation of chondrocyte differentiation	0.129134611175242	-2.04689992120301	17	1	0.00900900900900901	111	13711	14172	Fgf18
GO:0032107	regulation of response to nutrient levels	0.129134611175242	-2.04689992120301	17	1	0.00900900900900901	111	13711	17751	Mt3
GO:0046597	negative regulation of viral entry into host cell	0.129134611175242	-2.04689992120301	17	1	0.00900900900900901	111	13711	68713	Ifitm1
GO:0051895	negative regulation of focal adhesion assembly	0.129134611175242	-2.04689992120301	17	1	0.00900900900900901	111	13711	11815	Apod
GO:0007035	vacuolar acidification	0.129134611175242	-2.04689992120301	17	1	0.00900900900900901	111	13711	14824	Grn
GO:1904424	regulation of GTP binding	0.129134611175242	-2.04689992120301	17	1	0.00900900900900901	111	13711	110351	Rap1gap
GO:0055069	zinc ion homeostasis	0.129134611175242	-2.04689992120301	17	1	0.00900900900900901	111	13711	17751	Mt3
GO:0034330	cell junction organization	0.129149558788093	-2.04678417572105	154	3	0.027027027027027	111	13711	12988,21838,12978	Csk,Thy1,Csf1r
GO:0030832	regulation of actin filament length	0.129149558788093	-2.04678417572105	154	3	0.027027027027027	111	13711	101314,15163,17886	Brk1,Hcls1,Myh9
GO:0032989	cellular component morphogenesis	0.129769753329923	-2.04199352705993	721	9	0.0810810810810811	111	13711	19354,12759,11461,12978,286940,17886,19171,12323,12335	Rac2,Clu,Actb,Csf1r,Flnb,Myh9,Psmb10,Camk2b,Capn3
GO:0044087	regulation of cellular component biogenesis	0.130208298398894	-2.03861981545611	824	10	0.0900900900900901	111	13711	101314,11815,15512,17886,15163,12759,19354,110351,232944,21838	Brk1,Apod,Hspa2,Myh9,Hcls1,Clu,Rac2,Rap1gap,Mark4,Thy1
GO:0010243	response to organonitrogen compound	0.130516222324146	-2.03625775094783	621	8	0.0720720720720721	111	13711	12514,11461,14127,20716,17202,22352,12988,16591	Cd68,Actb,Fcer1g,Serpina3n,Mc4r,Vim,Csk,Kl
GO:0071702	organic substance transport	0.130964451742809	-2.03282935334789	1572	17	0.153153153153153	111	13711	67184,19275,13521,17069,14127,108030,72961,17886,17202,217203,22320,213006,20525,12759,74760,11815,14131	Ndufa13,Ptprn,Slc26a2,Ly6e,Fcer1g,Lin7a,Slc17a7,Myh9,Mc4r,Tmem106a,Vamp8,Mfsd4a,Slc2a1,Clu,Rab3il1,Apod,Fcgr3
GO:0019058	viral life cycle	0.131496792809078	-2.02877281694632	78	2	0.018018018018018	111	13711	13030,22320	Ctsb,Vamp8
GO:0061351	neural precursor cell proliferation	0.131496792809078	-2.02877281694632	78	2	0.018018018018018	111	13711	69539,14824	Trnp1,Grn
GO:0046634	regulation of alpha-beta T cell activation	0.131496792809078	-2.02877281694632	78	2	0.018018018018018	111	13711	19264,16194	Ptprc,Il6ra
GO:0045639	positive regulation of myeloid cell differentiation	0.131496792809078	-2.02877281694632	78	2	0.018018018018018	111	13711	12978,15163	Csf1r,Hcls1
GO:0048525	negative regulation of viral process	0.131496792809078	-2.02877281694632	78	2	0.018018018018018	111	13711	107373,68713	Fam111a,Ifitm1
GO:0032409	regulation of transporter activity	0.131743620267433	-2.02689751575068	241	4	0.036036036036036	111	13711	15512,66395,11461,13040	Hspa2,Ahnak,Actb,Ctss
GO:0042592	homeostatic process	0.133584868908173	-2.01301828096897	1251	14	0.126126126126126	111	13711	73723,19264,13040,14824,21838,16591,72961,19354,17751,15163,23833,12774,19275,12335	Sh3bgrl3,Ptprc,Ctss,Grn,Thy1,Kl,Slc17a7,Rac2,Mt3,Hcls1,Cd52,Ccr5,Ptprn,Capn3
GO:0043009	chordate embryonic development	0.133944451838276	-2.0103301034964	625	8	0.0720720720720721	111	13711	21420,14824,16848,17069,20732,68713,101314,17886	Tfap2c,Grn,Lfng,Ly6e,Spint1,Ifitm1,Brk1,Myh9
GO:0001938	positive regulation of endothelial cell proliferation	0.134232119079179	-2.00818474568044	79	2	0.018018018018018	111	13711	13057,76905	Cyba,Lrg1
GO:0046545	development of primary female sexual characteristics	0.134232119079179	-2.00818474568044	79	2	0.018018018018018	111	13711	16848,19275	Lfng,Ptprn
GO:0006875	cellular metal ion homeostasis	0.134820068162529	-2.00381421797524	429	6	0.0540540540540541	111	13711	12774,12335,21838,17751,19264,23833	Ccr5,Capn3,Thy1,Mt3,Ptprc,Cd52
GO:0048666	neuron development	0.135328019589198	-2.0000536729386	728	9	0.0810810810810811	111	13711	12266,14580,21838,12759,11461,19354,243914,12978,12259	C3,Gfap,Thy1,Clu,Actb,Rac2,Lgi4,Csf1r,C1qa
GO:0045785	positive regulation of cell adhesion	0.135688671028665	-1.99739220104524	335	5	0.045045045045045	111	13711	12774,110351,21838,19264,16194	Ccr5,Rap1gap,Thy1,Ptprc,Il6ra
GO:1901576	organic substance biosynthetic process	0.135986687909768	-1.99519828105335	1802	19	0.171171171171171	111	13711	114641,107373,16828,57423,18573,20103,67115,16848,223774,19941,19264,70178,23945,67427,16591,217203,11522,20116,270106	Rpl31,Fam111a,Ldha,Atp5j2,Pde1a,Rps5,Rpl14,Lfng,Alg12,Rpl26,Ptprc,Abhd17c,Mgll,Rps20,Kl,Tmem106a,Adh1,Rps8,Rpl13
GO:0034114	regulation of heterotypic cell-cell adhesion	0.136193619366109	-1.99367773389634	18	1	0.00900900900900901	111	13711	21838	Thy1
GO:1905710	positive regulation of membrane permeability	0.136193619366109	-1.99367773389634	18	1	0.00900900900900901	111	13711	17751	Mt3
GO:0019369	arachidonic acid metabolic process	0.136193619366109	-1.99367773389634	18	1	0.00900900900900901	111	13711	23945	Mgll
GO:0060292	long-term synaptic depression	0.136193619366109	-1.99367773389634	18	1	0.00900900900900901	111	13711	23945	Mgll
GO:1903392	negative regulation of adherens junction organization	0.136193619366109	-1.99367773389634	18	1	0.00900900900900901	111	13711	11815	Apod
GO:0010884	positive regulation of lipid storage	0.136193619366109	-1.99367773389634	18	1	0.00900900900900901	111	13711	12266	C3
GO:0045649	regulation of macrophage differentiation	0.136193619366109	-1.99367773389634	18	1	0.00900900900900901	111	13711	15163	Hcls1
GO:0036230	granulocyte activation	0.136193619366109	-1.99367773389634	18	1	0.00900900900900901	111	13711	14127	Fcer1g
GO:0030225	macrophage differentiation	0.136193619366109	-1.99367773389634	18	1	0.00900900900900901	111	13711	16409	Itgam
GO:0044794	positive regulation by host of viral process	0.136193619366109	-1.99367773389634	18	1	0.00900900900900901	111	13711	12978	Csf1r
GO:0000028	ribosomal small subunit assembly	0.136193619366109	-1.99367773389634	18	1	0.00900900900900901	111	13711	20103	Rps5
GO:1903975	regulation of glial cell migration	0.136193619366109	-1.99367773389634	18	1	0.00900900900900901	111	13711	22352	Vim
GO:0034104	negative regulation of tissue remodeling	0.136193619366109	-1.99367773389634	18	1	0.00900900900900901	111	13711	12988	Csk
GO:0051602	response to electrical stimulus	0.136193619366109	-1.99367773389634	18	1	0.00900900900900901	111	13711	11461	Actb
GO:0019674	NAD metabolic process	0.136193619366109	-1.99367773389634	18	1	0.00900900900900901	111	13711	16828	Ldha
GO:0007520	myoblast fusion	0.136193619366109	-1.99367773389634	18	1	0.00900900900900901	111	13711	17886	Myh9
GO:0015813	L-glutamate transmembrane transport	0.136193619366109	-1.99367773389634	18	1	0.00900900900900901	111	13711	72961	Slc17a7
GO:0032495	response to muramyl dipeptide	0.136193619366109	-1.99367773389634	18	1	0.00900900900900901	111	13711	22352	Vim
GO:0035584	calcium-mediated signaling using intracellular calcium source	0.136193619366109	-1.99367773389634	18	1	0.00900900900900901	111	13711	19264	Ptprc
GO:0010954	positive regulation of protein processing	0.136193619366109	-1.99367773389634	18	1	0.00900900900900901	111	13711	17886	Myh9
GO:0009651	response to salt stress	0.136193619366109	-1.99367773389634	18	1	0.00900900900900901	111	13711	12335	Capn3
GO:0015701	bicarbonate transport	0.136193619366109	-1.99367773389634	18	1	0.00900900900900901	111	13711	13521	Slc26a2
GO:0070193	synaptonemal complex organization	0.136193619366109	-1.99367773389634	18	1	0.00900900900900901	111	13711	15512	Hspa2
GO:1902993	positive regulation of amyloid precursor protein catabolic process	0.136193619366109	-1.99367773389634	18	1	0.00900900900900901	111	13711	12759	Clu
GO:0000030	mannosyltransferase activity	0.136193619366109	-1.99367773389634	18	1	0.00900900900900901	111	13711	223774	Alg12
GO:0042572	retinol metabolic process	0.136193619366109	-1.99367773389634	18	1	0.00900900900900901	111	13711	11522	Adh1
GO:1901888	regulation of cell junction assembly	0.136980361859256	-1.98791770752178	80	2	0.018018018018018	111	13711	11815,21838	Apod,Thy1
GO:0007565	female pregnancy	0.139741138076861	-1.96796358164553	81	2	0.018018018018018	111	13711	14824,13030	Grn,Ctsb
GO:0045685	regulation of glial cell differentiation	0.139741138076861	-1.96796358164553	81	2	0.018018018018018	111	13711	12259,20732	C1qa,Spint1
GO:0007189	adenylate cyclase-activating G protein-coupled receptor signaling pathway	0.139741138076861	-1.96796358164553	81	2	0.018018018018018	111	13711	13733,17202	Adgre1,Mc4r
GO:1903426	regulation of reactive oxygen species biosynthetic process	0.139741138076861	-1.96796358164553	81	2	0.018018018018018	111	13711	13057,12759	Cyba,Clu
GO:0099643	signal release from synapse	0.139741138076861	-1.96796358164553	81	2	0.018018018018018	111	13711	12890,108030	Cplx2,Lin7a
GO:0007269	neurotransmitter secretion	0.139741138076861	-1.96796358164553	81	2	0.018018018018018	111	13711	108030,12890	Lin7a,Cplx2
GO:0051588	regulation of neurotransmitter transport	0.140180578783208	-1.96482383906124	160	3	0.027027027027027	111	13711	22320,14580,12890	Vamp8,Gfap,Cplx2
GO:0048646	anatomical structure formation involved in morphogenesis	0.141010698135872	-1.95891951817815	735	9	0.0810810810810811	111	13711	239743,16848,21420,21838,12335,14172,68713,20732,17886	Klhl6,Lfng,Tfap2c,Thy1,Capn3,Fgf18,Ifitm1,Spint1,Myh9
GO:0045765	regulation of angiogenesis	0.141875035700635	-1.95280863911207	248	4	0.036036036036036	111	13711	14172,76905,14824,12266	Fgf18,Lrg1,Grn,C3
GO:2001243	negative regulation of intrinsic apoptotic signaling pathway	0.142514069912949	-1.94831454791631	82	2	0.018018018018018	111	13711	12759,67184	Clu,Ndufa13
GO:0032535	regulation of cellular component size	0.143046910370785	-1.94458265796614	341	5	0.045045045045045	111	13711	12774,23945,101314,15163,17886	Ccr5,Mgll,Brk1,Hcls1,Myh9
GO:0032703	negative regulation of interleukin-2 production	0.143195920414858	-1.94354151358446	19	1	0.00900900900900901	111	13711	19264	Ptprc
GO:0095500	acetylcholine receptor signaling pathway	0.143195920414858	-1.94354151358446	19	1	0.00900900900900901	111	13711	17069	Ly6e
GO:0050765	negative regulation of phagocytosis	0.143195920414858	-1.94354151358446	19	1	0.00900900900900901	111	13711	12988	Csk
GO:0060713	labyrinthine layer morphogenesis	0.143195920414858	-1.94354151358446	19	1	0.00900900900900901	111	13711	20732	Spint1
GO:1903831	signal transduction involved in cellular response to ammonium ion	0.143195920414858	-1.94354151358446	19	1	0.00900900900900901	111	13711	17069	Ly6e
GO:0036314	response to sterol	0.143195920414858	-1.94354151358446	19	1	0.00900900900900901	111	13711	12774	Ccr5
GO:0046688	response to copper ion	0.143195920414858	-1.94354151358446	19	1	0.00900900900900901	111	13711	17751	Mt3
GO:0030325	adrenal gland development	0.143195920414858	-1.94354151358446	19	1	0.00900900900900901	111	13711	17069	Ly6e
GO:0031579	membrane raft organization	0.143195920414858	-1.94354151358446	19	1	0.00900900900900901	111	13711	19264	Ptprc
GO:0050858	negative regulation of antigen receptor-mediated signaling pathway	0.143195920414858	-1.94354151358446	19	1	0.00900900900900901	111	13711	21838	Thy1
GO:0070233	negative regulation of T cell apoptotic process	0.143195920414858	-1.94354151358446	19	1	0.00900900900900901	111	13711	20723	Serpinb9
GO:0032461	positive regulation of protein oligomerization	0.143195920414858	-1.94354151358446	19	1	0.00900900900900901	111	13711	12759	Clu
GO:0001829	trophectodermal cell differentiation	0.143195920414858	-1.94354151358446	19	1	0.00900900900900901	111	13711	21420	Tfap2c
GO:0045830	positive regulation of isotype switching	0.143195920414858	-1.94354151358446	19	1	0.00900900900900901	111	13711	19264	Ptprc
GO:0071276	cellular response to cadmium ion	0.143195920414858	-1.94354151358446	19	1	0.00900900900900901	111	13711	17751	Mt3
GO:0010640	regulation of platelet-derived growth factor receptor signaling pathway	0.143195920414858	-1.94354151358446	19	1	0.00900900900900901	111	13711	11815	Apod
GO:0002029	desensitization of G protein-coupled receptor signaling pathway	0.143195920414858	-1.94354151358446	19	1	0.00900900900900901	111	13711	12323	Camk2b
GO:0097242	amyloid-beta clearance	0.143195920414858	-1.94354151358446	19	1	0.00900900900900901	111	13711	12266	C3
GO:0022401	negative adaptation of signaling pathway	0.143195920414858	-1.94354151358446	19	1	0.00900900900900901	111	13711	12323	Camk2b
GO:0006509	membrane protein ectodomain proteolysis	0.143195920414858	-1.94354151358446	19	1	0.00900900900900901	111	13711	17886	Myh9
GO:0002021	response to dietary excess	0.143195920414858	-1.94354151358446	19	1	0.00900900900900901	111	13711	17202	Mc4r
GO:2001026	regulation of endothelial cell chemotaxis	0.143195920414858	-1.94354151358446	19	1	0.00900900900900901	111	13711	14172	Fgf18
GO:0031348	negative regulation of defense response	0.14392703258798	-1.93844882597018	162	3	0.027027027027027	111	13711	20723,11815,14824	Serpinb9,Apod,Grn
GO:0033674	positive regulation of kinase activity	0.144487721520557	-1.93456074721606	438	6	0.0540540540540541	111	13711	16194,12988,14172,12759,12978,19264	Il6ra,Csk,Fgf18,Clu,Csf1r,Ptprc
GO:0048523	negative regulation of cellular process	0.144670170343843	-1.93329881487646	3771	36	0.324324324324324	111	13711	21807,14580,12323,20723,12335,13030,79362,14127,11461,14824,67500,21838,23945,12759,66058,19264,15512,11815,16848,12266,12774,20716,67184,21420,12988,19025,20732,17886,15163,12978,17751,22352,110351,22320,64138,19941	Tsc22d1,Gfap,Camk2b,Serpinb9,Capn3,Ctsb,Bhlhe41,Fcer1g,Actb,Grn,Ccar1,Thy1,Mgll,Clu,Tmem176a,Ptprc,Hspa2,Apod,Lfng,C3,Ccr5,Serpina3n,Ndufa13,Tfap2c,Csk,Ctsa,Spint1,Myh9,Hcls1,Csf1r,Mt3,Vim,Rap1gap,Vamp8,Ctsz,Rpl26
GO:0030163	protein catabolic process	0.145024504120081	-1.93085255690784	537	7	0.0630630630630631	111	13711	70178,64138,19171,13040,19025,13030,12335	Abhd17c,Ctsz,Psmb10,Ctss,Ctsa,Ctsb,Capn3
GO:0000902	cell morphogenesis	0.145404442671777	-1.92823615952298	638	8	0.0720720720720721	111	13711	19171,17886,12978,286940,11461,12759,19354,12323	Psmb10,Myh9,Csf1r,Flnb,Actb,Clu,Rac2,Camk2b
GO:0009792	embryo development ending in birth or egg hatching	0.145404442671777	-1.92823615952298	638	8	0.0720720720720721	111	13711	101314,17069,17886,21420,20732,14824,68713,16848	Brk1,Ly6e,Myh9,Tfap2c,Spint1,Grn,Ifitm1,Lfng
GO:1903708	positive regulation of hemopoiesis	0.1458127878654	-1.92543175498623	163	3	0.027027027027027	111	13711	15163,12978,19264	Hcls1,Csf1r,Ptprc
GO:0044092	negative regulation of molecular function	0.147711943889171	-1.91249122684311	847	10	0.0900900900900901	111	13711	11461,20732,64138,19264,12266,20716,110351,21838,12988,20723	Actb,Spint1,Ctsz,Ptprc,C3,Serpina3n,Rap1gap,Thy1,Csk,Serpinb9
GO:0015698	inorganic anion transport	0.14809491508173	-1.90990189265481	84	2	0.018018018018018	111	13711	13521,72961	Slc26a2,Slc17a7
GO:0032269	negative regulation of cellular protein metabolic process	0.148499761319207	-1.90717192801874	848	10	0.0900900900900901	111	13711	19264,64138,20732,11461,20723,21838,12988,12335,20716,12266	Ptprc,Ctsz,Spint1,Actb,Serpinb9,Thy1,Csk,Capn3,Serpina3n,C3
GO:0006450	regulation of translational fidelity	0.150141965755008	-1.89617399410956	20	1	0.00900900900900901	111	13711	20103	Rps5
GO:0070306	lens fiber cell differentiation	0.150141965755008	-1.89617399410956	20	1	0.00900900900900901	111	13711	22352	Vim
GO:2000010	positive regulation of protein localization to cell surface	0.150141965755008	-1.89617399410956	20	1	0.00900900900900901	111	13711	14127	Fcer1g
GO:0044183	protein folding chaperone	0.150141965755008	-1.89617399410956	20	1	0.00900900900900901	111	13711	15512	Hspa2
GO:0001916	positive regulation of T cell mediated cytotoxicity	0.150141965755008	-1.89617399410956	20	1	0.00900900900900901	111	13711	19264	Ptprc
GO:0023058	adaptation of signaling pathway	0.150141965755008	-1.89617399410956	20	1	0.00900900900900901	111	13711	12323	Camk2b
GO:0010866	regulation of triglyceride biosynthetic process	0.150141965755008	-1.89617399410956	20	1	0.00900900900900901	111	13711	12266	C3
GO:0043299	leukocyte degranulation	0.150141965755008	-1.89617399410956	20	1	0.00900900900900901	111	13711	12890	Cplx2
GO:0034123	positive regulation of toll-like receptor signaling pathway	0.150141965755008	-1.89617399410956	20	1	0.00900900900900901	111	13711	13057	Cyba
GO:0010575	positive regulation of vascular endothelial growth factor production	0.150141965755008	-1.89617399410956	20	1	0.00900900900900901	111	13711	12266	C3
GO:1903319	positive regulation of protein maturation	0.150141965755008	-1.89617399410956	20	1	0.00900900900900901	111	13711	17886	Myh9
GO:0034340	response to type I interferon	0.150141965755008	-1.89617399410956	20	1	0.00900900900900901	111	13711	68713	Ifitm1
GO:0048521	negative regulation of behavior	0.150141965755008	-1.89617399410956	20	1	0.00900900900900901	111	13711	17202	Mc4r
GO:0042104	positive regulation of activated T cell proliferation	0.150141965755008	-1.89617399410956	20	1	0.00900900900900901	111	13711	16194	Il6ra
GO:0043032	positive regulation of macrophage activation	0.150141965755008	-1.89617399410956	20	1	0.00900900900900901	111	13711	12259	C1qa
GO:0032462	regulation of protein homooligomerization	0.150141965755008	-1.89617399410956	20	1	0.00900900900900901	111	13711	12759	Clu
GO:0031647	regulation of protein stability	0.150799849275409	-1.89180182290872	254	4	0.036036036036036	111	13711	19025,12335,12759,14824	Ctsa,Capn3,Clu,Grn
GO:0009408	response to heat	0.150902098505262	-1.89112400670952	85	2	0.018018018018018	111	13711	16177,15512	Il1r1,Hspa2
GO:0001959	regulation of cytokine-mediated signaling pathway	0.153719977629322	-1.87262265881425	86	2	0.018018018018018	111	13711	16177,19264	Il1r1,Ptprc
GO:0051668	localization within membrane	0.153719977629322	-1.87262265881425	86	2	0.018018018018018	111	13711	19264,21838	Ptprc,Thy1
GO:0032388	positive regulation of intracellular transport	0.155362468364546	-1.86199438653402	168	3	0.027027027027027	111	13711	14127,15163,22320	Fcer1g,Hcls1,Vamp8
GO:0048771	tissue remodeling	0.15654820002607	-1.85439132903328	87	2	0.018018018018018	111	13711	13040,19354	Ctss,Rac2
GO:0035335	peptidyl-tyrosine dephosphorylation	0.15654820002607	-1.85439132903328	87	2	0.018018018018018	111	13711	19264,19275	Ptprc,Ptprn
GO:0004725	protein tyrosine phosphatase activity	0.15654820002607	-1.85439132903328	87	2	0.018018018018018	111	13711	19275,19264	Ptprn,Ptprc
GO:0006874	cellular calcium ion homeostasis	0.156978369883831	-1.85164725456575	352	5	0.045045045045045	111	13711	23833,21838,19264,12335,12774	Cd52,Thy1,Ptprc,Capn3,Ccr5
GO:2001032	regulation of double-strand break repair via nonhomologous end joining	0.157032203270247	-1.85130437829632	21	1	0.00900900900900901	111	13711	110052	Dek
GO:0043368	positive T cell selection	0.157032203270247	-1.85130437829632	21	1	0.00900900900900901	111	13711	19264	Ptprc
GO:0010499	proteasomal ubiquitin-independent protein catabolic process	0.157032203270247	-1.85130437829632	21	1	0.00900900900900901	111	13711	19171	Psmb10
GO:0051580	regulation of neurotransmitter uptake	0.157032203270247	-1.85130437829632	21	1	0.00900900900900901	111	13711	14580	Gfap
GO:0046852	positive regulation of bone remodeling	0.157032203270247	-1.85130437829632	21	1	0.00900900900900901	111	13711	17202	Mc4r
GO:0071624	positive regulation of granulocyte chemotaxis	0.157032203270247	-1.85130437829632	21	1	0.00900900900900901	111	13711	19354	Rac2
GO:2001224	positive regulation of neuron migration	0.157032203270247	-1.85130437829632	21	1	0.00900900900900901	111	13711	16177	Il1r1
GO:0099563	modification of synaptic structure	0.157032203270247	-1.85130437829632	21	1	0.00900900900900901	111	13711	242667	Dlgap3
GO:1905144	response to acetylcholine	0.157032203270247	-1.85130437829632	21	1	0.00900900900900901	111	13711	17069	Ly6e
GO:1902230	negative regulation of intrinsic apoptotic signaling pathway in response to DNA damage	0.157032203270247	-1.85130437829632	21	1	0.00900900900900901	111	13711	12759	Clu
GO:0097352	autophagosome maturation	0.157032203270247	-1.85130437829632	21	1	0.00900900900900901	111	13711	22320	Vamp8
GO:0045780	positive regulation of bone resorption	0.157032203270247	-1.85130437829632	21	1	0.00900900900900901	111	13711	17202	Mc4r
GO:0002548	monocyte chemotaxis	0.157032203270247	-1.85130437829632	21	1	0.00900900900900901	111	13711	20305	Ccl6
GO:1905145	cellular response to acetylcholine	0.157032203270247	-1.85130437829632	21	1	0.00900900900900901	111	13711	17069	Ly6e
GO:0090023	positive regulation of neutrophil chemotaxis	0.157032203270247	-1.85130437829632	21	1	0.00900900900900901	111	13711	19354	Rac2
GO:0022010	central nervous system myelination	0.157032203270247	-1.85130437829632	21	1	0.00900900900900901	111	13711	12759	Clu
GO:0003085	negative regulation of systemic arterial blood pressure	0.157032203270247	-1.85130437829632	21	1	0.00900900900900901	111	13711	16591	Kl
GO:0042534	regulation of tumor necrosis factor biosynthetic process	0.157032203270247	-1.85130437829632	21	1	0.00900900900900901	111	13711	14131	Fcgr3
GO:0032291	axon ensheathment in central nervous system	0.157032203270247	-1.85130437829632	21	1	0.00900900900900901	111	13711	12759	Clu
GO:0032733	positive regulation of interleukin-10 production	0.157032203270247	-1.85130437829632	21	1	0.00900900900900901	111	13711	14127	Fcer1g
GO:0042743	hydrogen peroxide metabolic process	0.157032203270247	-1.85130437829632	21	1	0.00900900900900901	111	13711	13057	Cyba
GO:0001990	regulation of systemic arterial blood pressure by hormone	0.157032203270247	-1.85130437829632	21	1	0.00900900900900901	111	13711	13057	Cyba
GO:0030182	neuron differentiation	0.157309883553496	-1.84953763838386	859	10	0.0900900900900901	111	13711	21420,12266,14580,21838,12759,11461,19354,243914,12978,12259	Tfap2c,C3,Gfap,Thy1,Clu,Actb,Rac2,Lgi4,Csf1r,C1qa
GO:0010959	regulation of metal ion transport	0.158272239156865	-1.84343869603459	353	5	0.045045045045045	111	13711	15512,12335,21838,66395,13057	Hspa2,Capn3,Thy1,Ahnak,Cyba
GO:0002244	hematopoietic progenitor cell differentiation	0.15938641818327	-1.83642372213285	88	2	0.018018018018018	111	13711	19264,12978	Ptprc,Csf1r
GO:0060998	regulation of dendritic spine development	0.15938641818327	-1.83642372213285	88	2	0.018018018018018	111	13711	12323,14824	Camk2b,Grn
GO:0016192	vesicle-mediated transport	0.16049102925658	-1.82951723045647	969	11	0.0990990990990991	111	13711	22320,14824,12890,74190,15512,17886,14131,11461,108030,72961,14127	Vamp8,Grn,Cplx2,Exoc3l4,Hspa2,Myh9,Fcgr3,Actb,Lin7a,Slc17a7,Fcer1g
GO:0030324	lung development	0.161185065094921	-1.82520210149626	171	3	0.027027027027027	111	13711	14172,64138,17313	Fgf18,Ctsz,Mgp
GO:2001233	regulation of apoptotic signaling pathway	0.162180403102733	-1.81904596394204	356	5	0.045045045045045	111	13711	12759,67184,12323,19264,19941	Clu,Ndufa13,Camk2b,Ptprc,Rpl26
GO:0032091	negative regulation of protein binding	0.162234289428457	-1.81871375749479	89	2	0.018018018018018	111	13711	11461,64138	Actb,Ctsz
GO:0010595	positive regulation of endothelial cell migration	0.162234289428457	-1.81871375749479	89	2	0.018018018018018	111	13711	14824,14172	Grn,Fgf18
GO:0046823	negative regulation of nucleocytoplasmic transport	0.163867077293718	-1.80869968410074	22	1	0.00900900900900901	111	13711	11815	Apod
GO:0009154	purine ribonucleotide catabolic process	0.163867077293718	-1.80869968410074	22	1	0.00900900900900901	111	13711	18573	Pde1a
GO:0009261	ribonucleotide catabolic process	0.163867077293718	-1.80869968410074	22	1	0.00900900900900901	111	13711	18573	Pde1a
GO:0033233	regulation of protein sumoylation	0.163867077293718	-1.80869968410074	22	1	0.00900900900900901	111	13711	12335	Capn3
GO:1901889	negative regulation of cell junction assembly	0.163867077293718	-1.80869968410074	22	1	0.00900900900900901	111	13711	11815	Apod
GO:0019320	hexose catabolic process	0.163867077293718	-1.80869968410074	22	1	0.00900900900900901	111	13711	16828	Ldha
GO:0035455	response to interferon-alpha	0.163867077293718	-1.80869968410074	22	1	0.00900900900900901	111	13711	68713	Ifitm1
GO:0043027	cysteine-type endopeptidase inhibitor activity involved in apoptotic process	0.163867077293718	-1.80869968410074	22	1	0.00900900900900901	111	13711	20723	Serpinb9
GO:0002335	mature B cell differentiation	0.163867077293718	-1.80869968410074	22	1	0.00900900900900901	111	13711	16848	Lfng
GO:1903077	negative regulation of protein localization to plasma membrane	0.163867077293718	-1.80869968410074	22	1	0.00900900900900901	111	13711	12988	Csk
GO:1901798	positive regulation of signal transduction by p53 class mediator	0.163867077293718	-1.80869968410074	22	1	0.00900900900900901	111	13711	19941	Rpl26
GO:0042056	chemoattractant activity	0.163867077293718	-1.80869968410074	22	1	0.00900900900900901	111	13711	20210	Saa3
GO:0060444	branching involved in mammary gland duct morphogenesis	0.163867077293718	-1.80869968410074	22	1	0.00900900900900901	111	13711	21420	Tfap2c
GO:0042176	regulation of protein catabolic process	0.164807697099523	-1.80297595689646	358	5	0.045045045045045	111	13711	19186,19025,14580,67184,12759	Psme1,Ctsa,Gfap,Ndufa13,Clu
GO:0071902	positive regulation of protein serine/threonine kinase activity	0.166138702848927	-1.79493228018008	264	4	0.036036036036036	111	13711	12988,19264,12978,14172	Csk,Ptprc,Csf1r,Fgf18
GO:0030323	respiratory tube development	0.167073657102759	-1.78932050330841	174	3	0.027027027027027	111	13711	17313,64138,14172	Mgp,Ctsz,Fgf18
GO:0009611	response to wounding	0.167702957017476	-1.78556097752682	265	4	0.036036036036036	111	13711	22371,12266,14580,17886	Vwf,C3,Gfap,Myh9
GO:0051338	regulation of transferase activity	0.168522307147058	-1.78068715132263	767	9	0.0810810810810811	111	13711	14172,12988,21838,16194,19264,12978,11461,12759,19354	Fgf18,Csk,Thy1,Il6ra,Ptprc,Csf1r,Actb,Clu,Rac2
GO:0002064	epithelial cell development	0.169050680237879	-1.77755672595063	175	3	0.027027027027027	111	13711	22352,21420,286940	Vim,Tfap2c,Flnb
GO:0042254	ribosome biogenesis	0.169272532005767	-1.77624524750837	266	4	0.036036036036036	111	13711	19941,20103,20116,67115	Rpl26,Rps5,Rps8,Rpl14
GO:0030155	regulation of cell adhesion	0.170581742684231	-1.76854066791502	562	7	0.0630630630630631	111	13711	12774,110351,21838,16194,19354,11815,19264	Ccr5,Rap1gap,Thy1,Il6ra,Rac2,Apod,Ptprc
GO:0002724	regulation of T cell cytokine production	0.170647028678462	-1.76815801556852	23	1	0.00900900900900901	111	13711	16177	Il1r1
GO:0017001	antibiotic catabolic process	0.170647028678462	-1.76815801556852	23	1	0.00900900900900901	111	13711	11522	Adh1
GO:0046189	phenol-containing compound biosynthetic process	0.170647028678462	-1.76815801556852	23	1	0.00900900900900901	111	13711	16591	Kl
GO:0050718	positive regulation of interleukin-1 beta secretion	0.170647028678462	-1.76815801556852	23	1	0.00900900900900901	111	13711	12774	Ccr5
GO:0001914	regulation of T cell mediated cytotoxicity	0.170647028678462	-1.76815801556852	23	1	0.00900900900900901	111	13711	19264	Ptprc
GO:0014823	response to activity	0.170647028678462	-1.76815801556852	23	1	0.00900900900900901	111	13711	12335	Capn3
GO:0120033	negative regulation of plasma membrane bounded cell projection assembly	0.170647028678462	-1.76815801556852	23	1	0.00900900900900901	111	13711	110351	Rap1gap
GO:0010955	negative regulation of protein processing	0.170647028678462	-1.76815801556852	23	1	0.00900900900900901	111	13711	64138	Ctsz
GO:0048247	lymphocyte chemotaxis	0.170647028678462	-1.76815801556852	23	1	0.00900900900900901	111	13711	20305	Ccl6
GO:0043500	muscle adaptation	0.170647028678462	-1.76815801556852	23	1	0.00900900900900901	111	13711	13057	Cyba
GO:0071354	cellular response to interleukin-6	0.170647028678462	-1.76815801556852	23	1	0.00900900900900901	111	13711	16194	Il6ra
GO:0031529	ruffle organization	0.170647028678462	-1.76815801556852	23	1	0.00900900900900901	111	13711	12978	Csf1r
GO:1900242	regulation of synaptic vesicle endocytosis	0.170647028678462	-1.76815801556852	23	1	0.00900900900900901	111	13711	72961	Slc17a7
GO:0042036	negative regulation of cytokine biosynthetic process	0.170647028678462	-1.76815801556852	23	1	0.00900900900900901	111	13711	19264	Ptprc
GO:0060669	embryonic placenta morphogenesis	0.170647028678462	-1.76815801556852	23	1	0.00900900900900901	111	13711	20732	Spint1
GO:0051180	vitamin transport	0.170647028678462	-1.76815801556852	23	1	0.00900900900900901	111	13711	20525	Slc2a1
GO:0051125	regulation of actin nucleation	0.170647028678462	-1.76815801556852	23	1	0.00900900900900901	111	13711	101314	Brk1
GO:1903318	negative regulation of protein maturation	0.170647028678462	-1.76815801556852	23	1	0.00900900900900901	111	13711	64138	Ctsz
GO:0045992	negative regulation of embryonic development	0.170647028678462	-1.76815801556852	23	1	0.00900900900900901	111	13711	16848	Lfng
GO:0031032	actomyosin structure organization	0.170832466789134	-1.7670719291044	92	2	0.018018018018018	111	13711	17886,12335	Myh9,Capn3
GO:0006812	cation transport	0.17270882196255	-1.75614821254847	564	7	0.0630630630630631	111	13711	19264,14131,17751,72961,14127,12323,12774	Ptprc,Fcgr3,Mt3,Slc17a7,Fcer1g,Camk2b,Ccr5
GO:0034645	cellular macromolecule biosynthetic process	0.173164324084403	-1.75351428510775	1093	12	0.108108108108108	111	13711	67427,16848,20116,270106,217203,223774,114641,107373,19941,70178,67115,20103	Rps20,Lfng,Rps8,Rpl13,Tmem106a,Alg12,Rpl31,Fam111a,Rpl26,Abhd17c,Rpl14,Rps5
GO:0046660	female sex differentiation	0.173715618970677	-1.75033569054512	93	2	0.018018018018018	111	13711	16848,19275	Lfng,Ptprn
GO:0019722	calcium-mediated signaling	0.173715618970677	-1.75033569054512	93	2	0.018018018018018	111	13711	12774,19264	Ccr5,Ptprc
GO:0006928	movement of cell or subcellular component	0.174698786375314	-1.74469200877345	1095	12	0.108108108108108	111	13711	101314,17886,12978,11461,16409,14127,19354,20210,12774,19264,14131,20305	Brk1,Myh9,Csf1r,Actb,Itgam,Fcer1g,Rac2,Saa3,Ccr5,Ptprc,Fcgr3,Ccl6
GO:0043902	positive regulation of multi-organism process	0.175603025751344	-1.73952936699937	270	4	0.036036036036036	111	13711	12774,14824,13057,12978	Ccr5,Grn,Cyba,Csf1r
GO:0060759	regulation of response to cytokine stimulus	0.176606781854638	-1.73382958920173	94	2	0.018018018018018	111	13711	16177,19264	Il1r1,Ptprc
GO:0072395	signal transduction involved in cell cycle checkpoint	0.177372494761551	-1.72950326756756	24	1	0.00900900900900901	111	13711	19941	Rpl26
GO:0032816	positive regulation of natural killer cell activation	0.177372494761551	-1.72950326756756	24	1	0.00900900900900901	111	13711	16194	Il6ra
GO:0000768	syncytium formation by plasma membrane fusion	0.177372494761551	-1.72950326756756	24	1	0.00900900900900901	111	13711	17886	Myh9
GO:0072422	signal transduction involved in DNA damage checkpoint	0.177372494761551	-1.72950326756756	24	1	0.00900900900900901	111	13711	19941	Rpl26
GO:0006929	substrate-dependent cell migration	0.177372494761551	-1.72950326756756	24	1	0.00900900900900901	111	13711	19264	Ptprc
GO:0040020	regulation of meiotic nuclear division	0.177372494761551	-1.72950326756756	24	1	0.00900900900900901	111	13711	12323	Camk2b
GO:0010922	positive regulation of phosphatase activity	0.177372494761551	-1.72950326756756	24	1	0.00900900900900901	111	13711	19264	Ptprc
GO:0010939	regulation of necrotic cell death	0.177372494761551	-1.72950326756756	24	1	0.00900900900900901	111	13711	17751	Mt3
GO:0032743	positive regulation of interleukin-2 production	0.177372494761551	-1.72950326756756	24	1	0.00900900900900901	111	13711	19264	Ptprc
GO:0010971	positive regulation of G2/M transition of mitotic cell cycle	0.177372494761551	-1.72950326756756	24	1	0.00900900900900901	111	13711	15512	Hspa2
GO:0007045	cell-substrate adherens junction assembly	0.177372494761551	-1.72950326756756	24	1	0.00900900900900901	111	13711	21838	Thy1
GO:0061036	positive regulation of cartilage development	0.177372494761551	-1.72950326756756	24	1	0.00900900900900901	111	13711	14172	Fgf18
GO:0045672	positive regulation of osteoclast differentiation	0.177372494761551	-1.72950326756756	24	1	0.00900900900900901	111	13711	12978	Csf1r
GO:0010043	response to zinc ion	0.177372494761551	-1.72950326756756	24	1	0.00900900900900901	111	13711	17751	Mt3
GO:0070741	response to interleukin-6	0.177372494761551	-1.72950326756756	24	1	0.00900900900900901	111	13711	16194	Il6ra
GO:0034629	cellular protein-containing complex localization	0.177372494761551	-1.72950326756756	24	1	0.00900900900900901	111	13711	74190	Exoc3l4
GO:0048041	focal adhesion assembly	0.177372494761551	-1.72950326756756	24	1	0.00900900900900901	111	13711	21838	Thy1
GO:0140253	cell-cell fusion	0.177372494761551	-1.72950326756756	24	1	0.00900900900900901	111	13711	17886	Myh9
GO:1904376	negative regulation of protein localization to cell periphery	0.177372494761551	-1.72950326756756	24	1	0.00900900900900901	111	13711	12988	Csk
GO:0072401	signal transduction involved in DNA integrity checkpoint	0.177372494761551	-1.72950326756756	24	1	0.00900900900900901	111	13711	19941	Rpl26
GO:1904030	negative regulation of cyclin-dependent protein kinase activity	0.177372494761551	-1.72950326756756	24	1	0.00900900900900901	111	13711	11461	Actb
GO:0001893	maternal placenta development	0.177372494761551	-1.72950326756756	24	1	0.00900900900900901	111	13711	13030	Ctsb
GO:0009913	epidermal cell differentiation	0.179505640769134	-1.71754864664987	95	2	0.018018018018018	111	13711	286940,21420	Flnb,Tfap2c
GO:0055114	oxidation-reduction process	0.179562884636718	-1.71722980016783	674	8	0.0720720720720721	111	13711	12857,16828,73723,17751,16591,11522,17202,13057	Cox4i1,Ldha,Sh3bgrl3,Mt3,Kl,Adh1,Mc4r,Cyba
GO:0051172	negative regulation of nitrogen compound metabolic process	0.179951270970038	-1.71506918157547	1880	19	0.171171171171171	111	13711	64138,12759,11815,19264,67500,21838,11461,20732,79362,17751,15163,12266,21420,67184,20716,12335,19025,12988,20723	Ctsz,Clu,Apod,Ptprc,Ccar1,Thy1,Actb,Spint1,Bhlhe41,Mt3,Hcls1,C3,Tfap2c,Ndufa13,Serpina3n,Capn3,Ctsa,Csk,Serpinb9
GO:1903532	positive regulation of secretion by cell	0.180925004818021	-1.70967267160001	370	5	0.045045045045045	111	13711	14127,12774,16409,12978,22320	Fcer1g,Ccr5,Itgam,Csf1r,Vamp8
GO:0030198	extracellular matrix organization	0.181053936442661	-1.70896030071101	181	3	0.027027027027027	111	13711	13040,14580,20732	Ctss,Gfap,Spint1
GO:1903829	positive regulation of cellular protein localization	0.182014581976279	-1.70366847436605	274	4	0.036036036036036	111	13711	15163,232944,70178,14127	Hcls1,Mark4,Abhd17c,Fcer1g
GO:0002831	regulation of response to biotic stimulus	0.182014581976279	-1.70366847436605	274	4	0.036036036036036	111	13711	14824,13057,328833,20723	Grn,Cyba,Treml2,Serpinb9
GO:0050671	positive regulation of lymphocyte proliferation	0.182411885527674	-1.70148804158067	96	2	0.018018018018018	111	13711	19264,16194	Ptprc,Il6ra
GO:0010771	negative regulation of cell morphogenesis involved in differentiation	0.182411885527674	-1.70148804158067	96	2	0.018018018018018	111	13711	21838,12774	Thy1,Ccr5
GO:0019933	cAMP-mediated signaling	0.182411885527674	-1.70148804158067	96	2	0.018018018018018	111	13711	13733,17202	Adgre1,Mc4r
GO:0002761	regulation of myeloid leukocyte differentiation	0.182411885527674	-1.70148804158067	96	2	0.018018018018018	111	13711	12978,15163	Csf1r,Hcls1
GO:0061003	positive regulation of dendritic spine morphogenesis	0.184043909475222	-1.69258091139048	25	1	0.00900900900900901	111	13711	12323	Camk2b
GO:0051894	positive regulation of focal adhesion assembly	0.184043909475222	-1.69258091139048	25	1	0.00900900900900901	111	13711	21838	Thy1
GO:0006829	zinc ion transport	0.184043909475222	-1.69258091139048	25	1	0.00900900900900901	111	13711	17751	Mt3
GO:0051788	response to misfolded protein	0.184043909475222	-1.69258091139048	25	1	0.00900900900900901	111	13711	12759	Clu
GO:0042026	protein refolding	0.184043909475222	-1.69258091139048	25	1	0.00900900900900901	111	13711	15512	Hspa2
GO:0051452	intracellular pH reduction	0.184043909475222	-1.69258091139048	25	1	0.00900900900900901	111	13711	14824	Grn
GO:0042462	eye photoreceptor cell development	0.184043909475222	-1.69258091139048	25	1	0.00900900900900901	111	13711	21838	Thy1
GO:0006801	superoxide metabolic process	0.184043909475222	-1.69258091139048	25	1	0.00900900900900901	111	13711	13057	Cyba
GO:0045191	regulation of isotype switching	0.184043909475222	-1.69258091139048	25	1	0.00900900900900901	111	13711	19264	Ptprc
GO:0031102	neuron projection regeneration	0.184043909475222	-1.69258091139048	25	1	0.00900900900900901	111	13711	14580	Gfap
GO:0032967	positive regulation of collagen biosynthetic process	0.184043909475222	-1.69258091139048	25	1	0.00900900900900901	111	13711	22352	Vim
GO:0071674	mononuclear cell migration	0.184043909475222	-1.69258091139048	25	1	0.00900900900900901	111	13711	20305	Ccl6
GO:0051693	actin filament capping	0.184043909475222	-1.69258091139048	25	1	0.00900900900900901	111	13711	17886	Myh9
GO:0050716	positive regulation of interleukin-1 secretion	0.184043909475222	-1.69258091139048	25	1	0.00900900900900901	111	13711	12774	Ccr5
GO:0007566	embryo implantation	0.184043909475222	-1.69258091139048	25	1	0.00900900900900901	111	13711	14824	Grn
GO:0007617	mating behavior	0.184043909475222	-1.69258091139048	25	1	0.00900900900900901	111	13711	14824	Grn
GO:0003401	axis elongation	0.184043909475222	-1.69258091139048	25	1	0.00900900900900901	111	13711	21420	Tfap2c
GO:0034391	regulation of smooth muscle cell apoptotic process	0.184043909475222	-1.69258091139048	25	1	0.00900900900900901	111	13711	18573	Pde1a
GO:0010810	regulation of cell-substrate adhesion	0.185106207556039	-1.68682552373573	183	3	0.027027027027027	111	13711	11815,21838,19354	Apod,Thy1,Rac2
GO:0006816	calcium ion transport	0.185106207556039	-1.68682552373573	183	3	0.027027027027027	111	13711	12323,19264,12774	Camk2b,Ptprc,Ccr5
GO:0050864	regulation of B cell activation	0.185325210397801	-1.68564310314902	97	2	0.018018018018018	111	13711	22780,19264	Ikzf3,Ptprc
GO:0004713	protein tyrosine kinase activity	0.185325210397801	-1.68564310314902	97	2	0.018018018018018	111	13711	12988,12978	Csk,Csf1r
GO:0044085	cellular component biogenesis	0.186334360867399	-1.68021258001626	2118	21	0.189189189189189	111	13711	15163,17886,101314,67115,20103,14127,64540,19354,66395,12335,242667,22371,67184,17313,13057,19941,12759,20525,21838,22320,20116	Hcls1,Myh9,Brk1,Rpl14,Rps5,Fcer1g,Tspan4,Rac2,Ahnak,Capn3,Dlgap3,Vwf,Ndufa13,Mgp,Cyba,Rpl26,Clu,Slc2a1,Thy1,Vamp8,Rps8
GO:0006364	rRNA processing	0.187141460847734	-1.67589047298906	184	3	0.027027027027027	111	13711	67115,20116,19941	Rpl14,Rps8,Rpl26
GO:0032946	positive regulation of mononuclear cell proliferation	0.188245313987644	-1.67000930510787	98	2	0.018018018018018	111	13711	19264,16194	Ptprc,Il6ra
GO:0048661	positive regulation of smooth muscle cell proliferation	0.188245313987644	-1.67000930510787	98	2	0.018018018018018	111	13711	13057,16194	Cyba,Il6ra
GO:0019318	hexose metabolic process	0.188245313987644	-1.67000930510787	98	2	0.018018018018018	111	13711	11815,16828	Apod,Ldha
GO:0033993	response to lipid	0.188610151978528	-1.66807308213746	476	6	0.0540540540540541	111	13711	67184,12774,14824,22352,11522,12514	Ndufa13,Ccr5,Grn,Vim,Adh1,Cd68
GO:0006949	syncytium formation	0.190661703277581	-1.65725460837022	26	1	0.00900900900900901	111	13711	17886	Myh9
GO:1902253	regulation of intrinsic apoptotic signaling pathway by p53 class mediator	0.190661703277581	-1.65725460837022	26	1	0.00900900900900901	111	13711	19941	Rpl26
GO:0060441	epithelial tube branching involved in lung morphogenesis	0.190661703277581	-1.65725460837022	26	1	0.00900900900900901	111	13711	64138	Ctsz
GO:0006195	purine nucleotide catabolic process	0.190661703277581	-1.65725460837022	26	1	0.00900900900900901	111	13711	18573	Pde1a
GO:0045577	regulation of B cell differentiation	0.190661703277581	-1.65725460837022	26	1	0.00900900900900901	111	13711	22780	Ikzf3
GO:1903846	positive regulation of cellular response to transforming growth factor beta stimulus	0.190661703277581	-1.65725460837022	26	1	0.00900900900900901	111	13711	76905	Lrg1
GO:0010574	regulation of vascular endothelial growth factor production	0.190661703277581	-1.65725460837022	26	1	0.00900900900900901	111	13711	12266	C3
GO:0046365	monosaccharide catabolic process	0.190661703277581	-1.65725460837022	26	1	0.00900900900900901	111	13711	16828	Ldha
GO:0090022	regulation of neutrophil chemotaxis	0.190661703277581	-1.65725460837022	26	1	0.00900900900900901	111	13711	19354	Rac2
GO:0046596	regulation of viral entry into host cell	0.190661703277581	-1.65725460837022	26	1	0.00900900900900901	111	13711	68713	Ifitm1
GO:0071470	cellular response to osmotic stress	0.190661703277581	-1.65725460837022	26	1	0.00900900900900901	111	13711	12335	Capn3
GO:0002292	T cell differentiation involved in immune response	0.190661703277581	-1.65725460837022	26	1	0.00900900900900901	111	13711	14127	Fcer1g
GO:0006734	NADH metabolic process	0.190661703277581	-1.65725460837022	26	1	0.00900900900900901	111	13711	16828	Ldha
GO:0044788	modulation by host of viral process	0.190661703277581	-1.65725460837022	26	1	0.00900900900900901	111	13711	12978	Csf1r
GO:0034113	heterotypic cell-cell adhesion	0.190661703277581	-1.65725460837022	26	1	0.00900900900900901	111	13711	19264	Ptprc
GO:0030511	positive regulation of transforming growth factor beta receptor signaling pathway	0.190661703277581	-1.65725460837022	26	1	0.00900900900900901	111	13711	76905	Lrg1
GO:0043534	blood vessel endothelial cell migration	0.190661703277581	-1.65725460837022	26	1	0.00900900900900901	111	13711	17886	Myh9
GO:0044706	multi-multicellular organism process	0.191171899280336	-1.65458225945716	99	2	0.018018018018018	111	13711	14824,13030	Grn,Ctsb
GO:0042552	myelination	0.191171899280336	-1.65458225945716	99	2	0.018018018018018	111	13711	243914,12759	Lgi4,Clu
GO:1901701	cellular response to oxygen-containing compound	0.191689517243511	-1.65187831355816	686	8	0.0720720720720721	111	13711	67184,19275,22352,17069,16591,12988,12514,11461	Ndufa13,Ptprn,Vim,Ly6e,Kl,Csk,Cd68,Actb
GO:2000045	regulation of G1/S transition of mitotic cell cycle	0.194104673503181	-1.6393577112857	100	2	0.018018018018018	111	13711	19186,19941	Psme1,Rpl26
GO:0007272	ensheathment of neurons	0.194104673503181	-1.6393577112857	100	2	0.018018018018018	111	13711	243914,12759	Lgi4,Clu
GO:0032414	positive regulation of ion transmembrane transporter activity	0.194104673503181	-1.6393577112857	100	2	0.018018018018018	111	13711	13040,15512	Ctss,Hspa2
GO:0008366	axon ensheathment	0.194104673503181	-1.6393577112857	100	2	0.018018018018018	111	13711	243914,12759	Lgi4,Clu
GO:0001952	regulation of cell-matrix adhesion	0.194104673503181	-1.6393577112857	100	2	0.018018018018018	111	13711	11815,21838	Apod,Thy1
GO:0150063	visual system development	0.195067730798898	-1.63440844329583	282	4	0.036036036036036	111	13711	22352,12266,12259,21838	Vim,C3,C1qa,Thy1
GO:0032271	regulation of protein polymerization	0.195340793966404	-1.63300958443536	188	3	0.027027027027027	111	13711	101314,17886,15163	Brk1,Myh9,Hcls1
GO:0051046	regulation of secretion	0.195808618140053	-1.63061753483877	690	8	0.0720720720720721	111	13711	16409,19354,14127,12978,13057,12774,12890,22320	Itgam,Rac2,Fcer1g,Csf1r,Cyba,Ccr5,Cplx2,Vamp8
GO:0072657	protein localization to membrane	0.196200698446662	-1.62861717198636	381	5	0.045045045045045	111	13711	12335,21838,67184,108030,14127	Capn3,Thy1,Ndufa13,Lin7a,Fcer1g
GO:0048880	sensory system development	0.196719932709348	-1.62597422313735	283	4	0.036036036036036	111	13711	22352,12266,12259,21838	Vim,C3,C1qa,Thy1
GO:0099173	postsynapse organization	0.197043348149052	-1.62433153308395	101	2	0.018018018018018	111	13711	11461,12323	Actb,Camk2b
GO:0009187	cyclic nucleotide metabolic process	0.197226303272465	-1.62340346197381	27	1	0.00900900900900901	111	13711	18573	Pde1a
GO:0030101	natural killer cell activation	0.197226303272465	-1.62340346197381	27	1	0.00900900900900901	111	13711	19264	Ptprc
GO:0071480	cellular response to gamma radiation	0.197226303272465	-1.62340346197381	27	1	0.00900900900900901	111	13711	19941	Rpl26
GO:1902003	regulation of amyloid-beta formation	0.197226303272465	-1.62340346197381	27	1	0.00900900900900901	111	13711	12759	Clu
GO:0001958	endochondral ossification	0.197226303272465	-1.62340346197381	27	1	0.00900900900900901	111	13711	14172	Fgf18
GO:0045724	positive regulation of cilium assembly	0.197226303272465	-1.62340346197381	27	1	0.00900900900900901	111	13711	232944	Mark4
GO:0009268	response to pH	0.197226303272465	-1.62340346197381	27	1	0.00900900900900901	111	13711	13040	Ctss
GO:0032292	peripheral nervous system axon ensheathment	0.197226303272465	-1.62340346197381	27	1	0.00900900900900901	111	13711	243914	Lgi4
GO:0042269	regulation of natural killer cell mediated cytotoxicity	0.197226303272465	-1.62340346197381	27	1	0.00900900900900901	111	13711	20723	Serpinb9
GO:0046006	regulation of activated T cell proliferation	0.197226303272465	-1.62340346197381	27	1	0.00900900900900901	111	13711	16194	Il6ra
GO:0046640	regulation of alpha-beta T cell proliferation	0.197226303272465	-1.62340346197381	27	1	0.00900900900900901	111	13711	19264	Ptprc
GO:0060259	regulation of feeding behavior	0.197226303272465	-1.62340346197381	27	1	0.00900900900900901	111	13711	17202	Mc4r
GO:0008009	chemokine activity	0.197226303272465	-1.62340346197381	27	1	0.00900900900900901	111	13711	20305	Ccl6
GO:0046503	glycerolipid catabolic process	0.197226303272465	-1.62340346197381	27	1	0.00900900900900901	111	13711	23945	Mgll
GO:0036075	replacement ossification	0.197226303272465	-1.62340346197381	27	1	0.00900900900900901	111	13711	14172	Fgf18
GO:0033619	membrane protein proteolysis	0.197226303272465	-1.62340346197381	27	1	0.00900900900900901	111	13711	17886	Myh9
GO:1902751	positive regulation of cell cycle G2/M phase transition	0.197226303272465	-1.62340346197381	27	1	0.00900900900900901	111	13711	15512	Hspa2
GO:0045851	pH reduction	0.197226303272465	-1.62340346197381	27	1	0.00900900900900901	111	13711	14824	Grn
GO:0070207	protein homotrimerization	0.197226303272465	-1.62340346197381	27	1	0.00900900900900901	111	13711	101314	Brk1
GO:0002456	T cell mediated immunity	0.197226303272465	-1.62340346197381	27	1	0.00900900900900901	111	13711	20723	Serpinb9
GO:0030330	DNA damage response, signal transduction by p53 class mediator	0.197226303272465	-1.62340346197381	27	1	0.00900900900900901	111	13711	19941	Rpl26
GO:0008045	motor neuron axon guidance	0.197226303272465	-1.62340346197381	27	1	0.00900900900900901	111	13711	19354	Rac2
GO:0022011	myelination in peripheral nervous system	0.197226303272465	-1.62340346197381	27	1	0.00900900900900901	111	13711	243914	Lgi4
GO:0002715	regulation of natural killer cell mediated immunity	0.197226303272465	-1.62340346197381	27	1	0.00900900900900901	111	13711	20723	Serpinb9
GO:0070665	positive regulation of leukocyte proliferation	0.199987638884296	-1.60949971992266	102	2	0.018018018018018	111	13711	19264,16194	Ptprc,Il6ra
GO:0048259	regulation of receptor-mediated endocytosis	0.199987638884296	-1.60949971992266	102	2	0.018018018018018	111	13711	12759,12266	Clu,C3
GO:0035239	tube morphogenesis	0.200253741725138	-1.60817000793913	589	7	0.0630630630630631	111	13711	21420,17313,21838,14172,20732,64138,17886	Tfap2c,Mgp,Thy1,Fgf18,Spint1,Ctsz,Myh9
GO:0006469	negative regulation of protein kinase activity	0.201548594202931	-1.60172476437293	191	3	0.027027027027027	111	13711	21838,19264,11461	Thy1,Ptprc,Actb
GO:0016072	rRNA metabolic process	0.201548594202931	-1.60172476437293	191	3	0.027027027027027	111	13711	67115,20116,19941	Rpl14,Rps8,Rpl26
GO:1900006	positive regulation of dendrite development	0.202937265511508	-1.59485838459121	103	2	0.018018018018018	111	13711	12323,14824	Camk2b,Grn
GO:0030516	regulation of axon extension	0.202937265511508	-1.59485838459121	103	2	0.018018018018018	111	13711	12774,23945	Ccr5,Mgll
GO:0010543	regulation of platelet activation	0.20373813317262	-1.59091977065487	28	1	0.00900900900900901	111	13711	14127	Fcer1g
GO:0003044	regulation of systemic arterial blood pressure mediated by a chemical signal	0.20373813317262	-1.59091977065487	28	1	0.00900900900900901	111	13711	13057	Cyba
GO:0050873	brown fat cell differentiation	0.20373813317262	-1.59091977065487	28	1	0.00900900900900901	111	13711	76905	Lrg1
GO:1900181	negative regulation of protein localization to nucleus	0.20373813317262	-1.59091977065487	28	1	0.00900900900900901	111	13711	11815	Apod
GO:0010714	positive regulation of collagen metabolic process	0.20373813317262	-1.59091977065487	28	1	0.00900900900900901	111	13711	22352	Vim
GO:0045745	positive regulation of G protein-coupled receptor signaling pathway	0.20373813317262	-1.59091977065487	28	1	0.00900900900900901	111	13711	12266	C3
GO:0070229	negative regulation of lymphocyte apoptotic process	0.20373813317262	-1.59091977065487	28	1	0.00900900900900901	111	13711	20723	Serpinb9
GO:0051205	protein insertion into membrane	0.20373813317262	-1.59091977065487	28	1	0.00900900900900901	111	13711	67184	Ndufa13
GO:0002686	negative regulation of leukocyte migration	0.20373813317262	-1.59091977065487	28	1	0.00900900900900901	111	13711	11815	Apod
GO:0022602	ovulation cycle process	0.20373813317262	-1.59091977065487	28	1	0.00900900900900901	111	13711	19275	Ptprn
GO:0006754	ATP biosynthetic process	0.20373813317262	-1.59091977065487	28	1	0.00900900900900901	111	13711	57423	Atp5j2
GO:0098801	regulation of renal system process	0.20373813317262	-1.59091977065487	28	1	0.00900900900900901	111	13711	13057	Cyba
GO:0001818	negative regulation of cytokine production	0.205713329983173	-1.58127168139333	193	3	0.027027027027027	111	13711	11815,19264,12988	Apod,Ptprc,Csk
GO:0003006	developmental process involved in reproduction	0.206078466418111	-1.57949827777614	490	6	0.0540540540540541	111	13711	13030,15512,22371,16848,20732,19275	Ctsb,Hspa2,Vwf,Lfng,Spint1,Ptprn
GO:2001020	regulation of response to DNA damage stimulus	0.207803249302665	-1.57116356375656	194	3	0.027027027027027	111	13711	12759,110052,19941	Clu,Dek,Rpl26
GO:0046822	regulation of nucleocytoplasmic transport	0.208851426038969	-1.56613216000878	105	2	0.018018018018018	111	13711	11815,15163	Apod,Hcls1
GO:0042445	hormone metabolic process	0.208851426038969	-1.56613216000878	105	2	0.018018018018018	111	13711	11522,18549	Adh1,Pcsk2
GO:0051251	positive regulation of lymphocyte activation	0.209898066347528	-1.56113326445369	195	3	0.027027027027027	111	13711	16194,19264,21838	Il6ra,Ptprc,Thy1
GO:1901575	organic substance catabolic process	0.210124587656639	-1.56005464962702	1139	12	0.108108108108108	111	13711	19025,13030,12335,18573,19171,17751,16828,13040,11522,23945,64138,70178	Ctsa,Ctsb,Capn3,Pde1a,Psmb10,Mt3,Ldha,Ctss,Adh1,Mgll,Ctsz,Abhd17c
GO:0005484	SNAP receptor activity	0.210197613351323	-1.55970717478394	29	1	0.00900900900900901	111	13711	22320	Vamp8
GO:0051085	chaperone cofactor-dependent protein refolding	0.210197613351323	-1.55970717478394	29	1	0.00900900900900901	111	13711	15512	Hspa2
GO:0097502	mannosylation	0.210197613351323	-1.55970717478394	29	1	0.00900900900900901	111	13711	223774	Alg12
GO:0071158	positive regulation of cell cycle arrest	0.210197613351323	-1.55970717478394	29	1	0.00900900900900901	111	13711	19941	Rpl26
GO:0030947	regulation of vascular endothelial growth factor receptor signaling pathway	0.210197613351323	-1.55970717478394	29	1	0.00900900900900901	111	13711	14172	Fgf18
GO:1905476	negative regulation of protein localization to membrane	0.210197613351323	-1.55970717478394	29	1	0.00900900900900901	111	13711	12988	Csk
GO:0018345	protein palmitoylation	0.210197613351323	-1.55970717478394	29	1	0.00900900900900901	111	13711	70178	Abhd17c
GO:0007007	inner mitochondrial membrane organization	0.210197613351323	-1.55970717478394	29	1	0.00900900900900901	111	13711	67184	Ndufa13
GO:0033363	secretory granule organization	0.210197613351323	-1.55970717478394	29	1	0.00900900900900901	111	13711	19275	Ptprn
GO:1900015	regulation of cytokine production involved in inflammatory response	0.210197613351323	-1.55970717478394	29	1	0.00900900900900901	111	13711	11815	Apod
GO:0017004	cytochrome complex assembly	0.210197613351323	-1.55970717478394	29	1	0.00900900900900901	111	13711	13057	Cyba
GO:0050856	regulation of T cell receptor signaling pathway	0.210197613351323	-1.55970717478394	29	1	0.00900900900900901	111	13711	21838	Thy1
GO:0060674	placenta blood vessel development	0.210197613351323	-1.55970717478394	29	1	0.00900900900900901	111	13711	20732	Spint1
GO:0014896	muscle hypertrophy	0.210197613351323	-1.55970717478394	29	1	0.00900900900900901	111	13711	13057	Cyba
GO:0010817	regulation of hormone levels	0.210469036337786	-1.55841673246184	391	5	0.045045045045045	111	13711	11522,17202,19275,18549,22320	Adh1,Mc4r,Ptprn,Pcsk2,Vamp8
GO:0032411	positive regulation of transporter activity	0.211815419828745	-1.55204004474088	106	2	0.018018018018018	111	13711	15512,13040	Hspa2,Ctss
GO:0060541	respiratory system development	0.211997679190117	-1.55117995158647	196	3	0.027027027027027	111	13711	14172,64138,17313	Fgf18,Ctsz,Mgp
GO:0043406	positive regulation of MAP kinase activity	0.214101986290428	-1.54130280603379	197	3	0.027027027027027	111	13711	12988,19264,14172	Csk,Ptprc,Fgf18
GO:0042060	wound healing	0.214101986290428	-1.54130280603379	197	3	0.027027027027027	111	13711	22371,12266,17886	Vwf,C3,Myh9
GO:1901653	cellular response to peptide	0.216210886530295	-1.53150102106559	198	3	0.027027027027027	111	13711	12988,16591,22352	Csk,Kl,Vim
GO:0001835	blastocyst hatching	0.216605160853426	-1.52967911804432	30	1	0.00900900900900901	111	13711	14824	Grn
GO:0001523	retinoid metabolic process	0.216605160853426	-1.52967911804432	30	1	0.00900900900900901	111	13711	11522	Adh1
GO:0045058	T cell selection	0.216605160853426	-1.52967911804432	30	1	0.00900900900900901	111	13711	19264	Ptprc
GO:0071684	organism emergence from protective structure	0.216605160853426	-1.52967911804432	30	1	0.00900900900900901	111	13711	14824	Grn
GO:0014044	Schwann cell development	0.216605160853426	-1.52967911804432	30	1	0.00900900900900901	111	13711	243914	Lgi4
GO:0007140	male meiotic nuclear division	0.216605160853426	-1.52967911804432	30	1	0.00900900900900901	111	13711	15512	Hspa2
GO:0045214	sarcomere organization	0.216605160853426	-1.52967911804432	30	1	0.00900900900900901	111	13711	12335	Capn3
GO:0032506	cytokinetic process	0.216605160853426	-1.52967911804432	30	1	0.00900900900900901	111	13711	17886	Myh9
GO:0050706	regulation of interleukin-1 beta secretion	0.216605160853426	-1.52967911804432	30	1	0.00900900900900901	111	13711	12774	Ccr5
GO:0035188	hatching	0.216605160853426	-1.52967911804432	30	1	0.00900900900900901	111	13711	14824	Grn
GO:0051347	positive regulation of transferase activity	0.217611370034421	-1.52504451336902	499	6	0.0540540540540541	111	13711	12759,19264,12988,12978,16194,14172	Clu,Ptprc,Csk,Csf1r,Il6ra,Fgf18
GO:1900180	regulation of protein localization to nucleus	0.217755913824609	-1.5243805048371	108	2	0.018018018018018	111	13711	11815,15163	Apod,Hcls1
GO:0016050	vesicle organization	0.218324279196207	-1.52177380220522	199	3	0.027027027027027	111	13711	22320,19275,72961	Vamp8,Ptprn,Slc17a7
GO:0045787	positive regulation of cell cycle	0.218579631519394	-1.5206048845279	296	4	0.036036036036036	111	13711	16848,19941,15512,12323	Lfng,Rpl26,Hspa2,Camk2b
GO:0009891	positive regulation of biosynthetic process	0.219192457125772	-1.51780513542292	1599	16	0.144144144144144	111	13711	12759,19941,14131,19264,21949,22780,67500,22352,217203,17751,15163,21420,19275,13057,21807,12335	Clu,Rpl26,Fcgr3,Ptprc,Tnfsf8,Ikzf3,Ccar1,Vim,Tmem106a,Mt3,Hcls1,Tfap2c,Ptprn,Cyba,Tsc22d1,Capn3
GO:0043269	regulation of ion transport	0.219922429192562	-1.51448038938512	606	7	0.0630630630630631	111	13711	13040,13057,66395,21838,22320,12335,15512	Ctss,Cyba,Ahnak,Thy1,Vamp8,Capn3,Hspa2
GO:0050715	positive regulation of cytokine secretion	0.220731897485504	-1.51080644745631	109	2	0.018018018018018	111	13711	12774,12978	Ccr5,Csf1r
GO:0045807	positive regulation of endocytosis	0.220731897485504	-1.51080644745631	109	2	0.018018018018018	111	13711	12266,12759	C3,Clu
GO:0072330	monocarboxylic acid biosynthetic process	0.220731897485504	-1.51080644745631	109	2	0.018018018018018	111	13711	16828,23945	Ldha,Mgll
GO:0051092	positive regulation of NF-kappaB transcription factor activity	0.220731897485504	-1.51080644745631	109	2	0.018018018018018	111	13711	12759,12335	Clu,Capn3
GO:0032956	regulation of actin cytoskeleton organization	0.222001314209234	-1.50507197726597	298	4	0.036036036036036	111	13711	17886,15163,12978,101314	Myh9,Hcls1,Csf1r,Brk1
GO:0060562	epithelial tube morphogenesis	0.222001314209234	-1.50507197726597	298	4	0.036036036036036	111	13711	20732,64138,17313,21420	Spint1,Ctsz,Mgp,Tfap2c
GO:0051091	positive regulation of DNA-binding transcription factor activity	0.222564141100153	-1.50253994431155	201	3	0.027027027027027	111	13711	15163,12335,12759	Hcls1,Capn3,Clu
GO:0032814	regulation of natural killer cell activation	0.222961189441792	-1.50075756104607	31	1	0.00900900900900901	111	13711	16194	Il6ra
GO:0015800	acidic amino acid transport	0.222961189441792	-1.50075756104607	31	1	0.00900900900900901	111	13711	72961	Slc17a7
GO:0030890	positive regulation of B cell proliferation	0.222961189441792	-1.50075756104607	31	1	0.00900900900900901	111	13711	19264	Ptprc
GO:1903421	regulation of synaptic vesicle recycling	0.222961189441792	-1.50075756104607	31	1	0.00900900900900901	111	13711	72961	Slc17a7
GO:0002823	negative regulation of adaptive immune response based on somatic recombination of immune receptors built from immunoglobulin superfamily domains	0.222961189441792	-1.50075756104607	31	1	0.00900900900900901	111	13711	19264	Ptprc
GO:0050886	endocrine process	0.222961189441792	-1.50075756104607	31	1	0.00900900900900901	111	13711	13057	Cyba
GO:1901385	regulation of voltage-gated calcium channel activity	0.222961189441792	-1.50075756104607	31	1	0.00900900900900901	111	13711	66395	Ahnak
GO:0000462	maturation of SSU-rRNA from tricistronic rRNA transcript (SSU-rRNA, 5.8S rRNA, LSU-rRNA)	0.222961189441792	-1.50075756104607	31	1	0.00900900900900901	111	13711	20116	Rps8
GO:0048679	regulation of axon regeneration	0.222961189441792	-1.50075756104607	31	1	0.00900900900900901	111	13711	14824	Grn
GO:2000249	regulation of actin cytoskeleton reorganization	0.222961189441792	-1.50075756104607	31	1	0.00900900900900901	111	13711	12978	Csf1r
GO:0050829	defense response to Gram-negative bacterium	0.222961189441792	-1.50075756104607	31	1	0.00900900900900901	111	13711	17476	Mpeg1
GO:0030835	negative regulation of actin filament depolymerization	0.222961189441792	-1.50075756104607	31	1	0.00900900900900901	111	13711	17886	Myh9
GO:0002639	positive regulation of immunoglobulin production	0.222961189441792	-1.50075756104607	31	1	0.00900900900900901	111	13711	19264	Ptprc
GO:1903393	positive regulation of adherens junction organization	0.222961189441792	-1.50075756104607	31	1	0.00900900900900901	111	13711	21838	Thy1
GO:0031333	negative regulation of protein complex assembly	0.223711367605408	-1.49739859548119	110	2	0.018018018018018	111	13711	12759,17886	Clu,Myh9
GO:0043062	extracellular structure organization	0.224690411060937	-1.49303177510759	202	3	0.027027027027027	111	13711	20732,14580,13040	Spint1,Gfap,Ctss
GO:0048878	chemical homeostasis	0.225253517940039	-1.49052876467985	826	9	0.0810810810810811	111	13711	23833,19264,17751,19275,14824,12774,21838,16591,12335	Cd52,Ptprc,Mt3,Ptprn,Grn,Ccr5,Thy1,Kl,Capn3
GO:0001816	cytokine production	0.226694075428724	-1.48415385578138	111	2	0.018018018018018	111	13711	14127,217203	Fcer1g,Tmem106a
GO:0050728	negative regulation of inflammatory response	0.226694075428724	-1.48415385578138	111	2	0.018018018018018	111	13711	14824,11815	Grn,Apod
GO:0016791	phosphatase activity	0.226694075428724	-1.48415385578138	111	2	0.018018018018018	111	13711	19275,19264	Ptprn,Ptprc
GO:0045123	cellular extravasation	0.229266109610061	-1.47287189938725	32	1	0.00900900900900901	111	13711	16409	Itgam
GO:0010518	positive regulation of phospholipase activity	0.229266109610061	-1.47287189938725	32	1	0.00900900900900901	111	13711	12323	Camk2b
GO:1901890	positive regulation of cell junction assembly	0.229266109610061	-1.47287189938725	32	1	0.00900900900900901	111	13711	21838	Thy1
GO:0016101	diterpenoid metabolic process	0.229266109610061	-1.47287189938725	32	1	0.00900900900900901	111	13711	11522	Adh1
GO:0045911	positive regulation of DNA recombination	0.229266109610061	-1.47287189938725	32	1	0.00900900900900901	111	13711	19264	Ptprc
GO:0072348	sulfur compound transport	0.229266109610061	-1.47287189938725	32	1	0.00900900900900901	111	13711	13521	Slc26a2
GO:0043516	regulation of DNA damage response, signal transduction by p53 class mediator	0.229266109610061	-1.47287189938725	32	1	0.00900900900900901	111	13711	19941	Rpl26
GO:0034105	positive regulation of tissue remodeling	0.229266109610061	-1.47287189938725	32	1	0.00900900900900901	111	13711	17202	Mc4r
GO:0031338	regulation of vesicle fusion	0.229266109610061	-1.47287189938725	32	1	0.00900900900900901	111	13711	12890	Cplx2
GO:0070232	regulation of T cell apoptotic process	0.229266109610061	-1.47287189938725	32	1	0.00900900900900901	111	13711	20723	Serpinb9
GO:0098657	import into cell	0.22950807596619	-1.47181706070551	404	5	0.045045045045045	111	13711	14824,11461,14127,14131,17886	Grn,Actb,Fcer1g,Fcgr3,Myh9
GO:1902806	regulation of cell cycle G1/S phase transition	0.229679775925243	-1.47106921876523	112	2	0.018018018018018	111	13711	19941,19186	Rpl26,Psme1
GO:0005996	monosaccharide metabolic process	0.229679775925243	-1.47106921876523	112	2	0.018018018018018	111	13711	11815,16828	Apod,Ldha
GO:0001936	regulation of endothelial cell proliferation	0.229679775925243	-1.47106921876523	112	2	0.018018018018018	111	13711	76905,13057	Lrg1,Cyba
GO:0051726	regulation of cell cycle	0.230378319870745	-1.4680324523711	831	9	0.0810810810810811	111	13711	19941,15512,19264,11461,69539,232944,19186,12323,16848	Rpl26,Hspa2,Ptprc,Actb,Trnp1,Mark4,Psme1,Camk2b,Lfng
GO:0050921	positive regulation of chemotaxis	0.232668227764603	-1.4581417553204	113	2	0.018018018018018	111	13711	19354,14172	Rac2,Fgf18
GO:0051346	negative regulation of hydrolase activity	0.234088370742709	-1.45205658217067	305	4	0.036036036036036	111	13711	20723,20716,20732,12266	Serpinb9,Serpina3n,Spint1,C3
GO:0009101	glycoprotein biosynthetic process	0.235381205337378	-1.44654892873097	207	3	0.027027027027027	111	13711	223774,217203,16848	Alg12,Tmem106a,Lfng
GO:0090068	positive regulation of cell cycle process	0.235381205337378	-1.44654892873097	207	3	0.027027027027027	111	13711	12323,19941,15512	Camk2b,Rpl26,Hspa2
GO:0034333	adherens junction assembly	0.235520328624955	-1.44595804812605	33	1	0.00900900900900901	111	13711	21838	Thy1
GO:0032653	regulation of interleukin-10 production	0.235520328624955	-1.44595804812605	33	1	0.00900900900900901	111	13711	14127	Fcer1g
GO:0001953	negative regulation of cell-matrix adhesion	0.235520328624955	-1.44595804812605	33	1	0.00900900900900901	111	13711	11815	Apod
GO:0002820	negative regulation of adaptive immune response	0.235520328624955	-1.44595804812605	33	1	0.00900900900900901	111	13711	19264	Ptprc
GO:0021772	olfactory bulb development	0.235520328624955	-1.44595804812605	33	1	0.00900900900900901	111	13711	12978	Csf1r
GO:0002931	response to ischemia	0.235520328624955	-1.44595804812605	33	1	0.00900900900900901	111	13711	12978	Csf1r
GO:0032459	regulation of protein oligomerization	0.235520328624955	-1.44595804812605	33	1	0.00900900900900901	111	13711	12759	Clu
GO:1902991	regulation of amyloid precursor protein catabolic process	0.235520328624955	-1.44595804812605	33	1	0.00900900900900901	111	13711	12759	Clu
GO:2000404	regulation of T cell migration	0.235520328624955	-1.44595804812605	33	1	0.00900900900900901	111	13711	11815	Apod
GO:0050663	cytokine secretion	0.235520328624955	-1.44595804812605	33	1	0.00900900900900901	111	13711	217203	Tmem106a
GO:0090184	positive regulation of kidney development	0.235520328624955	-1.44595804812605	33	1	0.00900900900900901	111	13711	16194	Il6ra
GO:0007618	mating	0.235520328624955	-1.44595804812605	33	1	0.00900900900900901	111	13711	14824	Grn
GO:0002063	chondrocyte development	0.235520328624955	-1.44595804812605	33	1	0.00900900900900901	111	13711	14172	Fgf18
GO:0060603	mammary gland duct morphogenesis	0.235520328624955	-1.44595804812605	33	1	0.00900900900900901	111	13711	21420	Tfap2c
GO:0071214	cellular response to abiotic stimulus	0.23753056978509	-1.4374589489059	208	3	0.027027027027027	111	13711	19941,12335,11461	Rpl26,Capn3,Actb
GO:0104004	cellular response to environmental stimulus	0.23753056978509	-1.4374589489059	208	3	0.027027027027027	111	13711	11461,12335,19941	Actb,Capn3,Rpl26
GO:0001824	blastocyst development	0.238652438245499	-1.43274701875653	115	2	0.018018018018018	111	13711	21420,14824	Tfap2c,Grn
GO:0061387	regulation of extent of cell growth	0.238652438245499	-1.43274701875653	115	2	0.018018018018018	111	13711	23945,12774	Mgll,Ccr5
GO:0019935	cyclic-nucleotide-mediated signaling	0.238652438245499	-1.43274701875653	115	2	0.018018018018018	111	13711	13733,17202	Adgre1,Mc4r
GO:1902903	regulation of supramolecular fiber organization	0.239318369677785	-1.42996052279429	308	4	0.036036036036036	111	13711	12759,101314,17886,15163	Clu,Brk1,Myh9,Hcls1
GO:1901699	cellular response to nitrogen compound	0.239967204240578	-1.42725301397506	411	5	0.045045045045045	111	13711	17069,12988,16591,11461,22352	Ly6e,Csk,Kl,Actb,Vim
GO:0090207	regulation of triglyceride metabolic process	0.241724250505476	-1.41995766322556	34	1	0.00900900900900901	111	13711	12266	C3
GO:0044058	regulation of digestive system process	0.241724250505476	-1.41995766322556	34	1	0.00900900900900901	111	13711	22320	Vamp8
GO:0010883	regulation of lipid storage	0.241724250505476	-1.41995766322556	34	1	0.00900900900900901	111	13711	12266	C3
GO:0007044	cell-substrate junction assembly	0.241724250505476	-1.41995766322556	34	1	0.00900900900900901	111	13711	21838	Thy1
GO:0051084	'de novo' posttranslational protein folding	0.241724250505476	-1.41995766322556	34	1	0.00900900900900901	111	13711	15512	Hspa2
GO:0035249	synaptic transmission, glutamatergic	0.241724250505476	-1.41995766322556	34	1	0.00900900900900901	111	13711	72961	Slc17a7
GO:0060079	excitatory postsynaptic potential	0.241724250505476	-1.41995766322556	34	1	0.00900900900900901	111	13711	72961	Slc17a7
GO:0045747	positive regulation of Notch signaling pathway	0.241724250505476	-1.41995766322556	34	1	0.00900900900900901	111	13711	16848	Lfng
GO:0030501	positive regulation of bone mineralization	0.241724250505476	-1.41995766322556	34	1	0.00900900900900901	111	13711	16591	Kl
GO:0035556	intracellular signal transduction	0.243083489881139	-1.41435031489382	1177	12	0.108108108108108	111	13711	12774,17202,13733,232944,20210,12988,12759,19354,19941,101314,12978,19264	Ccr5,Mc4r,Adgre1,Mark4,Saa3,Csk,Clu,Rac2,Rpl26,Brk1,Csf1r,Ptprc
GO:0043393	regulation of protein binding	0.243999338443855	-1.41058976498829	211	3	0.027027027027027	111	13711	16848,64138,11461	Lfng,Ctsz,Actb
GO:0035966	response to topologically incorrect protein	0.244644848238676	-1.40794771914836	117	2	0.018018018018018	111	13711	15512,12759	Hspa2,Clu
GO:0010212	response to ionizing radiation	0.244644848238676	-1.40794771914836	117	2	0.018018018018018	111	13711	19264,19941	Ptprc,Rpl26
GO:0018108	peptidyl-tyrosine phosphorylation	0.244644848238676	-1.40794771914836	117	2	0.018018018018018	111	13711	12978,12988	Csf1r,Csk
GO:1903900	regulation of viral life cycle	0.244644848238676	-1.40794771914836	117	2	0.018018018018018	111	13711	68713,107373	Ifitm1,Fam111a
GO:0045727	positive regulation of translation	0.244644848238676	-1.40794771914836	117	2	0.018018018018018	111	13711	22352,19941	Vim,Rpl26
GO:1901565	organonitrogen compound catabolic process	0.245679200963786	-1.40372865520024	736	8	0.0720720720720721	111	13711	64138,70178,18573,19171,13040,13030,19025,12335	Ctsz,Abhd17c,Pde1a,Psmb10,Ctss,Ctsb,Ctsa,Capn3
GO:0097305	response to alcohol	0.247643562654444	-1.39576481400895	118	2	0.018018018018018	111	13711	11522,12774	Adh1,Ccr5
GO:0045197	establishment or maintenance of epithelial cell apical/basal polarity	0.247878276110879	-1.39481747544332	35	1	0.00900900900900901	111	13711	108030	Lin7a
GO:0006458	'de novo' protein folding	0.247878276110879	-1.39481747544332	35	1	0.00900900900900901	111	13711	15512	Hspa2
GO:0045777	positive regulation of blood pressure	0.247878276110879	-1.39481747544332	35	1	0.00900900900900901	111	13711	13057	Cyba
GO:0030168	platelet activation	0.247878276110879	-1.39481747544332	35	1	0.00900900900900901	111	13711	22371	Vwf
GO:0001912	positive regulation of leukocyte mediated cytotoxicity	0.247878276110879	-1.39481747544332	35	1	0.00900900900900901	111	13711	19264	Ptprc
GO:0032715	negative regulation of interleukin-6 production	0.247878276110879	-1.39481747544332	35	1	0.00900900900900901	111	13711	12988	Csk
GO:0042149	cellular response to glucose starvation	0.247878276110879	-1.39481747544332	35	1	0.00900900900900901	111	13711	20525	Slc2a1
GO:0014037	Schwann cell differentiation	0.247878276110879	-1.39481747544332	35	1	0.00900900900900901	111	13711	243914	Lgi4
GO:0072676	lymphocyte migration	0.247878276110879	-1.39481747544332	35	1	0.00900900900900901	111	13711	20305	Ccl6
GO:0045746	negative regulation of Notch signaling pathway	0.247878276110879	-1.39481747544332	35	1	0.00900900900900901	111	13711	16848	Lfng
GO:1901021	positive regulation of calcium ion transmembrane transporter activity	0.247878276110879	-1.39481747544332	35	1	0.00900900900900901	111	13711	15512	Hspa2
GO:0050704	regulation of interleukin-1 secretion	0.247878276110879	-1.39481747544332	35	1	0.00900900900900901	111	13711	12774	Ccr5
GO:0002312	B cell activation involved in immune response	0.247878276110879	-1.39481747544332	35	1	0.00900900900900901	111	13711	16848	Lfng
GO:0048710	regulation of astrocyte differentiation	0.247878276110879	-1.39481747544332	35	1	0.00900900900900901	111	13711	12259	C1qa
GO:0021988	olfactory lobe development	0.247878276110879	-1.39481747544332	35	1	0.00900900900900901	111	13711	12978	Csf1r
GO:0003382	epithelial cell morphogenesis	0.247878276110879	-1.39481747544332	35	1	0.00900900900900901	111	13711	286940	Flnb
GO:0051154	negative regulation of striated muscle cell differentiation	0.247878276110879	-1.39481747544332	35	1	0.00900900900900901	111	13711	79362	Bhlhe41
GO:1903037	regulation of leukocyte cell-cell adhesion	0.248328129163212	-1.39300430588003	213	3	0.027027027027027	111	13711	21838,19264,16194	Thy1,Ptprc,Il6ra
GO:0043484	regulation of RNA splicing	0.250643655399987	-1.38372304818032	119	2	0.018018018018018	111	13711	52897,66395	Rbfox3,Ahnak
GO:1903046	meiotic cell cycle process	0.250643655399987	-1.38372304818032	119	2	0.018018018018018	111	13711	15512,17886	Hspa2,Myh9
GO:0004930	G protein-coupled receptor activity	0.25266906403489	-1.37567469378815	215	3	0.027027027027027	111	13711	13733,17202,12774	Adgre1,Mc4r,Ccr5
GO:0099175	regulation of postsynapse organization	0.253644909749266	-1.37181998318079	120	2	0.018018018018018	111	13711	12323,70178	Camk2b,Abhd17c
GO:0018212	peptidyl-tyrosine modification	0.253644909749266	-1.37181998318079	120	2	0.018018018018018	111	13711	12988,12978	Csk,Csf1r
GO:0048169	regulation of long-term neuronal synaptic plasticity	0.253982803116826	-1.3704887185201	36	1	0.00900900900900901	111	13711	12323	Camk2b
GO:0060135	maternal process involved in female pregnancy	0.253982803116826	-1.3704887185201	36	1	0.00900900900900901	111	13711	13030	Ctsb
GO:0014003	oligodendrocyte development	0.253982803116826	-1.3704887185201	36	1	0.00900900900900901	111	13711	12759	Clu
GO:0009206	purine ribonucleoside triphosphate biosynthetic process	0.253982803116826	-1.3704887185201	36	1	0.00900900900900901	111	13711	57423	Atp5j2
GO:0001961	positive regulation of cytokine-mediated signaling pathway	0.253982803116826	-1.3704887185201	36	1	0.00900900900900901	111	13711	16177	Il1r1
GO:0050918	positive chemotaxis	0.253982803116826	-1.3704887185201	36	1	0.00900900900900901	111	13711	20210	Saa3
GO:0072523	purine-containing compound catabolic process	0.253982803116826	-1.3704887185201	36	1	0.00900900900900901	111	13711	18573	Pde1a
GO:0070050	neuron cellular homeostasis	0.253982803116826	-1.3704887185201	36	1	0.00900900900900901	111	13711	72961	Slc17a7
GO:0019098	reproductive behavior	0.253982803116826	-1.3704887185201	36	1	0.00900900900900901	111	13711	14824	Grn
GO:0006721	terpenoid metabolic process	0.253982803116826	-1.3704887185201	36	1	0.00900900900900901	111	13711	11522	Adh1
GO:0045429	positive regulation of nitric oxide biosynthetic process	0.253982803116826	-1.3704887185201	36	1	0.00900900900900901	111	13711	12759	Clu
GO:0035307	positive regulation of protein dephosphorylation	0.253982803116826	-1.3704887185201	36	1	0.00900900900900901	111	13711	19264	Ptprc
GO:0034308	primary alcohol metabolic process	0.253982803116826	-1.3704887185201	36	1	0.00900900900900901	111	13711	11522	Adh1
GO:0035458	cellular response to interferon-beta	0.253982803116826	-1.3704887185201	36	1	0.00900900900900901	111	13711	67184	Ndufa13
GO:0071495	cellular response to endogenous stimulus	0.255917234834316	-1.3629011882042	745	8	0.0720720720720721	111	13711	17751,11461,17069,12988,16591,110351,14172,22352	Mt3,Actb,Ly6e,Csk,Kl,Rap1gap,Fgf18,Vim
GO:2000241	regulation of reproductive process	0.256647112354842	-1.36005324133528	121	2	0.018018018018018	111	13711	12323,16848	Camk2b,Lfng
GO:0016485	protein processing	0.256647112354842	-1.36005324133528	121	2	0.018018018018018	111	13711	13040,18549	Ctss,Pcsk2
GO:0031346	positive regulation of cell projection organization	0.256663454769652	-1.35998956676529	422	5	0.045045045045045	111	13711	12323,232944,101314,19354,14824	Camk2b,Mark4,Brk1,Rac2,Grn
GO:0032787	monocarboxylic acid metabolic process	0.258723133369172	-1.35199677218319	319	4	0.036036036036036	111	13711	12266,11522,23945,16828	C3,Adh1,Mgll,Ldha
GO:1901617	organic hydroxy compound biosynthetic process	0.259650053182637	-1.3484205038675	122	2	0.018018018018018	111	13711	16828,16591	Ldha,Kl
GO:0009145	purine nucleoside triphosphate biosynthetic process	0.260038226070605	-1.346926635425	37	1	0.00900900900900901	111	13711	57423	Atp5j2
GO:0032355	response to estradiol	0.260038226070605	-1.346926635425	37	1	0.00900900900900901	111	13711	14824	Grn
GO:0021696	cerebellar cortex morphogenesis	0.260038226070605	-1.346926635425	37	1	0.00900900900900901	111	13711	69539	Trnp1
GO:0007616	long-term memory	0.260038226070605	-1.346926635425	37	1	0.00900900900900901	111	13711	72961	Slc17a7
GO:0001754	eye photoreceptor cell differentiation	0.260038226070605	-1.346926635425	37	1	0.00900900900900901	111	13711	21838	Thy1
GO:0070169	positive regulation of biomineral tissue development	0.260038226070605	-1.346926635425	37	1	0.00900900900900901	111	13711	16591	Kl
GO:0004896	cytokine receptor activity	0.260038226070605	-1.346926635425	37	1	0.00900900900900901	111	13711	16194	Il6ra
GO:1902475	L-alpha-amino acid transmembrane transport	0.260038226070605	-1.346926635425	37	1	0.00900900900900901	111	13711	72961	Slc17a7
GO:0048858	cell projection morphogenesis	0.261267506561563	-1.34221046718627	425	5	0.045045045045045	111	13711	12323,12978,11461,12759,19354	Camk2b,Csf1r,Actb,Clu,Rac2
GO:0071222	cellular response to lipopolysaccharide	0.26265352546721	-1.33691950899108	123	2	0.018018018018018	111	13711	12514,22352	Cd68,Vim
GO:0030336	negative regulation of cell migration	0.263569670213884	-1.33343754286031	220	3	0.027027027027027	111	13711	21838,11815,12774	Thy1,Apod,Ccr5
GO:1901990	regulation of mitotic cell cycle phase transition	0.265757335662333	-1.32517165851986	221	3	0.027027027027027	111	13711	15512,19186,19941	Hspa2,Psme1,Rpl26
GO:0010256	endomembrane system organization	0.265859120284768	-1.32478873348983	323	4	0.036036036036036	111	13711	17886,19264,12759,19275	Myh9,Ptprc,Clu,Ptprn
GO:0010559	regulation of glycoprotein biosynthetic process	0.266044936388948	-1.32409005067511	38	1	0.00900900900900901	111	13711	17751	Mt3
GO:0071300	cellular response to retinoic acid	0.266044936388948	-1.32409005067511	38	1	0.00900900900900901	111	13711	67184	Ndufa13
GO:0044088	regulation of vacuole organization	0.266044936388948	-1.32409005067511	38	1	0.00900900900900901	111	13711	14824	Grn
GO:1902904	negative regulation of supramolecular fiber organization	0.268661253502871	-1.31430397359894	125	2	0.018018018018018	111	13711	12759,17886	Clu,Myh9
GO:0034622	cellular protein-containing complex assembly	0.268723062617249	-1.3140739366857	646	7	0.0630630630630631	111	13711	22320,67184,13057,15163,17886,20103,12759	Vamp8,Ndufa13,Cyba,Hcls1,Myh9,Rps5,Clu
GO:0110053	regulation of actin filament organization	0.270139490780081	-1.30881682087358	223	3	0.027027027027027	111	13711	101314,15163,17886	Brk1,Hcls1,Myh9
GO:0044242	cellular lipid catabolic process	0.271665111787178	-1.30318517790854	126	2	0.018018018018018	111	13711	17751,23945	Mt3,Mgll
GO:0090317	negative regulation of intracellular protein transport	0.27200332240616	-1.30194099803221	39	1	0.00900900900900901	111	13711	11815	Apod
GO:2000008	regulation of protein localization to cell surface	0.27200332240616	-1.30194099803221	39	1	0.00900900900900901	111	13711	14127	Fcer1g
GO:0051353	positive regulation of oxidoreductase activity	0.27200332240616	-1.30194099803221	39	1	0.00900900900900901	111	13711	13057	Cyba
GO:0035019	somatic stem cell population maintenance	0.27200332240616	-1.30194099803221	39	1	0.00900900900900901	111	13711	21420	Tfap2c
GO:0090303	positive regulation of wound healing	0.27200332240616	-1.30194099803221	39	1	0.00900900900900901	111	13711	12335	Capn3
GO:0009201	ribonucleoside triphosphate biosynthetic process	0.27200332240616	-1.30194099803221	39	1	0.00900900900900901	111	13711	57423	Atp5j2
GO:0002286	T cell activation involved in immune response	0.27200332240616	-1.30194099803221	39	1	0.00900900900900901	111	13711	14127	Fcer1g
GO:0051293	establishment of spindle localization	0.27200332240616	-1.30194099803221	39	1	0.00900900900900901	111	13711	17886	Myh9
GO:0032731	positive regulation of interleukin-1 beta production	0.27200332240616	-1.30194099803221	39	1	0.00900900900900901	111	13711	12774	Ccr5
GO:0007249	I-kappaB kinase/NF-kappaB signaling	0.27200332240616	-1.30194099803221	39	1	0.00900900900900901	111	13711	20210	Saa3
GO:0001960	negative regulation of cytokine-mediated signaling pathway	0.27200332240616	-1.30194099803221	39	1	0.00900900900900901	111	13711	19264	Ptprc
GO:0060193	positive regulation of lipase activity	0.27200332240616	-1.30194099803221	39	1	0.00900900900900901	111	13711	12323	Camk2b
GO:0010038	response to metal ion	0.272333802868782	-1.30072674867136	224	3	0.027027027027027	111	13711	12323,12335,17751	Camk2b,Capn3,Mt3
GO:1903530	regulation of secretion by cell	0.272504955434664	-1.30009847996285	649	7	0.0630630630630631	111	13711	12890,12774,22320,19354,14127,16409,12978	Cplx2,Ccr5,Vamp8,Rac2,Fcer1g,Itgam,Csf1r
GO:0019538	protein metabolic process	0.273112859938346	-1.29787016285848	2959	27	0.243243243243243	111	13711	270106,20116,217203,13040,21838,67427,70178,64138,19264,223774,19941,16848,19275,12988,12323,20210,12335,13030,18549,232944,19025,67115,20103,17886,12978,19171,114641	Rpl13,Rps8,Tmem106a,Ctss,Thy1,Rps20,Abhd17c,Ctsz,Ptprc,Alg12,Rpl26,Lfng,Ptprn,Csk,Camk2b,Saa3,Capn3,Ctsb,Pcsk2,Mark4,Ctsa,Rpl14,Rps5,Myh9,Csf1r,Psmb10,Rpl31
GO:0032412	regulation of ion transmembrane transporter activity	0.274530153816604	-1.2926941740962	225	3	0.027027027027027	111	13711	15512,66395,13040	Hspa2,Ahnak,Ctss
GO:0007033	vacuole organization	0.274668706515363	-1.29218961113475	127	2	0.018018018018018	111	13711	17751,14824	Mt3,Grn
GO:0008285	negative regulation of cell population proliferation	0.275461785222356	-1.28930637063703	542	6	0.0540540540540541	111	13711	11815,110351,12978,12988,12774,20732	Apod,Rap1gap,Csf1r,Csk,Ccr5,Spint1
GO:0022607	cellular component assembly	0.276172042855613	-1.2867312637832	1905	18	0.162162162162162	111	13711	101314,17886,15163,64540,19354,14127,20103,12335,66395,13057,67184,17313,22371,242667,12759,22320,20525,21838	Brk1,Myh9,Hcls1,Tspan4,Rac2,Fcer1g,Rps5,Capn3,Ahnak,Cyba,Ndufa13,Mgp,Vwf,Dlgap3,Clu,Vamp8,Slc2a1,Thy1
GO:0060760	positive regulation of response to cytokine stimulus	0.277913769393346	-1.28044439544622	40	1	0.00900900900900901	111	13711	16177	Il1r1
GO:0071622	regulation of granulocyte chemotaxis	0.277913769393346	-1.28044439544622	40	1	0.00900900900900901	111	13711	19354	Rac2
GO:0042307	positive regulation of protein import into nucleus	0.277913769393346	-1.28044439544622	40	1	0.00900900900900901	111	13711	15163	Hcls1
GO:0055010	ventricular cardiac muscle tissue morphogenesis	0.277913769393346	-1.28044439544622	40	1	0.00900900900900901	111	13711	17069	Ly6e
GO:0042461	photoreceptor cell development	0.277913769393346	-1.28044439544622	40	1	0.00900900900900901	111	13711	21838	Thy1
GO:1903573	negative regulation of response to endoplasmic reticulum stress	0.277913769393346	-1.28044439544622	40	1	0.00900900900900901	111	13711	12759	Clu
GO:0097756	negative regulation of blood vessel diameter	0.277913769393346	-1.28044439544622	40	1	0.00900900900900901	111	13711	23945	Mgll
GO:0017156	calcium-ion regulated exocytosis	0.277913769393346	-1.28044439544622	40	1	0.00900900900900901	111	13711	22320	Vamp8
GO:0048489	synaptic vesicle transport	0.277913769393346	-1.28044439544622	40	1	0.00900900900900901	111	13711	108030	Lin7a
GO:0044282	small molecule catabolic process	0.278928623080445	-1.27679936114406	227	3	0.027027027027027	111	13711	11522,16828,17751	Adh1,Ldha,Mt3
GO:0060429	epithelium development	0.279141125124693	-1.27603780022733	765	8	0.0720720720720721	111	13711	21420,17313,22352,16848,286940,64138,20732,68713	Tfap2c,Mgp,Vim,Lfng,Flnb,Ctsz,Spint1,Ifitm1
GO:0051216	cartilage development	0.280674344526908	-1.2705601979855	129	2	0.018018018018018	111	13711	14172,17313	Fgf18,Mgp
GO:0010634	positive regulation of epithelial cell migration	0.280674344526908	-1.2705601979855	129	2	0.018018018018018	111	13711	14172,14824	Fgf18,Grn
GO:0048638	regulation of developmental growth	0.282047026953976	-1.26568145969916	332	4	0.036036036036036	111	13711	12266,12774,12335,23945	C3,Ccr5,Capn3,Mgll
GO:2000146	negative regulation of cell motility	0.283334205589925	-1.26112813961795	229	3	0.027027027027027	111	13711	12774,21838,11815	Ccr5,Thy1,Apod
GO:0010506	regulation of autophagy	0.283334205589925	-1.26112813961795	229	3	0.027027027027027	111	13711	14580,19025,17751	Gfap,Ctsa,Mt3
GO:0044770	cell cycle phase transition	0.283676015079159	-1.25992248399419	130	2	0.018018018018018	111	13711	19264,12323	Ptprc,Camk2b
GO:0071219	cellular response to molecule of bacterial origin	0.283676015079159	-1.25992248399419	130	2	0.018018018018018	111	13711	22352,12514	Vim,Cd68
GO:0071248	cellular response to metal ion	0.283676015079159	-1.25992248399419	130	2	0.018018018018018	111	13711	12335,17751	Capn3,Mt3
GO:0032330	regulation of chondrocyte differentiation	0.283776659568151	-1.25956776017477	41	1	0.00900900900900901	111	13711	14172	Fgf18
GO:1902476	chloride transmembrane transport	0.283776659568151	-1.25956776017477	41	1	0.00900900900900901	111	13711	13521	Slc26a2
GO:0042698	ovulation cycle	0.283776659568151	-1.25956776017477	41	1	0.00900900900900901	111	13711	19275	Ptprn
GO:1903018	regulation of glycoprotein metabolic process	0.283776659568151	-1.25956776017477	41	1	0.00900900900900901	111	13711	17751	Mt3
GO:0007589	body fluid secretion	0.283776659568151	-1.25956776017477	41	1	0.00900900900900901	111	13711	22320	Vamp8
GO:0030490	maturation of SSU-rRNA	0.283776659568151	-1.25956776017477	41	1	0.00900900900900901	111	13711	20116	Rps8
GO:0032663	regulation of interleukin-2 production	0.283776659568151	-1.25956776017477	41	1	0.00900900900900901	111	13711	19264	Ptprc
GO:0006081	cellular aldehyde metabolic process	0.283776659568151	-1.25956776017477	41	1	0.00900900900900901	111	13711	11522	Adh1
GO:0030001	metal ion transport	0.284570720419459	-1.25677347838184	440	5	0.045045045045045	111	13711	12323,19264,17751,72961,12774	Camk2b,Ptprc,Mt3,Slc17a7,Ccr5
GO:0050714	positive regulation of protein secretion	0.285539450179147	-1.25337508017049	230	3	0.027027027027027	111	13711	22320,12978,12774	Vamp8,Csf1r,Ccr5
GO:0001894	tissue homeostasis	0.286676676475204	-1.24940026107555	131	2	0.018018018018018	111	13711	13040,19354	Ctss,Rac2
GO:0070588	calcium ion transmembrane transport	0.286676676475204	-1.24940026107555	131	2	0.018018018018018	111	13711	19264,12774	Ptprc,Ccr5
GO:0009056	catabolic process	0.28669223699849	-1.24934598354873	1339	13	0.117117117117117	111	13711	22320,23945,13040,11522,64138,70178,13030,19025,12335,17751,19171,16828,18573	Vamp8,Mgll,Ctss,Adh1,Ctsz,Abhd17c,Ctsb,Ctsa,Capn3,Mt3,Psmb10,Ldha,Pde1a
GO:0060425	lung morphogenesis	0.289592372141726	-1.23928095810708	42	1	0.00900900900900901	111	13711	64138	Ctsz
GO:0046632	alpha-beta T cell differentiation	0.289592372141726	-1.23928095810708	42	1	0.00900900900900901	111	13711	21949	Tnfsf8
GO:0010517	regulation of phospholipase activity	0.289592372141726	-1.23928095810708	42	1	0.00900900900900901	111	13711	12323	Camk2b
GO:0099565	chemical synaptic transmission, postsynaptic	0.289592372141726	-1.23928095810708	42	1	0.00900900900900901	111	13711	72961	Slc17a7
GO:2000401	regulation of lymphocyte migration	0.289592372141726	-1.23928095810708	42	1	0.00900900900900901	111	13711	11815	Apod
GO:0035088	establishment or maintenance of apical/basal cell polarity	0.289592372141726	-1.23928095810708	42	1	0.00900900900900901	111	13711	108030	Lin7a
GO:0003407	neural retina development	0.289592372141726	-1.23928095810708	42	1	0.00900900900900901	111	13711	21838	Thy1
GO:0061245	establishment or maintenance of bipolar cell polarity	0.289592372141726	-1.23928095810708	42	1	0.00900900900900901	111	13711	108030	Lin7a
GO:0045776	negative regulation of blood pressure	0.289592372141726	-1.23928095810708	42	1	0.00900900900900901	111	13711	16591	Kl
GO:0010828	positive regulation of glucose transmembrane transport	0.289592372141726	-1.23928095810708	42	1	0.00900900900900901	111	13711	12266	C3
GO:0009166	nucleotide catabolic process	0.289592372141726	-1.23928095810708	42	1	0.00900900900900901	111	13711	18573	Pde1a
GO:0051607	defense response to virus	0.292674258949212	-1.22869503261171	133	2	0.018018018018018	111	13711	68713,19264	Ifitm1,Ptprc
GO:0007188	adenylate cyclase-modulating G protein-coupled receptor signaling pathway	0.292674258949212	-1.22869503261171	133	2	0.018018018018018	111	13711	13733,17202	Adgre1,Mc4r
GO:0071705	nitrogen compound transport	0.294915702779096	-1.22106571676877	1348	13	0.117117117117117	111	13711	17886,72961,108030,14127,17069,67184,19275,14131,12759,74760,22320,217203,17202	Myh9,Slc17a7,Lin7a,Fcer1g,Ly6e,Ndufa13,Ptprn,Fcgr3,Clu,Rab3il1,Vamp8,Tmem106a,Mc4r
GO:0030834	regulation of actin filament depolymerization	0.295361283301107	-1.21955598280606	43	1	0.00900900900900901	111	13711	17886	Myh9
GO:0031952	regulation of protein autophosphorylation	0.295361283301107	-1.21955598280606	43	1	0.00900900900900901	111	13711	19264	Ptprc
GO:0060761	negative regulation of response to cytokine stimulus	0.295361283301107	-1.21955598280606	43	1	0.00900900900900901	111	13711	19264	Ptprc
GO:0061098	positive regulation of protein tyrosine kinase activity	0.295361283301107	-1.21955598280606	43	1	0.00900900900900901	111	13711	12978	Csf1r
GO:0090183	regulation of kidney development	0.295361283301107	-1.21955598280606	43	1	0.00900900900900901	111	13711	16194	Il6ra
GO:0010950	positive regulation of endopeptidase activity	0.29567083084662	-1.21850850140393	134	2	0.018018018018018	111	13711	67184,19186	Ndufa13,Psme1
GO:0032970	regulation of actin filament-based process	0.296566207033554	-1.21548479024825	340	4	0.036036036036036	111	13711	101314,17886,15163,12978	Brk1,Myh9,Hcls1,Csf1r
GO:0031324	negative regulation of cellular metabolic process	0.296825153396199	-1.21461202264039	2049	19	0.171171171171171	111	13711	21838,67500,19264,11815,64138,12759,20723,12988,19025,12335,20716,67184,21420,12266,15163,17751,79362,20732,11461	Thy1,Ccar1,Ptprc,Apod,Ctsz,Clu,Serpinb9,Csk,Ctsa,Capn3,Serpina3n,Ndufa13,Tfap2c,C3,Hcls1,Mt3,Bhlhe41,Spint1,Actb
GO:0009892	negative regulation of metabolic process	0.297292193010794	-1.21303980895694	2285	21	0.189189189189189	111	13711	67500,14824,21838,12759,64138,19264,11815,12266,21420,67184,20716,12988,16194,20723,12335,19025,79362,20732,11461,15163,17751	Ccar1,Grn,Thy1,Clu,Ctsz,Ptprc,Apod,C3,Tfap2c,Ndufa13,Serpina3n,Csk,Il6ra,Serpinb9,Capn3,Ctsa,Bhlhe41,Spint1,Actb,Hcls1,Mt3
GO:0008360	regulation of cell shape	0.298665695144488	-1.20843040754504	135	2	0.018018018018018	111	13711	12978,17886	Csf1r,Myh9
GO:0008217	regulation of blood pressure	0.298665695144488	-1.20843040754504	135	2	0.018018018018018	111	13711	13057,16591	Cyba,Kl
GO:0043122	regulation of I-kappaB kinase/NF-kappaB signaling	0.298665695144488	-1.20843040754504	135	2	0.018018018018018	111	13711	217203,12335	Tmem106a,Capn3
GO:0032990	cell part morphogenesis	0.298748021123222	-1.20815479961368	449	5	0.045045045045045	111	13711	12978,12323,19354,12759,11461	Csf1r,Camk2b,Rac2,Clu,Actb
GO:0032870	cellular response to hormone stimulus	0.300212042900365	-1.20326624433037	342	4	0.036036036036036	111	13711	17751,17069,16591,12988	Mt3,Ly6e,Kl,Csk
GO:0043523	regulation of neuron apoptotic process	0.301014119417856	-1.20059810696846	237	3	0.027027027027027	111	13711	17751,14824,64138	Mt3,Grn,Ctsz
GO:0051653	spindle localization	0.301083766295085	-1.20036675961052	44	1	0.00900900900900901	111	13711	17886	Myh9
GO:0010257	NADH dehydrogenase complex assembly	0.301083766295085	-1.20036675961052	44	1	0.00900900900900901	111	13711	67184	Ndufa13
GO:0048641	regulation of skeletal muscle tissue development	0.301083766295085	-1.20036675961052	44	1	0.00900900900900901	111	13711	12335	Capn3
GO:0060711	labyrinthine layer development	0.301083766295085	-1.20036675961052	44	1	0.00900900900900901	111	13711	20732	Spint1
GO:0060443	mammary gland morphogenesis	0.301083766295085	-1.20036675961052	44	1	0.00900900900900901	111	13711	21420	Tfap2c
GO:1904591	positive regulation of protein import	0.301083766295085	-1.20036675961052	44	1	0.00900900900900901	111	13711	15163	Hcls1
GO:0002377	immunoglobulin production	0.301083766295085	-1.20036675961052	44	1	0.00900900900900901	111	13711	19264	Ptprc
GO:0030837	negative regulation of actin filament polymerization	0.301083766295085	-1.20036675961052	44	1	0.00900900900900901	111	13711	17886	Myh9
GO:0032981	mitochondrial respiratory chain complex I assembly	0.301083766295085	-1.20036675961052	44	1	0.00900900900900901	111	13711	67184	Ndufa13
GO:0048662	negative regulation of smooth muscle cell proliferation	0.301083766295085	-1.20036675961052	44	1	0.00900900900900901	111	13711	11815	Apod
GO:0009266	response to temperature stimulus	0.301658684351444	-1.19845908501386	136	2	0.018018018018018	111	13711	16177,15512	Il1r1,Hspa2
GO:0006457	protein folding	0.304649633720567	-1.18859290458421	137	2	0.018018018018018	111	13711	15512,12759	Hspa2,Clu
GO:0010594	regulation of endothelial cell migration	0.304649633720567	-1.18859290458421	137	2	0.018018018018018	111	13711	14172,14824	Fgf18,Grn
GO:0044089	positive regulation of cellular component biogenesis	0.306676923276529	-1.18196045269951	454	5	0.045045045045045	111	13711	232944,101314,21838,12759,19354	Mark4,Brk1,Thy1,Clu,Rac2
GO:0032677	regulation of interleukin-8 production	0.306760191398668	-1.18168897214947	45	1	0.00900900900900901	111	13711	19264	Ptprc
GO:0032732	positive regulation of interleukin-1 production	0.306760191398668	-1.18168897214947	45	1	0.00900900900900901	111	13711	12774	Ccr5
GO:0071242	cellular response to ammonium ion	0.306760191398668	-1.18168897214947	45	1	0.00900900900900901	111	13711	17069	Ly6e
GO:0042775	mitochondrial ATP synthesis coupled electron transport	0.306760191398668	-1.18168897214947	45	1	0.00900900900900901	111	13711	12857	Cox4i1
GO:0071333	cellular response to glucose stimulus	0.306760191398668	-1.18168897214947	45	1	0.00900900900900901	111	13711	19275	Ptprn
GO:0060395	SMAD protein signal transduction	0.306760191398668	-1.18168897214947	45	1	0.00900900900900901	111	13711	22352	Vim
GO:2000648	positive regulation of stem cell proliferation	0.306760191398668	-1.18168897214947	45	1	0.00900900900900901	111	13711	19264	Ptprc
GO:0033077	T cell differentiation in thymus	0.306760191398668	-1.18168897214947	45	1	0.00900900900900901	111	13711	19264	Ptprc
GO:0045619	regulation of lymphocyte differentiation	0.307638381268159	-1.17883027258011	138	2	0.018018018018018	111	13711	19264,22780	Ptprc,Ikzf3
GO:0051098	regulation of binding	0.309350548421975	-1.17328018418636	347	4	0.036036036036036	111	13711	110351,16848,64138,11461	Rap1gap,Lfng,Ctsz,Actb
GO:0007186	G protein-coupled receptor signaling pathway	0.309857842567122	-1.17164165904353	456	5	0.045045045045045	111	13711	19354,13733,20305,17202,12774	Rac2,Adgre1,Ccl6,Mc4r,Ccr5
GO:0098693	regulation of synaptic vesicle cycle	0.310624767719531	-1.16916962991573	139	2	0.018018018018018	111	13711	12890,72961	Cplx2,Slc17a7
GO:0031589	cell-substrate adhesion	0.310624767719531	-1.16916962991573	139	2	0.018018018018018	111	13711	21838,22371	Thy1,Vwf
GO:0021587	cerebellum morphogenesis	0.312390925983004	-1.16349990758761	46	1	0.00900900900900901	111	13711	69539	Trnp1
GO:0070206	protein trimerization	0.312390925983004	-1.16349990758761	46	1	0.00900900900900901	111	13711	101314	Brk1
GO:0042773	ATP synthesis coupled electron transport	0.312390925983004	-1.16349990758761	46	1	0.00900900900900901	111	13711	12857	Cox4i1
GO:0097479	synaptic vesicle localization	0.312390925983004	-1.16349990758761	46	1	0.00900900900900901	111	13711	108030	Lin7a
GO:0032781	positive regulation of ATPase activity	0.312390925983004	-1.16349990758761	46	1	0.00900900900900901	111	13711	15512	Hspa2
GO:0031648	protein destabilization	0.312390925983004	-1.16349990758761	46	1	0.00900900900900901	111	13711	12335	Capn3
GO:0051590	positive regulation of neurotransmitter transport	0.312390925983004	-1.16349990758761	46	1	0.00900900900900901	111	13711	22320	Vamp8
GO:0045744	negative regulation of G protein-coupled receptor signaling pathway	0.312390925983004	-1.16349990758761	46	1	0.00900900900900901	111	13711	12323	Camk2b
GO:0060042	retina morphogenesis in camera-type eye	0.312390925983004	-1.16349990758761	46	1	0.00900900900900901	111	13711	21838	Thy1
GO:0030517	negative regulation of axon extension	0.312390925983004	-1.16349990758761	46	1	0.00900900900900901	111	13711	12774	Ccr5
GO:0030239	myofibril assembly	0.312390925983004	-1.16349990758761	46	1	0.00900900900900901	111	13711	12335	Capn3
GO:0033559	unsaturated fatty acid metabolic process	0.312390925983004	-1.16349990758761	46	1	0.00900900900900901	111	13711	23945	Mgll
GO:0009888	tissue development	0.314305495308645	-1.15738985105324	1253	12	0.108108108108108	111	13711	286940,19264,68713,64138,20732,17069,13030,14172,16848,17313,21420,22352	Flnb,Ptprc,Ifitm1,Ctsz,Spint1,Ly6e,Ctsb,Fgf18,Lfng,Mgp,Tfap2c,Vim
GO:0051222	positive regulation of protein transport	0.314848181318568	-1.15566472040655	350	4	0.036036036036036	111	13711	12774,22320,12978,15163	Ccr5,Vamp8,Csf1r,Hcls1
GO:0010605	negative regulation of macromolecule metabolic process	0.315339057057856	-1.15410684741684	2073	19	0.171171171171171	111	13711	21838,67500,11815,19264,12759,64138,19025,12335,20723,12988,20716,67184,21420,12266,17751,15163,20732,11461,79362	Thy1,Ccar1,Apod,Ptprc,Clu,Ctsz,Ctsa,Capn3,Serpinb9,Csk,Serpina3n,Ndufa13,Tfap2c,C3,Mt3,Hcls1,Spint1,Actb,Bhlhe41
GO:0071331	cellular response to hexose stimulus	0.31797633449205	-1.14577831880757	47	1	0.00900900900900901	111	13711	19275	Ptprn
GO:0003229	ventricular cardiac muscle tissue development	0.31797633449205	-1.14577831880757	47	1	0.00900900900900901	111	13711	17069	Ly6e
GO:0001541	ovarian follicle development	0.31797633449205	-1.14577831880757	47	1	0.00900900900900901	111	13711	16848	Lfng
GO:0035306	positive regulation of dephosphorylation	0.31797633449205	-1.14577831880757	47	1	0.00900900900900901	111	13711	19264	Ptprc
GO:0002637	regulation of immunoglobulin production	0.31797633449205	-1.14577831880757	47	1	0.00900900900900901	111	13711	19264	Ptprc
GO:0001825	blastocyst formation	0.31797633449205	-1.14577831880757	47	1	0.00900900900900901	111	13711	21420	Tfap2c
GO:0008406	gonad development	0.319568207586407	-1.14078454567507	142	2	0.018018018018018	111	13711	16848,19275	Lfng,Ptprn
GO:1901987	regulation of cell cycle phase transition	0.32097455677423	-1.13639342137913	246	3	0.027027027027027	111	13711	19941,19186,15512	Rpl26,Psme1,Hspa2
GO:0007187	G protein-coupled receptor signaling pathway, coupled to cyclic nucleotide second messenger	0.322543609843165	-1.1315169275684	143	2	0.018018018018018	111	13711	17202,13733	Mc4r,Adgre1
GO:0022414	reproductive process	0.323246871437229	-1.12933893983879	916	9	0.0810810810810811	111	13711	22371,16848,14824,19275,12323,13030,20732,17886,15512	Vwf,Lfng,Grn,Ptprn,Camk2b,Ctsb,Spint1,Myh9,Hspa2
GO:0045661	regulation of myoblast differentiation	0.323516778490397	-1.12850430088261	48	1	0.00900900900900901	111	13711	12335	Capn3
GO:0015807	L-amino acid transport	0.323516778490397	-1.12850430088261	48	1	0.00900900900900901	111	13711	72961	Slc17a7
GO:0071326	cellular response to monosaccharide stimulus	0.323516778490397	-1.12850430088261	48	1	0.00900900900900901	111	13711	19275	Ptprn
GO:0010830	regulation of myotube differentiation	0.323516778490397	-1.12850430088261	48	1	0.00900900900900901	111	13711	79362	Bhlhe41
GO:0001954	positive regulation of cell-matrix adhesion	0.323516778490397	-1.12850430088261	48	1	0.00900900900900901	111	13711	21838	Thy1
GO:0021575	hindbrain morphogenesis	0.323516778490397	-1.12850430088261	48	1	0.00900900900900901	111	13711	69539	Trnp1
GO:1901264	carbohydrate derivative transport	0.323516778490397	-1.12850430088261	48	1	0.00900900900900901	111	13711	22320	Vamp8
GO:0070228	regulation of lymphocyte apoptotic process	0.323516778490397	-1.12850430088261	48	1	0.00900900900900901	111	13711	20723	Serpinb9
GO:2000134	negative regulation of G1/S transition of mitotic cell cycle	0.323516778490397	-1.12850430088261	48	1	0.00900900900900901	111	13711	19941	Rpl26
GO:0000003	reproduction	0.324390280856156	-1.12580791755913	917	9	0.0810810810810811	111	13711	20732,15512,17886,14824,19275,22371,16848,13030,12323	Spint1,Hspa2,Myh9,Grn,Ptprn,Vwf,Lfng,Ctsb,Camk2b
GO:0000302	response to reactive oxygen species	0.325515894103309	-1.12234398871518	144	2	0.018018018018018	111	13711	19275,11815	Ptprn,Apod
GO:0010557	positive regulation of macromolecule biosynthetic process	0.326776170490964	-1.11847983636922	1499	14	0.126126126126126	111	13711	15163,17751,21807,19275,21420,12335,21949,19264,14131,19941,217203,22352,67500,22780	Hcls1,Mt3,Tsc22d1,Ptprn,Tfap2c,Capn3,Tnfsf8,Ptprc,Fcgr3,Rpl26,Tmem106a,Vim,Ccar1,Ikzf3
GO:0045927	positive regulation of growth	0.327635202047256	-1.11585447841933	249	3	0.027027027027027	111	13711	12266,13057,12335	C3,Cyba,Capn3
GO:0030193	regulation of blood coagulation	0.329012616705057	-1.11165918030447	49	1	0.00900900900900901	111	13711	14127	Fcer1g
GO:0044773	mitotic DNA damage checkpoint	0.329012616705057	-1.11165918030447	49	1	0.00900900900900901	111	13711	19941	Rpl26
GO:0043113	receptor clustering	0.329012616705057	-1.11165918030447	49	1	0.00900900900900901	111	13711	21838	Thy1
GO:0061001	regulation of dendritic spine morphogenesis	0.329012616705057	-1.11165918030447	49	1	0.00900900900900901	111	13711	12323	Camk2b
GO:1900046	regulation of hemostasis	0.329012616705057	-1.11165918030447	49	1	0.00900900900900901	111	13711	14127	Fcer1g
GO:0090066	regulation of anatomical structure size	0.329039256151461	-1.11157821572548	468	5	0.045045045045045	111	13711	12774,17886,15163,23945,101314	Ccr5,Myh9,Hcls1,Mgll,Brk1
GO:0002793	positive regulation of peptide secretion	0.329855558504383	-1.10910042184274	250	3	0.027027027027027	111	13711	22320,12978,12774	Vamp8,Csf1r,Ccr5
GO:0035690	cellular response to drug	0.329855558504383	-1.10910042184274	250	3	0.027027027027027	111	13711	17069,22352,11461	Ly6e,Vim,Actb
GO:0032868	response to insulin	0.33145053623566	-1.10427669244823	146	2	0.018018018018018	111	13711	16591,17202	Kl,Mc4r
GO:0045137	development of primary sexual characteristics	0.33145053623566	-1.10427669244823	146	2	0.018018018018018	111	13711	19275,16848	Ptprn,Lfng
GO:0060249	anatomical structure homeostasis	0.334296043123834	-1.09572832192935	252	3	0.027027027027027	111	13711	13040,72961,19354	Ctss,Slc17a7,Rac2
GO:0043409	negative regulation of MAPK cascade	0.334412614143465	-1.09537967676215	147	2	0.018018018018018	111	13711	19264,12988	Ptprc,Csk
GO:0031641	regulation of myelination	0.334464205022853	-1.09522541553493	50	1	0.00900900900900901	111	13711	243914	Lgi4
GO:0048663	neuron fate commitment	0.334464205022853	-1.09522541553493	50	1	0.00900900900900901	111	13711	21420	Tfap2c
GO:0009205	purine ribonucleoside triphosphate metabolic process	0.334464205022853	-1.09522541553493	50	1	0.00900900900900901	111	13711	57423	Atp5j2
GO:2001238	positive regulation of extrinsic apoptotic signaling pathway	0.334464205022853	-1.09522541553493	50	1	0.00900900900900901	111	13711	19264	Ptprc
GO:0046631	alpha-beta T cell activation	0.334464205022853	-1.09522541553493	50	1	0.00900900900900901	111	13711	21949	Tnfsf8
GO:0009142	nucleoside triphosphate biosynthetic process	0.334464205022853	-1.09522541553493	50	1	0.00900900900900901	111	13711	57423	Atp5j2
GO:0001676	long-chain fatty acid metabolic process	0.334464205022853	-1.09522541553493	50	1	0.00900900900900901	111	13711	23945	Mgll
GO:0071417	cellular response to organonitrogen compound	0.335077057517026	-1.09339475116929	361	4	0.036036036036036	111	13711	22352,11461,12988,16591	Vim,Actb,Csk,Kl
GO:0009100	glycoprotein metabolic process	0.336516026518091	-1.08910950393464	253	3	0.027027027027027	111	13711	217203,16848,223774	Tmem106a,Lfng,Alg12
GO:0034754	cellular hormone metabolic process	0.339871896498896	-1.07918650737271	51	1	0.00900900900900901	111	13711	11522	Adh1
GO:0071156	regulation of cell cycle arrest	0.339871896498896	-1.07918650737271	51	1	0.00900900900900901	111	13711	19941	Rpl26
GO:0051148	negative regulation of muscle cell differentiation	0.339871896498896	-1.07918650737271	51	1	0.00900900900900901	111	13711	79362	Bhlhe41
GO:1901292	nucleoside phosphate catabolic process	0.339871896498896	-1.07918650737271	51	1	0.00900900900900901	111	13711	18573	Pde1a
GO:0006090	pyruvate metabolic process	0.339871896498896	-1.07918650737271	51	1	0.00900900900900901	111	13711	16828	Ldha
GO:0071216	cellular response to biotic stimulus	0.340325601978303	-1.07785246675154	149	2	0.018018018018018	111	13711	12514,22352	Cd68,Vim
GO:0071241	cellular response to inorganic substance	0.343276246380449	-1.0692197729297	150	2	0.018018018018018	111	13711	17751,12335	Mt3,Capn3
GO:0030534	adult behavior	0.343276246380449	-1.0692197729297	150	2	0.018018018018018	111	13711	243914,11522	Lgi4,Adh1
GO:0051493	regulation of cytoskeleton organization	0.343511207970844	-1.06853553911596	477	5	0.045045045045045	111	13711	15163,12978,17886,232944,101314	Hcls1,Csf1r,Myh9,Mark4,Brk1
GO:0051603	proteolysis involved in cellular protein catabolic process	0.343511207970844	-1.06853553911596	477	5	0.045045045045045	111	13711	19025,13030,19171,64138,13040	Ctsa,Ctsb,Psmb10,Ctsz,Ctss
GO:0006690	icosanoid metabolic process	0.345236041403336	-1.06352691791315	52	1	0.00900900900900901	111	13711	23945	Mgll
GO:0010812	negative regulation of cell-substrate adhesion	0.345236041403336	-1.06352691791315	52	1	0.00900900900900901	111	13711	11815	Apod
GO:0042770	signal transduction in response to DNA damage	0.345236041403336	-1.06352691791315	52	1	0.00900900900900901	111	13711	19941	Rpl26
GO:0098754	detoxification	0.345236041403336	-1.06352691791315	52	1	0.00900900900900901	111	13711	17751	Mt3
GO:0046530	photoreceptor cell differentiation	0.345236041403336	-1.06352691791315	52	1	0.00900900900900901	111	13711	21838	Thy1
GO:0061180	mammary gland epithelium development	0.345236041403336	-1.06352691791315	52	1	0.00900900900900901	111	13711	21420	Tfap2c
GO:1902807	negative regulation of cell cycle G1/S phase transition	0.345236041403336	-1.06352691791315	52	1	0.00900900900900901	111	13711	19941	Rpl26
GO:0045428	regulation of nitric oxide biosynthetic process	0.345236041403336	-1.06352691791315	52	1	0.00900900900900901	111	13711	12759	Clu
GO:0043536	positive regulation of blood vessel endothelial cell migration	0.345236041403336	-1.06352691791315	52	1	0.00900900900900901	111	13711	14172	Fgf18
GO:1902600	proton transmembrane transport	0.345236041403336	-1.06352691791315	52	1	0.00900900900900901	111	13711	72961	Slc17a7
GO:0014902	myotube differentiation	0.345236041403336	-1.06352691791315	52	1	0.00900900900900901	111	13711	17886	Myh9
GO:0050775	positive regulation of dendrite morphogenesis	0.345236041403336	-1.06352691791315	52	1	0.00900900900900901	111	13711	12323	Camk2b
GO:0017144	drug metabolic process	0.345392572418038	-1.06307361779135	257	3	0.027027027027027	111	13711	13057,57423,11522	Cyba,Atp5j2,Adh1
GO:0001558	regulation of cell growth	0.346142762033634	-1.06090398198966	367	4	0.036036036036036	111	13711	12774,67184,13057,23945	Ccr5,Ndufa13,Cyba,Mgll
GO:1904951	positive regulation of establishment of protein localization	0.347988310438452	-1.05558639046595	368	4	0.036036036036036	111	13711	15163,12978,22320,12774	Hcls1,Csf1r,Vamp8,Ccr5
GO:0051223	regulation of protein transport	0.348138331929891	-1.0551553726464	593	6	0.0540540540540541	111	13711	12774,12978,15163,12988,22320,11815	Ccr5,Csf1r,Hcls1,Csk,Vamp8,Apod
GO:0050707	regulation of cytokine secretion	0.349165190054937	-1.0522101448225	152	2	0.018018018018018	111	13711	12774,12978	Ccr5,Csf1r
GO:2001257	regulation of cation channel activity	0.349165190054937	-1.0522101448225	152	2	0.018018018018018	111	13711	66395,13040	Ahnak,Ctss
GO:0006508	proteolysis	0.349311614883219	-1.05179087583779	823	8	0.0720720720720721	111	13711	17886,19171,64138,12335,19025,13030,18549,13040	Myh9,Psmb10,Ctsz,Capn3,Ctsa,Ctsb,Pcsk2,Ctss
GO:0050803	regulation of synapse structure or activity	0.349827834007999	-1.05031414835686	259	3	0.027027027027027	111	13711	70178,72961,12323	Abhd17c,Slc17a7,Camk2b
GO:0043542	endothelial cell migration	0.350556987266198	-1.04823199723227	53	1	0.00900900900900901	111	13711	17886	Myh9
GO:0046605	regulation of centrosome cycle	0.350556987266198	-1.04823199723227	53	1	0.00900900900900901	111	13711	232944	Mark4
GO:0050818	regulation of coagulation	0.350556987266198	-1.04823199723227	53	1	0.00900900900900901	111	13711	14127	Fcer1g
GO:0034121	regulation of toll-like receptor signaling pathway	0.350556987266198	-1.04823199723227	53	1	0.00900900900900901	111	13711	13057	Cyba
GO:0070997	neuron death	0.350556987266198	-1.04823199723227	53	1	0.00900900900900901	111	13711	12774	Ccr5
[truncated: 13,679 more rows]
