# Supplementary material for: Repeated LPS induces training and tolerance of microglial responses across brain regions
Source: J Neuroinflammation. 2024 Sep 20;21:233. doi: 10.1186/s12974-024-03198-1 (PMC11414187; doi:10.1186/s12974-024-03198-1)
Supplement: Supplementary file 8 — Supplementary Material 8. File S2: Homer software output for transcription factor motif analysis of 4xLPS-sensitive cluster gene promoters. [file 12974_2024_3198_MOESM8_ESM.zip › 4xLPS_cluster_genes_output/chromosome.txt]

TermID	Term	Enrichment	logP	Genes in Term	Target Genes in Term	Fraction of Targets in Term	Total Target Genes	Total Genes	Entrez Gene IDs	Gene Symbols
mouse chr4 D3|4 69.05 cM	mouse chr4 D3|4 69.05 cM	0.000184678308814092	-8.59689511775266	3	2	0.0173913043478261	115	14556	12260,12259	C1qb,C1qa
mouse chr15 D3|15 34.29 cM	mouse chr15 D3|15 34.29 cM	0.000184678308814092	-8.59689511775266	3	2	0.0173913043478261	115	14556	110454,17069	Ly6a,Ly6e
mouse chr4	mouse chr4	0.00294353071455708	-5.82814549484441	240	7	0.0608695652173913	115	14556	23833,21949,20525,110351,12259,242667,12260	Cd52,Tnfsf8,Slc2a1,Rap1gap,C1qa,Dlgap3,C1qb
mouse chr9 B|9 31.18 cM	mouse chr9 B|9 31.18 cM	0.00790052212143146	-4.84082643037266	1	1	0.00869565217391304	115	14556	12988	Csk
mouse chr1 E4|1 58.09 cM	mouse chr1 E4|1 58.09 cM	0.00790052212143146	-4.84082643037266	1	1	0.00869565217391304	115	14556	14264	Fmod
mouse chr3 G3|3 64.16 cM	mouse chr3 G3|3 64.16 cM	0.00790052212143146	-4.84082643037266	1	1	0.00869565217391304	115	14556	11522	Adh1
mouse chr1 H3|1 79.23 cM	mouse chr1 H3|1 79.23 cM	0.00790052212143146	-4.84082643037266	1	1	0.00869565217391304	115	14556	14127	Fcer1g
mouse chr17 D|17 29.72 cM	mouse chr17 D|17 29.72 cM	0.00790052212143146	-4.84082643037266	1	1	0.00869565217391304	115	14556	12266	C3
mouse chr7 B1|7 19.29 cM	mouse chr7 B1|7 19.29 cM	0.00790052212143146	-4.84082643037266	1	1	0.00869565217391304	115	14556	243914	Lgi4
mouse chr1 E4|1 60.73 cM	mouse chr1 E4|1 60.73 cM	0.00790052212143146	-4.84082643037266	1	1	0.00869565217391304	115	14556	19264	Ptprc
mouse chr1 B|1 18.81 cM	mouse chr1 B|1 18.81 cM	0.00790052212143146	-4.84082643037266	1	1	0.00869565217391304	115	14556	16177	Il1r1
mouse chr13 A3.2|13 13.79 cM	mouse chr13 A3.2|13 13.79 cM	0.00790052212143146	-4.84082643037266	1	1	0.00869565217391304	115	14556	20723	Serpinb9
mouse chr1 H3|1 78.8 cM	mouse chr1 H3|1 78.8 cM	0.00790052212143146	-4.84082643037266	1	1	0.00869565217391304	115	14556	14131	Fcgr3
mouse chr1 C4|1 38.64 cM	mouse chr1 C4|1 38.64 cM	0.00790052212143146	-4.84082643037266	1	1	0.00869565217391304	115	14556	19275	Ptprn
mouse chr2 H4|2 97.94 cM	mouse chr2 H4|2 97.94 cM	0.00790052212143146	-4.84082643037266	1	1	0.00869565217391304	115	14556	64138	Ctsz
mouse chr4 D2.2|4 61.33 cM	mouse chr4 D2.2|4 61.33 cM	0.00790052212143146	-4.84082643037266	1	1	0.00869565217391304	115	14556	242667	Dlgap3
mouse chr11 C|11 50.85 cM	mouse chr11 C|11 50.85 cM	0.00790052212143146	-4.84082643037266	1	1	0.00869565217391304	115	14556	20305	Ccl6
mouse chr3 F1|3 39.35 cM	mouse chr3 F1|3 39.35 cM	0.00790052212143146	-4.84082643037266	1	1	0.00869565217391304	115	14556	20200	S100a6
mouse chr2 E5|2 60.31 cM	mouse chr2 E5|2 60.31 cM	0.00790052212143146	-4.84082643037266	1	1	0.00869565217391304	115	14556	12335	Capn3
mouse chr15 E1|15 36.81 cM	mouse chr15 E1|15 36.81 cM	0.00790052212143146	-4.84082643037266	1	1	0.00869565217391304	115	14556	17886	Myh9
mouse chr8 C5|8 46.29 cM	mouse chr8 C5|8 46.29 cM	0.00790052212143146	-4.84082643037266	1	1	0.00869565217391304	115	14556	17751	Mt3
mouse chr11 E2|11 83.22 cM	mouse chr11 E2|11 83.22 cM	0.00790052212143146	-4.84082643037266	1	1	0.00869565217391304	115	14556	52897	Rbfox3
mouse chr11 A1|11 3.89 cM	mouse chr11 A1|11 3.89 cM	0.00790052212143146	-4.84082643037266	1	1	0.00869565217391304	115	14556	12323	Camk2b
mouse chr17 D|17 29.8 cM	mouse chr17 D|17 29.8 cM	0.00790052212143146	-4.84082643037266	1	1	0.00869565217391304	115	14556	13733	Adgre1
mouse chr2 A1|2 10.04 cM	mouse chr2 A1|2 10.04 cM	0.00790052212143146	-4.84082643037266	1	1	0.00869565217391304	115	14556	22352	Vim
mouse chr5 G2|5 79.15 cM	mouse chr5 G2|5 79.15 cM	0.00790052212143146	-4.84082643037266	1	1	0.00869565217391304	115	14556	16848	Lfng
mouse chr7 B3|7 30.51 cM	mouse chr7 B3|7 30.51 cM	0.00790052212143146	-4.84082643037266	1	1	0.00869565217391304	115	14556	20210	Saa3
mouse chr14 D3|14 40.44 cM	mouse chr14 D3|14 40.44 cM	0.00790052212143146	-4.84082643037266	1	1	0.00869565217391304	115	14556	21807	Tsc22d1
mouse chr9 A5.1|9 24.52 cM	mouse chr9 A5.1|9 24.52 cM	0.00790052212143146	-4.84082643037266	1	1	0.00869565217391304	115	14556	21838	Thy1
mouse chr7 B3|7 30.6 cM	mouse chr7 B3|7 30.6 cM	0.00790052212143146	-4.84082643037266	1	1	0.00869565217391304	115	14556	16828	Ldha
mouse chr8 E1|8 69.99 cM	mouse chr8 E1|8 69.99 cM	0.00790052212143146	-4.84082643037266	1	1	0.00869565217391304	115	14556	12857	Cox4i1
mouse chr17 29.17 cM|17 D	mouse chr17 29.17 cM|17 D	0.00790052212143146	-4.84082643037266	1	1	0.00869565217391304	115	14556	76905	Lrg1
mouse chr5 G2|5 81.8 cM	mouse chr5 G2|5 81.8 cM	0.00790052212143146	-4.84082643037266	1	1	0.00869565217391304	115	14556	11461	Actb
mouse chr3 F1|3 39.19 cM	mouse chr3 F1|3 39.19 cM	0.0157391645087855	-4.15160311816503	2	1	0.00869565217391304	115	14556	16194	Il6ra
mouse chr4 C1|4 34.06 cM	mouse chr4 C1|4 34.06 cM	0.0157391645087855	-4.15160311816503	2	1	0.00869565217391304	115	14556	21949	Tnfsf8
mouse chr11 C|11	mouse chr11 C|11	0.0157391645087855	-4.15160311816503	2	1	0.00869565217391304	115	14556	100034251	Wfdc17
mouse chr2 G1|2 70.89 cM	mouse chr2 G1|2 70.89 cM	0.0157391645087855	-4.15160311816503	2	1	0.00869565217391304	115	14556	18549	Pcsk2
mouse chr16 B2|16 21.41 cM	mouse chr16 B2|16 21.41 cM	0.0157391645087855	-4.15160311816503	2	1	0.00869565217391304	115	14556	11815	Apod
mouse chr4 D3|4 66.5 cM	mouse chr4 D3|4 66.5 cM	0.0157391645087855	-4.15160311816503	2	1	0.00869565217391304	115	14556	23833	Cd52
mouse chr14 D1|14 33.24 cM	mouse chr14 D1|14 33.24 cM	0.0157391645087855	-4.15160311816503	2	1	0.00869565217391304	115	14556	13030	Ctsb
mouse chr13 A5|13 24.5 cM	mouse chr13 A5|13 24.5 cM	0.0157391645087855	-4.15160311816503	2	1	0.00869565217391304	115	14556	110052	Dek
mouse chr4 D3|4 70.02 cM	mouse chr4 D3|4 70.02 cM	0.0157391645087855	-4.15160311816503	2	1	0.00869565217391304	115	14556	110351	Rap1gap
mouse chr1	mouse chr1	0.0183275188689536	-3.99935158532383	264	6	0.0521739130434783	115	14556	19264,14264,14131,14127,19275,16177	Ptprc,Fmod,Fcgr3,Fcer1g,Ptprn,Il1r1
mouse chr14	mouse chr14	0.0216651857245974	-3.83204865126309	134	4	0.0347826086956522	115	14556	21807,13030,19186,12759	Tsc22d1,Ctsb,Psme1,Clu
mouse chr9 F4|9 75.05 cM	mouse chr9 F4|9 75.05 cM	0.0235164076087147	-3.75005690534202	3	1	0.00869565217391304	115	14556	12774	Ccr5
mouse chr2 H3|2 85.27 cM	mouse chr2 H3|2 85.27 cM	0.0235164076087147	-3.75005690534202	3	1	0.00869565217391304	115	14556	19025	Ctsa
mouse chr11 D|11 66.29 cM	mouse chr11 D|11 66.29 cM	0.0235164076087147	-3.75005690534202	3	1	0.00869565217391304	115	14556	14824	Grn
mouse chr11 E1|11 66.48 cM	mouse chr11 E1|11 66.48 cM	0.0235164076087147	-3.75005690534202	3	1	0.00869565217391304	115	14556	14580	Gfap
mouse chr8 D3|8 53.06 cM	mouse chr8 D3|8 53.06 cM	0.0235164076087147	-3.75005690534202	3	1	0.00869565217391304	115	14556	19171	Psmb10
mouse chr4 D2.1|4 55.34 cM	mouse chr4 D2.1|4 55.34 cM	0.0235164076087147	-3.75005690534202	3	1	0.00869565217391304	115	14556	20525	Slc2a1
mouse chr6|6 B2.3	mouse chr6|6 B2.3	0.026303428540067	-3.63805598555471	32	2	0.0173913043478261	115	14556	330301,66058	Zfp786,Tmem176a
mouse chr11	mouse chr11	0.0288297275213796	-3.54634821859468	374	7	0.0608695652173913	115	14556	12323,14824,12514,100034251,52897,14580,20305	Camk2b,Grn,Cd68,Wfdc17,Rbfox3,Gfap,Ccl6
mouse chr6 C1|6 32.27 cM	mouse chr6 C1|6 32.27 cM	0.0312327281697233	-3.46628875416274	4	1	0.00869565217391304	115	14556	22320	Vamp8
mouse chr14 D1|14 34.36 cM	mouse chr14 D1|14 34.36 cM	0.0312327281697233	-3.46628875416274	4	1	0.00869565217391304	115	14556	12759	Clu
mouse chr6 G3|6 77.7 cM	mouse chr6 G3|6 77.7 cM	0.0312327281697233	-3.46628875416274	4	1	0.00869565217391304	115	14556	79362	Bhlhe41
mouse chr12 C3|12 33.73 cM	mouse chr12 C3|12 33.73 cM	0.0312327281697233	-3.46628875416274	4	1	0.00869565217391304	115	14556	15512	Hspa2
mouse chr19 A|19	mouse chr19 A|19	0.0388885992707764	-3.24705414918552	5	1	0.00869565217391304	115	14556	107373	Fam111a
mouse chr18 E1|18 34.41 cM	mouse chr18 E1|18 34.41 cM	0.0388885992707764	-3.24705414918552	5	1	0.00869565217391304	115	14556	12978	Csf1r
mouse chr6 F3|6 59.32 cM	mouse chr6 F3|6 59.32 cM	0.0388885992707764	-3.24705414918552	5	1	0.00869565217391304	115	14556	22371	Vwf
mouse chr11 B3|11 42.86 cM	mouse chr11 B3|11 42.86 cM	0.0464844903490483	-3.06863656290664	6	1	0.00869565217391304	115	14556	12514	Cd68
mouse chr18|18 E1	mouse chr18|18 E1	0.0491490466736989	-3.01289782883956	45	2	0.0173913043478261	115	14556	17202,13521	Mc4r,Slc26a2
mouse chr3	mouse chr3	0.0499934563856168	-2.99586315440618	175	4	0.0347826086956522	115	14556	11522,13040,16194,20200	Adh1,Ctss,Il6ra,S100a6
mouse chr7|7 F5	mouse chr7|7 F5	0.0511241740214121	-2.97349782081008	46	2	0.0173913043478261	115	14556	64540,68713	Tspan4,Ifitm1
mouse chr15|15 F2	mouse chr15|15 F2	0.0540208672305802	-2.91838487686685	7	1	0.00869565217391304	115	14556	16012	Igfbp6
mouse chr3 F2.1|3 40.74 cM	mouse chr3 F2.1|3 40.74 cM	0.0908260930132917	-2.39880866666937	12	1	0.00869565217391304	115	14556	13040	Ctss
mouse chr2	mouse chr2	0.0981461427287219	-2.32129765879023	309	5	0.0434782608695652	115	14556	19025,64138,22352,18549,12335	Ctsa,Ctsz,Vim,Pcsk2,Capn3
mouse chr14 C3|14 28.19 cM	mouse chr14 C3|14 28.19 cM	0.105147490874741	-2.25239123946012	14	1	0.00869565217391304	115	14556	19186	Psme1
mouse chr4|4 D3	mouse chr4|4 D3	0.110843821034242	-2.19963308615822	72	2	0.0173913043478261	115	14556	73723,230863	Sh3bgrl3,Sh2d5
mouse chr14|14 A1	mouse chr14|14 A1	0.133122766167323	-2.01648352262301	18	1	0.00869565217391304	115	14556	286940	Flnb
mouse chr15	mouse chr15	0.13850139801452	-1.97687485943803	163	3	0.0260869565217391	115	14556	110454,17886,17069	Ly6a,Myh9,Ly6e
mouse chr19|19 A	mouse chr19|19 A	0.142141519190095	-1.95093210365615	165	3	0.0260869565217391	115	14556	66395,17476,74760	Ahnak,Mpeg1,Rab3il1
mouse chr7|7 A3	mouse chr7|7 A3	0.150651517929451	-1.89278593758901	87	2	0.0173913043478261	115	14556	232944,73032	Mark4,Ttc9b
mouse chr14|14 D2	mouse chr14|14 D2	0.160230834685963	-1.83113978667701	22	1	0.00869565217391304	115	14556	105653	Phyhip
mouse chr10|10 D1	mouse chr10|10 D1	0.160230834685963	-1.83113978667701	22	1	0.00869565217391304	115	14556	108030	Lin7a
mouse chr8|8 E1	mouse chr8|8 E1	0.164489472729524	-1.80490870638972	92	2	0.0173913043478261	115	14556	13057,270106	Cyba,Rpl13
mouse chr6|6 G3	mouse chr6|6 G3	0.166875492322705	-1.79050729958356	23	1	0.00869565217391304	115	14556	67533	Ppfibp1
mouse chr6|6 G1	mouse chr6|6 G1	0.166875492322705	-1.79050729958356	23	1	0.00869565217391304	115	14556	17313	Mgp
mouse chr6|6	mouse chr6|6	0.18663996444631	-1.67857384176239	486	6	0.0521739130434783	115	14556	330301,101314,17313,67533,23945,66058	Zfp786,Brk1,Mgp,Ppfibp1,Mgll,Tmem176a
mouse chr11|11 A4	mouse chr11|11 A4	0.192936938888517	-1.64539188497916	27	1	0.00869565217391304	115	14556	14172	Fgf18
mouse chr5|5 G3	mouse chr5|5 G3	0.199325007727618	-1.61281858182464	28	1	0.00869565217391304	115	14556	16591	Kl
mouse chr4|4 A1	mouse chr4|4 A1	0.205662949915116	-1.58151661563368	29	1	0.00869565217391304	115	14556	67427	Rps20
mouse chr7|7 D3	mouse chr7|7 D3	0.218190011026724	-1.52238898561032	31	1	0.00869565217391304	115	14556	70178	Abhd17c
mouse chr16|16 A3	mouse chr16|16 A3	0.224379900780583	-1.49441467805909	32	1	0.00869565217391304	115	14556	239743	Klhl6
mouse chr11|11 D	mouse chr11|11 D	0.227455191974472	-1.48080201834395	114	2	0.0173913043478261	115	14556	22780,217203	Ikzf3,Tmem106a
mouse chr4|4 D1	mouse chr4|4 D1	0.236614303554882	-1.44132387467986	34	1	0.00869565217391304	115	14556	20116	Rps8
mouse chr9	mouse chr9	0.241475693169047	-1.42098646035853	215	3	0.0260869565217391	115	14556	12988,21838,12774	Csk,Thy1,Ccr5
mouse chr2|2 C3	mouse chr2|2 C3	0.242659569705628	-1.41609576559979	35	1	0.00869565217391304	115	14556	18573	Pde1a
mouse chr9|9 F4	mouse chr9|9 F4	0.242659569705628	-1.41609576559979	35	1	0.00869565217391304	115	14556	67115	Rpl14
mouse chr4|4 D2.3	mouse chr4|4 D2.3	0.242659569705628	-1.41609576559979	35	1	0.00869565217391304	115	14556	69539	Trnp1
mouse chr17	mouse chr17	0.247803726293634	-1.39511827239558	218	3	0.0260869565217391	115	14556	12266,13733,76905	C3,Adgre1,Lrg1
mouse chr8	mouse chr8	0.252037089104615	-1.37817902331391	220	3	0.0260869565217391	115	14556	19171,12857,17751	Psmb10,Cox4i1,Mt3
mouse chr3|3 G3	mouse chr3|3 G3	0.266369717934798	-1.32287001819291	39	1	0.00869565217391304	115	14556	71760	Etnppl
mouse chr6|6 E3	mouse chr6|6 E3	0.266369717934798	-1.32287001819291	39	1	0.00869565217391304	115	14556	101314	Brk1
mouse chr7|7	mouse chr7|7	0.283994489326146	-1.25880044479036	788	8	0.0695652173913043	115	14556	64540,68713,73032,20103,70178,72961,232944,16409	Tspan4,Ifitm1,Ttc9b,Rps5,Abhd17c,Slc17a7,Mark4,Itgam
mouse chr15|15 E3	mouse chr15|15 E3	0.289343823560512	-1.2401395971016	43	1	0.00869565217391304	115	14556	223774	Alg12
mouse chr16|16 B3	mouse chr16|16 B3	0.289343823560512	-1.2401395971016	43	1	0.00869565217391304	115	14556	15163	Hcls1
mouse chr13|13 B1	mouse chr13|13 B1	0.294975013559592	-1.22086462602754	44	1	0.00869565217391304	115	14556	12890	Cplx2
mouse chr9|9 A4	mouse chr9|9 A4	0.306105029413358	-1.18382700254387	46	1	0.00869565217391304	115	14556	235184	Msantd2
mouse chr1|1 B	mouse chr1|1 B	0.311604541592932	-1.16602039001817	47	1	0.00869565217391304	115	14556	114641	Rpl31
mouse chr10|10 B4	mouse chr10|10 B4	0.311604541592932	-1.16602039001817	47	1	0.00869565217391304	115	14556	67500	Ccar1
mouse chr12|12 F1	mouse chr12|12 F1	0.322474270325148	-1.13173192786658	49	1	0.00869565217391304	115	14556	74190	Exoc3l4
mouse chr17|17 C	mouse chr17|17 C	0.32784515740482	-1.11521386314622	50	1	0.00869565217391304	115	14556	328833	Treml2
mouse chr6	mouse chr6	0.329473851550114	-1.11025828615486	256	3	0.0260869565217391	115	14556	79362,22320,22371	Bhlhe41,Vamp8,Vwf
mouse chr12|12 E	mouse chr12|12 E	0.338460633936709	-1.08334748900061	52	1	0.00869565217391304	115	14556	20716	Serpina3n
mouse chr6|6 D1	mouse chr6|6 D1	0.359195515096305	-1.02388842844411	56	1	0.00869565217391304	115	14556	23945	Mgll
mouse chr2|2 H3	mouse chr2|2 H3	0.374322674854377	-0.9826370865468	59	1	0.00869565217391304	115	14556	21420	Tfap2c
mouse chr11|11 B3	mouse chr11|11 B3	0.384210232975234	-0.956565394501503	61	1	0.00869565217391304	115	14556	19941	Rpl26
mouse chr1|1 E4	mouse chr1|1 E4	0.389095767521411	-0.943929776662174	62	1	0.00869565217391304	115	14556	213006	Mfsd4a
mouse chr7|7 A1	mouse chr7|7 A1	0.403523009394147	-0.907521768377159	65	1	0.00869565217391304	115	14556	20103	Rps5
mouse chr13	mouse chr13	0.408985306697911	-0.894076048528634	177	2	0.0173913043478261	115	14556	20723,110052	Serpinb9,Dek
mouse chr2|2 E5	mouse chr2|2 E5	0.426821573979039	-0.851389212615003	70	1	0.00869565217391304	115	14556	20732	Spint1
mouse chr3|3 F1	mouse chr3|3 F1	0.449217695850236	-0.800247662748105	75	1	0.00869565217391304	115	14556	80891	Fcrls
mouse chr15|15 E1	mouse chr15|15 E1	0.457931269432209	-0.781036172870994	77	1	0.00869565217391304	115	14556	19354	Rac2
mouse chr7	mouse chr7	0.459249852510819	-0.778160876039226	317	3	0.0260869565217391	115	14556	20210,243914,16828	Saa3,Lgi4,Ldha
mouse chr7|7 B3	mouse chr7|7 B3	0.474950525855091	-0.744544636466664	81	1	0.00869565217391304	115	14556	72961	Slc17a7
mouse chr8|8 B3.3	mouse chr8|8 B3.3	0.487366351226984	-0.718739177459844	84	1	0.00869565217391304	115	14556	67184	Ndufa13
mouse chr18	mouse chr18	0.507415844858926	-0.678424404754415	89	1	0.00869565217391304	115	14556	12978	Csf1r
mouse chr11|11 B1.3	mouse chr11|11 B1.3	0.522894117420839	-0.648376287763669	93	1	0.00869565217391304	115	14556	237761	Sowaha
mouse chr19|19	mouse chr19|19	0.534775075737567	-0.625909039669171	355	3	0.0260869565217391	115	14556	17476,74760,66395	Mpeg1,Rab3il1,Ahnak
mouse chr5	mouse chr5	0.572803157094905	-0.557213151662857	242	2	0.0173913043478261	115	14556	11461,16848	Actb,Lfng
mouse chr4|4	mouse chr4|4	0.578382727902311	-0.547519470439765	643	5	0.0434782608695652	115	14556	69539,230863,67427,20116,73723	Trnp1,Sh2d5,Rps20,Rps8,Sh3bgrl3
mouse chr7|7 F3	mouse chr7|7 F3	0.586789269966437	-0.533089518554597	111	1	0.00869565217391304	115	14556	16409	Itgam
mouse chr12	mouse chr12	0.633498376743169	-0.456497841587022	126	1	0.00869565217391304	115	14556	15512	Hspa2
mouse chr5|5 G2	mouse chr5|5 G2	0.636419214340024	-0.451897790736658	127	1	0.00869565217391304	115	14556	57423	Atp5j2
mouse chr15|15	mouse chr15|15	0.637787251876147	-0.449750512257007	413	3	0.0260869565217391	115	14556	223774,19354,16012	Alg12,Rac2,Igfbp6
mouse chr19	mouse chr19	0.667064433857663	-0.404868635246981	138	1	0.00869565217391304	115	14556	107373	Fam111a
mouse chr16	mouse chr16	0.690222032166083	-0.370741947404815	147	1	0.00869565217391304	115	14556	11815	Apod
mouse chr16|16	mouse chr16|16	0.694618236910629	-0.364392883746702	303	2	0.0173913043478261	115	14556	239743,15163	Klhl6,Hcls1
mouse chr18|18	mouse chr18|18	0.704922364957046	-0.349667602861894	309	2	0.0173913043478261	115	14556	13521,17202	Slc26a2,Mc4r
mouse chr11|11	mouse chr11|11	0.771109098192718	-0.259925413233815	807	5	0.0434782608695652	115	14556	14172,217203,19941,237761,22780	Fgf18,Tmem106a,Rpl26,Sowaha,Ikzf3
mouse chr14|14	mouse chr14|14	0.795388533272176	-0.228924562615988	371	2	0.0173913043478261	115	14556	286940,105653	Flnb,Phyhip
mouse chr8|8	mouse chr8|8	0.80897778076512	-0.211983827362474	544	3	0.0260869565217391	115	14556	270106,13057,67184	Rpl13,Cyba,Ndufa13
mouse chr12|12	mouse chr12|12	0.825477643379833	-0.19179309850858	397	2	0.0173913043478261	115	14556	20716,74190	Serpina3n,Exoc3l4
mouse chr10|10	mouse chr10|10	0.897510870490418	-0.108130046726013	481	2	0.0173913043478261	115	14556	108030,67500	Lin7a,Ccar1
mouse chr3|3	mouse chr3|3	0.933654687799933	-0.0686486223904003	547	2	0.0173913043478261	115	14556	71760,80891	Etnppl,Fcrls
mouse chr13|13	mouse chr13|13	0.951278853320784	-0.0499480382601665	376	1	0.00869565217391304	115	14556	12890	Cplx2
mouse chr1|1	mouse chr1|1	0.95815072782711	-0.0427501774508365	615	2	0.0173913043478261	115	14556	114641,213006	Rpl31,Mfsd4a
mouse chr2|2	mouse chr2|2	0.960613464840477	-0.040183172734852	819	3	0.0260869565217391	115	14556	21420,20732,18573	Tfap2c,Spint1,Pde1a
mouse chr9|9	mouse chr9|9	0.963786175738016	-0.0368858183753333	636	2	0.0173913043478261	115	14556	67115,235184	Rpl14,Msantd2
mouse chr5|5	mouse chr5|5	0.971207521459263	-0.0292151142060036	669	2	0.0173913043478261	115	14556	57423,16591	Atp5j2,Kl
mouse chr17|17	mouse chr17|17	0.97526380115333	-0.0250472792950088	459	1	0.00869565217391304	115	14556	328833	Treml2
mouse chr7|7 C	mouse chr7|7 C	0.999999999931663	-6.83366472758915e-11	27	0	0	115	14556
mouse chr8|8 E2	mouse chr8|8 E2	0.999999999931663	-6.83366472758915e-11	27	0	0	115	14556
mouse chr11|11 B4	mouse chr11|11 B4	0.999999999931663	-6.83366472758915e-11	27	0	0	115	14556
mouse chr8|8 C5	mouse chr8|8 C5	0.999999999931663	-6.83366472758915e-11	27	0	0	115	14556
mouse chr16|16 C4	mouse chr16|16 C4	0.999999999931663	-6.83366472758915e-11	27	0	0	115	14556
mouse chr8|8 C2	mouse chr8|8 C2	0.999999999931663	-6.83366472758915e-11	27	0	0	115	14556
mouse chr4|4 B3	mouse chr4|4 B3	0.999999999931663	-6.83366472758915e-11	27	0	0	115	14556
mouse chr1|1 C2	mouse chr1|1 C2	0.999999999931663	-6.83366472758915e-11	27	0	0	115	14556
mouse chr1|1 C4	mouse chr1|1 C4	0.999999999931663	-6.83366472758915e-11	27	0	0	115	14556
mouse chr19|19 D2	mouse chr19|19 D2	0.999999999933671	-6.63292814093982e-11	21	0	0	115	14556
mouse chr2|2 C2	mouse chr2|2 C2	0.999999999933671	-6.63292814093982e-11	21	0	0	115	14556
mouse chr1|1 E2.3	mouse chr1|1 E2.3	0.999999999933671	-6.63292814093982e-11	21	0	0	115	14556
mouse chrX|X A1.1	mouse chrX|X A1.1	0.999999999933671	-6.63292814093982e-11	21	0	0	115	14556
mouse chr1|1 H2.1	mouse chr1|1 H2.1	0.999999999933671	-6.63292814093982e-11	21	0	0	115	14556
mouse chr15|15 F3	mouse chr15|15 F3	0.999999999944144	-5.58555047718528e-11	15	0	0	115	14556
mouse chr18|18 E2	mouse chr18|18 E2	0.999999999944144	-5.58555047718528e-11	15	0	0	115	14556
mouse chr1|1 C1.3	mouse chr1|1 C1.3	0.999999999944144	-5.58555047718528e-11	15	0	0	115	14556
mouse chrX|X F4	mouse chrX|X F4	0.999999999944144	-5.58555047718528e-11	15	0	0	115	14556
mouse chrX|X F2	mouse chrX|X F2	0.999999999944144	-5.58555047718528e-11	15	0	0	115	14556
mouse chr18|18 D3	mouse chr18|18 D3	0.999999999944144	-5.58555047718528e-11	15	0	0	115	14556
mouse chr5|5 F	mouse chr5|5 F	0.999999999949047	-5.09526080269608e-11	163	0	0	115	14556
mouse chr12|12 C3	mouse chr12|12 C3	0.999999999951959	-4.80405727945514e-11	53	0	0	115	14556
mouse chr8|8 A2	mouse chr8|8 A2	0.999999999952594	-4.74056921851328e-11	42	0	0	115	14556
mouse chr3|3 G1	mouse chr3|3 G1	0.999999999952594	-4.74056921851328e-11	42	0	0	115	14556
mouse chr13|13 A5	mouse chr13|13 A5	0.999999999952876	-4.71237606416869e-11	34	0	0	115	14556
mouse chr6|6 C3	mouse chr6|6 C3	0.999999999952876	-4.71237606416869e-11	34	0	0	115	14556
mouse chr10|10 A1	mouse chr10|10 A1	0.999999999952876	-4.71237606416869e-11	34	0	0	115	14556
mouse chr14|14 C1	mouse chr14|14 C1	0.999999999952876	-4.71237606416869e-11	34	0	0	115	14556
mouse chr9|9 A3	mouse chr9|9 A3	0.999999999960051	-3.99492789464381e-11	50	0	0	115	14556
mouse chr14|14 C2	mouse chr14|14 C2	0.999999999960099	-3.99014335093512e-11	25	0	0	115	14556
mouse chr5|5 A1	mouse chr5|5 A1	0.999999999960099	-3.99014335093512e-11	25	0	0	115	14556
mouse chrX|X A5	mouse chrX|X A5	0.999999999960099	-3.99014335093512e-11	25	0	0	115	14556
mouse chr3|3 E1	mouse chr3|3 E1	0.999999999960099	-3.99014335093512e-11	25	0	0	115	14556
mouse chr18|18 E3	mouse chr18|18 E3	0.999999999960099	-3.99014335093512e-11	25	0	0	115	14556
mouse chr3|3 E3	mouse chr3|3 E3	0.999999999960099	-3.99014335093512e-11	25	0	0	115	14556
mouse chr1|1 H6	mouse chr1|1 H6	0.999999999960099	-3.99014335093512e-11	25	0	0	115	14556
mouse chr17|17 E3	mouse chr17|17 E3	0.999999999960099	-3.99014335093512e-11	25	0	0	115	14556
mouse chr10|10 C2	mouse chr10|10 C2	0.999999999960099	-3.99014335093512e-11	25	0	0	115	14556
mouse chr1|1 C1.1	mouse chr1|1 C1.1	0.999999999960099	-3.99014335093512e-11	25	0	0	115	14556
mouse chr4|4 C7	mouse chr4|4 C7	0.999999999960131	-3.98694832487346e-11	36	0	0	115	14556
mouse chr9|9 E3.3	mouse chr9|9 E3.3	0.999999999960131	-3.98694832487346e-11	36	0	0	115	14556
mouse chr10|10 C1	mouse chr10|10 C1	0.999999999964902	-3.509777795915e-11	132	0	0	115	14556
mouse chr6|6 B3	mouse chr6|6 B3	0.999999999964937	-3.5063277790832e-11	32	0	0	115	14556
mouse chr13|13 B3	mouse chr13|13 B3	0.999999999964937	-3.5063277790832e-11	32	0	0	115	14556
mouse chr12|12 C1	mouse chr12|12 C1	0.999999999964937	-3.5063277790832e-11	32	0	0	115	14556
mouse chr8|8 A1.1	mouse chr8|8 A1.1	0.999999999965014	-3.49856549105914e-11	46	0	0	115	14556
mouse chr14|14 D1	mouse chr14|14 D1	0.999999999965014	-3.49856549105914e-11	46	0	0	115	14556
mouse chr4|4 B1	mouse chr4|4 B1	0.999999999965014	-3.49856549105914e-11	46	0	0	115	14556
mouse chr2|2 H4	mouse chr2|2 H4	0.999999999965014	-3.49856549105914e-11	46	0	0	115	14556
mouse chr17|17 E4	mouse chr17|17 E4	0.999999999965567	-3.44330137149802e-11	26	0	0	115	14556
mouse chr4|4 D2.1	mouse chr4|4 D2.1	0.999999999965567	-3.44330137149802e-11	26	0	0	115	14556
mouse chr13|13 A3.3	mouse chr13|13 A3.3	0.999999999965567	-3.44330137149802e-11	26	0	0	115	14556
mouse chr17|17 A1	mouse chr17|17 A1	0.999999999965567	-3.44330137149802e-11	26	0	0	115	14556
mouse chr5|5 C3.1	mouse chr5|5 C3.1	0.999999999965567	-3.44330137149802e-11	26	0	0	115	14556
mouse chr6|6 F2	mouse chr6|6 F2	0.999999999966672	-3.33284346273681e-11	20	0	0	115	14556
mouse chr16|16 B4	mouse chr16|16 B4	0.999999999966672	-3.33284346273681e-11	20	0	0	115	14556
mouse chr5|5 C3.3	mouse chr5|5 C3.3	0.999999999966672	-3.33284346273681e-11	20	0	0	115	14556
mouse chr5|5 E5	mouse chr5|5 E5	0.999999999966672	-3.33284346273681e-11	20	0	0	115	14556
mouse chr7|7 A2	mouse chr7|7 A2	0.999999999966672	-3.33284346273681e-11	20	0	0	115	14556
mouse chr12|12 A3	mouse chr12|12 A3	0.999999999966672	-3.33284346273681e-11	20	0	0	115	14556
mouse chrX|X A3.3	mouse chrX|X A3.3	0.999999999966672	-3.33284346273681e-11	20	0	0	115	14556
mouse chr11|11 A1	mouse chr11|11 A1	0.999999999967727	-3.22728669064135e-11	61	0	0	115	14556
mouse chr6 E3|6 52.75 cM	mouse chr6 E3|6 52.75 cM	0.999999999968134	-3.18663316085021e-11	2	0	0	115	14556
mouse chr13 C3|13 45.5 cM	mouse chr13 C3|13 45.5 cM	0.999999999968134	-3.18663316085021e-11	2	0	0	115	14556
mouse chr7 D3|7 48.35 cM	mouse chr7 D3|7 48.35 cM	0.999999999968134	-3.18663316085021e-11	2	0	0	115	14556
mouse chr16 A3|16 11.69 cM	mouse chr16 A3|16 11.69 cM	0.999999999968134	-3.18663316085021e-11	2	0	0	115	14556
mouse chr2 C1.3|2 39.13 cM	mouse chr2 C1.3|2 39.13 cM	0.999999999968134	-3.18663316085021e-11	2	0	0	115	14556
mouse chr16 C1.1|16 34.22 cM	mouse chr16 C1.1|16 34.22 cM	0.999999999968134	-3.18663316085021e-11	2	0	0	115	14556
mouse chr7 F5|7 88.85 cM	mouse chr7 F5|7 88.85 cM	0.999999999968134	-3.18663316085021e-11	2	0	0	115	14556
mouse chr2 F1|2 63.29 cM	mouse chr2 F1|2 63.29 cM	0.999999999968134	-3.18663316085021e-11	2	0	0	115	14556
mouse chr16 A3|16 11.31 cM	mouse chr16 A3|16 11.31 cM	0.999999999968134	-3.18663316085021e-11	2	0	0	115	14556
mouse chr18 B2|18 19.46 cM	mouse chr18 B2|18 19.46 cM	0.999999999968134	-3.18663316085021e-11	2	0	0	115	14556
mouse chr13 B3|13 33.26 cM	mouse chr13 B3|13 33.26 cM	0.999999999968134	-3.18663316085021e-11	2	0	0	115	14556
mouse chr18 E4|18 57.53 cM	mouse chr18 E4|18 57.53 cM	0.999999999968134	-3.18663316085021e-11	2	0	0	115	14556
mouse chr15|15 A2	mouse chr15|15 A2	0.999999999968134	-3.18663316085021e-11	2	0	0	115	14556
mouse chr1 E4|1 58.24 cM	mouse chr1 E4|1 58.24 cM	0.999999999968134	-3.18663316085021e-11	2	0	0	115	14556
mouse chr11 E1|11 68.89 cM	mouse chr11 E1|11 68.89 cM	0.999999999968134	-3.18663316085021e-11	2	0	0	115	14556
mouse chr1 D|1 44.44 cM	mouse chr1 D|1 44.44 cM	0.999999999968134	-3.18663316085021e-11	2	0	0	115	14556
mouse chr11 C|11 50.3 cM	mouse chr11 C|11 50.3 cM	0.999999999968134	-3.18663316085021e-11	2	0	0	115	14556
mouse chr15 E2|15 40.42 cM	mouse chr15 E2|15 40.42 cM	0.999999999968134	-3.18663316085021e-11	2	0	0	115	14556
mouse chr2 A3|2 19.38 cM	mouse chr2 A3|2 19.38 cM	0.999999999968134	-3.18663316085021e-11	2	0	0	115	14556
mouse chr7 B5|7 34.04 cM	mouse chr7 B5|7 34.04 cM	0.999999999968134	-3.18663316085021e-11	2	0	0	115	14556
mouse chr2 H1|2	mouse chr2 H1|2	0.999999999968134	-3.18663316085021e-11	2	0	0	115	14556
mouse chr12 F1|12 59.23 cM	mouse chr12 F1|12 59.23 cM	0.999999999968134	-3.18663316085021e-11	2	0	0	115	14556
mouse chr3 F2.2|3	mouse chr3 F2.2|3	0.999999999968134	-3.18663316085021e-11	2	0	0	115	14556
mouse chr1 H2.3|1 76.84 cM	mouse chr1 H2.3|1 76.84 cM	0.999999999968134	-3.18663316085021e-11	2	0	0	115	14556
mouse chr17 A1|17 8.72 cM	mouse chr17 A1|17 8.72 cM	0.999999999968134	-3.18663316085021e-11	2	0	0	115	14556
mouse chr18 A2|18 12.08 cM	mouse chr18 A2|18 12.08 cM	0.999999999968134	-3.18663316085021e-11	2	0	0	115	14556
mouse chr17 A3.3|17 14.66 cM	mouse chr17 A3.3|17 14.66 cM	0.999999999968134	-3.18663316085021e-11	2	0	0	115	14556
mouse chr8 B3.1|8 33.15 cM	mouse chr8 B3.1|8 33.15 cM	0.999999999968134	-3.18663316085021e-11	2	0	0	115	14556
mouse chr17|17 A3.1	mouse chr17|17 A3.1	0.999999999968134	-3.18663316085021e-11	2	0	0	115	14556
mouse chr6 F1|6 56.86 cM	mouse chr6 F1|6 56.86 cM	0.999999999968134	-3.18663316085021e-11	2	0	0	115	14556
mouse chr5 G2|5	mouse chr5 G2|5	0.999999999968134	-3.18663316085021e-11	2	0	0	115	14556
mouse chr16 A3|16 11.63 cM	mouse chr16 A3|16 11.63 cM	0.999999999968134	-3.18663316085021e-11	2	0	0	115	14556
mouse chr1 C4|1 40.84 cM	mouse chr1 C4|1 40.84 cM	0.999999999968134	-3.18663316085021e-11	2	0	0	115	14556
mouse chr9 A5.2|9 25.36 cM	mouse chr9 A5.2|9 25.36 cM	0.999999999968134	-3.18663316085021e-11	2	0	0	115	14556
mouse chr13 B3|13 32.8 cM	mouse chr13 B3|13 32.8 cM	0.999999999968134	-3.18663316085021e-11	2	0	0	115	14556
mouse chrX A7.3|X 37.94 cM	mouse chrX A7.3|X 37.94 cM	0.999999999968134	-3.18663316085021e-11	2	0	0	115	14556
mouse chr5 C3.3|5 39.55 cM	mouse chr5 C3.3|5 39.55 cM	0.999999999968134	-3.18663316085021e-11	2	0	0	115	14556
mouse chr4 A5|4 16.86 cM	mouse chr4 A5|4 16.86 cM	0.999999999968134	-3.18663316085021e-11	2	0	0	115	14556
mouse chr19 C3|19 34.25 cM	mouse chr19 C3|19 34.25 cM	0.999999999968134	-3.18663316085021e-11	2	0	0	115	14556
mouse chr2 E1|2 50.63 cM	mouse chr2 E1|2 50.63 cM	0.999999999968134	-3.18663316085021e-11	2	0	0	115	14556
mouse chr11 A3.1|11 12.92 cM	mouse chr11 A3.1|11 12.92 cM	0.999999999968134	-3.18663316085021e-11	2	0	0	115	14556
mouse chr7 C|7 34.37 cM	mouse chr7 C|7 34.37 cM	0.999999999968134	-3.18663316085021e-11	2	0	0	115	14556
mouse chr10|10 B5.2	mouse chr10|10 B5.2	0.999999999968134	-3.18663316085021e-11	2	0	0	115	14556
mouse chr3 B|3	mouse chr3 B|3	0.999999999968134	-3.18663316085021e-11	2	0	0	115	14556
mouse chr12 A1.3|12 8.49 cM	mouse chr12 A1.3|12 8.49 cM	0.999999999968134	-3.18663316085021e-11	2	0	0	115	14556
mouse chr1 H2.1|1 70.29 cM	mouse chr1 H2.1|1 70.29 cM	0.999999999968134	-3.18663316085021e-11	2	0	0	115	14556
mouse chr5 B2|5 17.84 cM	mouse chr5 B2|5 17.84 cM	0.999999999968134	-3.18663316085021e-11	2	0	0	115	14556
mouse chrX F1|X 61.35 cM	mouse chrX F1|X 61.35 cM	0.999999999968134	-3.18663316085021e-11	2	0	0	115	14556
mouse chr12 F2|12 62.65 cM	mouse chr12 F2|12 62.65 cM	0.999999999968134	-3.18663316085021e-11	2	0	0	115	14556
mouse chr9 A5.2|9	mouse chr9 A5.2|9	0.999999999968134	-3.18663316085021e-11	2	0	0	115	14556
mouse chr5 E2|5 47.29 cM	mouse chr5 E2|5 47.29 cM	0.999999999968134	-3.18663316085021e-11	2	0	0	115	14556
mouse chr6 A1|6 2.83 cM	mouse chr6 A1|6 2.83 cM	0.999999999968134	-3.18663316085021e-11	2	0	0	115	14556
mouse chr7 E2|7 54.36 cM	mouse chr7 E2|7 54.36 cM	0.999999999968134	-3.18663316085021e-11	2	0	0	115	14556
mouse chr2 E2|2 54.13 cM	mouse chr2 E2|2 54.13 cM	0.999999999968134	-3.18663316085021e-11	2	0	0	115	14556
mouse chr11 E2|11 82.96 cM	mouse chr11 E2|11 82.96 cM	0.999999999968134	-3.18663316085021e-11	2	0	0	115	14556
mouse chr18 E3|18 52.38 cM	mouse chr18 E3|18 52.38 cM	0.999999999968134	-3.18663316085021e-11	2	0	0	115	14556
mouse chr3 D|3 28.58 cM	mouse chr3 D|3 28.58 cM	0.999999999968134	-3.18663316085021e-11	2	0	0	115	14556
mouse chr1 C3|1 38.54 cM	mouse chr1 C3|1 38.54 cM	0.999999999968134	-3.18663316085021e-11	2	0	0	115	14556
mouse chr6 F3|6	mouse chr6 F3|6	0.999999999968134	-3.18663316085021e-11	2	0	0	115	14556
mouse chr18 E2|18 50.7 cM	mouse chr18 E2|18 50.7 cM	0.999999999968134	-3.18663316085021e-11	2	0	0	115	14556
mouse chr4 A1|4	mouse chr4 A1|4	0.999999999968134	-3.18663316085021e-11	2	0	0	115	14556
mouse chr13 A3.1|13	mouse chr13 A3.1|13	0.999999999968134	-3.18663316085021e-11	2	0	0	115	14556
mouse chr10 B3|10	mouse chr10 B3|10	0.999999999968134	-3.18663316085021e-11	2	0	0	115	14556
mouse chr18 A1|18 6.15 cM	mouse chr18 A1|18 6.15 cM	0.999999999968134	-3.18663316085021e-11	2	0	0	115	14556
mouse chr14 A3|14 11.53 cM	mouse chr14 A3|14 11.53 cM	0.999999999968134	-3.18663316085021e-11	2	0	0	115	14556
mouse chr1 C5|1 43.94 cM	mouse chr1 C5|1 43.94 cM	0.999999999968134	-3.18663316085021e-11	2	0	0	115	14556
mouse chr6 F1|6 57.01 cM	mouse chr6 F1|6 57.01 cM	0.999999999968134	-3.18663316085021e-11	2	0	0	115	14556
mouse chr14 C3|14 30.51 cM	mouse chr14 C3|14 30.51 cM	0.999999999968134	-3.18663316085021e-11	2	0	0	115	14556
mouse chr14 C2|14 27.98 cM	mouse chr14 C2|14 27.98 cM	0.999999999968134	-3.18663316085021e-11	2	0	0	115	14556
mouse chr15 D2|15 29.3 cM	mouse chr15 D2|15 29.3 cM	0.999999999968134	-3.18663316085021e-11	2	0	0	115	14556
mouse chr17 22.9 cM|17 C	mouse chr17 22.9 cM|17 C	0.999999999968134	-3.18663316085021e-11	2	0	0	115	14556
mouse chr7 B1|7 17.31 cM	mouse chr7 B1|7 17.31 cM	0.999999999968134	-3.18663316085021e-11	2	0	0	115	14556
mouse chr17 E4|17 56.9 cM	mouse chr17 E4|17 56.9 cM	0.999999999968134	-3.18663316085021e-11	2	0	0	115	14556
mouse chr16 A3|16 12.46 cM	mouse chr16 A3|16 12.46 cM	0.999999999968134	-3.18663316085021e-11	2	0	0	115	14556
mouse chr7 F3|7 76.32 cM	mouse chr7 F3|7 76.32 cM	0.999999999968134	-3.18663316085021e-11	2	0	0	115	14556
mouse chrX A1.1|X 3.7 cM	mouse chrX A1.1|X 3.7 cM	0.999999999968134	-3.18663316085021e-11	2	0	0	115	14556
mouse chr10 B2|10 23.24 cM	mouse chr10 B2|10 23.24 cM	0.999999999968134	-3.18663316085021e-11	2	0	0	115	14556
mouse chr2|2 G2	mouse chr2|2 G2	0.999999999968134	-3.18663316085021e-11	2	0	0	115	14556
mouse chr4 D3|4 68.34 cM	mouse chr4 D3|4 68.34 cM	0.999999999968134	-3.18663316085021e-11	2	0	0	115	14556
mouse chr8 A1.3|8 10.3 cM	mouse chr8 A1.3|8 10.3 cM	0.999999999968134	-3.18663316085021e-11	2	0	0	115	14556
mouse chr14 A3|14	mouse chr14 A3|14	0.999999999968134	-3.18663316085021e-11	2	0	0	115	14556
mouse chr17 A3.3|17 12.93 cM	mouse chr17 A3.3|17 12.93 cM	0.999999999968134	-3.18663316085021e-11	2	0	0	115	14556
mouse chr5 B3|5 20.21 cM	mouse chr5 B3|5 20.21 cM	0.999999999968134	-3.18663316085021e-11	2	0	0	115	14556
mouse chr5 C3.3|5	mouse chr5 C3.3|5	0.999999999968134	-3.18663316085021e-11	2	0	0	115	14556
mouse chr1 H5|1	mouse chr1 H5|1	0.999999999968134	-3.18663316085021e-11	2	0	0	115	14556
mouse chr8 D3|8	mouse chr8 D3|8	0.999999999968134	-3.18663316085021e-11	2	0	0	115	14556
mouse chr5 F|5	mouse chr5 F|5	0.999999999968134	-3.18663316085021e-11	2	0	0	115	14556
mouse chr19 C3|19 38.8 cM	mouse chr19 C3|19 38.8 cM	0.999999999968134	-3.18663316085021e-11	2	0	0	115	14556
mouse chr6 G1|6 65.77 cM	mouse chr6 G1|6 65.77 cM	0.999999999968134	-3.18663316085021e-11	2	0	0	115	14556
mouse chr14 B|14 20.81 cM	mouse chr14 B|14 20.81 cM	0.999999999968134	-3.18663316085021e-11	2	0	0	115	14556
mouse chr7 F3|7 69.25 cM	mouse chr7 F3|7 69.25 cM	0.999999999968134	-3.18663316085021e-11	2	0	0	115	14556
mouse chr11 D|11 61.07 cM	mouse chr11 D|11 61.07 cM	0.999999999968134	-3.18663316085021e-11	2	0	0	115	14556
mouse chr6|6 D2	mouse chr6|6 D2	0.999999999968134	-3.18663316085021e-11	2	0	0	115	14556
mouse chr5 G3|5 89.18 cM	mouse chr5 G3|5 89.18 cM	0.999999999968134	-3.18663316085021e-11	2	0	0	115	14556
mouse chr10 C1|10 38.76 cM	mouse chr10 C1|10 38.76 cM	0.999999999968134	-3.18663316085021e-11	2	0	0	115	14556
mouse chr5 F|5 63.67 cM	mouse chr5 F|5 63.67 cM	0.999999999968134	-3.18663316085021e-11	2	0	0	115	14556
mouse chr9 B|9 31.63 cM	mouse chr9 B|9 31.63 cM	0.999999999968134	-3.18663316085021e-11	2	0	0	115	14556
mouse chr1 C2|1 32.74 cM	mouse chr1 C2|1 32.74 cM	0.999999999968134	-3.18663316085021e-11	2	0	0	115	14556
mouse chr1 C4|1 39.16 cM	mouse chr1 C4|1 39.16 cM	0.999999999968134	-3.18663316085021e-11	2	0	0	115	14556
mouse chr11 D|11 61.1 cM	mouse chr11 D|11 61.1 cM	0.999999999968134	-3.18663316085021e-11	2	0	0	115	14556
mouse chr7 A1|7 7.73 cM	mouse chr7 A1|7 7.73 cM	0.999999999968134	-3.18663316085021e-11	2	0	0	115	14556
mouse chrX A7.3|X 37.38 cM	mouse chrX A7.3|X 37.38 cM	0.999999999968134	-3.18663316085021e-11	2	0	0	115	14556
mouse chr4 B3|4 31.87 cM	mouse chr4 B3|4 31.87 cM	0.999999999968134	-3.18663316085021e-11	2	0	0	115	14556
mouse chr4 C4|4 40.69 cM	mouse chr4 C4|4 40.69 cM	0.999999999968134	-3.18663316085021e-11	2	0	0	115	14556
mouse chr1 H6|1 96.28 cM	mouse chr1 H6|1 96.28 cM	0.999999999968134	-3.18663316085021e-11	2	0	0	115	14556
mouse chr1 D|1 47.76 cM	mouse chr1 D|1 47.76 cM	0.999999999968134	-3.18663316085021e-11	2	0	0	115	14556
mouse chr2 H1|2 76.94 cM	mouse chr2 H1|2 76.94 cM	0.999999999968134	-3.18663316085021e-11	2	0	0	115	14556
mouse chr1 G3|1 67.71 cM	mouse chr1 G3|1 67.71 cM	0.999999999968134	-3.18663316085021e-11	2	0	0	115	14556
mouse chr16 C3.3|16 46.92 cM	mouse chr16 C3.3|16 46.92 cM	0.999999999968134	-3.18663316085021e-11	2	0	0	115	14556
mouse chr4 A5|4 23.05 cM	mouse chr4 A5|4 23.05 cM	0.999999999968134	-3.18663316085021e-11	2	0	0	115	14556
mouse chr3 F2.2|3 44.3 cM	mouse chr3 F2.2|3 44.3 cM	0.999999999968134	-3.18663316085021e-11	2	0	0	115	14556
mouse chr11 C|11 52.4 cM	mouse chr11 C|11 52.4 cM	0.999999999968134	-3.18663316085021e-11	2	0	0	115	14556
mouse chr19 C1|19	mouse chr19 C1|19	0.999999999968134	-3.18663316085021e-11	2	0	0	115	14556
mouse chr3 F1|3 39.04 cM	mouse chr3 F1|3 39.04 cM	0.999999999968134	-3.18663316085021e-11	2	0	0	115	14556
mouse chr7 E3|7	mouse chr7 E3|7	0.999999999968134	-3.18663316085021e-11	2	0	0	115	14556
mouse chr3 F1|3 39.24 cM	mouse chr3 F1|3 39.24 cM	0.999999999968134	-3.18663316085021e-11	2	0	0	115	14556
mouse chr11 A2|11 9.41 cM	mouse chr11 A2|11 9.41 cM	0.999999999968134	-3.18663316085021e-11	2	0	0	115	14556
mouse chr2 G3|2 74.83 cM	mouse chr2 G3|2 74.83 cM	0.999999999968134	-3.18663316085021e-11	2	0	0	115	14556
mouse chr3 E1|3	mouse chr3 E1|3	0.999999999968134	-3.18663316085021e-11	2	0	0	115	14556
mouse chr3 G3|3 63.04 cM	mouse chr3 G3|3 63.04 cM	0.999999999968134	-3.18663316085021e-11	2	0	0	115	14556
mouse chr7 B1|7	mouse chr7 B1|7	0.999999999968134	-3.18663316085021e-11	2	0	0	115	14556
mouse chrX F1|X	mouse chrX F1|X	0.999999999968134	-3.18663316085021e-11	2	0	0	115	14556
mouse chr1 C3|1 36.94 cM	mouse chr1 C3|1 36.94 cM	0.999999999968134	-3.18663316085021e-11	2	0	0	115	14556
mouse chr12 B3|12 22.11 cM	mouse chr12 B3|12 22.11 cM	0.999999999968134	-3.18663316085021e-11	2	0	0	115	14556
mouse chr13 B1|13 27.68 cM	mouse chr13 B1|13 27.68 cM	0.999999999968134	-3.18663316085021e-11	2	0	0	115	14556
mouse chr7 B3|7 29.19 cM	mouse chr7 B3|7 29.19 cM	0.999999999968134	-3.18663316085021e-11	2	0	0	115	14556
mouse chr16 A2|16 10.09 cM	mouse chr16 A2|16 10.09 cM	0.999999999968134	-3.18663316085021e-11	2	0	0	115	14556
mouse chr5 E5|5 50.45 cM	mouse chr5 E5|5 50.45 cM	0.999999999968134	-3.18663316085021e-11	2	0	0	115	14556
mouse chr7 B3|7 29.14 cM	mouse chr7 B3|7 29.14 cM	0.999999999968134	-3.18663316085021e-11	2	0	0	115	14556
mouse chr11 E2|11	mouse chr11 E2|11	0.999999999968134	-3.18663316085021e-11	2	0	0	115	14556
mouse chr2 H1|2 78.72 cM	mouse chr2 H1|2 78.72 cM	0.999999999968134	-3.18663316085021e-11	2	0	0	115	14556
mouse chr6 E3|6 53.72 cM	mouse chr6 E3|6 53.72 cM	0.999999999968134	-3.18663316085021e-11	2	0	0	115	14556
mouse chr17 E1.1|17 35.26 cM	mouse chr17 E1.1|17 35.26 cM	0.999999999968134	-3.18663316085021e-11	2	0	0	115	14556
mouse chr6 B2.1|6	mouse chr6 B2.1|6	0.999999999968134	-3.18663316085021e-11	2	0	0	115	14556
mouse chr9 D|9 39.53 cM	mouse chr9 D|9 39.53 cM	0.999999999968134	-3.18663316085021e-11	2	0	0	115	14556
mouse chr2 A3|2 12.9 cM	mouse chr2 A3|2 12.9 cM	0.999999999968134	-3.18663316085021e-11	2	0	0	115	14556
mouse chr14|14 E3	mouse chr14|14 E3	0.999999999968134	-3.18663316085021e-11	2	0	0	115	14556
mouse chr1 H3|1 79.35 cM	mouse chr1 H3|1 79.35 cM	0.999999999968134	-3.18663316085021e-11	2	0	0	115	14556
mouse chr4 D3|4 68.8 cM	mouse chr4 D3|4 68.8 cM	0.999999999968134	-3.18663316085021e-11	2	0	0	115	14556
mouse chr17 B1|17 18.18 cM	mouse chr17 B1|17 18.18 cM	0.999999999968134	-3.18663316085021e-11	2	0	0	115	14556
mouse chr12 C1|12 24.7 cM	mouse chr12 C1|12 24.7 cM	0.999999999968134	-3.18663316085021e-11	2	0	0	115	14556
mouse chr13 B3|13 35.55 cM	mouse chr13 B3|13 35.55 cM	0.999999999968134	-3.18663316085021e-11	2	0	0	115	14556
mouse chr2 C1.3|2 35.85 cM	mouse chr2 C1.3|2 35.85 cM	0.999999999968134	-3.18663316085021e-11	2	0	0	115	14556
mouse chr3 F3|3 49.35 cM	mouse chr3 F3|3 49.35 cM	0.999999999968134	-3.18663316085021e-11	2	0	0	115	14556
mouse chr18 A1|18 4.91 cM	mouse chr18 A1|18 4.91 cM	0.999999999968134	-3.18663316085021e-11	2	0	0	115	14556
mouse chr7 A2|7 8.75 cM	mouse chr7 A2|7 8.75 cM	0.999999999968134	-3.18663316085021e-11	2	0	0	115	14556
mouse chr18 D3|18 32.15 cM	mouse chr18 D3|18 32.15 cM	0.999999999968134	-3.18663316085021e-11	2	0	0	115	14556
mouse chr1 E3|1 55.8 cM	mouse chr1 E3|1 55.8 cM	0.999999999968134	-3.18663316085021e-11	2	0	0	115	14556
mouse chr18 A1|18 4.53 cM	mouse chr18 A1|18 4.53 cM	0.999999999968134	-3.18663316085021e-11	2	0	0	115	14556
mouse chrX|X A7.1	mouse chrX|X A7.1	0.999999999968134	-3.18663316085021e-11	2	0	0	115	14556
mouse chr8 E2|8 72.81 cM	mouse chr8 E2|8 72.81 cM	0.999999999968134	-3.18663316085021e-11	2	0	0	115	14556
mouse chr16 A1|16	mouse chr16 A1|16	0.999999999968134	-3.18663316085021e-11	2	0	0	115	14556
mouse chr19 A|19 5.44 cM	mouse chr19 A|19 5.44 cM	0.999999999968134	-3.18663316085021e-11	2	0	0	115	14556
mouse chr10 B3|10 24.87 cM	mouse chr10 B3|10 24.87 cM	0.999999999968134	-3.18663316085021e-11	2	0	0	115	14556
mouse chrX|X A2	mouse chrX|X A2	0.999999999968134	-3.18663316085021e-11	2	0	0	115	14556
mouse chr5 A1|5 2.61 cM	mouse chr5 A1|5 2.61 cM	0.999999999968134	-3.18663316085021e-11	2	0	0	115	14556
mouse chr7 D3|7 45.71 cM	mouse chr7 D3|7 45.71 cM	0.999999999968134	-3.18663316085021e-11	2	0	0	115	14556
mouse chr2 C1.1|2 31.66 cM	mouse chr2 C1.1|2 31.66 cM	0.999999999968134	-3.18663316085021e-11	2	0	0	115	14556
mouse chr5 C3.2|5 38.44 cM	mouse chr5 C3.2|5 38.44 cM	0.999999999968134	-3.18663316085021e-11	2	0	0	115	14556
mouse chr14 D1|14 34.6 cM	mouse chr14 D1|14 34.6 cM	0.999999999968134	-3.18663316085021e-11	2	0	0	115	14556
mouse chr7 B3|7 29.32 cM	mouse chr7 B3|7 29.32 cM	0.999999999968134	-3.18663316085021e-11	2	0	0	115	14556
mouse chr13 C1|13 35.55 cM	mouse chr13 C1|13 35.55 cM	0.999999999968134	-3.18663316085021e-11	2	0	0	115	14556
mouse chr5 B1|5 17.33 cM	mouse chr5 B1|5 17.33 cM	0.999999999968134	-3.18663316085021e-11	2	0	0	115	14556
mouse chr11 D|11 63.6 cM	mouse chr11 D|11 63.6 cM	0.999999999968134	-3.18663316085021e-11	2	0	0	115	14556
mouse chr9 A3|9 7.69 cM	mouse chr9 A3|9 7.69 cM	0.999999999968134	-3.18663316085021e-11	2	0	0	115	14556
mouse chr17 C|17 22.9 cM	mouse chr17 C|17 22.9 cM	0.999999999968134	-3.18663316085021e-11	2	0	0	115	14556
mouse chr5 G2|5 76.59 cM	mouse chr5 G2|5 76.59 cM	0.999999999968134	-3.18663316085021e-11	2	0	0	115	14556
mouse chr8 C4|8 44.25 cM	mouse chr8 C4|8 44.25 cM	0.999999999968134	-3.18663316085021e-11	2	0	0	115	14556
mouse chr6 B3|6 27.65 cM	mouse chr6 B3|6 27.65 cM	0.999999999968134	-3.18663316085021e-11	2	0	0	115	14556
mouse chr13 C1|13 40.15 cM	mouse chr13 C1|13 40.15 cM	0.999999999968134	-3.18663316085021e-11	2	0	0	115	14556
mouse chr4 D1|4	mouse chr4 D1|4	0.999999999968134	-3.18663316085021e-11	2	0	0	115	14556
mouse chr5 F|5 53.24 cM	mouse chr5 F|5 53.24 cM	0.999999999968134	-3.18663316085021e-11	2	0	0	115	14556
mouse chr2 F2|2	mouse chr2 F2|2	0.999999999968134	-3.18663316085021e-11	2	0	0	115	14556
mouse chr19 C3|19 38.97 cM	mouse chr19 C3|19 38.97 cM	0.999999999968134	-3.18663316085021e-11	2	0	0	115	14556
mouse chr10 C1|10 43.7 cM	mouse chr10 C1|10 43.7 cM	0.999999999968134	-3.18663316085021e-11	2	0	0	115	14556
mouse chr1|1 F	mouse chr1|1 F	0.999999999968134	-3.18663316085021e-11	2	0	0	115	14556
mouse chr5 E4|5 48.46 cM	mouse chr5 E4|5 48.46 cM	0.999999999968134	-3.18663316085021e-11	2	0	0	115	14556
mouse chr15 D3|15	mouse chr15 D3|15	0.999999999968134	-3.18663316085021e-11	2	0	0	115	14556
mouse chr15 A1|15 1.84 cM	mouse chr15 A1|15 1.84 cM	0.999999999968134	-3.18663316085021e-11	2	0	0	115	14556
mouse chr5 F|5 55.99 cM	mouse chr5 F|5 55.99 cM	0.999999999968134	-3.18663316085021e-11	2	0	0	115	14556
mouse chr16 A3|16 11.53 cM	mouse chr16 A3|16 11.53 cM	0.999999999968134	-3.18663316085021e-11	2	0	0	115	14556
mouse chr7 B3|7 28.83 cM	mouse chr7 B3|7 28.83 cM	0.999999999968134	-3.18663316085021e-11	2	0	0	115	14556
mouse chr2 H4|2 103.72 cM	mouse chr2 H4|2 103.72 cM	0.999999999968134	-3.18663316085021e-11	2	0	0	115	14556
mouse chr2 A1|2	mouse chr2 A1|2	0.999999999968134	-3.18663316085021e-11	2	0	0	115	14556
mouse chr14 E2.3|14 50.9 cM	mouse chr14 E2.3|14 50.9 cM	0.999999999968134	-3.18663316085021e-11	2	0	0	115	14556
mouse chrX E3|X 56.18 cM	mouse chrX E3|X 56.18 cM	0.999999999968134	-3.18663316085021e-11	2	0	0	115	14556
mouse chr11 E2|11 81.49 cM	mouse chr11 E2|11 81.49 cM	0.999999999968134	-3.18663316085021e-11	2	0	0	115	14556
mouse chr9 B|9 30.89 cM	mouse chr9 B|9 30.89 cM	0.999999999968134	-3.18663316085021e-11	2	0	0	115	14556
mouse chr4 D3|4 67.15 cM	mouse chr4 D3|4 67.15 cM	0.999999999968134	-3.18663316085021e-11	2	0	0	115	14556
mouse chr5 C3.1|5 32.8 cM	mouse chr5 C3.1|5 32.8 cM	0.999999999968134	-3.18663316085021e-11	2	0	0	115	14556
mouse chr17|17 E1.2	mouse chr17|17 E1.2	0.999999999968134	-3.18663316085021e-11	2	0	0	115	14556
mouse chr6 F1|6 57.52 cM	mouse chr6 F1|6 57.52 cM	0.999999999968134	-3.18663316085021e-11	2	0	0	115	14556
mouse chr1 H6|1	mouse chr1 H6|1	0.999999999968134	-3.18663316085021e-11	2	0	0	115	14556
mouse chr3 F3|3	mouse chr3 F3|3	0.999999999968134	-3.18663316085021e-11	2	0	0	115	14556
mouse chr6 C3|6 37.48 cM	mouse chr6 C3|6 37.48 cM	0.999999999968134	-3.18663316085021e-11	2	0	0	115	14556
mouse chr6 F2|6 59.32 cM	mouse chr6 F2|6 59.32 cM	0.999999999968134	-3.18663316085021e-11	2	0	0	115	14556
mouse chr17 B1|17 18.19 cM	mouse chr17 B1|17 18.19 cM	0.999999999968134	-3.18663316085021e-11	2	0	0	115	14556
mouse chr2 H1|2 78.4 cM	mouse chr2 H1|2 78.4 cM	0.999999999968134	-3.18663316085021e-11	2	0	0	115	14556
mouse chr11 E1|11	mouse chr11 E1|11	0.999999999968134	-3.18663316085021e-11	2	0	0	115	14556
mouse chr7 B3|7 30.56 cM	mouse chr7 B3|7 30.56 cM	0.999999999968134	-3.18663316085021e-11	2	0	0	115	14556
mouse chr2 F2|2 64.15 cM	mouse chr2 F2|2 64.15 cM	0.999999999968134	-3.18663316085021e-11	2	0	0	115	14556
mouse chrX E3|X 56.2 cM	mouse chrX E3|X 56.2 cM	0.999999999968134	-3.18663316085021e-11	2	0	0	115	14556
mouse chr8 A1.1|8 1.99 cM	mouse chr8 A1.1|8 1.99 cM	0.999999999968134	-3.18663316085021e-11	2	0	0	115	14556
mouse chr17 B1|17 18.51 cM	mouse chr17 B1|17 18.51 cM	0.999999999968134	-3.18663316085021e-11	2	0	0	115	14556
mouse chr6 C1|6	mouse chr6 C1|6	0.999999999968134	-3.18663316085021e-11	2	0	0	115	14556
mouse chr6 D1|6	mouse chr6 D1|6	0.999999999968134	-3.18663316085021e-11	2	0	0	115	14556
mouse chr4 D2.2|4 57.42 cM	mouse chr4 D2.2|4 57.42 cM	0.999999999968134	-3.18663316085021e-11	2	0	0	115	14556
mouse chr11 E1|11 67.79 cM	mouse chr11 E1|11 67.79 cM	0.999999999968134	-3.18663316085021e-11	2	0	0	115	14556
mouse chr11 59.01 cM|11 D	mouse chr11 59.01 cM|11 D	0.999999999968134	-3.18663316085021e-11	2	0	0	115	14556
mouse chr11 B3|11 42.96 cM	mouse chr11 B3|11 42.96 cM	0.999999999968134	-3.18663316085021e-11	2	0	0	115	14556
mouse chr9 F1|9 54.72 cM	mouse chr9 F1|9 54.72 cM	0.999999999968134	-3.18663316085021e-11	2	0	0	115	14556
mouse chr9 A3|9 7.55 cM	mouse chr9 A3|9 7.55 cM	0.999999999968134	-3.18663316085021e-11	2	0	0	115	14556
mouse chr7 D3|7 47.43 cM	mouse chr7 D3|7 47.43 cM	0.999999999968134	-3.18663316085021e-11	2	0	0	115	14556
mouse chr4 E1|4 78.17 cM	mouse chr4 E1|4 78.17 cM	0.999999999968134	-3.18663316085021e-11	2	0	0	115	14556
mouse chr18 B1|18	mouse chr18 B1|18	0.999999999968134	-3.18663316085021e-11	2	0	0	115	14556
mouse chr11 C|11 54.34 cM	mouse chr11 C|11 54.34 cM	0.999999999968134	-3.18663316085021e-11	2	0	0	115	14556
mouse chr13 D2.2|13 64.61 cM	mouse chr13 D2.2|13 64.61 cM	0.999999999968134	-3.18663316085021e-11	2	0	0	115	14556
mouse chr15 B3.1|15 13.02 cM	mouse chr15 B3.1|15 13.02 cM	0.999999999968134	-3.18663316085021e-11	2	0	0	115	14556
mouse chr6 E3|6 52.73 cM	mouse chr6 E3|6 52.73 cM	0.999999999968134	-3.18663316085021e-11	2	0	0	115	14556
mouse chr7 A1|7	mouse chr7 A1|7	0.999999999968134	-3.18663316085021e-11	2	0	0	115	14556
mouse chr4 C6|4 45.71 cM	mouse chr4 C6|4 45.71 cM	0.999999999968134	-3.18663316085021e-11	2	0	0	115	14556
mouse chr1 H6|1 95.03 cM	mouse chr1 H6|1 95.03 cM	0.999999999968134	-3.18663316085021e-11	2	0	0	115	14556
mouse chr6 A3.3|6 12.57 cM	mouse chr6 A3.3|6 12.57 cM	0.999999999968134	-3.18663316085021e-11	2	0	0	115	14556
mouse chr7 F3|7 69.01 cM	mouse chr7 F3|7 69.01 cM	0.999999999968134	-3.18663316085021e-11	2	0	0	115	14556
mouse chr11 B3|11 42.51 cM	mouse chr11 B3|11 42.51 cM	0.999999999968134	-3.18663316085021e-11	2	0	0	115	14556
mouse chr17 A3.3|17 15.03 cM	mouse chr17 A3.3|17 15.03 cM	0.999999999968134	-3.18663316085021e-11	2	0	0	115	14556
mouse chr13 A3.3|13 14.01 cM	mouse chr13 A3.3|13 14.01 cM	0.999999999968134	-3.18663316085021e-11	2	0	0	115	14556
mouse chr7 E3|7 55.9 cM	mouse chr7 E3|7 55.9 cM	0.999999999968134	-3.18663316085021e-11	2	0	0	115	14556
mouse chr14 B|14 19.4 cM	mouse chr14 B|14 19.4 cM	0.999999999968134	-3.18663316085021e-11	2	0	0	115	14556
mouse chr6 F1|6 55.86 cM	mouse chr6 F1|6 55.86 cM	0.999999999968134	-3.18663316085021e-11	2	0	0	115	14556
mouse chr4 C7|4 50.18 cM	mouse chr4 C7|4 50.18 cM	0.999999999968134	-3.18663316085021e-11	2	0	0	115	14556
mouse chr19 B|19 14.32 cM	mouse chr19 B|19 14.32 cM	0.999999999968134	-3.18663316085021e-11	2	0	0	115	14556
mouse chr7 B1|7 19.26 cM	mouse chr7 B1|7 19.26 cM	0.999999999968134	-3.18663316085021e-11	2	0	0	115	14556
mouse chr14 B|14 19.09 cM	mouse chr14 B|14 19.09 cM	0.999999999968134	-3.18663316085021e-11	2	0	0	115	14556
mouse chr4|4 C2	mouse chr4|4 C2	0.999999999968134	-3.18663316085021e-11	2	0	0	115	14556
mouse chr1 C1.3|1 28.86 cM	mouse chr1 C1.3|1 28.86 cM	0.999999999968134	-3.18663316085021e-11	2	0	0	115	14556
mouse chr16 A3|16 11.19 cM	mouse chr16 A3|16 11.19 cM	0.999999999968134	-3.18663316085021e-11	2	0	0	115	14556
mouse chr17 B1|17 18.6 cM	mouse chr17 B1|17 18.6 cM	0.999999999968134	-3.18663316085021e-11	2	0	0	115	14556
mouse chr16 B2|16 22.4 cM	mouse chr16 B2|16 22.4 cM	0.999999999968134	-3.18663316085021e-11	2	0	0	115	14556
mouse chr10 B4|10 32.14 cM	mouse chr10 B4|10 32.14 cM	0.999999999968134	-3.18663316085021e-11	2	0	0	115	14556
mouse chr6 C3|6 35.81 cM	mouse chr6 C3|6 35.81 cM	0.999999999968134	-3.18663316085021e-11	2	0	0	115	14556
mouse chr3 F2.1|3	mouse chr3 F2.1|3	0.999999999968134	-3.18663316085021e-11	2	0	0	115	14556
mouse chrX A7.3|X 37.41 cM	mouse chrX A7.3|X 37.41 cM	0.999999999968134	-3.18663316085021e-11	2	0	0	115	14556
mouse chr11 D|11 62.92 cM	mouse chr11 D|11 62.92 cM	0.999999999968134	-3.18663316085021e-11	2	0	0	115	14556
mouse chr15 E1|15 36.92 cM	mouse chr15 E1|15 36.92 cM	0.999999999968134	-3.18663316085021e-11	2	0	0	115	14556
mouse chr7 B1|7 19.3 cM	mouse chr7 B1|7 19.3 cM	0.999999999968134	-3.18663316085021e-11	2	0	0	115	14556
mouse chr12 B3|12	mouse chr12 B3|12	0.999999999968134	-3.18663316085021e-11	2	0	0	115	14556
mouse chr11 C|11 51.34 cM	mouse chr11 C|11 51.34 cM	0.999999999968134	-3.18663316085021e-11	2	0	0	115	14556
mouse chrX A7.3|X	mouse chrX A7.3|X	0.999999999968134	-3.18663316085021e-11	2	0	0	115	14556
mouse chr4 D1|4 53.41 cM	mouse chr4 D1|4 53.41 cM	0.999999999968134	-3.18663316085021e-11	2	0	0	115	14556
mouse chr12|12 B2	mouse chr12|12 B2	0.999999999968134	-3.18663316085021e-11	2	0	0	115	14556
mouse chrX|X A7.2	mouse chrX|X A7.2	0.999999999968134	-3.18663316085021e-11	2	0	0	115	14556
mouse chr4 D1|4 52.73 cM	mouse chr4 D1|4 52.73 cM	0.999999999968134	-3.18663316085021e-11	2	0	0	115	14556
mouse chr16 B1|16 12.51 cM	mouse chr16 B1|16 12.51 cM	0.999999999968134	-3.18663316085021e-11	2	0	0	115	14556
mouse chr8 A3|8	mouse chr8 A3|8	0.999999999968134	-3.18663316085021e-11	2	0	0	115	14556
mouse chr5 A3|5 9.97 cM	mouse chr5 A3|5 9.97 cM	0.999999999968134	-3.18663316085021e-11	2	0	0	115	14556
mouse chr11 A3.2|11 14.1 cM	mouse chr11 A3.2|11 14.1 cM	0.999999999968134	-3.18663316085021e-11	2	0	0	115	14556
mouse chr15|15 B3.3	mouse chr15|15 B3.3	0.999999999968134	-3.18663316085021e-11	2	0	0	115	14556
mouse chr2 H3|2 87.22 cM	mouse chr2 H3|2 87.22 cM	0.999999999968134	-3.18663316085021e-11	2	0	0	115	14556
mouse chr9 F2|9 59.63 cM	mouse chr9 F2|9 59.63 cM	0.999999999968134	-3.18663316085021e-11	2	0	0	115	14556
mouse chr1 D|1	mouse chr1 D|1	0.999999999968134	-3.18663316085021e-11	2	0	0	115	14556
mouse chr1 F|1 62.54 cM	mouse chr1 F|1 62.54 cM	0.999999999968134	-3.18663316085021e-11	2	0	0	115	14556
mouse chr1 A3|1 4.5 cM	mouse chr1 A3|1 4.5 cM	0.999999999968134	-3.18663316085021e-11	2	0	0	115	14556
mouse chr15 E1|15	mouse chr15 E1|15	0.999999999968134	-3.18663316085021e-11	2	0	0	115	14556
mouse chr14 A2|14 7.08 cM	mouse chr14 A2|14 7.08 cM	0.999999999968134	-3.18663316085021e-11	2	0	0	115	14556
mouse chr2 D|2 49.45 cM	mouse chr2 D|2 49.45 cM	0.999999999968134	-3.18663316085021e-11	2	0	0	115	14556
mouse chr1 B|1	mouse chr1 B|1	0.999999999968134	-3.18663316085021e-11	2	0	0	115	14556
mouse chr9 B|9	mouse chr9 B|9	0.999999999968134	-3.18663316085021e-11	2	0	0	115	14556
mouse chr3 A1|3 2.15 cM	mouse chr3 A1|3 2.15 cM	0.999999999968134	-3.18663316085021e-11	2	0	0	115	14556
mouse chr1 A1|1 1.65 cM	mouse chr1 A1|1 1.65 cM	0.999999999968134	-3.18663316085021e-11	2	0	0	115	14556
mouse chr9 E3.2|9 48.26 cM	mouse chr9 E3.2|9 48.26 cM	0.999999999968134	-3.18663316085021e-11	2	0	0	115	14556
mouse chrX D|X 47.36 cM	mouse chrX D|X 47.36 cM	0.999999999968134	-3.18663316085021e-11	2	0	0	115	14556
mouse chr17 A1|17 7.8 cM	mouse chr17 A1|17 7.8 cM	0.999999999968134	-3.18663316085021e-11	2	0	0	115	14556
mouse chr9 F4|9 71.41 cM	mouse chr9 F4|9 71.41 cM	0.999999999968134	-3.18663316085021e-11	2	0	0	115	14556
mouse chr7 F1|7 63.44 cM	mouse chr7 F1|7 63.44 cM	0.999999999968134	-3.18663316085021e-11	2	0	0	115	14556
mouse chrX F3|X 72.38 cM	mouse chrX F3|X 72.38 cM	0.999999999968134	-3.18663316085021e-11	2	0	0	115	14556
mouse chr19 A|19 5.76 cM	mouse chr19 A|19 5.76 cM	0.999999999968134	-3.18663316085021e-11	2	0	0	115	14556
mouse chr2 H1|2 77.26 cM	mouse chr2 H1|2 77.26 cM	0.999999999968134	-3.18663316085021e-11	2	0	0	115	14556
mouse chr3 H1|3 66.69 cM	mouse chr3 H1|3 66.69 cM	0.999999999968134	-3.18663316085021e-11	2	0	0	115	14556
mouse chr5 F|5 52.23 cM	mouse chr5 F|5 52.23 cM	0.999999999968134	-3.18663316085021e-11	2	0	0	115	14556
mouse chr9 A5.3|9 27.75 cM	mouse chr9 A5.3|9 27.75 cM	0.999999999968134	-3.18663316085021e-11	2	0	0	115	14556
mouse chr4 D3|4 68.01 cM	mouse chr4 D3|4 68.01 cM	0.999999999968134	-3.18663316085021e-11	2	0	0	115	14556
mouse chrX|X A1.2	mouse chrX|X A1.2	0.999999999968134	-3.18663316085021e-11	2	0	0	115	14556
mouse chr9 A1|9	mouse chr9 A1|9	0.999999999968134	-3.18663316085021e-11	2	0	0	115	14556
mouse chr3 F1|3	mouse chr3 F1|3	0.999999999968134	-3.18663316085021e-11	2	0	0	115	14556
mouse chr1 A2|1 2.08 cM	mouse chr1 A2|1 2.08 cM	0.999999999968893	-3.1106974497823e-11	3	0	0	115	14556
mouse chr13 C3|13	mouse chr13 C3|13	0.999999999968893	-3.1106974497823e-11	3	0	0	115	14556
mouse chr2 F1|2 63.24 cM	mouse chr2 F1|2 63.24 cM	0.999999999968893	-3.1106974497823e-11	3	0	0	115	14556
mouse chr2 C1.1|2 29.98 cM	mouse chr2 C1.1|2 29.98 cM	0.999999999968893	-3.1106974497823e-11	3	0	0	115	14556
mouse chr2 H4|2	mouse chr2 H4|2	0.999999999968893	-3.1106974497823e-11	3	0	0	115	14556
mouse chr9 E3.1|9 46.58 cM	mouse chr9 E3.1|9 46.58 cM	0.999999999968893	-3.1106974497823e-11	3	0	0	115	14556
mouse chr11 A4|11 18.83 cM	mouse chr11 A4|11 18.83 cM	0.999999999968893	-3.1106974497823e-11	3	0	0	115	14556
mouse chr6 A3.3|6 12.36 cM	mouse chr6 A3.3|6 12.36 cM	0.999999999968893	-3.1106974497823e-11	3	0	0	115	14556
mouse chr7 A3|7 9.46 cM	mouse chr7 A3|7 9.46 cM	0.999999999968893	-3.1106974497823e-11	3	0	0	115	14556
mouse chr4 E2|4 86.17 cM	mouse chr4 E2|4 86.17 cM	0.999999999968893	-3.1106974497823e-11	3	0	0	115	14556
mouse chr10 D3|10 77.19 cM	mouse chr10 D3|10 77.19 cM	0.999999999968893	-3.1106974497823e-11	3	0	0	115	14556
mouse chr19 C3|19	mouse chr19 C3|19	0.999999999968893	-3.1106974497823e-11	3	0	0	115	14556
mouse chr7 A3|7 10.27 cM	mouse chr7 A3|7 10.27 cM	0.999999999968893	-3.1106974497823e-11	3	0	0	115	14556
mouse chr7 E1|7 53.57 cM	mouse chr7 E1|7 53.57 cM	0.999999999968893	-3.1106974497823e-11	3	0	0	115	14556
mouse chr6 A1|6 1.99 cM	mouse chr6 A1|6 1.99 cM	0.999999999968893	-3.1106974497823e-11	3	0	0	115	14556
mouse chr14 D2|14 36.32 cM	mouse chr14 D2|14 36.32 cM	0.999999999968893	-3.1106974497823e-11	3	0	0	115	14556
mouse chr17 E4|17 57.87 cM	mouse chr17 E4|17 57.87 cM	0.999999999968893	-3.1106974497823e-11	3	0	0	115	14556
mouse chr11 B2|11 37.81 cM	mouse chr11 B2|11 37.81 cM	0.999999999968893	-3.1106974497823e-11	3	0	0	115	14556
mouse chr4 D3|4 70.57 cM	mouse chr4 D3|4 70.57 cM	0.999999999968893	-3.1106974497823e-11	3	0	0	115	14556
mouse chr5|5 G1.2	mouse chr5|5 G1.2	0.999999999968893	-3.1106974497823e-11	3	0	0	115	14556
mouse chr17 A3.3|17	mouse chr17 A3.3|17	0.999999999968893	-3.1106974497823e-11	3	0	0	115	14556
mouse chr14 C1|14 24.6 cM	mouse chr14 C1|14 24.6 cM	0.999999999968893	-3.1106974497823e-11	3	0	0	115	14556
mouse chr10 A4|10 12.26 cM	mouse chr10 A4|10 12.26 cM	0.999999999968893	-3.1106974497823e-11	3	0	0	115	14556
mouse chrX A7.3|X 38.0 cM	mouse chrX A7.3|X 38.0 cM	0.999999999968893	-3.1106974497823e-11	3	0	0	115	14556
mouse chr7 A2|7 9.15 cM	mouse chr7 A2|7 9.15 cM	0.999999999968893	-3.1106974497823e-11	3	0	0	115	14556
mouse chr13 D1|13 53.23 cM	mouse chr13 D1|13 53.23 cM	0.999999999968893	-3.1106974497823e-11	3	0	0	115	14556
mouse chr13 A3.3|13	mouse chr13 A3.3|13	0.999999999968893	-3.1106974497823e-11	3	0	0	115	14556
mouse chr2 H3|2 85.16 cM	mouse chr2 H3|2 85.16 cM	0.999999999968893	-3.1106974497823e-11	3	0	0	115	14556
mouse chr11 B3|11 40.53 cM	mouse chr11 B3|11 40.53 cM	0.999999999968893	-3.1106974497823e-11	3	0	0	115	14556
mouse chr9 D|9 42.3 cM	mouse chr9 D|9 42.3 cM	0.999999999968893	-3.1106974497823e-11	3	0	0	115	14556
mouse chr9|9 E4	mouse chr9|9 E4	0.999999999968893	-3.1106974497823e-11	3	0	0	115	14556
mouse chr14|14 E1	mouse chr14|14 E1	0.999999999968893	-3.1106974497823e-11	3	0	0	115	14556
mouse chr8 C3|8	mouse chr8 C3|8	0.999999999968893	-3.1106974497823e-11	3	0	0	115	14556
mouse chr9 F2|9 60.79 cM	mouse chr9 F2|9 60.79 cM	0.999999999968893	-3.1106974497823e-11	3	0	0	115	14556
mouse chr13 B1|13 29.8 cM	mouse chr13 B1|13 29.8 cM	0.999999999968893	-3.1106974497823e-11	3	0	0	115	14556
mouse chr4 D2.3|4 66.25 cM	mouse chr4 D2.3|4 66.25 cM	0.999999999968893	-3.1106974497823e-11	3	0	0	115	14556
mouse chr10|10 C3	mouse chr10|10 C3	0.999999999968893	-3.1106974497823e-11	3	0	0	115	14556
mouse chr5 F|5 60.64 cM	mouse chr5 F|5 60.64 cM	0.999999999968893	-3.1106974497823e-11	3	0	0	115	14556
mouse chr14 A3|14 16.09 cM	mouse chr14 A3|14 16.09 cM	0.999999999968893	-3.1106974497823e-11	3	0	0	115	14556
mouse chr7 B3|7 28.25 cM	mouse chr7 B3|7 28.25 cM	0.999999999968893	-3.1106974497823e-11	3	0	0	115	14556
mouse chr2 F1|2 63.19 cM	mouse chr2 F1|2 63.19 cM	0.999999999968893	-3.1106974497823e-11	3	0	0	115	14556
mouse chr3 F2.2|3 45.25 cM	mouse chr3 F2.2|3 45.25 cM	0.999999999968893	-3.1106974497823e-11	3	0	0	115	14556
mouse chr13 B1|13 30.06 cM	mouse chr13 B1|13 30.06 cM	0.999999999968893	-3.1106974497823e-11	3	0	0	115	14556
mouse chr8 E1|8 57.98 cM	mouse chr8 E1|8 57.98 cM	0.999999999968893	-3.1106974497823e-11	3	0	0	115	14556
mouse chrX A1.1|X 3.48 cM	mouse chrX A1.1|X 3.48 cM	0.999999999968893	-3.1106974497823e-11	3	0	0	115	14556
mouse chr15 D3|15 36.28 cM	mouse chr15 D3|15 36.28 cM	0.999999999968893	-3.1106974497823e-11	3	0	0	115	14556
mouse chr5 A1|5 3.43 cM	mouse chr5 A1|5 3.43 cM	0.999999999968893	-3.1106974497823e-11	3	0	0	115	14556
mouse chr7 B1|7 17.26 cM	mouse chr7 B1|7 17.26 cM	0.999999999968893	-3.1106974497823e-11	3	0	0	115	14556
mouse chr2 E5|2 59.97 cM	mouse chr2 E5|2 59.97 cM	0.999999999968893	-3.1106974497823e-11	3	0	0	115	14556
mouse chr10 C1|10	mouse chr10 C1|10	0.999999999968893	-3.1106974497823e-11	3	0	0	115	14556
mouse chr4 B3|4 31.66 cM	mouse chr4 B3|4 31.66 cM	0.999999999968893	-3.1106974497823e-11	3	0	0	115	14556
mouse chr8 C3|8 41.61 cM	mouse chr8 C3|8 41.61 cM	0.999999999968893	-3.1106974497823e-11	3	0	0	115	14556
mouse chr12 C3|12 35.51 cM	mouse chr12 C3|12 35.51 cM	0.999999999968893	-3.1106974497823e-11	3	0	0	115	14556
mouse chr7 A3|7 9.94 cM	mouse chr7 A3|7 9.94 cM	0.999999999968893	-3.1106974497823e-11	3	0	0	115	14556
mouse chr19 D3|19 56.52 cM	mouse chr19 D3|19 56.52 cM	0.999999999968893	-3.1106974497823e-11	3	0	0	115	14556
mouse chr7 D2|7 45.65 cM	mouse chr7 D2|7 45.65 cM	0.999999999968893	-3.1106974497823e-11	3	0	0	115	14556
mouse chr11 E2|11 80.91 cM	mouse chr11 E2|11 80.91 cM	0.999999999968893	-3.1106974497823e-11	3	0	0	115	14556
mouse chr1 C1.1|1 26.99 cM	mouse chr1 C1.1|1 26.99 cM	0.999999999968893	-3.1106974497823e-11	3	0	0	115	14556
mouse chr11 B1.3|11 31.86 cM	mouse chr11 B1.3|11 31.86 cM	0.999999999968893	-3.1106974497823e-11	3	0	0	115	14556
mouse chr2 G3|2	mouse chr2 G3|2	0.999999999968893	-3.1106974497823e-11	3	0	0	115	14556
mouse chr19 C3|19 36.67 cM	mouse chr19 C3|19 36.67 cM	0.999999999968893	-3.1106974497823e-11	3	0	0	115	14556
mouse chr8 A1.1|8 5.73 cM	mouse chr8 A1.1|8 5.73 cM	0.999999999968893	-3.1106974497823e-11	3	0	0	115	14556
mouse chr11 B3|11	mouse chr11 B3|11	0.999999999968893	-3.1106974497823e-11	3	0	0	115	14556
mouse chr11 B5|11 45.76 cM	mouse chr11 B5|11 45.76 cM	0.999999999968893	-3.1106974497823e-11	3	0	0	115	14556
mouse chr6 B1|6	mouse chr6 B1|6	0.999999999968893	-3.1106974497823e-11	3	0	0	115	14556
mouse chr8 A4|8 21.16 cM	mouse chr8 A4|8 21.16 cM	0.999999999968893	-3.1106974497823e-11	3	0	0	115	14556
mouse chr16 A1|16 2.46 cM	mouse chr16 A1|16 2.46 cM	0.999999999968893	-3.1106974497823e-11	3	0	0	115	14556
mouse chr2 E1|2 51.62 cM	mouse chr2 E1|2 51.62 cM	0.999999999968893	-3.1106974497823e-11	3	0	0	115	14556
mouse chr19 C3|19 37.98 cM	mouse chr19 C3|19 37.98 cM	0.999999999968893	-3.1106974497823e-11	3	0	0	115	14556
mouse chr1 H5|1 84.93 cM	mouse chr1 H5|1 84.93 cM	0.999999999968893	-3.1106974497823e-11	3	0	0	115	14556
mouse chr15 E1|15 39.4 cM	mouse chr15 E1|15 39.4 cM	0.999999999968893	-3.1106974497823e-11	3	0	0	115	14556
mouse chr12|12 A1.2	mouse chr12|12 A1.2	0.999999999968893	-3.1106974497823e-11	3	0	0	115	14556
mouse chr11 B3|11 42.38 cM	mouse chr11 B3|11 42.38 cM	0.999999999968893	-3.1106974497823e-11	3	0	0	115	14556
mouse chr10 A3|10 9.75 cM	mouse chr10 A3|10 9.75 cM	0.999999999968893	-3.1106974497823e-11	3	0	0	115	14556
mouse chr12 F1|12 60.94 cM	mouse chr12 F1|12 60.94 cM	0.999999999968893	-3.1106974497823e-11	3	0	0	115	14556
mouse chr7 A3|7 9.95 cM	mouse chr7 A3|7 9.95 cM	0.999999999968893	-3.1106974497823e-11	3	0	0	115	14556
mouse chr9 D|9 40.08 cM	mouse chr9 D|9 40.08 cM	0.999999999968893	-3.1106974497823e-11	3	0	0	115	14556
mouse chr4 B1|4 24.49 cM	mouse chr4 B1|4 24.49 cM	0.999999999968893	-3.1106974497823e-11	3	0	0	115	14556
mouse chr14 B|14 20.8 cM	mouse chr14 B|14 20.8 cM	0.999999999968893	-3.1106974497823e-11	3	0	0	115	14556
mouse chr4 D2.2|4 56.52 cM	mouse chr4 D2.2|4 56.52 cM	0.999999999968893	-3.1106974497823e-11	3	0	0	115	14556
mouse chr9 D|9 39.85 cM	mouse chr9 D|9 39.85 cM	0.999999999968893	-3.1106974497823e-11	3	0	0	115	14556
mouse chrX A1.1|X 3.56 cM	mouse chrX A1.1|X 3.56 cM	0.999999999968893	-3.1106974497823e-11	3	0	0	115	14556
mouse chr4 C5|4 43.34 cM	mouse chr4 C5|4 43.34 cM	0.999999999968893	-3.1106974497823e-11	3	0	0	115	14556
mouse chr18 D3|18	mouse chr18 D3|18	0.999999999968893	-3.1106974497823e-11	3	0	0	115	14556
mouse chr9 E1|9 43.82 cM	mouse chr9 E1|9 43.82 cM	0.999999999968893	-3.1106974497823e-11	3	0	0	115	14556
mouse chr17 C|17 23.99 cM	mouse chr17 C|17 23.99 cM	0.999999999968893	-3.1106974497823e-11	3	0	0	115	14556
mouse chr10 C1|10 38.58 cM	mouse chr10 C1|10 38.58 cM	0.999999999968893	-3.1106974497823e-11	3	0	0	115	14556
mouse chr5 E1|5 44.78 cM	mouse chr5 E1|5 44.78 cM	0.999999999968893	-3.1106974497823e-11	3	0	0	115	14556
mouse chr9 F3|9	mouse chr9 F3|9	0.999999999968893	-3.1106974497823e-11	3	0	0	115	14556
mouse chr7 B1|7 16.94 cM	mouse chr7 B1|7 16.94 cM	0.999999999968893	-3.1106974497823e-11	3	0	0	115	14556
mouse chr8 E1|8 72.1 cM	mouse chr8 E1|8 72.1 cM	0.999999999968893	-3.1106974497823e-11	3	0	0	115	14556
mouse chr1|1 G2	mouse chr1|1 G2	0.999999999968893	-3.1106974497823e-11	3	0	0	115	14556
mouse chr11 A3.1|11 13.89 cM	mouse chr11 A3.1|11 13.89 cM	0.999999999968893	-3.1106974497823e-11	3	0	0	115	14556
mouse chr8 B3.3|8 35.08 cM	mouse chr8 B3.3|8 35.08 cM	0.999999999968893	-3.1106974497823e-11	3	0	0	115	14556
mouse chr6 D1|6 39.13 cM	mouse chr6 D1|6 39.13 cM	0.999999999968893	-3.1106974497823e-11	3	0	0	115	14556
mouse chr13 B1|13 28.4 cM	mouse chr13 B1|13 28.4 cM	0.999999999968893	-3.1106974497823e-11	3	0	0	115	14556
mouse chr6 B2.3|6 22.94 cM	mouse chr6 B2.3|6 22.94 cM	0.999999999968893	-3.1106974497823e-11	3	0	0	115	14556
mouse chr6 F3|6 61.92 cM	mouse chr6 F3|6 61.92 cM	0.999999999968893	-3.1106974497823e-11	3	0	0	115	14556
mouse chr12 F1|12 61.2 cM	mouse chr12 F1|12 61.2 cM	0.999999999968893	-3.1106974497823e-11	3	0	0	115	14556
mouse chr2 F1|2 63.26 cM	mouse chr2 F1|2 63.26 cM	0.999999999968893	-3.1106974497823e-11	3	0	0	115	14556
mouse chr6 B3|6	mouse chr6 B3|6	0.999999999968893	-3.1106974497823e-11	3	0	0	115	14556
mouse chr2|2 A2	mouse chr2|2 A2	0.999999999968893	-3.1106974497823e-11	3	0	0	115	14556
mouse chr9 A5.3|9 29.12 cM	mouse chr9 A5.3|9 29.12 cM	0.999999999968893	-3.1106974497823e-11	3	0	0	115	14556
mouse chrX|X C1	mouse chrX|X C1	0.999999999968893	-3.1106974497823e-11	3	0	0	115	14556
mouse chr19 A|19 5.08 cM	mouse chr19 A|19 5.08 cM	0.999999999968893	-3.1106974497823e-11	3	0	0	115	14556
mouse chr12 B1|12 18.06 cM	mouse chr12 B1|12 18.06 cM	0.999999999968893	-3.1106974497823e-11	3	0	0	115	14556
mouse chr6|6 E2	mouse chr6|6 E2	0.999999999968893	-3.1106974497823e-11	3	0	0	115	14556
mouse chr5 E5|5 50.68 cM	mouse chr5 E5|5 50.68 cM	0.999999999968893	-3.1106974497823e-11	3	0	0	115	14556
mouse chr11|11 A5	mouse chr11|11 A5	0.999999999968893	-3.1106974497823e-11	3	0	0	115	14556
mouse chr7 A3|7 9.62 cM	mouse chr7 A3|7 9.62 cM	0.999999999968893	-3.1106974497823e-11	3	0	0	115	14556
mouse chr12|12 A2	mouse chr12|12 A2	0.999999999969568	-3.04318736930923e-11	16	0	0	115	14556
mouse chr16|16 B5	mouse chr16|16 B5	0.999999999969568	-3.04318736930923e-11	16	0	0	115	14556
mouse chr11 B5|11 46.74 cM	mouse chr11 B5|11 46.74 cM	0.999999999969568	-3.04318736930923e-11	16	0	0	115	14556
mouse chr16|16 C1.1	mouse chr16|16 C1.1	0.999999999969568	-3.04318736930923e-11	16	0	0	115	14556
mouse chr4|4 A3	mouse chr4|4 A3	0.999999999969568	-3.04318736930923e-11	16	0	0	115	14556
mouse chr6|6 D3	mouse chr6|6 D3	0.999999999969568	-3.04318736930923e-11	16	0	0	115	14556
mouse chr1|1 A3	mouse chr1|1 A3	0.999999999969568	-3.04318736930923e-11	16	0	0	115	14556
mouse chr10|10 A3	mouse chr10|10 A3	0.999999999969568	-3.04318736930923e-11	16	0	0	115	14556
mouse chr3|3 H4	mouse chr3|3 H4	0.999999999969568	-3.04318736930923e-11	16	0	0	115	14556
mouse chr5|5 E2	mouse chr5|5 E2	0.999999999969568	-3.04318736930923e-11	16	0	0	115	14556
mouse chr6 F2|6 59.17 cM	mouse chr6 F2|6 59.17 cM	0.999999999969568	-3.04318736930923e-11	16	0	0	115	14556
mouse chr2|2 E3	mouse chr2|2 E3	0.999999999969568	-3.04318736930923e-11	16	0	0	115	14556
mouse chr2 E5|2 60.37 cM	mouse chr2 E5|2 60.37 cM	0.999999999970213	-2.97867063675553e-11	6	0	0	115	14556
mouse chr3|3 G2	mouse chr3|3 G2	0.999999999970213	-2.97867063675553e-11	6	0	0	115	14556
mouse chr11|11 A3.1	mouse chr11|11 A3.1	0.999999999970213	-2.97867063675553e-11	6	0	0	115	14556
mouse chr18|18 B2-B3	mouse chr18|18 B2-B3	0.999999999970213	-2.97867063675553e-11	6	0	0	115	14556
mouse chr8 D3|8 53.04 cM	mouse chr8 D3|8 53.04 cM	0.999999999970213	-2.97867063675553e-11	6	0	0	115	14556
mouse chr12|12 B3	mouse chr12|12 B3	0.999999999970213	-2.97867063675553e-11	6	0	0	115	14556
mouse chr8 B3.3|8 34.15 cM	mouse chr8 B3.3|8 34.15 cM	0.999999999970213	-2.97867063675553e-11	6	0	0	115	14556
mouse chr11 B1.3|11 32.13 cM	mouse chr11 B1.3|11 32.13 cM	0.999999999970213	-2.97867063675553e-11	6	0	0	115	14556
mouse chr19 C3|19 38.75 cM	mouse chr19 C3|19 38.75 cM	0.999999999970213	-2.97867063675553e-11	6	0	0	115	14556
mouse chrX|X A4	mouse chrX|X A4	0.999999999970213	-2.97867063675553e-11	6	0	0	115	14556
mouse chr3 F1|3 38.78 cM	mouse chr3 F1|3 38.78 cM	0.999999999970213	-2.97867063675553e-11	6	0	0	115	14556
mouse chr4 E2|4 87.66 cM	mouse chr4 E2|4 87.66 cM	0.999999999970213	-2.97867063675553e-11	6	0	0	115	14556
mouse chr2 B|2 22.09 cM	mouse chr2 B|2 22.09 cM	0.999999999970213	-2.97867063675553e-11	6	0	0	115	14556
mouse chr2|2 H2	mouse chr2|2 H2	0.999999999970213	-2.97867063675553e-11	6	0	0	115	14556
mouse chr16|16 A2	mouse chr16|16 A2	0.999999999970213	-2.97867063675553e-11	6	0	0	115	14556
mouse chr11 B3|11 43.21 cM	mouse chr11 B3|11 43.21 cM	0.999999999970213	-2.97867063675553e-11	6	0	0	115	14556
mouse chr11 B3|11 40.59 cM	mouse chr11 B3|11 40.59 cM	0.999999999970213	-2.97867063675553e-11	6	0	0	115	14556
mouse chr7|7 B5	mouse chr7|7 B5	0.999999999970213	-2.97867063675553e-11	6	0	0	115	14556
mouse chr13|13 B2	mouse chr13|13 B2	0.999999999970213	-2.97867063675553e-11	6	0	0	115	14556
mouse chr11|11 A2	mouse chr11|11 A2	0.999999999970213	-2.97867063675553e-11	6	0	0	115	14556
mouse chr8|8 B2	mouse chr8|8 B2	0.999999999970213	-2.97867063675553e-11	6	0	0	115	14556
mouse chr4 D2.2|4 63.26 cM	mouse chr4 D2.2|4 63.26 cM	0.999999999970213	-2.97867063675553e-11	6	0	0	115	14556
mouse chr11 D|11 59.01 cM	mouse chr11 D|11 59.01 cM	0.999999999970213	-2.97867063675553e-11	6	0	0	115	14556
mouse chr3|3 B	mouse chr3|3 B	0.999999999970838	-2.91616658176791e-11	28	0	0	115	14556
mouse chr18|18 B1	mouse chr18|18 B1	0.999999999970838	-2.91616658176791e-11	28	0	0	115	14556
mouse chr9|9 A1	mouse chr9|9 A1	0.999999999970838	-2.91616658176791e-11	28	0	0	115	14556
mouse chr6|6 C1	mouse chr6|6 C1	0.999999999970838	-2.91616658176791e-11	28	0	0	115	14556
mouse chr15|15 D1	mouse chr15|15 D1	0.999999999970838	-2.91616658176791e-11	28	0	0	115	14556
mouse chr1|1 H3	mouse chr1|1 H3	0.999999999970912	-2.90881778520916e-11	31	0	0	115	14556
mouse chrX|X A7.3	mouse chrX|X A7.3	0.999999999970912	-2.90881778520916e-11	31	0	0	115	14556
mouse chr9|9 A5.2	mouse chr9|9 A5.2	0.999999999970912	-2.90881778520916e-11	31	0	0	115	14556
mouse chr2|2 G3	mouse chr2|2 G3	0.999999999970912	-2.90881778520916e-11	31	0	0	115	14556
mouse chr3|3 D	mouse chr3|3 D	0.999999999970938	-2.90620338706103e-11	14	0	0	115	14556
mouse chr9|9 E1	mouse chr9|9 E1	0.999999999970938	-2.90620338706103e-11	14	0	0	115	14556
mouse chr2|2 C1.3	mouse chr2|2 C1.3	0.999999999970938	-2.90620338706103e-11	14	0	0	115	14556
mouse chr17|17 E1.3	mouse chr17|17 E1.3	0.999999999970938	-2.90620338706103e-11	14	0	0	115	14556
mouse chr10|10 B2	mouse chr10|10 B2	0.999999999970938	-2.90620338706103e-11	14	0	0	115	14556
mouse chr14|14 B	mouse chr14|14 B	0.999999999971466	-2.85336112914572e-11	54	0	0	115	14556
mouse chr14|14 E4	mouse chr14|14 E4	0.999999999973288	-2.67119579572075e-11	12	0	0	115	14556
mouse chrX|X A6	mouse chrX|X A6	0.999999999973288	-2.67119579572075e-11	12	0	0	115	14556
mouse chr17|17 E2	mouse chr17|17 E2	0.999999999973288	-2.67119579572075e-11	12	0	0	115	14556
mouse chr6 C3|6 35.94 cM	mouse chr6 C3|6 35.94 cM	0.999999999973288	-2.67119579572075e-11	12	0	0	115	14556
mouse chr1|1 A2	mouse chr1|1 A2	0.999999999973288	-2.67119579572075e-11	12	0	0	115	14556
mouse chr7|7 B2	mouse chr7|7 B2	0.999999999973288	-2.67119579572075e-11	12	0	0	115	14556
mouse chr5|5 C1	mouse chr5|5 C1	0.999999999973288	-2.67119579572075e-11	12	0	0	115	14556
mouse chr4|4 C4	mouse chr4|4 C4	0.999999999973288	-2.67119579572075e-11	12	0	0	115	14556
mouse chrX|X C3	mouse chrX|X C3	0.999999999974264	-2.57363673875555e-11	22	0	0	115	14556
mouse chr17 B1|17 17.98 cM	mouse chr17 B1|17 17.98 cM	0.999999999974264	-2.57363673875555e-11	22	0	0	115	14556
mouse chr3|3 A1	mouse chr3|3 A1	0.999999999974264	-2.57363673875555e-11	22	0	0	115	14556
mouse chr4|4 C6	mouse chr4|4 C6	0.999999999974264	-2.57363673875555e-11	22	0	0	115	14556
mouse chr3|3 F2.3	mouse chr3|3 F2.3	0.999999999974264	-2.57363673875555e-11	22	0	0	115	14556
mouse chr7|7 F1	mouse chr7|7 F1	0.999999999974264	-2.57363673875555e-11	22	0	0	115	14556
mouse chr5|5 G1.3	mouse chr5|5 G1.3	0.999999999974264	-2.57363673875555e-11	22	0	0	115	14556
mouse chr12|12 D2	mouse chr12|12 D2	0.999999999974264	-2.57363673875555e-11	22	0	0	115	14556
mouse chr8|8 B1.1	mouse chr8|8 B1.1	0.999999999974264	-2.57363673875555e-11	22	0	0	115	14556
mouse chr1|1 C3	mouse chr1|1 C3	0.999999999974264	-2.57363673875555e-11	22	0	0	115	14556
mouse chr18|18 A2	mouse chr18|18 A2	0.999999999974264	-2.57363673875555e-11	22	0	0	115	14556
mouse chr14|14 A3	mouse chr14|14 A3	0.999999999974489	-2.5511279178783e-11	41	0	0	115	14556
mouse chr14|14 C3	mouse chr14|14 C3	0.999999999974489	-2.5511279178783e-11	41	0	0	115	14556
mouse chr5|5 A3	mouse chr5|5 A3	0.999999999974489	-2.5511279178783e-11	41	0	0	115	14556
mouse chr12|12 D1	mouse chr12|12 D1	0.999999999974489	-2.5511279178783e-11	41	0	0	115	14556
mouse chr17|17 E5	mouse chr17|17 E5	0.999999999974622	-2.53775481326725e-11	5	0	0	115	14556
mouse chr8|8 B1.3	mouse chr8|8 B1.3	0.999999999974622	-2.53775481326725e-11	5	0	0	115	14556
mouse chrX A7.3|X 37.29 cM	mouse chrX A7.3|X 37.29 cM	0.999999999974622	-2.53775481326725e-11	5	0	0	115	14556
mouse chrY|Y	mouse chrY|Y	0.999999999974622	-2.53775481326725e-11	5	0	0	115	14556
mouse chr9 F3|9 71.33 cM	mouse chr9 F3|9 71.33 cM	0.999999999974622	-2.53775481326725e-11	5	0	0	115	14556
mouse chr8 C2|8 41.02 cM	mouse chr8 C2|8 41.02 cM	0.999999999974622	-2.53775481326725e-11	5	0	0	115	14556
mouse chr17 B1|17 19.16 cM	mouse chr17 B1|17 19.16 cM	0.999999999974622	-2.53775481326725e-11	5	0	0	115	14556
mouse chr8 B3.3|8 34.43 cM	mouse chr8 B3.3|8 34.43 cM	0.999999999974622	-2.53775481326725e-11	5	0	0	115	14556
mouse chr8 A2|8 11.42 cM	mouse chr8 A2|8 11.42 cM	0.999999999974622	-2.53775481326725e-11	5	0	0	115	14556
mouse chr12 E|12	mouse chr12 E|12	0.999999999974622	-2.53775481326725e-11	5	0	0	115	14556
mouse chr2 F1|2 61.76 cM	mouse chr2 F1|2 61.76 cM	0.999999999974622	-2.53775481326725e-11	5	0	0	115	14556
mouse chr5|5 G1.1	mouse chr5|5 G1.1	0.999999999974622	-2.53775481326725e-11	5	0	0	115	14556
mouse chr1|1 A4	mouse chr1|1 A4	0.999999999974622	-2.53775481326725e-11	5	0	0	115	14556
mouse chr4|4 A2	mouse chr4|4 A2	0.999999999974622	-2.53775481326725e-11	5	0	0	115	14556
mouse chr8 B3.3|8	mouse chr8 B3.3|8	0.999999999974622	-2.53775481326725e-11	5	0	0	115	14556
mouse chr6 A1|6 1.81 cM	mouse chr6 A1|6 1.81 cM	0.999999999974622	-2.53775481326725e-11	5	0	0	115	14556
mouse chr15 F1|15 56.13 cM	mouse chr15 F1|15 56.13 cM	0.999999999974622	-2.53775481326725e-11	5	0	0	115	14556
mouse chr3 F1|3 39.01 cM	mouse chr3 F1|3 39.01 cM	0.999999999974622	-2.53775481326725e-11	5	0	0	115	14556
mouse chr4|4 B2	mouse chr4|4 B2	0.999999999974622	-2.53775481326725e-11	5	0	0	115	14556
mouse chr8 A4|8 23.89 cM	mouse chr8 A4|8 23.89 cM	0.999999999974622	-2.53775481326725e-11	5	0	0	115	14556
mouse chr10|10 B5.1	mouse chr10|10 B5.1	0.999999999974622	-2.53775481326725e-11	5	0	0	115	14556
mouse chr13 A1|13 5.29 cM	mouse chr13 A1|13 5.29 cM	0.999999999974622	-2.53775481326725e-11	5	0	0	115	14556
mouse chrY|Y A1	mouse chrY|Y A1	0.999999999974622	-2.53775481326725e-11	5	0	0	115	14556
mouse chr15|15 C	mouse chr15|15 C	0.999999999974622	-2.53775481326725e-11	5	0	0	115	14556
mouse chr12|12 B1	mouse chr12|12 B1	0.999999999974622	-2.53775481326725e-11	5	0	0	115	14556
mouse chrX F3|X 68.46 cM	mouse chrX F3|X 68.46 cM	0.999999999974622	-2.53775481326725e-11	5	0	0	115	14556
mouse chr6|6 A2	mouse chr6|6 A2	0.999999999974622	-2.53775481326725e-11	5	0	0	115	14556
mouse chr9 A1|9 2.46 cM	mouse chr9 A1|9 2.46 cM	0.999999999974622	-2.53775481326725e-11	5	0	0	115	14556
mouse chr3 F2.3|3 46.83 cM	mouse chr3 F2.3|3 46.83 cM	0.999999999974622	-2.53775481326725e-11	5	0	0	115	14556
mouse chr6|6 B2.1	mouse chr6|6 B2.1	0.999999999974622	-2.53775481326725e-11	5	0	0	115	14556
mouse chr13 B3|13	mouse chr13 B3|13	0.999999999974622	-2.53775481326725e-11	5	0	0	115	14556
mouse chr10 B2|10 22.89 cM	mouse chr10 B2|10 22.89 cM	0.999999999974622	-2.53775481326725e-11	5	0	0	115	14556
mouse chr1 H6|1 95.85 cM	mouse chr1 H6|1 95.85 cM	0.999999999974748	-2.52517416698961e-11	1	0	0	115	14556
mouse chr12 F2|12 63.25 cM	mouse chr12 F2|12 63.25 cM	0.999999999974748	-2.52517416698961e-11	1	0	0	115	14556
mouse chr6 C1|6 30.68 cM	mouse chr6 C1|6 30.68 cM	0.999999999974748	-2.52517416698961e-11	1	0	0	115	14556
mouse chr1 H4|1 84.48 cM	mouse chr1 H4|1 84.48 cM	0.999999999974748	-2.52517416698961e-11	1	0	0	115	14556
mouse chr1 G3|1 66.49 cM	mouse chr1 G3|1 66.49 cM	0.999999999974748	-2.52517416698961e-11	1	0	0	115	14556
mouse chr8 C5|8 46.32 cM	mouse chr8 C5|8 46.32 cM	0.999999999974748	-2.52517416698961e-11	1	0	0	115	14556
mouse chr4 D3|4 68.74 cM	mouse chr4 D3|4 68.74 cM	0.999999999974748	-2.52517416698961e-11	1	0	0	115	14556
mouse chr1|1 H5-H6	mouse chr1|1 H5-H6	0.999999999974748	-2.52517416698961e-11	1	0	0	115	14556
mouse chr6 B3|6 25.7 cM	mouse chr6 B3|6 25.7 cM	0.999999999974748	-2.52517416698961e-11	1	0	0	115	14556
mouse chr17 A1|17 8.75 cM	mouse chr17 A1|17 8.75 cM	0.999999999974748	-2.52517416698961e-11	1	0	0	115	14556
mouse chr17 18.0 cM|17 B1	mouse chr17 18.0 cM|17 B1	0.999999999974748	-2.52517416698961e-11	1	0	0	115	14556
mouse chr9 E1|9	mouse chr9 E1|9	0.999999999974748	-2.52517416698961e-11	1	0	0	115	14556
mouse chr7 F4	mouse chr7 F4	0.999999999974748	-2.52517416698961e-11	1	0	0	115	14556
mouse chr7 B3|7 28.95 cM	mouse chr7 B3|7 28.95 cM	0.999999999974748	-2.52517416698961e-11	1	0	0	115	14556
mouse chr2 F1|2 61.38 cM	mouse chr2 F1|2 61.38 cM	0.999999999974748	-2.52517416698961e-11	1	0	0	115	14556
mouse chr4 D2.2|4 58.91 cM	mouse chr4 D2.2|4 58.91 cM	0.999999999974748	-2.52517416698961e-11	1	0	0	115	14556
mouse chr2 H3|2 85.17 cM	mouse chr2 H3|2 85.17 cM	0.999999999974748	-2.52517416698961e-11	1	0	0	115	14556
mouse chr17 D|17 29.08 cM	mouse chr17 D|17 29.08 cM	0.999999999974748	-2.52517416698961e-11	1	0	0	115	14556
mouse chr1 G1|1 63.51 cM	mouse chr1 G1|1 63.51 cM	0.999999999974748	-2.52517416698961e-11	1	0	0	115	14556
mouse chr1 C5|1 42.0 cM	mouse chr1 C5|1 42.0 cM	0.999999999974748	-2.52517416698961e-11	1	0	0	115	14556
mouse chr17 A3.3|17 12.48 cM	mouse chr17 A3.3|17 12.48 cM	0.999999999974748	-2.52517416698961e-11	1	0	0	115	14556
mouse chr5 F|5 53.28 cM	mouse chr5 F|5 53.28 cM	0.999999999974748	-2.52517416698961e-11	1	0	0	115	14556
mouse chr5 A3|5 11.32 cM	mouse chr5 A3|5 11.32 cM	0.999999999974748	-2.52517416698961e-11	1	0	0	115	14556
mouse chr19 A|19 7.33 cM	mouse chr19 A|19 7.33 cM	0.999999999974748	-2.52517416698961e-11	1	0	0	115	14556
mouse chr13 B1|13 29.28 cM	mouse chr13 B1|13 29.28 cM	0.999999999974748	-2.52517416698961e-11	1	0	0	115	14556
mouse chr6|6 F1-F2	mouse chr6|6 F1-F2	0.999999999974748	-2.52517416698961e-11	1	0	0	115	14556
mouse chr6 B1|6 15.07 cM	mouse chr6 B1|6 15.07 cM	0.999999999974748	-2.52517416698961e-11	1	0	0	115	14556
mouse chr5 F|5 62.44 cM	mouse chr5 F|5 62.44 cM	0.999999999974748	-2.52517416698961e-11	1	0	0	115	14556
mouse chr14 E2.2-E2.3|14 50.9 cM	mouse chr14 E2.2-E2.3|14 50.9 cM	0.999999999974748	-2.52517416698961e-11	1	0	0	115	14556
mouse chr16 10.09 cM|16 A2	mouse chr16 10.09 cM|16 A2	0.999999999974748	-2.52517416698961e-11	1	0	0	115	14556
mouse chr18 19.81 cM|18 B3	mouse chr18 19.81 cM|18 B3	0.999999999974748	-2.52517416698961e-11	1	0	0	115	14556
mouse chr9 E3.3|9 48.4 cM	mouse chr9 E3.3|9 48.4 cM	0.999999999974748	-2.52517416698961e-11	1	0	0	115	14556
mouse chrX A1.1|X 8.17 cM	mouse chrX A1.1|X 8.17 cM	0.999999999974748	-2.52517416698961e-11	1	0	0	115	14556
mouse chr7 F2|7 65.75 cM	mouse chr7 F2|7 65.75 cM	0.999999999974748	-2.52517416698961e-11	1	0	0	115	14556
mouse chr14 E2.3|14	mouse chr14 E2.3|14	0.999999999974748	-2.52517416698961e-11	1	0	0	115	14556
mouse chr1 C2|1	mouse chr1 C2|1	0.999999999974748	-2.52517416698961e-11	1	0	0	115	14556
mouse chr18 E2|18 43.89 cM	mouse chr18 E2|18 43.89 cM	0.999999999974748	-2.52517416698961e-11	1	0	0	115	14556
mouse chr8 E2|8 72.19 cM	mouse chr8 E2|8 72.19 cM	0.999999999974748	-2.52517416698961e-11	1	0	0	115	14556
mouse chr8 D3|8 57.26 cM	mouse chr8 D3|8 57.26 cM	0.999999999974748	-2.52517416698961e-11	1	0	0	115	14556
mouse chrX D|X 46.29 cM	mouse chrX D|X 46.29 cM	0.999999999974748	-2.52517416698961e-11	1	0	0	115	14556
mouse chr11 B1.3|11 31.92 cM	mouse chr11 B1.3|11 31.92 cM	0.999999999974748	-2.52517416698961e-11	1	0	0	115	14556
mouse chr9 D|9 42.32 cM	mouse chr9 D|9 42.32 cM	0.999999999974748	-2.52517416698961e-11	1	0	0	115	14556
mouse chr19 D2|19 51.84 cM	mouse chr19 D2|19 51.84 cM	0.999999999974748	-2.52517416698961e-11	1	0	0	115	14556
mouse chr9 F1|9 59.2 cM	mouse chr9 F1|9 59.2 cM	0.999999999974748	-2.52517416698961e-11	1	0	0	115	14556
mouse chr2 C3|2 45.09 cM	mouse chr2 C3|2 45.09 cM	0.999999999974748	-2.52517416698961e-11	1	0	0	115	14556
mouse chr2 C1.3|2 38.55 cM	mouse chr2 C1.3|2 38.55 cM	0.999999999974748	-2.52517416698961e-11	1	0	0	115	14556
mouse chr2 B|2 21.81 cM	mouse chr2 B|2 21.81 cM	0.999999999974748	-2.52517416698961e-11	1	0	0	115	14556
mouse chr1 C3|1 33.49 cM	mouse chr1 C3|1 33.49 cM	0.999999999974748	-2.52517416698961e-11	1	0	0	115	14556
mouse chr9 A3|9 7.79 cM	mouse chr9 A3|9 7.79 cM	0.999999999974748	-2.52517416698961e-11	1	0	0	115	14556
mouse chr9 F2|9 60.56 cM	mouse chr9 F2|9 60.56 cM	0.999999999974748	-2.52517416698961e-11	1	0	0	115	14556
mouse chr5 G3|5	mouse chr5 G3|5	0.999999999974748	-2.52517416698961e-11	1	0	0	115	14556
mouse chr12 C1|12 24.18 cM	mouse chr12 C1|12 24.18 cM	0.999999999974748	-2.52517416698961e-11	1	0	0	115	14556
mouse chr13 C3|13 49.22 cM	mouse chr13 C3|13 49.22 cM	0.999999999974748	-2.52517416698961e-11	1	0	0	115	14556
mouse chr18 B1|18 18.15 cM	mouse chr18 B1|18 18.15 cM	0.999999999974748	-2.52517416698961e-11	1	0	0	115	14556
mouse chr3 A1|3 3.23 cM	mouse chr3 A1|3 3.23 cM	0.999999999974748	-2.52517416698961e-11	1	0	0	115	14556
mouse chr1 H6|1 98.43 cM	mouse chr1 H6|1 98.43 cM	0.999999999974748	-2.52517416698961e-11	1	0	0	115	14556
mouse chr4 E2|4 80.15 cM	mouse chr4 E2|4 80.15 cM	0.999999999974748	-2.52517416698961e-11	1	0	0	115	14556
mouse chr5 B1|5 15.7 cM	mouse chr5 B1|5 15.7 cM	0.999999999974748	-2.52517416698961e-11	1	0	0	115	14556
mouse chr6 F1|6 57.82 cM	mouse chr6 F1|6 57.82 cM	0.999999999974748	-2.52517416698961e-11	1	0	0	115	14556
mouse chr7 F3|7 77.26 cM	mouse chr7 F3|7 77.26 cM	0.999999999974748	-2.52517416698961e-11	1	0	0	115	14556
mouse chr6 G1|6 64.58 cM	mouse chr6 G1|6 64.58 cM	0.999999999974748	-2.52517416698961e-11	1	0	0	115	14556
mouse chr5|5 C3.1-C3.2	mouse chr5|5 C3.1-C3.2	0.999999999974748	-2.52517416698961e-11	1	0	0	115	14556
mouse chr16 B2|16 19.38 cM	mouse chr16 B2|16 19.38 cM	0.999999999974748	-2.52517416698961e-11	1	0	0	115	14556
mouse chr2 E4|2 57.45 cM	mouse chr2 E4|2 57.45 cM	0.999999999974748	-2.52517416698961e-11	1	0	0	115	14556
mouse chr6 D1|6 40.45 cM	mouse chr6 D1|6 40.45 cM	0.999999999974748	-2.52517416698961e-11	1	0	0	115	14556
mouse chr4 D1|4 53.2 cM	mouse chr4 D1|4 53.2 cM	0.999999999974748	-2.52517416698961e-11	1	0	0	115	14556
mouse chrX A7.3|X 38.15 cM	mouse chrX A7.3|X 38.15 cM	0.999999999974748	-2.52517416698961e-11	1	0	0	115	14556
mouse chr2 C1.1|2 34.18 cM	mouse chr2 C1.1|2 34.18 cM	0.999999999974748	-2.52517416698961e-11	1	0	0	115	14556
mouse chr6 G1|6 65.37 cM	mouse chr6 G1|6 65.37 cM	0.999999999974748	-2.52517416698961e-11	1	0	0	115	14556
mouse chr8 E2|8	mouse chr8 E2|8	0.999999999974748	-2.52517416698961e-11	1	0	0	115	14556
mouse chr16 C3.3|16	mouse chr16 C3.3|16	0.999999999974748	-2.52517416698961e-11	1	0	0	115	14556
mouse chr1 E4|1 58.15 cM	mouse chr1 E4|1 58.15 cM	0.999999999974748	-2.52517416698961e-11	1	0	0	115	14556
mouse chr16 C1.1|16 33.79 cM	mouse chr16 C1.1|16 33.79 cM	0.999999999974748	-2.52517416698961e-11	1	0	0	115	14556
mouse chr4 D2.1|4	mouse chr4 D2.1|4	0.999999999974748	-2.52517416698961e-11	1	0	0	115	14556
mouse chr1 H3|1 79.31 cM	mouse chr1 H3|1 79.31 cM	0.999999999974748	-2.52517416698961e-11	1	0	0	115	14556
mouse chr13 A3.2|13 13.75 cM	mouse chr13 A3.2|13 13.75 cM	0.999999999974748	-2.52517416698961e-11	1	0	0	115	14556
mouse chr8 E2|8 75.78 cM	mouse chr8 E2|8 75.78 cM	0.999999999974748	-2.52517416698961e-11	1	0	0	115	14556
mouse chr8 D1|8 49.4 cM	mouse chr8 D1|8 49.4 cM	0.999999999974748	-2.52517416698961e-11	1	0	0	115	14556
mouse chr2 H2|2 80.97 cM	mouse chr2 H2|2 80.97 cM	0.999999999974748	-2.52517416698961e-11	1	0	0	115	14556
mouse chr1 E4|1 56.91 cM	mouse chr1 E4|1 56.91 cM	0.999999999974748	-2.52517416698961e-11	1	0	0	115	14556
mouse chr2 A3|2 18.87 cM	mouse chr2 A3|2 18.87 cM	0.999999999974748	-2.52517416698961e-11	1	0	0	115	14556
mouse chr11 A4|11 18.87 cM	mouse chr11 A4|11 18.87 cM	0.999999999974748	-2.52517416698961e-11	1	0	0	115	14556
mouse chr9 F1|9 54.61 cM	mouse chr9 F1|9 54.61 cM	0.999999999974748	-2.52517416698961e-11	1	0	0	115	14556
mouse chr16 C4|16 53.7 cM	mouse chr16 C4|16 53.7 cM	0.999999999974748	-2.52517416698961e-11	1	0	0	115	14556
mouse chr5 C3.1|5 32.04 cM	mouse chr5 C3.1|5 32.04 cM	0.999999999974748	-2.52517416698961e-11	1	0	0	115	14556
mouse chr2 C2|2 40.95 cM	mouse chr2 C2|2 40.95 cM	0.999999999974748	-2.52517416698961e-11	1	0	0	115	14556
mouse chr15 F3|15 57.4 cM	mouse chr15 F3|15 57.4 cM	0.999999999974748	-2.52517416698961e-11	1	0	0	115	14556
mouse chr7 A2|7 8.88 cM	mouse chr7 A2|7 8.88 cM	0.999999999974748	-2.52517416698961e-11	1	0	0	115	14556
mouse chr2 E5|2 59.34 cM	mouse chr2 E5|2 59.34 cM	0.999999999974748	-2.52517416698961e-11	1	0	0	115	14556
mouse chr13 B3-C1|13 35.55 cM	mouse chr13 B3-C1|13 35.55 cM	0.999999999974748	-2.52517416698961e-11	1	0	0	115	14556
mouse chr1 E4|1	mouse chr1 E4|1	0.999999999974748	-2.52517416698961e-11	1	0	0	115	14556
mouse chr10 A4|10 11.84 cM	mouse chr10 A4|10 11.84 cM	0.999999999974748	-2.52517416698961e-11	1	0	0	115	14556
mouse chr3 F2.1|3 40.91 cM	mouse chr3 F2.1|3 40.91 cM	0.999999999974748	-2.52517416698961e-11	1	0	0	115	14556
mouse chr5 B3|5 19.96 cM	mouse chr5 B3|5 19.96 cM	0.999999999974748	-2.52517416698961e-11	1	0	0	115	14556
mouse chr10 C2|10 49.39 cM	mouse chr10 C2|10 49.39 cM	0.999999999974748	-2.52517416698961e-11	1	0	0	115	14556
mouse chr19|19 A-B	mouse chr19|19 A-B	0.999999999974748	-2.52517416698961e-11	1	0	0	115	14556
mouse chr5 G2|5 75.08 cM	mouse chr5 G2|5 75.08 cM	0.999999999974748	-2.52517416698961e-11	1	0	0	115	14556
mouse chr11 A1|11 4.72 cM	mouse chr11 A1|11 4.72 cM	0.999999999974748	-2.52517416698961e-11	1	0	0	115	14556
mouse chr11 E2|11 80.57 cM	mouse chr11 E2|11 80.57 cM	0.999999999974748	-2.52517416698961e-11	1	0	0	115	14556
mouse chr1 H3|1 79.73 cM	mouse chr1 H3|1 79.73 cM	0.999999999974748	-2.52517416698961e-11	1	0	0	115	14556
mouse chr9 F1|9 58.18 cM	mouse chr9 F1|9 58.18 cM	0.999999999974748	-2.52517416698961e-11	1	0	0	115	14556
mouse chr11 C|11 54.7 cM	mouse chr11 C|11 54.7 cM	0.999999999974748	-2.52517416698961e-11	1	0	0	115	14556
mouse chr17 E1.3|17 40.15 cM	mouse chr17 E1.3|17 40.15 cM	0.999999999974748	-2.52517416698961e-11	1	0	0	115	14556
mouse chr1 C3|1 33.8 cM	mouse chr1 C3|1 33.8 cM	0.999999999974748	-2.52517416698961e-11	1	0	0	115	14556
mouse chr3 E3|3 35.71 cM	mouse chr3 E3|3 35.71 cM	0.999999999974748	-2.52517416698961e-11	1	0	0	115	14556
mouse chr6 F1|6 57.02 cM	mouse chr6 F1|6 57.02 cM	0.999999999974748	-2.52517416698961e-11	1	0	0	115	14556
mouse chr2 F1|2 61.87 cM	mouse chr2 F1|2 61.87 cM	0.999999999974748	-2.52517416698961e-11	1	0	0	115	14556
mouse chr1 C3|1 33.64 cM	mouse chr1 C3|1 33.64 cM	0.999999999974748	-2.52517416698961e-11	1	0	0	115	14556
mouse chr6|6 B2.2-B2.3	mouse chr6|6 B2.2-B2.3	0.999999999974748	-2.52517416698961e-11	1	0	0	115	14556
mouse chr5 F|5 61.99 cM	mouse chr5 F|5 61.99 cM	0.999999999974748	-2.52517416698961e-11	1	0	0	115	14556
mouse chr13 D1|13 52.92 cM	mouse chr13 D1|13 52.92 cM	0.999999999974748	-2.52517416698961e-11	1	0	0	115	14556
mouse chr17 A1|17 3.72 cM	mouse chr17 A1|17 3.72 cM	0.999999999974748	-2.52517416698961e-11	1	0	0	115	14556
mouse chr1 B|1 16.58 cM	mouse chr1 B|1 16.58 cM	0.999999999974748	-2.52517416698961e-11	1	0	0	115	14556
mouse chr10 D2|10 66.65 cM	mouse chr10 D2|10 66.65 cM	0.999999999974748	-2.52517416698961e-11	1	0	0	115	14556
mouse chr11|11 E1-E2	mouse chr11|11 E1-E2	0.999999999974748	-2.52517416698961e-11	1	0	0	115	14556
mouse chr14 A3|14 11.58 cM	mouse chr14 A3|14 11.58 cM	0.999999999974748	-2.52517416698961e-11	1	0	0	115	14556
mouse chr6 G2|6 73.91 cM	mouse chr6 G2|6 73.91 cM	0.999999999974748	-2.52517416698961e-11	1	0	0	115	14556
mouse chr15 F1|15 54.73 cM	mouse chr15 F1|15 54.73 cM	0.999999999974748	-2.52517416698961e-11	1	0	0	115	14556
mouse chr7|7 F4-F5	mouse chr7|7 F4-F5	0.999999999974748	-2.52517416698961e-11	1	0	0	115	14556
mouse chr11 E2|11 84.14 cM	mouse chr11 E2|11 84.14 cM	0.999999999974748	-2.52517416698961e-11	1	0	0	115	14556
mouse chr14 D3|14 39.63 cM	mouse chr14 D3|14 39.63 cM	0.999999999974748	-2.52517416698961e-11	1	0	0	115	14556
mouse chrX A1.2|X 11.88 cM	mouse chrX A1.2|X 11.88 cM	0.999999999974748	-2.52517416698961e-11	1	0	0	115	14556
mouse chr18 B2|18	mouse chr18 B2|18	0.999999999974748	-2.52517416698961e-11	1	0	0	115	14556
mouse chr10 D1|10 56.52 cM	mouse chr10 D1|10 56.52 cM	0.999999999974748	-2.52517416698961e-11	1	0	0	115	14556
mouse chr7 F5|7 87.97 cM	mouse chr7 F5|7 87.97 cM	0.999999999974748	-2.52517416698961e-11	1	0	0	115	14556
mouse chr4 D3|4 67.59 cM	mouse chr4 D3|4 67.59 cM	0.999999999974748	-2.52517416698961e-11	1	0	0	115	14556
mouse chr15 E1|15 38.34 cM	mouse chr15 E1|15 38.34 cM	0.999999999974748	-2.52517416698961e-11	1	0	0	115	14556
mouse chr7 F2|7 65.52 cM	mouse chr7 F2|7 65.52 cM	0.999999999974748	-2.52517416698961e-11	1	0	0	115	14556
mouse chr19 C3|19 36.56 cM	mouse chr19 C3|19 36.56 cM	0.999999999974748	-2.52517416698961e-11	1	0	0	115	14556
mouse chr19 A|19 4.07 cM	mouse chr19 A|19 4.07 cM	0.999999999974748	-2.52517416698961e-11	1	0	0	115	14556
mouse chr11 B1.3|11 33.07 cM	mouse chr11 B1.3|11 33.07 cM	0.999999999974748	-2.52517416698961e-11	1	0	0	115	14556
mouse chr10 C1|10 40.25 cM	mouse chr10 C1|10 40.25 cM	0.999999999974748	-2.52517416698961e-11	1	0	0	115	14556
mouse chr2 E3|2	mouse chr2 E3|2	0.999999999974748	-2.52517416698961e-11	1	0	0	115	14556
mouse chr6 F3|6 63.21 cM	mouse chr6 F3|6 63.21 cM	0.999999999974748	-2.52517416698961e-11	1	0	0	115	14556
mouse chrX F1|X 57.3 cM	mouse chrX F1|X 57.3 cM	0.999999999974748	-2.52517416698961e-11	1	0	0	115	14556
mouse chr9 C|9 35.13 cM	mouse chr9 C|9 35.13 cM	0.999999999974748	-2.52517416698961e-11	1	0	0	115	14556
mouse chr1 H3|1	mouse chr1 H3|1	0.999999999974748	-2.52517416698961e-11	1	0	0	115	14556
mouse chr4 A1|4 1.99 cM	mouse chr4 A1|4 1.99 cM	0.999999999974748	-2.52517416698961e-11	1	0	0	115	14556
mouse chr17 15.26 cM|17 A3.3	mouse chr17 15.26 cM|17 A3.3	0.999999999974748	-2.52517416698961e-11	1	0	0	115	14556
mouse chrX D|X 46.21 cM	mouse chrX D|X 46.21 cM	0.999999999974748	-2.52517416698961e-11	1	0	0	115	14556
mouse chr7 B2|7 21.36 cM	mouse chr7 B2|7 21.36 cM	0.999999999974748	-2.52517416698961e-11	1	0	0	115	14556
mouse chr15 56.39 cM|15 F1	mouse chr15 56.39 cM|15 F1	0.999999999974748	-2.52517416698961e-11	1	0	0	115	14556
mouse chr12 F2|12	mouse chr12 F2|12	0.999999999974748	-2.52517416698961e-11	1	0	0	115	14556
mouse chr8 C5|8	mouse chr8 C5|8	0.999999999974748	-2.52517416698961e-11	1	0	0	115	14556
mouse chr17 A3.3|17 11.67 cM	mouse chr17 A3.3|17 11.67 cM	0.999999999974748	-2.52517416698961e-11	1	0	0	115	14556
mouse chr11|11 B1.3-B2	mouse chr11|11 B1.3-B2	0.999999999974748	-2.52517416698961e-11	1	0	0	115	14556
mouse chr4 D2.2|4 63.63 cM	mouse chr4 D2.2|4 63.63 cM	0.999999999974748	-2.52517416698961e-11	1	0	0	115	14556
mouse chr19 C1|19 27.46 cM	mouse chr19 C1|19 27.46 cM	0.999999999974748	-2.52517416698961e-11	1	0	0	115	14556
mouse chr4 B3|4 29.76 cM	mouse chr4 B3|4 29.76 cM	0.999999999974748	-2.52517416698961e-11	1	0	0	115	14556
mouse chr15 F1|15 55.1 cM	mouse chr15 F1|15 55.1 cM	0.999999999974748	-2.52517416698961e-11	1	0	0	115	14556
mouse chr11 D|11 64.37 cM	mouse chr11 D|11 64.37 cM	0.999999999974748	-2.52517416698961e-11	1	0	0	115	14556
mouse chr9 A4|9 17.74 cM	mouse chr9 A4|9 17.74 cM	0.999999999974748	-2.52517416698961e-11	1	0	0	115	14556
mouse chr1 E2.1|1	mouse chr1 E2.1|1	0.999999999974748	-2.52517416698961e-11	1	0	0	115	14556
mouse chr1 C4|1 39.55 cM	mouse chr1 C4|1 39.55 cM	0.999999999974748	-2.52517416698961e-11	1	0	0	115	14556
mouse chr1 E2.1|1 49.46 cM	mouse chr1 E2.1|1 49.46 cM	0.999999999974748	-2.52517416698961e-11	1	0	0	115	14556
mouse chr15 E1|15 36.93 cM	mouse chr15 E1|15 36.93 cM	0.999999999974748	-2.52517416698961e-11	1	0	0	115	14556
mouse chr11 C|11 55.03 cM	mouse chr11 C|11 55.03 cM	0.999999999974748	-2.52517416698961e-11	1	0	0	115	14556
mouse chr2 A3|2 19.36 cM	mouse chr2 A3|2 19.36 cM	0.999999999974748	-2.52517416698961e-11	1	0	0	115	14556
mouse chr7 F5|7 88.25 cM	mouse chr7 F5|7 88.25 cM	0.999999999974748	-2.52517416698961e-11	1	0	0	115	14556
mouse chr12|12 B3-C1	mouse chr12|12 B3-C1	0.999999999974748	-2.52517416698961e-11	1	0	0	115	14556
mouse chr19 C2|19 30.3 cM	mouse chr19 C2|19 30.3 cM	0.999999999974748	-2.52517416698961e-11	1	0	0	115	14556
mouse chr6 F1|6 57.17 cM	mouse chr6 F1|6 57.17 cM	0.999999999974748	-2.52517416698961e-11	1	0	0	115	14556
mouse chr4 A5|4 16.28 cM	mouse chr4 A5|4 16.28 cM	0.999999999974748	-2.52517416698961e-11	1	0	0	115	14556
mouse chr5 E2|5 46.57 cM	mouse chr5 E2|5 46.57 cM	0.999999999974748	-2.52517416698961e-11	1	0	0	115	14556
mouse chr11 A3.1|11 12.97 cM	mouse chr11 A3.1|11 12.97 cM	0.999999999974748	-2.52517416698961e-11	1	0	0	115	14556
mouse chr2 F2|2 64.07 cM	mouse chr2 F2|2 64.07 cM	0.999999999974748	-2.52517416698961e-11	1	0	0	115	14556
mouse chr7 F3|7 76.3 cM	mouse chr7 F3|7 76.3 cM	0.999999999974748	-2.52517416698961e-11	1	0	0	115	14556
mouse chr1 F|1 63.24 cM	mouse chr1 F|1 63.24 cM	0.999999999974748	-2.52517416698961e-11	1	0	0	115	14556
mouse chr8 E1|8 69.98 cM	mouse chr8 E1|8 69.98 cM	0.999999999974748	-2.52517416698961e-11	1	0	0	115	14556
mouse chr1 12.7 cM|1 B	mouse chr1 12.7 cM|1 B	0.999999999974748	-2.52517416698961e-11	1	0	0	115	14556
mouse chr2 H3|2 88.91 cM	mouse chr2 H3|2 88.91 cM	0.999999999974748	-2.52517416698961e-11	1	0	0	115	14556
mouse chrX D|X	mouse chrX D|X	0.999999999974748	-2.52517416698961e-11	1	0	0	115	14556
mouse chr10 C1|10 41.63 cM	mouse chr10 C1|10 41.63 cM	0.999999999974748	-2.52517416698961e-11	1	0	0	115	14556
mouse chr16 A3|16 11.4 cM	mouse chr16 A3|16 11.4 cM	0.999999999974748	-2.52517416698961e-11	1	0	0	115	14556
mouse chr10 B4|10 30.02 cM	mouse chr10 B4|10 30.02 cM	0.999999999974748	-2.52517416698961e-11	1	0	0	115	14556
mouse chr12 A1.1|12 1.99 cM	mouse chr12 A1.1|12 1.99 cM	0.999999999974748	-2.52517416698961e-11	1	0	0	115	14556
mouse chr6 C1|6 32.06 cM	mouse chr6 C1|6 32.06 cM	0.999999999974748	-2.52517416698961e-11	1	0	0	115	14556
mouse chr19 A|19 8.58 cM	mouse chr19 A|19 8.58 cM	0.999999999974748	-2.52517416698961e-11	1	0	0	115	14556
mouse chr8 C2|8 41.21 cM	mouse chr8 C2|8 41.21 cM	0.999999999974748	-2.52517416698961e-11	1	0	0	115	14556
mouse chr4 B2|4 28.76 cM	mouse chr4 B2|4 28.76 cM	0.999999999974748	-2.52517416698961e-11	1	0	0	115	14556
mouse chr8 D3|8 54.38 cM	mouse chr8 D3|8 54.38 cM	0.999999999974748	-2.52517416698961e-11	1	0	0	115	14556
mouse chr3 A2|3 5.75 cM	mouse chr3 A2|3 5.75 cM	0.999999999974748	-2.52517416698961e-11	1	0	0	115	14556
mouse chr14 A1|14 7.08 cM	mouse chr14 A1|14 7.08 cM	0.999999999974748	-2.52517416698961e-11	1	0	0	115	14556
mouse chr10 D3|10 76.5 cM	mouse chr10 D3|10 76.5 cM	0.999999999974748	-2.52517416698961e-11	1	0	0	115	14556
mouse chr10 C2|10 48.81 cM	mouse chr10 C2|10 48.81 cM	0.999999999974748	-2.52517416698961e-11	1	0	0	115	14556
mouse chr12 D1|12 39.18 cM	mouse chr12 D1|12 39.18 cM	0.999999999974748	-2.52517416698961e-11	1	0	0	115	14556
mouse chr15 D3|15 35.95 cM	mouse chr15 D3|15 35.95 cM	0.999999999974748	-2.52517416698961e-11	1	0	0	115	14556
mouse chr14 E2.1|14 48.25 cM	mouse chr14 E2.1|14 48.25 cM	0.999999999974748	-2.52517416698961e-11	1	0	0	115	14556
mouse chr15 B3.2|15 16.82 cM	mouse chr15 B3.2|15 16.82 cM	0.999999999974748	-2.52517416698961e-11	1	0	0	115	14556
mouse chr7 F3|7 70.04 cM	mouse chr7 F3|7 70.04 cM	0.999999999974748	-2.52517416698961e-11	1	0	0	115	14556
mouse chr11 E1|11 67.43 cM	mouse chr11 E1|11 67.43 cM	0.999999999974748	-2.52517416698961e-11	1	0	0	115	14556
mouse chr19 A|19 4.12 cM	mouse chr19 A|19 4.12 cM	0.999999999974748	-2.52517416698961e-11	1	0	0	115	14556
mouse chr12 E|12 52.9 cM	mouse chr12 E|12 52.9 cM	0.999999999974748	-2.52517416698961e-11	1	0	0	115	14556
mouse chr4 B3|4 32.2 cM	mouse chr4 B3|4 32.2 cM	0.999999999974748	-2.52517416698961e-11	1	0	0	115	14556
mouse chr7 A1|7 7.66 cM	mouse chr7 A1|7 7.66 cM	0.999999999974748	-2.52517416698961e-11	1	0	0	115	14556
mouse chr19 A|19 3.62 cM	mouse chr19 A|19 3.62 cM	0.999999999974748	-2.52517416698961e-11	1	0	0	115	14556
mouse chr11 C|11 51.04 cM	mouse chr11 C|11 51.04 cM	0.999999999974748	-2.52517416698961e-11	1	0	0	115	14556
mouse chr7 F2|7 64.13 cM	mouse chr7 F2|7 64.13 cM	0.999999999974748	-2.52517416698961e-11	1	0	0	115	14556
mouse chrX A5|X 25.68 cM	mouse chrX A5|X 25.68 cM	0.999999999974748	-2.52517416698961e-11	1	0	0	115	14556
mouse chr6 A2|6 8.08 cM	mouse chr6 A2|6 8.08 cM	0.999999999974748	-2.52517416698961e-11	1	0	0	115	14556
mouse chr8 C2|8 39.02 cM	mouse chr8 C2|8 39.02 cM	0.999999999974748	-2.52517416698961e-11	1	0	0	115	14556
mouse chrX F2|X 62.43 cM	mouse chrX F2|X 62.43 cM	0.999999999974748	-2.52517416698961e-11	1	0	0	115	14556
mouse chr1 H2.2|1 71.42 cM	mouse chr1 H2.2|1 71.42 cM	0.999999999974748	-2.52517416698961e-11	1	0	0	115	14556
mouse chr16 B2|16 21.09 cM	mouse chr16 B2|16 21.09 cM	0.999999999974748	-2.52517416698961e-11	1	0	0	115	14556
mouse chr3 H2|3 69.36 cM	mouse chr3 H2|3 69.36 cM	0.999999999974748	-2.52517416698961e-11	1	0	0	115	14556
mouse chr1 H4|1 84.19 cM	mouse chr1 H4|1 84.19 cM	0.999999999974748	-2.52517416698961e-11	1	0	0	115	14556
mouse chr9 F1|9 56.79 cM	mouse chr9 F1|9 56.79 cM	0.999999999974748	-2.52517416698961e-11	1	0	0	115	14556
mouse chr7 D3|7 45.68 cM	mouse chr7 D3|7 45.68 cM	0.999999999974748	-2.52517416698961e-11	1	0	0	115	14556
mouse chr7 A2|7 8.65 cM	mouse chr7 A2|7 8.65 cM	0.999999999974748	-2.52517416698961e-11	1	0	0	115	14556
mouse chr1 C1.1|1 23.5 cM	mouse chr1 C1.1|1 23.5 cM	0.999999999974748	-2.52517416698961e-11	1	0	0	115	14556
mouse chr7 F3|7 74.36 cM	mouse chr7 F3|7 74.36 cM	0.999999999974748	-2.52517416698961e-11	1	0	0	115	14556
mouse chr6 A2|6 7.67 cM	mouse chr6 A2|6 7.67 cM	0.999999999974748	-2.52517416698961e-11	1	0	0	115	14556
mouse chr14 E5|14 66.18 cM	mouse chr14 E5|14 66.18 cM	0.999999999974748	-2.52517416698961e-11	1	0	0	115	14556
mouse chr13 A3.3|13 18.15 cM	mouse chr13 A3.3|13 18.15 cM	0.999999999974748	-2.52517416698961e-11	1	0	0	115	14556
mouse chr15 E1	mouse chr15 E1	0.999999999974748	-2.52517416698961e-11	1	0	0	115	14556
mouse chr2 B|2 20.93 cM	mouse chr2 B|2 20.93 cM	0.999999999974748	-2.52517416698961e-11	1	0	0	115	14556
mouse chr2 E5|2 60.55 cM	mouse chr2 E5|2 60.55 cM	0.999999999974748	-2.52517416698961e-11	1	0	0	115	14556
mouse chr7 F5|7 87.93 cM	mouse chr7 F5|7 87.93 cM	0.999999999974748	-2.52517416698961e-11	1	0	0	115	14556
mouse chr2 H4|2 101.86 cM	mouse chr2 H4|2 101.86 cM	0.999999999974748	-2.52517416698961e-11	1	0	0	115	14556
mouse chr3 F2.2|3 42.28 cM	mouse chr3 F2.2|3 42.28 cM	0.999999999974748	-2.52517416698961e-11	1	0	0	115	14556
mouse chr14 E5|14 64.95 cM	mouse chr14 E5|14 64.95 cM	0.999999999974748	-2.52517416698961e-11	1	0	0	115	14556
mouse chr11 E2|11 75.01 cM	mouse chr11 E2|11 75.01 cM	0.999999999974748	-2.52517416698961e-11	1	0	0	115	14556
mouse chr16 A1|16 5.67 cM	mouse chr16 A1|16 5.67 cM	0.999999999974748	-2.52517416698961e-11	1	0	0	115	14556
mouse chr12 C3|12 36.49 cM	mouse chr12 C3|12 36.49 cM	0.999999999974748	-2.52517416698961e-11	1	0	0	115	14556
mouse chr15 D1|15 29.03 cM	mouse chr15 D1|15 29.03 cM	0.999999999974748	-2.52517416698961e-11	1	0	0	115	14556
mouse chr16 C3.3|16 52.98 cM	mouse chr16 C3.3|16 52.98 cM	0.999999999974748	-2.52517416698961e-11	1	0	0	115	14556
mouse chr17 A3.3|17 14.59 cM	mouse chr17 A3.3|17 14.59 cM	0.999999999974748	-2.52517416698961e-11	1	0	0	115	14556
mouse chr1 C4|1 40.89 cM	mouse chr1 C4|1 40.89 cM	0.999999999974748	-2.52517416698961e-11	1	0	0	115	14556
mouse chr5 A3|5 11.49 cM	mouse chr5 A3|5 11.49 cM	0.999999999974748	-2.52517416698961e-11	1	0	0	115	14556
mouse chr5 B1|5 15.0 cM	mouse chr5 B1|5 15.0 cM	0.999999999974748	-2.52517416698961e-11	1	0	0	115	14556
mouse chr14 C2|14 27.86 cM	mouse chr14 C2|14 27.86 cM	0.999999999974748	-2.52517416698961e-11	1	0	0	115	14556
mouse chr18|18 E2-E3	mouse chr18|18 E2-E3	0.999999999974748	-2.52517416698961e-11	1	0	0	115	14556
mouse chr13 A5|13 21.66 cM	mouse chr13 A5|13 21.66 cM	0.999999999974748	-2.52517416698961e-11	1	0	0	115	14556
mouse chr5 B1|5 17.52 cM	mouse chr5 B1|5 17.52 cM	0.999999999974748	-2.52517416698961e-11	1	0	0	115	14556
mouse chr7 A1|7 2.76 cM	mouse chr7 A1|7 2.76 cM	0.999999999974748	-2.52517416698961e-11	1	0	0	115	14556
mouse chr14 E5|14 65.28 cM	mouse chr14 E5|14 65.28 cM	0.999999999974748	-2.52517416698961e-11	1	0	0	115	14556
mouse chr6 C1|6 32.37 cM	mouse chr6 C1|6 32.37 cM	0.999999999974748	-2.52517416698961e-11	1	0	0	115	14556
mouse chr16 B2|16 18.98 cM	mouse chr16 B2|16 18.98 cM	0.999999999974748	-2.52517416698961e-11	1	0	0	115	14556
mouse chr2 B|2 21.29 cM	mouse chr2 B|2 21.29 cM	0.999999999974748	-2.52517416698961e-11	1	0	0	115	14556
mouse chr14 A3|14 16.8 cM	mouse chr14 A3|14 16.8 cM	0.999999999974748	-2.52517416698961e-11	1	0	0	115	14556
mouse chr7 B3|7 29.6 cM	mouse chr7 B3|7 29.6 cM	0.999999999974748	-2.52517416698961e-11	1	0	0	115	14556
mouse chr17 A3.3|17 13.6 cM	mouse chr17 A3.3|17 13.6 cM	0.999999999974748	-2.52517416698961e-11	1	0	0	115	14556
mouse chr2 H3-H4|2 97.26 cM	mouse chr2 H3-H4|2 97.26 cM	0.999999999974748	-2.52517416698961e-11	1	0	0	115	14556
mouse chr2 C1.1|2 28.38 cM	mouse chr2 C1.1|2 28.38 cM	0.999999999974748	-2.52517416698961e-11	1	0	0	115	14556
mouse chr9 E3.3|9 51.54 cM	mouse chr9 E3.3|9 51.54 cM	0.999999999974748	-2.52517416698961e-11	1	0	0	115	14556
mouse chr2 H3|2 89.91 cM	mouse chr2 H3|2 89.91 cM	0.999999999974748	-2.52517416698961e-11	1	0	0	115	14556
mouse chr7 F3|7 69.35 cM	mouse chr7 F3|7 69.35 cM	0.999999999974748	-2.52517416698961e-11	1	0	0	115	14556
mouse chrX F5|X 77.66 cM	mouse chrX F5|X 77.66 cM	0.999999999974748	-2.52517416698961e-11	1	0	0	115	14556
mouse chr3|3 F2.1-F2.2	mouse chr3|3 F2.1-F2.2	0.999999999974748	-2.52517416698961e-11	1	0	0	115	14556
mouse chr15 F2|15	mouse chr15 F2|15	0.999999999974748	-2.52517416698961e-11	1	0	0	115	14556
mouse chr3 F2.2|3 46.46 cM	mouse chr3 F2.2|3 46.46 cM	0.999999999974748	-2.52517416698961e-11	1	0	0	115	14556
mouse chr8 A3|8 20.69 cM	mouse chr8 A3|8 20.69 cM	0.999999999974748	-2.52517416698961e-11	1	0	0	115	14556
mouse chr10 B4|10 32.43 cM	mouse chr10 B4|10 32.43 cM	0.999999999974748	-2.52517416698961e-11	1	0	0	115	14556
mouse chr16 A3|16 10.46 cM	mouse chr16 A3|16 10.46 cM	0.999999999974748	-2.52517416698961e-11	1	0	0	115	14556
mouse chr7 F1|7 59.31 cM	mouse chr7 F1|7 59.31 cM	0.999999999974748	-2.52517416698961e-11	1	0	0	115	14556
mouse chr5|5 C3.2-C3.3	mouse chr5|5 C3.2-C3.3	0.999999999974748	-2.52517416698961e-11	1	0	0	115	14556
mouse chr17 B1|17 18.61 cM	mouse chr17 B1|17 18.61 cM	0.999999999974748	-2.52517416698961e-11	1	0	0	115	14556
mouse chr1 D|1 47.34 cM	mouse chr1 D|1 47.34 cM	0.999999999974748	-2.52517416698961e-11	1	0	0	115	14556
mouse chr15 E1|15 37.36 cM	mouse chr15 E1|15 37.36 cM	0.999999999974748	-2.52517416698961e-11	1	0	0	115	14556
mouse chr12 D2|12 40.49 cM	mouse chr12 D2|12 40.49 cM	0.999999999974748	-2.52517416698961e-11	1	0	0	115	14556
mouse chr4 D2.2|4 57.27 cM	mouse chr4 D2.2|4 57.27 cM	0.999999999974748	-2.52517416698961e-11	1	0	0	115	14556
mouse chr17 B2|17 19.55 cM	mouse chr17 B2|17 19.55 cM	0.999999999974748	-2.52517416698961e-11	1	0	0	115	14556
mouse chr3 F2.3|3 46.53 cM	mouse chr3 F2.3|3 46.53 cM	0.999999999974748	-2.52517416698961e-11	1	0	0	115	14556
mouse chr2 E2|2	mouse chr2 E2|2	0.999999999974748	-2.52517416698961e-11	1	0	0	115	14556
mouse chr9 C|9 34.6 cM	mouse chr9 C|9 34.6 cM	0.999999999974748	-2.52517416698961e-11	1	0	0	115	14556
mouse chr13 A3.3|13 14.03 cM	mouse chr13 A3.3|13 14.03 cM	0.999999999974748	-2.52517416698961e-11	1	0	0	115	14556
mouse chr15 B3.1|15 14.94 cM	mouse chr15 B3.1|15 14.94 cM	0.999999999974748	-2.52517416698961e-11	1	0	0	115	14556
mouse chr16 B3|16 23.06 cM	mouse chr16 B3|16 23.06 cM	0.999999999974748	-2.52517416698961e-11	1	0	0	115	14556
mouse chr11 E2|11 84.56 cM	mouse chr11 E2|11 84.56 cM	0.999999999974748	-2.52517416698961e-11	1	0	0	115	14556
mouse chr5 A3|5 10.94 cM	mouse chr5 A3|5 10.94 cM	0.999999999974748	-2.52517416698961e-11	1	0	0	115	14556
mouse chr13 D1|13 51.96 cM	mouse chr13 D1|13 51.96 cM	0.999999999974748	-2.52517416698961e-11	1	0	0	115	14556
mouse chr13 A3.3|13 13.81 cM	mouse chr13 A3.3|13 13.81 cM	0.999999999974748	-2.52517416698961e-11	1	0	0	115	14556
mouse chr8 C3|8 41.28 cM	mouse chr8 C3|8 41.28 cM	0.999999999974748	-2.52517416698961e-11	1	0	0	115	14556
mouse chr13 51.93 cM|13 D1	mouse chr13 51.93 cM|13 D1	0.999999999974748	-2.52517416698961e-11	1	0	0	115	14556
mouse chr5 F|5 56.06 cM	mouse chr5 F|5 56.06 cM	0.999999999974748	-2.52517416698961e-11	1	0	0	115	14556
mouse chr12 E|12 51.66 cM	mouse chr12 E|12 51.66 cM	0.999999999974748	-2.52517416698961e-11	1	0	0	115	14556
mouse chr11 E2|11 84.27 cM	mouse chr11 E2|11 84.27 cM	0.999999999974748	-2.52517416698961e-11	1	0	0	115	14556
mouse chr8 B2|8 29.85 cM	mouse chr8 B2|8 29.85 cM	0.999999999974748	-2.52517416698961e-11	1	0	0	115	14556
mouse chr13 A1|13 4.64 cM	mouse chr13 A1|13 4.64 cM	0.999999999974748	-2.52517416698961e-11	1	0	0	115	14556
mouse chr8 E1|8 65.97 cM	mouse chr8 E1|8 65.97 cM	0.999999999974748	-2.52517416698961e-11	1	0	0	115	14556
mouse chr6 F2|6 58.35 cM	mouse chr6 F2|6 58.35 cM	0.999999999974748	-2.52517416698961e-11	1	0	0	115	14556
mouse chr17 A3.3|17 12.69 cM	mouse chr17 A3.3|17 12.69 cM	0.999999999974748	-2.52517416698961e-11	1	0	0	115	14556
mouse chr6 C1|6 32.21 cM	mouse chr6 C1|6 32.21 cM	0.999999999974748	-2.52517416698961e-11	1	0	0	115	14556
mouse chr11 E2|11 79.12 cM	mouse chr11 E2|11 79.12 cM	0.999999999974748	-2.52517416698961e-11	1	0	0	115	14556
mouse chr13 A3.1|13 10.77 cM	mouse chr13 A3.1|13 10.77 cM	0.999999999974748	-2.52517416698961e-11	1	0	0	115	14556
mouse chr15 F1|15 56.48 cM	mouse chr15 F1|15 56.48 cM	0.999999999974748	-2.52517416698961e-11	1	0	0	115	14556
mouse chr14 C1|14 24.32 cM	mouse chr14 C1|14 24.32 cM	0.999999999974748	-2.52517416698961e-11	1	0	0	115	14556
mouse chr1 C1.1|1	mouse chr1 C1.1|1	0.999999999974748	-2.52517416698961e-11	1	0	0	115	14556
mouse chr8 C2|8 40.95 cM	mouse chr8 C2|8 40.95 cM	0.999999999974748	-2.52517416698961e-11	1	0	0	115	14556
mouse chr5 B3|5 19.18 cM	mouse chr5 B3|5 19.18 cM	0.999999999974748	-2.52517416698961e-11	1	0	0	115	14556
mouse chr15 D3|15 35.48 cM	mouse chr15 D3|15 35.48 cM	0.999999999974748	-2.52517416698961e-11	1	0	0	115	14556
mouse chr8 E1|8 57.76 cM	mouse chr8 E1|8 57.76 cM	0.999999999974748	-2.52517416698961e-11	1	0	0	115	14556
mouse chr15 A1|15 4.16 cM	mouse chr15 A1|15 4.16 cM	0.999999999974748	-2.52517416698961e-11	1	0	0	115	14556
mouse chr6 A3.1|6 11.65 cM	mouse chr6 A3.1|6 11.65 cM	0.999999999974748	-2.52517416698961e-11	1	0	0	115	14556
mouse chr1 H4|1 84.46 cM	mouse chr1 H4|1 84.46 cM	0.999999999974748	-2.52517416698961e-11	1	0	0	115	14556
mouse chr7 A3|7 9.92 cM	mouse chr7 A3|7 9.92 cM	0.999999999974748	-2.52517416698961e-11	1	0	0	115	14556
mouse chr14 E4|14 61.6 cM	mouse chr14 E4|14 61.6 cM	0.999999999974748	-2.52517416698961e-11	1	0	0	115	14556
mouse chr18 B1|18 18.18 cM	mouse chr18 B1|18 18.18 cM	0.999999999974748	-2.52517416698961e-11	1	0	0	115	14556
mouse chrX C3|X 41.56 cM	mouse chrX C3|X 41.56 cM	0.999999999974748	-2.52517416698961e-11	1	0	0	115	14556
mouse chr2 A3|2 17.57 cM	mouse chr2 A3|2 17.57 cM	0.999999999974748	-2.52517416698961e-11	1	0	0	115	14556
mouse chr4 C6|4 48.61 cM	mouse chr4 C6|4 48.61 cM	0.999999999974748	-2.52517416698961e-11	1	0	0	115	14556
mouse chr11 79.82 cM|11 E2	mouse chr11 79.82 cM|11 E2	0.999999999974748	-2.52517416698961e-11	1	0	0	115	14556
mouse chr9 B|9 32.02 cM	mouse chr9 B|9 32.02 cM	0.999999999974748	-2.52517416698961e-11	1	0	0	115	14556
mouse chr3 H3|3 77.05 cM	mouse chr3 H3|3 77.05 cM	0.999999999974748	-2.52517416698961e-11	1	0	0	115	14556
mouse chr2 F1|2 61.23 cM	mouse chr2 F1|2 61.23 cM	0.999999999974748	-2.52517416698961e-11	1	0	0	115	14556
mouse chr1 H3|1 79.36 cM	mouse chr1 H3|1 79.36 cM	0.999999999974748	-2.52517416698961e-11	1	0	0	115	14556
mouse chr5 A1|5 2.04 cM	mouse chr5 A1|5 2.04 cM	0.999999999974748	-2.52517416698961e-11	1	0	0	115	14556
mouse chr9 B|9 33.89 cM	mouse chr9 B|9 33.89 cM	0.999999999974748	-2.52517416698961e-11	1	0	0	115	14556
mouse chr7 F3|7 69.43 cM	mouse chr7 F3|7 69.43 cM	0.999999999974748	-2.52517416698961e-11	1	0	0	115	14556
mouse chr8 B3.1|8 30.91 cM	mouse chr8 B3.1|8 30.91 cM	0.999999999974748	-2.52517416698961e-11	1	0	0	115	14556
mouse chr9|9 A3-A4	mouse chr9|9 A3-A4	0.999999999974748	-2.52517416698961e-11	1	0	0	115	14556
mouse chr2 A1|2 8.59 cM	mouse chr2 A1|2 8.59 cM	0.999999999974748	-2.52517416698961e-11	1	0	0	115	14556
mouse chr3 F2.1|3 40.51 cM	mouse chr3 F2.1|3 40.51 cM	0.999999999974748	-2.52517416698961e-11	1	0	0	115	14556
mouse chr13 B1|13 28.83 cM	mouse chr13 B1|13 28.83 cM	0.999999999974748	-2.52517416698961e-11	1	0	0	115	14556
mouse chr8 C3|8 42.16 cM	mouse chr8 C3|8 42.16 cM	0.999999999974748	-2.52517416698961e-11	1	0	0	115	14556
mouse chr17 D|17 29.5 cM	mouse chr17 D|17 29.5 cM	0.999999999974748	-2.52517416698961e-11	1	0	0	115	14556
mouse chr10 A1|10 2.03 cM	mouse chr10 A1|10 2.03 cM	0.999999999974748	-2.52517416698961e-11	1	0	0	115	14556
mouse chr11 B4|11 43.92 cM	mouse chr11 B4|11 43.92 cM	0.999999999974748	-2.52517416698961e-11	1	0	0	115	14556
mouse chr1 H2.3|1 73.61 cM	mouse chr1 H2.3|1 73.61 cM	0.999999999974748	-2.52517416698961e-11	1	0	0	115	14556
mouse chr1 B|1 13.22 cM	mouse chr1 B|1 13.22 cM	0.999999999974748	-2.52517416698961e-11	1	0	0	115	14556
mouse chr11 C|11 52.08 cM	mouse chr11 C|11 52.08 cM	0.999999999974748	-2.52517416698961e-11	1	0	0	115	14556
mouse chr9 A4|9 13.73 cM	mouse chr9 A4|9 13.73 cM	0.999999999974748	-2.52517416698961e-11	1	0	0	115	14556
mouse chr15 D3|15 35.75 cM	mouse chr15 D3|15 35.75 cM	0.999999999974748	-2.52517416698961e-11	1	0	0	115	14556
mouse chr5 G2|5 77.74 cM	mouse chr5 G2|5 77.74 cM	0.999999999974748	-2.52517416698961e-11	1	0	0	115	14556
mouse chrX|X A7.1-A7.2	mouse chrX|X A7.1-A7.2	0.999999999974748	-2.52517416698961e-11	1	0	0	115	14556
mouse chr1 C1.3|1 28.96 cM	mouse chr1 C1.3|1 28.96 cM	0.999999999974748	-2.52517416698961e-11	1	0	0	115	14556
mouse chr16 A3|16 11.65 cM	mouse chr16 A3|16 11.65 cM	0.999999999974748	-2.52517416698961e-11	1	0	0	115	14556
mouse chr11 B1.3|11 31.78 cM	mouse chr11 B1.3|11 31.78 cM	0.999999999974748	-2.52517416698961e-11	1	0	0	115	14556
mouse chr11 B1.1|11 25.81 cM	mouse chr11 B1.1|11 25.81 cM	0.999999999974748	-2.52517416698961e-11	1	0	0	115	14556
mouse chr9 E3.1|9 47.31 cM	mouse chr9 E3.1|9 47.31 cM	0.999999999974748	-2.52517416698961e-11	1	0	0	115	14556
mouse chr15 F1|15 54.69 cM	mouse chr15 F1|15 54.69 cM	0.999999999974748	-2.52517416698961e-11	1	0	0	115	14556
mouse chr10 B5.3|10 36.83 cM	mouse chr10 B5.3|10 36.83 cM	0.999999999974748	-2.52517416698961e-11	1	0	0	115	14556
mouse chr6 E3|6 52.85 cM	mouse chr6 E3|6 52.85 cM	0.999999999974748	-2.52517416698961e-11	1	0	0	115	14556
mouse chr19 C3|19 36.71 cM	mouse chr19 C3|19 36.71 cM	0.999999999974748	-2.52517416698961e-11	1	0	0	115	14556
mouse chrX A4|X	mouse chrX A4|X	0.999999999974748	-2.52517416698961e-11	1	0	0	115	14556
mouse chr13 A5|13 27.41 cM	mouse chr13 A5|13 27.41 cM	0.999999999974748	-2.52517416698961e-11	1	0	0	115	14556
mouse chr10 B3|10 26.64 cM	mouse chr10 B3|10 26.64 cM	0.999999999974748	-2.52517416698961e-11	1	0	0	115	14556
mouse chr5|5 G1.3-G2	mouse chr5|5 G1.3-G2	0.999999999974748	-2.52517416698961e-11	1	0	0	115	14556
mouse chr17 A1|17 3.67 cM	mouse chr17 A1|17 3.67 cM	0.999999999974748	-2.52517416698961e-11	1	0	0	115	14556
mouse chr1 H4|1 83.16 cM	mouse chr1 H4|1 83.16 cM	0.999999999974748	-2.52517416698961e-11	1	0	0	115	14556
mouse chr13 A4|13 20.82 cM	mouse chr13 A4|13 20.82 cM	0.999999999974748	-2.52517416698961e-11	1	0	0	115	14556
mouse chr9 F1|9 58.69 cM	mouse chr9 F1|9 58.69 cM	0.999999999974748	-2.52517416698961e-11	1	0	0	115	14556
mouse chr1 H3|1 79.59 cM	mouse chr1 H3|1 79.59 cM	0.999999999974748	-2.52517416698961e-11	1	0	0	115	14556
mouse chr13 D2.3|13	mouse chr13 D2.3|13	0.999999999974748	-2.52517416698961e-11	1	0	0	115	14556
mouse chr10 D3|10 74.35 cM	mouse chr10 D3|10 74.35 cM	0.999999999974748	-2.52517416698961e-11	1	0	0	115	14556
mouse chr15 A1|15 3.82 cM	mouse chr15 A1|15 3.82 cM	0.999999999974748	-2.52517416698961e-11	1	0	0	115	14556
mouse chr18 B3|18 20.74 cM	mouse chr18 B3|18 20.74 cM	0.999999999974748	-2.52517416698961e-11	1	0	0	115	14556
mouse chr8 B1.1|8 26.22 cM	mouse chr8 B1.1|8 26.22 cM	0.999999999974748	-2.52517416698961e-11	1	0	0	115	14556
mouse chr12 A3|12 14.81 cM	mouse chr12 A3|12 14.81 cM	0.999999999974748	-2.52517416698961e-11	1	0	0	115	14556
mouse chr7 A1|7 3.87 cM	mouse chr7 A1|7 3.87 cM	0.999999999974748	-2.52517416698961e-11	1	0	0	115	14556
mouse chr17 B1|17 18.77 cM	mouse chr17 B1|17 18.77 cM	0.999999999974748	-2.52517416698961e-11	1	0	0	115	14556
mouse chr14 A3|14 11.17 cM	mouse chr14 A3|14 11.17 cM	0.999999999974748	-2.52517416698961e-11	1	0	0	115	14556
mouse chr8 C2|8 39.97 cM	mouse chr8 C2|8 39.97 cM	0.999999999974748	-2.52517416698961e-11	1	0	0	115	14556
mouse chr14 B|14 18.82 cM	mouse chr14 B|14 18.82 cM	0.999999999974748	-2.52517416698961e-11	1	0	0	115	14556
mouse chr12 D2|12 39.7 cM	mouse chr12 D2|12 39.7 cM	0.999999999974748	-2.52517416698961e-11	1	0	0	115	14556
mouse chr9 A5.3|9	mouse chr9 A5.3|9	0.999999999974748	-2.52517416698961e-11	1	0	0	115	14556
mouse chr2 F1|2 62.97 cM	mouse chr2 F1|2 62.97 cM	0.999999999974748	-2.52517416698961e-11	1	0	0	115	14556
mouse chr9 C|9 34.55 cM	mouse chr9 C|9 34.55 cM	0.999999999974748	-2.52517416698961e-11	1	0	0	115	14556
mouse chr9 70.21 cM|9 F3	mouse chr9 70.21 cM|9 F3	0.999999999974748	-2.52517416698961e-11	1	0	0	115	14556
mouse chr10 D2|10 67.94 cM	mouse chr10 D2|10 67.94 cM	0.999999999974748	-2.52517416698961e-11	1	0	0	115	14556
mouse chr16 C4|16 57.46 cM	mouse chr16 C4|16 57.46 cM	0.999999999974748	-2.52517416698961e-11	1	0	0	115	14556
mouse chrX D|X 45.25 cM	mouse chrX D|X 45.25 cM	0.999999999974748	-2.52517416698961e-11	1	0	0	115	14556
mouse chr1 H6	mouse chr1 H6	0.999999999974748	-2.52517416698961e-11	1	0	0	115	14556
mouse chr6 G2|6 74.66 cM	mouse chr6 G2|6 74.66 cM	0.999999999974748	-2.52517416698961e-11	1	0	0	115	14556
mouse chr17 E4|17 55.02 cM	mouse chr17 E4|17 55.02 cM	0.999999999974748	-2.52517416698961e-11	1	0	0	115	14556
mouse chr4 33.97 cM|4 C1	mouse chr4 33.97 cM|4 C1	0.999999999974748	-2.52517416698961e-11	1	0	0	115	14556
mouse chr6 F1|6 56.78 cM	mouse chr6 F1|6 56.78 cM	0.999999999974748	-2.52517416698961e-11	1	0	0	115	14556
mouse chr7 B3|7 30.1 cM	mouse chr7 B3|7 30.1 cM	0.999999999974748	-2.52517416698961e-11	1	0	0	115	14556
mouse chr19 C2|19 32.28 cM	mouse chr19 C2|19 32.28 cM	0.999999999974748	-2.52517416698961e-11	1	0	0	115	14556
mouse chr15 A1|15 5.23 cM	mouse chr15 A1|15 5.23 cM	0.999999999974748	-2.52517416698961e-11	1	0	0	115	14556
mouse chrX A7.1|X 34.83 cM	mouse chrX A7.1|X 34.83 cM	0.999999999974748	-2.52517416698961e-11	1	0	0	115	14556
mouse chr11 A4-A5|11 21.96 cM	mouse chr11 A4-A5|11 21.96 cM	0.999999999974748	-2.52517416698961e-11	1	0	0	115	14556
mouse chr8 D1|8	mouse chr8 D1|8	0.999999999974748	-2.52517416698961e-11	1	0	0	115	14556
mouse chr19 D1|19 45.05 cM	mouse chr19 D1|19 45.05 cM	0.999999999974748	-2.52517416698961e-11	1	0	0	115	14556
mouse chr6 A2|6 8.1 cM	mouse chr6 A2|6 8.1 cM	0.999999999974748	-2.52517416698961e-11	1	0	0	115	14556
mouse chr2 H1|2 78.2 cM	mouse chr2 H1|2 78.2 cM	0.999999999974748	-2.52517416698961e-11	1	0	0	115	14556
mouse chr4 D2.3|4 66.01 cM	mouse chr4 D2.3|4 66.01 cM	0.999999999974748	-2.52517416698961e-11	1	0	0	115	14556
mouse chr10 B1-B2|10	mouse chr10 B1-B2|10	0.999999999974748	-2.52517416698961e-11	1	0	0	115	14556
mouse chrX F1|X 57.37 cM	mouse chrX F1|X 57.37 cM	0.999999999974748	-2.52517416698961e-11	1	0	0	115	14556
mouse chr15 A2|15 8.25 cM	mouse chr15 A2|15 8.25 cM	0.999999999974748	-2.52517416698961e-11	1	0	0	115	14556
mouse chr4 A3|4 10.42 cM	mouse chr4 A3|4 10.42 cM	0.999999999974748	-2.52517416698961e-11	1	0	0	115	14556
mouse chr15 E3|15 44.84 cM	mouse chr15 E3|15 44.84 cM	0.999999999974748	-2.52517416698961e-11	1	0	0	115	14556
mouse chr17 B1|17 18.4 cM	mouse chr17 B1|17 18.4 cM	0.999999999974748	-2.52517416698961e-11	1	0	0	115	14556
mouse chr2 E5|2 60.65 cM	mouse chr2 E5|2 60.65 cM	0.999999999974748	-2.52517416698961e-11	1	0	0	115	14556
mouse chr2 F1|2 61.16 cM	mouse chr2 F1|2 61.16 cM	0.999999999974748	-2.52517416698961e-11	1	0	0	115	14556
mouse chr13 A4|13 20.72 cM	mouse chr13 A4|13 20.72 cM	0.999999999974748	-2.52517416698961e-11	1	0	0	115	14556
mouse chr2 B|2 21.71 cM	mouse chr2 B|2 21.71 cM	0.999999999974748	-2.52517416698961e-11	1	0	0	115	14556
mouse chr12 A1.1|12 1.88 cM	mouse chr12 A1.1|12 1.88 cM	0.999999999974748	-2.52517416698961e-11	1	0	0	115	14556
mouse chr15 F1|15 56.36 cM	mouse chr15 F1|15 56.36 cM	0.999999999974748	-2.52517416698961e-11	1	0	0	115	14556
mouse chr4 A5|4 22.08 cM	mouse chr4 A5|4 22.08 cM	0.999999999974748	-2.52517416698961e-11	1	0	0	115	14556
mouse chr1 G3|1 65.05 cM	mouse chr1 G3|1 65.05 cM	0.999999999974748	-2.52517416698961e-11	1	0	0	115	14556
mouse chr8 D3|8 53.05 cM	mouse chr8 D3|8 53.05 cM	0.999999999974748	-2.52517416698961e-11	1	0	0	115	14556
mouse chr4 E2|4 86.01 cM	mouse chr4 E2|4 86.01 cM	0.999999999974748	-2.52517416698961e-11	1	0	0	115	14556
mouse chr8 A1.1|8 6.29 cM	mouse chr8 A1.1|8 6.29 cM	0.999999999974748	-2.52517416698961e-11	1	0	0	115	14556
mouse chr5 E4-E5|5 48.95 cM	mouse chr5 E4-E5|5 48.95 cM	0.999999999974748	-2.52517416698961e-11	1	0	0	115	14556
mouse chr8 A1.1|8 5.35 cM	mouse chr8 A1.1|8 5.35 cM	0.999999999974748	-2.52517416698961e-11	1	0	0	115	14556
mouse chr4 E2|4 78.89 cM	mouse chr4 E2|4 78.89 cM	0.999999999974748	-2.52517416698961e-11	1	0	0	115	14556
mouse chr4 D2.2|4 57.86 cM	mouse chr4 D2.2|4 57.86 cM	0.999999999974748	-2.52517416698961e-11	1	0	0	115	14556
mouse chr7 D2|7	mouse chr7 D2|7	0.999999999974748	-2.52517416698961e-11	1	0	0	115	14556
mouse chr3 A3|3 11.15 cM	mouse chr3 A3|3 11.15 cM	0.999999999974748	-2.52517416698961e-11	1	0	0	115	14556
mouse chr10 C3|10 50.32 cM	mouse chr10 C3|10 50.32 cM	0.999999999974748	-2.52517416698961e-11	1	0	0	115	14556
mouse chr11 B3|11 42.9 cM	mouse chr11 B3|11 42.9 cM	0.999999999974748	-2.52517416698961e-11	1	0	0	115	14556
mouse chr2 C3|2 43.68 cM	mouse chr2 C3|2 43.68 cM	0.999999999974748	-2.52517416698961e-11	1	0	0	115	14556
mouse chr11 B1.3|11 32.07 cM	mouse chr11 B1.3|11 32.07 cM	0.999999999974748	-2.52517416698961e-11	1	0	0	115	14556
mouse chr11 C|11 51.31 cM	mouse chr11 C|11 51.31 cM	0.999999999974748	-2.52517416698961e-11	1	0	0	115	14556
mouse chr7 A1|7 2.0 cM	mouse chr7 A1|7 2.0 cM	0.999999999974748	-2.52517416698961e-11	1	0	0	115	14556
mouse chr6 E3|6 53.2 cM	mouse chr6 E3|6 53.2 cM	0.999999999974748	-2.52517416698961e-11	1	0	0	115	14556
mouse chr10 B4|10 32.25 cM	mouse chr10 B4|10 32.25 cM	0.999999999974748	-2.52517416698961e-11	1	0	0	115	14556
mouse chr5 B1|5 16.68 cM	mouse chr5 B1|5 16.68 cM	0.999999999974748	-2.52517416698961e-11	1	0	0	115	14556
mouse chr3 H3|3 78.76 cM	mouse chr3 H3|3 78.76 cM	0.999999999974748	-2.52517416698961e-11	1	0	0	115	14556
mouse chr2 A1|2 7.81 cM	mouse chr2 A1|2 7.81 cM	0.999999999974748	-2.52517416698961e-11	1	0	0	115	14556
mouse chr3 E3|3	mouse chr3 E3|3	0.999999999974748	-2.52517416698961e-11	1	0	0	115	14556
mouse chr5 A3|5 8.11 cM	mouse chr5 A3|5 8.11 cM	0.999999999974748	-2.52517416698961e-11	1	0	0	115	14556
mouse chr7 A1|7 7.82 cM	mouse chr7 A1|7 7.82 cM	0.999999999974748	-2.52517416698961e-11	1	0	0	115	14556
mouse chr15 F1|15 53.96 cM	mouse chr15 F1|15 53.96 cM	0.999999999974748	-2.52517416698961e-11	1	0	0	115	14556
mouse chr11 B2|11	mouse chr11 B2|11	0.999999999974748	-2.52517416698961e-11	1	0	0	115	14556
mouse chrX A1.1|X 3.64 cM	mouse chrX A1.1|X 3.64 cM	0.999999999974748	-2.52517416698961e-11	1	0	0	115	14556
mouse chr15 D1|15 22.14 cM	mouse chr15 D1|15 22.14 cM	0.999999999974748	-2.52517416698961e-11	1	0	0	115	14556
mouse chr13 A3.3|13 20.25 cM	mouse chr13 A3.3|13 20.25 cM	0.999999999974748	-2.52517416698961e-11	1	0	0	115	14556
mouse chr16 B4|16 28.67 cM	mouse chr16 B4|16 28.67 cM	0.999999999974748	-2.52517416698961e-11	1	0	0	115	14556
mouse chr8 D3|8 57.22 cM	mouse chr8 D3|8 57.22 cM	0.999999999974748	-2.52517416698961e-11	1	0	0	115	14556
mouse chr15 D1|15 21.96 cM	mouse chr15 D1|15 21.96 cM	0.999999999974748	-2.52517416698961e-11	1	0	0	115	14556
mouse chr6 B3|6 24.84 cM	mouse chr6 B3|6 24.84 cM	0.999999999974748	-2.52517416698961e-11	1	0	0	115	14556
mouse chr2 H4|2 97.89 cM	mouse chr2 H4|2 97.89 cM	0.999999999974748	-2.52517416698961e-11	1	0	0	115	14556
mouse chr10 B4|10 32.48 cM	mouse chr10 B4|10 32.48 cM	0.999999999974748	-2.52517416698961e-11	1	0	0	115	14556
mouse chr12 C1|12 25.61 cM	mouse chr12 C1|12 25.61 cM	0.999999999974748	-2.52517416698961e-11	1	0	0	115	14556
mouse chr9 F4|9 74.08 cM	mouse chr9 F4|9 74.08 cM	0.999999999974748	-2.52517416698961e-11	1	0	0	115	14556
mouse chrX E1|X 49.13 cM	mouse chrX E1|X 49.13 cM	0.999999999974748	-2.52517416698961e-11	1	0	0	115	14556
mouse chr5 C1|5 29.69 cM	mouse chr5 C1|5 29.69 cM	0.999999999974748	-2.52517416698961e-11	1	0	0	115	14556
mouse chr8 E1|8 62.61 cM	mouse chr8 E1|8 62.61 cM	0.999999999974748	-2.52517416698961e-11	1	0	0	115	14556
mouse chr4 A5|4 14.27 cM	mouse chr4 A5|4 14.27 cM	0.999999999974748	-2.52517416698961e-11	1	0	0	115	14556
mouse chr1 B|1 15.41 cM	mouse chr1 B|1 15.41 cM	0.999999999974748	-2.52517416698961e-11	1	0	0	115	14556
mouse chr15 D3|15 35.99 cM	mouse chr15 D3|15 35.99 cM	0.999999999974748	-2.52517416698961e-11	1	0	0	115	14556
mouse chr13 D1|13 53.92 cM	mouse chr13 D1|13 53.92 cM	0.999999999974748	-2.52517416698961e-11	1	0	0	115	14556
mouse chr19 A|19 5.5 cM	mouse chr19 A|19 5.5 cM	0.999999999974748	-2.52517416698961e-11	1	0	0	115	14556
mouse chr7 E3|7 57.26 cM	mouse chr7 E3|7 57.26 cM	0.999999999974748	-2.52517416698961e-11	1	0	0	115	14556
mouse chr10 B4|10 32.51 cM	mouse chr10 B4|10 32.51 cM	0.999999999974748	-2.52517416698961e-11	1	0	0	115	14556
mouse chr2 H3|2 95.54 cM	mouse chr2 H3|2 95.54 cM	0.999999999974748	-2.52517416698961e-11	1	0	0	115	14556
mouse chr10 B2|10 22.88 cM	mouse chr10 B2|10 22.88 cM	0.999999999974748	-2.52517416698961e-11	1	0	0	115	14556
mouse chrX F2|X 65.49 cM	mouse chrX F2|X 65.49 cM	0.999999999974748	-2.52517416698961e-11	1	0	0	115	14556
mouse chr2 E4-E5|2 58.28 cM	mouse chr2 E4-E5|2 58.28 cM	0.999999999974748	-2.52517416698961e-11	1	0	0	115	14556
mouse chrX 38.26 cM|X A7.3	mouse chrX 38.26 cM|X A7.3	0.999999999974748	-2.52517416698961e-11	1	0	0	115	14556
mouse chrX A1.1|X 4.22 cM	mouse chrX A1.1|X 4.22 cM	0.999999999974748	-2.52517416698961e-11	1	0	0	115	14556
mouse chr15 E2|15	mouse chr15 E2|15	0.999999999974748	-2.52517416698961e-11	1	0	0	115	14556
mouse chr7 D2|7 44.9 cM	mouse chr7 D2|7 44.9 cM	0.999999999974748	-2.52517416698961e-11	1	0	0	115	14556
mouse chr11 D|11 64.48 cM	mouse chr11 D|11 64.48 cM	0.999999999974748	-2.52517416698961e-11	1	0	0	115	14556
mouse chr7|7 D1-D2	mouse chr7|7 D1-D2	0.999999999974748	-2.52517416698961e-11	1	0	0	115	14556
mouse chr7 F2|7 64.45 cM	mouse chr7 F2|7 64.45 cM	0.999999999974748	-2.52517416698961e-11	1	0	0	115	14556
mouse chr9 C|9 37.45 cM	mouse chr9 C|9 37.45 cM	0.999999999974748	-2.52517416698961e-11	1	0	0	115	14556
mouse chr17 B1|17 18.57 cM	mouse chr17 B1|17 18.57 cM	0.999999999974748	-2.52517416698961e-11	1	0	0	115	14556
mouse chrX A7.3|X 37.43 cM	mouse chrX A7.3|X 37.43 cM	0.999999999974748	-2.52517416698961e-11	1	0	0	115	14556
mouse chr14 D1	mouse chr14 D1	0.999999999974748	-2.52517416698961e-11	1	0	0	115	14556
mouse chr1 F|1 62.53 cM	mouse chr1 F|1 62.53 cM	0.999999999974748	-2.52517416698961e-11	1	0	0	115	14556
mouse chr11 B5|11 47.62 cM	mouse chr11 B5|11 47.62 cM	0.999999999974748	-2.52517416698961e-11	1	0	0	115	14556
mouse chr6 D3|6 47.52 cM	mouse chr6 D3|6 47.52 cM	0.999999999974748	-2.52517416698961e-11	1	0	0	115	14556
mouse chr10 D2|10 64.96 cM	mouse chr10 D2|10 64.96 cM	0.999999999974748	-2.52517416698961e-11	1	0	0	115	14556
mouse chr8 C1|8 37.95 cM	mouse chr8 C1|8 37.95 cM	0.999999999974748	-2.52517416698961e-11	1	0	0	115	14556
mouse chr7 E3|7 57.9 cM	mouse chr7 E3|7 57.9 cM	0.999999999974748	-2.52517416698961e-11	1	0	0	115	14556
mouse chr4 D2.2|4 62.12 cM	mouse chr4 D2.2|4 62.12 cM	0.999999999974748	-2.52517416698961e-11	1	0	0	115	14556
mouse chr6 C1|6 29.77 cM	mouse chr6 C1|6 29.77 cM	0.999999999974748	-2.52517416698961e-11	1	0	0	115	14556
mouse chrX C3|X 41.05 cM	mouse chrX C3|X 41.05 cM	0.999999999974748	-2.52517416698961e-11	1	0	0	115	14556
mouse chr7 A3|7 15.83 cM	mouse chr7 A3|7 15.83 cM	0.999999999974748	-2.52517416698961e-11	1	0	0	115	14556
mouse chr4 A5|4	mouse chr4 A5|4	0.999999999974748	-2.52517416698961e-11	1	0	0	115	14556
mouse chr16 C2|16 40.19 cM	mouse chr16 C2|16 40.19 cM	0.999999999974748	-2.52517416698961e-11	1	0	0	115	14556
mouse chr6 A1|6 2.06 cM	mouse chr6 A1|6 2.06 cM	0.999999999974748	-2.52517416698961e-11	1	0	0	115	14556
mouse chr1 C3|1 36.5 cM	mouse chr1 C3|1 36.5 cM	0.999999999974748	-2.52517416698961e-11	1	0	0	115	14556
mouse chr17 B1|17 17.39 cM	mouse chr17 B1|17 17.39 cM	0.999999999974748	-2.52517416698961e-11	1	0	0	115	14556
mouse chrX A1.1|X 3.45 cM	mouse chrX A1.1|X 3.45 cM	0.999999999974748	-2.52517416698961e-11	1	0	0	115	14556
mouse chr6 A3.3|6 12.47 cM	mouse chr6 A3.3|6 12.47 cM	0.999999999974748	-2.52517416698961e-11	1	0	0	115	14556
mouse chr12 E|12 54.83 cM	mouse chr12 E|12 54.83 cM	0.999999999974748	-2.52517416698961e-11	1	0	0	115	14556
mouse chr14 B|14 19.1 cM	mouse chr14 B|14 19.1 cM	0.999999999974748	-2.52517416698961e-11	1	0	0	115	14556
mouse chr14 E2.3|14 51.67 cM	mouse chr14 E2.3|14 51.67 cM	0.999999999974748	-2.52517416698961e-11	1	0	0	115	14556
mouse chr17 A3.3|17 12.18 cM	mouse chr17 A3.3|17 12.18 cM	0.999999999974748	-2.52517416698961e-11	1	0	0	115	14556
mouse chr11 E2|11 82.61 cM	mouse chr11 E2|11 82.61 cM	0.999999999974748	-2.52517416698961e-11	1	0	0	115	14556
mouse chr7 A3|7 11.42 cM	mouse chr7 A3|7 11.42 cM	0.999999999974748	-2.52517416698961e-11	1	0	0	115	14556
mouse chr10 D1|10	mouse chr10 D1|10	0.999999999974748	-2.52517416698961e-11	1	0	0	115	14556
mouse chr11 C|11 49.82 cM	mouse chr11 C|11 49.82 cM	0.999999999974748	-2.52517416698961e-11	1	0	0	115	14556
mouse chr2 H2|2 83.87 cM	mouse chr2 H2|2 83.87 cM	0.999999999974748	-2.52517416698961e-11	1	0	0	115	14556
mouse chr16 B2|16 21.34 cM	mouse chr16 B2|16 21.34 cM	0.999999999974748	-2.52517416698961e-11	1	0	0	115	14556
mouse chr10 A3|10 7.79 cM	mouse chr10 A3|10 7.79 cM	0.999999999974748	-2.52517416698961e-11	1	0	0	115	14556
mouse chr17 B1|17 18.29 cM	mouse chr17 B1|17 18.29 cM	0.999999999974748	-2.52517416698961e-11	1	0	0	115	14556
mouse chr17|17 B2	mouse chr17|17 B2	0.999999999974748	-2.52517416698961e-11	1	0	0	115	14556
mouse chrX|X E3-F1	mouse chrX|X E3-F1	0.999999999974748	-2.52517416698961e-11	1	0	0	115	14556
mouse chr15 F1|15 56.38 cM	mouse chr15 F1|15 56.38 cM	0.999999999974748	-2.52517416698961e-11	1	0	0	115	14556
mouse chr14 B|14 18.75 cM	mouse chr14 B|14 18.75 cM	0.999999999974748	-2.52517416698961e-11	1	0	0	115	14556
mouse chr3 G1|3 50.49 cM	mouse chr3 G1|3 50.49 cM	0.999999999974748	-2.52517416698961e-11	1	0	0	115	14556
mouse chr18 D3|18 30.84 cM	mouse chr18 D3|18 30.84 cM	0.999999999974748	-2.52517416698961e-11	1	0	0	115	14556
mouse chr19 B|19 12.86 cM	mouse chr19 B|19 12.86 cM	0.999999999974748	-2.52517416698961e-11	1	0	0	115	14556
mouse chr17 C|17 27.82 cM	mouse chr17 C|17 27.82 cM	0.999999999974748	-2.52517416698961e-11	1	0	0	115	14556
mouse chr17 E1.3|17 43.77 cM	mouse chr17 E1.3|17 43.77 cM	0.999999999974748	-2.52517416698961e-11	1	0	0	115	14556
mouse chr11 A1|11 2.76 cM	mouse chr11 A1|11 2.76 cM	0.999999999974748	-2.52517416698961e-11	1	0	0	115	14556
mouse chr8 E1|8 72.09 cM	mouse chr8 E1|8 72.09 cM	0.999999999974748	-2.52517416698961e-11	1	0	0	115	14556
mouse chrX D|X 46.58 cM	mouse chrX D|X 46.58 cM	0.999999999974748	-2.52517416698961e-11	1	0	0	115	14556
mouse chr4 D3|4 67.11 cM	mouse chr4 D3|4 67.11 cM	0.999999999974748	-2.52517416698961e-11	1	0	0	115	14556
mouse chr1 C1.1|1 23.55 cM	mouse chr1 C1.1|1 23.55 cM	0.999999999974748	-2.52517416698961e-11	1	0	0	115	14556
mouse chr5 C3.1|5 33.53 cM	mouse chr5 C3.1|5 33.53 cM	0.999999999974748	-2.52517416698961e-11	1	0	0	115	14556
mouse chr19 B|19 13.83 cM	mouse chr19 B|19 13.83 cM	0.999999999974748	-2.52517416698961e-11	1	0	0	115	14556
mouse chr1 C2|1 30.08 cM	mouse chr1 C2|1 30.08 cM	0.999999999974748	-2.52517416698961e-11	1	0	0	115	14556
mouse chr2 H1|2 76.79 cM	mouse chr2 H1|2 76.79 cM	0.999999999974748	-2.52517416698961e-11	1	0	0	115	14556
mouse chr19 D2|19 49.04 cM	mouse chr19 D2|19 49.04 cM	0.999999999974748	-2.52517416698961e-11	1	0	0	115	14556
mouse chr6 C1|6 30.56 cM	mouse chr6 C1|6 30.56 cM	0.999999999974748	-2.52517416698961e-11	1	0	0	115	14556
mouse chrX F5|X 78.28 cM	mouse chrX F5|X 78.28 cM	0.999999999974748	-2.52517416698961e-11	1	0	0	115	14556
mouse chr11 E1|11 71.89 cM	mouse chr11 E1|11 71.89 cM	0.999999999974748	-2.52517416698961e-11	1	0	0	115	14556
mouse chr6 A3.3|6 14.59 cM	mouse chr6 A3.3|6 14.59 cM	0.999999999974748	-2.52517416698961e-11	1	0	0	115	14556
mouse chr7 F3|7 69.29 cM	mouse chr7 F3|7 69.29 cM	0.999999999974748	-2.52517416698961e-11	1	0	0	115	14556
mouse chr5 A1|5	mouse chr5 A1|5	0.999999999974748	-2.52517416698961e-11	1	0	0	115	14556
mouse chr7 A3|7 16.68 cM	mouse chr7 A3|7 16.68 cM	0.999999999974748	-2.52517416698961e-11	1	0	0	115	14556
mouse chr2 G3|2 73.6 cM	mouse chr2 G3|2 73.6 cM	0.999999999974748	-2.52517416698961e-11	1	0	0	115	14556
mouse chr14 E5|14 66.04 cM	mouse chr14 E5|14 66.04 cM	0.999999999974748	-2.52517416698961e-11	1	0	0	115	14556
mouse chr1 B|1 19.51 cM	mouse chr1 B|1 19.51 cM	0.999999999974748	-2.52517416698961e-11	1	0	0	115	14556
mouse chr11 61.75 cM|11 D	mouse chr11 61.75 cM|11 D	0.999999999974748	-2.52517416698961e-11	1	0	0	115	14556
mouse chr16 A3|16 10.74 cM	mouse chr16 A3|16 10.74 cM	0.999999999974748	-2.52517416698961e-11	1	0	0	115	14556
mouse chr4 D2.2|4 57.89 cM	mouse chr4 D2.2|4 57.89 cM	0.999999999974748	-2.52517416698961e-11	1	0	0	115	14556
mouse chr17 A1|17 8.64 cM	mouse chr17 A1|17 8.64 cM	0.999999999974748	-2.52517416698961e-11	1	0	0	115	14556
mouse chr4 A5|4 20.46 cM	mouse chr4 A5|4 20.46 cM	0.999999999974748	-2.52517416698961e-11	1	0	0	115	14556
mouse chr6 C1|6 32.17 cM	mouse chr6 C1|6 32.17 cM	0.999999999974748	-2.52517416698961e-11	1	0	0	115	14556
mouse chr11 B5|11 47.56 cM	mouse chr11 B5|11 47.56 cM	0.999999999974748	-2.52517416698961e-11	1	0	0	115	14556
mouse chr7 F1|7 59.32 cM	mouse chr7 F1|7 59.32 cM	0.999999999974748	-2.52517416698961e-11	1	0	0	115	14556
mouse chr10 C1|10 38.74 cM	mouse chr10 C1|10 38.74 cM	0.999999999974748	-2.52517416698961e-11	1	0	0	115	14556
mouse chr1 C1.1|1 23.67 cM	mouse chr1 C1.1|1 23.67 cM	0.999999999974748	-2.52517416698961e-11	1	0	0	115	14556
mouse chr7 F3|7 81.27 cM	mouse chr7 F3|7 81.27 cM	0.999999999974748	-2.52517416698961e-11	1	0	0	115	14556
mouse chr6 B3|6 24.89 cM	mouse chr6 B3|6 24.89 cM	0.999999999974748	-2.52517416698961e-11	1	0	0	115	14556
mouse chr2 G1|2 71.01 cM	mouse chr2 G1|2 71.01 cM	0.999999999974748	-2.52517416698961e-11	1	0	0	115	14556
mouse chr2 B|2 21.97 cM	mouse chr2 B|2 21.97 cM	0.999999999974748	-2.52517416698961e-11	1	0	0	115	14556
mouse chr5 G2|5 82.5 cM	mouse chr5 G2|5 82.5 cM	0.999999999974748	-2.52517416698961e-11	1	0	0	115	14556
mouse chr2 H3|2 94.84 cM	mouse chr2 H3|2 94.84 cM	0.999999999974748	-2.52517416698961e-11	1	0	0	115	14556
mouse chr19 C3|19 35.33 cM	mouse chr19 C3|19 35.33 cM	0.999999999974748	-2.52517416698961e-11	1	0	0	115	14556
mouse chr10 D2|10 65.34 cM	mouse chr10 D2|10 65.34 cM	0.999999999974748	-2.52517416698961e-11	1	0	0	115	14556
mouse chr3 E1|3 30.96 cM	mouse chr3 E1|3 30.96 cM	0.999999999974748	-2.52517416698961e-11	1	0	0	115	14556
mouse chr8 B1.1|8 26.91 cM	mouse chr8 B1.1|8 26.91 cM	0.999999999974748	-2.52517416698961e-11	1	0	0	115	14556
mouse chr14 C3|14 31.48 cM	mouse chr14 C3|14 31.48 cM	0.999999999974748	-2.52517416698961e-11	1	0	0	115	14556
mouse chr18 A2|18 11.11 cM	mouse chr18 A2|18 11.11 cM	0.999999999974748	-2.52517416698961e-11	1	0	0	115	14556
mouse chr17|17 E1.3-E2	mouse chr17|17 E1.3-E2	0.999999999974748	-2.52517416698961e-11	1	0	0	115	14556
mouse chr19 A|19 3.85 cM	mouse chr19 A|19 3.85 cM	0.999999999974748	-2.52517416698961e-11	1	0	0	115	14556
mouse chr15 F3|15 57.61 cM	mouse chr15 F3|15 57.61 cM	0.999999999974748	-2.52517416698961e-11	1	0	0	115	14556
mouse chr2 G1|2 71.28 cM	mouse chr2 G1|2 71.28 cM	0.999999999974748	-2.52517416698961e-11	1	0	0	115	14556
mouse chr8 D3|8 53.14 cM	mouse chr8 D3|8 53.14 cM	0.999999999974748	-2.52517416698961e-11	1	0	0	115	14556
mouse chrX C3|X 43.22 cM	mouse chrX C3|X 43.22 cM	0.999999999974748	-2.52517416698961e-11	1	0	0	115	14556
mouse chr11 B5|11 46.79 cM	mouse chr11 B5|11 46.79 cM	0.999999999974748	-2.52517416698961e-11	1	0	0	115	14556
mouse chr9 A3|9 7.7 cM	mouse chr9 A3|9 7.7 cM	0.999999999974748	-2.52517416698961e-11	1	0	0	115	14556
mouse chr2 H4|2 103.77 cM	mouse chr2 H4|2 103.77 cM	0.999999999974748	-2.52517416698961e-11	1	0	0	115	14556
mouse chr11 A5|11 24.41 cM	mouse chr11 A5|11 24.41 cM	0.999999999974748	-2.52517416698961e-11	1	0	0	115	14556
mouse chr1 H3|1 79.69 cM	mouse chr1 H3|1 79.69 cM	0.999999999974748	-2.52517416698961e-11	1	0	0	115	14556
mouse chr16 A3|16 11.11 cM	mouse chr16 A3|16 11.11 cM	0.999999999974748	-2.52517416698961e-11	1	0	0	115	14556
mouse chr3|3 E3-F1	mouse chr3|3 E3-F1	0.999999999974748	-2.52517416698961e-11	1	0	0	115	14556
mouse chrX A3.3|X 20.49 cM	mouse chrX A3.3|X 20.49 cM	0.999999999974748	-2.52517416698961e-11	1	0	0	115	14556
mouse chr7 A3|7 13.78 cM	mouse chr7 A3|7 13.78 cM	0.999999999974748	-2.52517416698961e-11	1	0	0	115	14556
mouse chr16 C4|16 55.12 cM	mouse chr16 C4|16 55.12 cM	0.999999999974748	-2.52517416698961e-11	1	0	0	115	14556
mouse chr3|3 H3-H4	mouse chr3|3 H3-H4	0.999999999974748	-2.52517416698961e-11	1	0	0	115	14556
mouse chr12 F1|12 61.37 cM	mouse chr12 F1|12 61.37 cM	0.999999999974748	-2.52517416698961e-11	1	0	0	115	14556
mouse chr15 B3.1|15 14.33 cM	mouse chr15 B3.1|15 14.33 cM	0.999999999974748	-2.52517416698961e-11	1	0	0	115	14556
mouse chr2 84.44 cM|2 H3	mouse chr2 84.44 cM|2 H3	0.999999999974748	-2.52517416698961e-11	1	0	0	115	14556
mouse chr18 C|18 24.41 cM	mouse chr18 C|18 24.41 cM	0.999999999974748	-2.52517416698961e-11	1	0	0	115	14556
mouse chr3 F2.3|3	mouse chr3 F2.3|3	0.999999999974748	-2.52517416698961e-11	1	0	0	115	14556
mouse chr11 B5|11	mouse chr11 B5|11	0.999999999974748	-2.52517416698961e-11	1	0	0	115	14556
mouse chr3 C|3 25.24 cM	mouse chr3 C|3 25.24 cM	0.999999999974748	-2.52517416698961e-11	1	0	0	115	14556
mouse chr12 C2|12 28.93 cM	mouse chr12 C2|12 28.93 cM	0.999999999974748	-2.52517416698961e-11	1	0	0	115	14556
mouse chrX A1.1|X 3.69 cM	mouse chrX A1.1|X 3.69 cM	0.999999999974748	-2.52517416698961e-11	1	0	0	115	14556
mouse chr1 H3|1 76.84 cM	mouse chr1 H3|1 76.84 cM	0.999999999974748	-2.52517416698961e-11	1	0	0	115	14556
mouse chr11 E2|11 80.8 cM	mouse chr11 E2|11 80.8 cM	0.999999999974748	-2.52517416698961e-11	1	0	0	115	14556
mouse chr11 B3|11 41.95 cM	mouse chr11 B3|11 41.95 cM	0.999999999974748	-2.52517416698961e-11	1	0	0	115	14556
mouse chr11 B1.3|11 31.98 cM	mouse chr11 B1.3|11 31.98 cM	0.999999999974748	-2.52517416698961e-11	1	0	0	115	14556
mouse chr11 B5|11 47.36 cM	mouse chr11 B5|11 47.36 cM	0.999999999974748	-2.52517416698961e-11	1	0	0	115	14556
mouse chr12 A2|12 13.39 cM	mouse chr12 A2|12 13.39 cM	0.999999999974748	-2.52517416698961e-11	1	0	0	115	14556
mouse chr8 A2|8 13.7 cM	mouse chr8 A2|8 13.7 cM	0.999999999974748	-2.52517416698961e-11	1	0	0	115	14556
mouse chr2 C2-C3|2 42.79 cM	mouse chr2 C2-C3|2 42.79 cM	0.999999999974748	-2.52517416698961e-11	1	0	0	115	14556
mouse chr16 C3.3|16 50.23 cM	mouse chr16 C3.3|16 50.23 cM	0.999999999974748	-2.52517416698961e-11	1	0	0	115	14556
mouse chr9 F1|9 58.12 cM	mouse chr9 F1|9 58.12 cM	0.999999999974748	-2.52517416698961e-11	1	0	0	115	14556
mouse chr5 G2|5 75.02 cM	mouse chr5 G2|5 75.02 cM	0.999999999974748	-2.52517416698961e-11	1	0	0	115	14556
mouse chr11 D|11 61.05 cM	mouse chr11 D|11 61.05 cM	0.999999999974748	-2.52517416698961e-11	1	0	0	115	14556
mouse chrX A7.3|X 37.89 cM	mouse chrX A7.3|X 37.89 cM	0.999999999974748	-2.52517416698961e-11	1	0	0	115	14556
mouse chr19 A|19 4.11 cM	mouse chr19 A|19 4.11 cM	0.999999999974748	-2.52517416698961e-11	1	0	0	115	14556
mouse chr2 E5|2 59.19 cM	mouse chr2 E5|2 59.19 cM	0.999999999974748	-2.52517416698961e-11	1	0	0	115	14556
mouse chr9 D|9 40.8 cM	mouse chr9 D|9 40.8 cM	0.999999999974748	-2.52517416698961e-11	1	0	0	115	14556
mouse chr8 E1|8 71.99 cM	mouse chr8 E1|8 71.99 cM	0.999999999974748	-2.52517416698961e-11	1	0	0	115	14556
mouse chr11 E2|11 83.15 cM	mouse chr11 E2|11 83.15 cM	0.999999999974748	-2.52517416698961e-11	1	0	0	115	14556
mouse chr8 E1|8 70.8 cM	mouse chr8 E1|8 70.8 cM	0.999999999974748	-2.52517416698961e-11	1	0	0	115	14556
mouse chr3 B|3 17.48 cM	mouse chr3 B|3 17.48 cM	0.999999999974748	-2.52517416698961e-11	1	0	0	115	14556
mouse chr15 B1|15 9.36 cM	mouse chr15 B1|15 9.36 cM	0.999999999974748	-2.52517416698961e-11	1	0	0	115	14556
mouse chr11 E2|11 84.53 cM	mouse chr11 E2|11 84.53 cM	0.999999999974748	-2.52517416698961e-11	1	0	0	115	14556
mouse chr9 F2|9 59.81 cM	mouse chr9 F2|9 59.81 cM	0.999999999974748	-2.52517416698961e-11	1	0	0	115	14556
mouse chr2 H1|2 76.89 cM	mouse chr2 H1|2 76.89 cM	0.999999999974748	-2.52517416698961e-11	1	0	0	115	14556
mouse chr12 C1|12 27.21 cM	mouse chr12 C1|12 27.21 cM	0.999999999974748	-2.52517416698961e-11	1	0	0	115	14556
mouse chr4 A3|4 7.76 cM	mouse chr4 A3|4 7.76 cM	0.999999999974748	-2.52517416698961e-11	1	0	0	115	14556
mouse chr17 E1.3|17 40.85 cM	mouse chr17 E1.3|17 40.85 cM	0.999999999974748	-2.52517416698961e-11	1	0	0	115	14556
mouse chrX F4|X 74.95 cM	mouse chrX F4|X 74.95 cM	0.999999999974748	-2.52517416698961e-11	1	0	0	115	14556
mouse chr7 A1|7 1.95 cM	mouse chr7 A1|7 1.95 cM	0.999999999974748	-2.52517416698961e-11	1	0	0	115	14556
mouse chr5 C1|5 28.44 cM	mouse chr5 C1|5 28.44 cM	0.999999999974748	-2.52517416698961e-11	1	0	0	115	14556
mouse chr19 A|19 6.1 cM	mouse chr19 A|19 6.1 cM	0.999999999974748	-2.52517416698961e-11	1	0	0	115	14556
mouse chr7 F5|7 86.82 cM	mouse chr7 F5|7 86.82 cM	0.999999999974748	-2.52517416698961e-11	1	0	0	115	14556
mouse chr5 A3|5 11.73 cM	mouse chr5 A3|5 11.73 cM	0.999999999974748	-2.52517416698961e-11	1	0	0	115	14556
mouse chr14 C1|14 26.26 cM	mouse chr14 C1|14 26.26 cM	0.999999999974748	-2.52517416698961e-11	1	0	0	115	14556
mouse chr3 E1|3 30.91 cM	mouse chr3 E1|3 30.91 cM	0.999999999974748	-2.52517416698961e-11	1	0	0	115	14556
mouse chr11 A1|11 3.61 cM	mouse chr11 A1|11 3.61 cM	0.999999999974748	-2.52517416698961e-11	1	0	0	115	14556
mouse chr10 D3|10 74.59 cM	mouse chr10 D3|10 74.59 cM	0.999999999974748	-2.52517416698961e-11	1	0	0	115	14556
mouse chr11 E1|11 72.18 cM	mouse chr11 E1|11 72.18 cM	0.999999999974748	-2.52517416698961e-11	1	0	0	115	14556
mouse chr9 A3|9 7.73 cM	mouse chr9 A3|9 7.73 cM	0.999999999974748	-2.52517416698961e-11	1	0	0	115	14556
mouse chr17 B1|17 18.8 cM	mouse chr17 B1|17 18.8 cM	0.999999999974748	-2.52517416698961e-11	1	0	0	115	14556
mouse chr9|9 D-E1	mouse chr9|9 D-E1	0.999999999974748	-2.52517416698961e-11	1	0	0	115	14556
mouse chr12 D1|12 39.0 cM	mouse chr12 D1|12 39.0 cM	0.999999999974748	-2.52517416698961e-11	1	0	0	115	14556
mouse chr18 B3|18 20.5 cM	mouse chr18 B3|18 20.5 cM	0.999999999974748	-2.52517416698961e-11	1	0	0	115	14556
mouse chr5 E3|5 47.29 cM	mouse chr5 E3|5 47.29 cM	0.999999999974748	-2.52517416698961e-11	1	0	0	115	14556
mouse chr17 A3.3|17 12.39 cM	mouse chr17 A3.3|17 12.39 cM	0.999999999974748	-2.52517416698961e-11	1	0	0	115	14556
mouse chr17 A1|17 8.9 cM	mouse chr17 A1|17 8.9 cM	0.999999999974748	-2.52517416698961e-11	1	0	0	115	14556
mouse chr11 B1.3|11 31.96 cM	mouse chr11 B1.3|11 31.96 cM	0.999999999974748	-2.52517416698961e-11	1	0	0	115	14556
mouse chr15 E1|15 37.47 cM	mouse chr15 E1|15 37.47 cM	0.999999999974748	-2.52517416698961e-11	1	0	0	115	14556
mouse chr12 E|12 49.83 cM	mouse chr12 E|12 49.83 cM	0.999999999974748	-2.52517416698961e-11	1	0	0	115	14556
mouse chr19 D2|19 51.96 cM	mouse chr19 D2|19 51.96 cM	0.999999999974748	-2.52517416698961e-11	1	0	0	115	14556
mouse chrX F5|X 76.75 cM	mouse chrX F5|X 76.75 cM	0.999999999974748	-2.52517416698961e-11	1	0	0	115	14556
mouse chr7 B1|7 16.91 cM	mouse chr7 B1|7 16.91 cM	0.999999999974748	-2.52517416698961e-11	1	0	0	115	14556
mouse chr3 E1|3 30.98 cM	mouse chr3 E1|3 30.98 cM	0.999999999974748	-2.52517416698961e-11	1	0	0	115	14556
mouse chr11 E1|11 70.01 cM	mouse chr11 E1|11 70.01 cM	0.999999999974748	-2.52517416698961e-11	1	0	0	115	14556
mouse chrX C3|X 41.48 cM	mouse chrX C3|X 41.48 cM	0.999999999974748	-2.52517416698961e-11	1	0	0	115	14556
mouse chr11 B5|11 46.81 cM	mouse chr11 B5|11 46.81 cM	0.999999999974748	-2.52517416698961e-11	1	0	0	115	14556
mouse chr12 A1.1|12 2.02 cM	mouse chr12 A1.1|12 2.02 cM	0.999999999974748	-2.52517416698961e-11	1	0	0	115	14556
mouse chr4 C6|4 45.6 cM	mouse chr4 C6|4 45.6 cM	0.999999999974748	-2.52517416698961e-11	1	0	0	115	14556
mouse chr13 A5|13 25.18 cM	mouse chr13 A5|13 25.18 cM	0.999999999974748	-2.52517416698961e-11	1	0	0	115	14556
mouse chr10 D2|10 67.08 cM	mouse chr10 D2|10 67.08 cM	0.999999999974748	-2.52517416698961e-11	1	0	0	115	14556
mouse chr8 C5|8 44.55 cM	mouse chr8 C5|8 44.55 cM	0.999999999974748	-2.52517416698961e-11	1	0	0	115	14556
mouse chr6 F2|6 59.15 cM	mouse chr6 F2|6 59.15 cM	0.999999999974748	-2.52517416698961e-11	1	0	0	115	14556
mouse chr1 G3|1 65.41 cM	mouse chr1 G3|1 65.41 cM	0.999999999974748	-2.52517416698961e-11	1	0	0	115	14556
mouse chr6 B2.3|6 23.75 cM	mouse chr6 B2.3|6 23.75 cM	0.999999999974748	-2.52517416698961e-11	1	0	0	115	14556
mouse chr3 F1|3 38.62 cM	mouse chr3 F1|3 38.62 cM	0.999999999974748	-2.52517416698961e-11	1	0	0	115	14556
mouse chr8 C5|8 45.94 cM	mouse chr8 C5|8 45.94 cM	0.999999999974748	-2.52517416698961e-11	1	0	0	115	14556
mouse chr4 A1|4 2.05 cM	mouse chr4 A1|4 2.05 cM	0.999999999974748	-2.52517416698961e-11	1	0	0	115	14556
mouse chr1 A3|1 4.94 cM	mouse chr1 A3|1 4.94 cM	0.999999999974748	-2.52517416698961e-11	1	0	0	115	14556
mouse chr2 C2|2 42.38 cM	mouse chr2 C2|2 42.38 cM	0.999999999974748	-2.52517416698961e-11	1	0	0	115	14556
mouse chr13 A4|13	mouse chr13 A4|13	0.999999999974748	-2.52517416698961e-11	1	0	0	115	14556
mouse chr13 B1|13 30.09 cM	mouse chr13 B1|13 30.09 cM	0.999999999974748	-2.52517416698961e-11	1	0	0	115	14556
mouse chr4 E2|4 78.57 cM	mouse chr4 E2|4 78.57 cM	0.999999999974748	-2.52517416698961e-11	1	0	0	115	14556
mouse chr10 D3|10 77.1 cM	mouse chr10 D3|10 77.1 cM	0.999999999974748	-2.52517416698961e-11	1	0	0	115	14556
mouse chr11 A1|11 3.0 cM	mouse chr11 A1|11 3.0 cM	0.999999999974748	-2.52517416698961e-11	1	0	0	115	14556
mouse chr8 C1|8 37.74 cM	mouse chr8 C1|8 37.74 cM	0.999999999974748	-2.52517416698961e-11	1	0	0	115	14556
mouse chr8 C2|8 39.33 cM	mouse chr8 C2|8 39.33 cM	0.999999999974748	-2.52517416698961e-11	1	0	0	115	14556
mouse chr14 C3|14	mouse chr14 C3|14	0.999999999974748	-2.52517416698961e-11	1	0	0	115	14556
mouse chr1 H3|1 79.91 cM	mouse chr1 H3|1 79.91 cM	0.999999999974748	-2.52517416698961e-11	1	0	0	115	14556
mouse chr9 C|9 36.27 cM	mouse chr9 C|9 36.27 cM	0.999999999974748	-2.52517416698961e-11	1	0	0	115	14556
mouse chr8 C3|8 41.55 cM	mouse chr8 C3|8 41.55 cM	0.999999999974748	-2.52517416698961e-11	1	0	0	115	14556
mouse chr16 C3.3|16 52.82 cM	mouse chr16 C3.3|16 52.82 cM	0.999999999974748	-2.52517416698961e-11	1	0	0	115	14556
mouse chr5 B3|5 21.14 cM	mouse chr5 B3|5 21.14 cM	0.999999999974748	-2.52517416698961e-11	1	0	0	115	14556
mouse chr12 A1.1|12 1.77 cM	mouse chr12 A1.1|12 1.77 cM	0.999999999974748	-2.52517416698961e-11	1	0	0	115	14556
mouse chr7 D2|7 44.88 cM	mouse chr7 D2|7 44.88 cM	0.999999999974748	-2.52517416698961e-11	1	0	0	115	14556
mouse chrX A1.2|X 11.78 cM	mouse chrX A1.2|X 11.78 cM	0.999999999974748	-2.52517416698961e-11	1	0	0	115	14556
mouse chrX A7.2|X 36.01 cM	mouse chrX A7.2|X 36.01 cM	0.999999999974748	-2.52517416698961e-11	1	0	0	115	14556
mouse chr7 B1|7 18.84 cM	mouse chr7 B1|7 18.84 cM	0.999999999974748	-2.52517416698961e-11	1	0	0	115	14556
mouse chr12 A1.3|12 8.3 cM	mouse chr12 A1.3|12 8.3 cM	0.999999999974748	-2.52517416698961e-11	1	0	0	115	14556
mouse chr11 B5|11 47.94 cM	mouse chr11 B5|11 47.94 cM	0.999999999974748	-2.52517416698961e-11	1	0	0	115	14556
mouse chr16 A1|16 2.47 cM	mouse chr16 A1|16 2.47 cM	0.999999999974748	-2.52517416698961e-11	1	0	0	115	14556
mouse chr9 A5.3|9 26.72 cM	mouse chr9 A5.3|9 26.72 cM	0.999999999974748	-2.52517416698961e-11	1	0	0	115	14556
mouse chr9 F1|9 58.31 cM	mouse chr9 F1|9 58.31 cM	0.999999999974748	-2.52517416698961e-11	1	0	0	115	14556
mouse chr2 F1|2 62.9 cM	mouse chr2 F1|2 62.9 cM	0.999999999974748	-2.52517416698961e-11	1	0	0	115	14556
mouse chr15 D1|15 21.49 cM	mouse chr15 D1|15 21.49 cM	0.999999999974748	-2.52517416698961e-11	1	0	0	115	14556
mouse chr10 B1|10 18.85 cM	mouse chr10 B1|10 18.85 cM	0.999999999974748	-2.52517416698961e-11	1	0	0	115	14556
mouse chr11 D|11 63.77 cM	mouse chr11 D|11 63.77 cM	0.999999999974748	-2.52517416698961e-11	1	0	0	115	14556
mouse chr12|12 A2-A3	mouse chr12|12 A2-A3	0.999999999974748	-2.52517416698961e-11	1	0	0	115	14556
mouse chr1 B|1 19.66 cM	mouse chr1 B|1 19.66 cM	0.999999999974748	-2.52517416698961e-11	1	0	0	115	14556
mouse chr7 D2|7 45.62 cM	mouse chr7 D2|7 45.62 cM	0.999999999974748	-2.52517416698961e-11	1	0	0	115	14556
mouse chr6 G3|6	mouse chr6 G3|6	0.999999999974748	-2.52517416698961e-11	1	0	0	115	14556
mouse chr2 E4|2 57.3 cM	mouse chr2 E4|2 57.3 cM	0.999999999974748	-2.52517416698961e-11	1	0	0	115	14556
mouse chr11 63.47 cM|11 D	mouse chr11 63.47 cM|11 D	0.999999999974748	-2.52517416698961e-11	1	0	0	115	14556
mouse chr2 A3|2 18.91 cM	mouse chr2 A3|2 18.91 cM	0.999999999974748	-2.52517416698961e-11	1	0	0	115	14556
mouse chrX C3|X 41.52 cM	mouse chrX C3|X 41.52 cM	0.999999999974748	-2.52517416698961e-11	1	0	0	115	14556
mouse chr6 A1|6 4.38 cM	mouse chr6 A1|6 4.38 cM	0.999999999974748	-2.52517416698961e-11	1	0	0	115	14556
mouse chr10 B4|10 32.37 cM	mouse chr10 B4|10 32.37 cM	0.999999999974748	-2.52517416698961e-11	1	0	0	115	14556
mouse chr7 E1|7	mouse chr7 E1|7	0.999999999974748	-2.52517416698961e-11	1	0	0	115	14556
mouse chr1 C1.3|1 29.12 cM	mouse chr1 C1.3|1 29.12 cM	0.999999999974748	-2.52517416698961e-11	1	0	0	115	14556
mouse chr8 B3.3|8 34.84 cM	mouse chr8 B3.3|8 34.84 cM	0.999999999974748	-2.52517416698961e-11	1	0	0	115	14556
mouse chr15 A2|15 8.2 cM	mouse chr15 A2|15 8.2 cM	0.999999999974748	-2.52517416698961e-11	1	0	0	115	14556
mouse chr8 C1|8 37.79 cM	mouse chr8 C1|8 37.79 cM	0.999999999974748	-2.52517416698961e-11	1	0	0	115	14556
mouse chr3 B|3 18.41 cM	mouse chr3 B|3 18.41 cM	0.999999999974748	-2.52517416698961e-11	1	0	0	115	14556
mouse chr12 A1.1|12 4.05 cM	mouse chr12 A1.1|12 4.05 cM	0.999999999974748	-2.52517416698961e-11	1	0	0	115	14556
mouse chr5 G2|5 74.48 cM	mouse chr5 G2|5 74.48 cM	0.999999999974748	-2.52517416698961e-11	1	0	0	115	14556
mouse chr18 E2|18 45.24 cM	mouse chr18 E2|18 45.24 cM	0.999999999974748	-2.52517416698961e-11	1	0	0	115	14556
mouse chr11 B1.3|11 30.93 cM	mouse chr11 B1.3|11 30.93 cM	0.999999999974748	-2.52517416698961e-11	1	0	0	115	14556
mouse chr17 B1|17 18.67 cM	mouse chr17 B1|17 18.67 cM	0.999999999974748	-2.52517416698961e-11	1	0	0	115	14556
mouse chrX A1.3|X 16.18 cM	mouse chrX A1.3|X 16.18 cM	0.999999999974748	-2.52517416698961e-11	1	0	0	115	14556
mouse chr6 C1|6 32.3 cM	mouse chr6 C1|6 32.3 cM	0.999999999974748	-2.52517416698961e-11	1	0	0	115	14556
mouse chr8 A1.1|8 3.42 cM	mouse chr8 A1.1|8 3.42 cM	0.999999999974748	-2.52517416698961e-11	1	0	0	115	14556
mouse chr7 C|7 34.38 cM	mouse chr7 C|7 34.38 cM	0.999999999974748	-2.52517416698961e-11	1	0	0	115	14556
mouse chr4 B3|4 33.19 cM	mouse chr4 B3|4 33.19 cM	0.999999999974748	-2.52517416698961e-11	1	0	0	115	14556
mouse chr6 D1|6 40.3 cM	mouse chr6 D1|6 40.3 cM	0.999999999974748	-2.52517416698961e-11	1	0	0	115	14556
mouse chr7 E1|7 51.07 cM	mouse chr7 E1|7 51.07 cM	0.999999999974748	-2.52517416698961e-11	1	0	0	115	14556
mouse chr16 C4|16 55.44 cM	mouse chr16 C4|16 55.44 cM	0.999999999974748	-2.52517416698961e-11	1	0	0	115	14556
mouse chr5 G2|5 76.09 cM	mouse chr5 G2|5 76.09 cM	0.999999999974748	-2.52517416698961e-11	1	0	0	115	14556
mouse chr4 D3|4 70.79 cM	mouse chr4 D3|4 70.79 cM	0.999999999974748	-2.52517416698961e-11	1	0	0	115	14556
mouse chr7 69.25 cM|7 F3	mouse chr7 69.25 cM|7 F3	0.999999999974748	-2.52517416698961e-11	1	0	0	115	14556
mouse chr6 B1|6 17.85 cM	mouse chr6 B1|6 17.85 cM	0.999999999974748	-2.52517416698961e-11	1	0	0	115	14556
mouse chr7 48.35 cM|7 D3	mouse chr7 48.35 cM|7 D3	0.999999999974748	-2.52517416698961e-11	1	0	0	115	14556
mouse chr13 D2.3|13 66.34 cM	mouse chr13 D2.3|13 66.34 cM	0.999999999974748	-2.52517416698961e-11	1	0	0	115	14556
mouse chrX 25.68 cM|X A5	mouse chrX 25.68 cM|X A5	0.999999999974748	-2.52517416698961e-11	1	0	0	115	14556
mouse chr10 39.72 cM|10 C1	mouse chr10 39.72 cM|10 C1	0.999999999974748	-2.52517416698961e-11	1	0	0	115	14556
mouse chrX D|X 43.9 cM	mouse chrX D|X 43.9 cM	0.999999999974748	-2.52517416698961e-11	1	0	0	115	14556
mouse chr6 C3|6 37.21 cM	mouse chr6 C3|6 37.21 cM	0.999999999974748	-2.52517416698961e-11	1	0	0	115	14556
mouse chr4 E2|4 87.55 cM	mouse chr4 E2|4 87.55 cM	0.999999999974748	-2.52517416698961e-11	1	0	0	115	14556
mouse chr17 A1|17 3.51 cM	mouse chr17 A1|17 3.51 cM	0.999999999974748	-2.52517416698961e-11	1	0	0	115	14556
mouse chr15 F2|15 57.06 cM	mouse chr15 F2|15 57.06 cM	0.999999999974748	-2.52517416698961e-11	1	0	0	115	14556
mouse chrX C3|X 43.72 cM	mouse chrX C3|X 43.72 cM	0.999999999974748	-2.52517416698961e-11	1	0	0	115	14556
mouse chr17 A1|17 8.61 cM	mouse chr17 A1|17 8.61 cM	0.999999999974748	-2.52517416698961e-11	1	0	0	115	14556
mouse chr3 D|3	mouse chr3 D|3	0.999999999974748	-2.52517416698961e-11	1	0	0	115	14556
mouse chr4 D2.2|4 57.91 cM	mouse chr4 D2.2|4 57.91 cM	0.999999999974748	-2.52517416698961e-11	1	0	0	115	14556
mouse chr3 A3|3 12.66 cM	mouse chr3 A3|3 12.66 cM	0.999999999974748	-2.52517416698961e-11	1	0	0	115	14556
mouse chr14 C2|14 27.7 cM	mouse chr14 C2|14 27.7 cM	0.999999999974748	-2.52517416698961e-11	1	0	0	115	14556
mouse chr2 E3|2 56.12 cM	mouse chr2 E3|2 56.12 cM	0.999999999974748	-2.52517416698961e-11	1	0	0	115	14556
mouse chr8 E2|8 74.66 cM	mouse chr8 E2|8 74.66 cM	0.999999999974748	-2.52517416698961e-11	1	0	0	115	14556
mouse chr17 B1|17 17.25 cM	mouse chr17 B1|17 17.25 cM	0.999999999974748	-2.52517416698961e-11	1	0	0	115	14556
mouse chr17 D|17 29.24 cM	mouse chr17 D|17 29.24 cM	0.999999999974748	-2.52517416698961e-11	1	0	0	115	14556
mouse chr1 C4|1 38.88 cM	mouse chr1 C4|1 38.88 cM	0.999999999974748	-2.52517416698961e-11	1	0	0	115	14556
mouse chr9 72.43 cM|9 F4	mouse chr9 72.43 cM|9 F4	0.999999999974748	-2.52517416698961e-11	1	0	0	115	14556
mouse chr6 A2-A3.1|6 8.49 cM	mouse chr6 A2-A3.1|6 8.49 cM	0.999999999974748	-2.52517416698961e-11	1	0	0	115	14556
mouse chr8 C5|8 44.93 cM	mouse chr8 C5|8 44.93 cM	0.999999999974748	-2.52517416698961e-11	1	0	0	115	14556
mouse chr9 B|9 32.13 cM	mouse chr9 B|9 32.13 cM	0.999999999974748	-2.52517416698961e-11	1	0	0	115	14556
mouse chr11|11 D-E1	mouse chr11|11 D-E1	0.999999999974748	-2.52517416698961e-11	1	0	0	115	14556
mouse chr4 B1|4 26.57 cM	mouse chr4 B1|4 26.57 cM	0.999999999974748	-2.52517416698961e-11	1	0	0	115	14556
mouse chr9 F4|9 74.26 cM	mouse chr9 F4|9 74.26 cM	0.999999999974748	-2.52517416698961e-11	1	0	0	115	14556
mouse chr9 F4|9 74.33 cM	mouse chr9 F4|9 74.33 cM	0.999999999974748	-2.52517416698961e-11	1	0	0	115	14556
mouse chrX A1.1|X 3.55 cM	mouse chrX A1.1|X 3.55 cM	0.999999999974748	-2.52517416698961e-11	1	0	0	115	14556
mouse chr4 C5|4 44.62 cM	mouse chr4 C5|4 44.62 cM	0.999999999974748	-2.52517416698961e-11	1	0	0	115	14556
mouse chr5 G2|5 74.68 cM	mouse chr5 G2|5 74.68 cM	0.999999999974748	-2.52517416698961e-11	1	0	0	115	14556
mouse chr7 D3|7	mouse chr7 D3|7	0.999999999974748	-2.52517416698961e-11	1	0	0	115	14556
mouse chr10 A3|10 8.08 cM	mouse chr10 A3|10 8.08 cM	0.999999999974748	-2.52517416698961e-11	1	0	0	115	14556
mouse chr1 D|1 45.73 cM	mouse chr1 D|1 45.73 cM	0.999999999974748	-2.52517416698961e-11	1	0	0	115	14556
mouse chr7|7 E3-F1	mouse chr7|7 E3-F1	0.999999999974748	-2.52517416698961e-11	1	0	0	115	14556
mouse chr15 E1|15 38.38 cM	mouse chr15 E1|15 38.38 cM	0.999999999974748	-2.52517416698961e-11	1	0	0	115	14556
mouse chr15 E3|15 44.96 cM	mouse chr15 E3|15 44.96 cM	0.999999999974748	-2.52517416698961e-11	1	0	0	115	14556
mouse chr11 E2|11 79.05 cM	mouse chr11 E2|11 79.05 cM	0.999999999974748	-2.52517416698961e-11	1	0	0	115	14556
mouse chr4|4 B3-C1	mouse chr4|4 B3-C1	0.999999999974748	-2.52517416698961e-11	1	0	0	115	14556
mouse chr6 F1|6 56.97 cM	mouse chr6 F1|6 56.97 cM	0.999999999974748	-2.52517416698961e-11	1	0	0	115	14556
mouse chr4 C7|4 51.32 cM	mouse chr4 C7|4 51.32 cM	0.999999999974748	-2.52517416698961e-11	1	0	0	115	14556
mouse chr10 C1|10 38.62 cM	mouse chr10 C1|10 38.62 cM	0.999999999974748	-2.52517416698961e-11	1	0	0	115	14556
mouse chr18 B3|18 23.74 cM	mouse chr18 B3|18 23.74 cM	0.999999999974748	-2.52517416698961e-11	1	0	0	115	14556
mouse chr2 B|2 20.64 cM	mouse chr2 B|2 20.64 cM	0.999999999974748	-2.52517416698961e-11	1	0	0	115	14556
mouse chr14 B|14 20.84 cM	mouse chr14 B|14 20.84 cM	0.999999999974748	-2.52517416698961e-11	1	0	0	115	14556
mouse chr6 D2|6 44.63 cM	mouse chr6 D2|6 44.63 cM	0.999999999974748	-2.52517416698961e-11	1	0	0	115	14556
mouse chr7 A2|7 8.77 cM	mouse chr7 A2|7 8.77 cM	0.999999999974748	-2.52517416698961e-11	1	0	0	115	14556
mouse chr1 H2.2|1 71.35 cM	mouse chr1 H2.2|1 71.35 cM	0.999999999974748	-2.52517416698961e-11	1	0	0	115	14556
mouse chr1 H2.2|1 72.64 cM	mouse chr1 H2.2|1 72.64 cM	0.999999999974748	-2.52517416698961e-11	1	0	0	115	14556
mouse chr3 C|3 25.43 cM	mouse chr3 C|3 25.43 cM	0.999999999974748	-2.52517416698961e-11	1	0	0	115	14556
mouse chr3 F2.3|3 46.61 cM	mouse chr3 F2.3|3 46.61 cM	0.999999999974748	-2.52517416698961e-11	1	0	0	115	14556
mouse chr17 A3.3|17 13.09 cM	mouse chr17 A3.3|17 13.09 cM	0.999999999974748	-2.52517416698961e-11	1	0	0	115	14556
mouse chr11 B3|11 42.93 cM	mouse chr11 B3|11 42.93 cM	0.999999999974748	-2.52517416698961e-11	1	0	0	115	14556
mouse chr18 A1|18 6.2 cM	mouse chr18 A1|18 6.2 cM	0.999999999974748	-2.52517416698961e-11	1	0	0	115	14556
mouse chr17 B1|17 18.48 cM	mouse chr17 B1|17 18.48 cM	0.999999999974748	-2.52517416698961e-11	1	0	0	115	14556
mouse chr2|2 C1.2	mouse chr2|2 C1.2	0.999999999974748	-2.52517416698961e-11	1	0	0	115	14556
mouse chr2 F1|2 62.1 cM	mouse chr2 F1|2 62.1 cM	0.999999999974748	-2.52517416698961e-11	1	0	0	115	14556
mouse chr10|10 B4-B5.1	mouse chr10|10 B4-B5.1	0.999999999974748	-2.52517416698961e-11	1	0	0	115	14556
mouse chr19 C1|19 29.48 cM	mouse chr19 C1|19 29.48 cM	0.999999999974748	-2.52517416698961e-11	1	0	0	115	14556
mouse chr3 A2|3 6.15 cM	mouse chr3 A2|3 6.15 cM	0.999999999974748	-2.52517416698961e-11	1	0	0	115	14556
mouse chr6 F1|6 57.0 cM	mouse chr6 F1|6 57.0 cM	0.999999999974748	-2.52517416698961e-11	1	0	0	115	14556
mouse chr10|10 A4-B1	mouse chr10|10 A4-B1	0.999999999974748	-2.52517416698961e-11	1	0	0	115	14556
mouse chr2 F1|2 61.33 cM	mouse chr2 F1|2 61.33 cM	0.999999999974748	-2.52517416698961e-11	1	0	0	115	14556
mouse chr8 B3.3|8 34.21 cM	mouse chr8 B3.3|8 34.21 cM	0.999999999974748	-2.52517416698961e-11	1	0	0	115	14556
mouse chr9 B|9 32.03 cM	mouse chr9 B|9 32.03 cM	0.999999999974748	-2.52517416698961e-11	1	0	0	115	14556
mouse chr15 F1|15 53.54 cM	mouse chr15 F1|15 53.54 cM	0.999999999974748	-2.52517416698961e-11	1	0	0	115	14556
mouse chr17 35.26 cM|17 E1.1	mouse chr17 35.26 cM|17 E1.1	0.999999999974748	-2.52517416698961e-11	1	0	0	115	14556
mouse chr6 D1|6 40.73 cM	mouse chr6 D1|6 40.73 cM	0.999999999974748	-2.52517416698961e-11	1	0	0	115	14556
mouse chr11 B3|11 42.63 cM	mouse chr11 B3|11 42.63 cM	0.999999999974748	-2.52517416698961e-11	1	0	0	115	14556
mouse chr14 D1|14 33.81 cM	mouse chr14 D1|14 33.81 cM	0.999999999974748	-2.52517416698961e-11	1	0	0	115	14556
mouse chr2 F3|2 66.64 cM	mouse chr2 F3|2 66.64 cM	0.999999999974748	-2.52517416698961e-11	1	0	0	115	14556
mouse chrX A7.3|X 38.25 cM	mouse chrX A7.3|X 38.25 cM	0.999999999974748	-2.52517416698961e-11	1	0	0	115	14556
mouse chr5 C1|5 28.81 cM	mouse chr5 C1|5 28.81 cM	0.999999999974748	-2.52517416698961e-11	1	0	0	115	14556
mouse chr7 A3|7 9.93 cM	mouse chr7 A3|7 9.93 cM	0.999999999974748	-2.52517416698961e-11	1	0	0	115	14556
mouse chr16 B2|16 20.65 cM	mouse chr16 B2|16 20.65 cM	0.999999999974748	-2.52517416698961e-11	1	0	0	115	14556
mouse chr4 D2.3|4 65.68 cM	mouse chr4 D2.3|4 65.68 cM	0.999999999974748	-2.52517416698961e-11	1	0	0	115	14556
mouse chr7 B1|7 19.46 cM	mouse chr7 B1|7 19.46 cM	0.999999999974748	-2.52517416698961e-11	1	0	0	115	14556
mouse chr16 B4|16 26.83 cM	mouse chr16 B4|16 26.83 cM	0.999999999974748	-2.52517416698961e-11	1	0	0	115	14556
mouse chr11|11 B1.2-B1.3	mouse chr11|11 B1.2-B1.3	0.999999999974748	-2.52517416698961e-11	1	0	0	115	14556
mouse chr1 C3|1 38.17 cM	mouse chr1 C3|1 38.17 cM	0.999999999974748	-2.52517416698961e-11	1	0	0	115	14556
mouse chr19 B|19 13.95 cM	mouse chr19 B|19 13.95 cM	0.999999999974748	-2.52517416698961e-11	1	0	0	115	14556
mouse chr1 B|1 18.31 cM	mouse chr1 B|1 18.31 cM	0.999999999974748	-2.52517416698961e-11	1	0	0	115	14556
mouse chr1 H6|1 98.41 cM	mouse chr1 H6|1 98.41 cM	0.999999999974748	-2.52517416698961e-11	1	0	0	115	14556
mouse chr19 4.47 cM|19 A	mouse chr19 4.47 cM|19 A	0.999999999974748	-2.52517416698961e-11	1	0	0	115	14556
mouse chr10 B4|10 29.22 cM	mouse chr10 B4|10 29.22 cM	0.999999999974748	-2.52517416698961e-11	1	0	0	115	14556
mouse chr15 E3|15 44.68 cM	mouse chr15 E3|15 44.68 cM	0.999999999974748	-2.52517416698961e-11	1	0	0	115	14556
mouse chr16 C4|16 55.3 cM	mouse chr16 C4|16 55.3 cM	0.999999999974748	-2.52517416698961e-11	1	0	0	115	14556
mouse chr6 C3|6 37.44 cM	mouse chr6 C3|6 37.44 cM	0.999999999974748	-2.52517416698961e-11	1	0	0	115	14556
mouse chr6 F3|6 61.57 cM	mouse chr6 F3|6 61.57 cM	0.999999999974748	-2.52517416698961e-11	1	0	0	115	14556
mouse chr11 B1.3|11 30.46 cM	mouse chr11 B1.3|11 30.46 cM	0.999999999974748	-2.52517416698961e-11	1	0	0	115	14556
mouse chr1 B|1 15.42 cM	mouse chr1 B|1 15.42 cM	0.999999999974748	-2.52517416698961e-11	1	0	0	115	14556
mouse chr1|1 G3-H1	mouse chr1|1 G3-H1	0.999999999974748	-2.52517416698961e-11	1	0	0	115	14556
mouse chr1 D|1 46.19 cM	mouse chr1 D|1 46.19 cM	0.999999999974748	-2.52517416698961e-11	1	0	0	115	14556
mouse chr5 F|5 53.44 cM	mouse chr5 F|5 53.44 cM	0.999999999974748	-2.52517416698961e-11	1	0	0	115	14556
mouse chr18 A1|18	mouse chr18 A1|18	0.999999999974748	-2.52517416698961e-11	1	0	0	115	14556
mouse chr17 A3.3|17 15.69 cM	mouse chr17 A3.3|17 15.69 cM	0.999999999974748	-2.52517416698961e-11	1	0	0	115	14556
mouse chr17 B1|17 18.54 cM	mouse chr17 B1|17 18.54 cM	0.999999999974748	-2.52517416698961e-11	1	0	0	115	14556
mouse chr5 64.11 cM|5 G1.1	mouse chr5 64.11 cM|5 G1.1	0.999999999974748	-2.52517416698961e-11	1	0	0	115	14556
mouse chr10 B5.3|10 36.1 cM	mouse chr10 B5.3|10 36.1 cM	0.999999999974748	-2.52517416698961e-11	1	0	0	115	14556
mouse chr11 E1|11 67.84 cM	mouse chr11 E1|11 67.84 cM	0.999999999974748	-2.52517416698961e-11	1	0	0	115	14556
mouse chr7 C|7 34.65 cM	mouse chr7 C|7 34.65 cM	0.999999999974748	-2.52517416698961e-11	1	0	0	115	14556
mouse chr12 F2|12 63.48 cM	mouse chr12 F2|12 63.48 cM	0.999999999974748	-2.52517416698961e-11	1	0	0	115	14556
mouse chrX A1.1|X 3.73 cM	mouse chrX A1.1|X 3.73 cM	0.999999999974748	-2.52517416698961e-11	1	0	0	115	14556
mouse chr8|8 B1.1-B1.2	mouse chr8|8 B1.1-B1.2	0.999999999974748	-2.52517416698961e-11	1	0	0	115	14556
mouse chr8 B3.2|8 33.38 cM	mouse chr8 B3.2|8 33.38 cM	0.999999999974748	-2.52517416698961e-11	1	0	0	115	14556
mouse chr17 A1|17 7.75 cM	mouse chr17 A1|17 7.75 cM	0.999999999974748	-2.52517416698961e-11	1	0	0	115	14556
mouse chr2 H2|2 80.96 cM	mouse chr2 H2|2 80.96 cM	0.999999999974748	-2.52517416698961e-11	1	0	0	115	14556
mouse chr15 D1|15 26.24 cM	mouse chr15 D1|15 26.24 cM	0.999999999974748	-2.52517416698961e-11	1	0	0	115	14556
mouse chr2 H1|2 76.52 cM	mouse chr2 H1|2 76.52 cM	0.999999999974748	-2.52517416698961e-11	1	0	0	115	14556
mouse chr4 C7|4 51.33 cM	mouse chr4 C7|4 51.33 cM	0.999999999974748	-2.52517416698961e-11	1	0	0	115	14556
mouse chr7 F3|7 70.51 cM	mouse chr7 F3|7 70.51 cM	0.999999999974748	-2.52517416698961e-11	1	0	0	115	14556
mouse chr17 B1|17 18.52 cM	mouse chr17 B1|17 18.52 cM	0.999999999974748	-2.52517416698961e-11	1	0	0	115	14556
mouse chr7 B3|7 30.54 cM	mouse chr7 B3|7 30.54 cM	0.999999999974748	-2.52517416698961e-11	1	0	0	115	14556
mouse chr10 B2|10 22.79 cM	mouse chr10 B2|10 22.79 cM	0.999999999974748	-2.52517416698961e-11	1	0	0	115	14556
mouse chr3 A3|3 15.7 cM	mouse chr3 A3|3 15.7 cM	0.999999999974748	-2.52517416698961e-11	1	0	0	115	14556
mouse chr13 A3.3|13 14.0 cM	mouse chr13 A3.3|13 14.0 cM	0.999999999974748	-2.52517416698961e-11	1	0	0	115	14556
mouse chr11 B3|11 38.99 cM	mouse chr11 B3|11 38.99 cM	0.999999999974748	-2.52517416698961e-11	1	0	0	115	14556
mouse chrX A7.3|X 37.97 cM	mouse chrX A7.3|X 37.97 cM	0.999999999974748	-2.52517416698961e-11	1	0	0	115	14556
mouse chr3 G3|3 64.3 cM	mouse chr3 G3|3 64.3 cM	0.999999999974748	-2.52517416698961e-11	1	0	0	115	14556
mouse chr5 F|5 54.69 cM	mouse chr5 F|5 54.69 cM	0.999999999974748	-2.52517416698961e-11	1	0	0	115	14556
mouse chr11 E2|11 79.15 cM	mouse chr11 E2|11 79.15 cM	0.999999999974748	-2.52517416698961e-11	1	0	0	115	14556
mouse chr2 H4|2 102.62 cM	mouse chr2 H4|2 102.62 cM	0.999999999974748	-2.52517416698961e-11	1	0	0	115	14556
mouse chr8 C1|8 36.34 cM	mouse chr8 C1|8 36.34 cM	0.999999999974748	-2.52517416698961e-11	1	0	0	115	14556
mouse chr13 D1|13 50.21 cM	mouse chr13 D1|13 50.21 cM	0.999999999974748	-2.52517416698961e-11	1	0	0	115	14556
mouse chr19 C3|19 35.74 cM	mouse chr19 C3|19 35.74 cM	0.999999999974748	-2.52517416698961e-11	1	0	0	115	14556
mouse chr11 B1.3|11 33.12 cM	mouse chr11 B1.3|11 33.12 cM	0.999999999974748	-2.52517416698961e-11	1	0	0	115	14556
mouse chr1 G1|1 63.84 cM	mouse chr1 G1|1 63.84 cM	0.999999999974748	-2.52517416698961e-11	1	0	0	115	14556
mouse chr13 A3.1|13 9.88 cM	mouse chr13 A3.1|13 9.88 cM	0.999999999974748	-2.52517416698961e-11	1	0	0	115	14556
mouse chr14 E2.3|14 51.79 cM	mouse chr14 E2.3|14 51.79 cM	0.999999999974748	-2.52517416698961e-11	1	0	0	115	14556
mouse chr5 74.73 cM|5 G2	mouse chr5 74.73 cM|5 G2	0.999999999974748	-2.52517416698961e-11	1	0	0	115	14556
mouse chr19 A|19 4.1 cM	mouse chr19 A|19 4.1 cM	0.999999999974748	-2.52517416698961e-11	1	0	0	115	14556
mouse chr6 F1|6 57.49 cM	mouse chr6 F1|6 57.49 cM	0.999999999974748	-2.52517416698961e-11	1	0	0	115	14556
mouse chr15 E3|15 46.39 cM	mouse chr15 E3|15 46.39 cM	0.999999999974748	-2.52517416698961e-11	1	0	0	115	14556
mouse chr9 A4|9 16.66 cM	mouse chr9 A4|9 16.66 cM	0.999999999974748	-2.52517416698961e-11	1	0	0	115	14556
mouse chr15 A1|15 3.46 cM	mouse chr15 A1|15 3.46 cM	0.999999999974748	-2.52517416698961e-11	1	0	0	115	14556
mouse chr1 A3|1 4.12 cM	mouse chr1 A3|1 4.12 cM	0.999999999974748	-2.52517416698961e-11	1	0	0	115	14556
mouse chr12 A1.1|12 8.04 cM	mouse chr12 A1.1|12 8.04 cM	0.999999999974748	-2.52517416698961e-11	1	0	0	115	14556
mouse chr16 C4|16 55.18 cM	mouse chr16 C4|16 55.18 cM	0.999999999974748	-2.52517416698961e-11	1	0	0	115	14556
mouse chr18 E4|18 58.63 cM	mouse chr18 E4|18 58.63 cM	0.999999999974748	-2.52517416698961e-11	1	0	0	115	14556
mouse chr1 E4|1 60.82 cM	mouse chr1 E4|1 60.82 cM	0.999999999974748	-2.52517416698961e-11	1	0	0	115	14556
mouse chr10 B1|10 22.07 cM	mouse chr10 B1|10 22.07 cM	0.999999999974748	-2.52517416698961e-11	1	0	0	115	14556
mouse chrX A2|X	mouse chrX A2|X	0.999999999974748	-2.52517416698961e-11	1	0	0	115	14556
mouse chr5 F|5 56.88 cM	mouse chr5 F|5 56.88 cM	0.999999999974748	-2.52517416698961e-11	1	0	0	115	14556
mouse chr11 A1|11 5.74 cM	mouse chr11 A1|11 5.74 cM	0.999999999974748	-2.52517416698961e-11	1	0	0	115	14556
mouse chrX F5|X 78.32 cM	mouse chrX F5|X 78.32 cM	0.999999999974748	-2.52517416698961e-11	1	0	0	115	14556
mouse chr15 D1|15 26.19 cM	mouse chr15 D1|15 26.19 cM	0.999999999974748	-2.52517416698961e-11	1	0	0	115	14556
mouse chr11 E2|11 84.35 cM	mouse chr11 E2|11 84.35 cM	0.999999999974748	-2.52517416698961e-11	1	0	0	115	14556
mouse chr8 A3|8 20.3 cM	mouse chr8 A3|8 20.3 cM	0.999999999974748	-2.52517416698961e-11	1	0	0	115	14556
mouse chr5 G1.3|5 67.99 cM	mouse chr5 G1.3|5 67.99 cM	0.999999999974748	-2.52517416698961e-11	1	0	0	115	14556
mouse chr14 B|14 22.36 cM	mouse chr14 B|14 22.36 cM	0.999999999974748	-2.52517416698961e-11	1	0	0	115	14556
mouse chr10 C1|10 41.81 cM	mouse chr10 C1|10 41.81 cM	0.999999999974748	-2.52517416698961e-11	1	0	0	115	14556
mouse chr1 E2.1|1 49.42 cM	mouse chr1 E2.1|1 49.42 cM	0.999999999974748	-2.52517416698961e-11	1	0	0	115	14556
mouse chr8 A2|8 13.26 cM	mouse chr8 A2|8 13.26 cM	0.999999999974748	-2.52517416698961e-11	1	0	0	115	14556
mouse chr11 B5|11 47.59 cM	mouse chr11 B5|11 47.59 cM	0.999999999974748	-2.52517416698961e-11	1	0	0	115	14556
mouse chr3 F1|3 37.7 cM	mouse chr3 F1|3 37.7 cM	0.999999999974748	-2.52517416698961e-11	1	0	0	115	14556
mouse chr5 E1|5 43.0 cM	mouse chr5 E1|5 43.0 cM	0.999999999974748	-2.52517416698961e-11	1	0	0	115	14556
mouse chr7 B2|7 21.37 cM	mouse chr7 B2|7 21.37 cM	0.999999999974748	-2.52517416698961e-11	1	0	0	115	14556
mouse chr7 E3|7 57.69 cM	mouse chr7 E3|7 57.69 cM	0.999999999974748	-2.52517416698961e-11	1	0	0	115	14556
mouse chr17 C|17	mouse chr17 C|17	0.999999999974748	-2.52517416698961e-11	1	0	0	115	14556
mouse chr2 F1|2 61.86 cM	mouse chr2 F1|2 61.86 cM	0.999999999974748	-2.52517416698961e-11	1	0	0	115	14556
mouse chr2 E2|2 54.59 cM	mouse chr2 E2|2 54.59 cM	0.999999999974748	-2.52517416698961e-11	1	0	0	115	14556
mouse chr1 H3|1 79.86 cM	mouse chr1 H3|1 79.86 cM	0.999999999974748	-2.52517416698961e-11	1	0	0	115	14556
mouse chr14 D1|14 34.09 cM	mouse chr14 D1|14 34.09 cM	0.999999999974748	-2.52517416698961e-11	1	0	0	115	14556
mouse chr2 A3|2 19.08 cM	mouse chr2 A3|2 19.08 cM	0.999999999974748	-2.52517416698961e-11	1	0	0	115	14556
mouse chr12|12 E-F1	mouse chr12|12 E-F1	0.999999999974748	-2.52517416698961e-11	1	0	0	115	14556
mouse chr4 A1|4 3.68 cM	mouse chr4 A1|4 3.68 cM	0.999999999974748	-2.52517416698961e-11	1	0	0	115	14556
mouse chr3 A1|3 1.96 cM	mouse chr3 A1|3 1.96 cM	0.999999999974748	-2.52517416698961e-11	1	0	0	115	14556
mouse chr18 E3|18 53.48 cM	mouse chr18 E3|18 53.48 cM	0.999999999974748	-2.52517416698961e-11	1	0	0	115	14556
mouse chr7 D2|7 45.43 cM	mouse chr7 D2|7 45.43 cM	0.999999999974748	-2.52517416698961e-11	1	0	0	115	14556
mouse chr13 A5|13 26.04 cM	mouse chr13 A5|13 26.04 cM	0.999999999974748	-2.52517416698961e-11	1	0	0	115	14556
mouse chrX D|X 43.89 cM	mouse chrX D|X 43.89 cM	0.999999999974748	-2.52517416698961e-11	1	0	0	115	14556
mouse chr7 F2|7 65.35 cM	mouse chr7 F2|7 65.35 cM	0.999999999974748	-2.52517416698961e-11	1	0	0	115	14556
mouse chr5 A3|5 11.93 cM	mouse chr5 A3|5 11.93 cM	0.999999999974748	-2.52517416698961e-11	1	0	0	115	14556
mouse chr7 B5|7 33.23 cM	mouse chr7 B5|7 33.23 cM	0.999999999974748	-2.52517416698961e-11	1	0	0	115	14556
mouse chr8 B3.1|8 32.19 cM	mouse chr8 B3.1|8 32.19 cM	0.999999999974748	-2.52517416698961e-11	1	0	0	115	14556
mouse chr10 D1|10 56.33 cM	mouse chr10 D1|10 56.33 cM	0.999999999974748	-2.52517416698961e-11	1	0	0	115	14556
mouse chr19|19 D2-D3	mouse chr19|19 D2-D3	0.999999999974748	-2.52517416698961e-11	1	0	0	115	14556
mouse chr5 F|5 57.29 cM	mouse chr5 F|5 57.29 cM	0.999999999974748	-2.52517416698961e-11	1	0	0	115	14556
mouse chr14 A3|14 16.51 cM	mouse chr14 A3|14 16.51 cM	0.999999999974748	-2.52517416698961e-11	1	0	0	115	14556
mouse chr14 E2.2|14 49.27 cM	mouse chr14 E2.2|14 49.27 cM	0.999999999974748	-2.52517416698961e-11	1	0	0	115	14556
mouse chrX C3|X 43.38 cM	mouse chrX C3|X 43.38 cM	0.999999999974748	-2.52517416698961e-11	1	0	0	115	14556
mouse chr5 A3|5 7.07 cM	mouse chr5 A3|5 7.07 cM	0.999999999974748	-2.52517416698961e-11	1	0	0	115	14556
mouse chr2 E5|2	mouse chr2 E5|2	0.999999999974748	-2.52517416698961e-11	1	0	0	115	14556
mouse chr17 A1|17 8.52 cM	mouse chr17 A1|17 8.52 cM	0.999999999974748	-2.52517416698961e-11	1	0	0	115	14556
mouse chr11 A3.2|11 14.25 cM	mouse chr11 A3.2|11 14.25 cM	0.999999999974748	-2.52517416698961e-11	1	0	0	115	14556
mouse chr11 E1|11 68.61 cM	mouse chr11 E1|11 68.61 cM	0.999999999974748	-2.52517416698961e-11	1	0	0	115	14556
mouse chr4 C6|4 45.52 cM	mouse chr4 C6|4 45.52 cM	0.999999999974748	-2.52517416698961e-11	1	0	0	115	14556
mouse chr9 F4|9 73.52 cM	mouse chr9 F4|9 73.52 cM	0.999999999974748	-2.52517416698961e-11	1	0	0	115	14556
mouse chr5 E5|5 50.55 cM	mouse chr5 E5|5 50.55 cM	0.999999999974748	-2.52517416698961e-11	1	0	0	115	14556
mouse chr1 H2.1|1	mouse chr1 H2.1|1	0.999999999974748	-2.52517416698961e-11	1	0	0	115	14556
mouse chr12 C3|12 33.78 cM	mouse chr12 C3|12 33.78 cM	0.999999999974748	-2.52517416698961e-11	1	0	0	115	14556
mouse chr10 B2|10 22.77 cM	mouse chr10 B2|10 22.77 cM	0.999999999974748	-2.52517416698961e-11	1	0	0	115	14556
mouse chr4 A5|4 20.24 cM	mouse chr4 A5|4 20.24 cM	0.999999999974748	-2.52517416698961e-11	1	0	0	115	14556
mouse chr11 E1|11 67.5 cM	mouse chr11 E1|11 67.5 cM	0.999999999974748	-2.52517416698961e-11	1	0	0	115	14556
mouse chr7 F3|7 78.4 cM	mouse chr7 F3|7 78.4 cM	0.999999999974748	-2.52517416698961e-11	1	0	0	115	14556
mouse chr15 E1|15 38.33 cM	mouse chr15 E1|15 38.33 cM	0.999999999974748	-2.52517416698961e-11	1	0	0	115	14556
mouse chrX A6|X 33.5 cM	mouse chrX A6|X 33.5 cM	0.999999999974748	-2.52517416698961e-11	1	0	0	115	14556
mouse chr3 G3|3 62.65 cM	mouse chr3 G3|3 62.65 cM	0.999999999974748	-2.52517416698961e-11	1	0	0	115	14556
mouse chr7 A3|7 13.96 cM	mouse chr7 A3|7 13.96 cM	0.999999999974748	-2.52517416698961e-11	1	0	0	115	14556
mouse chr11 E1|11 72.33 cM	mouse chr11 E1|11 72.33 cM	0.999999999974748	-2.52517416698961e-11	1	0	0	115	14556
mouse chrX F2|X 62.85 cM	mouse chrX F2|X 62.85 cM	0.999999999974748	-2.52517416698961e-11	1	0	0	115	14556
mouse chr5 C3.1|5 33.67 cM	mouse chr5 C3.1|5 33.67 cM	0.999999999974748	-2.52517416698961e-11	1	0	0	115	14556
mouse chr5 C3.3|5 40.63 cM	mouse chr5 C3.3|5 40.63 cM	0.999999999974748	-2.52517416698961e-11	1	0	0	115	14556
mouse chr5 E5|5 51.43 cM	mouse chr5 E5|5 51.43 cM	0.999999999974748	-2.52517416698961e-11	1	0	0	115	14556
mouse chr4 A3|4 7.08 cM	mouse chr4 A3|4 7.08 cM	0.999999999974748	-2.52517416698961e-11	1	0	0	115	14556
mouse chr14 E5|14 65.86 cM	mouse chr14 E5|14 65.86 cM	0.999999999974748	-2.52517416698961e-11	1	0	0	115	14556
mouse chr6 G2|6 74.35 cM	mouse chr6 G2|6 74.35 cM	0.999999999974748	-2.52517416698961e-11	1	0	0	115	14556
mouse chr17 C|17 22.79 cM	mouse chr17 C|17 22.79 cM	0.999999999974748	-2.52517416698961e-11	1	0	0	115	14556
mouse chr8 E1|8 57.73 cM	mouse chr8 E1|8 57.73 cM	0.999999999974748	-2.52517416698961e-11	1	0	0	115	14556
mouse chr1 H2.1|1 69.75 cM	mouse chr1 H2.1|1 69.75 cM	0.999999999974748	-2.52517416698961e-11	1	0	0	115	14556
mouse chr13 C1|13	mouse chr13 C1|13	0.999999999974748	-2.52517416698961e-11	1	0	0	115	14556
mouse chr13 A1|13 5.28 cM	mouse chr13 A1|13 5.28 cM	0.999999999974748	-2.52517416698961e-11	1	0	0	115	14556
mouse chr16 C3.3|16 47.45 cM	mouse chr16 C3.3|16 47.45 cM	0.999999999974748	-2.52517416698961e-11	1	0	0	115	14556
mouse chr12 F1|12 60.75 cM	mouse chr12 F1|12 60.75 cM	0.999999999974748	-2.52517416698961e-11	1	0	0	115	14556
mouse chr10 C2|10	mouse chr10 C2|10	0.999999999974748	-2.52517416698961e-11	1	0	0	115	14556
mouse chr4 C3|4 38.4 cM	mouse chr4 C3|4 38.4 cM	0.999999999974748	-2.52517416698961e-11	1	0	0	115	14556
mouse chr15 F3|15 58.58 cM	mouse chr15 F3|15 58.58 cM	0.999999999974748	-2.52517416698961e-11	1	0	0	115	14556
mouse chr17 A1|17 4.7 cM	mouse chr17 A1|17 4.7 cM	0.999999999974748	-2.52517416698961e-11	1	0	0	115	14556
mouse chr1 D|1 45.53 cM	mouse chr1 D|1 45.53 cM	0.999999999974748	-2.52517416698961e-11	1	0	0	115	14556
mouse chr1 C2|1 32.84 cM	mouse chr1 C2|1 32.84 cM	0.999999999974748	-2.52517416698961e-11	1	0	0	115	14556
mouse chr5 E2|5 46.51 cM	mouse chr5 E2|5 46.51 cM	0.999999999974748	-2.52517416698961e-11	1	0	0	115	14556
mouse chr9 F1|9 57.99 cM	mouse chr9 F1|9 57.99 cM	0.999999999974748	-2.52517416698961e-11	1	0	0	115	14556
mouse chr4 E2|4 79.05 cM	mouse chr4 E2|4 79.05 cM	0.999999999974748	-2.52517416698961e-11	1	0	0	115	14556
mouse chr6 G1|6 66.25 cM	mouse chr6 G1|6 66.25 cM	0.999999999974748	-2.52517416698961e-11	1	0	0	115	14556
mouse chr4 A5|4 14.3 cM	mouse chr4 A5|4 14.3 cM	0.999999999974748	-2.52517416698961e-11	1	0	0	115	14556
mouse chr5 82.82 cM|5 G2	mouse chr5 82.82 cM|5 G2	0.999999999974748	-2.52517416698961e-11	1	0	0	115	14556
mouse chr17 D|17 29.63 cM	mouse chr17 D|17 29.63 cM	0.999999999974748	-2.52517416698961e-11	1	0	0	115	14556
mouse chr11 E2|11 83.35 cM	mouse chr11 E2|11 83.35 cM	0.999999999974748	-2.52517416698961e-11	1	0	0	115	14556
mouse chr9 F2|9 59.91 cM	mouse chr9 F2|9 59.91 cM	0.999999999974748	-2.52517416698961e-11	1	0	0	115	14556
mouse chr17 E4|17 55.13 cM	mouse chr17 E4|17 55.13 cM	0.999999999974748	-2.52517416698961e-11	1	0	0	115	14556
mouse chr11 A1|11 4.16 cM	mouse chr11 A1|11 4.16 cM	0.999999999974748	-2.52517416698961e-11	1	0	0	115	14556
mouse chr9 A5.3|9 26.47 cM	mouse chr9 A5.3|9 26.47 cM	0.999999999974748	-2.52517416698961e-11	1	0	0	115	14556
mouse chr17 D|17 29.66 cM	mouse chr17 D|17 29.66 cM	0.999999999974748	-2.52517416698961e-11	1	0	0	115	14556
mouse chr8 D3|8 54.08 cM	mouse chr8 D3|8 54.08 cM	0.999999999974748	-2.52517416698961e-11	1	0	0	115	14556
mouse chr4 B3|4 33.04 cM	mouse chr4 B3|4 33.04 cM	0.999999999974748	-2.52517416698961e-11	1	0	0	115	14556
mouse chr19 C3|19 34.26 cM	mouse chr19 C3|19 34.26 cM	0.999999999974748	-2.52517416698961e-11	1	0	0	115	14556
mouse chrX C3|X 43.59 cM	mouse chrX C3|X 43.59 cM	0.999999999974748	-2.52517416698961e-11	1	0	0	115	14556
mouse chr9 E3.1|9	mouse chr9 E3.1|9	0.999999999974748	-2.52517416698961e-11	1	0	0	115	14556
mouse chr2 F1|2 61.88 cM	mouse chr2 F1|2 61.88 cM	0.999999999974748	-2.52517416698961e-11	1	0	0	115	14556
mouse chr13 D1|13 52.9 cM	mouse chr13 D1|13 52.9 cM	0.999999999974748	-2.52517416698961e-11	1	0	0	115	14556
mouse chr7|7 F2-F3	mouse chr7|7 F2-F3	0.999999999974748	-2.52517416698961e-11	1	0	0	115	14556
mouse chr11 E1|11 71.86 cM	mouse chr11 E1|11 71.86 cM	0.999999999974748	-2.52517416698961e-11	1	0	0	115	14556
mouse chr5 B1|5 17.35 cM	mouse chr5 B1|5 17.35 cM	0.999999999974748	-2.52517416698961e-11	1	0	0	115	14556
mouse chr18 E1|18 34.4 cM	mouse chr18 E1|18 34.4 cM	0.999999999974748	-2.52517416698961e-11	1	0	0	115	14556
mouse chr11 D|11 64.24 cM	mouse chr11 D|11 64.24 cM	0.999999999974748	-2.52517416698961e-11	1	0	0	115	14556
mouse chr16 A3|16 11.51 cM	mouse chr16 A3|16 11.51 cM	0.999999999974748	-2.52517416698961e-11	1	0	0	115	14556
mouse chr16 A1|16 2.2 cM	mouse chr16 A1|16 2.2 cM	0.999999999974748	-2.52517416698961e-11	1	0	0	115	14556
mouse chr9 F1|9 58.17 cM	mouse chr9 F1|9 58.17 cM	0.999999999974748	-2.52517416698961e-11	1	0	0	115	14556
mouse chr13 B2|13 31.92 cM	mouse chr13 B2|13 31.92 cM	0.999999999974748	-2.52517416698961e-11	1	0	0	115	14556
mouse chr8|8 A3-A4	mouse chr8|8 A3-A4	0.999999999974748	-2.52517416698961e-11	1	0	0	115	14556
mouse chr15|15 E3-F1	mouse chr15|15 E3-F1	0.999999999974748	-2.52517416698961e-11	1	0	0	115	14556
mouse chr1 C1.3|1 29.09 cM	mouse chr1 C1.3|1 29.09 cM	0.999999999974748	-2.52517416698961e-11	1	0	0	115	14556
mouse chr2 F3|2 67.73 cM	mouse chr2 F3|2 67.73 cM	0.999999999974748	-2.52517416698961e-11	1	0	0	115	14556
mouse chr11 E1|11 69.46 cM	mouse chr11 E1|11 69.46 cM	0.999999999974748	-2.52517416698961e-11	1	0	0	115	14556
mouse chr1 B|1 18.65 cM	mouse chr1 B|1 18.65 cM	0.999999999974748	-2.52517416698961e-11	1	0	0	115	14556
mouse chr9 F3|9 68.39 cM	mouse chr9 F3|9 68.39 cM	0.999999999974748	-2.52517416698961e-11	1	0	0	115	14556
mouse chr13 D1|13 50.65 cM	mouse chr13 D1|13 50.65 cM	0.999999999974748	-2.52517416698961e-11	1	0	0	115	14556
mouse chr3 B|3 17.67 cM	mouse chr3 B|3 17.67 cM	0.999999999974748	-2.52517416698961e-11	1	0	0	115	14556
mouse chrX A1.1|X 3.67 cM	mouse chrX A1.1|X 3.67 cM	0.999999999974748	-2.52517416698961e-11	1	0	0	115	14556
mouse chr1 B|1 21.21 cM	mouse chr1 B|1 21.21 cM	0.999999999974748	-2.52517416698961e-11	1	0	0	115	14556
mouse chr9 F4|9 74.0 cM	mouse chr9 F4|9 74.0 cM	0.999999999974748	-2.52517416698961e-11	1	0	0	115	14556
mouse chr8 E1|8 70.33 cM	mouse chr8 E1|8 70.33 cM	0.999999999974748	-2.52517416698961e-11	1	0	0	115	14556
mouse chr2 A1|2 1.95 cM	mouse chr2 A1|2 1.95 cM	0.999999999974748	-2.52517416698961e-11	1	0	0	115	14556
mouse chr8 E2|8 73.1 cM	mouse chr8 E2|8 73.1 cM	0.999999999974748	-2.52517416698961e-11	1	0	0	115	14556
mouse chr19 B|19 12.75 cM	mouse chr19 B|19 12.75 cM	0.999999999974748	-2.52517416698961e-11	1	0	0	115	14556
mouse chr13 A2|13 6.89 cM	mouse chr13 A2|13 6.89 cM	0.999999999974748	-2.52517416698961e-11	1	0	0	115	14556
mouse chr1 D|1 45.28 cM	mouse chr1 D|1 45.28 cM	0.999999999974748	-2.52517416698961e-11	1	0	0	115	14556
mouse chr2 H2|2	mouse chr2 H2|2	0.999999999974748	-2.52517416698961e-11	1	0	0	115	14556
mouse chr14 A3|14 12.0 cM	mouse chr14 A3|14 12.0 cM	0.999999999974748	-2.52517416698961e-11	1	0	0	115	14556
mouse chr4 D2.1-D2.2|4 56.52 cM	mouse chr4 D2.1-D2.2|4 56.52 cM	0.999999999974748	-2.52517416698961e-11	1	0	0	115	14556
mouse chr16 A1|16 5.54 cM	mouse chr16 A1|16 5.54 cM	0.999999999974748	-2.52517416698961e-11	1	0	0	115	14556
mouse chr3 E1|3 30.76 cM	mouse chr3 E1|3 30.76 cM	0.999999999974748	-2.52517416698961e-11	1	0	0	115	14556
mouse chr1 H5|1 88.97 cM	mouse chr1 H5|1 88.97 cM	0.999999999974748	-2.52517416698961e-11	1	0	0	115	14556
mouse chr12 F1|12 60.17 cM	mouse chr12 F1|12 60.17 cM	0.999999999974748	-2.52517416698961e-11	1	0	0	115	14556
mouse chr16 A1|16 3.34 cM	mouse chr16 A1|16 3.34 cM	0.999999999974748	-2.52517416698961e-11	1	0	0	115	14556
mouse chr3|3 F2.3-F3	mouse chr3|3 F2.3-F3	0.999999999974748	-2.52517416698961e-11	1	0	0	115	14556
mouse chr7 E3|7 57.98 cM	mouse chr7 E3|7 57.98 cM	0.999999999974748	-2.52517416698961e-11	1	0	0	115	14556
mouse chr12 A1.1|12 6.14 cM	mouse chr12 A1.1|12 6.14 cM	0.999999999974748	-2.52517416698961e-11	1	0	0	115	14556
mouse chr5 G1.3|5 68.32 cM	mouse chr5 G1.3|5 68.32 cM	0.999999999974748	-2.52517416698961e-11	1	0	0	115	14556
mouse chr2 60.37 cM|2 E5	mouse chr2 60.37 cM|2 E5	0.999999999974748	-2.52517416698961e-11	1	0	0	115	14556
mouse chr5 C1|5 29.37 cM	mouse chr5 C1|5 29.37 cM	0.999999999974748	-2.52517416698961e-11	1	0	0	115	14556
mouse chr7 F3|7 68.94 cM	mouse chr7 F3|7 68.94 cM	0.999999999974748	-2.52517416698961e-11	1	0	0	115	14556
mouse chr2 A1|2 6.89 cM	mouse chr2 A1|2 6.89 cM	0.999999999974748	-2.52517416698961e-11	1	0	0	115	14556
mouse chr1 D|1 47.25 cM	mouse chr1 D|1 47.25 cM	0.999999999974748	-2.52517416698961e-11	1	0	0	115	14556
mouse chr1 C5|1 43.6 cM	mouse chr1 C5|1 43.6 cM	0.999999999974748	-2.52517416698961e-11	1	0	0	115	14556
mouse chr8 A1.1|8 2.0 cM	mouse chr8 A1.1|8 2.0 cM	0.999999999974748	-2.52517416698961e-11	1	0	0	115	14556
mouse chr11 D|11 61.06 cM	mouse chr11 D|11 61.06 cM	0.999999999974748	-2.52517416698961e-11	1	0	0	115	14556
mouse chr10 D1|10 55.12 cM	mouse chr10 D1|10 55.12 cM	0.999999999974748	-2.52517416698961e-11	1	0	0	115	14556
mouse chr11 D|11 62.91 cM	mouse chr11 D|11 62.91 cM	0.999999999974748	-2.52517416698961e-11	1	0	0	115	14556
mouse chr7 A3|7 13.98 cM	mouse chr7 A3|7 13.98 cM	0.999999999974748	-2.52517416698961e-11	1	0	0	115	14556
mouse chrX A7.3|X 37.92 cM	mouse chrX A7.3|X 37.92 cM	0.999999999974748	-2.52517416698961e-11	1	0	0	115	14556
mouse chr17 C|17 25.86 cM	mouse chr17 C|17 25.86 cM	0.999999999974748	-2.52517416698961e-11	1	0	0	115	14556
mouse chr17 A3.3|17 14.82 cM	mouse chr17 A3.3|17 14.82 cM	0.999999999974748	-2.52517416698961e-11	1	0	0	115	14556
mouse chr7|7 F1-F2	mouse chr7|7 F1-F2	0.999999999974748	-2.52517416698961e-11	1	0	0	115	14556
mouse chr4 D2.2|4 61.25 cM	mouse chr4 D2.2|4 61.25 cM	0.999999999974748	-2.52517416698961e-11	1	0	0	115	14556
mouse chr2 C3|2 47.38 cM	mouse chr2 C3|2 47.38 cM	0.999999999974748	-2.52517416698961e-11	1	0	0	115	14556
mouse chr1 C1.3|1 29.2 cM	mouse chr1 C1.3|1 29.2 cM	0.999999999974748	-2.52517416698961e-11	1	0	0	115	14556
mouse chr17 B1|17 18.43 cM	mouse chr17 B1|17 18.43 cM	0.999999999974748	-2.52517416698961e-11	1	0	0	115	14556
mouse chr10 B5.3|10 37.15 cM	mouse chr10 B5.3|10 37.15 cM	0.999999999974748	-2.52517416698961e-11	1	0	0	115	14556
mouse chr9 F1|9 58.02 cM	mouse chr9 F1|9 58.02 cM	0.999999999974748	-2.52517416698961e-11	1	0	0	115	14556
mouse chr3 H4|3 82.52 cM	mouse chr3 H4|3 82.52 cM	0.999999999974748	-2.52517416698961e-11	1	0	0	115	14556
mouse chr3 F2.2|3 42.42 cM	mouse chr3 F2.2|3 42.42 cM	0.999999999974748	-2.52517416698961e-11	1	0	0	115	14556
mouse chr1 H2.3|1 74.99 cM	mouse chr1 H2.3|1 74.99 cM	0.999999999974748	-2.52517416698961e-11	1	0	0	115	14556
mouse chr1 H3|1 79.28 cM	mouse chr1 H3|1 79.28 cM	0.999999999974748	-2.52517416698961e-11	1	0	0	115	14556
mouse chr5 C3.2|5 38.18 cM	mouse chr5 C3.2|5 38.18 cM	0.999999999974748	-2.52517416698961e-11	1	0	0	115	14556
mouse chr5 F|5 55.96 cM	mouse chr5 F|5 55.96 cM	0.999999999974748	-2.52517416698961e-11	1	0	0	115	14556
mouse chr2 B|2 23.6 cM	mouse chr2 B|2 23.6 cM	0.999999999974748	-2.52517416698961e-11	1	0	0	115	14556
mouse chr15 D3|15 30.36 cM	mouse chr15 D3|15 30.36 cM	0.999999999974748	-2.52517416698961e-11	1	0	0	115	14556
mouse chr16 A1|16 5.61 cM	mouse chr16 A1|16 5.61 cM	0.999999999974748	-2.52517416698961e-11	1	0	0	115	14556
mouse chr11 B3|11 40.42 cM	mouse chr11 B3|11 40.42 cM	0.999999999974748	-2.52517416698961e-11	1	0	0	115	14556
mouse chr5 G2|5 78.81 cM	mouse chr5 G2|5 78.81 cM	0.999999999974748	-2.52517416698961e-11	1	0	0	115	14556
mouse chr5 E4|5 48.49 cM	mouse chr5 E4|5 48.49 cM	0.999999999974748	-2.52517416698961e-11	1	0	0	115	14556
mouse chr13|13 A3.1-A3.2	mouse chr13|13 A3.1-A3.2	0.999999999974748	-2.52517416698961e-11	1	0	0	115	14556
mouse chr9 A3|9 7.87 cM	mouse chr9 A3|9 7.87 cM	0.999999999974748	-2.52517416698961e-11	1	0	0	115	14556
mouse chr12 A2|12 13.43 cM	mouse chr12 A2|12 13.43 cM	0.999999999974748	-2.52517416698961e-11	1	0	0	115	14556
mouse chr11 B1.1|11 27.54 cM	mouse chr11 B1.1|11 27.54 cM	0.999999999974748	-2.52517416698961e-11	1	0	0	115	14556
mouse chr11 B1.2|11	mouse chr11 B1.2|11	0.999999999974748	-2.52517416698961e-11	1	0	0	115	14556
mouse chr7 E3|7 54.72 cM	mouse chr7 E3|7 54.72 cM	0.999999999974748	-2.52517416698961e-11	1	0	0	115	14556
mouse chr2 H1|2 77.39 cM	mouse chr2 H1|2 77.39 cM	0.999999999974748	-2.52517416698961e-11	1	0	0	115	14556
mouse chr4 B2|4 28.31 cM	mouse chr4 B2|4 28.31 cM	0.999999999974748	-2.52517416698961e-11	1	0	0	115	14556
mouse chrX F1|X 57.64 cM	mouse chrX F1|X 57.64 cM	0.999999999974748	-2.52517416698961e-11	1	0	0	115	14556
mouse chr3 G1|3 50.37 cM	mouse chr3 G1|3 50.37 cM	0.999999999974748	-2.52517416698961e-11	1	0	0	115	14556
mouse chr18 E2|18 44.44 cM	mouse chr18 E2|18 44.44 cM	0.999999999974748	-2.52517416698961e-11	1	0	0	115	14556
mouse chr13 D1|13 52.24 cM	mouse chr13 D1|13 52.24 cM	0.999999999974748	-2.52517416698961e-11	1	0	0	115	14556
mouse chr16 C4|16 54.96 cM	mouse chr16 C4|16 54.96 cM	0.999999999974748	-2.52517416698961e-11	1	0	0	115	14556
mouse chr19 C3|19 38.85 cM	mouse chr19 C3|19 38.85 cM	0.999999999974748	-2.52517416698961e-11	1	0	0	115	14556
mouse chr11 B3|11 42.98 cM	mouse chr11 B3|11 42.98 cM	0.999999999974748	-2.52517416698961e-11	1	0	0	115	14556
mouse chr15 D1|15 29.16 cM	mouse chr15 D1|15 29.16 cM	0.999999999974748	-2.52517416698961e-11	1	0	0	115	14556
mouse chr1 C5|1	mouse chr1 C5|1	0.999999999974748	-2.52517416698961e-11	1	0	0	115	14556
mouse chr6 C1|6 30.67 cM	mouse chr6 C1|6 30.67 cM	0.999999999974748	-2.52517416698961e-11	1	0	0	115	14556
mouse chr2|2 A2-A3	mouse chr2|2 A2-A3	0.999999999974748	-2.52517416698961e-11	1	0	0	115	14556
mouse chr19 D2|19 52.09 cM	mouse chr19 D2|19 52.09 cM	0.999999999974748	-2.52517416698961e-11	1	0	0	115	14556
mouse chr3 B|3 17.41 cM	mouse chr3 B|3 17.41 cM	0.999999999974748	-2.52517416698961e-11	1	0	0	115	14556
mouse chr5 C3.3|5 40.56 cM	mouse chr5 C3.3|5 40.56 cM	0.999999999974748	-2.52517416698961e-11	1	0	0	115	14556
mouse chr12 F1|12 60.99 cM	mouse chr12 F1|12 60.99 cM	0.999999999974748	-2.52517416698961e-11	1	0	0	115	14556
mouse chr6 F3|6 60.45 cM	mouse chr6 F3|6 60.45 cM	0.999999999974748	-2.52517416698961e-11	1	0	0	115	14556
mouse chr6 E3|6 53.76 cM	mouse chr6 E3|6 53.76 cM	0.999999999974748	-2.52517416698961e-11	1	0	0	115	14556
mouse chr14 E2.3|14 51.71 cM	mouse chr14 E2.3|14 51.71 cM	0.999999999974748	-2.52517416698961e-11	1	0	0	115	14556
mouse chr16 B5|16 29.44 cM	mouse chr16 B5|16 29.44 cM	0.999999999974748	-2.52517416698961e-11	1	0	0	115	14556
mouse chr14 D3|14 39.38 cM	mouse chr14 D3|14 39.38 cM	0.999999999974748	-2.52517416698961e-11	1	0	0	115	14556
mouse chr5 F|5 62.53 cM	mouse chr5 F|5 62.53 cM	0.999999999974748	-2.52517416698961e-11	1	0	0	115	14556
mouse chr7 A1|7 2.6 cM	mouse chr7 A1|7 2.6 cM	0.999999999974748	-2.52517416698961e-11	1	0	0	115	14556
mouse chr1 H2.3|1 75.95 cM	mouse chr1 H2.3|1 75.95 cM	0.999999999974748	-2.52517416698961e-11	1	0	0	115	14556
mouse chr19 A|19 3.57 cM	mouse chr19 A|19 3.57 cM	0.999999999974748	-2.52517416698961e-11	1	0	0	115	14556
mouse chr17 E1.1|17 38.8 cM	mouse chr17 E1.1|17 38.8 cM	0.999999999974748	-2.52517416698961e-11	1	0	0	115	14556
mouse chr7 F3|7 82.07 cM	mouse chr7 F3|7 82.07 cM	0.999999999974748	-2.52517416698961e-11	1	0	0	115	14556
mouse chr18 E1|18 37.43 cM	mouse chr18 E1|18 37.43 cM	0.999999999974748	-2.52517416698961e-11	1	0	0	115	14556
mouse chr4 A5|4 21.81 cM	mouse chr4 A5|4 21.81 cM	0.999999999974748	-2.52517416698961e-11	1	0	0	115	14556
mouse chrX D|X 44.1 cM	mouse chrX D|X 44.1 cM	0.999999999974748	-2.52517416698961e-11	1	0	0	115	14556
mouse chrX A4|X 23.19 cM	mouse chrX A4|X 23.19 cM	0.999999999974748	-2.52517416698961e-11	1	0	0	115	14556
mouse chr2 B|2 20.79 cM	mouse chr2 B|2 20.79 cM	0.999999999974748	-2.52517416698961e-11	1	0	0	115	14556
mouse chr4 A1|4 2.31 cM	mouse chr4 A1|4 2.31 cM	0.999999999974748	-2.52517416698961e-11	1	0	0	115	14556
mouse chr2 H4|2 103.63 cM	mouse chr2 H4|2 103.63 cM	0.999999999974748	-2.52517416698961e-11	1	0	0	115	14556
mouse chr3 A1|3 3.22 cM	mouse chr3 A1|3 3.22 cM	0.999999999974748	-2.52517416698961e-11	1	0	0	115	14556
mouse chrX A1.1|X 3.65 cM	mouse chrX A1.1|X 3.65 cM	0.999999999974748	-2.52517416698961e-11	1	0	0	115	14556
mouse chr1 D|1 46.08 cM	mouse chr1 D|1 46.08 cM	0.999999999974748	-2.52517416698961e-11	1	0	0	115	14556
mouse chr15 A1|15 1.99 cM	mouse chr15 A1|15 1.99 cM	0.999999999974748	-2.52517416698961e-11	1	0	0	115	14556
mouse chr11 A1|11 4.61 cM	mouse chr11 A1|11 4.61 cM	0.999999999974748	-2.52517416698961e-11	1	0	0	115	14556
mouse chr1 C1.3|1 28.97 cM	mouse chr1 C1.3|1 28.97 cM	0.999999999974748	-2.52517416698961e-11	1	0	0	115	14556
mouse chr4 E2|4 78.68 cM	mouse chr4 E2|4 78.68 cM	0.999999999974748	-2.52517416698961e-11	1	0	0	115	14556
mouse chr12 C2|12 29.01 cM	mouse chr12 C2|12 29.01 cM	0.999999999974748	-2.52517416698961e-11	1	0	0	115	14556
mouse chr2|2 A1-A2	mouse chr2|2 A1-A2	0.999999999974748	-2.52517416698961e-11	1	0	0	115	14556
mouse chr15 B1|15 10.9 cM	mouse chr15 B1|15 10.9 cM	0.999999999974748	-2.52517416698961e-11	1	0	0	115	14556
mouse chr11 E2|11 83.33 cM	mouse chr11 E2|11 83.33 cM	0.999999999974748	-2.52517416698961e-11	1	0	0	115	14556
mouse chr12 D3|12 42.94 cM	mouse chr12 D3|12 42.94 cM	0.999999999974748	-2.52517416698961e-11	1	0	0	115	14556
mouse chr2 G3|2 73.48 cM	mouse chr2 G3|2 73.48 cM	0.999999999974748	-2.52517416698961e-11	1	0	0	115	14556
mouse chr13 A4|13 21.6 cM	mouse chr13 A4|13 21.6 cM	0.999999999974748	-2.52517416698961e-11	1	0	0	115	14556
mouse chr9 F3|9 61.81 cM	mouse chr9 F3|9 61.81 cM	0.999999999974748	-2.52517416698961e-11	1	0	0	115	14556
mouse chr7 A3|7 15.97 cM	mouse chr7 A3|7 15.97 cM	0.999999999974748	-2.52517416698961e-11	1	0	0	115	14556
mouse chr17 A1|17 1.99 cM	mouse chr17 A1|17 1.99 cM	0.999999999974748	-2.52517416698961e-11	1	0	0	115	14556
mouse chr19 D2|19 54.18 cM	mouse chr19 D2|19 54.18 cM	0.999999999974748	-2.52517416698961e-11	1	0	0	115	14556
mouse chr5 F|5 63.85 cM	mouse chr5 F|5 63.85 cM	0.999999999974748	-2.52517416698961e-11	1	0	0	115	14556
mouse chr13 A3.2|13 13.52 cM	mouse chr13 A3.2|13 13.52 cM	0.999999999974748	-2.52517416698961e-11	1	0	0	115	14556
mouse chr13 C3|13 43.99 cM	mouse chr13 C3|13 43.99 cM	0.999999999974748	-2.52517416698961e-11	1	0	0	115	14556
mouse chr11 B5|11 48.43 cM	mouse chr11 B5|11 48.43 cM	0.999999999974748	-2.52517416698961e-11	1	0	0	115	14556
mouse chr5 A3|5 10.67 cM	mouse chr5 A3|5 10.67 cM	0.999999999974748	-2.52517416698961e-11	1	0	0	115	14556
mouse chr9 F4|9 73.14 cM	mouse chr9 F4|9 73.14 cM	0.999999999974748	-2.52517416698961e-11	1	0	0	115	14556
mouse chr10 D2|10 66.32 cM	mouse chr10 D2|10 66.32 cM	0.999999999974748	-2.52517416698961e-11	1	0	0	115	14556
mouse chr18 E3|18 53.34 cM	mouse chr18 E3|18 53.34 cM	0.999999999974748	-2.52517416698961e-11	1	0	0	115	14556
mouse chr3 H3|3 78.77 cM	mouse chr3 H3|3 78.77 cM	0.999999999974748	-2.52517416698961e-11	1	0	0	115	14556
mouse chr8 B1.1|8 24.81 cM	mouse chr8 B1.1|8 24.81 cM	0.999999999974748	-2.52517416698961e-11	1	0	0	115	14556
mouse chrX A1.1|X 3.42 cM	mouse chrX A1.1|X 3.42 cM	0.999999999974748	-2.52517416698961e-11	1	0	0	115	14556
mouse chr13 D1|13 53.09 cM	mouse chr13 D1|13 53.09 cM	0.999999999974748	-2.52517416698961e-11	1	0	0	115	14556
mouse chr1 C5|1 43.43 cM	mouse chr1 C5|1 43.43 cM	0.999999999974748	-2.52517416698961e-11	1	0	0	115	14556
mouse chr1|1 C1.1-C1.2	mouse chr1|1 C1.1-C1.2	0.999999999974748	-2.52517416698961e-11	1	0	0	115	14556
mouse chr1 H3|1 79.22 cM	mouse chr1 H3|1 79.22 cM	0.999999999974748	-2.52517416698961e-11	1	0	0	115	14556
mouse chr1 D|1 47.24 cM	mouse chr1 D|1 47.24 cM	0.999999999974748	-2.52517416698961e-11	1	0	0	115	14556
mouse chr9 A3|9 7.78 cM	mouse chr9 A3|9 7.78 cM	0.999999999974748	-2.52517416698961e-11	1	0	0	115	14556
mouse chr6 C1|6 32.2 cM	mouse chr6 C1|6 32.2 cM	0.999999999974748	-2.52517416698961e-11	1	0	0	115	14556
mouse chrX A1.3|X 16.44 cM	mouse chrX A1.3|X 16.44 cM	0.999999999974748	-2.52517416698961e-11	1	0	0	115	14556
mouse chr9 B|9 33.87 cM	mouse chr9 B|9 33.87 cM	0.999999999974748	-2.52517416698961e-11	1	0	0	115	14556
mouse chr2 E5|2 59.43 cM	mouse chr2 E5|2 59.43 cM	0.999999999974748	-2.52517416698961e-11	1	0	0	115	14556
mouse chr2 C1.3|2 39.21 cM	mouse chr2 C1.3|2 39.21 cM	0.999999999974748	-2.52517416698961e-11	1	0	0	115	14556
mouse chr14 B|14 18.99 cM	mouse chr14 B|14 18.99 cM	0.999999999974748	-2.52517416698961e-11	1	0	0	115	14556
mouse chr6 D3|6 46.29 cM	mouse chr6 D3|6 46.29 cM	0.999999999974748	-2.52517416698961e-11	1	0	0	115	14556
mouse chr9 E3.3|9 50.31 cM	mouse chr9 E3.3|9 50.31 cM	0.999999999974748	-2.52517416698961e-11	1	0	0	115	14556
mouse chr5 F|5 62.77 cM	mouse chr5 F|5 62.77 cM	0.999999999974748	-2.52517416698961e-11	1	0	0	115	14556
mouse chr6 F3|6 61.35 cM	mouse chr6 F3|6 61.35 cM	0.999999999974748	-2.52517416698961e-11	1	0	0	115	14556
mouse chr2 H4|2 103.67 cM	mouse chr2 H4|2 103.67 cM	0.999999999974748	-2.52517416698961e-11	1	0	0	115	14556
mouse chr18 E2|18 49.51 cM	mouse chr18 E2|18 49.51 cM	0.999999999974748	-2.52517416698961e-11	1	0	0	115	14556
mouse chr4 D2.2|4 57.36 cM	mouse chr4 D2.2|4 57.36 cM	0.999999999974748	-2.52517416698961e-11	1	0	0	115	14556
mouse chr12 F1|12 60.25 cM	mouse chr12 F1|12 60.25 cM	0.999999999974748	-2.52517416698961e-11	1	0	0	115	14556
mouse chr9 E1|9 43.99 cM	mouse chr9 E1|9 43.99 cM	0.999999999974748	-2.52517416698961e-11	1	0	0	115	14556
mouse chr5 F|5 63.03 cM	mouse chr5 F|5 63.03 cM	0.999999999974748	-2.52517416698961e-11	1	0	0	115	14556
mouse chr10 C2|10 46.68 cM	mouse chr10 C2|10 46.68 cM	0.999999999974748	-2.52517416698961e-11	1	0	0	115	14556
mouse chr3 G1|3 50.17 cM	mouse chr3 G1|3 50.17 cM	0.999999999974748	-2.52517416698961e-11	1	0	0	115	14556
mouse chr7 B3|7 28.85 cM	mouse chr7 B3|7 28.85 cM	0.999999999974748	-2.52517416698961e-11	1	0	0	115	14556
mouse chr12 F1|12 61.09 cM	mouse chr12 F1|12 61.09 cM	0.999999999974748	-2.52517416698961e-11	1	0	0	115	14556
mouse chr1 H3|1 80.76 cM	mouse chr1 H3|1 80.76 cM	0.999999999974748	-2.52517416698961e-11	1	0	0	115	14556
mouse chr9 D|9 42.31 cM	mouse chr9 D|9 42.31 cM	0.999999999974748	-2.52517416698961e-11	1	0	0	115	14556
mouse chr5 A1|5 2.3 cM	mouse chr5 A1|5 2.3 cM	0.999999999974748	-2.52517416698961e-11	1	0	0	115	14556
mouse chr2 A3|2 17.25 cM	mouse chr2 A3|2 17.25 cM	0.999999999974748	-2.52517416698961e-11	1	0	0	115	14556
mouse chr2 A2|2 10.7 cM	mouse chr2 A2|2 10.7 cM	0.999999999974748	-2.52517416698961e-11	1	0	0	115	14556
mouse chr10 76.39 cM|10 D3	mouse chr10 76.39 cM|10 D3	0.999999999974748	-2.52517416698961e-11	1	0	0	115	14556
mouse chr13 C3|13 43.68 cM	mouse chr13 C3|13 43.68 cM	0.999999999974748	-2.52517416698961e-11	1	0	0	115	14556
mouse chr19 C1|19 27.25 cM	mouse chr19 C1|19 27.25 cM	0.999999999974748	-2.52517416698961e-11	1	0	0	115	14556
mouse chr3 H3|3	mouse chr3 H3|3	0.999999999974748	-2.52517416698961e-11	1	0	0	115	14556
mouse chr19 A|19 7.16 cM	mouse chr19 A|19 7.16 cM	0.999999999974748	-2.52517416698961e-11	1	0	0	115	14556
mouse chr14 C1|14 23.95 cM	mouse chr14 C1|14 23.95 cM	0.999999999974748	-2.52517416698961e-11	1	0	0	115	14556
mouse chr18 E2|18 44.54 cM	mouse chr18 E2|18 44.54 cM	0.999999999974748	-2.52517416698961e-11	1	0	0	115	14556
mouse chr6 D1|6 37.81 cM	mouse chr6 D1|6 37.81 cM	0.999999999974748	-2.52517416698961e-11	1	0	0	115	14556
mouse chr2 E3|2 57.02 cM	mouse chr2 E3|2 57.02 cM	0.999999999974748	-2.52517416698961e-11	1	0	0	115	14556
mouse chr2 H3|2 85.38 cM	mouse chr2 H3|2 85.38 cM	0.999999999974748	-2.52517416698961e-11	1	0	0	115	14556
mouse chr1 C1.1|1 26.81 cM	mouse chr1 C1.1|1 26.81 cM	0.999999999974748	-2.52517416698961e-11	1	0	0	115	14556
mouse chr16 B3|16 26.48 cM	mouse chr16 B3|16 26.48 cM	0.999999999974748	-2.52517416698961e-11	1	0	0	115	14556
mouse chr19 A|19 6.23 cM	mouse chr19 A|19 6.23 cM	0.999999999974748	-2.52517416698961e-11	1	0	0	115	14556
mouse chr10 C2|10 49.26 cM	mouse chr10 C2|10 49.26 cM	0.999999999974748	-2.52517416698961e-11	1	0	0	115	14556
mouse chrX A1.1|X 3.44 cM	mouse chrX A1.1|X 3.44 cM	0.999999999974748	-2.52517416698961e-11	1	0	0	115	14556
mouse chr3 F2.2|3 46.45 cM	mouse chr3 F2.2|3 46.45 cM	0.999999999974748	-2.52517416698961e-11	1	0	0	115	14556
mouse chr5 G2|5 74.47 cM	mouse chr5 G2|5 74.47 cM	0.999999999974748	-2.52517416698961e-11	1	0	0	115	14556
mouse chr2 H2|2 80.92 cM	mouse chr2 H2|2 80.92 cM	0.999999999974748	-2.52517416698961e-11	1	0	0	115	14556
mouse chr3 F1|3 39.09 cM	mouse chr3 F1|3 39.09 cM	0.999999999974748	-2.52517416698961e-11	1	0	0	115	14556
mouse chr17 B3|17 22.59 cM	mouse chr17 B3|17 22.59 cM	0.999999999974748	-2.52517416698961e-11	1	0	0	115	14556
mouse chr9 F4|9 74.36 cM	mouse chr9 F4|9 74.36 cM	0.999999999974748	-2.52517416698961e-11	1	0	0	115	14556
mouse chr11 A3.2|11 14.24 cM	mouse chr11 A3.2|11 14.24 cM	0.999999999974748	-2.52517416698961e-11	1	0	0	115	14556
mouse chrX A7.3|X 37.39 cM	mouse chrX A7.3|X 37.39 cM	0.999999999974748	-2.52517416698961e-11	1	0	0	115	14556
mouse chr7 B5|7	mouse chr7 B5|7	0.999999999974748	-2.52517416698961e-11	1	0	0	115	14556
mouse chr14 A1|14 4.7 cM	mouse chr14 A1|14 4.7 cM	0.999999999974748	-2.52517416698961e-11	1	0	0	115	14556
mouse chr1 C3|1 33.71 cM	mouse chr1 C3|1 33.71 cM	0.999999999974748	-2.52517416698961e-11	1	0	0	115	14556
mouse chr11 C|11 50.23 cM	mouse chr11 C|11 50.23 cM	0.999999999974748	-2.52517416698961e-11	1	0	0	115	14556
mouse chr12 E|12 50.43 cM	mouse chr12 E|12 50.43 cM	0.999999999974748	-2.52517416698961e-11	1	0	0	115	14556
mouse chr18 A1|18 8.74 cM	mouse chr18 A1|18 8.74 cM	0.999999999974748	-2.52517416698961e-11	1	0	0	115	14556
mouse chr1 G3|1 66.45 cM	mouse chr1 G3|1 66.45 cM	0.999999999974748	-2.52517416698961e-11	1	0	0	115	14556
mouse chr11 C|11 50.81 cM	mouse chr11 C|11 50.81 cM	0.999999999974748	-2.52517416698961e-11	1	0	0	115	14556
mouse chr9 A3|9 7.66 cM	mouse chr9 A3|9 7.66 cM	0.999999999974748	-2.52517416698961e-11	1	0	0	115	14556
mouse chr4 E2|4 87.44 cM	mouse chr4 E2|4 87.44 cM	0.999999999974748	-2.52517416698961e-11	1	0	0	115	14556
mouse chr17 C|17 23.63 cM	mouse chr17 C|17 23.63 cM	0.999999999974748	-2.52517416698961e-11	1	0	0	115	14556
mouse chr7 A1|7 3.89 cM	mouse chr7 A1|7 3.89 cM	0.999999999974748	-2.52517416698961e-11	1	0	0	115	14556
mouse chr5 G2|5 83.27 cM	mouse chr5 G2|5 83.27 cM	0.999999999974748	-2.52517416698961e-11	1	0	0	115	14556
mouse chr19 C3|19 36.47 cM	mouse chr19 C3|19 36.47 cM	0.999999999974748	-2.52517416698961e-11	1	0	0	115	14556
mouse chr18 E3|18 55.84 cM	mouse chr18 E3|18 55.84 cM	0.999999999974748	-2.52517416698961e-11	1	0	0	115	14556
mouse chr17 B1|17 18.45 cM	mouse chr17 B1|17 18.45 cM	0.999999999974748	-2.52517416698961e-11	1	0	0	115	14556
mouse chr2 F3|2 65.66 cM	mouse chr2 F3|2 65.66 cM	0.999999999974748	-2.52517416698961e-11	1	0	0	115	14556
mouse chr11 D|11 63.52 cM	mouse chr11 D|11 63.52 cM	0.999999999974748	-2.52517416698961e-11	1	0	0	115	14556
mouse chr4 32.44 cM|4 B3	mouse chr4 32.44 cM|4 B3	0.999999999974748	-2.52517416698961e-11	1	0	0	115	14556
mouse chr19 A|19 6.03 cM	mouse chr19 A|19 6.03 cM	0.999999999974748	-2.52517416698961e-11	1	0	0	115	14556
mouse chr4 70.57 cM|4 D3	mouse chr4 70.57 cM|4 D3	0.999999999974748	-2.52517416698961e-11	1	0	0	115	14556
mouse chr1 H6|1 97.01 cM	mouse chr1 H6|1 97.01 cM	0.999999999974748	-2.52517416698961e-11	1	0	0	115	14556
mouse chr10 B2|10 23.47 cM	mouse chr10 B2|10 23.47 cM	0.999999999974748	-2.52517416698961e-11	1	0	0	115	14556
mouse chr7 B3|7 28.99 cM	mouse chr7 B3|7 28.99 cM	0.999999999974748	-2.52517416698961e-11	1	0	0	115	14556
mouse chr11 C|11 49.91 cM	mouse chr11 C|11 49.91 cM	0.999999999974748	-2.52517416698961e-11	1	0	0	115	14556
mouse chr13 A3.1|13 10.7 cM	mouse chr13 A3.1|13 10.7 cM	0.999999999974748	-2.52517416698961e-11	1	0	0	115	14556
mouse chr9 B|9 29.84 cM	mouse chr9 B|9 29.84 cM	0.999999999974748	-2.52517416698961e-11	1	0	0	115	14556
mouse chr5 G2|5 78.82 cM	mouse chr5 G2|5 78.82 cM	0.999999999974748	-2.52517416698961e-11	1	0	0	115	14556
mouse chr5 F|5 55.55 cM	mouse chr5 F|5 55.55 cM	0.999999999974748	-2.52517416698961e-11	1	0	0	115	14556
mouse chr15 E1|15 37.1 cM	mouse chr15 E1|15 37.1 cM	0.999999999974748	-2.52517416698961e-11	1	0	0	115	14556
mouse chr11 E2|11 83.36 cM	mouse chr11 E2|11 83.36 cM	0.999999999974748	-2.52517416698961e-11	1	0	0	115	14556
mouse chr7 E3|7 57.27 cM	mouse chr7 E3|7 57.27 cM	0.999999999974748	-2.52517416698961e-11	1	0	0	115	14556
mouse chr2 H4|2 103.53 cM	mouse chr2 H4|2 103.53 cM	0.999999999974748	-2.52517416698961e-11	1	0	0	115	14556
mouse chrX A7.3|X 37.52 cM	mouse chrX A7.3|X 37.52 cM	0.999999999974748	-2.52517416698961e-11	1	0	0	115	14556
mouse chr7 F5|7 88.24 cM	mouse chr7 F5|7 88.24 cM	0.999999999974748	-2.52517416698961e-11	1	0	0	115	14556
mouse chr7 A3|7 15.88 cM	mouse chr7 A3|7 15.88 cM	0.999999999974748	-2.52517416698961e-11	1	0	0	115	14556
mouse chr10|10 C3-D1	mouse chr10|10 C3-D1	0.999999999974748	-2.52517416698961e-11	1	0	0	115	14556
mouse chr7 F5|7 86.11 cM	mouse chr7 F5|7 86.11 cM	0.999999999974748	-2.52517416698961e-11	1	0	0	115	14556
mouse chr13 A1|13 5.24 cM	mouse chr13 A1|13 5.24 cM	0.999999999974748	-2.52517416698961e-11	1	0	0	115	14556
mouse chr15 B3.1|15 15.22 cM	mouse chr15 B3.1|15 15.22 cM	0.999999999974748	-2.52517416698961e-11	1	0	0	115	14556
mouse chr5 F|5 62.33 cM	mouse chr5 F|5 62.33 cM	0.999999999974748	-2.52517416698961e-11	1	0	0	115	14556
mouse chr18 B3|18 19.71 cM	mouse chr18 B3|18 19.71 cM	0.999999999974748	-2.52517416698961e-11	1	0	0	115	14556
mouse chr2|2 E3-E4	mouse chr2|2 E3-E4	0.999999999974748	-2.52517416698961e-11	1	0	0	115	14556
mouse chr11 67.79 cM|11 E1	mouse chr11 67.79 cM|11 E1	0.999999999974748	-2.52517416698961e-11	1	0	0	115	14556
mouse chr5 G2|5 78.97 cM	mouse chr5 G2|5 78.97 cM	0.999999999974748	-2.52517416698961e-11	1	0	0	115	14556
mouse chr11 D|11 59.28 cM	mouse chr11 D|11 59.28 cM	0.999999999974748	-2.52517416698961e-11	1	0	0	115	14556
mouse chr16|16 B3-B4	mouse chr16|16 B3-B4	0.999999999974748	-2.52517416698961e-11	1	0	0	115	14556
mouse chr5 G2|5 79.3 cM	mouse chr5 G2|5 79.3 cM	0.999999999974748	-2.52517416698961e-11	1	0	0	115	14556
mouse chr13 A3.2|13 13.46 cM	mouse chr13 A3.2|13 13.46 cM	0.999999999974748	-2.52517416698961e-11	1	0	0	115	14556
mouse chr2 A3|2 17.14 cM	mouse chr2 A3|2 17.14 cM	0.999999999974748	-2.52517416698961e-11	1	0	0	115	14556
mouse chr12 A2|12 11.26 cM	mouse chr12 A2|12 11.26 cM	0.999999999974748	-2.52517416698961e-11	1	0	0	115	14556
mouse chr2 H4|2 98.1 cM	mouse chr2 H4|2 98.1 cM	0.999999999974748	-2.52517416698961e-11	1	0	0	115	14556
mouse chr5 B1|5 15.81 cM	mouse chr5 B1|5 15.81 cM	0.999999999974748	-2.52517416698961e-11	1	0	0	115	14556
mouse chr1 E4|1 59.61 cM	mouse chr1 E4|1 59.61 cM	0.999999999974748	-2.52517416698961e-11	1	0	0	115	14556
mouse chr2 E5|2 60.38 cM	mouse chr2 E5|2 60.38 cM	0.999999999974748	-2.52517416698961e-11	1	0	0	115	14556
mouse chr2 E1|2 50.52 cM	mouse chr2 E1|2 50.52 cM	0.999999999974748	-2.52517416698961e-11	1	0	0	115	14556
mouse chr2 C2|2 41.49 cM	mouse chr2 C2|2 41.49 cM	0.999999999974748	-2.52517416698961e-11	1	0	0	115	14556
mouse chr13 D2.2|13 63.93 cM	mouse chr13 D2.2|13 63.93 cM	0.999999999974748	-2.52517416698961e-11	1	0	0	115	14556
mouse chr16 B5|16 29.53 cM	mouse chr16 B5|16 29.53 cM	0.999999999974748	-2.52517416698961e-11	1	0	0	115	14556
mouse chr3 F1|3 38.79 cM	mouse chr3 F1|3 38.79 cM	0.999999999974748	-2.52517416698961e-11	1	0	0	115	14556
mouse chr6 D1|6 40.16 cM	mouse chr6 D1|6 40.16 cM	0.999999999974748	-2.52517416698961e-11	1	0	0	115	14556
mouse chr6 C1|6 32.16 cM	mouse chr6 C1|6 32.16 cM	0.999999999974748	-2.52517416698961e-11	1	0	0	115	14556
mouse chr16 C3.3|16 52.87 cM	mouse chr16 C3.3|16 52.87 cM	0.999999999974748	-2.52517416698961e-11	1	0	0	115	14556
mouse chr7 F5|7 88.29 cM	mouse chr7 F5|7 88.29 cM	0.999999999974748	-2.52517416698961e-11	1	0	0	115	14556
mouse chr10 C1|10 39.71 cM	mouse chr10 C1|10 39.71 cM	0.999999999974748	-2.52517416698961e-11	1	0	0	115	14556
mouse chr11 D|11 60.62 cM	mouse chr11 D|11 60.62 cM	0.999999999974748	-2.52517416698961e-11	1	0	0	115	14556
mouse chr13 D2.3|13 67.14 cM	mouse chr13 D2.3|13 67.14 cM	0.999999999974748	-2.52517416698961e-11	1	0	0	115	14556
mouse chrX E1|X 48.2 cM	mouse chrX E1|X 48.2 cM	0.999999999974748	-2.52517416698961e-11	1	0	0	115	14556
mouse chr6 B2.3|6 24.13 cM	mouse chr6 B2.3|6 24.13 cM	0.999999999974748	-2.52517416698961e-11	1	0	0	115	14556
mouse chr3 F2.2|3 45.88 cM	mouse chr3 F2.2|3 45.88 cM	0.999999999974748	-2.52517416698961e-11	1	0	0	115	14556
mouse chr15 D3|15 35.1 cM	mouse chr15 D3|15 35.1 cM	0.999999999974748	-2.52517416698961e-11	1	0	0	115	14556
mouse chr7 B2|7 21.13 cM	mouse chr7 B2|7 21.13 cM	0.999999999974748	-2.52517416698961e-11	1	0	0	115	14556
mouse chr11 A3.3|11 17.44 cM	mouse chr11 A3.3|11 17.44 cM	0.999999999974748	-2.52517416698961e-11	1	0	0	115	14556
mouse chr6 14.87 cM|6 B1	mouse chr6 14.87 cM|6 B1	0.999999999974748	-2.52517416698961e-11	1	0	0	115	14556
mouse chr9 A3|9 8.23 cM	mouse chr9 A3|9 8.23 cM	0.999999999974748	-2.52517416698961e-11	1	0	0	115	14556
mouse chr15 F1|15 55.29 cM	mouse chr15 F1|15 55.29 cM	0.999999999974748	-2.52517416698961e-11	1	0	0	115	14556
mouse chr6 B3|6 27.29 cM	mouse chr6 B3|6 27.29 cM	0.999999999974748	-2.52517416698961e-11	1	0	0	115	14556
mouse chr10 B2|10 23.27 cM	mouse chr10 B2|10 23.27 cM	0.999999999974748	-2.52517416698961e-11	1	0	0	115	14556
mouse chr5 G2|5 81.84 cM	mouse chr5 G2|5 81.84 cM	0.999999999974748	-2.52517416698961e-11	1	0	0	115	14556
mouse chr7 B3|7 25.35 cM	mouse chr7 B3|7 25.35 cM	0.999999999974748	-2.52517416698961e-11	1	0	0	115	14556
mouse chr12 A1.1|12 7.9 cM	mouse chr12 A1.1|12 7.9 cM	0.999999999974748	-2.52517416698961e-11	1	0	0	115	14556
mouse chr4 14.61 cM|4 A5	mouse chr4 14.61 cM|4 A5	0.999999999974748	-2.52517416698961e-11	1	0	0	115	14556
mouse chr5 G2|5 81.53 cM	mouse chr5 G2|5 81.53 cM	0.999999999974748	-2.52517416698961e-11	1	0	0	115	14556
mouse chr1 E2.3|1 52.98 cM	mouse chr1 E2.3|1 52.98 cM	0.999999999974748	-2.52517416698961e-11	1	0	0	115	14556
mouse chr8 35.59 cM|8 C1	mouse chr8 35.59 cM|8 C1	0.999999999974748	-2.52517416698961e-11	1	0	0	115	14556
mouse chr17 D|17 29.61 cM	mouse chr17 D|17 29.61 cM	0.999999999974748	-2.52517416698961e-11	1	0	0	115	14556
mouse chr7 F5|7 88.15 cM	mouse chr7 F5|7 88.15 cM	0.999999999974748	-2.52517416698961e-11	1	0	0	115	14556
mouse chr15 E3|15 45.86 cM	mouse chr15 E3|15 45.86 cM	0.999999999974748	-2.52517416698961e-11	1	0	0	115	14556
mouse chr14|14 E2.1	mouse chr14|14 E2.1	0.999999999974748	-2.52517416698961e-11	1	0	0	115	14556
mouse chr1|1 H4-H5	mouse chr1|1 H4-H5	0.999999999974748	-2.52517416698961e-11	1	0	0	115	14556
mouse chr16 A3|16 12.4 cM	mouse chr16 A3|16 12.4 cM	0.999999999974748	-2.52517416698961e-11	1	0	0	115	14556
mouse chr10 B1|10 22.08 cM	mouse chr10 B1|10 22.08 cM	0.999999999974748	-2.52517416698961e-11	1	0	0	115	14556
mouse chr4 C4|4 40.23 cM	mouse chr4 C4|4 40.23 cM	0.999999999974748	-2.52517416698961e-11	1	0	0	115	14556
mouse chr3 G3|3 62.82 cM	mouse chr3 G3|3 62.82 cM	0.999999999974748	-2.52517416698961e-11	1	0	0	115	14556
mouse chr17 D|17 29.39 cM	mouse chr17 D|17 29.39 cM	0.999999999974748	-2.52517416698961e-11	1	0	0	115	14556
mouse chr17 E3|17 50.67 cM	mouse chr17 E3|17 50.67 cM	0.999999999974748	-2.52517416698961e-11	1	0	0	115	14556
mouse chr2 A3|2 15.18 cM	mouse chr2 A3|2 15.18 cM	0.999999999974748	-2.52517416698961e-11	1	0	0	115	14556
mouse chr15 D3|15 36.25 cM	mouse chr15 D3|15 36.25 cM	0.999999999974748	-2.52517416698961e-11	1	0	0	115	14556
mouse chr11 A4|11	mouse chr11 A4|11	0.999999999974748	-2.52517416698961e-11	1	0	0	115	14556
mouse chr11 B1.2|11 29.27 cM	mouse chr11 B1.2|11 29.27 cM	0.999999999974748	-2.52517416698961e-11	1	0	0	115	14556
mouse chr1 H2.1|1 70.34 cM	mouse chr1 H2.1|1 70.34 cM	0.999999999974748	-2.52517416698961e-11	1	0	0	115	14556
mouse chr10 C3|10 50.27 cM	mouse chr10 C3|10 50.27 cM	0.999999999974748	-2.52517416698961e-11	1	0	0	115	14556
mouse chr12 C1|12 26.43 cM	mouse chr12 C1|12 26.43 cM	0.999999999974748	-2.52517416698961e-11	1	0	0	115	14556
mouse chr11 E2|11 81.16 cM	mouse chr11 E2|11 81.16 cM	0.999999999974748	-2.52517416698961e-11	1	0	0	115	14556
mouse chr2 A1|2 8.97 cM	mouse chr2 A1|2 8.97 cM	0.999999999974748	-2.52517416698961e-11	1	0	0	115	14556
mouse chr19 C3|19 38.19 cM	mouse chr19 C3|19 38.19 cM	0.999999999974748	-2.52517416698961e-11	1	0	0	115	14556
mouse chr4 A3|4 9.11 cM	mouse chr4 A3|4 9.11 cM	0.999999999974748	-2.52517416698961e-11	1	0	0	115	14556
mouse chr15 E2|15 40.39 cM	mouse chr15 E2|15 40.39 cM	0.999999999974748	-2.52517416698961e-11	1	0	0	115	14556
mouse chr19 D2|19 48.58 cM	mouse chr19 D2|19 48.58 cM	0.999999999974748	-2.52517416698961e-11	1	0	0	115	14556
mouse chr10 C1|10 38.56 cM	mouse chr10 C1|10 38.56 cM	0.999999999974748	-2.52517416698961e-11	1	0	0	115	14556
mouse chr5 G2|5 75.18 cM	mouse chr5 G2|5 75.18 cM	0.999999999974748	-2.52517416698961e-11	1	0	0	115	14556
mouse chr7 B3|7 30.7 cM	mouse chr7 B3|7 30.7 cM	0.999999999974748	-2.52517416698961e-11	1	0	0	115	14556
mouse chr6 B3|6 27.53 cM	mouse chr6 B3|6 27.53 cM	0.999999999974748	-2.52517416698961e-11	1	0	0	115	14556
mouse chr6 B3|6 27.15 cM	mouse chr6 B3|6 27.15 cM	0.999999999974748	-2.52517416698961e-11	1	0	0	115	14556
mouse chr12 A1.3|12 8.5 cM	mouse chr12 A1.3|12 8.5 cM	0.999999999974748	-2.52517416698961e-11	1	0	0	115	14556
mouse chr5 G2|5 84.58 cM	mouse chr5 G2|5 84.58 cM	0.999999999974748	-2.52517416698961e-11	1	0	0	115	14556
mouse chr11 D|11 59.48 cM	mouse chr11 D|11 59.48 cM	0.999999999974748	-2.52517416698961e-11	1	0	0	115	14556
mouse chr14 D2|14 36.27 cM	mouse chr14 D2|14 36.27 cM	0.999999999974748	-2.52517416698961e-11	1	0	0	115	14556
mouse chr10 A4|10 15.06 cM	mouse chr10 A4|10 15.06 cM	0.999999999974748	-2.52517416698961e-11	1	0	0	115	14556
mouse chr17 A3.3|17 12.41 cM	mouse chr17 A3.3|17 12.41 cM	0.999999999974748	-2.52517416698961e-11	1	0	0	115	14556
mouse chr18 4.42 cM|18 A1	mouse chr18 4.42 cM|18 A1	0.999999999974748	-2.52517416698961e-11	1	0	0	115	14556
mouse chr1 C3|1 36.05 cM	mouse chr1 C3|1 36.05 cM	0.999999999974748	-2.52517416698961e-11	1	0	0	115	14556
mouse chr6 E3|6 52.84 cM	mouse chr6 E3|6 52.84 cM	0.999999999974748	-2.52517416698961e-11	1	0	0	115	14556
mouse chr4 D3|4 68.14 cM	mouse chr4 D3|4 68.14 cM	0.999999999974748	-2.52517416698961e-11	1	0	0	115	14556
mouse chr5 G1.1|5 64.18 cM	mouse chr5 G1.1|5 64.18 cM	0.999999999974748	-2.52517416698961e-11	1	0	0	115	14556
mouse chr7 A3|7 16.67 cM	mouse chr7 A3|7 16.67 cM	0.999999999974748	-2.52517416698961e-11	1	0	0	115	14556
mouse chr4 C3|4 37.91 cM	mouse chr4 C3|4 37.91 cM	0.999999999974748	-2.52517416698961e-11	1	0	0	115	14556
mouse chr6 F1|6 55.62 cM	mouse chr6 F1|6 55.62 cM	0.999999999974748	-2.52517416698961e-11	1	0	0	115	14556
mouse chr8 C3|8 42.1 cM	mouse chr8 C3|8 42.1 cM	0.999999999974748	-2.52517416698961e-11	1	0	0	115	14556
mouse chr13 B3|13 34.7 cM	mouse chr13 B3|13 34.7 cM	0.999999999974748	-2.52517416698961e-11	1	0	0	115	14556
mouse chr3 A2|3 5.36 cM	mouse chr3 A2|3 5.36 cM	0.999999999974748	-2.52517416698961e-11	1	0	0	115	14556
mouse chr2 H3|2 85.83 cM	mouse chr2 H3|2 85.83 cM	0.999999999974748	-2.52517416698961e-11	1	0	0	115	14556
mouse chr1 E4|1 56.9 cM	mouse chr1 E4|1 56.9 cM	0.999999999974748	-2.52517416698961e-11	1	0	0	115	14556
mouse chr7 F1|7 59.17 cM	mouse chr7 F1|7 59.17 cM	0.999999999974748	-2.52517416698961e-11	1	0	0	115	14556
mouse chr1 C1.2|1 27.98 cM	mouse chr1 C1.2|1 27.98 cM	0.999999999974748	-2.52517416698961e-11	1	0	0	115	14556
mouse chr13 D1|13 50.26 cM	mouse chr13 D1|13 50.26 cM	0.999999999974748	-2.52517416698961e-11	1	0	0	115	14556
mouse chr16 A1|16 9.71 cM	mouse chr16 A1|16 9.71 cM	0.999999999974748	-2.52517416698961e-11	1	0	0	115	14556
mouse chr1 H3|1 81.04 cM	mouse chr1 H3|1 81.04 cM	0.999999999974748	-2.52517416698961e-11	1	0	0	115	14556
mouse chrX F4|X 73.27 cM	mouse chrX F4|X 73.27 cM	0.999999999974748	-2.52517416698961e-11	1	0	0	115	14556
mouse chr8 A2|8 11.48 cM	mouse chr8 A2|8 11.48 cM	0.999999999974748	-2.52517416698961e-11	1	0	0	115	14556
mouse chr1 H3|1 79.3 cM	mouse chr1 H3|1 79.3 cM	0.999999999974748	-2.52517416698961e-11	1	0	0	115	14556
mouse chr10 B1|10 20.02 cM	mouse chr10 B1|10 20.02 cM	0.999999999974748	-2.52517416698961e-11	1	0	0	115	14556
mouse chr1 H5|1 84.89 cM	mouse chr1 H5|1 84.89 cM	0.999999999974748	-2.52517416698961e-11	1	0	0	115	14556
mouse chr9|9 B-C	mouse chr9|9 B-C	0.999999999974748	-2.52517416698961e-11	1	0	0	115	14556
mouse chr5 C3.1|5 33.61 cM	mouse chr5 C3.1|5 33.61 cM	0.999999999974748	-2.52517416698961e-11	1	0	0	115	14556
mouse chr9|9 F3-F4	mouse chr9|9 F3-F4	0.999999999974748	-2.52517416698961e-11	1	0	0	115	14556
mouse chr15 F3|15 57.48 cM	mouse chr15 F3|15 57.48 cM	0.999999999974748	-2.52517416698961e-11	1	0	0	115	14556
mouse chr7 D3|7 50.4 cM	mouse chr7 D3|7 50.4 cM	0.999999999974748	-2.52517416698961e-11	1	0	0	115	14556
mouse chr7 E2-E3|7 54.71 cM	mouse chr7 E2-E3|7 54.71 cM	0.999999999974748	-2.52517416698961e-11	1	0	0	115	14556
mouse chr11 D|11 63.53 cM	mouse chr11 D|11 63.53 cM	0.999999999974748	-2.52517416698961e-11	1	0	0	115	14556
mouse chr2 E1|2 51.69 cM	mouse chr2 E1|2 51.69 cM	0.999999999974748	-2.52517416698961e-11	1	0	0	115	14556
mouse chr3 F2.1|3 41.65 cM	mouse chr3 F2.1|3 41.65 cM	0.999999999974748	-2.52517416698961e-11	1	0	0	115	14556
mouse chr3 G3|3 64.06 cM	mouse chr3 G3|3 64.06 cM	0.999999999974748	-2.52517416698961e-11	1	0	0	115	14556
mouse chrX D|X 45.47 cM	mouse chrX D|X 45.47 cM	0.999999999974748	-2.52517416698961e-11	1	0	0	115	14556
mouse chr2 21.86 cM|2 B	mouse chr2 21.86 cM|2 B	0.999999999974748	-2.52517416698961e-11	1	0	0	115	14556
mouse chr2|2 G1-G2	mouse chr2|2 G1-G2	0.999999999974748	-2.52517416698961e-11	1	0	0	115	14556
mouse chr10 B4|10 31.52 cM	mouse chr10 B4|10 31.52 cM	0.999999999974748	-2.52517416698961e-11	1	0	0	115	14556
mouse chr16 A3|16 11.05 cM	mouse chr16 A3|16 11.05 cM	0.999999999974748	-2.52517416698961e-11	1	0	0	115	14556
mouse chr6 A2|6 7.96 cM	mouse chr6 A2|6 7.96 cM	0.999999999974748	-2.52517416698961e-11	1	0	0	115	14556
mouse chr17 B1|17 18.24 cM	mouse chr17 B1|17 18.24 cM	0.999999999974748	-2.52517416698961e-11	1	0	0	115	14556
mouse chr5 B2|5 18.01 cM	mouse chr5 B2|5 18.01 cM	0.999999999974748	-2.52517416698961e-11	1	0	0	115	14556
mouse chr1 H6|1 97.71 cM	mouse chr1 H6|1 97.71 cM	0.999999999974748	-2.52517416698961e-11	1	0	0	115	14556
mouse chr3 D|3 28.15 cM	mouse chr3 D|3 28.15 cM	0.999999999974748	-2.52517416698961e-11	1	0	0	115	14556
mouse chr7 F2|7 65.53 cM	mouse chr7 F2|7 65.53 cM	0.999999999974748	-2.52517416698961e-11	1	0	0	115	14556
mouse chr13 A3.3|13 20.12 cM	mouse chr13 A3.3|13 20.12 cM	0.999999999974748	-2.52517416698961e-11	1	0	0	115	14556
mouse chr13 A1|13 5.85 cM	mouse chr13 A1|13 5.85 cM	0.999999999974748	-2.52517416698961e-11	1	0	0	115	14556
mouse chr4 E2|4 86.73 cM	mouse chr4 E2|4 86.73 cM	0.999999999974748	-2.52517416698961e-11	1	0	0	115	14556
mouse chr1 38.49 cM|1 C3	mouse chr1 38.49 cM|1 C3	0.999999999974748	-2.52517416698961e-11	1	0	0	115	14556
mouse chr4 A1|4 5.88 cM	mouse chr4 A1|4 5.88 cM	0.999999999974748	-2.52517416698961e-11	1	0	0	115	14556
mouse chr4 C6|4 46.96 cM	mouse chr4 C6|4 46.96 cM	0.999999999974748	-2.52517416698961e-11	1	0	0	115	14556
mouse chr5|5 G1.2-G1.3	mouse chr5|5 G1.2-G1.3	0.999999999974748	-2.52517416698961e-11	1	0	0	115	14556
mouse chr1 G3|1 65.43 cM	mouse chr1 G3|1 65.43 cM	0.999999999974748	-2.52517416698961e-11	1	0	0	115	14556
mouse chr17 E2|17 48.57 cM	mouse chr17 E2|17 48.57 cM	0.999999999974748	-2.52517416698961e-11	1	0	0	115	14556
[truncated: 1,728 more rows]
