# Supplementary material for: Repeated LPS induces training and tolerance of microglial responses across brain regions
Source: J Neuroinflammation. 2024 Sep 20;21:233. doi: 10.1186/s12974-024-03198-1 (PMC11414187; doi:10.1186/s12974-024-03198-1)
Supplement: Supplementary file 8 — Supplementary Material 8. File S2: Homer software output for transcription factor motif analysis of 4xLPS-sensitive cluster gene promoters. [file 12974_2024_3198_MOESM8_ESM.zip › 4xLPS_cluster_genes_output/interactions.txt]

TermID	Term	Enrichment	logP	Genes in Term	Target Genes in Term	Fraction of Targets in Term	Total Target Genes	Total Genes	Entrez Gene IDs	Gene Symbols
9414	TJP2 (tight junction protein 2)	1.45104407769713e-06	-13.4432272070618	3	3	0.0384615384615385	78	6802	17886,11461,12988	Myh9,Actb,Csk
115548	FCHO2 (FCH domain only 2)	1.42713884681471e-05	-11.1572538314088	5	3	0.0384615384615385	78	6802	286940,17886,11461	Flnb,Myh9,Actb
135228	CD109 (CD109 molecule)	2.83068422309615e-05	-10.4724070075923	6	3	0.0384615384615385	78	6802	11461,17886,286940	Actb,Myh9,Flnb
217124	Ppp1r9b (protein phosphatase 1, regulatory subunit 9B)	3.94318574279924e-05	-10.14093650421	401	15	0.192307692307692	78	6802	270106,15512,22352,242667,72961,20116,12857,16828,14824,105653,21838,14580,11461,12323,17886	Rpl13,Hspa2,Vim,Dlgap3,Slc17a7,Rps8,Cox4i1,Ldha,Grn,Phyhip,Thy1,Gfap,Actb,Camk2b,Myh9
170954	PPP1R18 (protein phosphatase 1 regulatory subunit 18)	4.91276820044218e-05	-9.92108789375527	7	3	0.0384615384615385	78	6802	286940,11461,17886	Flnb,Actb,Myh9
53885	Nphp1 (nephronophthisis 1 (juvenile) homolog (human))	7.39504106927102e-05	-9.51211581516893	39	5	0.0641025641025641	78	6802	16828,12266,22352,17886,11461	Ldha,C3,Vim,Myh9,Actb
8470	SORBS2 (sorbin and SH3 domain containing 2)	7.79551228573675e-05	-9.45937724483331	8	3	0.0384615384615385	78	6802	17886,11461,286940	Myh9,Actb,Flnb
55930	MYO5C (myosin VC)	0.000115967403319879	-9.06220141221057	9	3	0.0384615384615385	78	6802	17886,11461,286940	Myh9,Actb,Flnb
57584	ARHGAP21 (Rho GTPase activating protein 21)	0.000115967403319879	-9.06220141221057	9	3	0.0384615384615385	78	6802	17886,11461,286940	Myh9,Actb,Flnb
545030	Wdfy4 (WD repeat and FYVE domain containing 4)	0.000128440378343418	-8.96004574306513	133	8	0.102564102564103	78	6802	12514,17886,21838,17476,15512,11461,15163,66395	Cd68,Myh9,Thy1,Mpeg1,Hspa2,Actb,Hcls1,Ahnak
79180	EFHD2 (EF-hand domain family member D2)	0.000129830259582878	-8.94928265618813	2	2	0.0256410256410256	78	6802	17886,11461	Myh9,Actb
51474	LIMA1 (LIM domain and actin binding 1)	0.000224050266044529	-8.40364012929909	11	3	0.0384615384615385	78	6802	286940,11461,17886	Flnb,Actb,Myh9
1601	DAB2 (DAB adaptor protein 2)	0.000224050266044529	-8.40364012929909	11	3	0.0384615384615385	78	6802	17886,11461,286940	Myh9,Actb,Flnb
55589	BMP2K (BMP2 inducible kinase)	0.000224050266044529	-8.40364012929909	11	3	0.0384615384615385	78	6802	286940,11461,17886	Flnb,Actb,Myh9
445815	PALM2-AKAP2 (PALM2-AKAP2 fusion)	0.000224050266044529	-8.40364012929909	11	3	0.0384615384615385	78	6802	17886,11461,286940	Myh9,Actb,Flnb
4430	MYO1B (myosin IB)	0.000224050266044529	-8.40364012929909	11	3	0.0384615384615385	78	6802	286940,17886,11461	Flnb,Myh9,Actb
1368	CPM (carboxypeptidase M)	0.000296270949834692	-8.12423615127367	12	3	0.0384615384615385	78	6802	17886,11461,286940	Myh9,Actb,Flnb
81	ACTN4 (actinin alpha 4)	0.000296270949834692	-8.12423615127367	12	3	0.0384615384615385	78	6802	17886,11461,286940	Myh9,Actb,Flnb
7464	CORO2A (coronin 2A)	0.000296270949834692	-8.12423615127367	12	3	0.0384615384615385	78	6802	11461,17886,286940	Actb,Myh9,Flnb
163	AP2B1 (adaptor related protein complex 2 subunit beta 1)	0.000296270949834692	-8.12423615127367	12	3	0.0384615384615385	78	6802	286940,17886,11461	Flnb,Myh9,Actb
260305	Nphp4 (nephronophthisis 4 (juvenile) homolog (human))	0.00035242050033261	-7.9506854921192	154	8	0.102564102564103	78	6802	286940,15512,22352,14580,67500,11461,74190,17886	Flnb,Hspa2,Vim,Gfap,Ccar1,Actb,Exoc3l4,Myh9
71	ACTG1 (actin gamma 1)	0.000381978500649114	-7.8701462319648	13	3	0.0384615384615385	78	6802	11461,17886,286940	Actb,Myh9,Flnb
11346	SYNPO (synaptopodin)	0.000381978500649114	-7.8701462319648	13	3	0.0384615384615385	78	6802	286940,11461,17886	Flnb,Actb,Myh9
1613	DAPK3 (death associated protein kinase 3)	0.000381978500649114	-7.8701462319648	13	3	0.0384615384615385	78	6802	286940,17886,11461	Flnb,Myh9,Actb
2060	EPS15 (epidermal growth factor receptor pathway substrate 15)	0.000381978500649114	-7.8701462319648	13	3	0.0384615384615385	78	6802	11461,17886,286940	Actb,Myh9,Flnb
286262	TPRN (taperin)	0.000381978500649114	-7.8701462319648	13	3	0.0384615384615385	78	6802	17886,11461,286940	Myh9,Actb,Flnb
6494	SIPA1 (signal-induced proliferation-associated 1)	0.000386588690593938	-7.8581492451256	3	2	0.0256410256410256	78	6802	11461,17886	Actb,Myh9
55898	UNC45A (unc-45 myosin chaperone A)	0.000386588690593938	-7.8581492451256	3	2	0.0256410256410256	78	6802	11461,17886	Actb,Myh9
26063	DECR2 (2,4-dienoyl-CoA reductase 2)	0.000386588690593938	-7.8581492451256	3	2	0.0256410256410256	78	6802	17886,286940	Myh9,Flnb
3956	LGALS1 (galectin 1)	0.000386588690593938	-7.8581492451256	3	2	0.0256410256410256	78	6802	286940,11461	Flnb,Actb
91624	NEXN (nexilin F-actin binding protein)	0.000482150255078686	-7.63725475996377	14	3	0.0384615384615385	78	6802	11461,17886,286940	Actb,Myh9,Flnb
4641	MYO1C (myosin IC)	0.000482150255078686	-7.63725475996377	14	3	0.0384615384615385	78	6802	286940,11461,17886	Flnb,Actb,Myh9
10409	BASP1 (brain abundant membrane attached signal protein 1)	0.000482150255078686	-7.63725475996377	14	3	0.0384615384615385	78	6802	286940,17886,11461	Flnb,Myh9,Actb
23242	COBL (cordon-bleu WH2 repeat protein)	0.000482150255078686	-7.63725475996377	14	3	0.0384615384615385	78	6802	286940,17886,11461	Flnb,Myh9,Actb
7798	LUZP1 (leucine zipper protein 1)	0.000482150255078686	-7.63725475996377	14	3	0.0384615384615385	78	6802	286940,17886,11461	Flnb,Myh9,Actb
1829	DSG2 (desmoglein 2)	0.000482150255078686	-7.63725475996377	14	3	0.0384615384615385	78	6802	286940,11461,17886	Flnb,Actb,Myh9
60312	AFAP1 (actin filament associated protein 1)	0.000597726048465217	-7.42237802191385	15	3	0.0384615384615385	78	6802	286940,11461,17886	Flnb,Actb,Myh9
3983	ABLIM1 (actin binding LIM protein 1)	0.000597726048465217	-7.42237802191385	15	3	0.0384615384615385	78	6802	11461,17886,286940	Actb,Myh9,Flnb
1627	DBN1 (drebrin 1)	0.000597726048465217	-7.42237802191385	15	3	0.0384615384615385	78	6802	286940,17886,11461	Flnb,Myh9,Actb
1212	CLTB (clathrin light chain B)	0.000597726048465217	-7.42237802191385	15	3	0.0384615384615385	78	6802	17886,11461,286940	Myh9,Actb,Flnb
1173	AP2M1 (adaptor related protein complex 2 subunit mu 1)	0.000729609070054631	-7.22300168773725	16	3	0.0384615384615385	78	6802	286940,11461,17886	Flnb,Actb,Myh9
6711	SPTBN1 (spectrin beta, non-erythrocytic 1)	0.000729609070054631	-7.22300168773725	16	3	0.0384615384615385	78	6802	286940,17886,11461	Flnb,Myh9,Actb
2316	FLNA (filamin A)	0.000729609070054631	-7.22300168773725	16	3	0.0384615384615385	78	6802	286940,11461,17886	Flnb,Actb,Myh9
79901	CYBRD1 (cytochrome b reductase 1)	0.000729609070054631	-7.22300168773725	16	3	0.0384615384615385	78	6802	286940,11461,17886	Flnb,Actb,Myh9
81873	ARPC5L (actin related protein 2/3 complex subunit 5 like)	0.000729609070054631	-7.22300168773725	16	3	0.0384615384615385	78	6802	11461,17886,286940	Actb,Myh9,Flnb
26064	RAI14 (retinoic acid induced 14)	0.000729609070054631	-7.22300168773725	16	3	0.0384615384615385	78	6802	11461,17886,286940	Actb,Myh9,Flnb
7111	TMOD1 (tropomodulin 1)	0.000729609070054631	-7.22300168773725	16	3	0.0384615384615385	78	6802	286940,17886,11461	Flnb,Myh9,Actb
22800	RRAS2 (RAS related 2)	0.000729609070054631	-7.22300168773725	16	3	0.0384615384615385	78	6802	286940,17886,11461	Flnb,Myh9,Actb
64423	INF2 (inverted formin, FH2 and WH2 domain containing)	0.000729609070054631	-7.22300168773725	16	3	0.0384615384615385	78	6802	286940,17886,11461	Flnb,Myh9,Actb
140465	MYL6B (myosin light chain 6B)	0.000767421224429627	-7.17247472295032	4	2	0.0256410256410256	78	6802	17886,11461	Myh9,Actb
26037	SIPA1L1 (signal induced proliferation associated 1 like 1)	0.000767421224429627	-7.17247472295032	4	2	0.0256410256410256	78	6802	17886,11461	Myh9,Actb
57482	KIAA1211 (KIAA1211)	0.000767421224429627	-7.17247472295032	4	2	0.0256410256410256	78	6802	11461,17886	Actb,Myh9
5339	PLEC (plectin)	0.000767421224429627	-7.17247472295032	4	2	0.0256410256410256	78	6802	286940,17886	Flnb,Myh9
51552	RAB14 (RAB14, member RAS oncogene family)	0.000767421224429627	-7.17247472295032	4	2	0.0256410256410256	78	6802	11461,286940	Actb,Flnb
26136	TES (testin LIM domain protein)	0.000767421224429627	-7.17247472295032	4	2	0.0256410256410256	78	6802	11461,17886	Actb,Myh9
57530	CGN (cingulin)	0.000767421224429627	-7.17247472295032	4	2	0.0256410256410256	78	6802	17886,11461	Myh9,Actb
8496	PPFIBP1 (PPFIA binding protein 1)	0.000767421224429627	-7.17247472295032	4	2	0.0256410256410256	78	6802	286940,17886	Flnb,Myh9
5064	PALM (paralemmin)	0.000767421224429627	-7.17247472295032	4	2	0.0256410256410256	78	6802	17886,286940	Myh9,Flnb
7879	RAB7A (RAB7A, member RAS oncogene family)	0.000767421224429627	-7.17247472295032	4	2	0.0256410256410256	78	6802	22352,286940	Vim,Flnb
6709	SPTAN1 (spectrin alpha, non-erythrocytic 1)	0.000878666702639739	-7.03710491006946	17	3	0.0384615384615385	78	6802	11461,17886,286940	Actb,Myh9,Flnb
160	AP2A1 (adaptor related protein complex 2 subunit alpha 1)	0.000878666702639739	-7.03710491006946	17	3	0.0384615384615385	78	6802	11461,17886,286940	Actb,Myh9,Flnb
829	CAPZA1 (capping actin protein of muscle Z-line subunit alpha 1)	0.00123160122935773	-6.69944014373505	19	3	0.0384615384615385	78	6802	11461,17886,286940	Actb,Myh9,Flnb
92521	SPECC1 (sperm antigen with calponin homology and coiled-coil domains 1)	0.00123160122935773	-6.69944014373505	19	3	0.0384615384615385	78	6802	17886,11461,286940	Myh9,Actb,Flnb
23085	ERC1 (ELKS/RAB6-interacting/CAST family member 1)	0.00126952111509642	-6.66911552434942	5	2	0.0256410256410256	78	6802	11461,17886	Actb,Myh9
11078	TRIOBP (TRIO and F-actin binding protein)	0.00126952111509642	-6.66911552434942	5	2	0.0256410256410256	78	6802	11461,17886	Actb,Myh9
7082	TJP1 (tight junction protein 1)	0.00126952111509642	-6.66911552434942	5	2	0.0256410256410256	78	6802	11461,17886	Actb,Myh9
5861	RAB1A (RAB1A, member RAS oncogene family)	0.00126952111509642	-6.66911552434942	5	2	0.0256410256410256	78	6802	11461,286940	Actb,Flnb
5898	RALA (RAS like proto-oncogene A)	0.00126952111509642	-6.66911552434942	5	2	0.0256410256410256	78	6802	286940,11461	Flnb,Actb
10211	FLOT1 (flotillin 1)	0.00143704119851817	-6.54516900248539	20	3	0.0384615384615385	78	6802	11461,17886,286940	Actb,Myh9,Flnb
126353	MISP (mitotic spindle positioning)	0.00143704119851817	-6.54516900248539	20	3	0.0384615384615385	78	6802	286940,11461,17886	Flnb,Actb,Myh9
6840	SVIL (supervillin)	0.00143704119851817	-6.54516900248539	20	3	0.0384615384615385	78	6802	286940,11461,17886	Flnb,Actb,Myh9
832	CAPZB (capping actin protein of muscle Z-line subunit beta)	0.00166278350225283	-6.39926227230158	21	3	0.0384615384615385	78	6802	17886,11461,286940	Myh9,Actb,Flnb
830	CAPZA2 (capping actin protein of muscle Z-line subunit alpha 2)	0.00166278350225283	-6.39926227230158	21	3	0.0384615384615385	78	6802	17886,11461,286940	Myh9,Actb,Flnb
58	ACTA1 (actin alpha 1, skeletal muscle)	0.00189012825152702	-6.27111059426203	6	2	0.0256410256410256	78	6802	17886,11461	Myh9,Actb
2317	FLNB (filamin B)	0.00189012825152702	-6.27111059426203	6	2	0.0256410256410256	78	6802	17886,11461	Myh9,Actb
10634	GAS2L1 (growth arrest specific 2 like 1)	0.00189012825152702	-6.27111059426203	6	2	0.0256410256410256	78	6802	11461,17886	Actb,Myh9
302	ANXA2 (annexin A2)	0.00189012825152702	-6.27111059426203	6	2	0.0256410256410256	78	6802	286940,17886	Flnb,Myh9
5878	RAB5C (RAB5C, member RAS oncogene family)	0.00189012825152702	-6.27111059426203	6	2	0.0256410256410256	78	6802	286940,11461	Flnb,Actb
6764	ST5 (suppression of tumorigenicity 5)	0.00189012825152702	-6.27111059426203	6	2	0.0256410256410256	78	6802	11461,17886	Actb,Myh9
4660	PPP1R12B (protein phosphatase 1 regulatory subunit 12B)	0.00189012825152702	-6.27111059426203	6	2	0.0256410256410256	78	6802	11461,17886	Actb,Myh9
22998	LIMCH1 (LIM and calponin homology domains 1)	0.00189012825152702	-6.27111059426203	6	2	0.0256410256410256	78	6802	17886,11461	Myh9,Actb
8301	PICALM (phosphatidylinositol binding clathrin assembly protein)	0.00189012825152702	-6.27111059426203	6	2	0.0256410256410256	78	6802	11461,17886	Actb,Myh9
22848	AAK1 (AP2 associated kinase 1)	0.00189012825152702	-6.27111059426203	6	2	0.0256410256410256	78	6802	17886,11461	Myh9,Actb
10092	ARPC5 (actin related protein 2/3 complex subunit 5)	0.00262652847928599	-5.94209227457327	7	2	0.0256410256410256	78	6802	286940,11461	Flnb,Actb
4643	MYO1E (myosin IE)	0.00262652847928599	-5.94209227457327	7	2	0.0256410256410256	78	6802	11461,17886	Actb,Myh9
3710	ITPR3 (inositol 1,4,5-trisphosphate receptor type 3)	0.00262652847928599	-5.94209227457327	7	2	0.0256410256410256	78	6802	11461,17886	Actb,Myh9
4008	LMO7 (LIM domain 7)	0.00262652847928599	-5.94209227457327	7	2	0.0256410256410256	78	6802	17886,11461	Myh9,Actb
345651	ACTBL2 (actin beta like 2)	0.00262652847928599	-5.94209227457327	7	2	0.0256410256410256	78	6802	17886,11461	Myh9,Actb
1073	CFL2 (cofilin 2)	0.00262652847928599	-5.94209227457327	7	2	0.0256410256410256	78	6802	17886,286940	Myh9,Flnb
7170	TPM3 (tropomyosin 3)	0.00262652847928599	-5.94209227457327	7	2	0.0256410256410256	78	6802	11461,17886	Actb,Myh9
25921	ZDHHC5 (zinc finger DHHC-type containing 5)	0.00262652847928599	-5.94209227457327	7	2	0.0256410256410256	78	6802	17886,286940	Myh9,Flnb
211651	Fancd2 (Fanconi anemia, complementation group D2)	0.00327211582193811	-5.72231846296528	1493	28	0.358974358974359	78	6802	67184,16828,12260,22352,17476,15512,20525,12759,12259,20103,57423,11461,12266,19354,19171,67427,21838,22780,13733,270106,20116,19264,19941,67115,17886,286940,11522,66395	Ndufa13,Ldha,C1qb,Vim,Mpeg1,Hspa2,Slc2a1,Clu,C1qa,Rps5,Atp5j2,Actb,C3,Rac2,Psmb10,Rps20,Thy1,Ikzf3,Adgre1,Rpl13,Rps8,Ptprc,Rpl26,Rpl14,Myh9,Flnb,Adh1,Ahnak
83892	KCTD10 (potassium channel tetramerization domain containing 10)	0.00347605293147023	-5.66185784399924	8	2	0.0256410256410256	78	6802	17886,11461	Myh9,Actb
966	CD59 (CD59 molecule (CD59 blood group))	0.00347605293147023	-5.66185784399924	8	2	0.0256410256410256	78	6802	17886,286940	Myh9,Flnb
960	CD44 (CD44 molecule (Indian blood group))	0.00347605293147023	-5.66185784399924	8	2	0.0256410256410256	78	6802	286940,17886	Flnb,Myh9
10096	ACTR3 (actin related protein 3)	0.00347605293147023	-5.66185784399924	8	2	0.0256410256410256	78	6802	11461,17886	Actb,Myh9
22832	CEP162 (centrosomal protein 162)	0.00347605293147023	-5.66185784399924	8	2	0.0256410256410256	78	6802	11461,17886	Actb,Myh9
4646	MYO6 (myosin VI)	0.00347605293147023	-5.66185784399924	8	2	0.0256410256410256	78	6802	11461,17886	Actb,Myh9
1213	CLTC (clathrin heavy chain)	0.00386645476195807	-5.55541727398154	28	3	0.0384615384615385	78	6802	286940,17886,11461	Flnb,Myh9,Actb
13711	Elf5 (E74-like factor 5)	0.0041264413957118	-5.49033989096821	93	5	0.0641025641025641	78	6802	270106,67115,19941,114641,21420	Rpl13,Rpl14,Rpl26,Rpl31,Tfap2c
84585	Rnf123 (ring finger protein 123)	0.00443607736810323	-5.41798476868505	9	2	0.0256410256410256	78	6802	286940,17886	Flnb,Myh9
57553	MICAL3 (microtubule associated monooxygenase, calponin and LIM domain containing 3)	0.00443607736810323	-5.41798476868505	9	2	0.0256410256410256	78	6802	17886,11461	Myh9,Actb
2017	CTTN (cortactin)	0.00443607736810323	-5.41798476868505	9	2	0.0256410256410256	78	6802	286940,11461	Flnb,Actb
5756	TWF1 (twinfilin actin binding protein 1)	0.00443607736810323	-5.41798476868505	9	2	0.0256410256410256	78	6802	11461,17886	Actb,Myh9
2534	FYN (FYN proto-oncogene, Src family tyrosine kinase)	0.00550402152503605	-5.20227626756004	10	2	0.0256410256410256	78	6802	286940,17886	Flnb,Myh9
9824	ARHGAP11A (Rho GTPase activating protein 11A)	0.00550402152503605	-5.20227626756004	10	2	0.0256410256410256	78	6802	11461,17886	Actb,Myh9
23384	SPECC1L (sperm antigen with calponin homology and coiled-coil domains 1 like)	0.00550402152503605	-5.20227626756004	10	2	0.0256410256410256	78	6802	17886,11461	Myh9,Actb
85439	STON2 (stonin 2)	0.00667734847142791	-5.00903430564828	11	2	0.0256410256410256	78	6802	17886,11461	Myh9,Actb
6146	RPL22 (ribosomal protein L22)	0.00667734847142791	-5.00903430564828	11	2	0.0256410256410256	78	6802	11461,286940	Actb,Flnb
18771	Pknox1 (Pbx/knotted 1 homeobox)	0.00667734847142791	-5.00903430564828	11	2	0.0256410256410256	78	6802	17886,11461	Myh9,Actb
4644	MYO5A (myosin VA)	0.00667734847142791	-5.00903430564828	11	2	0.0256410256410256	78	6802	11461,286940	Actb,Flnb
667	DST (dystonin)	0.00667734847142791	-5.00903430564828	11	2	0.0256410256410256	78	6802	11461,17886	Actb,Myh9
7169	TPM2 (tropomyosin 2)	0.00667734847142791	-5.00903430564828	11	2	0.0256410256410256	78	6802	11461,17886	Actb,Myh9
10160	FARP1 (FERM, ARH/RhoGEF and pleckstrin domain protein 1)	0.00667734847142791	-5.00903430564828	11	2	0.0256410256410256	78	6802	17886,286940	Myh9,Flnb
90102	PHLDB2 (pleckstrin homology like domain family B member 2)	0.00667734847142791	-5.00903430564828	11	2	0.0256410256410256	78	6802	11461,17886	Actb,Myh9
10109	ARPC2 (actin related protein 2/3 complex subunit 2)	0.00667734847142791	-5.00903430564828	11	2	0.0256410256410256	78	6802	17886,11461	Myh9,Actb
10095	ARPC1B (actin related protein 2/3 complex subunit 1B)	0.00795356397590297	-4.83413515191609	12	2	0.0256410256410256	78	6802	17886,11461	Myh9,Actb
5501	PPP1CC (protein phosphatase 1 catalytic subunit gamma)	0.00795356397590297	-4.83413515191609	12	2	0.0256410256410256	78	6802	17886,286940	Myh9,Flnb
9685	CLINT1 (clathrin interactor 1)	0.00795356397590297	-4.83413515191609	12	2	0.0256410256410256	78	6802	17886,11461	Myh9,Actb
9221	NOLC1 (nucleolar and coiled-body phosphoprotein 1)	0.00795356397590297	-4.83413515191609	12	2	0.0256410256410256	78	6802	17886,11461	Myh9,Actb
23094	SIPA1L3 (signal induced proliferation associated 1 like 3)	0.00795356397590297	-4.83413515191609	12	2	0.0256410256410256	78	6802	17886,11461	Myh9,Actb
57531	HACE1 (HECT domain and ankyrin repeat containing E3 ubiquitin protein ligase 1)	0.00917308244867939	-4.69148190430365	38	3	0.0384615384615385	78	6802	286940,22352,17886	Flnb,Vim,Myh9
2314	FLII (FLII actin remodeling protein)	0.0108048934846493	-4.52775614704048	14	2	0.0256410256410256	78	6802	17886,11461	Myh9,Actb
399687	MYO18A (myosin XVIIIA)	0.0108048934846493	-4.52775614704048	14	2	0.0256410256410256	78	6802	17886,11461	Myh9,Actb
7171	TPM4 (tropomyosin 4)	0.0108048934846493	-4.52775614704048	14	2	0.0256410256410256	78	6802	17886,11461	Myh9,Actb
1831	TSC22D3 (TSC22 domain family member 3)	0.0114672155248809	-4.46826313887448	1	1	0.0128205128205128	78	6802	12988	Csk
23380	SRGAP2 (SLIT-ROBO Rho GTPase activating protein 2)	0.0114672155248809	-4.46826313887448	1	1	0.0128205128205128	78	6802	11461	Actb
10658	CELF1 (CUGBP Elav-like family member 1)	0.0114672155248809	-4.46826313887448	1	1	0.0128205128205128	78	6802	17886	Myh9
19126	Prom1 (prominin 1)	0.0114672155248809	-4.46826313887448	1	1	0.0128205128205128	78	6802	11461	Actb
121512	FGD4 (FYVE, RhoGEF and PH domain containing 4)	0.0114672155248809	-4.46826313887448	1	1	0.0128205128205128	78	6802	17886	Myh9
16846	Lep (leptin)	0.0114672155248809	-4.46826313887448	1	1	0.0128205128205128	78	6802	12759	Clu
55833	UBAP2 (ubiquitin associated protein 2)	0.0114672155248809	-4.46826313887448	1	1	0.0128205128205128	78	6802	11461	Actb
20568	Slpi (secretory leukocyte peptidase inhibitor)	0.0114672155248809	-4.46826313887448	1	1	0.0128205128205128	78	6802	14824	Grn
226255	Atrnl1 (attractin like 1)	0.0114672155248809	-4.46826313887448	1	1	0.0128205128205128	78	6802	17202	Mc4r
248	ALPI (alkaline phosphatase, intestinal)	0.0114672155248809	-4.46826313887448	1	1	0.0128205128205128	78	6802	11461	Actb
57559	STAMBPL1 (STAM binding protein like 1)	0.0114672155248809	-4.46826313887448	1	1	0.0128205128205128	78	6802	11461	Actb
17293	Mesp2 (mesoderm posterior 2)	0.0114672155248809	-4.46826313887448	1	1	0.0128205128205128	78	6802	16848	Lfng
5357	PLS1 (plastin 1)	0.0114672155248809	-4.46826313887448	1	1	0.0128205128205128	78	6802	17886	Myh9
11421	Ace (angiotensin I converting enzyme (peptidyl-dipeptidase A) 1)	0.0114672155248809	-4.46826313887448	1	1	0.0128205128205128	78	6802	17886	Myh9
23263	MCF2L (MCF.2 cell line derived transforming sequence like)	0.0114672155248809	-4.46826313887448	1	1	0.0128205128205128	78	6802	17886	Myh9
197131	UBR1 (ubiquitin protein ligase E3 component n-recognin 1)	0.0114672155248809	-4.46826313887448	1	1	0.0128205128205128	78	6802	17313	Mgp
5336	PLCG2 (phospholipase C gamma 2)	0.0114672155248809	-4.46826313887448	1	1	0.0128205128205128	78	6802	12988	Csk
7436	VLDLR (very low density lipoprotein receptor)	0.0114672155248809	-4.46826313887448	1	1	0.0128205128205128	78	6802	12759	Clu
54812	AFTPH (aftiphilin)	0.0114672155248809	-4.46826313887448	1	1	0.0128205128205128	78	6802	12988	Csk
71893	Noxo1 (NADPH oxidase organizer 1)	0.0114672155248809	-4.46826313887448	1	1	0.0128205128205128	78	6802	13057	Cyba
19263	Ptprb (protein tyrosine phosphatase, receptor type, B)	0.0114672155248809	-4.46826313887448	1	1	0.0128205128205128	78	6802	22352	Vim
13813	Eomes (eomesodermin)	0.0114672155248809	-4.46826313887448	1	1	0.0128205128205128	78	6802	21420	Tfap2c
143872	ARHGAP42 (Rho GTPase activating protein 42)	0.0114672155248809	-4.46826313887448	1	1	0.0128205128205128	78	6802	17886	Myh9
853768	YJU3 (acylglycerol lipase)	0.0114672155248809	-4.46826313887448	1	1	0.0128205128205128	78	6802	23945	Mgll
19188	Psme2 (proteasome (prosome, macropain) activator subunit 2 (PA28 beta))	0.0114672155248809	-4.46826313887448	1	1	0.0128205128205128	78	6802	19186	Psme1
388	RHOB (ras homolog family member B)	0.0114672155248809	-4.46826313887448	1	1	0.0128205128205128	78	6802	286940	Flnb
27361	Msrb1 (methionine sulfoxide reductase B1)	0.0114672155248809	-4.46826313887448	1	1	0.0128205128205128	78	6802	12759	Clu
57522	SRGAP1 (SLIT-ROBO Rho GTPase activating protein 1)	0.0114672155248809	-4.46826313887448	1	1	0.0128205128205128	78	6802	11461	Actb
14186	Fgfr4 (fibroblast growth factor receptor 4)	0.0114672155248809	-4.46826313887448	1	1	0.0128205128205128	78	6802	16591	Kl
1445	CSK (C-terminal Src kinase)	0.0114672155248809	-4.46826313887448	1	1	0.0128205128205128	78	6802	12988	Csk
347365	ITIH6 (inter-alpha-trypsin inhibitor heavy chain family member 6)	0.0114672155248809	-4.46826313887448	1	1	0.0128205128205128	78	6802	12988	Csk
5893	RAD52 (RAD52 homolog, DNA repair protein)	0.0114672155248809	-4.46826313887448	1	1	0.0128205128205128	78	6802	12988	Csk
16175	Il1a (interleukin 1 alpha)	0.0114672155248809	-4.46826313887448	1	1	0.0128205128205128	78	6802	16177	Il1r1
18010	Neu1 (neuraminidase 1)	0.0114672155248809	-4.46826313887448	1	1	0.0128205128205128	78	6802	19025	Ctsa
55074	OXR1 (oxidation resistance 1)	0.0114672155248809	-4.46826313887448	1	1	0.0128205128205128	78	6802	11461	Actb
14184	Fgfr3 (fibroblast growth factor receptor 3)	0.0114672155248809	-4.46826313887448	1	1	0.0128205128205128	78	6802	16591	Kl
8773	SNAP23 (synaptosome associated protein 23)	0.0114672155248809	-4.46826313887448	1	1	0.0128205128205128	78	6802	286940	Flnb
10552	ARPC1A (actin related protein 2/3 complex subunit 1A)	0.0114672155248809	-4.46826313887448	1	1	0.0128205128205128	78	6802	11461	Actb
1479	CSTF3 (cleavage stimulation factor subunit 3)	0.0114672155248809	-4.46826313887448	1	1	0.0128205128205128	78	6802	17886	Myh9
57826	RAP2C (RAP2C, member of RAS oncogene family)	0.0114672155248809	-4.46826313887448	1	1	0.0128205128205128	78	6802	286940	Flnb
20690	Spam1 (sperm adhesion molecule 1)	0.0114672155248809	-4.46826313887448	1	1	0.0128205128205128	78	6802	12759	Clu
11979	Atp7b (ATPase, Cu++ transporting, beta polypeptide)	0.0114672155248809	-4.46826313887448	1	1	0.0128205128205128	78	6802	12759	Clu
51100	SH3GLB1 (SH3 domain containing GRB2 like, endophilin B1)	0.0114672155248809	-4.46826313887448	1	1	0.0128205128205128	78	6802	12988	Csk
10486	CAP2 (cyclase associated actin cytoskeleton regulatory protein 2)	0.0114672155248809	-4.46826313887448	1	1	0.0128205128205128	78	6802	11461	Actb
81493	SYNC (syncoilin, intermediate filament protein)	0.0114672155248809	-4.46826313887448	1	1	0.0128205128205128	78	6802	22352	Vim
315716	Cd276 (Cd276 molecule)	0.0114672155248809	-4.46826313887448	1	1	0.0128205128205128	78	6802	328833	Treml2
9650	MTFR1 (mitochondrial fission regulator 1)	0.0114672155248809	-4.46826313887448	1	1	0.0128205128205128	78	6802	17886	Myh9
801	CALM1 (calmodulin 1)	0.0116488231298851	-4.45255012296716	166	6	0.0769230769230769	78	6802	67427,12323,17886,286940,18573,110351	Rps20,Camk2b,Myh9,Flnb,Pde1a,Rap1gap
16348	Invs (inversin)	0.0120278441574357	-4.42053097058797	78	4	0.0512820512820513	78	6802	73723,22352,11461,17886	Sh3bgrl3,Vim,Actb,Myh9
3728	JUP (junction plakoglobin)	0.0123752269366023	-4.39205863238423	15	2	0.0256410256410256	78	6802	286940,17886	Flnb,Myh9
23164	MPRIP (myosin phosphatase Rho interacting protein)	0.0123752269366023	-4.39205863238423	15	2	0.0256410256410256	78	6802	17886,11461	Myh9,Actb
79026	AHNAK (AHNAK nucleoprotein)	0.0123752269366023	-4.39205863238423	15	2	0.0256410256410256	78	6802	286940,11461	Flnb,Actb
29763	PACSIN3 (protein kinase C and casein kinase substrate in neurons 3)	0.0123752269366023	-4.39205863238423	15	2	0.0256410256410256	78	6802	286940,17886	Flnb,Myh9
57498	KIDINS220 (kinase D interacting substrate 220)	0.0123752269366023	-4.39205863238423	15	2	0.0256410256410256	78	6802	286940,11461	Flnb,Actb
22631	Ywhaz (tyrosine 3-monooxygenase/tryptophan 5-monooxygenase activation protein, zeta polypeptide)	0.0126466019777026	-4.37036671825641	169	6	0.0769230769230769	78	6802	12323,15512,14580,12259,17886,18573	Camk2b,Hspa2,Gfap,C1qa,Myh9,Pde1a
10097	ACTR2 (actin related protein 2)	0.0140388866318517	-4.26592418325452	16	2	0.0256410256410256	78	6802	17886,11461	Myh9,Actb
9919	SEC16A (SEC16 homolog A, endoplasmic reticulum export factor)	0.0140388866318517	-4.26592418325452	16	2	0.0256410256410256	78	6802	11461,17886	Actb,Myh9
9052	GPRC5A (G protein-coupled receptor class C group 5 member A)	0.0140388866318517	-4.26592418325452	16	2	0.0256410256410256	78	6802	17886,11461	Myh9,Actb
2934	GSN (gelsolin)	0.0157935826222008	-4.14815158460766	17	2	0.0256410256410256	78	6802	17886,11461	Myh9,Actb
67731	Fbxo32 (F-box protein 32)	0.0174052729782751	-4.05098207394198	132	5	0.0641025641025641	78	6802	22352,16828,67115,66395,11461	Vim,Ldha,Rpl14,Ahnak,Actb
1211	CLTA (clathrin light chain A)	0.0176370640313853	-4.03775268038594	18	2	0.0256410256410256	78	6802	11461,17886	Actb,Myh9
9209	LRRFIP2 (LRR binding FLII interacting protein 2)	0.0195671184790274	-3.93390475016146	19	2	0.0256410256410256	78	6802	17886,11461	Myh9,Actb
13448	Dok1 (docking protein 1)	0.0195671184790274	-3.93390475016146	19	2	0.0256410256410256	78	6802	12988,12978	Csk,Csf1r
4659	PPP1R12A (protein phosphatase 1 regulatory subunit 12A)	0.0195671184790274	-3.93390475016146	19	2	0.0256410256410256	78	6802	17886,11461	Myh9,Actb
5499	PPP1CA (protein phosphatase 1 catalytic subunit alpha)	0.0195671184790274	-3.93390475016146	19	2	0.0256410256410256	78	6802	11461,17886	Actb,Myh9
2319	FLOT2 (flotillin 2)	0.0215815715099652	-3.83591549928434	20	2	0.0256410256410256	78	6802	286940,11461	Flnb,Actb
67009	Ttc23 (tetratricopeptide repeat domain 23)	0.0216573805829508	-3.8324089781041	93	4	0.0512820512820513	78	6802	17886,66395,239743,11461	Myh9,Ahnak,Klhl6,Actb
10659	CELF2 (CUGBP Elav-like family member 2)	0.02280460078999	-3.78079297434376	2	1	0.0128205128205128	78	6802	12988	Csk
93587	TRMT10A (tRNA methyltransferase 10A)	0.02280460078999	-3.78079297434376	2	1	0.0128205128205128	78	6802	17886	Myh9
234779	Plcg2 (phospholipase C, gamma 2)	0.02280460078999	-3.78079297434376	2	1	0.0128205128205128	78	6802	12978	Csf1r
617	BCS1L (BCS1 homolog, ubiquinol-cytochrome c reductase complex chaperone)	0.02280460078999	-3.78079297434376	2	1	0.0128205128205128	78	6802	17886	Myh9
58240	Hs1bp3 (HCLS1 binding protein 3)	0.02280460078999	-3.78079297434376	2	1	0.0128205128205128	78	6802	15163	Hcls1
107831	Adgrb1 (adhesion G protein-coupled receptor B1)	0.02280460078999	-3.78079297434376	2	1	0.0128205128205128	78	6802	105653	Phyhip
1456	CSNK1G3 (casein kinase 1 gamma 3)	0.02280460078999	-3.78079297434376	2	1	0.0128205128205128	78	6802	11461	Actb
22192	Ube2m (ubiquitin-conjugating enzyme E2M)	0.02280460078999	-3.78079297434376	2	1	0.0128205128205128	78	6802	17476	Mpeg1
5906	RAP1A (RAP1A, member of RAS oncogene family)	0.02280460078999	-3.78079297434376	2	1	0.0128205128205128	78	6802	286940	Flnb
11344	TWF2 (twinfilin actin binding protein 2)	0.02280460078999	-3.78079297434376	2	1	0.0128205128205128	78	6802	11461	Actb
194352	Trpv5 (transient receptor potential cation channel, subfamily V, member 5)	0.02280460078999	-3.78079297434376	2	1	0.0128205128205128	78	6802	16591	Kl
107765	Ankrd1 (ankyrin repeat domain 1 (cardiac muscle))	0.02280460078999	-3.78079297434376	2	1	0.0128205128205128	78	6802	12335	Capn3
50927	Nasp (nuclear autoantigenic sperm protein (histone-binding))	0.02280460078999	-3.78079297434376	2	1	0.0128205128205128	78	6802	15512	Hspa2
5297	PI4KA (phosphatidylinositol 4-kinase alpha)	0.02280460078999	-3.78079297434376	2	1	0.0128205128205128	78	6802	286940	Flnb
2037	EPB41L2 (erythrocyte membrane protein band 4.1 like 2)	0.02280460078999	-3.78079297434376	2	1	0.0128205128205128	78	6802	17886	Myh9
5899	RALB (RAS like proto-oncogene B)	0.02280460078999	-3.78079297434376	2	1	0.0128205128205128	78	6802	286940	Flnb
434246	Trim72 (tripartite motif-containing 72)	0.02280460078999	-3.78079297434376	2	1	0.0128205128205128	78	6802	17886	Myh9
225865	Catsper1 (cation channel, sperm associated 1)	0.02280460078999	-3.78079297434376	2	1	0.0128205128205128	78	6802	15512	Hspa2
4638	MYLK (myosin light chain kinase)	0.02280460078999	-3.78079297434376	2	1	0.0128205128205128	78	6802	17886	Myh9
6717	SRI (sorcin)	0.02280460078999	-3.78079297434376	2	1	0.0128205128205128	78	6802	11461	Actb
9231	DLG5 (discs large MAGUK scaffold protein 5)	0.02280460078999	-3.78079297434376	2	1	0.0128205128205128	78	6802	17886	Myh9
257364	SNX33 (sorting nexin 33)	0.02280460078999	-3.78079297434376	2	1	0.0128205128205128	78	6802	11461	Actb
1824	DSC2 (desmocollin 2)	0.02280460078999	-3.78079297434376	2	1	0.0128205128205128	78	6802	286940	Flnb
140497	Cd300c2 (CD300C molecule 2)	0.02280460078999	-3.78079297434376	2	1	0.0128205128205128	78	6802	14127	Fcer1g
101861	Ints4 (integrator complex subunit 4)	0.02280460078999	-3.78079297434376	2	1	0.0128205128205128	78	6802	19264	Ptprc
51115	RMDN1 (regulator of microtubule dynamics 1)	0.02280460078999	-3.78079297434376	2	1	0.0128205128205128	78	6802	17886	Myh9
9260	PDLIM7 (PDZ and LIM domain 7)	0.02280460078999	-3.78079297434376	2	1	0.0128205128205128	78	6802	17886	Myh9
67727	Stx17 (syntaxin 17)	0.02280460078999	-3.78079297434376	2	1	0.0128205128205128	78	6802	22320	Vamp8
94212	Pag1 (phosphoprotein associated with glycosphingolipid microdomains 1)	0.02280460078999	-3.78079297434376	2	1	0.0128205128205128	78	6802	12988	Csk
16180	Il1rap (interleukin 1 receptor accessory protein)	0.02280460078999	-3.78079297434376	2	1	0.0128205128205128	78	6802	16177	Il1r1
26137	ZBTB20 (zinc finger and BTB domain containing 20)	0.02280460078999	-3.78079297434376	2	1	0.0128205128205128	78	6802	17886	Myh9
81562	LMAN2L (lectin, mannose binding 2 like)	0.02280460078999	-3.78079297434376	2	1	0.0128205128205128	78	6802	12988	Csk
54292	Rgs12 (regulator of G-protein signaling 12)	0.02280460078999	-3.78079297434376	2	1	0.0128205128205128	78	6802	242667	Dlgap3
29766	TMOD3 (tropomodulin 3)	0.0236782860372569	-3.74319685176931	21	2	0.0256410256410256	78	6802	17886,11461	Myh9,Actb
7168	TPM1 (tropomyosin 1)	0.0236782860372569	-3.74319685176931	21	2	0.0256410256410256	78	6802	17886,11461	Myh9,Actb
5728	PTEN (phosphatase and tensin homolog)	0.0339822798316037	-3.38191607165164	107	4	0.0512820512820513	78	6802	11461,66395,17886,16828	Actb,Ahnak,Myh9,Ldha
10081	PDCD7 (programmed cell death 7)	0.034013606840202	-3.3809946332427	3	1	0.0128205128205128	78	6802	17886	Myh9
9208	LRRFIP1 (LRR binding FLII interacting protein 1)	0.034013606840202	-3.3809946332427	3	1	0.0128205128205128	78	6802	11461	Actb
20302	Ccl3 (chemokine (C-C motif) ligand 3)	0.034013606840202	-3.3809946332427	3	1	0.0128205128205128	78	6802	12774	Ccr5
161	AP2A2 (adaptor related protein complex 2 subunit alpha 2)	0.034013606840202	-3.3809946332427	3	1	0.0128205128205128	78	6802	11461	Actb
16414	Itgb2 (integrin beta 2)	0.034013606840202	-3.3809946332427	3	1	0.0128205128205128	78	6802	16409	Itgam
6749	SSRP1 (structure specific recognition protein 1)	0.034013606840202	-3.3809946332427	3	1	0.0128205128205128	78	6802	17886	Myh9
87	ACTN1 (actinin alpha 1)	0.034013606840202	-3.3809946332427	3	1	0.0128205128205128	78	6802	17886	Myh9
6829	SUPT5H (SPT5 homolog, DSIF elongation factor subunit)	0.034013606840202	-3.3809946332427	3	1	0.0128205128205128	78	6802	17886	Myh9
1192	CLIC1 (chloride intracellular channel 1)	0.034013606840202	-3.3809946332427	3	1	0.0128205128205128	78	6802	11461	Actb
84859	LRCH3 (leucine rich repeats and calponin homology domain containing 3)	0.034013606840202	-3.3809946332427	3	1	0.0128205128205128	78	6802	11461	Actb
5908	RAP1B (RAP1B, member of RAS oncogene family)	0.034013606840202	-3.3809946332427	3	1	0.0128205128205128	78	6802	286940	Flnb
108079	Prkaa2 (protein kinase, AMP-activated, alpha 2 catalytic subunit)	0.034013606840202	-3.3809946332427	3	1	0.0128205128205128	78	6802	232944	Mark4
79832	QSER1 (glutamine and serine rich 1)	0.034013606840202	-3.3809946332427	3	1	0.0128205128205128	78	6802	12988	Csk
2767	GNA11 (G protein subunit alpha 11)	0.034013606840202	-3.3809946332427	3	1	0.0128205128205128	78	6802	11461	Actb
17380	Mme (membrane metallo endopeptidase)	0.034013606840202	-3.3809946332427	3	1	0.0128205128205128	78	6802	11461	Actb
6712	SPTBN2 (spectrin beta, non-erythrocytic 2)	0.034013606840202	-3.3809946332427	3	1	0.0128205128205128	78	6802	17886	Myh9
14183	Fgfr2 (fibroblast growth factor receptor 2)	0.034013606840202	-3.3809946332427	3	1	0.0128205128205128	78	6802	16591	Kl
67252	Cap2 (CAP, adenylate cyclase-associated protein, 2 (yeast))	0.034013606840202	-3.3809946332427	3	1	0.0128205128205128	78	6802	19264	Ptprc
21907	Nr2e1 (nuclear receptor subfamily 2, group E, member 1)	0.034013606840202	-3.3809946332427	3	1	0.0128205128205128	78	6802	14580	Gfap
84926	SPRYD3 (SPRY domain containing 3)	0.034013606840202	-3.3809946332427	3	1	0.0128205128205128	78	6802	286940	Flnb
3654	IRAK1 (interleukin 1 receptor associated kinase 1)	0.034013606840202	-3.3809946332427	3	1	0.0128205128205128	78	6802	16177	Il1r1
9675	TTI1 (TELO2 interacting protein 1)	0.034013606840202	-3.3809946332427	3	1	0.0128205128205128	78	6802	17313	Mgp
6737	TRIM21 (tripartite motif containing 21)	0.034013606840202	-3.3809946332427	3	1	0.0128205128205128	78	6802	12988	Csk
10487	CAP1 (cyclase associated actin cytoskeleton regulatory protein 1)	0.034013606840202	-3.3809946332427	3	1	0.0128205128205128	78	6802	11461	Actb
72042	Cotl1 (coactosin-like 1 (Dictyostelium))	0.034013606840202	-3.3809946332427	3	1	0.0128205128205128	78	6802	11461	Actb
83481	EPPK1 (epiplakin 1)	0.034013606840202	-3.3809946332427	3	1	0.0128205128205128	78	6802	17886	Myh9
120	ADD3 (adducin 3)	0.034013606840202	-3.3809946332427	3	1	0.0128205128205128	78	6802	17886	Myh9
12557	Cdh17 (cadherin 17)	0.034013606840202	-3.3809946332427	3	1	0.0128205128205128	78	6802	19264	Ptprc
10079	ATP9A (ATPase phospholipid transporting 9A (putative))	0.034013606840202	-3.3809946332427	3	1	0.0128205128205128	78	6802	17886	Myh9
107829	Thoc5 (THO complex 5)	0.034013606840202	-3.3809946332427	3	1	0.0128205128205128	78	6802	12978	Csf1r
2618	GART (phosphoribosylglycinamide formyltransferase, phosphoribosylglycinamide synthetase, phosphoribosylaminoimidazole synthetase)	0.034013606840202	-3.3809946332427	3	1	0.0128205128205128	78	6802	17886	Myh9
19041	Ppl (periplakin)	0.034013606840202	-3.3809946332427	3	1	0.0128205128205128	78	6802	22352	Vim
242341	Atp6v0d2 (ATPase, H+ transporting, lysosomal V0 subunit D2)	0.034013606840202	-3.3809946332427	3	1	0.0128205128205128	78	6802	22320	Vamp8
216848	Chd3 (chromodomain helicase DNA binding protein 3)	0.034013606840202	-3.3809946332427	3	1	0.0128205128205128	78	6802	22780	Ikzf3
3845	KRAS (KRAS proto-oncogene, GTPase)	0.034013606840202	-3.3809946332427	3	1	0.0128205128205128	78	6802	286940	Flnb
56792	Stap1 (signal transducing adaptor family member 1)	0.034013606840202	-3.3809946332427	3	1	0.0128205128205128	78	6802	12978	Csf1r
6645	SNTB2 (syntrophin beta 2)	0.034013606840202	-3.3809946332427	3	1	0.0128205128205128	78	6802	286940	Flnb
11034	DSTN (destrin, actin depolymerizing factor)	0.034013606840202	-3.3809946332427	3	1	0.0128205128205128	78	6802	17886	Myh9
10427	SEC24B (SEC24 homolog B, COPII coat complex component)	0.034013606840202	-3.3809946332427	3	1	0.0128205128205128	78	6802	11461	Actb
4140	MARK3 (microtubule affinity regulating kinase 3)	0.034013606840202	-3.3809946332427	3	1	0.0128205128205128	78	6802	17886	Myh9
19401	Rara (retinoic acid receptor, alpha)	0.036680787583543	-3.30550216008112	64	3	0.0384615384615385	78	6802	11461,20103,22352	Actb,Rps5,Vim
16531	Kcnma1 (potassium large conductance calcium-activated channel, subfamily M, alpha member 1)	0.0377970525493902	-3.27552415428065	162	5	0.0641025641025641	78	6802	16828,22352,14580,15512,11461	Ldha,Vim,Gfap,Hspa2,Actb
20848	Stat3 (signal transducer and activator of transcription 3)	0.0378709580193704	-3.273570739808	27	2	0.0256410256410256	78	6802	12978,67184	Csf1r,Ndufa13
10273	STUB1 (STIP1 homology and U-box containing protein 1)	0.0427225427981928	-3.15302856367198	68	3	0.0384615384615385	78	6802	19941,114641,66395	Rpl26,Rpl31,Ahnak
12695	Patj (PATJ, crumbs cell polarity complex component)	0.0431688652159914	-3.14263575616304	29	2	0.0256410256410256	78	6802	11461,12323	Actb,Camk2b
4144	MAT2A (methionine adenosyltransferase 2A)	0.0450956687123614	-3.09896907450532	4	1	0.0128205128205128	78	6802	11461	Actb
51517	NCKIPSD (NCK interacting protein with SH3 domain)	0.0450956687123614	-3.09896907450532	4	1	0.0128205128205128	78	6802	11461	Actb
7280	TUBB2A (tubulin beta 2A class IIa)	0.0450956687123614	-3.09896907450532	4	1	0.0128205128205128	78	6802	17886	Myh9
19279	Ptprr (protein tyrosine phosphatase, receptor type, R)	0.0450956687123614	-3.09896907450532	4	1	0.0128205128205128	78	6802	12323	Camk2b
12562	Cdh5 (cadherin 5)	0.0450956687123614	-3.09896907450532	4	1	0.0128205128205128	78	6802	12988	Csk
85440	DOCK7 (dedicator of cytokinesis 7)	0.0450956687123614	-3.09896907450532	4	1	0.0128205128205128	78	6802	11461	Actb
15127	Hbb (hemoglobin beta chain complex)	0.0450956687123614	-3.09896907450532	4	1	0.0128205128205128	78	6802	13030	Ctsb
55127	HEATR1 (HEAT repeat containing 1)	0.0450956687123614	-3.09896907450532	4	1	0.0128205128205128	78	6802	17313	Mgp
9026	HIP1R (huntingtin interacting protein 1 related)	0.0450956687123614	-3.09896907450532	4	1	0.0128205128205128	78	6802	11461	Actb
84790	TUBA1C (tubulin alpha 1c)	0.0450956687123614	-3.09896907450532	4	1	0.0128205128205128	78	6802	17886	Myh9
9462	RASAL2 (RAS protein activator like 2)	0.0450956687123614	-3.09896907450532	4	1	0.0128205128205128	78	6802	17313	Mgp
6281	S100A10 (S100 calcium binding protein A10)	0.0450956687123614	-3.09896907450532	4	1	0.0128205128205128	78	6802	17886	Myh9
20194	S100a10 (S100 calcium binding protein A10 (calpactin))	0.0450956687123614	-3.09896907450532	4	1	0.0128205128205128	78	6802	66395	Ahnak
4478	MSN (moesin)	0.0450956687123614	-3.09896907450532	4	1	0.0128205128205128	78	6802	17886	Myh9
16403	Itga6 (integrin alpha 6)	0.0450956687123614	-3.09896907450532	4	1	0.0128205128205128	78	6802	19264	Ptprc
10320	IKZF1 (IKAROS family zinc finger 1)	0.0450956687123614	-3.09896907450532	4	1	0.0128205128205128	78	6802	22780	Ikzf3
285527	FRYL (FRY like transcription coactivator)	0.0450956687123614	-3.09896907450532	4	1	0.0128205128205128	78	6802	12988	Csk
9218	VAPA (VAMP associated protein A)	0.0450956687123614	-3.09896907450532	4	1	0.0128205128205128	78	6802	11461	Actb
7385	UQCRC2 (ubiquinol-cytochrome c reductase core protein 2)	0.0450956687123614	-3.09896907450532	4	1	0.0128205128205128	78	6802	12988	Csk
27107	ZBTB11 (zinc finger and BTB domain containing 11)	0.0450956687123614	-3.09896907450532	4	1	0.0128205128205128	78	6802	22352	Vim
79759	ZNF668 (zinc finger protein 668)	0.0450956687123614	-3.09896907450532	4	1	0.0128205128205128	78	6802	12988	Csk
84687	PPP1R9B (protein phosphatase 1 regulatory subunit 9B)	0.0450956687123614	-3.09896907450532	4	1	0.0128205128205128	78	6802	17886	Myh9
23503	ZFYVE26 (zinc finger FYVE-type containing 26)	0.0450956687123614	-3.09896907450532	4	1	0.0128205128205128	78	6802	12988	Csk
84305	PYM1 (PYM homolog 1, exon junction complex associated factor)	0.0560522056118182	-2.8814717794475	5	1	0.0128205128205128	78	6802	12988	Csk
6237	RRAS (RAS related)	0.0560522056118182	-2.8814717794475	5	1	0.0128205128205128	78	6802	286940	Flnb
22138	Ttn (titin)	0.0560522056118182	-2.8814717794475	5	1	0.0128205128205128	78	6802	12335	Capn3
813	CALU (calumenin)	0.0560522056118182	-2.8814717794475	5	1	0.0128205128205128	78	6802	17313	Mgp
244418	Prag1 (PEAK1 related kinase activating pseudokinase 1)	0.0560522056118182	-2.8814717794475	5	1	0.0128205128205128	78	6802	12988	Csk
10952	SEC61B (SEC61 translocon beta subunit)	0.0560522056118182	-2.8814717794475	5	1	0.0128205128205128	78	6802	17886	Myh9
106298	Rrn3 (RRN3 RNA polymerase I transcription factor homolog (yeast))	0.0560522056118182	-2.8814717794475	5	1	0.0128205128205128	78	6802	11461	Actb
80304	WDCP (WD repeat and coiled coil containing)	0.0560522056118182	-2.8814717794475	5	1	0.0128205128205128	78	6802	17886	Myh9
17751	Mt3 (metallothionein 3)	0.0560522056118182	-2.8814717794475	5	1	0.0128205128205128	78	6802	11461	Actb
51512	GTSE1 (G2 and S-phase expressed 1)	0.0560522056118182	-2.8814717794475	5	1	0.0128205128205128	78	6802	11461	Actb
16416	Itgb3 (integrin beta 3)	0.0560522056118182	-2.8814717794475	5	1	0.0128205128205128	78	6802	12988	Csk
5358	PLS3 (plastin 3)	0.0560522056118182	-2.8814717794475	5	1	0.0128205128205128	78	6802	11461	Actb
9425	CDYL (chromodomain Y like)	0.0560522056118182	-2.8814717794475	5	1	0.0128205128205128	78	6802	17886	Myh9
5879	RAC1 (Rac family small GTPase 1)	0.0560522056118182	-2.8814717794475	5	1	0.0128205128205128	78	6802	286940	Flnb
9330	GTF3C3 (general transcription factor IIIC subunit 3)	0.0560522056118182	-2.8814717794475	5	1	0.0128205128205128	78	6802	11461	Actb
15122	Hba-a1 (hemoglobin alpha, adult chain 1)	0.0560522056118182	-2.8814717794475	5	1	0.0128205128205128	78	6802	13030	Ctsb
56667	MUC13 (mucin 13, cell surface associated)	0.0560522056118182	-2.8814717794475	5	1	0.0128205128205128	78	6802	17886	Myh9
7917	BAG6 (BCL2 associated athanogene 6)	0.0560522056118182	-2.8814717794475	5	1	0.0128205128205128	78	6802	17886	Myh9
65062	TMEM237 (transmembrane protein 237)	0.0560522056118182	-2.8814717794475	5	1	0.0128205128205128	78	6802	286940	Flnb
12503	Cd247 (CD247 antigen)	0.0560522056118182	-2.8814717794475	5	1	0.0128205128205128	78	6802	14127	Fcer1g
23403	FBXO46 (F-box protein 46)	0.0560522056118182	-2.8814717794475	5	1	0.0128205128205128	78	6802	17886	Myh9
54721	Tyk2 (tyrosine kinase 2)	0.0560522056118182	-2.8814717794475	5	1	0.0128205128205128	78	6802	12978	Csf1r
12709	Ckb (creatine kinase, brain)	0.0560522056118182	-2.8814717794475	5	1	0.0128205128205128	78	6802	17751	Mt3
3159	HMGA1 (high mobility group AT-hook 1)	0.0560522056118182	-2.8814717794475	5	1	0.0128205128205128	78	6802	12988	Csk
23193	GANAB (glucosidase II alpha subunit)	0.0560522056118182	-2.8814717794475	5	1	0.0128205128205128	78	6802	17313	Mgp
9618	TRAF4 (TNF receptor associated factor 4)	0.0560522056118182	-2.8814717794475	5	1	0.0128205128205128	78	6802	67184	Ndufa13
55327	LIN7C (lin-7 homolog C, crumbs cell polarity complex component)	0.0560522056118182	-2.8814717794475	5	1	0.0128205128205128	78	6802	286940	Flnb
90850	ZNF598 (zinc finger protein 598)	0.0560522056118182	-2.8814717794475	5	1	0.0128205128205128	78	6802	11461	Actb
818	CAMK2G (calcium/calmodulin dependent protein kinase II gamma)	0.0560522056118182	-2.8814717794475	5	1	0.0128205128205128	78	6802	12988	Csk
9910	RABGAP1L (RAB GTPase activating protein 1 like)	0.0560522056118182	-2.8814717794475	5	1	0.0128205128205128	78	6802	12988	Csk
79596	OBI1 (ORC ubiquitin ligase 1)	0.0560522056118182	-2.8814717794475	5	1	0.0128205128205128	78	6802	17313	Mgp
10627	MYL12A (myosin light chain 12A)	0.0560522056118182	-2.8814717794475	5	1	0.0128205128205128	78	6802	17886	Myh9
266632	Irak4 (interleukin-1 receptor-associated kinase 4)	0.0560522056118182	-2.8814717794475	5	1	0.0128205128205128	78	6802	16177	Il1r1
1353	COX11 (cytochrome c oxidase copper chaperone COX11)	0.0560522056118182	-2.8814717794475	5	1	0.0128205128205128	78	6802	12988	Csk
6732	SRPK1 (SRSF protein kinase 1)	0.0560522056118182	-2.8814717794475	5	1	0.0128205128205128	78	6802	17886	Myh9
10146	G3BP1 (G3BP stress granule assembly factor 1)	0.0668846210839296	-2.7047862174382	6	1	0.0128205128205128	78	6802	286940	Flnb
4651	MYO10 (myosin X)	0.0668846210839296	-2.7047862174382	6	1	0.0128205128205128	78	6802	11461	Actb
79571	GCC1 (GRIP and coiled-coil domain containing 1)	0.0668846210839296	-2.7047862174382	6	1	0.0128205128205128	78	6802	17886	Myh9
7184	HSP90B1 (heat shock protein 90 beta family member 1)	0.0668846210839296	-2.7047862174382	6	1	0.0128205128205128	78	6802	17313	Mgp
1289	COL5A1 (collagen type V alpha 1 chain)	0.0668846210839296	-2.7047862174382	6	1	0.0128205128205128	78	6802	11461	Actb
55835	CENPJ (centromere protein J)	0.0668846210839296	-2.7047862174382	6	1	0.0128205128205128	78	6802	22352	Vim
10969	EBNA1BP2 (EBNA1 binding protein 2)	0.0668846210839296	-2.7047862174382	6	1	0.0128205128205128	78	6802	12988	Csk
85458	DIXDC1 (DIX domain containing 1)	0.0668846210839296	-2.7047862174382	6	1	0.0128205128205128	78	6802	17886	Myh9
283431	GAS2L3 (growth arrest specific 2 like 3)	0.0668846210839296	-2.7047862174382	6	1	0.0128205128205128	78	6802	17886	Myh9
5286	PIK3C2A (phosphatidylinositol-4-phosphate 3-kinase catalytic subunit type 2 alpha)	0.0668846210839296	-2.7047862174382	6	1	0.0128205128205128	78	6802	11461	Actb
78968	Srebf1 (sterol regulatory element binding transcription factor 1)	0.0668846210839296	-2.7047862174382	6	1	0.0128205128205128	78	6802	67500	Ccar1
11964	Atp6v1a (ATPase, H+ transporting, lysosomal V1 subunit A)	0.0668846210839296	-2.7047862174382	6	1	0.0128205128205128	78	6802	11461	Actb
5932	RBBP8 (RB binding protein 8, endonuclease)	0.0668846210839296	-2.7047862174382	6	1	0.0128205128205128	78	6802	17886	Myh9
118	ADD1 (adducin 1)	0.0668846210839296	-2.7047862174382	6	1	0.0128205128205128	78	6802	17886	Myh9
8100	IFT88 (intraflagellar transport 88)	0.0668846210839296	-2.7047862174382	6	1	0.0128205128205128	78	6802	17886	Myh9
51504	TRMT112 (tRNA methyltransferase subunit 11-2)	0.0668846210839296	-2.7047862174382	6	1	0.0128205128205128	78	6802	11461	Actb
85464	SSH2 (slingshot protein phosphatase 2)	0.0668846210839296	-2.7047862174382	6	1	0.0128205128205128	78	6802	17886	Myh9
9948	WDR1 (WD repeat domain 1)	0.0668846210839296	-2.7047862174382	6	1	0.0128205128205128	78	6802	17886	Myh9
226432	Ipo9 (importin 9)	0.0668846210839296	-2.7047862174382	6	1	0.0128205128205128	78	6802	11461	Actb
4067	LYN (LYN proto-oncogene, Src family tyrosine kinase)	0.0668846210839296	-2.7047862174382	6	1	0.0128205128205128	78	6802	286940	Flnb
23352	UBR4 (ubiquitin protein ligase E3 component n-recognin 4)	0.0668846210839296	-2.7047862174382	6	1	0.0128205128205128	78	6802	17313	Mgp
989	SEPTIN7 (septin 7)	0.0668846210839296	-2.7047862174382	6	1	0.0128205128205128	78	6802	17886	Myh9
3148	HMGB2 (high mobility group box 2)	0.0668846210839296	-2.7047862174382	6	1	0.0128205128205128	78	6802	17886	Myh9
18148	Npm1 (nucleophosmin 1)	0.073259198992186	-2.61375145545884	39	2	0.0256410256410256	78	6802	20103,22352	Rps5,Vim
80179	MYO19 (myosin XIX)	0.0775943031839287	-2.55626126706604	7	1	0.0128205128205128	78	6802	11461	Actb
20017	Polr1b (polymerase (RNA) I polypeptide B)	0.0775943031839287	-2.55626126706604	7	1	0.0128205128205128	78	6802	11461	Actb
8218	CLTCL1 (clathrin heavy chain like 1)	0.0775943031839287	-2.55626126706604	7	1	0.0128205128205128	78	6802	11461	Actb
4645	MYO5B (myosin VB)	0.0775943031839287	-2.55626126706604	7	1	0.0128205128205128	78	6802	11461	Actb
5216	PFN1 (profilin 1)	0.0775943031839287	-2.55626126706604	7	1	0.0128205128205128	78	6802	11461	Actb
84333	PCGF5 (polycomb group ring finger 5)	0.0775943031839287	-2.55626126706604	7	1	0.0128205128205128	78	6802	12988	Csk
10093	ARPC4 (actin related protein 2/3 complex subunit 4)	0.0775943031839287	-2.55626126706604	7	1	0.0128205128205128	78	6802	17886	Myh9
2677	GGCX (gamma-glutamyl carboxylase)	0.0775943031839287	-2.55626126706604	7	1	0.0128205128205128	78	6802	17313	Mgp
8266	UBL4A (ubiquitin like 4A)	0.0775943031839287	-2.55626126706604	7	1	0.0128205128205128	78	6802	17886	Myh9
57648	KIAA1522 (KIAA1522)	0.0775943031839287	-2.55626126706604	7	1	0.0128205128205128	78	6802	12988	Csk
15268	Hist3 (histone cluster 3)	0.0775943031839287	-2.55626126706604	7	1	0.0128205128205128	78	6802	11461	Actb
243743	Plxna4 (plexin A4)	0.0775943031839287	-2.55626126706604	7	1	0.0128205128205128	78	6802	12759	Clu
16646	Kpna1 (karyopherin (importin) alpha 1)	0.0775943031839287	-2.55626126706604	7	1	0.0128205128205128	78	6802	22352	Vim
327814	Ppfia2 (protein tyrosine phosphatase, receptor type, f polypeptide (PTPRF), interacting protein (liprin), alpha 2)	0.0775943031839287	-2.55626126706604	7	1	0.0128205128205128	78	6802	108030	Lin7a
8607	RUVBL1 (RuvB like AAA ATPase 1)	0.0775943031839287	-2.55626126706604	7	1	0.0128205128205128	78	6802	11461	Actb
3020	H3F3A (H3 histone family member 3A)	0.0775943031839287	-2.55626126706604	7	1	0.0128205128205128	78	6802	17886	Myh9
3032	HADHB (hydroxyacyl-CoA dehydrogenase trifunctional multienzyme complex subunit beta)	0.0775943031839287	-2.55626126706604	7	1	0.0128205128205128	78	6802	17313	Mgp
10856	RUVBL2 (RuvB like AAA ATPase 2)	0.0775943031839287	-2.55626126706604	7	1	0.0128205128205128	78	6802	11461	Actb
4670	HNRNPM (heterogeneous nuclear ribonucleoprotein M)	0.0775943031839287	-2.55626126706604	7	1	0.0128205128205128	78	6802	17313	Mgp
57175	CORO1B (coronin 1B)	0.0775943031839287	-2.55626126706604	7	1	0.0128205128205128	78	6802	17886	Myh9
20619	Snap23 (synaptosomal-associated protein 23)	0.0775943031839287	-2.55626126706604	7	1	0.0128205128205128	78	6802	22320	Vamp8
12301	Cacybp (calcyclin binding protein)	0.0775943031839287	-2.55626126706604	7	1	0.0128205128205128	78	6802	20200	S100a6
17913	Myo1c (myosin IC)	0.0881826246490009	-2.42834533482077	8	1	0.0128205128205128	78	6802	11461	Actb
51366	UBR5 (ubiquitin protein ligase E3 component n-recognin 5)	0.0881826246490009	-2.42834533482077	8	1	0.0128205128205128	78	6802	17313	Mgp
14182	Fgfr1 (fibroblast growth factor receptor 1)	0.0881826246490009	-2.42834533482077	8	1	0.0128205128205128	78	6802	16591	Kl
3708	ITPR1 (inositol 1,4,5-trisphosphate receptor type 1)	0.0881826246490009	-2.42834533482077	8	1	0.0128205128205128	78	6802	17886	Myh9
6744	ITPRID2 (ITPR interacting domain containing 2)	0.0881826246490009	-2.42834533482077	8	1	0.0128205128205128	78	6802	17886	Myh9
20909	Stx4a (syntaxin 4A (placental))	0.0881826246490009	-2.42834533482077	8	1	0.0128205128205128	78	6802	22320	Vamp8
9527	GOSR1 (golgi SNAP receptor complex member 1)	0.0881826246490009	-2.42834533482077	8	1	0.0128205128205128	78	6802	17886	Myh9
1072	CFL1 (cofilin 1)	0.0881826246490009	-2.42834533482077	8	1	0.0128205128205128	78	6802	17886	Myh9
84445	LZTS2 (leucine zipper tumor suppressor 2)	0.0881826246490009	-2.42834533482077	8	1	0.0128205128205128	78	6802	17886	Myh9
7525	YES1 (YES proto-oncogene 1, Src family tyrosine kinase)	0.0881826246490009	-2.42834533482077	8	1	0.0128205128205128	78	6802	286940	Flnb
4771	NF2 (neurofibromin 2)	0.0881826246490009	-2.42834533482077	8	1	0.0128205128205128	78	6802	17886	Myh9
14375	Xrcc6 (X-ray repair complementing defective repair in Chinese hamster cells 6)	0.0881826246490009	-2.42834533482077	8	1	0.0128205128205128	78	6802	12759	Clu
7126	TNFAIP1 (TNF alpha induced protein 1)	0.0881826246490009	-2.42834533482077	8	1	0.0128205128205128	78	6802	17886	Myh9
26030	PLEKHG3 (pleckstrin homology and RhoGEF domain containing G3)	0.0986509430586873	-2.31616748691717	9	1	0.0128205128205128	78	6802	17886	Myh9
9961	MVP (major vault protein)	0.0986509430586873	-2.31616748691717	9	1	0.0128205128205128	78	6802	11461	Actb
16691	Krt8 (keratin 8)	0.0986509430586873	-2.31616748691717	9	1	0.0128205128205128	78	6802	17886	Myh9
105787	Prkaa1 (protein kinase, AMP-activated, alpha 1 catalytic subunit)	0.0986509430586873	-2.31616748691717	9	1	0.0128205128205128	78	6802	232944	Mark4
14389	Gab2 (growth factor receptor bound protein 2-associated protein 2)	0.0986509430586873	-2.31616748691717	9	1	0.0128205128205128	78	6802	16828	Ldha
4637	MYL6 (myosin light chain 6)	0.0986509430586873	-2.31616748691717	9	1	0.0128205128205128	78	6802	17886	Myh9
800	CALD1 (caldesmon 1)	0.0986509430586873	-2.31616748691717	9	1	0.0128205128205128	78	6802	17886	Myh9
387	RHOA (ras homolog family member A)	0.0986509430586873	-2.31616748691717	9	1	0.0128205128205128	78	6802	286940	Flnb
18783	Pla2g4a (phospholipase A2, group IVA (cytosolic, calcium-dependent))	0.0986509430586873	-2.31616748691717	9	1	0.0128205128205128	78	6802	22352	Vim
16975	Lrp8 (low density lipoprotein receptor-related protein 8, apolipoprotein e receptor)	0.0986509430586873	-2.31616748691717	9	1	0.0128205128205128	78	6802	12759	Clu
9454	HOMER3 (homer scaffold protein 3)	0.0986509430586873	-2.31616748691717	9	1	0.0128205128205128	78	6802	12988	Csk
11198	SUPT16H (SPT16 homolog, facilitates chromatin remodeling subunit)	0.0986509430586873	-2.31616748691717	9	1	0.0128205128205128	78	6802	17886	Myh9
12402	Cbl (Casitas B-lineage lymphoma)	0.108178727325076	-2.22397053702776	49	2	0.0256410256410256	78	6802	20723,12978	Serpinb9,Csf1r
8650	NUMB (NUMB endocytic adaptor protein)	0.109000601006223	-2.21640188294963	10	1	0.0128205128205128	78	6802	286940	Flnb
12988	Csk (c-src tyrosine kinase)	0.109000601006223	-2.21640188294963	10	1	0.0128205128205128	78	6802	12988	Csk
23957	Nr0b2 (nuclear receptor subfamily 0, group B, member 2)	0.109000601006223	-2.21640188294963	10	1	0.0128205128205128	78	6802	12978	Csf1r
2773	GNAI3 (G protein subunit alpha i3)	0.109000601006223	-2.21640188294963	10	1	0.0128205128205128	78	6802	17886	Myh9
2770	GNAI1 (G protein subunit alpha i1)	0.109000601006223	-2.21640188294963	10	1	0.0128205128205128	78	6802	11461	Actb
10989	IMMT (inner membrane mitochondrial protein)	0.109000601006223	-2.21640188294963	10	1	0.0128205128205128	78	6802	11461	Actb
998	CDC42 (cell division cycle 42)	0.109000601006223	-2.21640188294963	10	1	0.0128205128205128	78	6802	11461	Actb
51164	DCTN4 (dynactin subunit 4)	0.109000601006223	-2.21640188294963	10	1	0.0128205128205128	78	6802	11461	Actb
2778	GNAS (GNAS complex locus)	0.109000601006223	-2.21640188294963	10	1	0.0128205128205128	78	6802	11461	Actb
50530	Mfap5 (microfibrillar associated protein 5)	0.109000601006223	-2.21640188294963	10	1	0.0128205128205128	78	6802	22371	Vwf
19878	Rock2 (Rho-associated coiled-coil containing protein kinase 2)	0.109000601006223	-2.21640188294963	10	1	0.0128205128205128	78	6802	22352	Vim
9429	ABCG2 (ATP binding cassette subfamily G member 2 (Junior blood group))	0.109000601006223	-2.21640188294963	10	1	0.0128205128205128	78	6802	11461	Actb
221184	CPNE2 (copine 2)	0.109000601006223	-2.21640188294963	10	1	0.0128205128205128	78	6802	11461	Actb
6128	RPL6 (ribosomal protein L6)	0.109000601006223	-2.21640188294963	10	1	0.0128205128205128	78	6802	17886	Myh9
55860	ACTR10 (actin related protein 10)	0.109000601006223	-2.21640188294963	10	1	0.0128205128205128	78	6802	11461	Actb
71881	Apmap (adipocyte plasma membrane associated protein)	0.109000601006223	-2.21640188294963	10	1	0.0128205128205128	78	6802	12759	Clu
15270	H2afx (H2A histone family, member X)	0.119232926260794	-2.12667633547446	11	1	0.0128205128205128	78	6802	15512	Hspa2
6647	SOD1 (superoxide dismutase 1)	0.119232926260794	-2.12667633547446	11	1	0.0128205128205128	78	6802	15512	Hspa2
5500	PPP1CB (protein phosphatase 1 catalytic subunit beta)	0.119232926260794	-2.12667633547446	11	1	0.0128205128205128	78	6802	17886	Myh9
17701	Msx1 (msh homeobox 1)	0.119232926260794	-2.12667633547446	11	1	0.0128205128205128	78	6802	17202	Mc4r
9213	XPR1 (xenotropic and polytropic retrovirus receptor 1)	0.119232926260794	-2.12667633547446	11	1	0.0128205128205128	78	6802	11461	Actb
17096	Lyn (LYN proto-oncogene, Src family tyrosine kinase)	0.119232926260794	-2.12667633547446	11	1	0.0128205128205128	78	6802	15163	Hcls1
5710	PSMD4 (proteasome 26S subunit, non-ATPase 4)	0.119232926260794	-2.12667633547446	11	1	0.0128205128205128	78	6802	11461	Actb
30968	STOML2 (stomatin like 2)	0.119232926260794	-2.12667633547446	11	1	0.0128205128205128	78	6802	11461	Actb
12759	Clu (clusterin)	0.119232926260794	-2.12667633547446	11	1	0.0128205128205128	78	6802	12759	Clu
6622	SNCA (synuclein alpha)	0.122455611752352	-2.10000666770511	166	4	0.0512820512820513	78	6802	11461,21838,12323,67184	Actb,Thy1,Camk2b,Ndufa13
13626	Eed (embryonic ectoderm development)	0.123567531473986	-2.09096745880761	1109	17	0.217948717948718	78	6802	22352,270106,20525,20116,74760,14824,67184,67427,286940,57423,11461,67500,19941,67115,17886,20103,114641	Vim,Rpl13,Slc2a1,Rps8,Rab3il1,Grn,Ndufa13,Rps20,Flnb,Atp5j2,Actb,Ccar1,Rpl26,Rpl14,Myh9,Rps5,Rpl31
53331	Stx7 (syntaxin 7)	0.129349231923634	-2.04523930833732	12	1	0.0128205128205128	78	6802	22320	Vamp8
8878	SQSTM1 (sequestosome 1)	0.129349231923634	-2.04523930833732	12	1	0.0128205128205128	78	6802	17313	Mgp
6646	SOAT1 (sterol O-acyltransferase 1)	0.129349231923634	-2.04523930833732	12	1	0.0128205128205128	78	6802	17886	Myh9
2771	GNAI2 (G protein subunit alpha i2)	0.129349231923634	-2.04523930833732	12	1	0.0128205128205128	78	6802	11461	Actb
22778	Ikzf1 (IKAROS family zinc finger 1)	0.129349231923634	-2.04523930833732	12	1	0.0128205128205128	78	6802	22780	Ikzf3
54927	CHCHD3 (coiled-coil-helix-coiled-coil-helix domain containing 3)	0.129349231923634	-2.04523930833732	12	1	0.0128205128205128	78	6802	11461	Actb
13426	Dync1i1 (dynein cytoplasmic 1 intermediate chain 1)	0.129349231923634	-2.04523930833732	12	1	0.0128205128205128	78	6802	22352	Vim
10094	ARPC3 (actin related protein 2/3 complex subunit 3)	0.129349231923634	-2.04523930833732	12	1	0.0128205128205128	78	6802	11461	Actb
15170	Ptpn6 (protein tyrosine phosphatase, non-receptor type 6)	0.129349231923634	-2.04523930833732	12	1	0.0128205128205128	78	6802	12978	Csf1r
29941	PKN3 (protein kinase N3)	0.129349231923634	-2.04523930833732	12	1	0.0128205128205128	78	6802	17313	Mgp
18643	Pfn1 (profilin 1)	0.139350816595168	-1.97076066504144	13	1	0.0128205128205128	78	6802	11461	Actb
64062	RBM26 (RNA binding motif protein 26)	0.139350816595168	-1.97076066504144	13	1	0.0128205128205128	78	6802	17886	Myh9
12389	Cav1 (caveolin 1, caveolae protein)	0.139350816595168	-1.97076066504144	13	1	0.0128205128205128	78	6802	12988	Csk
16412	Itgb1 (integrin beta 1 (fibronectin receptor beta))	0.139350816595168	-1.97076066504144	13	1	0.0128205128205128	78	6802	19264	Ptprc
83679	Pde4dip (phosphodiesterase 4D interacting protein (myomegalin))	0.144849069420782	-1.93206297922109	177	4	0.0512820512820513	78	6802	12759,11461,22352,12323	Clu,Actb,Vim,Camk2b
5954	RCN1 (reticulocalbin 1)	0.149238964525555	-1.90220646897035	14	1	0.0128205128205128	78	6802	17313	Mgp
12306	Anxa2 (annexin A2)	0.149238964525555	-1.90220646897035	14	1	0.0128205128205128	78	6802	66395	Ahnak
20375	Spi1 (spleen focus forming virus (SFFV) proviral integration oncogene)	0.149238964525555	-1.90220646897035	14	1	0.0128205128205128	78	6802	12978	Csf1r
54609	Ubqln2 (ubiquilin 2)	0.149238964525555	-1.90220646897035	14	1	0.0128205128205128	78	6802	15512	Hspa2
23603	CORO1C (coronin 1C)	0.149238964525555	-1.90220646897035	14	1	0.0128205128205128	78	6802	17886	Myh9
20683	Sp1 (trans-acting transcription factor 1)	0.149238964525555	-1.90220646897035	14	1	0.0128205128205128	78	6802	79362	Bhlhe41
14681	Gnao1 (guanine nucleotide binding protein, alpha O)	0.149238964525555	-1.90220646897035	14	1	0.0128205128205128	78	6802	16828	Ldha
3959	LGALS3BP (galectin 3 binding protein)	0.149238964525555	-1.90220646897035	14	1	0.0128205128205128	78	6802	17313	Mgp
228545	Vps18 (VPS18 CORVET/HOPS core subunit)	0.159014945784293	-1.83875708253615	15	1	0.0128205128205128	78	6802	22320	Vamp8
12028	Bax (BCL2-associated X protein)	0.159014945784293	-1.83875708253615	15	1	0.0128205128205128	78	6802	12857	Cox4i1
10540	DCTN2 (dynactin subunit 2)	0.159014945784293	-1.83875708253615	15	1	0.0128205128205128	78	6802	11461	Actb
16211	Kpnb1 (karyopherin (importin) beta 1)	0.159014945784293	-1.83875708253615	15	1	0.0128205128205128	78	6802	22352	Vim
11308	Abi1 (abl-interactor 1)	0.159014945784293	-1.83875708253615	15	1	0.0128205128205128	78	6802	101314	Brk1
20846	Stat1 (signal transducer and activator of transcription 1)	0.159014945784293	-1.83875708253615	15	1	0.0128205128205128	78	6802	14580	Gfap
18479	Pak1 (p21 (RAC1) activated kinase 1)	0.159014945784293	-1.83875708253615	15	1	0.0128205128205128	78	6802	19354	Rac2
2040	STOM (stomatin)	0.159014945784293	-1.83875708253615	15	1	0.0128205128205128	78	6802	11461	Actb
13405	Dmd (dystrophin, muscular dystrophy)	0.168680016391976	-1.77975175292584	16	1	0.0128205128205128	78	6802	66395	Ahnak
53610	Nono (non-POU-domain-containing, octamer binding protein)	0.168680016391976	-1.77975175292584	16	1	0.0128205128205128	78	6802	12978	Csf1r
22629	Ywhah (tyrosine 3-monooxygenase/tryptophan 5-monooxygenase activation protein, eta polypeptide)	0.168680016391976	-1.77975175292584	16	1	0.0128205128205128	78	6802	232944	Mark4
18754	Prkce (protein kinase C, epsilon)	0.168680016391976	-1.77975175292584	16	1	0.0128205128205128	78	6802	22352	Vim
20662	Sos1 (SOS Ras/Rac guanine nucleotide exchange factor 1)	0.168680016391976	-1.77975175292584	16	1	0.0128205128205128	78	6802	12978	Csf1r
8904	CPNE1 (copine 1)	0.178235418503195	-1.72465002666247	17	1	0.0128205128205128	78	6802	11461	Actb
18645	Pfn2 (profilin 2)	0.178235418503195	-1.72465002666247	17	1	0.0128205128205128	78	6802	11461	Actb
67300	Cltc (clathrin, heavy polypeptide (Hc))	0.187682380527706	-1.67300421018626	18	1	0.0128205128205128	78	6802	12978	Csf1r
16367	Irs1 (insulin receptor substrate 1)	0.187682380527706	-1.67300421018626	18	1	0.0128205128205128	78	6802	22352	Vim
5576	PRKAR2A (protein kinase cAMP-dependent type II regulatory subunit alpha)	0.187682380527706	-1.67300421018626	18	1	0.0128205128205128	78	6802	286940	Flnb
128866	CHMP4B (charged multivesicular body protein 4B)	0.187682380527706	-1.67300421018626	18	1	0.0128205128205128	78	6802	11461	Actb
17918	Myo5a (myosin VA)	0.187682380527706	-1.67300421018626	18	1	0.0128205128205128	78	6802	14580	Gfap
131034	CPNE4 (copine 4)	0.197022117312951	-1.62443928592191	19	1	0.0128205128205128	78	6802	11461	Actb
16179	Irak1 (interleukin-1 receptor-associated kinase 1)	0.197022117312951	-1.62443928592191	19	1	0.0128205128205128	78	6802	16177	Il1r1
282323	PRKACB (protein kinase cAMP-activated catalytic subunit beta)	0.197022117312951	-1.62443928592191	19	1	0.0128205128205128	78	6802	110351	Rap1gap
18762	Prkcz (protein kinase C, zeta)	0.197022117312951	-1.62443928592191	19	1	0.0128205128205128	78	6802	22352	Vim
13385	Dlg4 (discs large MAGUK scaffold protein 4)	0.20337461625738	-1.59270560031685	203	4	0.0512820512820513	78	6802	12323,242667,12759,21838	Camk2b,Dlgap3,Clu,Thy1
12234	Btrc (beta-transducin repeat containing protein)	0.206255830244578	-1.57863798631437	20	1	0.0128205128205128	78	6802	17476	Mpeg1
11331	PHB2 (prohibitin 2)	0.206255830244578	-1.57863798631437	20	1	0.0128205128205128	78	6802	22352	Vim
71514	Sfpq (splicing factor proline/glutamine rich (polypyrimidine tract binding protein associated))	0.206255830244578	-1.57863798631437	20	1	0.0128205128205128	78	6802	12978	Csf1r
9851	KIAA0753 (KIAA0753)	0.206255830244578	-1.57863798631437	20	1	0.0128205128205128	78	6802	11461	Actb
320299	Iqcb1 (IQ calmodulin-binding motif containing 1)	0.210346144290581	-1.55900079908469	138	3	0.0384615384615385	78	6802	11461,17886,286940	Actb,Myh9,Flnb
12978	Csf1r (colony stimulating factor 1 receptor)	0.215384707460409	-1.53532951278571	21	1	0.0128205128205128	78	6802	12978	Csf1r
26965	Cul1 (cullin 1)	0.215384707460409	-1.53532951278571	21	1	0.0128205128205128	78	6802	17476	Mpeg1
10575	CCT4 (chaperonin containing TCP1 subunit 4)	0.224409923919077	-1.49428088207315	22	1	0.0128205128205128	78	6802	11461	Actb
19303	Pxn (paxillin)	0.224409923919077	-1.49428088207315	22	1	0.0128205128205128	78	6802	12988	Csk
16331	Inpp5d (inositol polyphosphate-5-phosphatase D)	0.224409923919077	-1.49428088207315	22	1	0.0128205128205128	78	6802	12978	Csf1r
12558	Cdh2 (cadherin 2)	0.233332641607635	-1.45529019714994	23	1	0.0128205128205128	78	6802	12988	Csk
6950	TCP1 (t-complex 1)	0.233332641607635	-1.45529019714994	23	1	0.0128205128205128	78	6802	11461	Actb
52906	Ahi1 (Abelson helper integration site 1)	0.233332641607635	-1.45529019714994	23	1	0.0128205128205128	78	6802	11461	Actb
7203	CCT3 (chaperonin containing TCP1 subunit 3)	0.233332641607635	-1.45529019714994	23	1	0.0128205128205128	78	6802	11461	Actb
226049	Dmrt2 (doublesex and mab-3 related transcription factor 2)	0.233332641607635	-1.45529019714994	23	1	0.0128205128205128	78	6802	11461	Actb
12534	Cdk1 (cyclin-dependent kinase 1)	0.242154009648511	-1.41818135173804	24	1	0.0128205128205128	78	6802	15512	Hspa2
380718	Mks1 (Meckel syndrome, type 1)	0.242154009648511	-1.41818135173804	24	1	0.0128205128205128	78	6802	11461	Actb
10694	CCT8 (chaperonin containing TCP1 subunit 8)	0.250875164451669	-1.38279981635347	25	1	0.0128205128205128	78	6802	11461	Actb
50873	Prkn (parkin RBR E3 ubiquitin protein ligase)	0.250875164451669	-1.38279981635347	25	1	0.0128205128205128	78	6802	11461	Actb
19016	Pparg (peroxisome proliferator activated receptor gamma)	0.250875164451669	-1.38279981635347	25	1	0.0128205128205128	78	6802	22352	Vim
24654	Plcb1 (phospholipase C beta 1)	0.252947097640264	-1.37457491235523	152	3	0.0384615384615385	78	6802	114641,67115,67427	Rpl31,Rpl14,Rps20
14359	Fxr1 (fragile X mental retardation gene 1, autosomal homolog)	0.252947097640264	-1.37457491235523	152	3	0.0384615384615385	78	6802	67500,12323,22352	Ccar1,Camk2b,Vim
20185	Ncor1 (nuclear receptor co-repressor 1)	0.259497229847173	-1.34900925139589	26	1	0.0128205128205128	78	6802	14580	Gfap
12703	Socs1 (suppressor of cytokine signaling 1)	0.259497229847173	-1.34900925139589	26	1	0.0128205128205128	78	6802	12978	Csf1r
12934	Dpysl2 (dihydropyrimidinase-like 2)	0.259497229847173	-1.34900925139589	26	1	0.0128205128205128	78	6802	17751	Mt3
5562	PRKAA1 (protein kinase AMP-activated catalytic subunit alpha 1)	0.268021317221738	-1.31668875976241	27	1	0.0128205128205128	78	6802	14824	Grn
15450	Lipc (lipase, hepatic)	0.268021317221738	-1.31668875976241	27	1	0.0128205128205128	78	6802	11461	Actb
20416	Shc1 (src homology 2 domain-containing transforming protein C1)	0.268021317221738	-1.31668875976241	27	1	0.0128205128205128	78	6802	12978	Csf1r
14360	Fyn (Fyn proto-oncogene)	0.276448525676845	-1.28573063926778	28	1	0.0128205128205128	78	6802	12978	Csf1r
103551	Epop (elongin BC and polycomb repressive complex 2 associated protein)	0.284779942121425	-1.25603852986891	29	1	0.0128205128205128	78	6802	17886	Myh9
17874	Myd88 (myeloid differentiation primary response gene 88)	0.293016641445514	-1.22752587483558	30	1	0.0128205128205128	78	6802	16177	Il1r1
17927	Myod1 (myogenic differentiation 1)	0.293016641445514	-1.22752587483558	30	1	0.0128205128205128	78	6802	79362	Bhlhe41
19247	Ptpn11 (protein tyrosine phosphatase, non-receptor type 11)	0.293016641445514	-1.22752587483558	30	1	0.0128205128205128	78	6802	12978	Csf1r
22034	Traf6 (TNF receptor-associated factor 6)	0.297465327798962	-1.21245760600195	95	2	0.0256410256410256	78	6802	11461,15512	Actb,Hspa2
27140	Tlx3 (T cell leukemia, homeobox 3)	0.30115968662102	-1.20011463457381	31	1	0.0128205128205128	78	6802	110052	Dek
72016	Tedc2 (tubulin epsilon and delta complex 2)	0.3124848595391	-1.16319926045428	171	3	0.0384615384615385	78	6802	17886,66395,11461	Myh9,Ahnak,Actb
56086	Set (SET nuclear oncogene)	0.317169007741919	-1.14832049972662	33	1	0.0128205128205128	78	6802	11461	Actb
68099	Fam92a (family with sequence similarity 92, member A)	0.32716412029366	-1.11729333707051	102	2	0.0256410256410256	78	6802	11461,66395	Actb,Ahnak
15387	Hnrnpk (heterogeneous nuclear ribonucleoprotein K)	0.331455329220411	-1.10426223191921	177	3	0.0384615384615385	78	6802	114641,20116,67115	Rpl31,Rps8,Rpl14
2740	GLP1R (glucagon like peptide 1 receptor)	0.339802218150566	-1.07939154195347	105	2	0.0256410256410256	78	6802	17069,18549	Ly6e,Pcsk2
15511	Hspa1b (heat shock protein 1B)	0.340506487679134	-1.07732110018456	36	1	0.0128205128205128	78	6802	17751	Mt3
12578	Cdkn2a (cyclin dependent kinase inhibitor 2A)	0.340506487679134	-1.07732110018456	36	1	0.0128205128205128	78	6802	66395	Ahnak
217331	Unk (unkempt family zinc finger)	0.343163823424481	-1.06954732652664	258	4	0.0512820512820513	78	6802	21807,11461,16828,13030	Tsc22d1,Actb,Ldha,Ctsb
17246	Mdm2 (transformed mouse 3T3 cell double minute 2)	0.348109280163879	-1.05523882504329	37	1	0.0128205128205128	78	6802	67500	Ccar1
11461	Actb (actin, beta)	0.348109280163879	-1.05523882504329	37	1	0.0128205128205128	78	6802	17751	Mt3
15516	Hsp90ab1 (heat shock protein 90 alpha (cytosolic), class B member 1)	0.355625536800471	-1.03387696464617	38	1	0.0128205128205128	78	6802	17751	Mt3
15165	Hcn1 (hyperpolarization activated cyclic nucleotide gated potassium channel 1)	0.363056229903462	-1.01319755339824	39	1	0.0128205128205128	78	6802	12323	Camk2b
216439	Agap2 (ArfGAP with GTPase domain, ankyrin repeat and PH domain 2)	0.366197108212518	-1.00458354351644	188	3	0.0384615384615385	78	6802	12323,242667,66395	Camk2b,Dlgap3,Ahnak
19122	Prnp (prion protein)	0.37766476095157	-0.973748352659058	41	1	0.0128205128205128	78	6802	12759	Clu
4089	SMAD4 (SMAD family member 4)	0.384844490078351	-0.954915948167179	42	1	0.0128205128205128	78	6802	19354	Rac2
76884	Cyfip2 (cytoplasmic FMR1 interacting protein 2)	0.384844490078351	-0.954915948167179	42	1	0.0128205128205128	78	6802	12323	Camk2b
58869	Pex5l (peroxisomal biogenesis factor 5-like)	0.398959525089518	-0.918895308116148	44	1	0.0128205128205128	78	6802	17886	Myh9
20430	Cyfip1 (cytoplasmic FMR1 interacting protein 1)	0.405803749221033	-0.901885612547266	121	2	0.0256410256410256	78	6802	12323,11461	Camk2b,Actb
245684	Cnksr2 (connector enhancer of kinase suppressor of Ras 2)	0.405896659905884	-0.901656684030753	45	1	0.0128205128205128	78	6802	12323	Camk2b
15481	Hspa8 (heat shock protein 8)	0.419534660578071	-0.868609132940765	47	1	0.0128205128205128	78	6802	12978	Csf1r
14784	Grb2 (growth factor receptor bound protein 2)	0.419534660578071	-0.868609132940765	47	1	0.0128205128205128	78	6802	12978	Csf1r
240057	Syngap1 (synaptic Ras GTPase activating protein 1 homolog (rat))	0.453251133936075	-0.79130892756084	133	2	0.0256410256410256	78	6802	242667,12323	Dlgap3,Camk2b
79960	JADE1 (jade family PHD finger 1)	0.458621309037196	-0.779530444227445	53	1	0.0128205128205128	78	6802	57423	Atp5j2
12914	Crebbp (CREB binding protein)	0.458621309037196	-0.779530444227445	53	1	0.0128205128205128	78	6802	12988	Csk
30011	SH3KBP1 (SH3 domain containing kinase binding protein 1)	0.464878167519408	-0.765979913058782	54	1	0.0128205128205128	78	6802	17886	Myh9
18708	Pik3r1 (phosphoinositide-3-kinase regulatory subunit 1)	0.464878167519408	-0.765979913058782	54	1	0.0128205128205128	78	6802	12978	Csf1r
81601	Kat5 (K(lysine) acetyltransferase 5)	0.477178501639136	-0.739864640822795	56	1	0.0128205128205128	78	6802	11461	Actb
17869	Myc (myelocytomatosis oncogene)	0.477178501639136	-0.739864640822795	56	1	0.0128205128205128	78	6802	16828	Ldha
545156	Kalrn (kalirin, RhoGEF kinase)	0.477178501639136	-0.739864640822795	56	1	0.0128205128205128	78	6802	12323	Camk2b
20779	Src (Rous sarcoma oncogene)	0.477178501639136	-0.739864640822795	56	1	0.0128205128205128	78	6802	12978	Csf1r
105689	Mycbp2 (MYC binding protein 2, E3 ubiquitin protein ligase)	0.483693919965343	-0.726302969078504	141	2	0.0256410256410256	78	6802	67500,12323	Ccar1,Camk2b
16905	Lmna (lamin A)	0.489199642157824	-0.714984606653802	58	1	0.0128205128205128	78	6802	17886	Myh9
4543	MTNR1A (melatonin receptor 1A)	0.495107475484214	-0.702980417790726	59	1	0.0128205128205128	78	6802	14580	Gfap
59026	Huwe1 (HECT, UBA and WWE domain containing 1)	0.495107475484214	-0.702980417790726	59	1	0.0128205128205128	78	6802	12323	Camk2b
99982	Kdm1a (lysine (K)-specific demethylase 1A)	0.506721513537852	-0.679793709264921	61	1	0.0128205128205128	78	6802	21420	Tfap2c
1080	CFTR (CF transmembrane conductance regulator)	0.506721513537852	-0.679793709264921	61	1	0.0128205128205128	78	6802	20200	S100a6
69253	Hspb2 (heat shock protein 2)	0.512429230780971	-0.668592663785395	62	1	0.0128205128205128	78	6802	22352	Vim
18022	Nfe2 (nuclear factor, erythroid derived 2)	0.523649780074765	-0.646932176748242	64	1	0.0128205128205128	78	6802	15163	Hcls1
22627	Ywhae (tyrosine 3-monooxygenase/tryptophan 5-monooxygenase activation protein, epsilon polypeptide)	0.523839873147273	-0.646569226958696	152	2	0.0256410256410256	78	6802	232944,242667	Mark4,Dlgap3
224997	Dlgap1 (DLG associated protein 1)	0.534428314848379	-0.626557673791357	155	2	0.0256410256410256	78	6802	12323,242667	Camk2b,Dlgap3
665113	Tnik (TRAF2 and NCK interacting kinase)	0.548505693054626	-0.600557620005081	249	3	0.0384615384615385	78	6802	12759,235184,12323	Clu,Msantd2,Camk2b
58234	Shank3 (SH3 and multiple ankyrin repeat domains 3)	0.555128190467216	-0.588556218091245	161	2	0.0256410256410256	78	6802	242667,12323	Dlgap3,Camk2b
14812	Grin2b (glutamate receptor, ionotropic, NMDA2B (epsilon 2))	0.566038703479521	-0.56909282241094	72	1	0.0128205128205128	78	6802	12323	Camk2b
109880	Braf (Braf transforming gene)	0.566038703479521	-0.56909282241094	72	1	0.0128205128205128	78	6802	22352	Vim
14810	Grin1 (glutamate receptor, ionotropic, NMDA1 (zeta 1))	0.600059549241748	-0.510726379954573	79	1	0.0128205128205128	78	6802	12323	Camk2b
17984	Ndn (necdin)	0.604699643719212	-0.503023400889166	80	1	0.0128205128205128	78	6802	67500	Ccar1
16924	Lnx1 (ligand of numb-protein X 1)	0.609286586260313	-0.495466536970328	81	1	0.0128205128205128	78	6802	67533	Ppfibp1
18999	Pou5f1 (POU domain, class 5, transcription factor 1)	0.629073367996833	-0.463507386799565	280	3	0.0384615384615385	78	6802	66395,14580,286940	Ahnak,Gfap,Flnb
11820	App (amyloid beta (A4) precursor protein)	0.635725243452252	-0.452988816134536	87	1	0.0128205128205128	78	6802	72961	Slc17a7
21423	Tcf3 (transcription factor 3)	0.668247515917739	-0.403096641264834	95	1	0.0128205128205128	78	6802	79362	Bhlhe41
15194	Htt (huntingtin)	0.683416365172389	-0.380650992891162	99	1	0.0128205128205128	78	6802	16828	Ldha
3028	HSD17B10 (hydroxysteroid 17-beta dehydrogenase 10)	0.687100316164745	-0.3752749768015	100	1	0.0128205128205128	78	6802	16828	Ldha
64930	Tsc1 (TSC complex subunit 1)	0.701417640602941	-0.354651791032105	104	1	0.0128205128205128	78	6802	12323	Camk2b
19821	Rnf2 (ring finger protein 2)	0.731309547139649	-0.31291845176563	113	1	0.0128205128205128	78	6802	11461	Actb
12606	Cebpa (CCAAT/enhancer binding protein (C/EBP), alpha)	0.734442729275188	-0.308643258804143	114	1	0.0128205128205128	78	6802	17886	Myh9
14265	Fmr1 (fragile X mental retardation 1)	0.753309821592496	-0.283278686146413	233	2	0.0256410256410256	78	6802	242667,12323	Dlgap3,Camk2b
26380	Esrrb (estrogen related receptor, beta)	0.836076850425126	-0.179034743776558	155	1	0.0128205128205128	78	6802	66395	Ahnak
230796	Wdtc1 (WD and tetratricopeptide repeats 1)	0.864437069705948	-0.145676770370802	416	3	0.0384615384615385	78	6802	12266,13030,15512	C3,Ctsb,Hspa2
22190	Ubc (ubiquitin C)	0.880094365499856	-0.127726143736425	431	3	0.0384615384615385	78	6802	286940,17886,66395	Flnb,Myh9,Ahnak
20371	Foxp3 (forkhead box P3)	0.924056990347463	-0.078981531377235	360	2	0.0256410256410256	78	6802	22780,19354	Ikzf3,Rac2
54401	Ywhab (tyrosine 3-monooxygenase/tryptophan 5-monooxygenase activation protein, beta polypeptide)	1.00000000000065	6.51745087577921e-13	31	0	0	78	6802
13649	Egfr (epidermal growth factor receptor)	1.00000000000065	6.51745087577921e-13	31	0	0	78	6802
15204	Herc2 (HECT and RLD domain containing E3 ubiquitin protein ligase 2)	1.00000000000083	8.29395557342766e-13	57	0	0	78	6802
12540	Cdc42 (cell division cycle 42)	1.00000000000099	9.85494658823772e-13	23	0	0	78	6802
11350	Abl1 (c-abl oncogene 1, non-receptor tyrosine kinase)	1.00000000000099	9.85494658823772e-13	23	0	0	78	6802
13627	Eef1a1 (eukaryotic translation elongation factor 1 alpha 1)	1.00000000000099	9.85494658823772e-13	23	0	0	78	6802
72475	Ssbp3 (single-stranded DNA binding protein 3)	1.00000000000099	9.85494658823772e-13	23	0	0	78	6802
8350	HIST1H3A (histone cluster 1 H3 family member a)	1.00000000000099	9.85494658823772e-13	23	0	0	78	6802
12323	Camk2b (calcium/calmodulin-dependent protein kinase II, beta)	1.00000000000099	9.85494658823772e-13	23	0	0	78	6802
208650	Cblb (Casitas B-lineage lymphoma b)	1.00000000000099	9.85494658823772e-13	23	0	0	78	6802
19164	Psen1 (presenilin 1)	1.00000000000099	9.85494658823772e-13	23	0	0	78	6802
110935	Atp6v1b1 (ATPase, H+ transporting, lysosomal V1 subunit B1)	1.00000000000099	9.85494658823772e-13	23	0	0	78	6802
6118	RPA2 (replication protein A2)	1.00000000000178	1.78376181169153e-12	9	0	0	78	6802
27217	Mixl1 (Mix1 homeobox-like 1 (Xenopus laevis))	1.00000000000178	1.78376181169153e-12	9	0	0	78	6802
13449	Dok2 (docking protein 2)	1.00000000000178	1.78376181169153e-12	9	0	0	78	6802
18753	Prkcd (protein kinase C, delta)	1.00000000000178	1.78376181169153e-12	9	0	0	78	6802
4841	NONO (non-POU domain containing octamer binding)	1.00000000000178	1.78376181169153e-12	9	0	0	78	6802
22187	Ubb (ubiquitin B)	1.00000000000178	1.78376181169153e-12	9	0	0	78	6802
1373	CPS1 (carbamoyl-phosphate synthase 1)	1.00000000000178	1.78376181169153e-12	9	0	0	78	6802
114799	ESCO1 (establishment of sister chromatid cohesion N-acetyltransferase 1)	1.00000000000178	1.78376181169153e-12	9	0	0	78	6802
170791	Rbm39 (RNA binding motif protein 39)	1.00000000000178	1.78376181169153e-12	9	0	0	78	6802
9554	SEC22B (SEC22 homolog B, vesicle trafficking protein (gene/pseudogene))	1.00000000000178	1.78376181169153e-12	9	0	0	78	6802
1495	CTNNA1 (catenin alpha 1)	1.00000000000178	1.78376181169153e-12	9	0	0	78	6802
26893	Cops6 (COP9 signalosome subunit 6)	1.00000000000178	1.78376181169153e-12	9	0	0	78	6802
22637	Zap70 (zeta-chain (TCR) associated protein kinase)	1.00000000000178	1.78376181169153e-12	9	0	0	78	6802
13684	Eif4e (eukaryotic translation initiation factor 4E)	1.00000000000178	1.78376181169153e-12	9	0	0	78	6802
13388	Dll1 (delta like canonical Notch ligand 1)	1.00000000000178	1.78376181169153e-12	9	0	0	78	6802
53379	Hnrnpa2b1 (heterogeneous nuclear ribonucleoprotein A2/B1)	1.00000000000178	1.78376181169153e-12	9	0	0	78	6802
5111	PCNA (proliferating cell nuclear antigen)	1.00000000000178	1.78376181169153e-12	9	0	0	78	6802
12042	Bcl10 (B cell leukemia/lymphoma 10)	1.00000000000178	1.78376181169153e-12	9	0	0	78	6802
53376	Usp2 (ubiquitin specific peptidase 2)	1.00000000000178	1.78376181169153e-12	9	0	0	78	6802
83602	Gtf2a1 (general transcription factor II A, 1)	1.00000000000178	1.78376181169153e-12	9	0	0	78	6802
361815	Rnf8 (ring finger protein 8)	1.00000000000178	1.78376181169153e-12	9	0	0	78	6802
1975	EIF4B (eukaryotic translation initiation factor 4B)	1.00000000000178	1.78376181169153e-12	9	0	0	78	6802
56508	Rapgef4 (Rap guanine nucleotide exchange factor (GEF) 4)	1.00000000000178	1.78376181169153e-12	9	0	0	78	6802
19357	Rad21 (RAD21 cohesin complex component)	1.00000000000178	1.78376181169153e-12	9	0	0	78	6802
12462	Cct3 (chaperonin containing Tcp1, subunit 3 (gamma))	1.00000000000178	1.78376181169153e-12	9	0	0	78	6802
11674	Aldoa (aldolase A, fructose-bisphosphate)	1.00000000000178	1.78376181169153e-12	9	0	0	78	6802
9590	AKAP12 (A-kinase anchoring protein 12)	1.00000000000178	1.78376181169153e-12	9	0	0	78	6802
983	CDK1 (cyclin dependent kinase 1)	1.00000000000178	1.78376181169153e-12	9	0	0	78	6802
3301	DNAJA1 (DnaJ heat shock protein family (Hsp40) member A1)	1.00000000000178	1.78376181169153e-12	9	0	0	78	6802
4927	NUP88 (nucleoporin 88)	1.00000000000178	1.78376181169153e-12	9	0	0	78	6802
81569	ACTL8 (actin like 8)	1.00000000000178	1.78376181169153e-12	9	0	0	78	6802
23636	NUP62 (nucleoporin 62)	1.00000000000178	1.78376181169153e-12	9	0	0	78	6802
13860	Eps8 (epidermal growth factor receptor pathway substrate 8)	1.00000000000178	1.78376181169153e-12	9	0	0	78	6802
23093	TTLL5 (tubulin tyrosine ligase like 5)	1.00000000000178	1.78376181169153e-12	9	0	0	78	6802
11116	FGFR1OP (FGFR1 oncogene partner)	1.00000000000178	1.78376181169153e-12	9	0	0	78	6802
13430	Dnm2 (dynamin 2)	1.00000000000178	1.78376181169153e-12	9	0	0	78	6802
16443	Itsn1 (intersectin 1 (SH3 domain protein 1A))	1.00000000000178	1.78376181169153e-12	9	0	0	78	6802
26422	Nbea (neurobeachin)	1.00000000000178	1.78376181169153e-12	9	0	0	78	6802
14569	Gdi2 (guanosine diphosphate (GDP) dissociation inhibitor 2)	1.00000000000178	1.78376181169153e-12	9	0	0	78	6802
22145	Tuba4a (tubulin, alpha 4A)	1.00000000000178	1.78376181169153e-12	9	0	0	78	6802
106504	Stk38 (serine/threonine kinase 38)	1.00000000000178	1.78376181169153e-12	9	0	0	78	6802
12282	Hyou1 (hypoxia up-regulated 1)	1.00000000000178	1.78376181169153e-12	9	0	0	78	6802
7416	VDAC1 (voltage dependent anion channel 1)	1.00000000000178	1.78376181169153e-12	9	0	0	78	6802
90488	TMEM263 (transmembrane protein 263)	1.00000000000178	1.78376181169153e-12	9	0	0	78	6802
22388	Wdr1 (WD repeat domain 1)	1.00000000000178	1.78376181169153e-12	9	0	0	78	6802
9978	RBX1 (ring-box 1)	1.00000000000178	1.78376181169153e-12	9	0	0	78	6802
107995	Cdc20 (cell division cycle 20)	1.00000000000178	1.78376181169153e-12	9	0	0	78	6802
3066	HDAC2 (histone deacetylase 2)	1.00000000000178	1.78376181169153e-12	9	0	0	78	6802
16911	Lmo4 (LIM domain only 4)	1.00000000000178	1.78376181169153e-12	9	0	0	78	6802
29864	Rnf11 (ring finger protein 11)	1.00000000000178	1.78376181169153e-12	9	0	0	78	6802
51602	NOP58 (NOP58 ribonucleoprotein)	1.00000000000178	1.78376181169153e-12	9	0	0	78	6802
12370	Casp8 (caspase 8)	1.00000000000178	1.78376181169153e-12	9	0	0	78	6802
14633	Gli2 (GLI-Kruppel family member GLI2)	1.00000000000178	1.78376181169153e-12	9	0	0	78	6802
77055	Krt76 (keratin 76)	1.00000000000178	1.78376181169153e-12	9	0	0	78	6802
79848	CSPP1 (centrosome and spindle pole associated protein 1)	1.00000000000178	1.78376181169153e-12	9	0	0	78	6802
26400	Map2k7 (mitogen-activated protein kinase kinase 7)	1.00000000000178	1.78376181169153e-12	9	0	0	78	6802
21681	Alyref (Aly/REF export factor)	1.00000000000178	1.78376181169153e-12	9	0	0	78	6802
74370	Rptor (regulatory associated protein of MTOR, complex 1)	1.00000000000178	1.78376181169153e-12	9	0	0	78	6802
14388	Gab1 (growth factor receptor bound protein 2-associated protein 1)	1.00000000000178	1.78376181169153e-12	9	0	0	78	6802
18749	Prkacb (protein kinase, cAMP dependent, catalytic, beta)	1.00000000000178	1.78376181169153e-12	9	0	0	78	6802
59025	Usp14 (ubiquitin specific peptidase 14)	1.00000000000178	1.78376181169153e-12	9	0	0	78	6802
26891	Cops4 (COP9 signalosome subunit 4)	1.00000000000178	1.78376181169153e-12	9	0	0	78	6802
85459	CEP295 (centrosomal protein 295)	1.00000000000178	1.78376181169153e-12	9	0	0	78	6802
16796	Lasp1 (LIM and SH3 protein 1)	1.00000000000178	1.78376181169153e-12	9	0	0	78	6802
17966	Nbr1 (NBR1, autophagy cargo receptor)	1.00000000000178	1.78376181169153e-12	9	0	0	78	6802
7321	UBE2D1 (ubiquitin conjugating enzyme E2 D1)	1.00000000000178	1.78376181169153e-12	9	0	0	78	6802
17342	Mitf (melanogenesis associated transcription factor)	1.00000000000178	1.78376181169153e-12	9	0	0	78	6802
72330	Klhl40 (kelch-like 40)	1.00000000000178	1.78376181169153e-12	9	0	0	78	6802
56491	Vapb (vesicle-associated membrane protein, associated protein B and C)	1.00000000000178	1.78376181169153e-12	9	0	0	78	6802
119504	ANAPC16 (anaphase promoting complex subunit 16)	1.00000000000178	1.78376181169153e-12	9	0	0	78	6802
67891	Rpl4 (ribosomal protein L4)	1.00000000000178	1.78376181169153e-12	9	0	0	78	6802
110279	Bcr (breakpoint cluster region)	1.00000000000178	1.78376181169153e-12	9	0	0	78	6802
11991	Hnrnpd (heterogeneous nuclear ribonucleoprotein D)	1.00000000000178	1.78376181169153e-12	9	0	0	78	6802
26233	FBXL6 (F-box and leucine rich repeat protein 6)	1.00000000000178	1.78376181169153e-12	9	0	0	78	6802
13191	Dctn1 (dynactin 1)	1.00000000000178	1.78376181169153e-12	9	0	0	78	6802
67203	Nde1 (nudE neurodevelopment protein 1)	1.00000000000178	1.78376181169153e-12	9	0	0	78	6802
11772	Ap2a2 (adaptor-related protein complex 2, alpha 2 subunit)	1.00000000000178	1.78376181169153e-12	9	0	0	78	6802
25875	LETMD1 (LETM1 domain containing 1)	1.00000000000178	1.78376181169153e-12	9	0	0	78	6802
24064	Spry2 (sprouty RTK signaling antagonist 2)	1.00000000000178	1.78376181169153e-12	9	0	0	78	6802
56704	JPH1 (junctophilin 1)	1.00000000000178	1.78376181169153e-12	9	0	0	78	6802
27243	CHMP2A (charged multivesicular body protein 2A)	1.00000000000178	1.78376181169153e-12	9	0	0	78	6802
21973	Top2a (topoisomerase (DNA) II alpha)	1.00000000000178	1.78376181169153e-12	9	0	0	78	6802
20595	Smn1 (survival motor neuron 1)	1.00000000000178	1.78376181169153e-12	9	0	0	78	6802
12995	Csnk2a1 (casein kinase 2, alpha 1 polypeptide)	1.00000000000178	1.78376181169153e-12	9	0	0	78	6802
71521	Pds5a (PDS5 cohesin associated factor A)	1.00000000000178	1.78376181169153e-12	9	0	0	78	6802
69116	Ubr4 (ubiquitin protein ligase E3 component n-recognin 4)	1.00000000000178	1.78376181169153e-12	9	0	0	78	6802
121441	NEDD1 (NEDD1 gamma-tubulin ring complex targeting factor)	1.00000000000178	1.78376181169153e-12	9	0	0	78	6802
6908	TBP (TATA-box binding protein)	1.00000000000178	1.78376181169153e-12	9	0	0	78	6802
108679	Cops8 (COP9 signalosome subunit 8)	1.00000000000178	1.78376181169153e-12	9	0	0	78	6802
6742	SSBP1 (single stranded DNA binding protein 1)	1.00000000000178	1.78376181169153e-12	9	0	0	78	6802
77683	Ehmt1 (euchromatic histone methyltransferase 1)	1.00000000000178	1.78376181169153e-12	9	0	0	78	6802
27354	Nbn (nibrin)	1.00000000000178	1.78376181169153e-12	9	0	0	78	6802
472	ATM (ATM serine/threonine kinase)	1.00000000000178	1.78376181169153e-12	9	0	0	78	6802
4869	NPM1 (nucleophosmin 1)	1.00000000000178	1.78376181169153e-12	9	0	0	78	6802
3326	HSP90AB1 (heat shock protein 90 alpha family class B member 1)	1.00000000000178	1.78376181169153e-12	9	0	0	78	6802
14465	Gata6 (GATA binding protein 6)	1.00000000000178	1.78376181169153e-12	9	0	0	78	6802
214133	Tet2 (tet methylcytosine dioxygenase 2)	1.00000000000178	1.78376181169153e-12	9	0	0	78	6802
56455	Dynll1 (dynein light chain LC8-type 1)	1.00000000000178	1.78376181169153e-12	9	0	0	78	6802
16664	Krt14 (keratin 14)	1.00000000000178	1.78376181169153e-12	9	0	0	78	6802
68153	Gtf2e2 (general transcription factor II E, polypeptide 2 (beta subunit))	1.00000000000178	1.78376181169153e-12	9	0	0	78	6802
2975	GTF3C1 (general transcription factor IIIC subunit 1)	1.00000000000178	1.78376181169153e-12	9	0	0	78	6802
104416	Bap1 (Brca1 associated protein 1)	1.00000000000178	1.78376181169153e-12	9	0	0	78	6802
3840	KPNA4 (karyopherin subunit alpha 4)	1.00000000000178	1.78376181169153e-12	9	0	0	78	6802
29882	ANAPC2 (anaphase promoting complex subunit 2)	1.00000000000178	1.78376181169153e-12	9	0	0	78	6802
23633	KPNA6 (karyopherin subunit alpha 6)	1.00000000000178	1.78376181169153e-12	9	0	0	78	6802
55037	PTCD3 (pentatricopeptide repeat domain 3)	1.00000000000178	1.78376181169153e-12	9	0	0	78	6802
2475	MTOR (mechanistic target of rapamycin kinase)	1.00000000000178	1.78376181169153e-12	9	0	0	78	6802
64223	MLST8 (MTOR associated protein, LST8 homolog)	1.00000000000178	1.78376181169153e-12	9	0	0	78	6802
110809	Srsf1 (serine/arginine-rich splicing factor 1)	1.00000000000178	1.78376181169153e-12	9	0	0	78	6802
57708	MIER1 (MIER1 transcriptional regulator)	1.00000000000178	1.78376181169153e-12	9	0	0	78	6802
228714	Kat14 (lysine acetyltransferase 14)	1.00000000000178	1.78376181169153e-12	9	0	0	78	6802
56351	Ptges3 (prostaglandin E synthase 3)	1.00000000000178	1.78376181169153e-12	9	0	0	78	6802
17688	Msh6 (mutS homolog 6)	1.00000000000178	1.78376181169153e-12	9	0	0	78	6802
108071	Grm5 (glutamate receptor, metabotropic 5)	1.00000000000178	1.78376181169153e-12	9	0	0	78	6802
13796	Emx1 (empty spiracles homeobox 1)	1.00000000000178	1.78376181169153e-12	9	0	0	78	6802
223435	Trio (triple functional domain (PTPRF interacting))	1.00000000000178	1.78376181169153e-12	9	0	0	78	6802
55975	KLHL7 (kelch like family member 7)	1.00000000000178	1.78376181169153e-12	9	0	0	78	6802
433766	Trim63 (tripartite motif-containing 63)	1.00000000000178	1.78376181169153e-12	9	0	0	78	6802
4839	NOP2 (NOP2 nucleolar protein)	1.00000000000178	1.78376181169153e-12	9	0	0	78	6802
20910	Stxbp1 (syntaxin binding protein 1)	1.00000000000178	1.78376181169153e-12	9	0	0	78	6802
13844	Ephb2 (Eph receptor B2)	1.00000000000178	1.78376181169153e-12	9	0	0	78	6802
50708	Hist1h1c (histone cluster 1, H1c)	1.00000000000178	1.78376181169153e-12	9	0	0	78	6802
11258	DCTN3 (dynactin subunit 3)	1.00000000000178	1.78376181169153e-12	9	0	0	78	6802
19894	Rph3a (rabphilin 3A)	1.00000000000178	1.78376181169153e-12	9	0	0	78	6802
9532	BAG2 (BCL2 associated athanogene 2)	1.00000000000178	1.78376181169153e-12	9	0	0	78	6802
12842	Col1a1 (collagen, type I, alpha 1)	1.00000000000178	1.78376181169153e-12	9	0	0	78	6802
12325	Camk2g (calcium/calmodulin-dependent protein kinase II gamma)	1.00000000000178	1.78376181169153e-12	9	0	0	78	6802
54343	Atf7ip (activating transcription factor 7 interacting protein)	1.00000000000178	1.78376181169153e-12	9	0	0	78	6802
9328	GTF3C5 (general transcription factor IIIC subunit 5)	1.00000000000178	1.78376181169153e-12	9	0	0	78	6802
319565	Syne2 (spectrin repeat containing, nuclear envelope 2)	1.00000000000178	1.78376181169153e-12	9	0	0	78	6802
20439	Siah2 (siah E3 ubiquitin protein ligase 2)	1.00000000000178	1.78376181169153e-12	9	0	0	78	6802
20383	Srsf3 (serine/arginine-rich splicing factor 3)	1.00000000000178	1.78376181169153e-12	9	0	0	78	6802
197335	WDR90 (WD repeat domain 90)	1.00000000000178	1.78376181169153e-12	9	0	0	78	6802
17192	Mbd3 (methyl-CpG binding domain protein 3)	1.00000000000178	1.78376181169153e-12	9	0	0	78	6802
16854	Lgals3 (lectin, galactose binding, soluble 3)	1.00000000000178	1.78376181169153e-12	9	0	0	78	6802
13176	Dcc (deleted in colorectal carcinoma)	1.00000000000178	1.78376181169153e-12	9	0	0	78	6802
8451	CUL4A (cullin 4A)	1.00000000000178	1.78376181169153e-12	9	0	0	78	6802
246184	CDC26 (cell division cycle 26)	1.00000000000178	1.78376181169153e-12	9	0	0	78	6802
15432	Hoxd12 (homeobox D12)	1.00000000000178	1.78376181169153e-12	9	0	0	78	6802
10939	AFG3L2 (AFG3 like matrix AAA peptidase subunit 2)	1.00000000000178	1.78376181169153e-12	9	0	0	78	6802
68693	Hnrnpul2 (heterogeneous nuclear ribonucleoprotein U-like 2)	1.00000000000178	1.78376181169153e-12	9	0	0	78	6802
5478	PPIA (peptidylprolyl isomerase A)	1.00000000000178	1.78376181169153e-12	9	0	0	78	6802
20471	Six1 (sine oculis-related homeobox 1)	1.00000000000178	1.78376181169153e-12	9	0	0	78	6802
116838	Rims2 (regulating synaptic membrane exocytosis 2)	1.00000000000178	1.78376181169153e-12	9	0	0	78	6802
10919	EHMT2 (euchromatic histone lysine methyltransferase 2)	1.00000000000178	1.78376181169153e-12	9	0	0	78	6802
17444	Grap2 (GRB2-related adaptor protein 2)	1.00000000000178	1.78376181169153e-12	9	0	0	78	6802
23411	SIRT1 (sirtuin 1)	1.00000000000178	1.78376181169153e-12	9	0	0	78	6802
9967	THRAP3 (thyroid hormone receptor associated protein 3)	1.00000000000178	1.78376181169153e-12	9	0	0	78	6802
8569	MKNK1 (MAPK interacting serine/threonine kinase 1)	1.00000000000178	1.78376181169153e-12	9	0	0	78	6802
51188	SS18L2 (SS18 like 2)	1.00000000000178	1.78376181169153e-12	9	0	0	78	6802
192176	Flna (filamin, alpha)	1.00000000000178	1.78376181169153e-12	9	0	0	78	6802
50884	Nckap1 (NCK-associated protein 1)	1.00000000000306	3.05867384074513e-12	38	0	0	78	6802
20466	Sin3a (transcriptional regulator, SIN3A (yeast))	1.00000000000306	3.05867384074513e-12	38	0	0	78	6802
69802	Cox11 (cytochrome c oxidase assembly protein 11, copper chaperone)	1.00000000000327	3.2685590345416e-12	1	0	0	78	6802
22836	RHOBTB3 (Rho related BTB domain containing 3)	1.00000000000327	3.2685590345416e-12	1	0	0	78	6802
1742	DLG4 (discs large MAGUK scaffold protein 4)	1.00000000000327	3.2685590345416e-12	1	0	0	78	6802
5173	PDYN (prodynorphin)	1.00000000000327	3.2685590345416e-12	1	0	0	78	6802
5926	ARID4A (AT-rich interaction domain 4A)	1.00000000000327	3.2685590345416e-12	1	0	0	78	6802
3918	LAMC2 (laminin subunit gamma 2)	1.00000000000327	3.2685590345416e-12	1	0	0	78	6802
43162	gro (groucho)	1.00000000000327	3.2685590345416e-12	1	0	0	78	6802
9984	THOC1 (THO complex 1)	1.00000000000327	3.2685590345416e-12	1	0	0	78	6802
224826	Ubr2 (ubiquitin protein ligase E3 component n-recognin 2)	1.00000000000327	3.2685590345416e-12	1	0	0	78	6802
60530	Fignl1 (fidgetin-like 1)	1.00000000000327	3.2685590345416e-12	1	0	0	78	6802
99045	Mrps26 (mitochondrial ribosomal protein S26)	1.00000000000327	3.2685590345416e-12	1	0	0	78	6802
23008	KLHDC10 (kelch domain containing 10)	1.00000000000327	3.2685590345416e-12	1	0	0	78	6802
66078	Tsen34 (tRNA splicing endonuclease subunit 34)	1.00000000000327	3.2685590345416e-12	1	0	0	78	6802
76983	Scfd1 (Sec1 family domain containing 1)	1.00000000000327	3.2685590345416e-12	1	0	0	78	6802
72775	Fance (Fanconi anemia, complementation group E)	1.00000000000327	3.2685590345416e-12	1	0	0	78	6802
64105	CENPK (centromere protein K)	1.00000000000327	3.2685590345416e-12	1	0	0	78	6802
79837	PIP4K2C (phosphatidylinositol-5-phosphate 4-kinase type 2 gamma)	1.00000000000327	3.2685590345416e-12	1	0	0	78	6802
3606	IL18 (interleukin 18)	1.00000000000327	3.2685590345416e-12	1	0	0	78	6802
7054	TH (tyrosine hydroxylase)	1.00000000000327	3.2685590345416e-12	1	0	0	78	6802
618164	HIST1H1A (histone cluster 1, H1a)	1.00000000000327	3.2685590345416e-12	1	0	0	78	6802
14165	Fgf10 (fibroblast growth factor 10)	1.00000000000327	3.2685590345416e-12	1	0	0	78	6802
64898	Lpin2 (lipin 2)	1.00000000000327	3.2685590345416e-12	1	0	0	78	6802
84858	ZNF503 (zinc finger protein 503)	1.00000000000327	3.2685590345416e-12	1	0	0	78	6802
65098	Zfand6 (zinc finger, AN1-type domain 6)	1.00000000000327	3.2685590345416e-12	1	0	0	78	6802
3675	ITGA3 (integrin subunit alpha 3)	1.00000000000327	3.2685590345416e-12	1	0	0	78	6802
68612	Ube2c (ubiquitin-conjugating enzyme E2C)	1.00000000000327	3.2685590345416e-12	1	0	0	78	6802
3006	HIST1H1C (histone cluster 1 H1 family member c)	1.00000000000327	3.2685590345416e-12	1	0	0	78	6802
7004	TEAD4 (TEA domain transcription factor 4)	1.00000000000327	3.2685590345416e-12	1	0	0	78	6802
32207	LIMK1 (LIM domain kinase 1)	1.00000000000327	3.2685590345416e-12	1	0	0	78	6802
571	BACH1 (BTB domain and CNC homolog 1)	1.00000000000327	3.2685590345416e-12	1	0	0	78	6802
64426	SUDS3 (SDS3 homolog, SIN3A corepressor complex component)	1.00000000000327	3.2685590345416e-12	1	0	0	78	6802
2318	FLNC (filamin C)	1.00000000000327	3.2685590345416e-12	1	0	0	78	6802
25388	Arrb2 (arrestin, beta 2)	1.00000000000327	3.2685590345416e-12	1	0	0	78	6802
383528	Gm5256 (solute carrier family 25 (mitochondrial carrier, adenine nucleotide translocator), member 5 pseudogene)	1.00000000000327	3.2685590345416e-12	1	0	0	78	6802
20215	Sag (S-antigen, retina and pineal gland (arrestin))	1.00000000000327	3.2685590345416e-12	1	0	0	78	6802
68971	Tamm41 (TAM41 mitochondrial translocator assembly and maintenance homolog)	1.00000000000327	3.2685590345416e-12	1	0	0	78	6802
217869	Eif5 (eukaryotic translation initiation factor 5)	1.00000000000327	3.2685590345416e-12	1	0	0	78	6802
59050	Nsa2 (NSA2 ribosome biogenesis homolog)	1.00000000000327	3.2685590345416e-12	1	0	0	78	6802
74144	Robo4 (roundabout guidance receptor 4)	1.00000000000327	3.2685590345416e-12	1	0	0	78	6802
66530	Ubxn6 (UBX domain protein 6)	1.00000000000327	3.2685590345416e-12	1	0	0	78	6802
3627	CXCL10 (C-X-C motif chemokine ligand 10)	1.00000000000327	3.2685590345416e-12	1	0	0	78	6802
282002	PRKCG (protein kinase C gamma)	1.00000000000327	3.2685590345416e-12	1	0	0	78	6802
192654	Pla2g15 (phospholipase A2, group XV)	1.00000000000327	3.2685590345416e-12	1	0	0	78	6802
79979	TRMT2B (tRNA methyltransferase 2 homolog B)	1.00000000000327	3.2685590345416e-12	1	0	0	78	6802
67235	Zkscan14 (zinc finger with KRAB and SCAN domains 14)	1.00000000000327	3.2685590345416e-12	1	0	0	78	6802
20389	Sftpc (surfactant associated protein C)	1.00000000000327	3.2685590345416e-12	1	0	0	78	6802
623094	Gm6392 (eukaryotic translation elongation factor 1 alpha 1 pseudogene)	1.00000000000327	3.2685590345416e-12	1	0	0	78	6802
8045	RASSF7 (Ras association domain family member 7)	1.00000000000327	3.2685590345416e-12	1	0	0	78	6802
246221	Mpst (mercaptopyruvate sulfurtransferase)	1.00000000000327	3.2685590345416e-12	1	0	0	78	6802
68420	Ankrd13a (ankyrin repeat domain 13a)	1.00000000000327	3.2685590345416e-12	1	0	0	78	6802
56994	CHPT1 (choline phosphotransferase 1)	1.00000000000327	3.2685590345416e-12	1	0	0	78	6802
68816	Ppil1 (peptidylprolyl isomerase (cyclophilin)-like 1)	1.00000000000327	3.2685590345416e-12	1	0	0	78	6802
30843	Fbxl12 (F-box and leucine-rich repeat protein 12)	1.00000000000327	3.2685590345416e-12	1	0	0	78	6802
81637	Ap2a2 (adaptor related protein complex 2 subunit alpha 2)	1.00000000000327	3.2685590345416e-12	1	0	0	78	6802
69920	Polr2i (polymerase (RNA) II (DNA directed) polypeptide I)	1.00000000000327	3.2685590345416e-12	1	0	0	78	6802
16994	Ltb (lymphotoxin B)	1.00000000000327	3.2685590345416e-12	1	0	0	78	6802
71752	Gtf3c2 (general transcription factor IIIC, polypeptide 2, beta)	1.00000000000327	3.2685590345416e-12	1	0	0	78	6802
66599	Rdm1 (RAD52 motif 1)	1.00000000000327	3.2685590345416e-12	1	0	0	78	6802
10483	SEC23B (SEC23 homolog B, coat complex II component)	1.00000000000327	3.2685590345416e-12	1	0	0	78	6802
65079	Rtn4r (reticulon 4 receptor)	1.00000000000327	3.2685590345416e-12	1	0	0	78	6802
170760	Acbd3 (acyl-Coenzyme A binding domain containing 3)	1.00000000000327	3.2685590345416e-12	1	0	0	78	6802
7378	UPP1 (uridine phosphorylase 1)	1.00000000000327	3.2685590345416e-12	1	0	0	78	6802
432448	Gm5422 (proteasome (prosome, macropain) 26S subunit, non-ATPase, 2 pseudogene)	1.00000000000327	3.2685590345416e-12	1	0	0	78	6802
65201	Clip1 (CAP-GLY domain containing linker protein 1)	1.00000000000327	3.2685590345416e-12	1	0	0	78	6802
59109	Ntrk1 (neurotrophic receptor tyrosine kinase 1)	1.00000000000327	3.2685590345416e-12	1	0	0	78	6802
67694	Ift74 (intraflagellar transport 74)	1.00000000000327	3.2685590345416e-12	1	0	0	78	6802
14402	Gabrb3 (gamma-aminobutyric acid (GABA) A receptor, subunit beta 3)	1.00000000000327	3.2685590345416e-12	1	0	0	78	6802
30057	Timm8b (translocase of inner mitochondrial membrane 8B)	1.00000000000327	3.2685590345416e-12	1	0	0	78	6802
10591	DNPH1 (2'-deoxynucleoside 5'-phosphate N-hydrolase 1)	1.00000000000327	3.2685590345416e-12	1	0	0	78	6802
19982	Rpl36a (ribosomal protein L36A)	1.00000000000327	3.2685590345416e-12	1	0	0	78	6802
327987	Med13 (mediator complex subunit 13)	1.00000000000327	3.2685590345416e-12	1	0	0	78	6802
16493	Kcna5 (potassium voltage-gated channel, shaker-related subfamily, member 5)	1.00000000000327	3.2685590345416e-12	1	0	0	78	6802
67704	1810037I17Rik (RIKEN cDNA 1810037I17 gene)	1.00000000000327	3.2685590345416e-12	1	0	0	78	6802
16949	Loxl1 (lysyl oxidase-like 1)	1.00000000000327	3.2685590345416e-12	1	0	0	78	6802
854691	NUP159 (FG-nucleoporin NUP159)	1.00000000000327	3.2685590345416e-12	1	0	0	78	6802
73218	Sppl2b (signal peptide peptidase like 2B)	1.00000000000327	3.2685590345416e-12	1	0	0	78	6802
69639	Exosc8 (exosome component 8)	1.00000000000327	3.2685590345416e-12	1	0	0	78	6802
20873	Plk4 (polo like kinase 4)	1.00000000000327	3.2685590345416e-12	1	0	0	78	6802
99470	Magi3 (membrane associated guanylate kinase, WW and PDZ domain containing 3)	1.00000000000327	3.2685590345416e-12	1	0	0	78	6802
152137	CCDC50 (coiled-coil domain containing 50)	1.00000000000327	3.2685590345416e-12	1	0	0	78	6802
854149	HRD1 (E3 ubiquitin-protein ligase HRD1)	1.00000000000327	3.2685590345416e-12	1	0	0	78	6802
84520	GON7 (GON7 subunit of KEOPS complex)	1.00000000000327	3.2685590345416e-12	1	0	0	78	6802
217194	Klhl11 (kelch-like 11)	1.00000000000327	3.2685590345416e-12	1	0	0	78	6802
854016	DCP1 (Dcp1p)	1.00000000000327	3.2685590345416e-12	1	0	0	78	6802
232791	Cnot3 (CCR4-NOT transcription complex, subunit 3)	1.00000000000327	3.2685590345416e-12	1	0	0	78	6802
22415	Wnt3 (wingless-type MMTV integration site family, member 3)	1.00000000000327	3.2685590345416e-12	1	0	0	78	6802
107035	Fbxo38 (F-box protein 38)	1.00000000000327	3.2685590345416e-12	1	0	0	78	6802
18822	Plod1 (procollagen-lysine, 2-oxoglutarate 5-dioxygenase 1)	1.00000000000327	3.2685590345416e-12	1	0	0	78	6802
100042148	Gm3695 (glyceraldehyde-3-phosphate dehydrogenase pseudogene)	1.00000000000327	3.2685590345416e-12	1	0	0	78	6802
5822	PWP2 (PWP2 small subunit processome component)	1.00000000000327	3.2685590345416e-12	1	0	0	78	6802
2806	GOT2 (glutamic-oxaloacetic transaminase 2)	1.00000000000327	3.2685590345416e-12	1	0	0	78	6802
19213	Ptf1a (pancreas specific transcription factor, 1a)	1.00000000000327	3.2685590345416e-12	1	0	0	78	6802
319651	Usp37 (ubiquitin specific peptidase 37)	1.00000000000327	3.2685590345416e-12	1	0	0	78	6802
8600	TNFSF11 (TNF superfamily member 11)	1.00000000000327	3.2685590345416e-12	1	0	0	78	6802
26205	GMEB2 (glucocorticoid modulatory element binding protein 2)	1.00000000000327	3.2685590345416e-12	1	0	0	78	6802
78771	Mctp1 (multiple C2 domains, transmembrane 1)	1.00000000000327	3.2685590345416e-12	1	0	0	78	6802
14775	Gpx1 (glutathione peroxidase 1)	1.00000000000327	3.2685590345416e-12	1	0	0	78	6802
5830	PEX5 (peroxisomal biogenesis factor 5)	1.00000000000327	3.2685590345416e-12	1	0	0	78	6802
8050	PDHX (pyruvate dehydrogenase complex component X)	1.00000000000327	3.2685590345416e-12	1	0	0	78	6802
110323	Cox6b1 (cytochrome c oxidase, subunit 6B1)	1.00000000000327	3.2685590345416e-12	1	0	0	78	6802
200424	TET3 (tet methylcytosine dioxygenase 3)	1.00000000000327	3.2685590345416e-12	1	0	0	78	6802
98432	Phlpp1 (PH domain and leucine rich repeat protein phosphatase 1)	1.00000000000327	3.2685590345416e-12	1	0	0	78	6802
67027	Mkrn2 (makorin, ring finger protein, 2)	1.00000000000327	3.2685590345416e-12	1	0	0	78	6802
378494	lrp6.S (LDL receptor related protein 6 S homeolog)	1.00000000000327	3.2685590345416e-12	1	0	0	78	6802
68818	Zfand2b (zinc finger, AN1 type domain 2B)	1.00000000000327	3.2685590345416e-12	1	0	0	78	6802
57404	CYP20A1 (cytochrome P450 family 20 subfamily A member 1)	1.00000000000327	3.2685590345416e-12	1	0	0	78	6802
104324	Hrs2 (mouse minor satellite DNA 2)	1.00000000000327	3.2685590345416e-12	1	0	0	78	6802
79866	BORA (BORA aurora kinase A activator)	1.00000000000327	3.2685590345416e-12	1	0	0	78	6802
11522	Adh1 (alcohol dehydrogenase 1 (class I))	1.00000000000327	3.2685590345416e-12	1	0	0	78	6802
627049	Zfp800 (zinc finger protein 800)	1.00000000000327	3.2685590345416e-12	1	0	0	78	6802
23365	ARHGEF12 (Rho guanine nucleotide exchange factor 12)	1.00000000000327	3.2685590345416e-12	1	0	0	78	6802
400506	KNOP1 (lysine rich nucleolar protein 1)	1.00000000000327	3.2685590345416e-12	1	0	0	78	6802
110558	H2-Q9 (histocompatibility 2, Q region locus 9)	1.00000000000327	3.2685590345416e-12	1	0	0	78	6802
23518	R3HDM1 (R3H domain containing 1)	1.00000000000327	3.2685590345416e-12	1	0	0	78	6802
54939	COMMD4 (COMM domain containing 4)	1.00000000000327	3.2685590345416e-12	1	0	0	78	6802
329207	Rbm44 (RNA binding motif protein 44)	1.00000000000327	3.2685590345416e-12	1	0	0	78	6802
5660	PSAP (prosaposin)	1.00000000000327	3.2685590345416e-12	1	0	0	78	6802
10955	SERINC3 (serine incorporator 3)	1.00000000000327	3.2685590345416e-12	1	0	0	78	6802
9570	GOSR2 (golgi SNAP receptor complex member 2)	1.00000000000327	3.2685590345416e-12	1	0	0	78	6802
70134	2210011C24Rik (RIKEN cDNA 2210011C24 gene)	1.00000000000327	3.2685590345416e-12	1	0	0	78	6802
229675	Rsbn1 (rosbin, round spermatid basic protein 1)	1.00000000000327	3.2685590345416e-12	1	0	0	78	6802
12722	Clca3a1 (chloride channel accessory 3A1)	1.00000000000327	3.2685590345416e-12	1	0	0	78	6802
154007	SNRNP48 (small nuclear ribonucleoprotein U11/U12 subunit 48)	1.00000000000327	3.2685590345416e-12	1	0	0	78	6802
76824	Mtfr1l (mitochondrial fission regulator 1-like)	1.00000000000327	3.2685590345416e-12	1	0	0	78	6802
100043330	Gm4366 (eukaryotic translation elongation factor 1 gamma pseudogene)	1.00000000000327	3.2685590345416e-12	1	0	0	78	6802
627543	Gm6767 (eukaryotic translation elongation factor 1 alpha 1 pseudogene)	1.00000000000327	3.2685590345416e-12	1	0	0	78	6802
6399	TRAPPC2 (trafficking protein particle complex 2)	1.00000000000327	3.2685590345416e-12	1	0	0	78	6802
212880	Ddx46 (DEAD (Asp-Glu-Ala-Asp) box polypeptide 46)	1.00000000000327	3.2685590345416e-12	1	0	0	78	6802
23506	BICRAL (BRD4 interacting chromatin remodeling complex associated protein like)	1.00000000000327	3.2685590345416e-12	1	0	0	78	6802
66576	Uqcrh (ubiquinol-cytochrome c reductase hinge protein)	1.00000000000327	3.2685590345416e-12	1	0	0	78	6802
320502	Lmod3 (leiomodin 3 (fetal))	1.00000000000327	3.2685590345416e-12	1	0	0	78	6802
754	PTTG1IP (PTTG1 interacting protein)	1.00000000000327	3.2685590345416e-12	1	0	0	78	6802
27000	DNAJC2 (DnaJ heat shock protein family (Hsp40) member C2)	1.00000000000327	3.2685590345416e-12	1	0	0	78	6802
105866	Krt72 (keratin 72)	1.00000000000327	3.2685590345416e-12	1	0	0	78	6802
9901	SRGAP3 (SLIT-ROBO Rho GTPase activating protein 3)	1.00000000000327	3.2685590345416e-12	1	0	0	78	6802
5134	PDCD2 (programmed cell death 2)	1.00000000000327	3.2685590345416e-12	1	0	0	78	6802
12283	Cab39 (calcium binding protein 39)	1.00000000000327	3.2685590345416e-12	1	0	0	78	6802
90522	YIF1B (Yip1 interacting factor homolog B, membrane trafficking protein)	1.00000000000327	3.2685590345416e-12	1	0	0	78	6802
1789	DNMT3B (DNA methyltransferase 3 beta)	1.00000000000327	3.2685590345416e-12	1	0	0	78	6802
55656	INTS8 (integrator complex subunit 8)	1.00000000000327	3.2685590345416e-12	1	0	0	78	6802
57647	DHX37 (DEAH-box helicase 37)	1.00000000000327	3.2685590345416e-12	1	0	0	78	6802
8225	GTPBP6 (GTP binding protein 6 (putative))	1.00000000000327	3.2685590345416e-12	1	0	0	78	6802
24137	KIF4A (kinesin family member 4A)	1.00000000000327	3.2685590345416e-12	1	0	0	78	6802
100043659	Gm4575 (glyceraldehyde-3-phosphate dehydrogenase pseudogene)	1.00000000000327	3.2685590345416e-12	1	0	0	78	6802
92797	HELB (DNA helicase B)	1.00000000000327	3.2685590345416e-12	1	0	0	78	6802
19771	Rlbp1 (retinaldehyde binding protein 1)	1.00000000000327	3.2685590345416e-12	1	0	0	78	6802
5354	PLP1 (proteolipid protein 1)	1.00000000000327	3.2685590345416e-12	1	0	0	78	6802
120534	ARL14EP (ADP ribosylation factor like GTPase 14 effector protein)	1.00000000000327	3.2685590345416e-12	1	0	0	78	6802
23065	EMC1 (ER membrane protein complex subunit 1)	1.00000000000327	3.2685590345416e-12	1	0	0	78	6802
15360	Hmgcs2 (3-hydroxy-3-methylglutaryl-Coenzyme A synthase 2)	1.00000000000327	3.2685590345416e-12	1	0	0	78	6802
98488	Gtf3c3 (general transcription factor IIIC, polypeptide 3)	1.00000000000327	3.2685590345416e-12	1	0	0	78	6802
72180	Zfp661 (zinc finger protein 661)	1.00000000000327	3.2685590345416e-12	1	0	0	78	6802
69917	Nabp2 (nucleic acid binding protein 2)	1.00000000000327	3.2685590345416e-12	1	0	0	78	6802
224671	Btbd9 (BTB (POZ) domain containing 9)	1.00000000000327	3.2685590345416e-12	1	0	0	78	6802
90993	CREB3L1 (cAMP responsive element binding protein 3 like 1)	1.00000000000327	3.2685590345416e-12	1	0	0	78	6802
110842	Etfa (electron transferring flavoprotein, alpha polypeptide)	1.00000000000327	3.2685590345416e-12	1	0	0	78	6802
6827	SUPT4H1 (SPT4 homolog, DSIF elongation factor subunit)	1.00000000000327	3.2685590345416e-12	1	0	0	78	6802
16184	Il2ra (interleukin 2 receptor, alpha chain)	1.00000000000327	3.2685590345416e-12	1	0	0	78	6802
73381	Cmtm2a (CKLF-like MARVEL transmembrane domain containing 2A)	1.00000000000327	3.2685590345416e-12	1	0	0	78	6802
68625	Cfap57 (cilia and flagella associated protein 57)	1.00000000000327	3.2685590345416e-12	1	0	0	78	6802
282322	PRKACA (protein kinase cAMP-activated catalytic subunit alpha)	1.00000000000327	3.2685590345416e-12	1	0	0	78	6802
27386	Npas3 (neuronal PAS domain protein 3)	1.00000000000327	3.2685590345416e-12	1	0	0	78	6802
101869	Unc45a (unc-45 myosin chaperone A)	1.00000000000327	3.2685590345416e-12	1	0	0	78	6802
10062	NR1H3 (nuclear receptor subfamily 1 group H member 3)	1.00000000000327	3.2685590345416e-12	1	0	0	78	6802
94056	SYAP1 (synapse associated protein 1)	1.00000000000327	3.2685590345416e-12	1	0	0	78	6802
856083	RMI1 (Rmi1p)	1.00000000000327	3.2685590345416e-12	1	0	0	78	6802
382105	Fbxw15 (F-box and WD-40 domain protein 15)	1.00000000000327	3.2685590345416e-12	1	0	0	78	6802
353187	Nr1d2 (nuclear receptor subfamily 1, group D, member 2)	1.00000000000327	3.2685590345416e-12	1	0	0	78	6802
27027	Tspan32 (tetraspanin 32)	1.00000000000327	3.2685590345416e-12	1	0	0	78	6802
256643	BCLAF3 (BCLAF1 and THRAP3 family member 3)	1.00000000000327	3.2685590345416e-12	1	0	0	78	6802
56850	GRIPAP1 (GRIP1 associated protein 1)	1.00000000000327	3.2685590345416e-12	1	0	0	78	6802
9768	PCLAF (PCNA clamp associated factor)	1.00000000000327	3.2685590345416e-12	1	0	0	78	6802
210582	Coq10a (coenzyme Q10A)	1.00000000000327	3.2685590345416e-12	1	0	0	78	6802
29812	Ndrg3 (N-myc downstream regulated gene 3)	1.00000000000327	3.2685590345416e-12	1	0	0	78	6802
14943	Gzmf (granzyme F)	1.00000000000327	3.2685590345416e-12	1	0	0	78	6802
64083	GOLPH3 (golgi phosphoprotein 3)	1.00000000000327	3.2685590345416e-12	1	0	0	78	6802
51747	LUC7L3 (LUC7 like 3 pre-mRNA splicing factor)	1.00000000000327	3.2685590345416e-12	1	0	0	78	6802
28977	MRPL42 (mitochondrial ribosomal protein L42)	1.00000000000327	3.2685590345416e-12	1	0	0	78	6802
9604	RNF14 (ring finger protein 14)	1.00000000000327	3.2685590345416e-12	1	0	0	78	6802
58805	Mlxipl (MLX interacting protein-like)	1.00000000000327	3.2685590345416e-12	1	0	0	78	6802
286205	SCAI (suppressor of cancer cell invasion)	1.00000000000327	3.2685590345416e-12	1	0	0	78	6802
65945	Clstn1 (calsyntenin 1)	1.00000000000327	3.2685590345416e-12	1	0	0	78	6802
229211	Acad9 (acyl-Coenzyme A dehydrogenase family, member 9)	1.00000000000327	3.2685590345416e-12	1	0	0	78	6802
14885	Gtf2h4 (general transcription factor II H, polypeptide 4)	1.00000000000327	3.2685590345416e-12	1	0	0	78	6802
55095	SAMD4B (sterile alpha motif domain containing 4B)	1.00000000000327	3.2685590345416e-12	1	0	0	78	6802
16149	Cd74 (CD74 antigen (invariant polypeptide of major histocompatibility complex, class II antigen-associated))	1.00000000000327	3.2685590345416e-12	1	0	0	78	6802
5589	PRKCSH (protein kinase C substrate 80K-H)	1.00000000000327	3.2685590345416e-12	1	0	0	78	6802
5087	PBX1 (PBX homeobox 1)	1.00000000000327	3.2685590345416e-12	1	0	0	78	6802
7984	ARHGEF5 (Rho guanine nucleotide exchange factor 5)	1.00000000000327	3.2685590345416e-12	1	0	0	78	6802
19274	Ptprm (protein tyrosine phosphatase, receptor type, M)	1.00000000000327	3.2685590345416e-12	1	0	0	78	6802
14489	Mtpn (myotrophin)	1.00000000000327	3.2685590345416e-12	1	0	0	78	6802
104709	Pik3r6 (phosphoinositide-3-kinase regulatory subunit 5)	1.00000000000327	3.2685590345416e-12	1	0	0	78	6802
11993	Aup1 (ancient ubiquitous protein 1)	1.00000000000327	3.2685590345416e-12	1	0	0	78	6802
239743	Klhl6 (kelch-like 6)	1.00000000000327	3.2685590345416e-12	1	0	0	78	6802
54797	MED18 (mediator complex subunit 18)	1.00000000000327	3.2685590345416e-12	1	0	0	78	6802
381549	Zfp69 (zinc finger protein 69)	1.00000000000327	3.2685590345416e-12	1	0	0	78	6802
56526	Sept6 (septin 6)	1.00000000000327	3.2685590345416e-12	1	0	0	78	6802
23543	RBFOX2 (RNA binding fox-1 homolog 2)	1.00000000000327	3.2685590345416e-12	1	0	0	78	6802
17395	Mmp9 (matrix metallopeptidase 9)	1.00000000000327	3.2685590345416e-12	1	0	0	78	6802
9931	HELZ (helicase with zinc finger)	1.00000000000327	3.2685590345416e-12	1	0	0	78	6802
6198	RPS6KB1 (ribosomal protein S6 kinase B1)	1.00000000000327	3.2685590345416e-12	1	0	0	78	6802
74041	Ddias (DNA damage-induced apoptosis suppressor)	1.00000000000327	3.2685590345416e-12	1	0	0	78	6802
105504	Exoc5 (exocyst complex component 5)	1.00000000000327	3.2685590345416e-12	1	0	0	78	6802
18242	Oat (ornithine aminotransferase)	1.00000000000327	3.2685590345416e-12	1	0	0	78	6802
11983	Atpif1 (ATPase inhibitory factor 1)	1.00000000000327	3.2685590345416e-12	1	0	0	78	6802
18707	Pik3cd (phosphatidylinositol-4,5-bisphosphate 3-kinase catalytic subunit delta)	1.00000000000327	3.2685590345416e-12	1	0	0	78	6802
155435	RBM33 (RNA binding motif protein 33)	1.00000000000327	3.2685590345416e-12	1	0	0	78	6802
27220	Cartpt (CART prepropeptide)	1.00000000000327	3.2685590345416e-12	1	0	0	78	6802
101437	Dhx32 (DEAH (Asp-Glu-Ala-His) box polypeptide 32)	1.00000000000327	3.2685590345416e-12	1	0	0	78	6802
81897	Tlr9 (toll-like receptor 9)	1.00000000000327	3.2685590345416e-12	1	0	0	78	6802
291081	Tubb2b (tubulin, beta 2B class IIb)	1.00000000000327	3.2685590345416e-12	1	0	0	78	6802
10243	GPHN (gephyrin)	1.00000000000327	3.2685590345416e-12	1	0	0	78	6802
56397	Morf4l2 (mortality factor 4 like 2)	1.00000000000327	3.2685590345416e-12	1	0	0	78	6802
645455	CEP170P1 (centrosomal protein 170 pseudogene 1)	1.00000000000327	3.2685590345416e-12	1	0	0	78	6802
18711	Pikfyve (phosphoinositide kinase, FYVE type zinc finger containing)	1.00000000000327	3.2685590345416e-12	1	0	0	78	6802
101488143	Hbb-bt (hemoglobin, beta adult t chain)	1.00000000000327	3.2685590345416e-12	1	0	0	78	6802
70315	Hdac8 (histone deacetylase 8)	1.00000000000327	3.2685590345416e-12	1	0	0	78	6802
240641	Kif20b (kinesin family member 20B)	1.00000000000327	3.2685590345416e-12	1	0	0	78	6802
25742	S100b (S100 calcium binding protein B)	1.00000000000327	3.2685590345416e-12	1	0	0	78	6802
20657	Sod3 (superoxide dismutase 3, extracellular)	1.00000000000327	3.2685590345416e-12	1	0	0	78	6802
15404	Hoxa7 (homeobox A7)	1.00000000000327	3.2685590345416e-12	1	0	0	78	6802
7073	TIAL1 (TIA1 cytotoxic granule associated RNA binding protein like 1)	1.00000000000327	3.2685590345416e-12	1	0	0	78	6802
329154	Ankrd44 (ankyrin repeat domain 44)	1.00000000000327	3.2685590345416e-12	1	0	0	78	6802
12705	Cited1 (Cbp/p300-interacting transactivator with Glu/Asp-rich carboxy-terminal domain 1)	1.00000000000327	3.2685590345416e-12	1	0	0	78	6802
55148	UBR7 (ubiquitin protein ligase E3 component n-recognin 7 (putative))	1.00000000000327	3.2685590345416e-12	1	0	0	78	6802
81887	LAS1L (LAS1 like, ribosome biogenesis factor)	1.00000000000327	3.2685590345416e-12	1	0	0	78	6802
70568	Cpne3 (copine III)	1.00000000000327	3.2685590345416e-12	1	0	0	78	6802
14972	H2-K1 (histocompatibility 2, K1, K region)	1.00000000000327	3.2685590345416e-12	1	0	0	78	6802
10526	IPO8 (importin 8)	1.00000000000327	3.2685590345416e-12	1	0	0	78	6802
116689	Ptpn6 (protein tyrosine phosphatase, non-receptor type 6)	1.00000000000327	3.2685590345416e-12	1	0	0	78	6802
91272	BOD1 (biorientation of chromosomes in cell division 1)	1.00000000000327	3.2685590345416e-12	1	0	0	78	6802
79196	Osbpl5 (oxysterol binding protein-like 5)	1.00000000000327	3.2685590345416e-12	1	0	0	78	6802
195333	Gsc2 (goosecoid homebox 2)	1.00000000000327	3.2685590345416e-12	1	0	0	78	6802
18100	Mrpl40 (mitochondrial ribosomal protein L40)	1.00000000000327	3.2685590345416e-12	1	0	0	78	6802
14180	Fgf9 (fibroblast growth factor 9)	1.00000000000327	3.2685590345416e-12	1	0	0	78	6802
23604	DAPK2 (death associated protein kinase 2)	1.00000000000327	3.2685590345416e-12	1	0	0	78	6802
71326	Treml1 (triggering receptor expressed on myeloid cells-like 1)	1.00000000000327	3.2685590345416e-12	1	0	0	78	6802
228839	Tgif2 (TGFB-induced factor homeobox 2)	1.00000000000327	3.2685590345416e-12	1	0	0	78	6802
242570	Raver2 (ribonucleoprotein, PTB-binding 2)	1.00000000000327	3.2685590345416e-12	1	0	0	78	6802
672572	Gm9568 (glyceraldehyde-3-phosphate dehydrogenase pseudogene)	1.00000000000327	3.2685590345416e-12	1	0	0	78	6802
7259	TSPYL1 (TSPY like 1)	1.00000000000327	3.2685590345416e-12	1	0	0	78	6802
28971	AAMDC (adipogenesis associated Mth938 domain containing)	1.00000000000327	3.2685590345416e-12	1	0	0	78	6802
14118	Fbn1 (fibrillin 1)	1.00000000000327	3.2685590345416e-12	1	0	0	78	6802
57473	ZNF512B (zinc finger protein 512B)	1.00000000000327	3.2685590345416e-12	1	0	0	78	6802
851424	CDC53 (cullin CDC53)	1.00000000000327	3.2685590345416e-12	1	0	0	78	6802
75914	Exoc6b (exocyst complex component 6B)	1.00000000000327	3.2685590345416e-12	1	0	0	78	6802
84298	LLPH (LLP homolog, long-term synaptic facilitation factor)	1.00000000000327	3.2685590345416e-12	1	0	0	78	6802
73526	Speer4b (spermatogenesis associated glutamate (E)-rich protein 4B)	1.00000000000327	3.2685590345416e-12	1	0	0	78	6802
3036	HAS1 (hyaluronan synthase 1)	1.00000000000327	3.2685590345416e-12	1	0	0	78	6802
114889	Vsx1 (visual system homeobox 1)	1.00000000000327	3.2685590345416e-12	1	0	0	78	6802
55764	IFT122 (intraflagellar transport 122)	1.00000000000327	3.2685590345416e-12	1	0	0	78	6802
94176	Dock2 (dedicator of cyto-kinesis 2)	1.00000000000327	3.2685590345416e-12	1	0	0	78	6802
64122	FN3K (fructosamine 3 kinase)	1.00000000000327	3.2685590345416e-12	1	0	0	78	6802
227715	Exosc2 (exosome component 2)	1.00000000000327	3.2685590345416e-12	1	0	0	78	6802
1801	DPH1 (diphthamide biosynthesis 1)	1.00000000000327	3.2685590345416e-12	1	0	0	78	6802
107022	Gramd3 (GRAM domain containing 3)	1.00000000000327	3.2685590345416e-12	1	0	0	78	6802
15951	Ifi204 (interferon activated gene 204)	1.00000000000327	3.2685590345416e-12	1	0	0	78	6802
78938	Fbxo34 (F-box protein 34)	1.00000000000327	3.2685590345416e-12	1	0	0	78	6802
51134	CEP83 (centrosomal protein 83)	1.00000000000327	3.2685590345416e-12	1	0	0	78	6802
51337	THEM6 (thioesterase superfamily member 6)	1.00000000000327	3.2685590345416e-12	1	0	0	78	6802
67163	Ccdc47 (coiled-coil domain containing 47)	1.00000000000327	3.2685590345416e-12	1	0	0	78	6802
9681	DEPDC5 (DEP domain containing 5)	1.00000000000327	3.2685590345416e-12	1	0	0	78	6802
374920	ZSWIM9 (zinc finger SWIM-type containing 9)	1.00000000000327	3.2685590345416e-12	1	0	0	78	6802
9361	LONP1 (lon peptidase 1, mitochondrial)	1.00000000000327	3.2685590345416e-12	1	0	0	78	6802
18717	Pip5k1c (phosphatidylinositol-4-phosphate 5-kinase, type 1 gamma)	1.00000000000327	3.2685590345416e-12	1	0	0	78	6802
6591	SNAI2 (snail family transcriptional repressor 2)	1.00000000000327	3.2685590345416e-12	1	0	0	78	6802
14617	Gjd2 (gap junction protein, delta 2)	1.00000000000327	3.2685590345416e-12	1	0	0	78	6802
319468	Ppm1h (protein phosphatase 1H (PP2C domain containing))	1.00000000000327	3.2685590345416e-12	1	0	0	78	6802
30839	Fbxw5 (F-box and WD-40 domain protein 5)	1.00000000000327	3.2685590345416e-12	1	0	0	78	6802
74112	Usp16 (ubiquitin specific peptidase 16)	1.00000000000327	3.2685590345416e-12	1	0	0	78	6802
5716	PSMD10 (proteasome 26S subunit, non-ATPase 10)	1.00000000000327	3.2685590345416e-12	1	0	0	78	6802
419106	GATA3 (GATA binding protein 3)	1.00000000000327	3.2685590345416e-12	1	0	0	78	6802
69727	Usp46 (ubiquitin specific peptidase 46)	1.00000000000327	3.2685590345416e-12	1	0	0	78	6802
57658	CALCOCO1 (calcium binding and coiled-coil domain 1)	1.00000000000327	3.2685590345416e-12	1	0	0	78	6802
13244	Degs1 (delta(4)-desaturase, sphingolipid 1)	1.00000000000327	3.2685590345416e-12	1	0	0	78	6802
26941	Slc9a3r1 (solute carrier family 9 (sodium/hydrogen exchanger), member 3 regulator 1)	1.00000000000327	3.2685590345416e-12	1	0	0	78	6802
8446	DUSP11 (dual specificity phosphatase 11)	1.00000000000327	3.2685590345416e-12	1	0	0	78	6802
68177	Ebpl (emopamil binding protein-like)	1.00000000000327	3.2685590345416e-12	1	0	0	78	6802
72607	Usp13 (ubiquitin specific peptidase 13 (isopeptidase T-3))	1.00000000000327	3.2685590345416e-12	1	0	0	78	6802
101240	Wdr91 (WD repeat domain 91)	1.00000000000327	3.2685590345416e-12	1	0	0	78	6802
320508	Cachd1 (cache domain containing 1)	1.00000000000327	3.2685590345416e-12	1	0	0	78	6802
56381	Spen (spen family transcription repressor)	1.00000000000327	3.2685590345416e-12	1	0	0	78	6802
105193	Nhlrc1 (NHL repeat containing 1)	1.00000000000327	3.2685590345416e-12	1	0	0	78	6802
235134	Nfrkb (nuclear factor related to kappa B binding protein)	1.00000000000327	3.2685590345416e-12	1	0	0	78	6802
99662	Eps8l3 (EPS8-like 3)	1.00000000000327	3.2685590345416e-12	1	0	0	78	6802
105000	Dnal1 (dynein, axonemal, light chain 1)	1.00000000000327	3.2685590345416e-12	1	0	0	78	6802
84501	SPIRE2 (spire type actin nucleation factor 2)	1.00000000000327	3.2685590345416e-12	1	0	0	78	6802
72611	Zfp655 (zinc finger protein 655)	1.00000000000327	3.2685590345416e-12	1	0	0	78	6802
15414	Hoxb6 (homeobox B6)	1.00000000000327	3.2685590345416e-12	1	0	0	78	6802
319161	Hist1h4n (histone cluster 1, H4n)	1.00000000000327	3.2685590345416e-12	1	0	0	78	6802
78795	Armc9 (armadillo repeat containing 9)	1.00000000000327	3.2685590345416e-12	1	0	0	78	6802
18559	Pctp (phosphatidylcholine transfer protein)	1.00000000000327	3.2685590345416e-12	1	0	0	78	6802
15529	Sdc2 (syndecan 2)	1.00000000000327	3.2685590345416e-12	1	0	0	78	6802
75320	Etnk1 (ethanolamine kinase 1)	1.00000000000327	3.2685590345416e-12	1	0	0	78	6802
84759	PCGF1 (polycomb group ring finger 1)	1.00000000000327	3.2685590345416e-12	1	0	0	78	6802
20544	Slc9a1 (solute carrier family 9 (sodium/hydrogen exchanger), member 1)	1.00000000000327	3.2685590345416e-12	1	0	0	78	6802
18701	Pigf (phosphatidylinositol glycan anchor biosynthesis, class F)	1.00000000000327	3.2685590345416e-12	1	0	0	78	6802
22384	Eif4h (eukaryotic translation initiation factor 4H)	1.00000000000327	3.2685590345416e-12	1	0	0	78	6802
29542	Pebp1 (phosphatidylethanolamine binding protein 1)	1.00000000000327	3.2685590345416e-12	1	0	0	78	6802
80837	Rhoj (ras homolog family member J)	1.00000000000327	3.2685590345416e-12	1	0	0	78	6802
67010	Rbm7 (RNA binding motif protein 7)	1.00000000000327	3.2685590345416e-12	1	0	0	78	6802
75553	Zc3h14 (zinc finger CCCH type containing 14)	1.00000000000327	3.2685590345416e-12	1	0	0	78	6802
100039163	Gm2076 (glyceraldehyde-3-phosphate dehydrogenase pseudogene)	1.00000000000327	3.2685590345416e-12	1	0	0	78	6802
27215	Azi2 (5-azacytidine induced gene 2)	1.00000000000327	3.2685590345416e-12	1	0	0	78	6802
100762647	Fbxo2 (F-box protein 2)	1.00000000000327	3.2685590345416e-12	1	0	0	78	6802
234388	Ccdc124 (coiled-coil domain containing 124)	1.00000000000327	3.2685590345416e-12	1	0	0	78	6802
67030	Fancl (Fanconi anemia, complementation group L)	1.00000000000327	3.2685590345416e-12	1	0	0	78	6802
20450	St8sia2 (ST8 alpha-N-acetyl-neuraminide alpha-2,8-sialyltransferase 2)	1.00000000000327	3.2685590345416e-12	1	0	0	78	6802
14119	Fbn2 (fibrillin 2)	1.00000000000327	3.2685590345416e-12	1	0	0	78	6802
73723	Sh3bgrl3 (SH3 domain binding glutamic acid-rich protein-like 3)	1.00000000000327	3.2685590345416e-12	1	0	0	78	6802
83669	Wdr6 (WD repeat domain 6)	1.00000000000327	3.2685590345416e-12	1	0	0	78	6802
19726	Rfx3 (regulatory factor X, 3 (influences HLA class II expression))	1.00000000000327	3.2685590345416e-12	1	0	0	78	6802
64779	MTHFSD (methenyltetrahydrofolate synthetase domain containing)	1.00000000000327	3.2685590345416e-12	1	0	0	78	6802
79768	KATNBL1 (katanin regulatory subunit B1 like 1)	1.00000000000327	3.2685590345416e-12	1	0	0	78	6802
9401	RECQL4 (RecQ like helicase 4)	1.00000000000327	3.2685590345416e-12	1	0	0	78	6802
442801	Arhgef15 (Rho guanine nucleotide exchange factor (GEF) 15)	1.00000000000327	3.2685590345416e-12	1	0	0	78	6802
7070	THY1 (Thy-1 cell surface antigen)	1.00000000000327	3.2685590345416e-12	1	0	0	78	6802
7068	THRB (thyroid hormone receptor beta)	1.00000000000327	3.2685590345416e-12	1	0	0	78	6802
296554	Tubb4b (tubulin, beta 4B class IVb)	1.00000000000327	3.2685590345416e-12	1	0	0	78	6802
57624	NYAP2 (neuronal tyrosine-phosphorylated phosphoinositide-3-kinase adaptor 2)	1.00000000000327	3.2685590345416e-12	1	0	0	78	6802
230598	Nrd1 (nardilysin, N-arginine dibasic convertase, NRD convertase 1)	1.00000000000327	3.2685590345416e-12	1	0	0	78	6802
71750	R3hdm2 (R3H domain containing 2)	1.00000000000327	3.2685590345416e-12	1	0	0	78	6802
54167	Icos (inducible T cell co-stimulator)	1.00000000000327	3.2685590345416e-12	1	0	0	78	6802
227632	Kcnt1 (potassium channel, subfamily T, member 1)	1.00000000000327	3.2685590345416e-12	1	0	0	78	6802
243867	Fbxo46 (F-box protein 46)	1.00000000000327	3.2685590345416e-12	1	0	0	78	6802
70451	Dhrs13 (dehydrogenase/reductase (SDR family) member 13)	1.00000000000327	3.2685590345416e-12	1	0	0	78	6802
14400	Gabrb1 (gamma-aminobutyric acid (GABA) A receptor, subunit beta 1)	1.00000000000327	3.2685590345416e-12	1	0	0	78	6802
7388	UQCRH (ubiquinol-cytochrome c reductase hinge protein)	1.00000000000327	3.2685590345416e-12	1	0	0	78	6802
107272	Psat1 (phosphoserine aminotransferase 1)	1.00000000000327	3.2685590345416e-12	1	0	0	78	6802
20321	Frrs1 (ferric-chelate reductase 1)	1.00000000000327	3.2685590345416e-12	1	0	0	78	6802
74996	Usp47 (ubiquitin specific peptidase 47)	1.00000000000327	3.2685590345416e-12	1	0	0	78	6802
4514	COX3 (cytochrome c oxidase III)	1.00000000000327	3.2685590345416e-12	1	0	0	78	6802
29619	Btg2 (BTG anti-proliferation factor 2)	1.00000000000327	3.2685590345416e-12	1	0	0	78	6802
74132	Rnf6 (ring finger protein (C3H2C3 type) 6)	1.00000000000327	3.2685590345416e-12	1	0	0	78	6802
3727	JUND (JunD proto-oncogene, AP-1 transcription factor subunit)	1.00000000000327	3.2685590345416e-12	1	0	0	78	6802
23336	SYNM (synemin)	1.00000000000327	3.2685590345416e-12	1	0	0	78	6802
243967	Ntn5 (netrin 5)	1.00000000000327	3.2685590345416e-12	1	0	0	78	6802
68197	Ndufc2 (NADH:ubiquinone oxidoreductase subunit C2)	1.00000000000327	3.2685590345416e-12	1	0	0	78	6802
225358	Fam13b (family with sequence similarity 13, member B)	1.00000000000327	3.2685590345416e-12	1	0	0	78	6802
626347	Igkv3-4 (immunoglobulin kappa variable 3-4)	1.00000000000327	3.2685590345416e-12	1	0	0	78	6802
22689	Zfp27 (zinc finger protein 27)	1.00000000000327	3.2685590345416e-12	1	0	0	78	6802
100041204	Gm3200 (glyceraldehyde-3-phosphate dehydrogenase pseudogene)	1.00000000000327	3.2685590345416e-12	1	0	0	78	6802
60684	TRAPPC11 (trafficking protein particle complex 11)	1.00000000000327	3.2685590345416e-12	1	0	0	78	6802
20598	Smpd2 (sphingomyelin phosphodiesterase 2, neutral)	1.00000000000327	3.2685590345416e-12	1	0	0	78	6802
291671	Hspa9 (heat shock protein family A (Hsp70) member 9)	1.00000000000327	3.2685590345416e-12	1	0	0	78	6802
11858	Rnd2 (Rho family GTPase 2)	1.00000000000327	3.2685590345416e-12	1	0	0	78	6802
19762	Rit2 (Ras-like without CAAX 2)	1.00000000000327	3.2685590345416e-12	1	0	0	78	6802
25804	LSM4 (LSM4 homolog, U6 small nuclear RNA and mRNA degradation associated)	1.00000000000327	3.2685590345416e-12	1	0	0	78	6802
268752	Wdfy2 (WD repeat and FYVE domain containing 2)	1.00000000000327	3.2685590345416e-12	1	0	0	78	6802
30055	Timm13 (translocase of inner mitochondrial membrane 13)	1.00000000000327	3.2685590345416e-12	1	0	0	78	6802
26088	GGA1 (golgi associated, gamma adaptin ear containing, ARF binding protein 1)	1.00000000000327	3.2685590345416e-12	1	0	0	78	6802
100043349	Gm13882 (glyceraldehyde-3-phosphate dehydrogenase pseudogene)	1.00000000000327	3.2685590345416e-12	1	0	0	78	6802
93974	ATP5IF1 (ATP synthase inhibitory factor subunit 1)	1.00000000000327	3.2685590345416e-12	1	0	0	78	6802
13841	Epha7 (Eph receptor A7)	1.00000000000327	3.2685590345416e-12	1	0	0	78	6802
54828	BCAS3 (BCAS3 microtubule associated cell migration factor)	1.00000000000327	3.2685590345416e-12	1	0	0	78	6802
57216	VANGL2 (VANGL planar cell polarity protein 2)	1.00000000000327	3.2685590345416e-12	1	0	0	78	6802
68349	Ndufs3 (NADH:ubiquinone oxidoreductase core subunit S3)	1.00000000000327	3.2685590345416e-12	1	0	0	78	6802
66694	Uqcrfs1 (ubiquinol-cytochrome c reductase, Rieske iron-sulfur polypeptide 1)	1.00000000000327	3.2685590345416e-12	1	0	0	78	6802
40830	bcd (bicoid)	1.00000000000327	3.2685590345416e-12	1	0	0	78	6802
6748	SSR4 (signal sequence receptor subunit 4)	1.00000000000327	3.2685590345416e-12	1	0	0	78	6802
8863	PER3 (period circadian regulator 3)	1.00000000000327	3.2685590345416e-12	1	0	0	78	6802
76507	Aoc1 (amine oxidase, copper-containing 1)	1.00000000000327	3.2685590345416e-12	1	0	0	78	6802
12837	Col8a1 (collagen, type VIII, alpha 1)	1.00000000000327	3.2685590345416e-12	1	0	0	78	6802
79176	FBXL15 (F-box and leucine rich repeat protein 15)	1.00000000000327	3.2685590345416e-12	1	0	0	78	6802
163786	SASS6 (SAS-6 centriolar assembly protein)	1.00000000000327	3.2685590345416e-12	1	0	0	78	6802
100039959	Gm10566 (glyceraldehyde-3-phosphate dehydrogenase pseudogene)	1.00000000000327	3.2685590345416e-12	1	0	0	78	6802
28991	COMMD5 (COMM domain containing 5)	1.00000000000327	3.2685590345416e-12	1	0	0	78	6802
7257	TSNAX (translin associated factor X)	1.00000000000327	3.2685590345416e-12	1	0	0	78	6802
9445	ITM2B (integral membrane protein 2B)	1.00000000000327	3.2685590345416e-12	1	0	0	78	6802
29491	Itsn1 (intersectin 1)	1.00000000000327	3.2685590345416e-12	1	0	0	78	6802
243548	Prickle2 (prickle planar cell polarity protein 2)	1.00000000000327	3.2685590345416e-12	1	0	0	78	6802
10054	UBA2 (ubiquitin like modifier activating enzyme 2)	1.00000000000327	3.2685590345416e-12	1	0	0	78	6802
29093	MRPL22 (mitochondrial ribosomal protein L22)	1.00000000000327	3.2685590345416e-12	1	0	0	78	6802
12482	Ms4a1 (membrane-spanning 4-domains, subfamily A, member 1)	1.00000000000327	3.2685590345416e-12	1	0	0	78	6802
613037	NPIPB13 (nuclear pore complex interacting protein family, member B13)	1.00000000000327	3.2685590345416e-12	1	0	0	78	6802
11535	Adm (adrenomedullin)	1.00000000000327	3.2685590345416e-12	1	0	0	78	6802
66684	Tceal8 (transcription elongation factor A (SII)-like 8)	1.00000000000327	3.2685590345416e-12	1	0	0	78	6802
21923	Tnc (tenascin C)	1.00000000000327	3.2685590345416e-12	1	0	0	78	6802
64786	TBC1D15 (TBC1 domain family member 15)	1.00000000000327	3.2685590345416e-12	1	0	0	78	6802
6236	RRAD (RRAD, Ras related glycolysis inhibitor and calcium channel regulator)	1.00000000000327	3.2685590345416e-12	1	0	0	78	6802
81877	Tnxb (tenascin XB)	1.00000000000327	3.2685590345416e-12	1	0	0	78	6802
29915	HCFC2 (host cell factor C2)	1.00000000000327	3.2685590345416e-12	1	0	0	78	6802
14161	Fga (fibrinogen alpha chain)	1.00000000000327	3.2685590345416e-12	1	0	0	78	6802
108954	Ppp1r15b (protein phosphatase 1, regulatory subunit 15B)	1.00000000000327	3.2685590345416e-12	1	0	0	78	6802
224650	Anks1 (ankyrin repeat and SAM domain containing 1)	1.00000000000327	3.2685590345416e-12	1	0	0	78	6802
433184	Gm5507 (glyceraldehyde-3-phosphate dehydrogenase pseudogene)	1.00000000000327	3.2685590345416e-12	1	0	0	78	6802
74735	Trim14 (tripartite motif-containing 14)	1.00000000000327	3.2685590345416e-12	1	0	0	78	6802
55526	DHTKD1 (dehydrogenase E1 and transketolase domain containing 1)	1.00000000000327	3.2685590345416e-12	1	0	0	78	6802
9734	HDAC9 (histone deacetylase 9)	1.00000000000327	3.2685590345416e-12	1	0	0	78	6802
60527	Fads3 (fatty acid desaturase 3)	1.00000000000327	3.2685590345416e-12	1	0	0	78	6802
207565	Camkk2 (calcium/calmodulin-dependent protein kinase kinase 2, beta)	1.00000000000327	3.2685590345416e-12	1	0	0	78	6802
68975	Med27 (mediator complex subunit 27)	1.00000000000327	3.2685590345416e-12	1	0	0	78	6802
16404	Itga7 (integrin alpha 7)	1.00000000000327	3.2685590345416e-12	1	0	0	78	6802
30836	DNTTIP2 (deoxynucleotidyltransferase terminal interacting protein 2)	1.00000000000327	3.2685590345416e-12	1	0	0	78	6802
11973	Atp6v1e1 (ATPase, H+ transporting, lysosomal V1 subunit E1)	1.00000000000327	3.2685590345416e-12	1	0	0	78	6802
22872	SEC31A (SEC31 homolog A, COPII coat complex component)	1.00000000000327	3.2685590345416e-12	1	0	0	78	6802
282513	PAFAH1B1 (platelet activating factor acetylhydrolase 1b regulatory subunit 1)	1.00000000000327	3.2685590345416e-12	1	0	0	78	6802
231798	Lrch4 (leucine-rich repeats and calponin homology (CH) domain containing 4)	1.00000000000327	3.2685590345416e-12	1	0	0	78	6802
217012	Unc45b (unc-45 myosin chaperone B)	1.00000000000327	3.2685590345416e-12	1	0	0	78	6802
17133	Maff (v-maf musculoaponeurotic fibrosarcoma oncogene family, protein F (avian))	1.00000000000327	3.2685590345416e-12	1	0	0	78	6802
8287	USP9Y (ubiquitin specific peptidase 9 Y-linked)	1.00000000000327	3.2685590345416e-12	1	0	0	78	6802
433	ASGR2 (asialoglycoprotein receptor 2)	1.00000000000327	3.2685590345416e-12	1	0	0	78	6802
544971	Bdp1 (B double prime 1, subunit of RNA polymerase III transcription initiation factor IIIB)	1.00000000000327	3.2685590345416e-12	1	0	0	78	6802
13507	Dsc3 (desmocollin 3)	1.00000000000327	3.2685590345416e-12	1	0	0	78	6802
260315	Nav3 (neuron navigator 3)	1.00000000000327	3.2685590345416e-12	1	0	0	78	6802
104069	Sncb (synuclein, beta)	1.00000000000327	3.2685590345416e-12	1	0	0	78	6802
199953	TMEM201 (transmembrane protein 201)	1.00000000000327	3.2685590345416e-12	1	0	0	78	6802
6305	SBF1 (SET binding factor 1)	1.00000000000327	3.2685590345416e-12	1	0	0	78	6802
4602	MYB (MYB proto-oncogene, transcription factor)	1.00000000000327	3.2685590345416e-12	1	0	0	78	6802
245583	Tgif2lx1 (TGFB-induced factor homeobox 2-like, X-linked 1)	1.00000000000327	3.2685590345416e-12	1	0	0	78	6802
79677	SMC6 (structural maintenance of chromosomes 6)	1.00000000000327	3.2685590345416e-12	1	0	0	78	6802
24135	Zfp68 (zinc finger protein 68)	1.00000000000327	3.2685590345416e-12	1	0	0	78	6802
10085	EDIL3 (EGF like repeats and discoidin domains 3)	1.00000000000327	3.2685590345416e-12	1	0	0	78	6802
269224	Pask (PAS domain containing serine/threonine kinase)	1.00000000000327	3.2685590345416e-12	1	0	0	78	6802
10282	BET1 (Bet1 golgi vesicular membrane trafficking protein)	1.00000000000327	3.2685590345416e-12	1	0	0	78	6802
57645	POGK (pogo transposable element derived with KRAB domain)	1.00000000000327	3.2685590345416e-12	1	0	0	78	6802
243958	Siglecg (sialic acid binding Ig-like lectin G)	1.00000000000327	3.2685590345416e-12	1	0	0	78	6802
70069	H1fnt (H1 histone family, member N, testis-specific)	1.00000000000327	3.2685590345416e-12	1	0	0	78	6802
56360	Acot9 (acyl-CoA thioesterase 9)	1.00000000000327	3.2685590345416e-12	1	0	0	78	6802
7342	UBP1 (upstream binding protein 1)	1.00000000000327	3.2685590345416e-12	1	0	0	78	6802
12866	Cox7a2 (cytochrome c oxidase subunit 7A2)	1.00000000000327	3.2685590345416e-12	1	0	0	78	6802
5587	PRKD1 (protein kinase D1)	1.00000000000327	3.2685590345416e-12	1	0	0	78	6802
6672	SP100 (SP100 nuclear antigen)	1.00000000000327	3.2685590345416e-12	1	0	0	78	6802
22171	Tyms (thymidylate synthase)	1.00000000000327	3.2685590345416e-12	1	0	0	78	6802
285590	SH3PXD2B (SH3 and PX domains 2B)	1.00000000000327	3.2685590345416e-12	1	0	0	78	6802
226144	Erlin1 (ER lipid raft associated 1)	1.00000000000327	3.2685590345416e-12	1	0	0	78	6802
55272	IMP3 (IMP U3 small nucleolar ribonucleoprotein 3)	1.00000000000327	3.2685590345416e-12	1	0	0	78	6802
83885	Slc25a2 (solute carrier family 25 (mitochondrial carrier, ornithine transporter) member 2)	1.00000000000327	3.2685590345416e-12	1	0	0	78	6802
72486	Rnf219 (ring finger protein 219)	1.00000000000327	3.2685590345416e-12	1	0	0	78	6802
19294	Nectin2 (nectin cell adhesion molecule 2)	1.00000000000327	3.2685590345416e-12	1	0	0	78	6802
427	ASAH1 (N-acylsphingosine amidohydrolase 1)	1.00000000000327	3.2685590345416e-12	1	0	0	78	6802
126321	MFSD12 (major facilitator superfamily domain containing 12)	1.00000000000327	3.2685590345416e-12	1	0	0	78	6802
56292	Naa10 (N(alpha)-acetyltransferase 10, NatA catalytic subunit)	1.00000000000327	3.2685590345416e-12	1	0	0	78	6802
22995	CEP152 (centrosomal protein 152)	1.00000000000327	3.2685590345416e-12	1	0	0	78	6802
55149	MTPAP (mitochondrial poly(A) polymerase)	1.00000000000327	3.2685590345416e-12	1	0	0	78	6802
295214	S100a1 (S100 calcium binding protein A1)	1.00000000000327	3.2685590345416e-12	1	0	0	78	6802
283643	TEDC1 (tubulin epsilon and delta complex 1)	1.00000000000327	3.2685590345416e-12	1	0	0	78	6802
232440	H2afj (H2A histone family, member J)	1.00000000000327	3.2685590345416e-12	1	0	0	78	6802
11520	Plin2 (perilipin 2)	1.00000000000327	3.2685590345416e-12	1	0	0	78	6802
18130	Ints6 (integrator complex subunit 6)	1.00000000000327	3.2685590345416e-12	1	0	0	78	6802
64680	Crhr2 (corticotropin releasing hormone receptor 2)	1.00000000000327	3.2685590345416e-12	1	0	0	78	6802
5426	POLE (DNA polymerase epsilon, catalytic subunit)	1.00000000000327	3.2685590345416e-12	1	0	0	78	6802
24672	Ppp2ca (protein phosphatase 2 catalytic subunit alpha)	1.00000000000327	3.2685590345416e-12	1	0	0	78	6802
653489	RGPD3 (RANBP2 like and GRIP domain containing 3)	1.00000000000327	3.2685590345416e-12	1	0	0	78	6802
85363	TRIM5 (tripartite motif containing 5)	1.00000000000327	3.2685590345416e-12	1	0	0	78	6802
23592	LEMD3 (LEM domain containing 3)	1.00000000000327	3.2685590345416e-12	1	0	0	78	6802
8359	HIST1H4A (histone cluster 1 H4 family member a)	1.00000000000327	3.2685590345416e-12	1	0	0	78	6802
10957	PNRC1 (proline rich nuclear receptor coactivator 1)	1.00000000000327	3.2685590345416e-12	1	0	0	78	6802
67657	Rabl3 (RAB, member RAS oncogene family-like 3)	1.00000000000327	3.2685590345416e-12	1	0	0	78	6802
3418	IDH2 (isocitrate dehydrogenase (NADP(+)) 2, mitochondrial)	1.00000000000327	3.2685590345416e-12	1	0	0	78	6802
170790	Mlc1 (megalencephalic leukoencephalopathy with subcortical cysts 1 homolog (human))	1.00000000000327	3.2685590345416e-12	1	0	0	78	6802
19139	Prps1 (phosphoribosyl pyrophosphate synthetase 1)	1.00000000000327	3.2685590345416e-12	1	0	0	78	6802
21950	Tnfsf9 (tumor necrosis factor (ligand) superfamily, member 9)	1.00000000000327	3.2685590345416e-12	1	0	0	78	6802
263876	Spata2 (spermatogenesis associated 2)	1.00000000000327	3.2685590345416e-12	1	0	0	78	6802
1874	E2F4 (E2F transcription factor 4)	1.00000000000327	3.2685590345416e-12	1	0	0	78	6802
4205	MEF2A (myocyte enhancer factor 2A)	1.00000000000327	3.2685590345416e-12	1	0	0	78	6802
22880	MORC2 (MORC family CW-type zinc finger 2)	1.00000000000327	3.2685590345416e-12	1	0	0	78	6802
57562	CEP126 (centrosomal protein 126)	1.00000000000327	3.2685590345416e-12	1	0	0	78	6802
18807	Pld3 (phospholipase D family, member 3)	1.00000000000327	3.2685590345416e-12	1	0	0	78	6802
5464	PPA1 (pyrophosphatase (inorganic) 1)	1.00000000000327	3.2685590345416e-12	1	0	0	78	6802
9388	LIPG (lipase G, endothelial type)	1.00000000000327	3.2685590345416e-12	1	0	0	78	6802
68743	Anln (anillin, actin binding protein)	1.00000000000327	3.2685590345416e-12	1	0	0	78	6802
73442	Hspa12a (heat shock protein 12A)	1.00000000000327	3.2685590345416e-12	1	0	0	78	6802
12273	C5ar1 (complement component 5a receptor 1)	1.00000000000327	3.2685590345416e-12	1	0	0	78	6802
229524	Msto1 (misato 1, mitochondrial distribution and morphology regulator)	1.00000000000327	3.2685590345416e-12	1	0	0	78	6802
4899	NRF1 (nuclear respiratory factor 1)	1.00000000000327	3.2685590345416e-12	1	0	0	78	6802
13856	Epo (erythropoietin)	1.00000000000327	3.2685590345416e-12	1	0	0	78	6802
333929	SNAI3 (snail family transcriptional repressor 3)	1.00000000000327	3.2685590345416e-12	1	0	0	78	6802
5495	PPM1B (protein phosphatase, Mg2+/Mn2+ dependent 1B)	1.00000000000327	3.2685590345416e-12	1	0	0	78	6802
227638	Qsox2 (quiescin Q6 sulfhydryl oxidase 2)	1.00000000000327	3.2685590345416e-12	1	0	0	78	6802
17062	Ly6 (lymphocyte antigen 6 complex)	1.00000000000327	3.2685590345416e-12	1	0	0	78	6802
283989	TSEN54 (tRNA splicing endonuclease subunit 54)	1.00000000000327	3.2685590345416e-12	1	0	0	78	6802
18811	Prl2c2 (prolactin family 2, subfamily c, member 2)	1.00000000000327	3.2685590345416e-12	1	0	0	78	6802
30928	Zbtb18 (zinc finger and BTB domain containing 18)	1.00000000000327	3.2685590345416e-12	1	0	0	78	6802
67141	Fbxo5 (F-box protein 5)	1.00000000000327	3.2685590345416e-12	1	0	0	78	6802
10946	SF3A3 (splicing factor 3a subunit 3)	1.00000000000327	3.2685590345416e-12	1	0	0	78	6802
17149	Magoh (mago homolog, exon junction complex core component)	1.00000000000327	3.2685590345416e-12	1	0	0	78	6802
71764	C2cd2l (C2 calcium-dependent domain containing 2-like)	1.00000000000327	3.2685590345416e-12	1	0	0	78	6802
8896	BUD31 (BUD31 homolog)	1.00000000000327	3.2685590345416e-12	1	0	0	78	6802
3126069	E1A (E1A)	1.00000000000327	3.2685590345416e-12	1	0	0	78	6802
56077	Dgke (diacylglycerol kinase, epsilon)	1.00000000000327	3.2685590345416e-12	1	0	0	78	6802
55362	TMEM63B (transmembrane protein 63B)	1.00000000000327	3.2685590345416e-12	1	0	0	78	6802
5284	PIGR (polymeric immunoglobulin receptor)	1.00000000000327	3.2685590345416e-12	1	0	0	78	6802
55823	VPS11 (VPS11 core subunit of CORVET and HOPS complexes)	1.00000000000327	3.2685590345416e-12	1	0	0	78	6802
85461	TANC1 (tetratricopeptide repeat, ankyrin repeat and coiled-coil containing 1)	1.00000000000327	3.2685590345416e-12	1	0	0	78	6802
14421	B4galnt1 (beta-1,4-N-acetyl-galactosaminyl transferase 1)	1.00000000000327	3.2685590345416e-12	1	0	0	78	6802
2355	FOSL2 (FOS like 2, AP-1 transcription factor subunit)	1.00000000000327	3.2685590345416e-12	1	0	0	78	6802
23683	PRKD3 (protein kinase D3)	1.00000000000327	3.2685590345416e-12	1	0	0	78	6802
14919	Gucy2e (guanylate cyclase 2e)	1.00000000000327	3.2685590345416e-12	1	0	0	78	6802
94121	SYTL4 (synaptotagmin like 4)	1.00000000000327	3.2685590345416e-12	1	0	0	78	6802
235283	Gramd1b (GRAM domain containing 1B)	1.00000000000327	3.2685590345416e-12	1	0	0	78	6802
9692	PRORP (protein only RNase P catalytic subunit)	1.00000000000327	3.2685590345416e-12	1	0	0	78	6802
105148	Iars (isoleucine-tRNA synthetase)	1.00000000000327	3.2685590345416e-12	1	0	0	78	6802
252983	STXBP4 (syntaxin binding protein 4)	1.00000000000327	3.2685590345416e-12	1	0	0	78	6802
80347	COASY (Coenzyme A synthase)	1.00000000000327	3.2685590345416e-12	1	0	0	78	6802
81489	Dnajb1 (DnaJ heat shock protein family (Hsp40) member B1)	1.00000000000327	3.2685590345416e-12	1	0	0	78	6802
51053	GMNN (geminin DNA replication inhibitor)	1.00000000000327	3.2685590345416e-12	1	0	0	78	6802
29105	CFAP20 (cilia and flagella associated protein 20)	1.00000000000327	3.2685590345416e-12	1	0	0	78	6802
226139	Cox15 (cytochrome c oxidase assembly protein 15)	1.00000000000327	3.2685590345416e-12	1	0	0	78	6802
66834	Acot13 (acyl-CoA thioesterase 13)	1.00000000000327	3.2685590345416e-12	1	0	0	78	6802
9780	PIEZO1 (piezo type mechanosensitive ion channel component 1)	1.00000000000327	3.2685590345416e-12	1	0	0	78	6802
11553	Adra2c (adrenergic receptor, alpha 2c)	1.00000000000327	3.2685590345416e-12	1	0	0	78	6802
5437	POLR2H (RNA polymerase II subunit H)	1.00000000000327	3.2685590345416e-12	1	0	0	78	6802
83620	Cit (citron rho-interacting serine/threonine kinase)	1.00000000000327	3.2685590345416e-12	1	0	0	78	6802
287543	Tnfaip1 (TNF alpha induced protein 1)	1.00000000000327	3.2685590345416e-12	1	0	0	78	6802
18685	Phtf1 (putative homeodomain transcription factor 1)	1.00000000000327	3.2685590345416e-12	1	0	0	78	6802
285643	KIF4B (kinesin family member 4B)	1.00000000000327	3.2685590345416e-12	1	0	0	78	6802
192187	Stab1 (stabilin 1)	1.00000000000327	3.2685590345416e-12	1	0	0	78	6802
2703458	UL29 (single-stranded DNA-binding protein)	1.00000000000327	3.2685590345416e-12	1	0	0	78	6802
10113	PREB (prolactin regulatory element binding)	1.00000000000327	3.2685590345416e-12	1	0	0	78	6802
12545	Cdc7 (cell division cycle 7 (S. cerevisiae))	1.00000000000327	3.2685590345416e-12	1	0	0	78	6802
74691	Tdrd9 (tudor domain containing 9)	1.00000000000327	3.2685590345416e-12	1	0	0	78	6802
23392	ECPAS (Ecm29 proteasome adaptor and scaffold)	1.00000000000327	3.2685590345416e-12	1	0	0	78	6802
10270	AKAP8 (A-kinase anchoring protein 8)	1.00000000000327	3.2685590345416e-12	1	0	0	78	6802
4594	MMUT (methylmalonyl-CoA mutase)	1.00000000000327	3.2685590345416e-12	1	0	0	78	6802
80178	TEDC2 (tubulin epsilon and delta complex 2)	1.00000000000327	3.2685590345416e-12	1	0	0	78	6802
72615	Anks3 (ankyrin repeat and sterile alpha motif domain containing 3)	1.00000000000327	3.2685590345416e-12	1	0	0	78	6802
23038	WDTC1 (WD and tetratricopeptide repeats 1)	1.00000000000327	3.2685590345416e-12	1	0	0	78	6802
5077	PAX3 (paired box 3)	1.00000000000327	3.2685590345416e-12	1	0	0	78	6802
5579	PRKCB (protein kinase C beta)	1.00000000000327	3.2685590345416e-12	1	0	0	78	6802
80283	Abtb1 (ankyrin repeat and BTB (POZ) domain containing 1)	1.00000000000327	3.2685590345416e-12	1	0	0	78	6802
103655	Sec14l4 (SEC14-like lipid binding 4)	1.00000000000327	3.2685590345416e-12	1	0	0	78	6802
11017	SNRNP27 (small nuclear ribonucleoprotein U4/U6.U5 subunit 27)	1.00000000000327	3.2685590345416e-12	1	0	0	78	6802
311567	Itch (itchy E3 ubiquitin protein ligase)	1.00000000000327	3.2685590345416e-12	1	0	0	78	6802
207304	Hectd1 (HECT domain E3 ubiquitin protein ligase 1)	1.00000000000327	3.2685590345416e-12	1	0	0	78	6802
15216	Hfe (homeostatic iron regulator)	1.00000000000327	3.2685590345416e-12	1	0	0	78	6802
52024	Ankrd22 (ankyrin repeat domain 22)	1.00000000000327	3.2685590345416e-12	1	0	0	78	6802
76448	Ppp1r18 (protein phosphatase 1, regulatory subunit 18)	1.00000000000327	3.2685590345416e-12	1	0	0	78	6802
55591	VEZT (vezatin, adherens junctions transmembrane protein)	1.00000000000327	3.2685590345416e-12	1	0	0	78	6802
80912	Pum1 (pumilio RNA-binding family member 1)	1.00000000000327	3.2685590345416e-12	1	0	0	78	6802
5251	PHEX (phosphate regulating endopeptidase homolog X-linked)	1.00000000000327	3.2685590345416e-12	1	0	0	78	6802
192167	Nlgn1 (neuroligin 1)	1.00000000000327	3.2685590345416e-12	1	0	0	78	6802
51569	UFM1 (ubiquitin fold modifier 1)	1.00000000000327	3.2685590345416e-12	1	0	0	78	6802
434025	Igkv9-120 (immunoglobulin kappa chain variable 9-120)	1.00000000000327	3.2685590345416e-12	1	0	0	78	6802
16329	Inpp1 (inositol polyphosphate-1-phosphatase)	1.00000000000327	3.2685590345416e-12	1	0	0	78	6802
15493	Hsd3b2 (hydroxy-delta-5-steroid dehydrogenase, 3 beta- and steroid delta-isomerase 2)	1.00000000000327	3.2685590345416e-12	1	0	0	78	6802
12815	Col11a2 (collagen, type XI, alpha 2)	1.00000000000327	3.2685590345416e-12	1	0	0	78	6802
8545	CGGBP1 (CGG triplet repeat binding protein 1)	1.00000000000327	3.2685590345416e-12	1	0	0	78	6802
214345	Lrrc1 (leucine rich repeat containing 1)	1.00000000000327	3.2685590345416e-12	1	0	0	78	6802
84337	ELOF1 (elongation factor 1 homolog)	1.00000000000327	3.2685590345416e-12	1	0	0	78	6802
53317	Plrg1 (pleiotropic regulator 1)	1.00000000000327	3.2685590345416e-12	1	0	0	78	6802
27078	B9d1 (B9 protein domain 1)	1.00000000000327	3.2685590345416e-12	1	0	0	78	6802
126961	HIST2H3C (histone cluster 2 H3 family member c)	1.00000000000327	3.2685590345416e-12	1	0	0	78	6802
22074	Try4 (trypsin 4)	1.00000000000327	3.2685590345416e-12	1	0	0	78	6802
116731	Pcdha1 (protocadherin alpha 1)	1.00000000000327	3.2685590345416e-12	1	0	0	78	6802
7188	TRAF5 (TNF receptor associated factor 5)	1.00000000000327	3.2685590345416e-12	1	0	0	78	6802
78943	Ern1 (endoplasmic reticulum (ER) to nucleus signalling 1)	1.00000000000327	3.2685590345416e-12	1	0	0	78	6802
23964	Tenm2 (teneurin transmembrane protein 2)	1.00000000000327	3.2685590345416e-12	1	0	0	78	6802
83871	RAB34 (RAB34, member RAS oncogene family)	1.00000000000327	3.2685590345416e-12	1	0	0	78	6802
17528	Mpz (myelin protein zero)	1.00000000000327	3.2685590345416e-12	1	0	0	78	6802
66163	Mrpl4 (mitochondrial ribosomal protein L4)	1.00000000000327	3.2685590345416e-12	1	0	0	78	6802
9781	RNF144A (ring finger protein 144A)	1.00000000000327	3.2685590345416e-12	1	0	0	78	6802
224742	Abcf1 (ATP-binding cassette, sub-family F (GCN20), member 1)	1.00000000000327	3.2685590345416e-12	1	0	0	78	6802
14961	H2-Ab1 (histocompatibility 2, class II antigen A, beta 1)	1.00000000000327	3.2685590345416e-12	1	0	0	78	6802
56442	Serinc1 (serine incorporator 1)	1.00000000000327	3.2685590345416e-12	1	0	0	78	6802
100504404	H2-Ea-ps (histocompatibility 2, class II antigen E alpha, pseudogene)	1.00000000000327	3.2685590345416e-12	1	0	0	78	6802
27089	UQCRQ (ubiquinol-cytochrome c reductase complex III subunit VII)	1.00000000000327	3.2685590345416e-12	1	0	0	78	6802
329908	Usp24 (ubiquitin specific peptidase 24)	1.00000000000327	3.2685590345416e-12	1	0	0	78	6802
98402	Sh3bp4 (SH3-domain binding protein 4)	1.00000000000327	3.2685590345416e-12	1	0	0	78	6802
20649	Sntb1 (syntrophin, basic 1)	1.00000000000327	3.2685590345416e-12	1	0	0	78	6802
3486	IGFBP3 (insulin like growth factor binding protein 3)	1.00000000000327	3.2685590345416e-12	1	0	0	78	6802
360643	Cdc27 (cell division cycle 27)	1.00000000000327	3.2685590345416e-12	1	0	0	78	6802
22351	Vill (villin-like)	1.00000000000327	3.2685590345416e-12	1	0	0	78	6802
224656	Zfp523 (zinc finger protein 523)	1.00000000000327	3.2685590345416e-12	1	0	0	78	6802
77305	Wdr82 (WD repeat domain containing 82)	1.00000000000327	3.2685590345416e-12	1	0	0	78	6802
66588	Cmpk1 (cytidine monophosphate (UMP-CMP) kinase 1)	1.00000000000327	3.2685590345416e-12	1	0	0	78	6802
106143	Cggbp1 (CGG triplet repeat binding protein 1)	1.00000000000327	3.2685590345416e-12	1	0	0	78	6802
68632	Myct1 (myc target 1)	1.00000000000327	3.2685590345416e-12	1	0	0	78	6802
268288	Samd3 (sterile alpha motif domain containing 3)	1.00000000000327	3.2685590345416e-12	1	0	0	78	6802
68549	Sgo2a (shugoshin 2A)	1.00000000000327	3.2685590345416e-12	1	0	0	78	6802
114566	Krt82 (keratin 82)	1.00000000000327	3.2685590345416e-12	1	0	0	78	6802
105732	Fam83h (family with sequence similarity 83, member H)	1.00000000000327	3.2685590345416e-12	1	0	0	78	6802
15208	Hes5 (hes family bHLH transcription factor 5)	1.00000000000327	3.2685590345416e-12	1	0	0	78	6802
100039086	Gm15032 (predicted gene 15032)	1.00000000000327	3.2685590345416e-12	1	0	0	78	6802
228715	Smim26 (small integral membrane protein 26)	1.00000000000327	3.2685590345416e-12	1	0	0	78	6802
22420	Wnt6 (wingless-type MMTV integration site family, member 6)	1.00000000000327	3.2685590345416e-12	1	0	0	78	6802
6117	RPA1 (replication protein A1)	1.00000000000327	3.2685590345416e-12	1	0	0	78	6802
19653	Rbm4 (RNA binding motif protein 4)	1.00000000000327	3.2685590345416e-12	1	0	0	78	6802
17933	Myt1l (myelin transcription factor 1-like)	1.00000000000327	3.2685590345416e-12	1	0	0	78	6802
20684	Sp100 (nuclear antigen Sp100)	1.00000000000327	3.2685590345416e-12	1	0	0	78	6802
72350	Zc2hc1c (zinc finger, C2HC-type containing 1C)	1.00000000000327	3.2685590345416e-12	1	0	0	78	6802
235661	Dync1li1 (dynein cytoplasmic 1 light intermediate chain 1)	1.00000000000327	3.2685590345416e-12	1	0	0	78	6802
12769	Ccr9 (chemokine (C-C motif) receptor 9)	1.00000000000327	3.2685590345416e-12	1	0	0	78	6802
7554	ZNF8 (zinc finger protein 8)	1.00000000000327	3.2685590345416e-12	1	0	0	78	6802
328778	Rab26 (RAB26, member RAS oncogene family)	1.00000000000327	3.2685590345416e-12	1	0	0	78	6802
3556	IL1RAP (interleukin 1 receptor accessory protein)	1.00000000000327	3.2685590345416e-12	1	0	0	78	6802
434375	Gm5612 (microtubule-associated protein 1 light chain 3 pseudogene)	1.00000000000327	3.2685590345416e-12	1	0	0	78	6802
94101	ORMDL1 (ORMDL sphingolipid biosynthesis regulator 1)	1.00000000000327	3.2685590345416e-12	1	0	0	78	6802
5586	PKN2 (protein kinase N2)	1.00000000000327	3.2685590345416e-12	1	0	0	78	6802
12876	Cpe (carboxypeptidase E)	1.00000000000327	3.2685590345416e-12	1	0	0	78	6802
79137	RETREG2 (reticulophagy regulator family member 2)	1.00000000000327	3.2685590345416e-12	1	0	0	78	6802
11883	Arsa (arylsulfatase A)	1.00000000000327	3.2685590345416e-12	1	0	0	78	6802
233805	Dcun1d3 (DCN1, defective in cullin neddylation 1, domain containing 3 (S. cerevisiae))	1.00000000000327	3.2685590345416e-12	1	0	0	78	6802
22666	Zbtb14 (zinc finger and BTB domain containing 14)	1.00000000000327	3.2685590345416e-12	1	0	0	78	6802
2177	FANCD2 (FA complementation group D2)	1.00000000000327	3.2685590345416e-12	1	0	0	78	6802
23360	FNBP4 (formin binding protein 4)	1.00000000000327	3.2685590345416e-12	1	0	0	78	6802
100113365	Nlgn4l (neuroligin 4-like)	1.00000000000327	3.2685590345416e-12	1	0	0	78	6802
6400	SEL1L (SEL1L adaptor subunit of ERAD E3 ubiquitin ligase)	1.00000000000327	3.2685590345416e-12	1	0	0	78	6802
27993	Imp4 (IMP4, U3 small nucleolar ribonucleoprotein)	1.00000000000327	3.2685590345416e-12	1	0	0	78	6802
74485	Lrrc71 (leucine rich repeat containing 71)	1.00000000000327	3.2685590345416e-12	1	0	0	78	6802
84302	TMEM246 (transmembrane protein 246)	1.00000000000327	3.2685590345416e-12	1	0	0	78	6802
109624	Cald1 (caldesmon 1)	1.00000000000327	3.2685590345416e-12	1	0	0	78	6802
9524	TECR (trans-2,3-enoyl-CoA reductase)	1.00000000000327	3.2685590345416e-12	1	0	0	78	6802
643314	KIAA0754 (KIAA0754)	1.00000000000327	3.2685590345416e-12	1	0	0	78	6802
67276	Eri1 (exoribonuclease 1)	1.00000000000327	3.2685590345416e-12	1	0	0	78	6802
213990	Agap3 (ArfGAP with GTPase domain, ankyrin repeat and PH domain 3)	1.00000000000327	3.2685590345416e-12	1	0	0	78	6802
134218	DNAJC21 (DnaJ heat shock protein family (Hsp40) member C21)	1.00000000000327	3.2685590345416e-12	1	0	0	78	6802
56295	Higd1a (HIG1 domain family, member 1A)	1.00000000000327	3.2685590345416e-12	1	0	0	78	6802
5635	PRPSAP1 (phosphoribosyl pyrophosphate synthetase associated protein 1)	1.00000000000327	3.2685590345416e-12	1	0	0	78	6802
20200	S100a6 (S100 calcium binding protein A6 (calcyclin))	1.00000000000327	3.2685590345416e-12	1	0	0	78	6802
75089	Uhrf1bp1l (UHRF1 (ICBP90) binding protein 1-like)	1.00000000000327	3.2685590345416e-12	1	0	0	78	6802
23174	ZCCHC14 (zinc finger CCHC-type containing 14)	1.00000000000327	3.2685590345416e-12	1	0	0	78	6802
2670	GFAP (glial fibrillary acidic protein)	1.00000000000327	3.2685590345416e-12	1	0	0	78	6802
51300	TIMMDC1 (translocase of inner mitochondrial membrane domain containing 1)	1.00000000000327	3.2685590345416e-12	1	0	0	78	6802
55072	RNF31 (ring finger protein 31)	1.00000000000327	3.2685590345416e-12	1	0	0	78	6802
100040053	Gm2574 (glyceraldehyde-3-phosphate dehydrogenase pseudogene)	1.00000000000327	3.2685590345416e-12	1	0	0	78	6802
1743	DLST (dihydrolipoamide S-succinyltransferase)	1.00000000000327	3.2685590345416e-12	1	0	0	78	6802
172981	daf-16 (Forkhead box protein O)	1.00000000000327	3.2685590345416e-12	1	0	0	78	6802
54872	PIGG (phosphatidylinositol glycan anchor biosynthesis class G)	1.00000000000327	3.2685590345416e-12	1	0	0	78	6802
2903	GRIN2A (glutamate ionotropic receptor NMDA type subunit 2A)	1.00000000000327	3.2685590345416e-12	1	0	0	78	6802
192119	Dicer1 (dicer 1, ribonuclease type III)	1.00000000000327	3.2685590345416e-12	1	0	0	78	6802
66448	Mrpl20 (mitochondrial ribosomal protein L20)	1.00000000000327	3.2685590345416e-12	1	0	0	78	6802
178	AGL (amylo-alpha-1, 6-glucosidase, 4-alpha-glucanotransferase)	1.00000000000327	3.2685590345416e-12	1	0	0	78	6802
227120	Plcl1 (phospholipase C-like 1)	1.00000000000327	3.2685590345416e-12	1	0	0	78	6802
25522	Prkcz (protein kinase C, zeta)	1.00000000000327	3.2685590345416e-12	1	0	0	78	6802
217843	Unc79 (unc-79 homolog)	1.00000000000327	3.2685590345416e-12	1	0	0	78	6802
4622	MYH4 (myosin heavy chain 4)	1.00000000000327	3.2685590345416e-12	1	0	0	78	6802
228880	Zmynd8 (zinc finger, MYND-type containing 8)	1.00000000000327	3.2685590345416e-12	1	0	0	78	6802
64563	Nphs1 (NPHS1 adhesion molecule, nephrin)	1.00000000000327	3.2685590345416e-12	1	0	0	78	6802
24132	Zfp53 (zinc finger protein 53)	1.00000000000327	3.2685590345416e-12	1	0	0	78	6802
116590	Mapk1 (mitogen activated protein kinase 1)	1.00000000000327	3.2685590345416e-12	1	0	0	78	6802
76217	Jakmip2 (janus kinase and microtubule interacting protein 2)	1.00000000000327	3.2685590345416e-12	1	0	0	78	6802
27366	Txnl4a (thioredoxin-like 4A)	1.00000000000327	3.2685590345416e-12	1	0	0	78	6802
72630	Hspa12b (heat shock protein 12B)	1.00000000000327	3.2685590345416e-12	1	0	0	78	6802
19175	Psmb6 (proteasome (prosome, macropain) subunit, beta type 6)	1.00000000000327	3.2685590345416e-12	1	0	0	78	6802
386463	Cdsn (corneodesmosin)	1.00000000000327	3.2685590345416e-12	1	0	0	78	6802
14417	Gad2 (glutamic acid decarboxylase 2)	1.00000000000327	3.2685590345416e-12	1	0	0	78	6802
16634	Klra3 (killer cell lectin-like receptor, subfamily A, member 3)	1.00000000000327	3.2685590345416e-12	1	0	0	78	6802
200765	TIGD1 (tigger transposable element derived 1)	1.00000000000327	3.2685590345416e-12	1	0	0	78	6802
75613	Med25 (mediator complex subunit 25)	1.00000000000327	3.2685590345416e-12	1	0	0	78	6802
18256	Oc90 (otoconin 90)	1.00000000000327	3.2685590345416e-12	1	0	0	78	6802
91582	RPS19BP1 (ribosomal protein S19 binding protein 1)	1.00000000000327	3.2685590345416e-12	1	0	0	78	6802
59126	Nek6 (NIMA (never in mitosis gene a)-related expressed kinase 6)	1.00000000000327	3.2685590345416e-12	1	0	0	78	6802
920	CD4 (CD4 molecule)	1.00000000000327	3.2685590345416e-12	1	0	0	78	6802
76332	Cog2 (component of oligomeric golgi complex 2)	1.00000000000327	3.2685590345416e-12	1	0	0	78	6802
50640	PNPLA8 (patatin like phospholipase domain containing 8)	1.00000000000327	3.2685590345416e-12	1	0	0	78	6802
72736	Tmx1 (thioredoxin-related transmembrane protein 1)	1.00000000000327	3.2685590345416e-12	1	0	0	78	6802
79725	THAP9 (THAP domain containing 9)	1.00000000000327	3.2685590345416e-12	1	0	0	78	6802
83696	TRAPPC9 (trafficking protein particle complex 9)	1.00000000000327	3.2685590345416e-12	1	0	0	78	6802
143	PARP4 (poly(ADP-ribose) polymerase family member 4)	1.00000000000327	3.2685590345416e-12	1	0	0	78	6802
76088	Dock8 (dedicator of cytokinesis 8)	1.00000000000327	3.2685590345416e-12	1	0	0	78	6802
228790	Asxl1 (additional sex combs like 1)	1.00000000000327	3.2685590345416e-12	1	0	0	78	6802
74004	Jakmip3 (janus kinase and microtubule interacting protein 3)	1.00000000000327	3.2685590345416e-12	1	0	0	78	6802
234852	Chmp1a (charged multivesicular body protein 1A)	1.00000000000327	3.2685590345416e-12	1	0	0	78	6802
83962	Btbd1 (BTB (POZ) domain containing 1)	1.00000000000327	3.2685590345416e-12	1	0	0	78	6802
14719	Got2 (glutamatic-oxaloacetic transaminase 2, mitochondrial)	1.00000000000327	3.2685590345416e-12	1	0	0	78	6802
73254	Ccdc18 (coiled-coil domain containing 18)	1.00000000000327	3.2685590345416e-12	1	0	0	78	6802
213121	Ankrd35 (ankyrin repeat domain 35)	1.00000000000327	3.2685590345416e-12	1	0	0	78	6802
6767	ST13 (ST13 Hsp70 interacting protein)	1.00000000000327	3.2685590345416e-12	1	0	0	78	6802
54995	OXSM (3-oxoacyl-ACP synthase, mitochondrial)	1.00000000000327	3.2685590345416e-12	1	0	0	78	6802
103554	Psme4 (proteasome (prosome, macropain) activator subunit 4)	1.00000000000327	3.2685590345416e-12	1	0	0	78	6802
2780	GNAT2 (G protein subunit alpha transducin 2)	1.00000000000327	3.2685590345416e-12	1	0	0	78	6802
67225	Rnpc3 (RNA-binding region (RNP1, RRM) containing 3)	1.00000000000327	3.2685590345416e-12	1	0	0	78	6802
23404	EXOSC2 (exosome component 2)	1.00000000000327	3.2685590345416e-12	1	0	0	78	6802
5598	MAPK7 (mitogen-activated protein kinase 7)	1.00000000000327	3.2685590345416e-12	1	0	0	78	6802
74901	Kbtbd11 (kelch repeat and BTB (POZ) domain containing 11)	1.00000000000327	3.2685590345416e-12	1	0	0	78	6802
10950	BTG3 (BTG anti-proliferation factor 3)	1.00000000000327	3.2685590345416e-12	1	0	0	78	6802
171463	Il17rd (interleukin 17 receptor D)	1.00000000000327	3.2685590345416e-12	1	0	0	78	6802
221037	JMJD1C (jumonji domain containing 1C)	1.00000000000327	3.2685590345416e-12	1	0	0	78	6802
20296	Ccl2 (chemokine (C-C motif) ligand 2)	1.00000000000327	3.2685590345416e-12	1	0	0	78	6802
14843	Gsx2 (GS homeobox 2)	1.00000000000327	3.2685590345416e-12	1	0	0	78	6802
3638	INSIG1 (insulin induced gene 1)	1.00000000000327	3.2685590345416e-12	1	0	0	78	6802
69234	Zfp688 (zinc finger protein 688)	1.00000000000327	3.2685590345416e-12	1	0	0	78	6802
90379	DCAF15 (DDB1 and CUL4 associated factor 15)	1.00000000000327	3.2685590345416e-12	1	0	0	78	6802
20335	Sec61g (SEC61, gamma subunit)	1.00000000000327	3.2685590345416e-12	1	0	0	78	6802
22771	Zic1 (zinc finger protein of the cerebellum 1)	1.00000000000327	3.2685590345416e-12	1	0	0	78	6802
140707	BRI3BP (BRI3 binding protein)	1.00000000000327	3.2685590345416e-12	1	0	0	78	6802
72401	Slc43a1 (solute carrier family 43, member 1)	1.00000000000327	3.2685590345416e-12	1	0	0	78	6802
80898	Erap1 (endoplasmic reticulum aminopeptidase 1)	1.00000000000327	3.2685590345416e-12	1	0	0	78	6802
1489805	P/V/C (C protein;V protein;phosphoprotein)	1.00000000000327	3.2685590345416e-12	1	0	0	78	6802
212632	Iffo2 (intermediate filament family orphan 2)	1.00000000000327	3.2685590345416e-12	1	0	0	78	6802
51684	SUFU (SUFU negative regulator of hedgehog signaling)	1.00000000000327	3.2685590345416e-12	1	0	0	78	6802
421	ARVCF (ARVCF delta catenin family member)	1.00000000000327	3.2685590345416e-12	1	0	0	78	6802
74342	Lrrtm1 (leucine rich repeat transmembrane neuronal 1)	1.00000000000327	3.2685590345416e-12	1	0	0	78	6802
106794	Dhx57 (DEAH (Asp-Glu-Ala-Asp/His) box polypeptide 57)	1.00000000000327	3.2685590345416e-12	1	0	0	78	6802
111345	Saa (serum amyloid A cluster)	1.00000000000327	3.2685590345416e-12	1	0	0	78	6802
236733	Usp11 (ubiquitin specific peptidase 11)	1.00000000000327	3.2685590345416e-12	1	0	0	78	6802
84312	BRMS1L (BRMS1 like transcriptional repressor)	1.00000000000327	3.2685590345416e-12	1	0	0	78	6802
80888	Hspb8 (heat shock protein 8)	1.00000000000327	3.2685590345416e-12	1	0	0	78	6802
11694	Alx3 (aristaless-like homeobox 3)	1.00000000000327	3.2685590345416e-12	1	0	0	78	6802
25193	Ccnd3 (cyclin D3)	1.00000000000327	3.2685590345416e-12	1	0	0	78	6802
213760	Prepl (prolyl endopeptidase-like)	1.00000000000327	3.2685590345416e-12	1	0	0	78	6802
100039762	Gm10293 (glyceraldehyde-3-phosphate dehydrogenase pseudogene)	1.00000000000327	3.2685590345416e-12	1	0	0	78	6802
403382	ube2e3.S (ubiquitin conjugating enzyme E2 E3 S homeolog)	1.00000000000327	3.2685590345416e-12	1	0	0	78	6802
83533	Aifm1 (apoptosis inducing factor, mitochondria associated 1)	1.00000000000327	3.2685590345416e-12	1	0	0	78	6802
216136	Ilvbl (ilvB (bacterial acetolactate synthase)-like)	1.00000000000327	3.2685590345416e-12	1	0	0	78	6802
23764	MAFF (MAF bZIP transcription factor F)	1.00000000000327	3.2685590345416e-12	1	0	0	78	6802
106633	Ift140 (intraflagellar transport 140)	1.00000000000327	3.2685590345416e-12	1	0	0	78	6802
229285	Spg20 (spastic paraplegia 20, spartin (Troyer syndrome) homolog (human))	1.00000000000327	3.2685590345416e-12	1	0	0	78	6802
51388	NIP7 (nucleolar pre-rRNA processing protein NIP7)	1.00000000000327	3.2685590345416e-12	1	0	0	78	6802
3039	HBA1 (hemoglobin subunit alpha 1)	1.00000000000327	3.2685590345416e-12	1	0	0	78	6802
54160	Copg2 (coatomer protein complex, subunit gamma 2)	1.00000000000327	3.2685590345416e-12	1	0	0	78	6802
51649	MRPS23 (mitochondrial ribosomal protein S23)	1.00000000000327	3.2685590345416e-12	1	0	0	78	6802
29820	Tnfrsf19 (tumor necrosis factor receptor superfamily, member 19)	1.00000000000327	3.2685590345416e-12	1	0	0	78	6802
14630	Gclm (glutamate-cysteine ligase, modifier subunit)	1.00000000000327	3.2685590345416e-12	1	0	0	78	6802
1823	DSC1 (desmocollin 1)	1.00000000000327	3.2685590345416e-12	1	0	0	78	6802
28916	IGKV2-40 (immunoglobulin kappa variable 2-40)	1.00000000000327	3.2685590345416e-12	1	0	0	78	6802
72503	2610507B11Rik (RIKEN cDNA 2610507B11 gene)	1.00000000000327	3.2685590345416e-12	1	0	0	78	6802
16833	Ldhc (lactate dehydrogenase C)	1.00000000000327	3.2685590345416e-12	1	0	0	78	6802
26457	Slc27a1 (solute carrier family 27 (fatty acid transporter), member 1)	1.00000000000327	3.2685590345416e-12	1	0	0	78	6802
513971	HIST1H1C (histone cluster 1, H1c)	1.00000000000327	3.2685590345416e-12	1	0	0	78	6802
14709	Gng8 (guanine nucleotide binding protein (G protein), gamma 8)	1.00000000000327	3.2685590345416e-12	1	0	0	78	6802
54954	FAM120C (family with sequence similarity 120C)	1.00000000000327	3.2685590345416e-12	1	0	0	78	6802
91833	WDR20 (WD repeat domain 20)	1.00000000000327	3.2685590345416e-12	1	0	0	78	6802
546695	Gm16519 (ribosomal protein L12 pseudogene)	1.00000000000327	3.2685590345416e-12	1	0	0	78	6802
72057	Phf10 (PHD finger protein 10)	1.00000000000327	3.2685590345416e-12	1	0	0	78	6802
26017	FAM32A (family with sequence similarity 32 member A)	1.00000000000327	3.2685590345416e-12	1	0	0	78	6802
64196	Safb (scaffold attachment factor B)	1.00000000000327	3.2685590345416e-12	1	0	0	78	6802
10229	COQ7 (coenzyme Q7, hydroxylase)	1.00000000000327	3.2685590345416e-12	1	0	0	78	6802
83422	Pias2 (protein inhibitor of activated STAT, 2)	1.00000000000327	3.2685590345416e-12	1	0	0	78	6802
217340	Rnf157 (ring finger protein 157)	1.00000000000327	3.2685590345416e-12	1	0	0	78	6802
106389	Eaf2 (ELL associated factor 2)	1.00000000000327	3.2685590345416e-12	1	0	0	78	6802
71538	Fbxo9 (f-box protein 9)	1.00000000000327	3.2685590345416e-12	1	0	0	78	6802
26569	Slc27a4 (solute carrier family 27 (fatty acid transporter), member 4)	1.00000000000327	3.2685590345416e-12	1	0	0	78	6802
391	RHOG (ras homolog family member G)	1.00000000000327	3.2685590345416e-12	1	0	0	78	6802
21473	Tcra (T cell receptor alpha chain)	1.00000000000327	3.2685590345416e-12	1	0	0	78	6802
10309	CCNO (cyclin O)	1.00000000000327	3.2685590345416e-12	1	0	0	78	6802
228960	Stx16 (syntaxin 16)	1.00000000000327	3.2685590345416e-12	1	0	0	78	6802
4703	NEB (nebulin)	1.00000000000327	3.2685590345416e-12	1	0	0	78	6802
68617	Mtcl1 (microtubule crosslinking factor 1)	1.00000000000327	3.2685590345416e-12	1	0	0	78	6802
219927	MRPL21 (mitochondrial ribosomal protein L21)	1.00000000000327	3.2685590345416e-12	1	0	0	78	6802
56309	Mycbp (MYC binding protein)	1.00000000000327	3.2685590345416e-12	1	0	0	78	6802
14051	Eya4 (EYA transcriptional coactivator and phosphatase 4)	1.00000000000327	3.2685590345416e-12	1	0	0	78	6802
71382	Pex1 (peroxisomal biogenesis factor 1)	1.00000000000327	3.2685590345416e-12	1	0	0	78	6802
27134	TJP3 (tight junction protein 3)	1.00000000000327	3.2685590345416e-12	1	0	0	78	6802
6773	STAT2 (signal transducer and activator of transcription 2)	1.00000000000327	3.2685590345416e-12	1	0	0	78	6802
72843	Prdm4 (PR domain containing 4)	1.00000000000327	3.2685590345416e-12	1	0	0	78	6802
7402	UTRN (utrophin)	1.00000000000327	3.2685590345416e-12	1	0	0	78	6802
57508	INTS2 (integrator complex subunit 2)	1.00000000000327	3.2685590345416e-12	1	0	0	78	6802
67568	Mrfap1 (Morf4 family associated protein 1)	1.00000000000327	3.2685590345416e-12	1	0	0	78	6802
2781	GNAZ (G protein subunit alpha z)	1.00000000000327	3.2685590345416e-12	1	0	0	78	6802
18821	Pln (phospholamban)	1.00000000000327	3.2685590345416e-12	1	0	0	78	6802
1347	COX7A2 (cytochrome c oxidase subunit 7A2)	1.00000000000327	3.2685590345416e-12	1	0	0	78	6802
283209	PGM2L1 (phosphoglucomutase 2 like 1)	1.00000000000327	3.2685590345416e-12	1	0	0	78	6802
18744	Pja1 (praja ring finger ubiquitin ligase 1)	1.00000000000327	3.2685590345416e-12	1	0	0	78	6802
11423	Ache (acetylcholinesterase)	1.00000000000327	3.2685590345416e-12	1	0	0	78	6802
272347	Zfp398 (zinc finger protein 398)	1.00000000000327	3.2685590345416e-12	1	0	0	78	6802
117277	Epn1 (Epsin 1)	1.00000000000327	3.2685590345416e-12	1	0	0	78	6802
320926	C730029A08Rik (RIKEN cDNA C730029A08 gene)	1.00000000000327	3.2685590345416e-12	1	0	0	78	6802
26403	Map3k11 (mitogen-activated protein kinase kinase kinase 11)	1.00000000000327	3.2685590345416e-12	1	0	0	78	6802
51021	MRPS16 (mitochondrial ribosomal protein S16)	1.00000000000327	3.2685590345416e-12	1	0	0	78	6802
3658	IREB2 (iron responsive element binding protein 2)	1.00000000000327	3.2685590345416e-12	1	0	0	78	6802
654824	Ankrd37 (ankyrin repeat domain 37)	1.00000000000327	3.2685590345416e-12	1	0	0	78	6802
244666	Sprtn (SprT-like N-terminal domain)	1.00000000000327	3.2685590345416e-12	1	0	0	78	6802
3008	HIST1H1E (histone cluster 1 H1 family member e)	1.00000000000327	3.2685590345416e-12	1	0	0	78	6802
51010	EXOSC3 (exosome component 3)	1.00000000000327	3.2685590345416e-12	1	0	0	78	6802
4601	MXI1 (MAX interactor 1, dimerization protein)	1.00000000000327	3.2685590345416e-12	1	0	0	78	6802
64324	NSD1 (nuclear receptor binding SET domain protein 1)	1.00000000000327	3.2685590345416e-12	1	0	0	78	6802
4967	OGDH (oxoglutarate dehydrogenase)	1.00000000000327	3.2685590345416e-12	1	0	0	78	6802
640374	Gm7293 (glyceraldehyde-3-phosphate dehydrogenase pseudogene)	1.00000000000327	3.2685590345416e-12	1	0	0	78	6802
330188	Ccdc63 (coiled-coil domain containing 63)	1.00000000000327	3.2685590345416e-12	1	0	0	78	6802
161882	ZFPM1 (zinc finger protein, FOG family member 1)	1.00000000000327	3.2685590345416e-12	1	0	0	78	6802
72046	Urgcp (upregulator of cell proliferation)	1.00000000000327	3.2685590345416e-12	1	0	0	78	6802
407785	Ndufs6 (NADH:ubiquinone oxidoreductase core subunit S6)	1.00000000000327	3.2685590345416e-12	1	0	0	78	6802
3659	IRF1 (interferon regulatory factor 1)	1.00000000000327	3.2685590345416e-12	1	0	0	78	6802
104362	Meig1 (meiosis expressed gene 1)	1.00000000000327	3.2685590345416e-12	1	0	0	78	6802
201475	RAB12 (RAB12, member RAS oncogene family)	1.00000000000327	3.2685590345416e-12	1	0	0	78	6802
12111	Bgn (biglycan)	1.00000000000327	3.2685590345416e-12	1	0	0	78	6802
362636	Usp48 (ubiquitin specific peptidase 48)	1.00000000000327	3.2685590345416e-12	1	0	0	78	6802
108645	Mat2b (methionine adenosyltransferase II, beta)	1.00000000000327	3.2685590345416e-12	1	0	0	78	6802
109272	Mybpc1 (myosin binding protein C, slow-type)	1.00000000000327	3.2685590345416e-12	1	0	0	78	6802
31293	N (Notch)	1.00000000000327	3.2685590345416e-12	1	0	0	78	6802
12616	Cenpb (centromere protein B)	1.00000000000327	3.2685590345416e-12	1	0	0	78	6802
326624	RAB37 (RAB37, member RAS oncogene family)	1.00000000000327	3.2685590345416e-12	1	0	0	78	6802
3059	HCLS1 (hematopoietic cell-specific Lyn substrate 1)	1.00000000000327	3.2685590345416e-12	1	0	0	78	6802
107358	Tm9sf3 (transmembrane 9 superfamily member 3)	1.00000000000327	3.2685590345416e-12	1	0	0	78	6802
24419	Grm6 (glutamate metabotropic receptor 6)	1.00000000000327	3.2685590345416e-12	1	0	0	78	6802
7690	ZNF131 (zinc finger protein 131)	1.00000000000327	3.2685590345416e-12	1	0	0	78	6802
319173	Hist1h2af (histone cluster 1, H2af)	1.00000000000327	3.2685590345416e-12	1	0	0	78	6802
51163	DBR1 (debranching RNA lariats 1)	1.00000000000327	3.2685590345416e-12	1	0	0	78	6802
22881	ANKRD6 (ankyrin repeat domain 6)	1.00000000000327	3.2685590345416e-12	1	0	0	78	6802
444	ASPH (aspartate beta-hydroxylase)	1.00000000000327	3.2685590345416e-12	1	0	0	78	6802
69731	Gemin7 (gem nuclear organelle associated protein 7)	1.00000000000327	3.2685590345416e-12	1	0	0	78	6802
32225	Smr (Smrter)	1.00000000000327	3.2685590345416e-12	1	0	0	78	6802
16061	Igh-VJ558 (immunoglobulin heavy chain (J558 family))	1.00000000000327	3.2685590345416e-12	1	0	0	78	6802
29811	Ndrg2 (N-myc downstream regulated gene 2)	1.00000000000327	3.2685590345416e-12	1	0	0	78	6802
66142	Cox7b (cytochrome c oxidase subunit 7B)	1.00000000000327	3.2685590345416e-12	1	0	0	78	6802
73683	Atg16l2 (autophagy related 16-like 2 (S. cerevisiae))	1.00000000000327	3.2685590345416e-12	1	0	0	78	6802
729991	BORCS8 (BLOC-1 related complex subunit 8)	1.00000000000327	3.2685590345416e-12	1	0	0	78	6802
27183	VPS4A (vacuolar protein sorting 4 homolog A)	1.00000000000327	3.2685590345416e-12	1	0	0	78	6802
73693	Dppa4 (developmental pluripotency associated 4)	1.00000000000327	3.2685590345416e-12	1	0	0	78	6802
29925	GMPPB (GDP-mannose pyrophosphorylase B)	1.00000000000327	3.2685590345416e-12	1	0	0	78	6802
12798	Cnn2 (calponin 2)	1.00000000000327	3.2685590345416e-12	1	0	0	78	6802
19739	Rgs9 (regulator of G-protein signaling 9)	1.00000000000327	3.2685590345416e-12	1	0	0	78	6802
11269	DDX19B (DEAD-box helicase 19B)	1.00000000000327	3.2685590345416e-12	1	0	0	78	6802
269473	Lrig2 (leucine-rich repeats and immunoglobulin-like domains 2)	1.00000000000327	3.2685590345416e-12	1	0	0	78	6802
4045	LSAMP (limbic system associated membrane protein)	1.00000000000327	3.2685590345416e-12	1	0	0	78	6802
194985	Gm11658 (glyceraldehyde-3-phosphate dehydrogenase pseudogene)	1.00000000000327	3.2685590345416e-12	1	0	0	78	6802
55848	PLGRKT (plasminogen receptor with a C-terminal lysine)	1.00000000000327	3.2685590345416e-12	1	0	0	78	6802
22064	Trpc2 (transient receptor potential cation channel, subfamily C, member 2)	1.00000000000327	3.2685590345416e-12	1	0	0	78	6802
22427	Wrn (Werner syndrome RecQ like helicase)	1.00000000000327	3.2685590345416e-12	1	0	0	78	6802
100041985	Gm3608 (capping protein (actin filament) muscle Z-line, alpha 1 pseudogene)	1.00000000000327	3.2685590345416e-12	1	0	0	78	6802
18475	Pafah1b2 (platelet-activating factor acetylhydrolase, isoform 1b, subunit 2)	1.00000000000327	3.2685590345416e-12	1	0	0	78	6802
218877	Sema3g (sema domain, immunoglobulin domain (Ig), short basic domain, secreted, (semaphorin) 3G)	1.00000000000327	3.2685590345416e-12	1	0	0	78	6802
12304	Pdia4 (protein disulfide isomerase associated 4)	1.00000000000327	3.2685590345416e-12	1	0	0	78	6802
65244	SPATS2 (spermatogenesis associated serine rich 2)	1.00000000000327	3.2685590345416e-12	1	0	0	78	6802
16536	Kcnq2 (potassium voltage-gated channel, subfamily Q, member 2)	1.00000000000327	3.2685590345416e-12	1	0	0	78	6802
21414	Tcf7 (transcription factor 7, T cell specific)	1.00000000000327	3.2685590345416e-12	1	0	0	78	6802
625328	H3f3c (H3 histone, family 3C)	1.00000000000327	3.2685590345416e-12	1	0	0	78	6802
109857	Cbr3 (carbonyl reductase 3)	1.00000000000327	3.2685590345416e-12	1	0	0	78	6802
11450	Adipoq (adiponectin, C1Q and collagen domain containing)	1.00000000000327	3.2685590345416e-12	1	0	0	78	6802
83809	Nsfl1c (NSFL1 cofactor)	1.00000000000327	3.2685590345416e-12	1	0	0	78	6802
21957	Tnnt3 (troponin T3, skeletal, fast)	1.00000000000327	3.2685590345416e-12	1	0	0	78	6802
851748	SEC7 (Arf family guanine nucleotide exchange factor SEC7)	1.00000000000327	3.2685590345416e-12	1	0	0	78	6802
13714	Elk4 (ELK4, member of ETS oncogene family)	1.00000000000327	3.2685590345416e-12	1	0	0	78	6802
384309	Trim56 (tripartite motif-containing 56)	1.00000000000327	3.2685590345416e-12	1	0	0	78	6802
102991	AU022751 (expressed sequence AU022751)	1.00000000000327	3.2685590345416e-12	1	0	0	78	6802
69439	Mroh4 (maestro heat-like repeat family member 4)	1.00000000000327	3.2685590345416e-12	1	0	0	78	6802
29944	PNMA3 (PNMA family member 3)	1.00000000000327	3.2685590345416e-12	1	0	0	78	6802
235441	Usp3 (ubiquitin specific peptidase 3)	1.00000000000327	3.2685590345416e-12	1	0	0	78	6802
59033	Slc4a8 (solute carrier family 4 (anion exchanger), member 8)	1.00000000000327	3.2685590345416e-12	1	0	0	78	6802
26020	LRP10 (LDL receptor related protein 10)	1.00000000000327	3.2685590345416e-12	1	0	0	78	6802
106628	Trip10 (thyroid hormone receptor interactor 10)	1.00000000000327	3.2685590345416e-12	1	0	0	78	6802
216188	Aldh1l2 (aldehyde dehydrogenase 1 family, member L2)	1.00000000000327	3.2685590345416e-12	1	0	0	78	6802
217333	Trim47 (tripartite motif-containing 47)	1.00000000000327	3.2685590345416e-12	1	0	0	78	6802
100041342	Gm12537 (glyceraldehyde-3-phosphate dehydrogenase pseudogene)	1.00000000000327	3.2685590345416e-12	1	0	0	78	6802
66200	Commd6 (COMM domain containing 6)	1.00000000000327	3.2685590345416e-12	1	0	0	78	6802
56703	Pigo (phosphatidylinositol glycan anchor biosynthesis, class O)	1.00000000000327	3.2685590345416e-12	1	0	0	78	6802
50855	PARD6A (par-6 family cell polarity regulator alpha)	1.00000000000327	3.2685590345416e-12	1	0	0	78	6802
4157	MC1R (melanocortin 1 receptor)	1.00000000000327	3.2685590345416e-12	1	0	0	78	6802
100226	Stx12 (syntaxin 12)	1.00000000000327	3.2685590345416e-12	1	0	0	78	6802
234729	Vac14 (Vac14 homolog (S. cerevisiae))	1.00000000000327	3.2685590345416e-12	1	0	0	78	6802
53883	Celsr2 (cadherin, EGF LAG seven-pass G-type receptor 2)	1.00000000000327	3.2685590345416e-12	1	0	0	78	6802
77578	Bcl9 (B cell CLL/lymphoma 9)	1.00000000000327	3.2685590345416e-12	1	0	0	78	6802
58800	Trpm7 (transient receptor potential cation channel, subfamily M, member 7)	1.00000000000327	3.2685590345416e-12	1	0	0	78	6802
11834	Aqr (aquarius)	1.00000000000327	3.2685590345416e-12	1	0	0	78	6802
636808	Cntnap5a (contactin associated protein-like 5A)	1.00000000000327	3.2685590345416e-12	1	0	0	78	6802
18393	Orc2 (origin recognition complex, subunit 2)	1.00000000000327	3.2685590345416e-12	1	0	0	78	6802
3977	LIFR (LIF receptor subunit alpha)	1.00000000000327	3.2685590345416e-12	1	0	0	78	6802
56392	Shoc2 (Shoc2, leucine rich repeat scaffold protein)	1.00000000000327	3.2685590345416e-12	1	0	0	78	6802
11253	MAN1B1 (mannosidase alpha class 1B member 1)	1.00000000000327	3.2685590345416e-12	1	0	0	78	6802
16855	Lgals4 (lectin, galactose binding, soluble 4)	1.00000000000327	3.2685590345416e-12	1	0	0	78	6802
24409	Grin2a (glutamate ionotropic receptor NMDA type subunit 2A)	1.00000000000327	3.2685590345416e-12	1	0	0	78	6802
75452	Ascc2 (activating signal cointegrator 1 complex subunit 2)	1.00000000000327	3.2685590345416e-12	1	0	0	78	6802
40	ASIC2 (acid sensing ion channel subunit 2)	1.00000000000327	3.2685590345416e-12	1	0	0	78	6802
8835	SOCS2 (suppressor of cytokine signaling 2)	1.00000000000327	3.2685590345416e-12	1	0	0	78	6802
237943	Gpatch8 (G patch domain containing 8)	1.00000000000327	3.2685590345416e-12	1	0	0	78	6802
72074	Anks4b (ankyrin repeat and sterile alpha motif domain containing 4B)	1.00000000000327	3.2685590345416e-12	1	0	0	78	6802
26942	Spag1 (sperm associated antigen 1)	1.00000000000327	3.2685590345416e-12	1	0	0	78	6802
56382	Rab9 (RAB9, member RAS oncogene family)	1.00000000000327	3.2685590345416e-12	1	0	0	78	6802
27756	Lsm2 (LSM2 homolog, U6 small nuclear RNA and mRNA degradation associated)	1.00000000000327	3.2685590345416e-12	1	0	0	78	6802
21647	Tcte3 (t-complex-associated testis expressed 3)	1.00000000000327	3.2685590345416e-12	1	0	0	78	6802
385253	Igkv4-55 (immunoglobulin kappa variable 4-55)	1.00000000000327	3.2685590345416e-12	1	0	0	78	6802
121457	IKBIP (IKBKB interacting protein)	1.00000000000327	3.2685590345416e-12	1	0	0	78	6802
71361	Aifm2 (apoptosis-inducing factor, mitochondrion-associated 2)	1.00000000000327	3.2685590345416e-12	1	0	0	78	6802
56459	Sae1 (SUMO1 activating enzyme subunit 1)	1.00000000000327	3.2685590345416e-12	1	0	0	78	6802
4000	LMNA (lamin A/C)	1.00000000000327	3.2685590345416e-12	1	0	0	78	6802
51596	CUTA (cutA divalent cation tolerance homolog)	1.00000000000327	3.2685590345416e-12	1	0	0	78	6802
13386	Dlk1 (delta like non-canonical Notch ligand 1)	1.00000000000327	3.2685590345416e-12	1	0	0	78	6802
19679	Pitpnm2 (phosphatidylinositol transfer protein, membrane-associated 2)	1.00000000000327	3.2685590345416e-12	1	0	0	78	6802
83743	GRWD1 (glutamate rich WD repeat containing 1)	1.00000000000327	3.2685590345416e-12	1	0	0	78	6802
545	ATR (ATR serine/threonine kinase)	1.00000000000327	3.2685590345416e-12	1	0	0	78	6802
24242	Calm1 (calmodulin 1)	1.00000000000327	3.2685590345416e-12	1	0	0	78	6802
100134934	TEN1 (TEN1 subunit of CST complex)	1.00000000000327	3.2685590345416e-12	1	0	0	78	6802
5641	LGMN (legumain)	1.00000000000327	3.2685590345416e-12	1	0	0	78	6802
7421	VDR (vitamin D receptor)	1.00000000000327	3.2685590345416e-12	1	0	0	78	6802
231470	Fras1 (Fraser extracellular matrix complex subunit 1)	1.00000000000327	3.2685590345416e-12	1	0	0	78	6802
29978	UBQLN2 (ubiquilin 2)	1.00000000000327	3.2685590345416e-12	1	0	0	78	6802
5786	PTPRA (protein tyrosine phosphatase receptor type A)	1.00000000000327	3.2685590345416e-12	1	0	0	78	6802
214444	Cdk5rap2 (CDK5 regulatory subunit associated protein 2)	1.00000000000327	3.2685590345416e-12	1	0	0	78	6802
214952	Rhot2 (ras homolog family member T2)	1.00000000000327	3.2685590345416e-12	1	0	0	78	6802
13396	Dlx6 (distal-less homeobox 6)	1.00000000000327	3.2685590345416e-12	1	0	0	78	6802
14129	Fcgr1 (Fc receptor, IgG, high affinity I)	1.00000000000327	3.2685590345416e-12	1	0	0	78	6802
846	CASR (calcium sensing receptor)	1.00000000000327	3.2685590345416e-12	1	0	0	78	6802
633120	Gm7105 (eukaryotic translation elongation factor 1 alpha 1 pseudogene)	1.00000000000327	3.2685590345416e-12	1	0	0	78	6802
50757	Fbxw14 (F-box and WD-40 domain protein 14)	1.00000000000327	3.2685590345416e-12	1	0	0	78	6802
8897	MTMR3 (myotubularin related protein 3)	1.00000000000327	3.2685590345416e-12	1	0	0	78	6802
16424	Itih1 (inter-alpha trypsin inhibitor, heavy chain 1)	1.00000000000327	3.2685590345416e-12	1	0	0	78	6802
14960	H2-Aa (histocompatibility 2, class II antigen A, alpha)	1.00000000000327	3.2685590345416e-12	1	0	0	78	6802
10567	RABAC1 (Rab acceptor 1)	1.00000000000327	3.2685590345416e-12	1	0	0	78	6802
140580	Elmo1 (engulfment and cell motility 1)	1.00000000000327	3.2685590345416e-12	1	0	0	78	6802
15458	Hpx (hemopexin)	1.00000000000327	3.2685590345416e-12	1	0	0	78	6802
78394	Ddx52 (DEAD (Asp-Glu-Ala-Asp) box polypeptide 52)	1.00000000000327	3.2685590345416e-12	1	0	0	78	6802
10277	UBE4B (ubiquitination factor E4B)	1.00000000000327	3.2685590345416e-12	1	0	0	78	6802
622434	Arhgef26 (Rho guanine nucleotide exchange factor (GEF) 26)	1.00000000000327	3.2685590345416e-12	1	0	0	78	6802
20474	Six4 (sine oculis-related homeobox 4)	1.00000000000327	3.2685590345416e-12	1	0	0	78	6802
100043207	Amy2a1 (amylase 2a1)	1.00000000000327	3.2685590345416e-12	1	0	0	78	6802
66914	Vps28 (vacuolar protein sorting 28)	1.00000000000327	3.2685590345416e-12	1	0	0	78	6802
19177	Psmb7 (proteasome (prosome, macropain) subunit, beta type 7)	1.00000000000327	3.2685590345416e-12	1	0	0	78	6802
110115	Cyp11b1 (cytochrome P450, family 11, subfamily b, polypeptide 1)	1.00000000000327	3.2685590345416e-12	1	0	0	78	6802
16506	Kcnd1 (potassium voltage-gated channel, Shal-related family, member 1)	1.00000000000327	3.2685590345416e-12	1	0	0	78	6802
57746	Piwil2 (piwi-like RNA-mediated gene silencing 2)	1.00000000000327	3.2685590345416e-12	1	0	0	78	6802
15567	Slc6a4 (solute carrier family 6 (neurotransmitter transporter, serotonin), member 4)	1.00000000000327	3.2685590345416e-12	1	0	0	78	6802
170625	Snx18 (sorting nexin 18)	1.00000000000327	3.2685590345416e-12	1	0	0	78	6802
12491	Cd36 (CD36 molecule)	1.00000000000327	3.2685590345416e-12	1	0	0	78	6802
68938	Aspscr1 (alveolar soft part sarcoma chromosome region, candidate 1 (human))	1.00000000000327	3.2685590345416e-12	1	0	0	78	6802
10458	BAIAP2 (BAI1 associated protein 2)	1.00000000000327	3.2685590345416e-12	1	0	0	78	6802
6945	MLX (MAX dimerization protein MLX)	1.00000000000327	3.2685590345416e-12	1	0	0	78	6802
24766	Scn2a (sodium voltage-gated channel alpha subunit 2)	1.00000000000327	3.2685590345416e-12	1	0	0	78	6802
9836	LCMT2 (leucine carboxyl methyltransferase 2)	1.00000000000327	3.2685590345416e-12	1	0	0	78	6802
76378	Ropn1 (ropporin, rhophilin associated protein 1)	1.00000000000327	3.2685590345416e-12	1	0	0	78	6802
208177	Phldb2 (pleckstrin homology like domain, family B, member 2)	1.00000000000327	3.2685590345416e-12	1	0	0	78	6802
2054	STX2 (syntaxin 2)	1.00000000000327	3.2685590345416e-12	1	0	0	78	6802
100303760	LOC100303760 (myosin-8)	1.00000000000327	3.2685590345416e-12	1	0	0	78	6802
10297	APC2 (APC regulator of WNT signaling pathway 2)	1.00000000000327	3.2685590345416e-12	1	0	0	78	6802
1487325	UL39 (involved in nucleotide metabolism)	1.00000000000327	3.2685590345416e-12	1	0	0	78	6802
74122	Tmem43 (transmembrane protein 43)	1.00000000000327	3.2685590345416e-12	1	0	0	78	6802
24056	Sh3bp5 (SH3-domain binding protein 5 (BTK-associated))	1.00000000000327	3.2685590345416e-12	1	0	0	78	6802
69681	Cdk3 (cyclin-dependent kinase 3)	1.00000000000327	3.2685590345416e-12	1	0	0	78	6802
79665	DHX40 (DEAH-box helicase 40)	1.00000000000327	3.2685590345416e-12	1	0	0	78	6802
1643	DDB2 (damage specific DNA binding protein 2)	1.00000000000327	3.2685590345416e-12	1	0	0	78	6802
667204	Gm8513 (glyceraldehyde-3-phosphate dehydrogenase pseudogene)	1.00000000000327	3.2685590345416e-12	1	0	0	78	6802
19348	Kif20a (kinesin family member 20A)	1.00000000000327	3.2685590345416e-12	1	0	0	78	6802
221545	C6orf136 (chromosome 6 open reading frame 136)	1.00000000000327	3.2685590345416e-12	1	0	0	78	6802
11231	SEC63 (SEC63 homolog, protein translocation regulator)	1.00000000000327	3.2685590345416e-12	1	0	0	78	6802
51231	VRK3 (VRK serine/threonine kinase 3)	1.00000000000327	3.2685590345416e-12	1	0	0	78	6802
4722	NDUFS3 (NADH:ubiquinone oxidoreductase core subunit S3)	1.00000000000327	3.2685590345416e-12	1	0	0	78	6802
74778	Rrp7a (ribosomal RNA processing 7 homolog A (S. cerevisiae))	1.00000000000327	3.2685590345416e-12	1	0	0	78	6802
6474	SHOX2 (short stature homeobox 2)	1.00000000000327	3.2685590345416e-12	1	0	0	78	6802
12593	Cdyl (chromodomain protein, Y chromosome-like)	1.00000000000327	3.2685590345416e-12	1	0	0	78	6802
21387	Tbx4 (T-box 4)	1.00000000000327	3.2685590345416e-12	1	0	0	78	6802
12827	Col4a2 (collagen, type IV, alpha 2)	1.00000000000327	3.2685590345416e-12	1	0	0	78	6802
16372	Irx2 (Iroquois homeobox 2)	1.00000000000327	3.2685590345416e-12	1	0	0	78	6802
64705	Dpys (dihydropyrimidinase)	1.00000000000327	3.2685590345416e-12	1	0	0	78	6802
54555	DDX49 (DEAD-box helicase 49)	1.00000000000327	3.2685590345416e-12	1	0	0	78	6802
22980	TCF25 (transcription factor 25)	1.00000000000327	3.2685590345416e-12	1	0	0	78	6802
100041273	Ndufb4c (NADH:ubiquinone oxidoreductase subunit B4C)	1.00000000000327	3.2685590345416e-12	1	0	0	78	6802
27007	Klrk1 (killer cell lectin-like receptor subfamily K, member 1)	1.00000000000327	3.2685590345416e-12	1	0	0	78	6802
104354	Rep1 (repair of chromatin damage 1)	1.00000000000327	3.2685590345416e-12	1	0	0	78	6802
51793	Ddah2 (dimethylarginine dimethylaminohydrolase 2)	1.00000000000327	3.2685590345416e-12	1	0	0	78	6802
14997	H2-M9 (histocompatibility 2, M region locus 9)	1.00000000000327	3.2685590345416e-12	1	0	0	78	6802
110606	Fntb (farnesyltransferase, CAAX box, beta)	1.00000000000327	3.2685590345416e-12	1	0	0	78	6802
68795	Ubr3 (ubiquitin protein ligase E3 component n-recognin 3)	1.00000000000327	3.2685590345416e-12	1	0	0	78	6802
68350	Mul1 (mitochondrial ubiquitin ligase activator of NFKB 1)	1.00000000000327	3.2685590345416e-12	1	0	0	78	6802
21752	Tert (telomerase reverse transcriptase)	1.00000000000327	3.2685590345416e-12	1	0	0	78	6802
66522	Pgpep1 (pyroglutamyl-peptidase I)	1.00000000000327	3.2685590345416e-12	1	0	0	78	6802
81003	Trim23 (tripartite motif-containing 23)	1.00000000000327	3.2685590345416e-12	1	0	0	78	6802
5802	PTPRS (protein tyrosine phosphatase receptor type S)	1.00000000000327	3.2685590345416e-12	1	0	0	78	6802
10018	BCL2L11 (BCL2 like 11)	1.00000000000327	3.2685590345416e-12	1	0	0	78	6802
100503605	Hbb-bs (hemoglobin, beta adult s chain)	1.00000000000327	3.2685590345416e-12	1	0	0	78	6802
64853	AIDA (axin interactor, dorsalization associated)	1.00000000000327	3.2685590345416e-12	1	0	0	78	6802
217258	Abca8a (ATP-binding cassette, sub-family A (ABC1), member 8a)	1.00000000000327	3.2685590345416e-12	1	0	0	78	6802
282208	CSN1S1 (casein alpha s1)	1.00000000000327	3.2685590345416e-12	1	0	0	78	6802
210925	Ints9 (integrator complex subunit 9)	1.00000000000327	3.2685590345416e-12	1	0	0	78	6802
17319	Mif (macrophage migration inhibitory factor (glycosylation-inhibiting factor))	1.00000000000327	3.2685590345416e-12	1	0	0	78	6802
14252	Flot2 (flotillin 2)	1.00000000000327	3.2685590345416e-12	1	0	0	78	6802
73016	Kremen2 (kringle containing transmembrane protein 2)	1.00000000000327	3.2685590345416e-12	1	0	0	78	6802
22249	Unc13b (unc-13 homolog B)	1.00000000000327	3.2685590345416e-12	1	0	0	78	6802
116470	Stx1a (syntaxin 1A)	1.00000000000327	3.2685590345416e-12	1	0	0	78	6802
50848	F11R (F11 receptor)	1.00000000000327	3.2685590345416e-12	1	0	0	78	6802
56291	Styx (serine/threonine/tyrosine interaction protein)	1.00000000000327	3.2685590345416e-12	1	0	0	78	6802
9119	KRT75 (keratin 75)	1.00000000000327	3.2685590345416e-12	1	0	0	78	6802
5393	EXOSC9 (exosome component 9)	1.00000000000327	3.2685590345416e-12	1	0	0	78	6802
23216	TBC1D1 (TBC1 domain family member 1)	1.00000000000327	3.2685590345416e-12	1	0	0	78	6802
216618	Cfap36 (cilia and flagella associated protein 36)	1.00000000000327	3.2685590345416e-12	1	0	0	78	6802
100715	Tent2 (terminal nucleotidyltransferase 2)	1.00000000000327	3.2685590345416e-12	1	0	0	78	6802
481	ATP1B1 (ATPase Na+/K+ transporting subunit beta 1)	1.00000000000327	3.2685590345416e-12	1	0	0	78	6802
15463	Agfg1 (ArfGAP with FG repeats 1)	1.00000000000327	3.2685590345416e-12	1	0	0	78	6802
22165	Txk (TXK tyrosine kinase)	1.00000000000327	3.2685590345416e-12	1	0	0	78	6802
76205	Stard3nl (STARD3 N-terminal like)	1.00000000000327	3.2685590345416e-12	1	0	0	78	6802
1540	CYLD (CYLD lysine 63 deubiquitinase)	1.00000000000327	3.2685590345416e-12	1	0	0	78	6802
380793	Ighg2a (immunoglobulin heavy constant gamma 2A)	1.00000000000327	3.2685590345416e-12	1	0	0	78	6802
56516	Rbms2 (RNA binding motif, single stranded interacting protein 2)	1.00000000000327	3.2685590345416e-12	1	0	0	78	6802
14405	Gabrg1 (gamma-aminobutyric acid (GABA) A receptor, subunit gamma 1)	1.00000000000327	3.2685590345416e-12	1	0	0	78	6802
68729	Trim37 (tripartite motif-containing 37)	1.00000000000327	3.2685590345416e-12	1	0	0	78	6802
23091	ZC3H13 (zinc finger CCCH-type containing 13)	1.00000000000327	3.2685590345416e-12	1	0	0	78	6802
70646	Naa30 (N(alpha)-acetyltransferase 30, NatC catalytic subunit)	1.00000000000327	3.2685590345416e-12	1	0	0	78	6802
12497	Entpd6 (ectonucleoside triphosphate diphosphohydrolase 6)	1.00000000000327	3.2685590345416e-12	1	0	0	78	6802
109079	Sephs1 (selenophosphate synthetase 1)	1.00000000000327	3.2685590345416e-12	1	0	0	78	6802
13389	Dll3 (delta like canonical Notch ligand 3)	1.00000000000327	3.2685590345416e-12	1	0	0	78	6802
303689	Ube2o (ubiquitin-conjugating enzyme E2O)	1.00000000000327	3.2685590345416e-12	1	0	0	78	6802
19171	Psmb10 (proteasome (prosome, macropain) subunit, beta type 10)	1.00000000000327	3.2685590345416e-12	1	0	0	78	6802
7465	WEE1 (WEE1 G2 checkpoint kinase)	1.00000000000327	3.2685590345416e-12	1	0	0	78	6802
5223	PGAM1 (phosphoglycerate mutase 1)	1.00000000000327	3.2685590345416e-12	1	0	0	78	6802
623046	Fscb (fibrous sheath CABYR binding protein)	1.00000000000327	3.2685590345416e-12	1	0	0	78	6802
16016	Ighg2b (immunoglobulin heavy constant gamma 2B)	1.00000000000327	3.2685590345416e-12	1	0	0	78	6802
19057	Ppp3cc (protein phosphatase 3, catalytic subunit, gamma isoform)	1.00000000000327	3.2685590345416e-12	1	0	0	78	6802
17833	Muc5ac (mucin 5, subtypes A and C, tracheobronchial/gastric)	1.00000000000327	3.2685590345416e-12	1	0	0	78	6802
84924	ZNF566 (zinc finger protein 566)	1.00000000000327	3.2685590345416e-12	1	0	0	78	6802
7827	NPHS2 (NPHS2 stomatin family member, podocin)	1.00000000000327	3.2685590345416e-12	1	0	0	78	6802
73673	Rec114 (REC114 meiotic recombination protein)	1.00000000000327	3.2685590345416e-12	1	0	0	78	6802
321007	Serac1 (serine active site containing 1)	1.00000000000327	3.2685590345416e-12	1	0	0	78	6802
59057	Zfp24 (zinc finger protein 24)	1.00000000000327	3.2685590345416e-12	1	0	0	78	6802
229715	Amigo1 (adhesion molecule with Ig like domain 1)	1.00000000000327	3.2685590345416e-12	1	0	0	78	6802
665381	Gm7611 (predicted gene 7611)	1.00000000000327	3.2685590345416e-12	1	0	0	78	6802
67035	Dnajb4 (DnaJ heat shock protein family (Hsp40) member B4)	1.00000000000327	3.2685590345416e-12	1	0	0	78	6802
270086	Ogfod1 (2-oxoglutarate and iron-dependent oxygenase domain containing 1)	1.00000000000327	3.2685590345416e-12	1	0	0	78	6802
212514	Spice1 (spindle and centriole associated protein 1)	1.00000000000327	3.2685590345416e-12	1	0	0	78	6802
80153	EDC3 (enhancer of mRNA decapping 3)	1.00000000000327	3.2685590345416e-12	1	0	0	78	6802
3607	FOXK2 (forkhead box K2)	1.00000000000327	3.2685590345416e-12	1	0	0	78	6802
18120	Mrpl49 (mitochondrial ribosomal protein L49)	1.00000000000327	3.2685590345416e-12	1	0	0	78	6802
19250	Ptpn14 (protein tyrosine phosphatase, non-receptor type 14)	1.00000000000327	3.2685590345416e-12	1	0	0	78	6802
74340	Ahcyl2 (S-adenosylhomocysteine hydrolase-like 2)	1.00000000000327	3.2685590345416e-12	1	0	0	78	6802
51530	ZC3HC1 (zinc finger C3HC-type containing 1)	1.00000000000327	3.2685590345416e-12	1	0	0	78	6802
1019	CDK4 (cyclin dependent kinase 4)	1.00000000000327	3.2685590345416e-12	1	0	0	78	6802
855288	FAA4 (long-chain fatty acid-CoA ligase FAA4)	1.00000000000327	3.2685590345416e-12	1	0	0	78	6802
16456	F11r (F11 receptor)	1.00000000000327	3.2685590345416e-12	1	0	0	78	6802
69188	Kmt2e (lysine (K)-specific methyltransferase 2E)	1.00000000000327	3.2685590345416e-12	1	0	0	78	6802
270166	Clpx (caseinolytic mitochondrial matrix peptidase chaperone subunit)	1.00000000000327	3.2685590345416e-12	1	0	0	78	6802
20664	Sox1 (SRY (sex determining region Y)-box 1)	1.00000000000327	3.2685590345416e-12	1	0	0	78	6802
546155	Gm5920 (capping protein (actin filament) muscle Z-line, alpha 1 pseudogene)	1.00000000000327	3.2685590345416e-12	1	0	0	78	6802
115771	Usp2 (ubiquitin specific peptidase 2)	1.00000000000327	3.2685590345416e-12	1	0	0	78	6802
143187	VTI1A (vesicle transport through interaction with t-SNAREs 1A)	1.00000000000327	3.2685590345416e-12	1	0	0	78	6802
143279	HECTD2 (HECT domain E3 ubiquitin protein ligase 2)	1.00000000000327	3.2685590345416e-12	1	0	0	78	6802
10456	HAX1 (HCLS1 associated protein X-1)	1.00000000000327	3.2685590345416e-12	1	0	0	78	6802
4968	OGG1 (8-oxoguanine DNA glycosylase)	1.00000000000327	3.2685590345416e-12	1	0	0	78	6802
20515	Slc20a1 (solute carrier family 20, member 1)	1.00000000000327	3.2685590345416e-12	1	0	0	78	6802
68192	Leprotl1 (leptin receptor overlapping transcript-like 1)	1.00000000000327	3.2685590345416e-12	1	0	0	78	6802
14584	Gfpt2 (glutamine fructose-6-phosphate transaminase 2)	1.00000000000327	3.2685590345416e-12	1	0	0	78	6802
18504	Pax2 (paired box 2)	1.00000000000327	3.2685590345416e-12	1	0	0	78	6802
8621	CDK13 (cyclin dependent kinase 13)	1.00000000000327	3.2685590345416e-12	1	0	0	78	6802
18830	Pltp (phospholipid transfer protein)	1.00000000000327	3.2685590345416e-12	1	0	0	78	6802
74137	Nuak2 (NUAK family, SNF1-like kinase, 2)	1.00000000000327	3.2685590345416e-12	1	0	0	78	6802
12915	Atf6b (activating transcription factor 6 beta)	1.00000000000327	3.2685590345416e-12	1	0	0	78	6802
72055	Slc38a10 (solute carrier family 38, member 10)	1.00000000000327	3.2685590345416e-12	1	0	0	78	6802
17748	Mt1 (metallothionein 1)	1.00000000000327	3.2685590345416e-12	1	0	0	78	6802
31	ACACA (acetyl-CoA carboxylase alpha)	1.00000000000327	3.2685590345416e-12	1	0	0	78	6802
149095	DCST1 (DC-STAMP domain containing 1)	1.00000000000327	3.2685590345416e-12	1	0	0	78	6802
14049	Eya2 (EYA transcriptional coactivator and phosphatase 2)	1.00000000000327	3.2685590345416e-12	1	0	0	78	6802
738	VPS51 (VPS51 subunit of GARP complex)	1.00000000000327	3.2685590345416e-12	1	0	0	78	6802
109135	Plekha5 (pleckstrin homology domain containing, family A member 5)	1.00000000000327	3.2685590345416e-12	1	0	0	78	6802
67298	Gprasp1 (G protein-coupled receptor associated sorting protein 1)	1.00000000000327	3.2685590345416e-12	1	0	0	78	6802
211924	Dsg1c (desmoglein 1 gamma)	1.00000000000327	3.2685590345416e-12	1	0	0	78	6802
56447	Copz1 (coatomer protein complex, subunit zeta 1)	1.00000000000327	3.2685590345416e-12	1	0	0	78	6802
43791	lgs (legless)	1.00000000000327	3.2685590345416e-12	1	0	0	78	6802
74682	Wdr35 (WD repeat domain 35)	1.00000000000327	3.2685590345416e-12	1	0	0	78	6802
219094	Khnyn (KH and NYN domain containing)	1.00000000000327	3.2685590345416e-12	1	0	0	78	6802
100040634	Gm10284 (glyceraldehyde-3-phosphate dehydrogenase pseudogene)	1.00000000000327	3.2685590345416e-12	1	0	0	78	6802
100042856	Gm4070 (predicted gene 4070)	1.00000000000327	3.2685590345416e-12	1	0	0	78	6802
100043283	Gm4335 (glyceraldehyde-3-phosphate dehydrogenase pseudogene)	1.00000000000327	3.2685590345416e-12	1	0	0	78	6802
17713	Grpel1 (GrpE-like 1, mitochondrial)	1.00000000000327	3.2685590345416e-12	1	0	0	78	6802
18107	Nmt1 (N-myristoyltransferase 1)	1.00000000000327	3.2685590345416e-12	1	0	0	78	6802
590	BCHE (butyrylcholinesterase)	1.00000000000327	3.2685590345416e-12	1	0	0	78	6802
667030	Slc25a5-ps (Slc25a5 retrotransposed pseudogene)	1.00000000000327	3.2685590345416e-12	1	0	0	78	6802
70025	Acot7 (acyl-CoA thioesterase 7)	1.00000000000327	3.2685590345416e-12	1	0	0	78	6802
209027	Pycr1 (pyrroline-5-carboxylate reductase 1)	1.00000000000327	3.2685590345416e-12	1	0	0	78	6802
54197	Rnf5 (ring finger protein 5)	1.00000000000327	3.2685590345416e-12	1	0	0	78	6802
18935	Phox2b (paired-like homeobox 2b)	1.00000000000327	3.2685590345416e-12	1	0	0	78	6802
25017	Myo5a (myosin VA)	1.00000000000327	3.2685590345416e-12	1	0	0	78	6802
84321	THOC3 (THO complex 3)	1.00000000000327	3.2685590345416e-12	1	0	0	78	6802
68119	Cmtm3 (CKLF-like MARVEL transmembrane domain containing 3)	1.00000000000327	3.2685590345416e-12	1	0	0	78	6802
73072	Prr36 (proline rich 36)	1.00000000000327	3.2685590345416e-12	1	0	0	78	6802
100506581	C16orf95 (chromosome 16 open reading frame 95)	1.00000000000327	3.2685590345416e-12	1	0	0	78	6802
668192	Gm9034 (glyceraldehyde-3-phosphate dehydrogenase pseudogene)	1.00000000000327	3.2685590345416e-12	1	0	0	78	6802
101513	Mob2 (MOB kinase activator 2)	1.00000000000327	3.2685590345416e-12	1	0	0	78	6802
375743	PTAR1 (protein prenyltransferase alpha subunit repeat containing 1)	1.00000000000327	3.2685590345416e-12	1	0	0	78	6802
192212	Prom2 (prominin 2)	1.00000000000327	3.2685590345416e-12	1	0	0	78	6802
49856	WRAP73 (WD repeat containing, antisense to TP73)	1.00000000000327	3.2685590345416e-12	1	0	0	78	6802
68251	Babam1 (BRISC and BRCA1 A complex member 1)	1.00000000000327	3.2685590345416e-12	1	0	0	78	6802
55336	FBXL8 (F-box and leucine rich repeat protein 8)	1.00000000000327	3.2685590345416e-12	1	0	0	78	6802
67724	Pop1 (processing of precursor 1, ribonuclease P/MRP family, (S. cerevisiae))	1.00000000000327	3.2685590345416e-12	1	0	0	78	6802
70603	Mutyh (mutY DNA glycosylase)	1.00000000000327	3.2685590345416e-12	1	0	0	78	6802
100201	Tmem64 (transmembrane protein 64)	1.00000000000327	3.2685590345416e-12	1	0	0	78	6802
595	CCND1 (cyclin D1)	1.00000000000327	3.2685590345416e-12	1	0	0	78	6802
301285	Tfap2b (transcription factor AP-2 beta)	1.00000000000327	3.2685590345416e-12	1	0	0	78	6802
9710	KIAA0355 (KIAA0355)	1.00000000000327	3.2685590345416e-12	1	0	0	78	6802
19223	Ptgis (prostaglandin I2 (prostacyclin) synthase)	1.00000000000327	3.2685590345416e-12	1	0	0	78	6802
80004	ESRP2 (epithelial splicing regulatory protein 2)	1.00000000000327	3.2685590345416e-12	1	0	0	78	6802
27301	APEX2 (apurinic/apyrimidinic endodeoxyribonuclease 2)	1.00000000000327	3.2685590345416e-12	1	0	0	78	6802
11215	AKAP11 (A-kinase anchoring protein 11)	1.00000000000327	3.2685590345416e-12	1	0	0	78	6802
10228	STX6 (syntaxin 6)	1.00000000000327	3.2685590345416e-12	1	0	0	78	6802
66212	Sec61b (Sec61 beta subunit)	1.00000000000327	3.2685590345416e-12	1	0	0	78	6802
2541220	hht2 (histone H3 h3.2)	1.00000000000327	3.2685590345416e-12	1	0	0	78	6802
24102	Trex2 (three prime repair exonuclease 2)	1.00000000000327	3.2685590345416e-12	1	0	0	78	6802
68170	B230118H07Rik (RIKEN cDNA B230118H07 gene)	1.00000000000327	3.2685590345416e-12	1	0	0	78	6802
14708	Gng7 (guanine nucleotide binding protein (G protein), gamma 7)	1.00000000000327	3.2685590345416e-12	1	0	0	78	6802
157769	FAM91A1 (family with sequence similarity 91 member A1)	1.00000000000327	3.2685590345416e-12	1	0	0	78	6802
26278	SACS (sacsin molecular chaperone)	1.00000000000327	3.2685590345416e-12	1	0	0	78	6802
268822	Adck5 (aarF domain containing kinase 5)	1.00000000000327	3.2685590345416e-12	1	0	0	78	6802
208846	Daam1 (dishevelled associated activator of morphogenesis 1)	1.00000000000327	3.2685590345416e-12	1	0	0	78	6802
734746	h2afx.L (H2A histone family member X L homeolog)	1.00000000000327	3.2685590345416e-12	1	0	0	78	6802
22791	Dnajc2 (DnaJ heat shock protein family (Hsp40) member C2)	1.00000000000327	3.2685590345416e-12	1	0	0	78	6802
33	ACADL (acyl-CoA dehydrogenase long chain)	1.00000000000327	3.2685590345416e-12	1	0	0	78	6802
56749	Dhodh (dihydroorotate dehydrogenase)	1.00000000000327	3.2685590345416e-12	1	0	0	78	6802
23155	CLCC1 (chloride channel CLIC like 1)	1.00000000000327	3.2685590345416e-12	1	0	0	78	6802
134359	POC5 (POC5 centriolar protein)	1.00000000000327	3.2685590345416e-12	1	0	0	78	6802
133522	PPARGC1B (PPARG coactivator 1 beta)	1.00000000000327	3.2685590345416e-12	1	0	0	78	6802
67759	Plgrkt (plasminogen receptor, C-terminal lysine transmembrane protein)	1.00000000000327	3.2685590345416e-12	1	0	0	78	6802
9693	RAPGEF2 (Rap guanine nucleotide exchange factor 2)	1.00000000000327	3.2685590345416e-12	1	0	0	78	6802
12879	Cys1 (cystin 1)	1.00000000000327	3.2685590345416e-12	1	0	0	78	6802
64058	Perp (PERP, TP53 apoptosis effector)	1.00000000000327	3.2685590345416e-12	1	0	0	78	6802
10152	ABI2 (abl interactor 2)	1.00000000000327	3.2685590345416e-12	1	0	0	78	6802
22139	Ttr (transthyretin)	1.00000000000327	3.2685590345416e-12	1	0	0	78	6802
66368	Rtca (RNA 3'-terminal phosphate cyclase)	1.00000000000327	3.2685590345416e-12	1	0	0	78	6802
208922	Cpeb3 (cytoplasmic polyadenylation element binding protein 3)	1.00000000000327	3.2685590345416e-12	1	0	0	78	6802
10794	ZNF460 (zinc finger protein 460)	1.00000000000327	3.2685590345416e-12	1	0	0	78	6802
51147	ING4 (inhibitor of growth family member 4)	1.00000000000327	3.2685590345416e-12	1	0	0	78	6802
213326	Scyl2 (SCY1-like 2 (S. cerevisiae))	1.00000000000327	3.2685590345416e-12	1	0	0	78	6802
268933	Wdr24 (WD repeat domain 24)	1.00000000000327	3.2685590345416e-12	1	0	0	78	6802
20230	Satb1 (special AT-rich sequence binding protein 1)	1.00000000000327	3.2685590345416e-12	1	0	0	78	6802
29110	TBK1 (TANK binding kinase 1)	1.00000000000327	3.2685590345416e-12	1	0	0	78	6802
12475	Cd14 (CD14 antigen)	1.00000000000327	3.2685590345416e-12	1	0	0	78	6802
80732	Mynn (myoneurin)	1.00000000000327	3.2685590345416e-12	1	0	0	78	6802
54466	SPIN2A (spindlin family member 2A)	1.00000000000327	3.2685590345416e-12	1	0	0	78	6802
20193	S100a1 (S100 calcium binding protein A1)	1.00000000000327	3.2685590345416e-12	1	0	0	78	6802
13078	Cyp1b1 (cytochrome P450, family 1, subfamily b, polypeptide 1)	1.00000000000327	3.2685590345416e-12	1	0	0	78	6802
67279	Med31 (mediator complex subunit 31)	1.00000000000327	3.2685590345416e-12	1	0	0	78	6802
70312	Cactin (cactin, spliceosome C complex subunit)	1.00000000000327	3.2685590345416e-12	1	0	0	78	6802
213980	Fbxw10 (F-box and WD-40 domain protein 10)	1.00000000000327	3.2685590345416e-12	1	0	0	78	6802
54468	MIOS (meiosis regulator for oocyte development)	1.00000000000327	3.2685590345416e-12	1	0	0	78	6802
89958	SAPCD2 (suppressor APC domain containing 2)	1.00000000000327	3.2685590345416e-12	1	0	0	78	6802
5099	PCDH7 (protocadherin 7)	1.00000000000327	3.2685590345416e-12	1	0	0	78	6802
57703	CWC22 (CWC22 spliceosome associated protein homolog)	1.00000000000327	3.2685590345416e-12	1	0	0	78	6802
12931	Crlf1 (cytokine receptor-like factor 1)	1.00000000000327	3.2685590345416e-12	1	0	0	78	6802
6654	SOS1 (SOS Ras/Rac guanine nucleotide exchange factor 1)	1.00000000000327	3.2685590345416e-12	1	0	0	78	6802
26433	Plod3 (procollagen-lysine, 2-oxoglutarate 5-dioxygenase 3)	1.00000000000327	3.2685590345416e-12	1	0	0	78	6802
27020	NPTN (neuroplastin)	1.00000000000327	3.2685590345416e-12	1	0	0	78	6802
17703	Msx3 (msh homeobox 3)	1.00000000000327	3.2685590345416e-12	1	0	0	78	6802
67847	Sncaip (synuclein, alpha interacting protein (synphilin))	1.00000000000327	3.2685590345416e-12	1	0	0	78	6802
98417	Cnih4 (cornichon family AMPA receptor auxiliary protein 4)	1.00000000000327	3.2685590345416e-12	1	0	0	78	6802
18542	Pcolce (procollagen C-endopeptidase enhancer protein)	1.00000000000327	3.2685590345416e-12	1	0	0	78	6802
80876	Ifitm2 (interferon induced transmembrane protein 2)	1.00000000000327	3.2685590345416e-12	1	0	0	78	6802
56543	Kcnd3 (potassium voltage-gated channel, Shal-related family, member 3)	1.00000000000327	3.2685590345416e-12	1	0	0	78	6802
104174	Gldc (glycine decarboxylase)	1.00000000000327	3.2685590345416e-12	1	0	0	78	6802
18606	Enpp2 (ectonucleotide pyrophosphatase/phosphodiesterase 2)	1.00000000000327	3.2685590345416e-12	1	0	0	78	6802
6604	SMARCD3 (SWI/SNF related, matrix associated, actin dependent regulator of chromatin, subfamily d, member 3)	1.00000000000327	3.2685590345416e-12	1	0	0	78	6802
347862	GATD1 (glutamine amidotransferase like class 1 domain containing 1)	1.00000000000327	3.2685590345416e-12	1	0	0	78	6802
815	CAMK2A (calcium/calmodulin dependent protein kinase II alpha)	1.00000000000327	3.2685590345416e-12	1	0	0	78	6802
208198	Btbd2 (BTB (POZ) domain containing 2)	1.00000000000327	3.2685590345416e-12	1	0	0	78	6802
57038	RARS2 (arginyl-tRNA synthetase 2, mitochondrial)	1.00000000000327	3.2685590345416e-12	1	0	0	78	6802
7791	ZYX (zyxin)	1.00000000000327	3.2685590345416e-12	1	0	0	78	6802
74241	Chpf (chondroitin polymerizing factor)	1.00000000000327	3.2685590345416e-12	1	0	0	78	6802
268491	Meioc (meiosis specific with coiled-coil domain)	1.00000000000327	3.2685590345416e-12	1	0	0	78	6802
114714	Rad51c (RAD51 paralog C)	1.00000000000327	3.2685590345416e-12	1	0	0	78	6802
380820	IghmAC38.205.12 (Ig mu chain V region AC38 205.12)	1.00000000000327	3.2685590345416e-12	1	0	0	78	6802
23397	NCAPH (non-SMC condensin I complex subunit H)	1.00000000000327	3.2685590345416e-12	1	0	0	78	6802
7920	ABHD16A (abhydrolase domain containing 16A)	1.00000000000327	3.2685590345416e-12	1	0	0	78	6802
14696	Gnb4 (guanine nucleotide binding protein (G protein), beta 4)	1.00000000000327	3.2685590345416e-12	1	0	0	78	6802
833	CARS (cysteinyl-tRNA synthetase)	1.00000000000327	3.2685590345416e-12	1	0	0	78	6802
79101	TAF1D (TATA-box binding protein associated factor, RNA polymerase I subunit D)	1.00000000000327	3.2685590345416e-12	1	0	0	78	6802
55092	TMEM51 (transmembrane protein 51)	1.00000000000327	3.2685590345416e-12	1	0	0	78	6802
18573	Pde1a (phosphodiesterase 1A, calmodulin-dependent)	1.00000000000327	3.2685590345416e-12	1	0	0	78	6802
5429	POLH (DNA polymerase eta)	1.00000000000327	3.2685590345416e-12	1	0	0	78	6802
19074	Prg2 (proteoglycan 2, bone marrow)	1.00000000000327	3.2685590345416e-12	1	0	0	78	6802
232947	Ppp1r37 (protein phosphatase 1, regulatory subunit 37)	1.00000000000327	3.2685590345416e-12	1	0	0	78	6802
84253	GARNL3 (GTPase activating Rap/RanGAP domain like 3)	1.00000000000327	3.2685590345416e-12	1	0	0	78	6802
79786	KLHL36 (kelch like family member 36)	1.00000000000327	3.2685590345416e-12	1	0	0	78	6802
16065	Igh-VS107 (immunoglobulin heavy chain (S107 family))	1.00000000000327	3.2685590345416e-12	1	0	0	78	6802
12922	Crhr2 (corticotropin releasing hormone receptor 2)	1.00000000000327	3.2685590345416e-12	1	0	0	78	6802
51002	TPRKB (TP53RK binding protein)	1.00000000000327	3.2685590345416e-12	1	0	0	78	6802
362827	Pias4 (protein inhibitor of activated STAT, 4)	1.00000000000327	3.2685590345416e-12	1	0	0	78	6802
22787	Zp2 (zona pellucida glycoprotein 2)	1.00000000000327	3.2685590345416e-12	1	0	0	78	6802
54780	NSMCE4A (NSE4 homolog A, SMC5-SMC6 complex component)	1.00000000000327	3.2685590345416e-12	1	0	0	78	6802
3416	IDE (insulin degrading enzyme)	1.00000000000327	3.2685590345416e-12	1	0	0	78	6802
15370	Nr4a1 (nuclear receptor subfamily 4, group A, member 1)	1.00000000000327	3.2685590345416e-12	1	0	0	78	6802
68550	Tefm (transcription elongation factor, mitochondrial)	1.00000000000327	3.2685590345416e-12	1	0	0	78	6802
56262	LRRC8A (leucine rich repeat containing 8 VRAC subunit A)	1.00000000000327	3.2685590345416e-12	1	0	0	78	6802
5428	POLG (DNA polymerase gamma, catalytic subunit)	1.00000000000327	3.2685590345416e-12	1	0	0	78	6802
23184	MESD (mesoderm development LRP chaperone)	1.00000000000327	3.2685590345416e-12	1	0	0	78	6802
10318	TNIP1 (TNFAIP3 interacting protein 1)	1.00000000000327	3.2685590345416e-12	1	0	0	78	6802
54882	ANKHD1 (ankyrin repeat and KH domain containing 1)	1.00000000000327	3.2685590345416e-12	1	0	0	78	6802
1820	ARID3A (AT-rich interaction domain 3A)	1.00000000000327	3.2685590345416e-12	1	0	0	78	6802
81818	Vim (vimentin)	1.00000000000327	3.2685590345416e-12	1	0	0	78	6802
2569	GABRR1 (gamma-aminobutyric acid type A receptor rho1 subunit)	1.00000000000327	3.2685590345416e-12	1	0	0	78	6802
114730	Skull22 (skull morphology 22)	1.00000000000327	3.2685590345416e-12	1	0	0	78	6802
11502	Adam9 (a disintegrin and metallopeptidase domain 9 (meltrin gamma))	1.00000000000327	3.2685590345416e-12	1	0	0	78	6802
70099	Smc4 (structural maintenance of chromosomes 4)	1.00000000000327	3.2685590345416e-12	1	0	0	78	6802
4522	MTHFD1 (methylenetetrahydrofolate dehydrogenase, cyclohydrolase and formyltetrahydrofolate synthetase 1)	1.00000000000327	3.2685590345416e-12	1	0	0	78	6802
66505	Zmynd11 (zinc finger, MYND domain containing 11)	1.00000000000327	3.2685590345416e-12	1	0	0	78	6802
68479	Phf5a (PHD finger protein 5A)	1.00000000000327	3.2685590345416e-12	1	0	0	78	6802
233210	Prr12 (proline rich 12)	1.00000000000327	3.2685590345416e-12	1	0	0	78	6802
9024	BRSK2 (BR serine/threonine kinase 2)	1.00000000000327	3.2685590345416e-12	1	0	0	78	6802
67511	Tmed9 (transmembrane p24 trafficking protein 9)	1.00000000000327	3.2685590345416e-12	1	0	0	78	6802
67286	Ift22 (intraflagellar transport 22)	1.00000000000327	3.2685590345416e-12	1	0	0	78	6802
7048	TGFBR2 (transforming growth factor beta receptor 2)	1.00000000000327	3.2685590345416e-12	1	0	0	78	6802
27973	Vkorc1 (vitamin K epoxide reductase complex, subunit 1)	1.00000000000327	3.2685590345416e-12	1	0	0	78	6802
10572	SIVA1 (SIVA1 apoptosis inducing factor)	1.00000000000327	3.2685590345416e-12	1	0	0	78	6802
1662	DDX10 (DEAD-box helicase 10)	1.00000000000327	3.2685590345416e-12	1	0	0	78	6802
215210	Tmem120a (transmembrane protein 120A)	1.00000000000327	3.2685590345416e-12	1	0	0	78	6802
85247	S100a6 (S100 calcium binding protein A6)	1.00000000000327	3.2685590345416e-12	1	0	0	78	6802
52040	Ppp1r10 (protein phosphatase 1, regulatory subunit 10)	1.00000000000327	3.2685590345416e-12	1	0	0	78	6802
76044	Ncapg2 (non-SMC condensin II complex, subunit G2)	1.00000000000327	3.2685590345416e-12	1	0	0	78	6802
52428	Rhpn2 (rhophilin, Rho GTPase binding protein 2)	1.00000000000327	3.2685590345416e-12	1	0	0	78	6802
67296	Socs4 (suppressor of cytokine signaling 4)	1.00000000000327	3.2685590345416e-12	1	0	0	78	6802
12040	Bckdhb (branched chain ketoacid dehydrogenase E1, beta polypeptide)	1.00000000000327	3.2685590345416e-12	1	0	0	78	6802
511045	DCTN1 (dynactin subunit 1)	1.00000000000327	3.2685590345416e-12	1	0	0	78	6802
56380	Arid3b (AT rich interactive domain 3B (BRIGHT-like))	1.00000000000327	3.2685590345416e-12	1	0	0	78	6802
4139	MARK1 (microtubule affinity regulating kinase 1)	1.00000000000327	3.2685590345416e-12	1	0	0	78	6802
73677	Psma8 (proteasome (prosome, macropain) subunit, alpha type, 8)	1.00000000000327	3.2685590345416e-12	1	0	0	78	6802
665233	Gm7545 (glyceraldehyde-3-phosphate dehydrogenase pseudogene)	1.00000000000327	3.2685590345416e-12	1	0	0	78	6802
233199	Mybpc2 (myosin binding protein C, fast-type)	1.00000000000327	3.2685590345416e-12	1	0	0	78	6802
10058	ABCB6 (ATP binding cassette subfamily B member 6 (Langereis blood group))	1.00000000000327	3.2685590345416e-12	1	0	0	78	6802
629057	Gm6944 (glyceraldehyde-3-phosphate dehydrogenase pseudogene)	1.00000000000327	3.2685590345416e-12	1	0	0	78	6802
2810	SFN (stratifin)	1.00000000000327	3.2685590345416e-12	1	0	0	78	6802
331401	Thoc2 (THO complex 2)	1.00000000000327	3.2685590345416e-12	1	0	0	78	6802
115294	PCMTD1 (protein-L-isoaspartate (D-aspartate) O-methyltransferase domain containing 1)	1.00000000000327	3.2685590345416e-12	1	0	0	78	6802
12091	Glb1 (galactosidase, beta 1)	1.00000000000327	3.2685590345416e-12	1	0	0	78	6802
433771	Micos10 (mitochondrial contact site and cristae organizing system subunit 10)	1.00000000000327	3.2685590345416e-12	1	0	0	78	6802
10439	OLFM1 (olfactomedin 1)	1.00000000000327	3.2685590345416e-12	1	0	0	78	6802
7726	TRIM26 (tripartite motif containing 26)	1.00000000000327	3.2685590345416e-12	1	0	0	78	6802
100042349	Gm10359 (glyceraldehyde-3-phosphate dehydrogenase pseudogene)	1.00000000000327	3.2685590345416e-12	1	0	0	78	6802
69459	Ubl7 (ubiquitin-like 7 (bone marrow stromal cell-derived))	1.00000000000327	3.2685590345416e-12	1	0	0	78	6802
10406	WFDC2 (WAP four-disulfide core domain 2)	1.00000000000327	3.2685590345416e-12	1	0	0	78	6802
100039556	Gm2308 (glyceraldehyde-3-phosphate dehydrogenase pseudogene)	1.00000000000327	3.2685590345416e-12	1	0	0	78	6802
3176	HNMT (histamine N-methyltransferase)	1.00000000000327	3.2685590345416e-12	1	0	0	78	6802
71807	Tars2 (threonyl-tRNA synthetase 2, mitochondrial (putative))	1.00000000000327	3.2685590345416e-12	1	0	0	78	6802
4619	MYH1 (myosin heavy chain 1)	1.00000000000327	3.2685590345416e-12	1	0	0	78	6802
74239	Iqce (IQ motif containing E)	1.00000000000327	3.2685590345416e-12	1	0	0	78	6802
230257	Ptbp3 (polypyrimidine tract binding protein 3)	1.00000000000327	3.2685590345416e-12	1	0	0	78	6802
140477	Dmbx1 (diencephalon/mesencephalon homeobox 1)	1.00000000000327	3.2685590345416e-12	1	0	0	78	6802
71240	Osbpl7 (oxysterol binding protein-like 7)	1.00000000000327	3.2685590345416e-12	1	0	0	78	6802
839772	AT1G28760 (guanosine-3',5'-bis (diphosphate) 3'-pyrophosphohydrolase, putative (DUF2215))	1.00000000000327	3.2685590345416e-12	1	0	0	78	6802
74206	Sipa1l3 (signal-induced proliferation-associated 1 like 3)	1.00000000000327	3.2685590345416e-12	1	0	0	78	6802
51118	UTP11 (UTP11 small subunit processome component)	1.00000000000327	3.2685590345416e-12	1	0	0	78	6802
21810	Tgfbi (transforming growth factor, beta induced)	1.00000000000327	3.2685590345416e-12	1	0	0	78	6802
26094	DCAF4 (DDB1 and CUL4 associated factor 4)	1.00000000000327	3.2685590345416e-12	1	0	0	78	6802
320129	Grk3 (G protein-coupled receptor kinase 3)	1.00000000000327	3.2685590345416e-12	1	0	0	78	6802
69260	Ing2 (inhibitor of growth family, member 2)	1.00000000000327	3.2685590345416e-12	1	0	0	78	6802
107885	Mthfs (5, 10-methenyltetrahydrofolate synthetase)	1.00000000000327	3.2685590345416e-12	1	0	0	78	6802
18054	Ngp (neutrophilic granule protein)	1.00000000000327	3.2685590345416e-12	1	0	0	78	6802
70726	Angptl6 (angiopoietin-like 6)	1.00000000000327	3.2685590345416e-12	1	0	0	78	6802
140670	Ap2b1 (adaptor related protein complex 2 subunit beta 1)	1.00000000000327	3.2685590345416e-12	1	0	0	78	6802
11190	CEP250 (centrosomal protein 250)	1.00000000000327	3.2685590345416e-12	1	0	0	78	6802
66394	Nosip (nitric oxide synthase interacting protein)	1.00000000000327	3.2685590345416e-12	1	0	0	78	6802
20981	Syt3 (synaptotagmin III)	1.00000000000327	3.2685590345416e-12	1	0	0	78	6802
69538	Antxr1 (anthrax toxin receptor 1)	1.00000000000327	3.2685590345416e-12	1	0	0	78	6802
27348	TOR1B (torsin family 1 member B)	1.00000000000327	3.2685590345416e-12	1	0	0	78	6802
17868	Mybpc3 (myosin binding protein C, cardiac)	1.00000000000327	3.2685590345416e-12	1	0	0	78	6802
984	CDK11B (cyclin dependent kinase 11B)	1.00000000000327	3.2685590345416e-12	1	0	0	78	6802
18414	Osmr (oncostatin M receptor)	1.00000000000327	3.2685590345416e-12	1	0	0	78	6802
216873	Spag7 (sperm associated antigen 7)	1.00000000000327	3.2685590345416e-12	1	0	0	78	6802
5261	PHKG2 (phosphorylase kinase catalytic subunit gamma 2)	1.00000000000327	3.2685590345416e-12	1	0	0	78	6802
51791	Rgs14 (regulator of G-protein signaling 14)	1.00000000000327	3.2685590345416e-12	1	0	0	78	6802
73293	Ccdc103 (coiled-coil domain containing 103)	1.00000000000327	3.2685590345416e-12	1	0	0	78	6802
338372	Map3k9 (mitogen-activated protein kinase kinase kinase 9)	1.00000000000327	3.2685590345416e-12	1	0	0	78	6802
50912	Exosc10 (exosome component 10)	1.00000000000327	3.2685590345416e-12	1	0	0	78	6802
170833	Hook2 (hook microtubule tethering protein 2)	1.00000000000327	3.2685590345416e-12	1	0	0	78	6802
101154638	Gm5121 (40S ribosomal protein S8 pseudogene)	1.00000000000327	3.2685590345416e-12	1	0	0	78	6802
100039870	Gm2467 (glyceraldehyde-3-phosphate dehydrogenase pseudogene)	1.00000000000327	3.2685590345416e-12	1	0	0	78	6802
15186	Hdc (histidine decarboxylase)	1.00000000000327	3.2685590345416e-12	1	0	0	78	6802
665596	Hist1h2bq (histone cluster 1, H2bq)	1.00000000000327	3.2685590345416e-12	1	0	0	78	6802
105859	Csdc2 (cold shock domain containing C2, RNA binding)	1.00000000000327	3.2685590345416e-12	1	0	0	78	6802
75785	Klhl24 (kelch-like 24)	1.00000000000327	3.2685590345416e-12	1	0	0	78	6802
23821	Bace1 (beta-site APP cleaving enzyme 1)	1.00000000000327	3.2685590345416e-12	1	0	0	78	6802
69019	Spcs1 (signal peptidase complex subunit 1 homolog (S. cerevisiae))	1.00000000000327	3.2685590345416e-12	1	0	0	78	6802
170822	Usp33 (ubiquitin specific peptidase 33)	1.00000000000327	3.2685590345416e-12	1	0	0	78	6802
69923	Agk (acylglycerol kinase)	1.00000000000327	3.2685590345416e-12	1	0	0	78	6802
101540	Prkd2 (protein kinase D2)	1.00000000000327	3.2685590345416e-12	1	0	0	78	6802
67074	Mon2 (MON2 homolog, regulator of endosome to Golgi trafficking)	1.00000000000327	3.2685590345416e-12	1	0	0	78	6802
18029	Nfic (nuclear factor I/C)	1.00000000000327	3.2685590345416e-12	1	0	0	78	6802
66422	Dctpp1 (dCTP pyrophosphatase 1)	1.00000000000327	3.2685590345416e-12	1	0	0	78	6802
68423	Ankrd13d (ankyrin repeat domain 13 family, member D)	1.00000000000327	3.2685590345416e-12	1	0	0	78	6802
24516	Jun (Jun proto-oncogene, AP-1 transcription factor subunit)	1.00000000000327	3.2685590345416e-12	1	0	0	78	6802
13871	Ercc2 (excision repair cross-complementing rodent repair deficiency, complementation group 2)	1.00000000000327	3.2685590345416e-12	1	0	0	78	6802
22378	Wbp2 (WW domain binding protein 2)	1.00000000000327	3.2685590345416e-12	1	0	0	78	6802
16671	Krt33b (keratin 33B)	1.00000000000327	3.2685590345416e-12	1	0	0	78	6802
319974	Auts2 (autism susceptibility candidate 2)	1.00000000000327	3.2685590345416e-12	1	0	0	78	6802
345778	MTX3 (metaxin 3)	1.00000000000327	3.2685590345416e-12	1	0	0	78	6802
84919	PPP1R15B (protein phosphatase 1 regulatory subunit 15B)	1.00000000000327	3.2685590345416e-12	1	0	0	78	6802
1500	CTNND1 (catenin delta 1)	1.00000000000327	3.2685590345416e-12	1	0	0	78	6802
234796	Klhl36 (kelch-like 36)	1.00000000000327	3.2685590345416e-12	1	0	0	78	6802
18647	Cdk14 (cyclin-dependent kinase 14)	1.00000000000327	3.2685590345416e-12	1	0	0	78	6802
16660	Krt31 (keratin 31)	1.00000000000327	3.2685590345416e-12	1	0	0	78	6802
66882	Bzw1 (basic leucine zipper and W2 domains 1)	1.00000000000327	3.2685590345416e-12	1	0	0	78	6802
99571	Fgg (fibrinogen gamma chain)	1.00000000000327	3.2685590345416e-12	1	0	0	78	6802
51885	Tubgcp4 (tubulin, gamma complex associated protein 4)	1.00000000000327	3.2685590345416e-12	1	0	0	78	6802
6629	SNRPB2 (small nuclear ribonucleoprotein polypeptide B2)	1.00000000000327	3.2685590345416e-12	1	0	0	78	6802
140492	Kcnn2 (potassium intermediate/small conductance calcium-activated channel, subfamily N, member 2)	1.00000000000327	3.2685590345416e-12	1	0	0	78	6802
18095	Nkx3-1 (NK3 homeobox 1)	1.00000000000327	3.2685590345416e-12	1	0	0	78	6802
2542467	hht1 (histone H3 h3.1)	1.00000000000327	3.2685590345416e-12	1	0	0	78	6802
19724	Rfx1 (regulatory factor X, 1 (influences HLA class II expression))	1.00000000000327	3.2685590345416e-12	1	0	0	78	6802
[truncated: 10,447 more rows]
