# Supplementary material for: Repeated LPS induces training and tolerance of microglial responses across brain regions
Source: J Neuroinflammation. 2024 Sep 20;21:233. doi: 10.1186/s12974-024-03198-1 (PMC11414187; doi:10.1186/s12974-024-03198-1)
Supplement: Supplementary file 8 — Supplementary Material 8. File S2: Homer software output for transcription factor motif analysis of 4xLPS-sensitive cluster gene promoters. [file 12974_2024_3198_MOESM8_ESM.zip › 4xLPS_cluster_genes_output/interpro.txt]

TermID	Term	Enrichment	logP	Genes in Term	Target Genes in Term	Fraction of Targets in Term	Total Target Genes	Total Genes	Entrez Gene IDs	Gene Symbols
IPR025661	Pept_asp_AS	1.08126599412606e-05	-11.4347928935604	6	3	0.0263157894736842	114	13788	13040,64138,13030	Ctss,Ctsz,Ctsb
IPR000668	Peptidase_C1A_C	4.45964887135197e-05	-10.0178554304339	9	3	0.0263157894736842	114	13788	64138,13030,13040	Ctsz,Ctsb,Ctss
IPR000169	Pept_cys_AS	0.000285004985018802	-8.16300388655455	16	3	0.0263157894736842	114	13788	12335,13030,13040	Capn3,Ctsb,Ctss
IPR013783	Ig-like_fold	0.000468605896317079	-7.66574844913347	466	12	0.105263157894737	114	13788	12978,16177,80891,20732,19264,21838,328833,286940,105653,12266,16194,14131	Csf1r,Il1r1,Fcrls,Spint1,Ptprc,Thy1,Treml2,Flnb,Phyhip,C3,Il6ra,Fcgr3
IPR022742	Hydrolase_4	0.000994667804182244	-6.91310174169453	6	2	0.0175438596491228	114	13788	70178,23945	Abhd17c,Mgll
IPR006821	Intermed_filament_DNA-bd	0.00138501172585943	-6.58204667305418	7	2	0.0175438596491228	114	13788	14580,22352	Gfap,Vim
IPR025660	Pept_his_AS	0.001836711862029	-6.29977833751286	8	2	0.0175438596491228	114	13788	13030,13040	Ctsb,Ctss
IPR016054	LY6_UPA_recep-like	0.001836711862029	-6.29977833751286	8	2	0.0175438596491228	114	13788	110454,17069	Ly6a,Ly6e
IPR008983	Tumour_necrosis_fac-like_dom	0.00189939315483985	-6.26622083601584	30	3	0.0263157894736842	114	13788	12260,12259,21949	C1qb,C1qa,Tnfsf8
IPR013151	Immunoglobulin	0.0029715372751316	-5.81867585902234	35	3	0.0263157894736842	114	13788	12978,16194,21838	Csf1r,Il6ra,Thy1
IPR042180	IF_rod_dom_coil1B	0.00322232384855561	-5.73765248762232	36	3	0.0263157894736842	114	13788	67533,22352,14580	Ppfibp1,Vim,Gfap
IPR008991	Translation_prot_SH3-like_sf	0.00498017091516371	-5.30229106822051	13	2	0.0175438596491228	114	13788	19941,67115	Rpl26,Rpl14
IPR014722	Rib_L2_dom2	0.0066321769839607	-5.01582217514202	15	2	0.0175438596491228	114	13788	67115,19941	Rpl14,Rpl26
IPR023795	Serpin_CS	0.0066321769839607	-5.01582217514202	15	2	0.0175438596491228	114	13788	20716,20723	Serpina3n,Serpinb9
IPR007110	Ig-like_dom	0.00812364934167252	-4.81297579945596	277	7	0.0614035087719298	114	13788	80891,14131,21838,328833,12978,16177,16194	Fcrls,Fcgr3,Thy1,Treml2,Csf1r,Il1r1,Il6ra
IPR026643	CAMPATH-1	0.0082680591819215	-4.79535547923933	1	1	0.0087719298245614	114	13788	23833	Cd52
IPR033986	Clusterin_CS	0.0082680591819215	-4.79535547923933	1	1	0.0087719298245614	114	13788	12759	Clu
IPR008123	TF_AP2_gamma	0.0082680591819215	-4.79535547923933	1	1	0.0087719298245614	114	13788	21420	Tfap2c
IPR005716	Ribosomal_S5/S7_euk/arc	0.0082680591819215	-4.79535547923933	1	1	0.0087719298245614	114	13788	20103	Rps5
IPR026222	ApoD_vertbrte	0.0082680591819215	-4.79535547923933	1	1	0.0087719298245614	114	13788	11815	Apod
IPR016014	Clusterin_N	0.0082680591819215	-4.79535547923933	1	1	0.0087719298245614	114	13788	12759	Clu
IPR027118	MGP	0.0082680591819215	-4.79535547923933	1	1	0.0087719298245614	114	13788	17313	Mgp
IPR000054	Ribosomal_L31e	0.0082680591819215	-4.79535547923933	1	1	0.0087719298245614	114	13788	114641	Rpl31
IPR002969	ApolipopD	0.0082680591819215	-4.79535547923933	1	1	0.0087719298245614	114	13788	11815	Apod
IPR040266	TRNP1	0.0082680591819215	-4.79535547923933	1	1	0.0087719298245614	114	13788	69539	Trnp1
IPR012599	Propeptide_C1A	0.0082680591819215	-4.79535547923933	1	1	0.0087719298245614	114	13788	13030	Ctsb
IPR030437	PPFIBP1	0.0082680591819215	-4.79535547923933	1	1	0.0087719298245614	114	13788	67533	Ppfibp1
IPR030526	DLGAP3	0.0082680591819215	-4.79535547923933	1	1	0.0087719298245614	114	13788	242667	Dlgap3
IPR029851	KLHL6	0.0082680591819215	-4.79535547923933	1	1	0.0087719298245614	114	13788	239743	Klhl6
IPR020606	Ribosomal_S7_CS	0.0082680591819215	-4.79535547923933	1	1	0.0087719298245614	114	13788	20103	Rps5
IPR027701	GFAP	0.0082680591819215	-4.79535547923933	1	1	0.0087719298245614	114	13788	14580	Gfap
IPR037572	Complement_C1q_A	0.0082680591819215	-4.79535547923933	1	1	0.0087719298245614	114	13788	12259	C1qa
IPR039485	ALG12	0.0082680591819215	-4.79535547923933	1	1	0.0087719298245614	114	13788	223774	Alg12
IPR005729	Ribosomal_S10_euk/arc	0.0082680591819215	-4.79535547923933	1	1	0.0087719298245614	114	13788	67427	Rps20
IPR041425	C3/4/5_MG1	0.0082680591819215	-4.79535547923933	1	1	0.0087719298245614	114	13788	12266	C3
IPR028289	FGF18	0.0082680591819215	-4.79535547923933	1	1	0.0087719298245614	114	13788	14172	Fgf18
IPR021185	TNF_CD30_ligand_type	0.0082680591819215	-4.79535547923933	1	1	0.0087719298245614	114	13788	21949	Tnfsf8
IPR021663	CD3_zeta/IgE_Fc_rcpt_gamma	0.0082680591819215	-4.79535547923933	1	1	0.0087719298245614	114	13788	14127	Fcer1g
IPR034118	S-100A6	0.0082680591819215	-4.79535547923933	1	1	0.0087719298245614	114	13788	20200	S100a6
IPR042563	Ribosomal_protein_S8e_euk	0.0082680591819215	-4.79535547923933	1	1	0.0087719298245614	114	13788	20116	Rps8
IPR033378	BRICK1	0.0082680591819215	-4.79535547923933	1	1	0.0087719298245614	114	13788	101314	Brk1
IPR033124	Ser_caboxypep_his_AS	0.0082680591819215	-4.79535547923933	1	1	0.0087719298245614	114	13788	19025	Ctsa
IPR024739	PTP_recept_N	0.0082680591819215	-4.79535547923933	1	1	0.0087719298245614	114	13788	19264	Ptprc
IPR003110	Phos_immunorcpt_sig_ITAM	0.0082680591819215	-4.79535547923933	1	1	0.0087719298245614	114	13788	14127	Fcer1g
IPR002240	Chemokine_CCR5	0.0082680591819215	-4.79535547923933	1	1	0.0087719298245614	114	13788	12774	Ccr5
IPR042482	Spint1	0.0082680591819215	-4.79535547923933	1	1	0.0087719298245614	114	13788	20732	Spint1
IPR027215	Fibromodulin	0.0082680591819215	-4.79535547923933	1	1	0.0087719298245614	114	13788	14264	Fmod
IPR033157	CTSZ	0.0082680591819215	-4.79535547923933	1	1	0.0087719298245614	114	13788	64138	Ctsz
IPR018268	Ribosomal_S10_CS	0.0082680591819215	-4.79535547923933	1	1	0.0087719298245614	114	13788	67427	Rps20
IPR037578	Von_Willebrand_factor	0.0082680591819215	-4.79535547923933	1	1	0.0087719298245614	114	13788	22371	Vwf
IPR035711	Complement_C3-like	0.0082680591819215	-4.79535547923933	1	1	0.0087719298245614	114	13788	12266	C3
IPR000118	Granulin	0.0082680591819215	-4.79535547923933	1	1	0.0087719298245614	114	13788	14824	Grn
IPR027699	Vimentin	0.0082680591819215	-4.79535547923933	1	1	0.0087719298245614	114	13788	22352	Vim
IPR042340	FCER1G	0.0082680591819215	-4.79535547923933	1	1	0.0087719298245614	114	13788	14127	Fcer1g
IPR009346	GRIM-19	0.0082680591819215	-4.79535547923933	1	1	0.0087719298245614	114	13788	67184	Ndufa13
IPR001740	GPCR_2_EMR1-like_rcpt	0.0082680591819215	-4.79535547923933	1	1	0.0087719298245614	114	13788	13733	Adgre1
IPR034384	Proteasome_beta10	0.0082680591819215	-4.79535547923933	1	1	0.0087719298245614	114	13788	19171	Psmb10
IPR037277	Granulin_sf	0.0082680591819215	-4.79535547923933	1	1	0.0087719298245614	114	13788	14824	Grn
IPR039707	MPEG1	0.0082680591819215	-4.79535547923933	1	1	0.0087719298245614	114	13788	17476	Mpeg1
IPR029874	FLNB	0.0082680591819215	-4.79535547923933	1	1	0.0087719298245614	114	13788	286940	Flnb
IPR020052	Ribosomal_L31e_CS	0.0082680591819215	-4.79535547923933	1	1	0.0087719298245614	114	13788	114641	Rpl31
IPR002384	Osteocalcin/MGP	0.0082680591819215	-4.79535547923933	1	1	0.0087719298245614	114	13788	17313	Mgp
IPR039036	Granulin_fam	0.0082680591819215	-4.79535547923933	1	1	0.0087719298245614	114	13788	14824	Grn
IPR041985	RPL14_KOW	0.0082680591819215	-4.79535547923933	1	1	0.0087719298245614	114	13788	67115	Rpl14
IPR032361	VWA_N2	0.0082680591819215	-4.79535547923933	1	1	0.0087719298245614	114	13788	22371	Vwf
IPR037573	Complement_C1qB	0.0082680591819215	-4.79535547923933	1	1	0.0087719298245614	114	13788	12260	C1qb
IPR016015	Clusterin_C	0.0082680591819215	-4.79535547923933	1	1	0.0087719298245614	114	13788	12759	Clu
IPR039660	Ribosomal_protein_L14	0.0082680591819215	-4.79535547923933	1	1	0.0087719298245614	114	13788	67115	Rpl14
IPR029531	CAPN3/9	0.0082680591819215	-4.79535547923933	1	1	0.0087719298245614	114	13788	12335	Capn3
IPR001380	Ribosomal_L13e	0.0082680591819215	-4.79535547923933	1	1	0.0087719298245614	114	13788	270106	Rpl13
IPR016335	Ptprc	0.0082680591819215	-4.79535547923933	1	1	0.0087719298245614	114	13788	19264	Ptprc
IPR016016	Clusterin	0.0082680591819215	-4.79535547923933	1	1	0.0087719298245614	114	13788	12759	Clu
IPR018256	Ribosomal_L13e_CS	0.0082680591819215	-4.79535547923933	1	1	0.0087719298245614	114	13788	270106	Rpl13
IPR035815	NTR_complement_C3	0.0082680591819215	-4.79535547923933	1	1	0.0087719298245614	114	13788	12266	C3
IPR033292	THY1	0.0082680591819215	-4.79535547923933	1	1	0.0087719298245614	114	13788	21838	Thy1
IPR002784	Ribosomal_L14e_dom	0.0082680591819215	-4.79535547923933	1	1	0.0087719298245614	114	13788	67115	Rpl14
IPR007732	Cyt_b558_asu	0.0082680591819215	-4.79535547923933	1	1	0.0087719298245614	114	13788	13057	Cyba
IPR018283	Ribosomal_S8e_CS	0.0082680591819215	-4.79535547923933	1	1	0.0087719298245614	114	13788	20116	Rps8
IPR023621	Ribosomal_L31e_dom_sf	0.0082680591819215	-4.79535547923933	1	1	0.0087719298245614	114	13788	114641	Rpl31
IPR028534	HS1	0.0082680591819215	-4.79535547923933	1	1	0.0087719298245614	114	13788	15163	Hcls1
IPR019344	F1F0-ATPsyn_F_prd	0.0082680591819215	-4.79535547923933	1	1	0.0087719298245614	114	13788	57423	Atp5j2
IPR022326	IGFBP-6	0.0082680591819215	-4.79535547923933	1	1	0.0087719298245614	114	13788	16012	Igfbp6
IPR000753	Clusterin-like	0.0082680591819215	-4.79535547923933	1	1	0.0087719298245614	114	13788	12759	Clu
IPR000155	Mcort_rcpt_4	0.0082680591819215	-4.79535547923933	1	1	0.0087719298245614	114	13788	17202	Mc4r
IPR028546	Klotho	0.0082680591819215	-4.79535547923933	1	1	0.0087719298245614	114	13788	16591	Kl
IPR005756	Ribosomal_L26/L24P_euk/arc	0.0082680591819215	-4.79535547923933	1	1	0.0087719298245614	114	13788	19941	Rpl26
IPR030280	SLC26A2	0.0082680591819215	-4.79535547923933	1	1	0.0087719298245614	114	13788	13521	Slc26a2
IPR001047	Ribosomal_S8e	0.0082680591819215	-4.79535547923933	1	1	0.0087719298245614	114	13788	20116	Rps8
IPR004076	IL-1_rcpt_I-typ	0.0082680591819215	-4.79535547923933	1	1	0.0087719298245614	114	13788	16177	Il1r1
IPR002439	Glu_transpt_1	0.0082680591819215	-4.79535547923933	1	1	0.0087719298245614	114	13788	20525	Slc2a1
IPR030658	CSF-1_receptor	0.0082680591819215	-4.79535547923933	1	1	0.0087719298245614	114	13788	12978	Csf1r
IPR042185	Serpin_sf_2	0.00849823835345534	-4.76789638950031	17	2	0.0175438596491228	114	13788	20723,20716	Serpinb9,Serpina3n
IPR036186	Serpin_sf	0.00849823835345534	-4.76789638950031	17	2	0.0175438596491228	114	13788	20723,20716	Serpinb9,Serpina3n
IPR023796	Serpin_dom	0.00849823835345534	-4.76789638950031	17	2	0.0175438596491228	114	13788	20723,20716	Serpinb9,Serpina3n
IPR042178	Serpin_sf_1	0.00849823835345534	-4.76789638950031	17	2	0.0175438596491228	114	13788	20723,20716	Serpinb9,Serpina3n
IPR000215	Serpin_fam	0.00849823835345534	-4.76789638950031	17	2	0.0175438596491228	114	13788	20723,20716	Serpinb9,Serpina3n
IPR038765	Papain-like_cys_pep_sf	0.010125313989807	-4.59271665513141	102	4	0.0350877192982456	114	13788	64138,12335,13030,13040	Ctsz,Capn3,Ctsb,Ctss
IPR036179	Ig-like_dom_sf	0.0104857433162377	-4.55773872384228	291	7	0.0614035087719298	114	13788	16194,14131,16177,12978,21838,328833,80891	Il6ra,Fcgr3,Il1r1,Csf1r,Thy1,Treml2,Fcrls
IPR003034	SAP_dom	0.012843217237434	-4.35493944844307	21	2	0.0175438596491228	114	13788	67500,110052	Ccar1,Dek
IPR001073	C1q_dom	0.012843217237434	-4.35493944844307	21	2	0.0175438596491228	114	13788	12260,12259	C1qb,C1qa
IPR003599	Ig_sub	0.0146605926955648	-4.22259215390263	240	6	0.0526315789473684	114	13788	16194,16177,12978,328833,14131,80891	Il6ra,Il1r1,Csf1r,Treml2,Fcgr3,Fcrls
IPR018039	IF_conserved	0.0153079287276938	-4.17938436731574	23	2	0.0175438596491228	114	13788	22352,14580	Vim,Gfap
IPR025223	S1-like_RNA-bd_dom	0.0164683523026851	-4.10631478213564	2	1	0.0087719298245614	114	13788	67500	Ccar1
IPR000235	Ribosomal_S5/S7	0.0164683523026851	-4.10631478213564	2	1	0.0087719298245614	114	13788	20103	Rps5
IPR005825	Ribosomal_L24/26_CS	0.0164683523026851	-4.10631478213564	2	1	0.0087719298245614	114	13788	19941	Rpl26
IPR001563	Peptidase_S10	0.0164683523026851	-4.10631478213564	2	1	0.0087719298245614	114	13788	19025	Ctsa
IPR014853	Unchr_dom_Cys-rich	0.0164683523026851	-4.10631478213564	2	1	0.0087719298245614	114	13788	22371	Vwf
IPR018177	L-lactate_DH_AS	0.0164683523026851	-4.10631478213564	2	1	0.0087719298245614	114	13788	16828	Ldha
IPR021613	Receptor_IA-2_dom	0.0164683523026851	-4.10631478213564	2	1	0.0087719298245614	114	13788	19275	Ptprn
IPR025224	CCAR1/CCAR2	0.0164683523026851	-4.10631478213564	2	1	0.0087719298245614	114	13788	67500	Ccar1
IPR011304	L-lactate_DH	0.0164683523026851	-4.10631478213564	2	1	0.0087719298245614	114	13788	16828	Ldha
IPR041988	KOW_RPL26/RPL24	0.0164683523026851	-4.10631478213564	2	1	0.0087719298245614	114	13788	19941	Rpl26
IPR022309	Ribosomal_S8e/biogenesis_NSA2	0.0164683523026851	-4.10631478213564	2	1	0.0087719298245614	114	13788	20116	Rps8
IPR038112	Receptor_IA-2_ectodomain_sf	0.0164683523026851	-4.10631478213564	2	1	0.0087719298245614	114	13788	19275	Ptprn
IPR004203	Cyt_c_oxidase_su4_fam	0.0164683523026851	-4.10631478213564	2	1	0.0087719298245614	114	13788	12857	Cox4i1
IPR001840	Anaphylatoxn_comp_syst_dom	0.0164683523026851	-4.10631478213564	2	1	0.0087719298245614	114	13788	12266	C3
IPR036823	Ribosomal_S7_dom_sf	0.0164683523026851	-4.10631478213564	2	1	0.0087719298245614	114	13788	20103	Rps5
IPR003134	Hs1_Cortactin	0.0164683523026851	-4.10631478213564	2	1	0.0087719298245614	114	13788	15163	Hcls1
IPR001671	Melcrt_ACTH_rcpt	0.0164683523026851	-4.10631478213564	2	1	0.0087719298245614	114	13788	17202	Mc4r
IPR002919	TIL_dom	0.0164683523026851	-4.10631478213564	2	1	0.0087719298245614	114	13788	22371	Vwf
IPR001908	Melancort_rcpt	0.0164683523026851	-4.10631478213564	2	1	0.0087719298245614	114	13788	17202	Mc4r
IPR023798	Ribosomal_S7_dom	0.0164683523026851	-4.10631478213564	2	1	0.0087719298245614	114	13788	20103	Rps5
IPR018081	Anaphylatoxin_comp_syst	0.0164683523026851	-4.10631478213564	2	1	0.0087719298245614	114	13788	12266	C3
IPR033522	IA-2/IA-2_beta	0.0164683523026851	-4.10631478213564	2	1	0.0087719298245614	114	13788	19275	Ptprn
IPR009281	TMEM176A/TMEM176B	0.0164683523026851	-4.10631478213564	2	1	0.0087719298245614	114	13788	66058	Tmem176a
IPR040351	RAB3IL/RAB3IP/Sec2	0.0164683523026851	-4.10631478213564	2	1	0.0087719298245614	114	13788	74760	Rab3il1
IPR032976	YJEFN_prot_eukaryotes	0.0164683523026851	-4.10631478213564	2	1	0.0087719298245614	114	13788	67184	Ndufa13
IPR001360	Glyco_hydro_1	0.0164683523026851	-4.10631478213564	2	1	0.0087719298245614	114	13788	16591	Kl
IPR001848	Ribosomal_S10	0.0164683523026851	-4.10631478213564	2	1	0.0087719298245614	114	13788	67427	Rps20
IPR037618	Liprin-beta_SAM_rpt_2	0.0164683523026851	-4.10631478213564	2	1	0.0087719298245614	114	13788	67533	Ppfibp1
IPR035027	Csk-like_SH2	0.0164683523026851	-4.10631478213564	2	1	0.0087719298245614	114	13788	12988	Csk
IPR037619	Liprin-beta_SAM_rpt_3	0.0164683523026851	-4.10631478213564	2	1	0.0087719298245614	114	13788	67533	Ppfibp1
IPR000240	Serpin_B9/Maspin	0.0164683523026851	-4.10631478213564	2	1	0.0087719298245614	114	13788	20723	Serpinb9
IPR033132	Glyco_hydro_1_N_CS	0.0164683523026851	-4.10631478213564	2	1	0.0087719298245614	114	13788	16591	Kl
IPR036639	Cyt_c_oxidase_su4_sf	0.0164683523026851	-4.10631478213564	2	1	0.0087719298245614	114	13788	12857	Cox4i1
IPR025954	DBC1/CARP1_inactive_NUDIX_dom	0.0164683523026851	-4.10631478213564	2	1	0.0087719298245614	114	13788	67500	Ccar1
IPR022271	Lipocalin_ApoD	0.0164683523026851	-4.10631478213564	2	1	0.0087719298245614	114	13788	11815	Apod
IPR013288	Cyt_c_oxidase_su4	0.0164683523026851	-4.10631478213564	2	1	0.0087719298245614	114	13788	12857	Cox4i1
IPR024689	Proteasome_bsu_C	0.0164683523026851	-4.10631478213564	2	1	0.0087719298245614	114	13788	19171	Psmb10
IPR037617	Liprin-beta_SAM_rpt_1	0.0164683523026851	-4.10631478213564	2	1	0.0087719298245614	114	13788	67533	Ppfibp1
IPR036084	Ser_inhib-like_sf	0.0164683523026851	-4.10631478213564	2	1	0.0087719298245614	114	13788	22371	Vwf
IPR009449	Sec2_N	0.0164683523026851	-4.10631478213564	2	1	0.0087719298245614	114	13788	74760	Rab3il1
IPR018202	Ser_caboxypep_ser_AS	0.0164683523026851	-4.10631478213564	2	1	0.0087719298245614	114	13788	19025	Ctsa
IPR036361	SAP_dom_sf	0.0166103187025289	-4.09773116815215	24	2	0.0175438596491228	114	13788	110052,67500	Dek,Ccar1
IPR036652	YjeF_N_dom_sf	0.0246014299059956	-3.7049507114731	3	1	0.0087719298245614	114	13788	67184	Ndufa13
IPR003185	Proteasome_activ_PA28_N	0.0246014299059956	-3.7049507114731	3	1	0.0087719298245614	114	13788	19186	Psme1
IPR036252	Proteasome_activ_sf	0.0246014299059956	-3.7049507114731	3	1	0.0087719298245614	114	13788	19186	Psme1
IPR018064	Metalthion_vert_metal_BS	0.0246014299059956	-3.7049507114731	3	1	0.0087719298245614	114	13788	17751	Mt3
IPR034237	FOX1_RRM	0.0246014299059956	-3.7049507114731	3	1	0.0087719298245614	114	13788	52897	Rbfox3
IPR025670	Fox-1_C_dom	0.0246014299059956	-3.7049507114731	3	1	0.0087719298245614	114	13788	52897	Rbfox3
IPR036996	PA28_N_sf	0.0246014299059956	-3.7049507114731	3	1	0.0087719298245614	114	13788	19186	Psme1
IPR036838	Ribosomal_S10_dom_sf	0.0246014299059956	-3.7049507114731	3	1	0.0087719298245614	114	13788	67427	Rps20
IPR017854	Metalthion_dom_sf	0.0246014299059956	-3.7049507114731	3	1	0.0087719298245614	114	13788	17751	Mt3
IPR017374	Fringe	0.0246014299059956	-3.7049507114731	3	1	0.0087719298245614	114	13788	16848	Lfng
IPR002328	ADH_Zn_CS	0.0246014299059956	-3.7049507114731	3	1	0.0087719298245614	114	13788	11522	Adh1
IPR029403	RESP18_dom	0.0246014299059956	-3.7049507114731	3	1	0.0087719298245614	114	13788	19275	Ptprn
IPR000096	Serum_amyloid_A	0.0246014299059956	-3.7049507114731	3	1	0.0087719298245614	114	13788	20210	Saa3
IPR023587	Metalthion_dom_sf_vert	0.0246014299059956	-3.7049507114731	3	1	0.0087719298245614	114	13788	17751	Mt3
IPR001846	VWF_type-D	0.0246014299059956	-3.7049507114731	3	1	0.0087719298245614	114	13788	22371	Vwf
IPR004979	TF_AP2	0.0246014299059956	-3.7049507114731	3	1	0.0087719298245614	114	13788	21420	Tfap2c
IPR004443	YjeF_N_dom	0.0246014299059956	-3.7049507114731	3	1	0.0087719298245614	114	13788	67184	Ndufa13
IPR017325	RNA-bd_Fox-1	0.0246014299059956	-3.7049507114731	3	1	0.0087719298245614	114	13788	52897	Rbfox3
IPR003186	PA28_C	0.0246014299059956	-3.7049507114731	3	1	0.0087719298245614	114	13788	19186	Psme1
IPR013854	TF_AP2_C	0.0246014299059956	-3.7049507114731	3	1	0.0087719298245614	114	13788	21420	Tfap2c
IPR017365	LIN7	0.0246014299059956	-3.7049507114731	3	1	0.0087719298245614	114	13788	108030	Lin7a
IPR036997	PA28_C_sf	0.0246014299059956	-3.7049507114731	3	1	0.0087719298245614	114	13788	19186	Psme1
IPR000006	Metalthion_vert	0.0246014299059956	-3.7049507114731	3	1	0.0087719298245614	114	13788	17751	Mt3
IPR027486	Ribosomal_S10_dom	0.0246014299059956	-3.7049507114731	3	1	0.0087719298245614	114	13788	67427	Rps20
IPR009790	DUF1356_TMEM106	0.0246014299059956	-3.7049507114731	3	1	0.0087719298245614	114	13788	217203	Tmem106a
IPR003019	Metalthion	0.0246014299059956	-3.7049507114731	3	1	0.0087719298245614	114	13788	17751	Mt3
IPR008849	Synaphin	0.0246014299059956	-3.7049507114731	3	1	0.0087719298245614	114	13788	12890	Cplx2
IPR040839	MG4	0.0246014299059956	-3.7049507114731	3	1	0.0087719298245614	114	13788	12266	C3
IPR018134	LAMP_CS	0.0246014299059956	-3.7049507114731	3	1	0.0087719298245614	114	13788	12514	Cd68
IPR013706	PDEase_N	0.0246014299059956	-3.7049507114731	3	1	0.0087719298245614	114	13788	18573	Pde1a
IPR009077	Proteasome_activ_PA28	0.0246014299059956	-3.7049507114731	3	1	0.0087719298245614	114	13788	19186	Psme1
IPR039008	IF_rod_dom	0.0253529262671024	-3.67486112100731	30	2	0.0175438596491228	114	13788	14580,22352	Gfap,Vim
IPR005814	Aminotrans_3	0.0326678381026706	-3.4213642293368	4	1	0.0087719298245614	114	13788	71760	Etnppl
IPR004074	IL-1_rcpt_I/II-typ	0.0326678381026706	-3.4213642293368	4	1	0.0087719298245614	114	13788	16177	Il1r1
IPR011106	MANSC_N	0.0326678381026706	-3.4213642293368	4	1	0.0087719298245614	114	13788	20732	Spint1
IPR014876	DEK_C	0.0326678381026706	-3.4213642293368	4	1	0.0087719298245614	114	13788	110052	Dek
IPR002000	Lysosome-assoc_membr_glycop	0.0326678381026706	-3.4213642293368	4	1	0.0087719298245614	114	13788	12514	Cd68
IPR000020	Anaphylatoxin/fibulin	0.0326678381026706	-3.4213642293368	4	1	0.0087719298245614	114	13788	12266	C3
IPR006993	Glut_rich_SH3-bd	0.0326678381026706	-3.4213642293368	4	1	0.0087719298245614	114	13788	73723	Sh3bgrl3
IPR018363	CD59_antigen_CS	0.0326678381026706	-3.4213642293368	4	1	0.0087719298245614	114	13788	110454	Ly6a
IPR010326	EXOC3/Sec6	0.0326678381026706	-3.4213642293368	4	1	0.0087719298245614	114	13788	74190	Exoc3l4
IPR005599	GPI_mannosylTrfase	0.0326678381026706	-3.4213642293368	4	1	0.0087719298245614	114	13788	223774	Alg12
IPR013543	Ca/CaM-dep_prot_kinase-assoc	0.0326678381026706	-3.4213642293368	4	1	0.0087719298245614	114	13788	12323	Camk2b
IPR000580	TSC-22_Dip_Bun	0.0326678381026706	-3.4213642293368	4	1	0.0087719298245614	114	13788	21807	Tsc22d1
IPR000242	PTPase_domain	0.0355635180034943	-3.33643494174799	36	2	0.0175438596491228	114	13788	19264,19275	Ptprc,Ptprn
IPR029058	AB_hydrolase	0.0395829501657265	-3.2293568048061	91	3	0.0263157894736842	114	13788	23945,70178,19025	Mgll,Abhd17c,Ctsa
IPR022321	IGFBP_1-6_chordata	0.0406681186058912	-3.20231082013079	5	1	0.0087719298245614	114	13788	16012	Igfbp6
IPR001599	Macroglobln_a2	0.0406681186058912	-3.20231082013079	5	1	0.0087719298245614	114	13788	12266	C3
IPR003530	Hematopoietin_rcpt_L_F3_CS	0.0406681186058912	-3.20231082013079	5	1	0.0087719298245614	114	13788	16194	Il6ra
IPR019742	MacrogloblnA2_CS	0.0406681186058912	-3.20231082013079	5	1	0.0087719298245614	114	13788	12266	C3
IPR001236	Lactate/malate_DH_N	0.0406681186058912	-3.20231082013079	5	1	0.0087719298245614	114	13788	16828	Ldha
IPR003378	Fringe-like	0.0406681186058912	-3.20231082013079	5	1	0.0087719298245614	114	13788	16848	Lfng
IPR009039	EAR	0.0406681186058912	-3.20231082013079	5	1	0.0087719298245614	114	13788	243914	Lgi4
IPR016444	Synaptobrevin/VAMP	0.0406681186058912	-3.20231082013079	5	1	0.0087719298245614	114	13788	22320	Vamp8
IPR005026	SAPAP	0.0406681186058912	-3.20231082013079	5	1	0.0087719298245614	114	13788	242667	Dlgap3
IPR022272	Lipocalin_CS	0.0406681186058912	-3.20231082013079	5	1	0.0087719298245614	114	13788	11815	Apod
IPR011625	A2M_N_BRD	0.0406681186058912	-3.20231082013079	5	1	0.0087719298245614	114	13788	12266	C3
IPR022383	Lactate/malate_DH_C	0.0406681186058912	-3.20231082013079	5	1	0.0087719298245614	114	13788	16828	Ldha
IPR001772	KA1_dom	0.0406681186058912	-3.20231082013079	5	1	0.0087719298245614	114	13788	232944	Mark4
IPR002890	MG2	0.0406681186058912	-3.20231082013079	5	1	0.0087719298245614	114	13788	12266	C3
IPR005492	EPTP	0.0406681186058912	-3.20231082013079	5	1	0.0087719298245614	114	13788	243914	Lgi4
IPR018045	S04_transporter_CS	0.0406681186058912	-3.20231082013079	5	1	0.0087719298245614	114	13788	13521	Slc26a2
IPR041555	MG3	0.0406681186058912	-3.20231082013079	5	1	0.0087719298245614	114	13788	12266	C3
IPR036595	A-macroglobulin_rcpt-bd_sf	0.0406681186058912	-3.20231082013079	5	1	0.0087719298245614	114	13788	12266	C3
IPR013980	MANSC_dom	0.0406681186058912	-3.20231082013079	5	1	0.0087719298245614	114	13788	20732	Spint1
IPR009168	IGFBP1-6	0.0406681186058912	-3.20231082013079	5	1	0.0087719298245614	114	13788	16012	Igfbp6
IPR009048	A-macroglobulin_rcpt-bd	0.0406681186058912	-3.20231082013079	5	1	0.0087719298245614	114	13788	12266	C3
IPR001557	L-lactate/malate_DH	0.0406681186058912	-3.20231082013079	5	1	0.0087719298245614	114	13788	16828	Ldha
IPR021184	TNF_CS	0.0406681186058912	-3.20231082013079	5	1	0.0087719298245614	114	13788	21949	Tnfsf8
IPR011626	Alpha-macroglobulin_TED	0.0406681186058912	-3.20231082013079	5	1	0.0087719298245614	114	13788	12266	C3
IPR036259	MFS_trans_sf	0.0406782770262701	-3.20206106301856	92	3	0.0263157894736842	114	13788	213006,20525,72961	Mfsd4a,Slc2a1,Slc17a7
IPR023827	Peptidase_S8_Asp-AS	0.0486028087646292	-3.02407395623478	6	1	0.0087719298245614	114	13788	18549	Pcsk2
IPR013201	Prot_inhib_I29	0.0486028087646292	-3.02407395623478	6	1	0.0087719298245614	114	13788	13040	Ctss
IPR000243	Pept_T1A_subB	0.0486028087646292	-3.02407395623478	6	1	0.0087719298245614	114	13788	19171	Psmb10
IPR015955	Lactate_DH/Glyco_Ohase_4_C	0.0486028087646292	-3.02407395623478	6	1	0.0087719298245614	114	13788	16828	Ldha
IPR041416	Ig_6	0.0486028087646292	-3.02407395623478	6	1	0.0087719298245614	114	13788	16177	Il1r1
IPR005824	KOW	0.0486028087646292	-3.02407395623478	6	1	0.0087719298245614	114	13788	19941	Rpl26
IPR029515	Liprin	0.0486028087646292	-3.02407395623478	6	1	0.0087719298245614	114	13788	67533	Ppfibp1
IPR033883	C2_III	0.0486028087646292	-3.02407395623478	6	1	0.0087719298245614	114	13788	12335	Capn3
IPR039417	Peptidase_C1A_papain-like	0.0486028087646292	-3.02407395623478	6	1	0.0087719298245614	114	13788	13040	Ctss
IPR011701	MFS	0.0554120630080405	-2.8929579651042	46	2	0.0175438596491228	114	13788	213006,72961	Mfsd4a,Slc17a7
IPR038466	S8_pro-domain_sf	0.0564724416053637	-2.87400251902006	7	1	0.0087719298245614	114	13788	18549	Pcsk2
IPR003109	GoLoco_motif	0.0564724416053637	-2.87400251902006	7	1	0.0087719298245614	114	13788	110351	Rap1gap
IPR002884	P_dom	0.0564724416053637	-2.87400251902006	7	1	0.0087719298245614	114	13788	18549	Pcsk2
IPR000294	GLA_domain	0.0564724416053637	-2.87400251902006	7	1	0.0087719298245614	114	13788	17313	Mgp
IPR013105	TPR_2	0.0564724416053637	-2.87400251902006	7	1	0.0087719298245614	114	13788	73032	Ttc9b
IPR022682	Calpain_domain_III	0.0564724416053637	-2.87400251902006	7	1	0.0087719298245614	114	13788	12335	Capn3
IPR036213	Calpain_III_sf	0.0564724416053637	-2.87400251902006	7	1	0.0087719298245614	114	13788	12335	Capn3
IPR001298	Filamin/ABP280_rpt	0.0564724416053637	-2.87400251902006	7	1	0.0087719298245614	114	13788	286940	Flnb
IPR015321	TypeI_recpt_CBD	0.0564724416053637	-2.87400251902006	7	1	0.0087719298245614	114	13788	16194	Il6ra
IPR028375	KA1/Ssp2_C	0.0564724416053637	-2.87400251902006	7	1	0.0087719298245614	114	13788	232944	Mark4
IPR020864	MACPF	0.0564724416053637	-2.87400251902006	7	1	0.0087719298245614	114	13788	17476	Mpeg1
IPR022683	Calpain_III	0.0564724416053637	-2.87400251902006	7	1	0.0087719298245614	114	13788	12335	Capn3
IPR034182	Kexin/furin	0.0564724416053637	-2.87400251902006	7	1	0.0087719298245614	114	13788	18549	Pcsk2
IPR032815	S8_pro-domain	0.0564724416053637	-2.87400251902006	7	1	0.0087719298245614	114	13788	18549	Pcsk2
IPR002109	Glutaredoxin	0.0564724416053637	-2.87400251902006	7	1	0.0087719298245614	114	13788	73723	Sh3bgrl3
IPR035972	GLA-like_dom_SF	0.0564724416053637	-2.87400251902006	7	1	0.0087719298245614	114	13788	17313	Mgp
IPR036513	STAS_dom_sf	0.0642775458540064	-2.7445449178397	8	1	0.0087719298245614	114	13788	13521	Slc26a2
IPR002645	STAS_dom	0.0642775458540064	-2.7445449178397	8	1	0.0087719298245614	114	13788	13521	Slc26a2
IPR001824	Tyr_kinase_rcpt_3_CS	0.0642775458540064	-2.7445449178397	8	1	0.0087719298245614	114	13788	12978	Csf1r
IPR002223	Kunitz_BPTI	0.0642775458540064	-2.7445449178397	8	1	0.0087719298245614	114	13788	20732	Spint1
IPR036880	Kunitz_BPTI_sf	0.0642775458540064	-2.7445449178397	8	1	0.0087719298245614	114	13788	20732	Spint1
IPR000355	Chemokine_rcpt	0.0642775458540064	-2.7445449178397	8	1	0.0087719298245614	114	13788	12774	Ccr5
IPR001388	Synaptobrevin	0.0642775458540064	-2.7445449178397	8	1	0.0087719298245614	114	13788	22320	Vamp8
IPR020901	Prtase_inh_Kunz-CS	0.0642775458540064	-2.7445449178397	8	1	0.0087719298245614	114	13788	20732	Spint1
IPR001300	Peptidase_C2_calpain_cat	0.0642775458540064	-2.7445449178397	8	1	0.0087719298245614	114	13788	12335	Capn3
IPR011547	SLC26A/SulP_dom	0.0642775458540064	-2.7445449178397	8	1	0.0087719298245614	114	13788	13521	Slc26a2
IPR017891	Insulin_GF-bd_Cys-rich_CS	0.0642775458540064	-2.7445449178397	8	1	0.0087719298245614	114	13788	16012	Igfbp6
IPR008197	WAP_dom	0.0642775458540064	-2.7445449178397	8	1	0.0087719298245614	114	13788	100034251	Wfdc17
IPR015621	IL-1_rcpt_fam	0.0642775458540064	-2.7445449178397	8	1	0.0087719298245614	114	13788	16177	Il1r1
IPR022684	Calpain_cysteine_protease	0.0642775458540064	-2.7445449178397	8	1	0.0087719298245614	114	13788	12335	Capn3
IPR006052	TNF_dom	0.0642775458540064	-2.7445449178397	8	1	0.0087719298245614	114	13788	21949	Tnfsf8
IPR001902	SLC26A/SulP_fam	0.0642775458540064	-2.7445449178397	8	1	0.0087719298245614	114	13788	13521	Slc26a2
IPR036645	Elafin-like_sf	0.0642775458540064	-2.7445449178397	8	1	0.0087719298245614	114	13788	100034251	Wfdc17
IPR023828	Peptidase_S8_Ser-AS	0.0720186459846181	-2.63083022148496	9	1	0.0087719298245614	114	13788	18549	Pcsk2
IPR003650	Orange_dom	0.0720186459846181	-2.63083022148496	9	1	0.0087719298245614	114	13788	79362	Bhlhe41
IPR008930	Terpenoid_cyclase/PrenylTrfase	0.0720186459846181	-2.63083022148496	9	1	0.0087719298245614	114	13788	12266	C3
IPR020902	Actin/actin-like_CS	0.0720186459846181	-2.63083022148496	9	1	0.0087719298245614	114	13788	11461	Actb
IPR000566	Lipocln_cytosolic_FA-bd_dom	0.0720186459846181	-2.63083022148496	9	1	0.0087719298245614	114	13788	11815	Apod
IPR014775	L27_C	0.0720186459846181	-2.63083022148496	9	1	0.0087719298245614	114	13788	108030	Lin7a
IPR004001	Actin_CS	0.0720186459846181	-2.63083022148496	9	1	0.0087719298245614	114	13788	11461	Actb
IPR022398	Peptidase_S8_His-AS	0.0720186459846181	-2.63083022148496	9	1	0.0087719298245614	114	13788	18549	Pcsk2
IPR008160	Collagen	0.0734541657005444	-2.61109366319111	54	2	0.0175438596491228	114	13788	12260,12259	C1qb,C1qa
IPR015500	Peptidase_S8_subtilisin-rel	0.0796962622384835	-2.52953259217174	10	1	0.0087719298245614	114	13788	18549	Pcsk2
IPR003663	Sugar/inositol_transpt	0.0796962622384835	-2.52953259217174	10	1	0.0087719298245614	114	13788	20525	Slc2a1
IPR013149	ADH_C	0.0796962622384835	-2.52953259217174	10	1	0.0087719298245614	114	13788	11522	Adh1
IPR007237	CD20-like	0.0796962622384835	-2.52953259217174	10	1	0.0087719298245614	114	13788	66058	Tmem176a
IPR012674	Calycin	0.0796962622384835	-2.52953259217174	10	1	0.0087719298245614	114	13788	11815	Apod
IPR042855	V_SNARE_CC	0.0796962622384835	-2.52953259217174	10	1	0.0087719298245614	114	13788	22320	Vamp8
IPR017868	Filamin/ABP280_repeat-like	0.0796962622384835	-2.52953259217174	10	1	0.0087719298245614	114	13788	286940	Flnb
IPR023333	Proteasome_suB-type	0.0796962622384835	-2.52953259217174	10	1	0.0087719298245614	114	13788	19171	Psmb10
IPR000209	Peptidase_S8/S53_dom	0.0796962622384835	-2.52953259217174	10	1	0.0087719298245614	114	13788	18549	Pcsk2
IPR007593	CD225/Dispanin_fam	0.0796962622384835	-2.52953259217174	10	1	0.0087719298245614	114	13788	68713	Ifitm1
IPR002035	VWF_A	0.0806451240515619	-2.51769693437173	57	2	0.0175438596491228	114	13788	22371,16409	Vwf,Itgam
IPR003595	Tyr_Pase_cat	0.0806451240515619	-2.51769693437173	57	2	0.0175438596491228	114	13788	19264,19275	Ptprc,Ptprn
IPR000483	Cys-rich_flank_reg_C	0.0855556735944426	-2.45858796179628	59	2	0.0175438596491228	114	13788	243914,76905	Lgi4,Lrg1
IPR000827	Chemokine_CC_CS	0.0873109106690084	-2.43827984491937	11	1	0.0087719298245614	114	13788	20305	Ccl6
IPR016050	Proteasome_bsu_CS	0.0873109106690084	-2.43827984491937	11	1	0.0087719298245614	114	13788	19171	Psmb10
IPR035974	Rap/Ran-GAP_sf	0.0873109106690084	-2.43827984491937	11	1	0.0087719298245614	114	13788	110351	Rap1gap
IPR001190	SRCR	0.0873109106690084	-2.43827984491937	11	1	0.0087719298245614	114	13788	80891	Fcrls
IPR036852	Peptidase_S8/S53_dom_sf	0.0873109106690084	-2.43827984491937	11	1	0.0087719298245614	114	13788	18549	Pcsk2
IPR001751	S100/CaBP-9k_CS	0.0873109106690084	-2.43827984491937	11	1	0.0087719298245614	114	13788	20200	S100a6
IPR000331	Rap_GAP_dom	0.0873109106690084	-2.43827984491937	11	1	0.0087719298245614	114	13788	110351	Rap1gap
IPR017448	SRCR-like_dom	0.0873109106690084	-2.43827984491937	11	1	0.0087719298245614	114	13788	80891	Fcrls
IPR036772	SRCR-like_dom_sf	0.0873109106690084	-2.43827984491937	11	1	0.0087719298245614	114	13788	80891	Fcrls
IPR013154	ADH_N	0.0873109106690084	-2.43827984491937	11	1	0.0087719298245614	114	13788	11522	Adh1
IPR020846	MFS_dom	0.0905544625487291	-2.40180381316437	61	2	0.0175438596491228	114	13788	20525,72961	Slc2a1,Slc17a7
IPR036892	L27_dom_sf	0.0948631031801415	-2.35532044580463	12	1	0.0087719298245614	114	13788	108030	Lin7a
IPR029047	HSP70_peptide-bd_sf	0.0948631031801415	-2.35532044580463	12	1	0.0087719298245614	114	13788	15512	Hspa2
IPR029048	HSP70_C_sf	0.0948631031801415	-2.35532044580463	12	1	0.0087719298245614	114	13788	15512	Hspa2
IPR020843	PKS_ER	0.0948631031801415	-2.35532044580463	12	1	0.0087719298245614	114	13788	11522	Adh1
IPR004172	L27_dom	0.0948631031801415	-2.35532044580463	12	1	0.0087719298245614	114	13788	108030	Lin7a
IPR016130	Tyr_Pase_AS	0.0982089895232746	-2.32065752480465	64	2	0.0175438596491228	114	13788	19275,19264	Ptprn,Ptprc
IPR003591	Leu-rich_rpt_typical-subtyp	0.101216059938441	-2.29049783967562	135	3	0.0263157894736842	114	13788	14264,76905,243914	Fmod,Lrg1,Lgi4
IPR039809	Chemokine_b/g/d	0.102353347534848	-2.27932426066961	13	1	0.0087719298245614	114	13788	20305	Ccl6
IPR018181	Heat_shock_70_CS	0.102353347534848	-2.27932426066961	13	1	0.0087719298245614	114	13788	15512	Hspa2
IPR002209	Fibroblast_GF_fam	0.102353347534848	-2.27932426066961	13	1	0.0087719298245614	114	13788	14172	Fgf18
IPR036857	Thyroglobulin_1_sf	0.102353347534848	-2.27932426066961	13	1	0.0087719298245614	114	13788	16012	Igfbp6
IPR013126	Hsp_70_fam	0.102353347534848	-2.27932426066961	13	1	0.0087719298245614	114	13788	15512	Hspa2
IPR032710	NTF2-like_dom_sf	0.102353347534848	-2.27932426066961	13	1	0.0087719298245614	114	13788	12323	Camk2b
IPR000716	Thyroglobulin_1	0.102353347534848	-2.27932426066961	13	1	0.0087719298245614	114	13788	16012	Igfbp6
IPR006207	Cys_knot_C	0.102353347534848	-2.27932426066961	13	1	0.0087719298245614	114	13788	22371	Vwf
IPR013787	S100_Ca-bd_sub	0.102353347534848	-2.27932426066961	13	1	0.0087719298245614	114	13788	20200	S100a6
IPR020635	Tyr_kinase_cat_dom	0.103410348340185	-2.26905024125611	66	2	0.0175438596491228	114	13788	12978,12988	Csf1r,Csk
IPR018933	Netrin_module_non-TIMP	0.109782147416033	-2.2092573549656	14	1	0.0087719298245614	114	13788	12266	C3
IPR023088	PDEase	0.109782147416033	-2.2092573549656	14	1	0.0087719298245614	114	13788	18573	Pde1a
IPR018184	Integrin_alpha_C_CS	0.117150002446205	-2.14430009314737	15	1	0.0087719298245614	114	13788	16409	Itgam
IPR011032	GroES-like_sf	0.117150002446205	-2.14430009314737	15	1	0.0087719298245614	114	13788	11522	Adh1
IPR027401	Myosin_IQ_contain_sf	0.117150002446205	-2.14430009314737	15	1	0.0087719298245614	114	13788	17886	Myh9
IPR000867	IGFBP-like	0.117150002446205	-2.14430009314737	15	1	0.0087719298245614	114	13788	16012	Igfbp6
IPR000387	TYR_PHOSPHATASE_dom	0.122174008961441	-2.10230894749015	73	2	0.0175438596491228	114	13788	19264,19275	Ptprc,Ptprn
IPR000157	TIR_dom	0.124457408221866	-2.08379172424345	16	1	0.0087719298245614	114	13788	16177	Il1r1
IPR004000	Actin	0.124457408221866	-2.08379172424345	16	1	0.0087719298245614	114	13788	11461	Actb
IPR002073	PDEase_catalytic_dom	0.124457408221866	-2.08379172424345	16	1	0.0087719298245614	114	13788	18573	Pde1a
IPR013517	FG-GAP	0.124457408221866	-2.08379172424345	16	1	0.0087719298245614	114	13788	16409	Itgam
IPR023174	PDEase_CS	0.124457408221866	-2.08379172424345	16	1	0.0087719298245614	114	13788	18573	Pde1a
IPR036971	PDEase_catalytic_dom_sf	0.124457408221866	-2.08379172424345	16	1	0.0087719298245614	114	13788	18573	Pde1a
IPR013649	Integrin_alpha-2	0.124457408221866	-2.08379172424345	16	1	0.0087719298245614	114	13788	16409	Itgam
IPR000413	Integrin_alpha	0.124457408221866	-2.08379172424345	16	1	0.0087719298245614	114	13788	16409	Itgam
IPR036465	vWFA_dom_sf	0.127679604576294	-2.05823124227561	75	2	0.0175438596491228	114	13788	22371,16409	Vwf,Itgam
IPR008996	IL1/FGF	0.131704856338046	-2.0271917966679	17	1	0.0087719298245614	114	13788	14172	Fgf18
IPR013519	Int_alpha_beta-p	0.131704856338046	-2.0271917966679	17	1	0.0087719298245614	114	13788	16409	Itgam
IPR028994	Integrin_alpha_N	0.131704856338046	-2.0271917966679	17	1	0.0087719298245614	114	13788	16409	Itgam
IPR001353	Proteasome_sua/b	0.131704856338046	-2.0271917966679	17	1	0.0087719298245614	114	13788	19171	Psmb10
IPR018503	Tetraspanin_CS	0.138892834433956	-1.97405261850102	18	1	0.0087719298245614	114	13788	64540	Tspan4
IPR008989	Myosin_S1_N	0.138892834433956	-1.97405261850102	18	1	0.0087719298245614	114	13788	17886	Myh9
IPR004009	Myosin_N	0.138892834433956	-1.97405261850102	18	1	0.0087719298245614	114	13788	17886	Myh9
IPR002928	Myosin_tail	0.138892834433956	-1.97405261850102	18	1	0.0087719298245614	114	13788	17886	Myh9
IPR026823	cEGF	0.146021826217419	-1.92399917380715	19	1	0.0087719298245614	114	13788	13733	Adgre1
IPR001134	Netrin_domain	0.146021826217419	-1.92399917380715	19	1	0.0087719298245614	114	13788	12266	C3
IPR035897	Toll_tir_struct_dom_sf	0.146021826217419	-1.92399917380715	19	1	0.0087719298245614	114	13788	16177	Il1r1
IPR003607	HD/PDEase_dom	0.146021826217419	-1.92399917380715	19	1	0.0087719298245614	114	13788	18573	Pde1a
IPR008266	Tyr_kinase_AS	0.147382701223374	-1.91472266552128	82	2	0.0175438596491228	114	13788	12978,12988	Csf1r,Csk
IPR003961	FN3_dom	0.150477615101028	-1.89394094272588	162	3	0.0263157894736842	114	13788	105653,16194,19264	Phyhip,Il6ra,Ptprc
IPR003578	Small_GTPase_Rho	0.153092311500236	-1.8767141963892	20	1	0.0087719298245614	114	13788	19354	Rac2
IPR008993	TIMP-like_OB-fold	0.153092311500236	-1.8767141963892	20	1	0.0087719298245614	114	13788	12266	C3
IPR000980	SH2	0.153122666977432	-1.87651593386497	84	2	0.0175438596491228	114	13788	230863,12988	Sh2d5,Csk
IPR036116	FN3_sf	0.154394751860444	-1.86824263251032	164	3	0.0263157894736842	114	13788	19264,105653,16194	Ptprc,Phyhip,Il6ra
IPR003598	Ig_sub2	0.158344058163823	-1.84298503013805	166	3	0.0263157894736842	114	13788	80891,12978,16194	Fcrls,Csf1r,Il6ra
IPR032695	Integrin_dom_sf	0.160104766211002	-1.83192688921021	21	1	0.0087719298245614	114	13788	16409	Itgam
IPR001589	Actinin_actin-bd_CS	0.160104766211002	-1.83192688921021	21	1	0.0087719298245614	114	13788	286940	Flnb
IPR000073	AB_hydrolase_1	0.160104766211002	-1.83192688921021	21	1	0.0087719298245614	114	13788	23945	Mgll
IPR000203	GPS	0.160104766211002	-1.83192688921021	21	1	0.0087719298245614	114	13788	13733	Adgre1
IPR013106	Ig_V-set	0.164729996185735	-1.80344753217789	88	2	0.0175438596491228	114	13788	328833,21838	Treml2,Thy1
IPR017983	GPCR_2_secretin-like_CS	0.1670596624583	-1.78940427013828	22	1	0.0087719298245614	114	13788	13733	Adgre1
IPR036860	SH2_dom_sf	0.167656241824027	-1.78583957548335	89	2	0.0175438596491228	114	13788	230863,12988	Sh2d5,Csk
IPR029021	Prot-tyrosine_phosphatase-like	0.170591544044979	-1.76848321112615	90	2	0.0175438596491228	114	13788	19264,19275	Ptprc,Ptprn
IPR001007	VWF_dom	0.173957468541901	-1.74894444331362	23	1	0.0087719298245614	114	13788	22371	Vwf
IPR008952	Tetraspanin_EC2_sf	0.173957468541901	-1.74894444331362	23	1	0.0087719298245614	114	13788	64540	Tspan4
IPR000301	Tetraspanin	0.173957468541901	-1.74894444331362	23	1	0.0087719298245614	114	13788	64540	Tspan4
IPR018499	Tetraspanin/Peripherin	0.180798648961868	-1.71037130360802	24	1	0.0087719298245614	114	13788	64540	Tspan4
IPR023415	LDLR_class-A_CS	0.180798648961868	-1.71037130360802	24	1	0.0087719298245614	114	13788	20732	Spint1
IPR005829	Sugar_transporter_CS	0.180798648961868	-1.71037130360802	24	1	0.0087719298245614	114	13788	20525	Slc2a1
IPR001811	Chemokine_IL8-like_dom	0.180798648961868	-1.71037130360802	24	1	0.0087719298245614	114	13788	20305	Ccl6
IPR005828	MFS_sugar_transport-like	0.180798648961868	-1.71037130360802	24	1	0.0087719298245614	114	13788	20525	Slc2a1
IPR036048	Interleukin_8-like_sf	0.180798648961868	-1.71037130360802	24	1	0.0087719298245614	114	13788	20305	Ccl6
IPR002172	LDrepeatLR_classA_rpt	0.194312972238927	-1.63828516085964	26	1	0.0087719298245614	114	13788	20732	Spint1
IPR009030	Growth_fac_rcpt_cys_sf	0.200369106347664	-1.60759408159709	100	2	0.0175438596491228	114	13788	13733,16012	Adgre1,Igfbp6
IPR036055	LDL_receptor-like_sf	0.200987025515962	-1.60451492267831	27	1	0.0087719298245614	114	13788	20732	Spint1
IPR029055	Ntn_hydrolases_N	0.207606274054075	-1.57211190630664	28	1	0.0087719298245614	114	13788	19171	Psmb10
IPR001611	Leu-rich_rpt	0.207909858351288	-1.57065066652529	190	3	0.0263157894736842	114	13788	14264,243914,76905	Fmod,Lgi4,Lrg1
IPR015422	PyrdxlP-dep_Trfase_dom1	0.214171163933821	-1.54097975218856	29	1	0.0087719298245614	114	13788	71760	Etnppl
IPR009003	Peptidase_S1_PA	0.220682137643296	-1.51103190400485	30	1	0.0087719298245614	114	13788	107373	Fam111a
IPR001245	Ser-Thr/Tyr_kinase_cat_dom	0.230702551209317	-1.46662605530563	110	2	0.0175438596491228	114	13788	12978,12988	Csf1r,Csk
IPR000832	GPCR_2_secretin-like	0.233544088693117	-1.45438440302393	32	1	0.0087719298245614	114	13788	13733	Adgre1
IPR011992	EF-hand-dom_pair	0.238279654694258	-1.43431027538227	204	3	0.0263157894736842	114	13788	20200,67500,12335	S100a6,Ccar1,Capn3
IPR017853	Glycoside_hydrolase_SF	0.239895933259951	-1.42755006109363	33	1	0.0087719298245614	114	13788	16591	Kl
IPR001609	Myosin_head_motor_dom	0.239895933259951	-1.42755006109363	33	1	0.0087719298245614	114	13788	17886	Myh9
IPR015421	PyrdxlP-dep_Trfase_major	0.24619559619019	-1.40162895251528	34	1	0.0087719298245614	114	13788	71760	Etnppl
IPR015424	PyrdxlP-dep_Trfase	0.24619559619019	-1.40162895251528	34	1	0.0087719298245614	114	13788	71760	Etnppl
IPR036291	NAD(P)-bd_dom_sf	0.255183514681487	-1.36577232724109	118	2	0.0175438596491228	114	13788	16828,11522	Ldha,Adh1
IPR006020	PTB/PI_dom	0.270880878639718	-1.30607611695329	38	1	0.0087719298245614	114	13788	230863	Sh2d5
IPR015940	UBA	0.282921316326377	-1.26258645417998	40	1	0.0087719298245614	114	13788	232944	Mark4
IPR032675	LRR_dom_sf	0.2873363399556	-1.2471018331587	226	3	0.0263157894736842	114	13788	14264,76905,243914	Fmod,Lrg1,Lgi4
IPR017096	BTB-kelch_protein	0.28886741538522	-1.24178746643035	41	1	0.0087719298245614	114	13788	239743	Klhl6
IPR000372	LRRNT	0.28886741538522	-1.24178746643035	41	1	0.0087719298245614	114	13788	14264	Fmod
IPR017441	Protein_kinase_ATP_BS	0.291172149329434	-1.23384060827253	330	4	0.0350877192982456	114	13788	12323,12978,232944,12988	Camk2b,Csf1r,Mark4,Csk
IPR017981	GPCR_2-like	0.294764637666321	-1.22157807950403	42	1	0.0087719298245614	114	13788	13733	Adgre1
IPR018247	EF_Hand_1_Ca_BS	0.31031121050894	-1.17017958021089	136	2	0.0175438596491228	114	13788	20200,12335	S100a6,Capn3
IPR001478	PDZ	0.31031121050894	-1.17017958021089	136	2	0.0175438596491228	114	13788	66395,108030	Ahnak,Lin7a
IPR036034	PDZ_sf	0.319445083704503	-1.14116990192699	139	2	0.0175438596491228	114	13788	108030,66395	Lin7a,Ahnak
IPR011705	BACK	0.351134678079301	-1.04658543087799	52	1	0.0087719298245614	114	13788	239743	Klhl6
IPR006652	Kelch_1	0.356519844563436	-1.03136537570245	53	1	0.0087719298245614	114	13788	239743	Klhl6
IPR015915	Kelch-typ_b-propeller	0.412910630721738	-0.884524099941173	64	1	0.0087719298245614	114	13788	239743	Klhl6
IPR000276	GPCR_Rhodpsn	0.41439892339785	-0.880926186018399	171	2	0.0175438596491228	114	13788	12774,17202	Ccr5,Mc4r
IPR002048	EF_hand_dom	0.417269784731708	-0.874022300592004	172	2	0.0175438596491228	114	13788	20200,12335	S100a6,Capn3
IPR017452	GPCR_Rhodpsn_7TM	0.417269784731708	-0.874022300592004	172	2	0.0175438596491228	114	13788	17202,12774	Mc4r,Ccr5
IPR036961	Kinesin_motor_dom_sf	0.422623926117624	-0.861272558938981	66	1	0.0087719298245614	114	13788	17886	Myh9
IPR000048	IQ_motif_EF-hand-BS	0.441575152407478	-0.817407052795521	70	1	0.0087719298245614	114	13788	17886	Myh9
IPR036028	SH3-like_dom_sf	0.448372590730944	-0.802130716479073	183	2	0.0175438596491228	114	13788	15163,12988	Hcls1,Csk
IPR001715	CH-domain	0.455382725324561	-0.78661705904395	73	1	0.0087719298245614	114	13788	286940	Flnb
IPR036872	CH_dom_sf	0.464399215456361	-0.767010718530282	75	1	0.0087719298245614	114	13788	286940	Flnb
IPR018097	EGF_Ca-bd_CS	0.464399215456361	-0.767010718530282	75	1	0.0087719298245614	114	13788	13733	Adgre1
IPR008979	Galactose-bd-like_sf	0.464399215456361	-0.767010718530282	75	1	0.0087719298245614	114	13788	18549	Pcsk2
IPR001452	SH3_domain	0.467682232448387	-0.759966204177834	190	2	0.0175438596491228	114	13788	12988,15163	Csk,Hcls1
IPR000719	Prot_kinase_dom	0.468537633585223	-0.758138852706451	425	4	0.0350877192982456	114	13788	12978,12323,12988,232944	Csf1r,Camk2b,Csk,Mark4
IPR011598	bHLH_dom	0.46885181440092	-0.757468521227607	76	1	0.0087719298245614	114	13788	79362	Bhlhe41
IPR000152	EGF-type_Asp/Asn_hydroxyl_site	0.473267719692747	-0.748094047031068	77	1	0.0087719298245614	114	13788	13733	Adgre1
IPR036638	HLH_DNA-bd_sf	0.481990645738013	-0.729830572302404	79	1	0.0087719298245614	114	13788	79362	Bhlhe41
IPR001660	SAM	0.486298258714625	-0.720933142260228	80	1	0.0087719298245614	114	13788	67533	Ppfibp1
IPR014756	Ig_E-set	0.499009200627784	-0.695130745268768	83	1	0.0087719298245614	114	13788	286940	Flnb
IPR011009	Kinase-like_dom_sf	0.530645728645196	-0.633660658094939	460	4	0.0350877192982456	114	13788	12978,12323,232944,12988	Csf1r,Camk2b,Mark4,Csk
IPR001881	EGF-like_Ca-bd_dom	0.53916918761041	-0.617725865656304	93	1	0.0087719298245614	114	13788	13733	Adgre1
IPR036249	Thioredoxin-like_sf	0.568985625415776	-0.563900108064592	101	1	0.0087719298245614	114	13788	73723	Sh3bgrl3
IPR013761	SAM/pointed_sf	0.579666794019545	-0.545301833595795	104	1	0.0087719298245614	114	13788	67533	Ppfibp1
IPR013026	TPR-contain_dom	0.610161132069239	-0.494032205763316	113	1	0.0087719298245614	114	13788	73032	Ttc9b
IPR019734	TPR_repeat	0.613410977123274	-0.488720131923677	114	1	0.0087719298245614	114	13788	73032	Ttc9b
IPR001806	Small_GTPase	0.619830318412133	-0.47830951838063	116	1	0.0087719298245614	114	13788	19354	Rac2
IPR008271	Ser/Thr_kinase_AS	0.673089011719148	-0.39587769698485	278	2	0.0175438596491228	114	13788	12323,232944	Camk2b,Mark4
IPR013032	EGF-like_CS	0.691690610261169	-0.368616518339548	141	1	0.0087719298245614	114	13788	13733	Adgre1
IPR005225	Small_GTP-bd_dom	0.696820198668617	-0.361227866107642	143	1	0.0087719298245614	114	13788	19354	Rac2
IPR000210	BTB/POZ_dom	0.747955024836249	-0.290412430039639	165	1	0.0087719298245614	114	13788	239743	Klhl6
IPR000742	EGF-like_dom	0.752155854412274	-0.284811723298465	167	1	0.0087719298245614	114	13788	13733	Adgre1
IPR011333	SKP1/BTB/POZ_sf	0.762356736543012	-0.271340674654418	172	1	0.0087719298245614	114	13788	239743	Klhl6
IPR002110	Ankyrin_rpt	0.774049746661042	-0.256119135285889	178	1	0.0087719298245614	114	13788	237761	Sowaha
IPR020683	Ankyrin_rpt-contain_dom	0.781526386138197	-0.246506366237991	182	1	0.0087719298245614	114	13788	237761	Sowaha
IPR036770	Ankyrin_rpt-contain_sf	0.786972445871906	-0.239562042776249	185	1	0.0087719298245614	114	13788	237761	Sowaha
IPR000504	RRM_dom	0.788757724218694	-0.237296072187414	186	1	0.0087719298245614	114	13788	52897	Rbfox3
IPR011990	TPR-like_helical_dom_sf	0.800846163913717	-0.222086405397763	193	1	0.0087719298245614	114	13788	73032	Ttc9b
IPR035979	RBD_domain_sf	0.8274237004489	-0.189438380877641	210	1	0.0087719298245614	114	13788	52897	Rbfox3
IPR012677	Nucleotide-bd_a/b_plait_sf	0.830309519721073	-0.185956732380538	212	1	0.0087719298245614	114	13788	52897	Rbfox3
IPR036051	KRAB_dom_sf	0.870481703124981	-0.138708538805842	244	1	0.0087719298245614	114	13788	330301	Zfp786
IPR001909	KRAB	0.874788055002434	-0.133773644819578	248	1	0.0087719298245614	114	13788	330301	Zfp786
IPR036236	Znf_C2H2_sf	0.942947603163943	-0.0587445618755083	544	2	0.0175438596491228	114	13788	330301,22780	Zfp786,Ikzf3
IPR013087	Znf_C2H2_type	0.954557685670161	-0.0465072021577692	576	2	0.0175438596491228	114	13788	330301,22780	Zfp786,Ikzf3
IPR011993	PH-like_dom_sf	0.955193393345128	-0.0458414528824506	369	1	0.0087719298245614	114	13788	230863	Sh2d5
IPR027417	P-loop_NTPase	0.985553151376719	-0.0145522204325355	732	2	0.0175438596491228	114	13788	17886,19354	Myh9,Rac2
IPR001791	Laminin_G	0.999999999973003	-2.69971171028284e-11	49	0	0	114	13788
IPR009060	UBA-like_sf	0.999999999973003	-2.69971171028284e-11	49	0	0	114	13788
IPR008984	SMAD_FHA_dom_sf	0.999999999973003	-2.69971171028284e-11	49	0	0	114	13788
IPR004827	bZIP	0.999999999973003	-2.69971171028284e-11	49	0	0	114	13788
IPR003877	SPRY_dom	0.999999999973003	-2.69971171028284e-11	49	0	0	114	13788
IPR029039	Flavoprotein-like_sf	0.999999999980729	-1.92710278609737e-11	8	0	0	114	13788
IPR001619	Sec1-like	0.999999999980729	-1.92710278609737e-11	8	0	0	114	13788
IPR013847	POU	0.999999999980729	-1.92710278609737e-11	8	0	0	114	13788
IPR006569	CID_dom	0.999999999980729	-1.92710278609737e-11	8	0	0	114	13788
IPR011022	Arrestin_C-like	0.999999999980729	-1.92710278609737e-11	8	0	0	114	13788
IPR018338	Carbonic_anhydrase_a-class_CS	0.999999999980729	-1.92710278609737e-11	8	0	0	114	13788
IPR018358	Disintegrin_CS	0.999999999980729	-1.92710278609737e-11	8	0	0	114	13788
IPR013790	Dwarfin	0.999999999980729	-1.92710278609737e-11	8	0	0	114	13788
IPR004365	NA-bd_OB_tRNA	0.999999999980729	-1.92710278609737e-11	8	0	0	114	13788
IPR000725	Olfact_rcpt	0.999999999980729	-1.92710278609737e-11	8	0	0	114	13788
IPR026910	Shisa	0.999999999980729	-1.92710278609737e-11	8	0	0	114	13788
IPR035984	Acyl-CoA-binding_sf	0.999999999980729	-1.92710278609737e-11	8	0	0	114	13788
IPR002011	Tyr_kinase_rcpt_2_CS	0.999999999980729	-1.92710278609737e-11	8	0	0	114	13788
IPR000679	Znf_GATA	0.999999999980729	-1.92710278609737e-11	8	0	0	114	13788
IPR004709	NaH_exchanger	0.999999999980729	-1.92710278609737e-11	8	0	0	114	13788
IPR002477	Peptidoglycan-bd-like	0.999999999980729	-1.92710278609737e-11	8	0	0	114	13788
IPR008928	6-hairpin_glycosidase_sf	0.999999999980729	-1.92710278609737e-11	8	0	0	114	13788
IPR010919	SAND-like_dom_sf	0.999999999980729	-1.92710278609737e-11	8	0	0	114	13788
IPR005819	Histone_H5	0.999999999980729	-1.92710278609737e-11	8	0	0	114	13788
IPR007197	rSAM	0.999999999980729	-1.92710278609737e-11	8	0	0	114	13788
IPR002014	VHS_dom	0.999999999980729	-1.92710278609737e-11	8	0	0	114	13788
IPR019542	Enhancer_polycomb-like_N	0.999999999980729	-1.92710278609737e-11	8	0	0	114	13788
IPR016152	PTrfase/Anion_transptr	0.999999999980729	-1.92710278609737e-11	8	0	0	114	13788
IPR002077	VDCCAlpha1	0.999999999980729	-1.92710278609737e-11	8	0	0	114	13788
IPR014767	DAD_dom	0.999999999980729	-1.92710278609737e-11	8	0	0	114	13788
IPR011531	HCO3_transpt_C	0.999999999980729	-1.92710278609737e-11	8	0	0	114	13788
IPR000058	Znf_AN1	0.999999999980729	-1.92710278609737e-11	8	0	0	114	13788
IPR020617	Thiolase_C	0.999999999980729	-1.92710278609737e-11	8	0	0	114	13788
IPR001024	PLAT/LH2_dom	0.999999999980729	-1.92710278609737e-11	8	0	0	114	13788
IPR006636	STI1_HS-bd	0.999999999980729	-1.92710278609737e-11	8	0	0	114	13788
IPR019817	Interferon_reg_fac_CS	0.999999999980729	-1.92710278609737e-11	8	0	0	114	13788
IPR011524	SARAH_dom	0.999999999980729	-1.92710278609737e-11	8	0	0	114	13788
IPR015373	Interferon/interleukin_rcp_dom	0.999999999980729	-1.92710278609737e-11	8	0	0	114	13788
IPR000409	BEACH_dom	0.999999999980729	-1.92710278609737e-11	8	0	0	114	13788
IPR036045	Sec1-like_sf	0.999999999980729	-1.92710278609737e-11	8	0	0	114	13788
IPR026854	VPS13_N	0.999999999980729	-1.92710278609737e-11	8	0	0	114	13788
IPR010734	Copine	0.999999999980729	-1.92710278609737e-11	8	0	0	114	13788
IPR019559	Cullin_neddylation_domain	0.999999999980729	-1.92710278609737e-11	8	0	0	114	13788
IPR036180	Gelsolin-like_dom_sf	0.999999999980729	-1.92710278609737e-11	8	0	0	114	13788
IPR002119	Histone_H2A	0.999999999980729	-1.92710278609737e-11	8	0	0	114	13788
IPR002524	Cation_efflux	0.999999999980729	-1.92710278609737e-11	8	0	0	114	13788
IPR018376	Enoyl-CoA_hyd/isom_CS	0.999999999980729	-1.92710278609737e-11	8	0	0	114	13788
IPR013019	MAD_homology_MH1	0.999999999980729	-1.92710278609737e-11	8	0	0	114	13788
IPR007527	Znf_SWIM	0.999999999980729	-1.92710278609737e-11	8	0	0	114	13788
IPR026298	Blc2_fam	0.999999999980729	-1.92710278609737e-11	8	0	0	114	13788
IPR032628	AC_N	0.999999999980729	-1.92710278609737e-11	8	0	0	114	13788
IPR036578	SMAD_MH1_sf	0.999999999980729	-1.92710278609737e-11	8	0	0	114	13788
IPR000611	NPY_rcpt	0.999999999980729	-1.92710278609737e-11	8	0	0	114	13788
IPR020613	Thiolase_CS	0.999999999980729	-1.92710278609737e-11	8	0	0	114	13788
IPR036318	FAD-bd_PCMH-like_sf	0.999999999980729	-1.92710278609737e-11	8	0	0	114	13788
IPR041019	TIG1_plexin	0.999999999980729	-1.92710278609737e-11	8	0	0	114	13788
IPR018422	Cation/H_exchanger_CPA1	0.999999999980729	-1.92710278609737e-11	8	0	0	114	13788
IPR036773	TB_dom_sf	0.999999999980729	-1.92710278609737e-11	8	0	0	114	13788
IPR000639	Epox_hydrolase-like	0.999999999980729	-1.92710278609737e-11	8	0	0	114	13788
IPR036372	BEACH_dom_sf	0.999999999980729	-1.92710278609737e-11	8	0	0	114	13788
IPR025110	AMP-bd_C	0.999999999980729	-1.92710278609737e-11	8	0	0	114	13788
IPR037241	E2F-DP_heterodim	0.999999999980729	-1.92710278609737e-11	8	0	0	114	13788
IPR007632	Anoctamin	0.999999999980729	-1.92710278609737e-11	8	0	0	114	13788
IPR001208	MCM_dom	0.999999999980729	-1.92710278609737e-11	8	0	0	114	13788
IPR004749	Orgcat_transp/SVOP	0.999999999980729	-1.92710278609737e-11	8	0	0	114	13788
IPR000327	POU_dom	0.999999999980729	-1.92710278609737e-11	8	0	0	114	13788
IPR009061	DNA-bd_dom_put_sf	0.999999999980729	-1.92710278609737e-11	8	0	0	114	13788
IPR004274	FCP1_dom	0.999999999980729	-1.92710278609737e-11	8	0	0	114	13788
IPR003020	HCO3_transpt_euk	0.999999999980729	-1.92710278609737e-11	8	0	0	114	13788
IPR002343	Hud_Sxl_RNA	0.999999999980729	-1.92710278609737e-11	8	0	0	114	13788
IPR004299	MBOAT_fam	0.999999999980729	-1.92710278609737e-11	8	0	0	114	13788
IPR013694	VIT	0.999999999980729	-1.92710278609737e-11	8	0	0	114	13788
IPR002934	Polymerase_NTP_transf_dom	0.999999999980729	-1.92710278609737e-11	8	0	0	114	13788
IPR033762	MCM_OB	0.999999999980729	-1.92710278609737e-11	8	0	0	114	13788
IPR018379	BEN_domain	0.999999999980729	-1.92710278609737e-11	8	0	0	114	13788
IPR012676	TGS-like	0.999999999980729	-1.92710278609737e-11	8	0	0	114	13788
IPR029069	HotDog_dom_sf	0.999999999980729	-1.92710278609737e-11	8	0	0	114	13788
IPR022735	bMERB_dom	0.999999999980729	-1.92710278609737e-11	8	0	0	114	13788
IPR014782	Peptidase_M1_dom	0.999999999980729	-1.92710278609737e-11	8	0	0	114	13788
IPR000582	Acyl-CoA-binding_protein	0.999999999980729	-1.92710278609737e-11	8	0	0	114	13788
IPR032454	Histone_H2A_C	0.999999999980729	-1.92710278609737e-11	8	0	0	114	13788
IPR011021	Arrestin-like_N	0.999999999980729	-1.92710278609737e-11	8	0	0	114	13788
IPR036392	PLAT/LH2_dom_sf	0.999999999980729	-1.92710278609737e-11	8	0	0	114	13788
IPR002591	Phosphodiest/P_Trfase	0.999999999980729	-1.92710278609737e-11	8	0	0	114	13788
IPR006187	Claudin	0.999999999980729	-1.92710278609737e-11	8	0	0	114	13788
IPR001132	SMAD_dom_Dwarfin-type	0.999999999980729	-1.92710278609737e-11	8	0	0	114	13788
IPR024810	Mab-21_dom	0.999999999980729	-1.92710278609737e-11	8	0	0	114	13788
IPR002885	Pentatricopeptide_repeat	0.999999999980729	-1.92710278609737e-11	8	0	0	114	13788
IPR037768	C2B_Copine	0.999999999980729	-1.92710278609737e-11	8	0	0	114	13788
IPR029061	THDP-binding	0.999999999980729	-1.92710278609737e-11	8	0	0	114	13788
IPR036365	PGBD-like_sf	0.999999999980729	-1.92710278609737e-11	8	0	0	114	13788
IPR002314	aa-tRNA-synt_IIb	0.999999999980729	-1.92710278609737e-11	8	0	0	114	13788
IPR020616	Thiolase_N	0.999999999980729	-1.92710278609737e-11	8	0	0	114	13788
IPR003645	Fol_N	0.999999999980729	-1.92710278609737e-11	8	0	0	114	13788
IPR025875	Leu-rich_rpt_4	0.999999999980729	-1.92710278609737e-11	8	0	0	114	13788
IPR006680	Amidohydro-rel	0.999999999980729	-1.92710278609737e-11	8	0	0	114	13788
IPR036572	Doublecortin_dom_sf	0.999999999980729	-1.92710278609737e-11	8	0	0	114	13788
IPR000994	Pept_M24	0.999999999980729	-1.92710278609737e-11	8	0	0	114	13788
IPR035896	AN1-like_Znf	0.999999999980729	-1.92710278609737e-11	8	0	0	114	13788
IPR011332	Ribosomal_zn-bd	0.999999999980729	-1.92710278609737e-11	8	0	0	114	13788
IPR027791	Galactosyl_T_C	0.999999999980729	-1.92710278609737e-11	8	0	0	114	13788
IPR002475	Bcl2-like	0.999999999980729	-1.92710278609737e-11	8	0	0	114	13788
IPR042097	Aminopeptidase_N-like_N	0.999999999980729	-1.92710278609737e-11	8	0	0	114	13788
IPR016166	FAD-bd_PCMH	0.999999999980729	-1.92710278609737e-11	8	0	0	114	13788
IPR017979	GPCR_3_CS	0.999999999980729	-1.92710278609737e-11	8	0	0	114	13788
IPR000337	GPCR_3	0.999999999980729	-1.92710278609737e-11	8	0	0	114	13788
IPR001709	Flavoprot_Pyr_Nucl_cyt_Rdtase	0.999999999980729	-1.92710278609737e-11	8	0	0	114	13788
IPR036005	Creatinase/aminopeptidase-like	0.999999999980729	-1.92710278609737e-11	8	0	0	114	13788
IPR001346	Interferon_reg_fact_DNA-bd_dom	0.999999999980729	-1.92710278609737e-11	8	0	0	114	13788
IPR030672	Adcy	0.999999999980729	-1.92710278609737e-11	8	0	0	114	13788
IPR000850	Adenylat/UMP-CMP_kin	0.999999999980729	-1.92710278609737e-11	8	0	0	114	13788
IPR041677	DNA2/NAM7_AAA_11	0.999999999980729	-1.92710278609737e-11	8	0	0	114	13788
IPR002129	PyrdxlP-dep_de-COase	0.999999999980729	-1.92710278609737e-11	8	0	0	114	13788
IPR019954	Ubiquitin_CS	0.999999999980729	-1.92710278609737e-11	8	0	0	114	13788
IPR011059	Metal-dep_hydrolase_composite	0.999999999980729	-1.92710278609737e-11	8	0	0	114	13788
IPR013594	Dynein_heavy_dom-1	0.999999999980729	-1.92710278609737e-11	8	0	0	114	13788
IPR004021	HIN200/IF120x	0.999999999980729	-1.92710278609737e-11	8	0	0	114	13788
IPR033899	CXC_Chemokine_domain	0.999999999980729	-1.92710278609737e-11	8	0	0	114	13788
IPR027482	Sec-1-like_dom2	0.999999999980729	-1.92710278609737e-11	8	0	0	114	13788
IPR026523	PNMA	0.999999999980729	-1.92710278609737e-11	8	0	0	114	13788
IPR016157	Cullin_CS	0.999999999980729	-1.92710278609737e-11	8	0	0	114	13788
IPR000601	PKD_dom	0.999999999980729	-1.92710278609737e-11	8	0	0	114	13788
IPR032455	Cadherin_C	0.99999999998376	-1.62400251428314e-11	41	0	0	114	13788
IPR009072	Histone-fold	0.99999999998376	-1.62400251428314e-11	41	0	0	114	13788
IPR001304	C-type_lectin-like	0.99999999998376	-1.62400251428314e-11	41	0	0	114	13788
IPR012337	RNaseH-like_sf	0.99999999998376	-1.62400251428314e-11	41	0	0	114	13788
IPR001487	Bromodomain	0.99999999998376	-1.62400251428314e-11	41	0	0	114	13788
IPR002018	CarbesteraseB	0.999999999984232	-1.57676547592193e-11	6	0	0	114	13788
IPR003054	Keratin_II	0.999999999984232	-1.57676547592193e-11	6	0	0	114	13788
IPR019372	LHFPL	0.999999999984232	-1.57676547592193e-11	6	0	0	114	13788
IPR006214	Bax_inhibitor_1-related	0.999999999984232	-1.57676547592193e-11	6	0	0	114	13788
IPR001158	DIX	0.999999999984232	-1.57676547592193e-11	6	0	0	114	13788
IPR011050	Pectin_lyase_fold/virulence	0.999999999984232	-1.57676547592193e-11	6	0	0	114	13788
IPR000699	RIH_dom	0.999999999984232	-1.57676547592193e-11	6	0	0	114	13788
IPR035967	SWAP/Surp_sf	0.999999999984232	-1.57676547592193e-11	6	0	0	114	13788
IPR002710	Dilute_dom	0.999999999984232	-1.57676547592193e-11	6	0	0	114	13788
IPR005036	CBM21_dom	0.999999999984232	-1.57676547592193e-11	6	0	0	114	13788
IPR001222	Znf_TFIIS	0.999999999984232	-1.57676547592193e-11	6	0	0	114	13788
IPR002716	PIN_dom	0.999999999984232	-1.57676547592193e-11	6	0	0	114	13788
IPR036364	SEA_dom_sf	0.999999999984232	-1.57676547592193e-11	6	0	0	114	13788
IPR039779	RFX-like	0.999999999984232	-1.57676547592193e-11	6	0	0	114	13788
IPR022049	FAM69_kinase_dom	0.999999999984232	-1.57676547592193e-11	6	0	0	114	13788
IPR037245	FIP-RBD_C_sf	0.999999999984232	-1.57676547592193e-11	6	0	0	114	13788
IPR007529	Znf_HIT	0.999999999984232	-1.57676547592193e-11	6	0	0	114	13788
IPR036458	Na:dicarbo_symporter_sf	0.999999999984232	-1.57676547592193e-11	6	0	0	114	13788
IPR022164	Kinesin-like	0.999999999984232	-1.57676547592193e-11	6	0	0	114	13788
IPR041362	TIG2_plexin	0.999999999984232	-1.57676547592193e-11	6	0	0	114	13788
IPR013662	RIH_assoc-dom	0.999999999984232	-1.57676547592193e-11	6	0	0	114	13788
IPR004177	DDHD_dom	0.999999999984232	-1.57676547592193e-11	6	0	0	114	13788
IPR006896	Sec23/24_trunk_dom	0.999999999984232	-1.57676547592193e-11	6	0	0	114	13788
IPR026845	NXPH/NXPE	0.999999999984232	-1.57676547592193e-11	6	0	0	114	13788
IPR019471	Interferon_reg_factor-3	0.999999999984232	-1.57676547592193e-11	6	0	0	114	13788
IPR021158	Pept_M10A_Zn_BS	0.999999999984232	-1.57676547592193e-11	6	0	0	114	13788
IPR036886	Villin_headpiece_dom_sf	0.999999999984232	-1.57676547592193e-11	6	0	0	114	13788
IPR042232	Cho/carn_acyl_trans_1	0.999999999984232	-1.57676547592193e-11	6	0	0	114	13788
IPR013130	Fe3_Rdtase_TM_dom	0.999999999984232	-1.57676547592193e-11	6	0	0	114	13788
IPR013144	CRA_dom	0.999999999984232	-1.57676547592193e-11	6	0	0	114	13788
IPR003128	Villin_headpiece	0.999999999984232	-1.57676547592193e-11	6	0	0	114	13788
IPR013800	STAT_TF_alpha	0.999999999984232	-1.57676547592193e-11	6	0	0	114	13788
IPR018997	PUB_domain	0.999999999984232	-1.57676547592193e-11	6	0	0	114	13788
IPR000407	GDA1_CD39_NTPase	0.999999999984232	-1.57676547592193e-11	6	0	0	114	13788
IPR009398	Adcy_conserved_dom	0.999999999984232	-1.57676547592193e-11	6	0	0	114	13788
IPR007863	Peptidase_M16_C	0.999999999984232	-1.57676547592193e-11	6	0	0	114	13788
IPR040477	KDM4_Tudor_2	0.999999999984232	-1.57676547592193e-11	6	0	0	114	13788
IPR027925	MCM_N	0.999999999984232	-1.57676547592193e-11	6	0	0	114	13788
IPR011765	Pept_M16_N	0.999999999984232	-1.57676547592193e-11	6	0	0	114	13788
IPR006211	Furin-like_Cys-rich_dom	0.999999999984232	-1.57676547592193e-11	6	0	0	114	13788
IPR000718	Peptidase_M13	0.999999999984232	-1.57676547592193e-11	6	0	0	114	13788
IPR006116	2-5-oligoadenylate_synth_N	0.999999999984232	-1.57676547592193e-11	6	0	0	114	13788
IPR018392	LysM_dom	0.999999999984232	-1.57676547592193e-11	6	0	0	114	13788
IPR008921	DNA_pol3_clamp-load_cplx_C	0.999999999984232	-1.57676547592193e-11	6	0	0	114	13788
IPR038175	CBM21_dom_sf	0.999999999984232	-1.57676547592193e-11	6	0	0	114	13788
IPR020726	Bcl2_BH2_motif_CS	0.999999999984232	-1.57676547592193e-11	6	0	0	114	13788
IPR041615	Desmoplakin_SH3	0.999999999984232	-1.57676547592193e-11	6	0	0	114	13788
IPR036779	LysM_dom_sf	0.999999999984232	-1.57676547592193e-11	6	0	0	114	13788
IPR000700	PAS-assoc_C	0.999999999984232	-1.57676547592193e-11	6	0	0	114	13788
IPR042490	Thio_Ohase/BAAT_N	0.999999999984232	-1.57676547592193e-11	6	0	0	114	13788
IPR009008	Val/Leu/Ile-tRNA-synth_edit	0.999999999984232	-1.57676547592193e-11	6	0	0	114	13788
IPR029028	Alpha/beta_knot_MTases	0.999999999984232	-1.57676547592193e-11	6	0	0	114	13788
IPR036517	FF_domain_sf	0.999999999984232	-1.57676547592193e-11	6	0	0	114	13788
IPR004018	RPEL_repeat	0.999999999984232	-1.57676547592193e-11	6	0	0	114	13788
IPR028939	P5C_Rdtase_cat_N	0.999999999984232	-1.57676547592193e-11	6	0	0	114	13788
IPR019819	Carboxylesterase_B_CS	0.999999999984232	-1.57676547592193e-11	6	0	0	114	13788
IPR006862	Thio_Ohase/aa_AcTrfase	0.999999999984232	-1.57676547592193e-11	6	0	0	114	13788
IPR021115	Pyridoxal-P_BS	0.999999999984232	-1.57676547592193e-11	6	0	0	114	13788
IPR001247	ExoRNase_PH_dom1	0.999999999984232	-1.57676547592193e-11	6	0	0	114	13788
IPR032198	E2F_CC-MB	0.999999999984232	-1.57676547592193e-11	6	0	0	114	13788
IPR021816	DOCK_C/D_N	0.999999999984232	-1.57676547592193e-11	6	0	0	114	13788
IPR000547	Clathrin_H-chain/VPS_repeat	0.999999999984232	-1.57676547592193e-11	6	0	0	114	13788
IPR004043	LCCL	0.999999999984232	-1.57676547592193e-11	6	0	0	114	13788
IPR004152	GAT_dom	0.999999999984232	-1.57676547592193e-11	6	0	0	114	13788
IPR031649	GPHH_dom	0.999999999984232	-1.57676547592193e-11	6	0	0	114	13788
IPR009146	Groucho_enhance	0.999999999984232	-1.57676547592193e-11	6	0	0	114	13788
IPR040122	Importin_beta	0.999999999984232	-1.57676547592193e-11	6	0	0	114	13788
IPR032917	TRIM5	0.999999999984232	-1.57676547592193e-11	6	0	0	114	13788
IPR029012	Helix_hairpin_bin_sf	0.999999999984232	-1.57676547592193e-11	6	0	0	114	13788
IPR006895	Znf_Sec23_Sec24	0.999999999984232	-1.57676547592193e-11	6	0	0	114	13788
IPR001632	Gprotein_B	0.999999999984232	-1.57676547592193e-11	6	0	0	114	13788
IPR036535	STAT_N_sf	0.999999999984232	-1.57676547592193e-11	6	0	0	114	13788
IPR002478	PUA	0.999999999984232	-1.57676547592193e-11	6	0	0	114	13788
IPR013155	M/V/L/I-tRNA-synth_anticd-bd	0.999999999984232	-1.57676547592193e-11	6	0	0	114	13788
IPR007084	BRICHOS_dom	0.999999999984232	-1.57676547592193e-11	6	0	0	114	13788
IPR018163	Thr/Ala-tRNA-synth_IIc_edit	0.999999999984232	-1.57676547592193e-11	6	0	0	114	13788
IPR010507	Znf_MYM	0.999999999984232	-1.57676547592193e-11	6	0	0	114	13788
IPR020476	Nudix_hydrolase	0.999999999984232	-1.57676547592193e-11	6	0	0	114	13788
IPR036885	SWIB_MDM2_dom_sf	0.999999999984232	-1.57676547592193e-11	6	0	0	114	13788
IPR005479	CbamoylP_synth_lsu-like_ATP-bd	0.999999999984232	-1.57676547592193e-11	6	0	0	114	13788
IPR002469	Peptidase_S9B_N	0.999999999984232	-1.57676547592193e-11	6	0	0	114	13788
IPR006597	Sel1-like	0.999999999984232	-1.57676547592193e-11	6	0	0	114	13788
IPR001875	DED_dom	0.999999999984232	-1.57676547592193e-11	6	0	0	114	13788
IPR024964	CTLH/CRA	0.999999999984232	-1.57676547592193e-11	6	0	0	114	13788
IPR007889	HTH_Psq	0.999999999984232	-1.57676547592193e-11	6	0	0	114	13788
IPR018011	Carb_sulfotrans_8-10	0.999999999984232	-1.57676547592193e-11	6	0	0	114	13788
IPR029684	Schlafen	0.999999999984232	-1.57676547592193e-11	6	0	0	114	13788
IPR041418	SAM_3	0.999999999984232	-1.57676547592193e-11	6	0	0	114	13788
IPR003972	K_chnl_volt-dep_Kv1	0.999999999984232	-1.57676547592193e-11	6	0	0	114	13788
IPR014009	PIK_FAT	0.999999999984232	-1.57676547592193e-11	6	0	0	114	13788
IPR009028	Coatomer/calthrin_app_sub_C	0.999999999984232	-1.57676547592193e-11	6	0	0	114	13788
IPR006797	PRELI/MSF1_dom	0.999999999984232	-1.57676547592193e-11	6	0	0	114	13788
IPR023267	RCMT	0.999999999984232	-1.57676547592193e-11	6	0	0	114	13788
IPR000857	MyTH4_dom	0.999999999984232	-1.57676547592193e-11	6	0	0	114	13788
IPR000341	PI3K_Ras-bd_dom	0.999999999984232	-1.57676547592193e-11	6	0	0	114	13788
IPR012990	Sec23_24_beta_S	0.999999999984232	-1.57676547592193e-11	6	0	0	114	13788
IPR020717	Bcl2_BH1_motif_CS	0.999999999984232	-1.57676547592193e-11	6	0	0	114	13788
IPR032405	Kinesin_assoc	0.999999999984232	-1.57676547592193e-11	6	0	0	114	13788
IPR019018	Rab-bd_FIP-RBD	0.999999999984232	-1.57676547592193e-11	6	0	0	114	13788
IPR004345	TB2_DP1_HVA22	0.999999999984232	-1.57676547592193e-11	6	0	0	114	13788
IPR038185	MyTH4_dom_sf	0.999999999984232	-1.57676547592193e-11	6	0	0	114	13788
IPR019762	Dynamin_GTPase_CS	0.999999999984232	-1.57676547592193e-11	6	0	0	114	13788
IPR032444	Keratin_2_head	0.999999999984232	-1.57676547592193e-11	6	0	0	114	13788
IPR008962	PapD-like_sf	0.999999999984232	-1.57676547592193e-11	6	0	0	114	13788
IPR001217	STAT	0.999999999984232	-1.57676547592193e-11	6	0	0	114	13788
IPR000082	SEA_dom	0.999999999984232	-1.57676547592193e-11	6	0	0	114	13788
IPR017857	Coagulation_fac-like_Gla_dom	0.999999999984232	-1.57676547592193e-11	6	0	0	114	13788
IPR014821	Ins145_P3_rcpt	0.999999999984232	-1.57676547592193e-11	6	0	0	114	13788
IPR027483	PInositol-4-P-5-kinase_C	0.999999999984232	-1.57676547592193e-11	6	0	0	114	13788
IPR016662	Acyl-CoA_thioEstase_long-chain	0.999999999984232	-1.57676547592193e-11	6	0	0	114	13788
IPR033923	PAK_BD	0.999999999984232	-1.57676547592193e-11	6	0	0	114	13788
IPR029023	Tensin_phosphatase	0.999999999984232	-1.57676547592193e-11	6	0	0	114	13788
IPR018497	Peptidase_M13_C	0.999999999984232	-1.57676547592193e-11	6	0	0	114	13788
IPR010666	Znf_GRF	0.999999999984232	-1.57676547592193e-11	6	0	0	114	13788
IPR002125	CMP_dCMP_dom	0.999999999984232	-1.57676547592193e-11	6	0	0	114	13788
IPR017896	4Fe4S_Fe-S-bd	0.999999999984232	-1.57676547592193e-11	6	0	0	114	13788
IPR008636	Hook-like_fam	0.999999999984232	-1.57676547592193e-11	6	0	0	114	13788
IPR036175	Sec23/24_helical_dom_sf	0.999999999984232	-1.57676547592193e-11	6	0	0	114	13788
IPR014940	BAAT_C	0.999999999984232	-1.57676547592193e-11	6	0	0	114	13788
IPR001101	Plectin_repeat	0.999999999984232	-1.57676547592193e-11	6	0	0	114	13788
IPR003111	Lon_substr-bd	0.999999999984232	-1.57676547592193e-11	6	0	0	114	13788
IPR007875	Sprouty	0.999999999984232	-1.57676547592193e-11	6	0	0	114	13788
IPR000542	Carn_acyl_trans	0.999999999984232	-1.57676547592193e-11	6	0	0	114	13788
IPR032458	Histone_H2A_CS	0.999999999984232	-1.57676547592193e-11	6	0	0	114	13788
IPR002153	TRPC_channel	0.999999999984232	-1.57676547592193e-11	6	0	0	114	13788
IPR000061	Surp	0.999999999984232	-1.57676547592193e-11	6	0	0	114	13788
IPR004217	Tim10-like	0.999999999984232	-1.57676547592193e-11	6	0	0	114	13788
IPR000494	Rcpt_L-dom	0.999999999984232	-1.57676547592193e-11	6	0	0	114	13788
IPR003130	GED	0.999999999984232	-1.57676547592193e-11	6	0	0	114	13788
IPR018525	MCM_CS	0.999999999984232	-1.57676547592193e-11	6	0	0	114	13788
IPR019410	Methyltransf_16	0.999999999984232	-1.57676547592193e-11	6	0	0	114	13788
IPR035647	EFG_III/V	0.999999999984232	-1.57676547592193e-11	6	0	0	114	13788
IPR003887	LEM_dom	0.999999999984232	-1.57676547592193e-11	6	0	0	114	13788
IPR013584	RAP	0.999999999984232	-1.57676547592193e-11	6	0	0	114	13788
IPR011057	Mss4-like_sf	0.999999999984232	-1.57676547592193e-11	6	0	0	114	13788
IPR000770	SAND_dom	0.999999999984232	-1.57676547592193e-11	6	0	0	114	13788
IPR000375	Dynamin_central	0.999999999984232	-1.57676547592193e-11	6	0	0	114	13788
IPR042231	Cho/carn_acyl_trans_2	0.999999999984232	-1.57676547592193e-11	6	0	0	114	13788
IPR012345	STAT_TF_DNA-bd_N	0.999999999984232	-1.57676547592193e-11	6	0	0	114	13788
IPR011008	Dimeric_a/b-barrel	0.999999999984232	-1.57676547592193e-11	6	0	0	114	13788
IPR033690	Adenylat_kinase_CS	0.999999999984232	-1.57676547592193e-11	6	0	0	114	13788
IPR038425	GAT_sf	0.999999999984232	-1.57676547592193e-11	6	0	0	114	13788
IPR024678	Kinase_OSR1/WNK_CCT	0.999999999984232	-1.57676547592193e-11	6	0	0	114	13788
IPR000557	Calponin_repeat	0.999999999984232	-1.57676547592193e-11	6	0	0	114	13788
IPR011249	Metalloenz_LuxS/M16	0.999999999984232	-1.57676547592193e-11	6	0	0	114	13788
IPR024583	Na_trans_cytopl	0.999999999984232	-1.57676547592193e-11	6	0	0	114	13788
IPR039551	Cho/carn_acyl_trans	0.999999999984232	-1.57676547592193e-11	6	0	0	114	13788
IPR011015	LEM/LEM-like_dom_sf	0.999999999984232	-1.57676547592193e-11	6	0	0	114	13788
IPR011024	G_crystallin-like	0.999999999984232	-1.57676547592193e-11	6	0	0	114	13788
IPR001991	Na-dicarboxylate_symporter	0.999999999984232	-1.57676547592193e-11	6	0	0	114	13788
IPR036941	Rcpt_L-dom_sf	0.999999999984232	-1.57676547592193e-11	6	0	0	114	13788
IPR032567	LDOC1-rel	0.999999999984232	-1.57676547592193e-11	6	0	0	114	13788
IPR003891	Initiation_fac_eIF4g_MI	0.999999999984232	-1.57676547592193e-11	6	0	0	114	13788
IPR025995	Tudor-knot	0.999999999984232	-1.57676547592193e-11	6	0	0	114	13788
IPR001296	Glyco_trans_1	0.999999999984232	-1.57676547592193e-11	6	0	0	114	13788
IPR022613	CAMSAP_CH	0.999999999984232	-1.57676547592193e-11	6	0	0	114	13788
IPR031847	DUF4749	0.999999999984232	-1.57676547592193e-11	6	0	0	114	13788
IPR004160	Transl_elong_EFTu/EF1A_C	0.999999999984232	-1.57676547592193e-11	6	0	0	114	13788
IPR000640	EFG_V-like	0.999999999984232	-1.57676547592193e-11	6	0	0	114	13788
IPR000826	Formyl_rcpt-rel	0.999999999984232	-1.57676547592193e-11	6	0	0	114	13788
IPR001969	Aspartic_peptidase_AS	0.999999999984232	-1.57676547592193e-11	6	0	0	114	13788
IPR032394	Anoct_dimer	0.999999999984232	-1.57676547592193e-11	6	0	0	114	13788
IPR040138	MIER/MTA	0.999999999984232	-1.57676547592193e-11	6	0	0	114	13788
IPR035915	Plakin_repeat_sf	0.999999999984232	-1.57676547592193e-11	6	0	0	114	13788
IPR002403	Cyt_P450_E_grp-IV	0.999999999984232	-1.57676547592193e-11	6	0	0	114	13788
IPR023610	PInositol-4-P-5-kinase	0.999999999984232	-1.57676547592193e-11	6	0	0	114	13788
IPR031167	G_OBG	0.999999999984232	-1.57676547592193e-11	6	0	0	114	13788
IPR017984	Chromo_dom_subgr	0.999999999984232	-1.57676547592193e-11	6	0	0	114	13788
IPR008254	Flavodoxin/NO_synth	0.999999999984232	-1.57676547592193e-11	6	0	0	114	13788
IPR002076	ELO_fam	0.999999999984232	-1.57676547592193e-11	6	0	0	114	13788
IPR000560	His_Pase_clade-2	0.999999999984232	-1.57676547592193e-11	6	0	0	114	13788
IPR014873	VDCC_a1su_IQ	0.999999999984232	-1.57676547592193e-11	6	0	0	114	13788
IPR003000	Sirtuin	0.999999999984232	-1.57676547592193e-11	6	0	0	114	13788
IPR006900	Sec23/24_helical_dom	0.999999999984232	-1.57676547592193e-11	6	0	0	114	13788
IPR004853	Sugar_P_trans_dom	0.999999999984232	-1.57676547592193e-11	6	0	0	114	13788
IPR013784	Carb-bd-like_fold	0.999999999984232	-1.57676547592193e-11	6	0	0	114	13788
IPR003654	OAR_dom	0.999999999984232	-1.57676547592193e-11	6	0	0	114	13788
IPR014770	Munc13_1	0.999999999984232	-1.57676547592193e-11	6	0	0	114	13788
IPR003395	RecF/RecN/SMC_N	0.999999999984232	-1.57676547592193e-11	6	0	0	114	13788
IPR038554	Peptidase_S9B_N_sf	0.999999999984232	-1.57676547592193e-11	6	0	0	114	13788
IPR027789	Syndecan/Neurexin_dom	0.999999999984232	-1.57676547592193e-11	6	0	0	114	13788
IPR035427	Tim10-like_dom_sf	0.999999999984232	-1.57676547592193e-11	6	0	0	114	13788
IPR008949	Isoprenoid_synthase_dom_sf	0.999999999984232	-1.57676547592193e-11	6	0	0	114	13788
IPR022408	Acyl-CoA-binding_prot_CS	0.999999999984232	-1.57676547592193e-11	6	0	0	114	13788
IPR016192	APOBEC/CMP_deaminase_Zn-bd	0.999999999984232	-1.57676547592193e-11	6	0	0	114	13788
IPR014020	Tensin_C2-dom	0.999999999984232	-1.57676547592193e-11	6	0	0	114	13788
IPR037151	AlkB-like_sf	0.999999999984232	-1.57676547592193e-11	6	0	0	114	13788
IPR003081	GST_mu	0.999999999984232	-1.57676547592193e-11	6	0	0	114	13788
IPR007421	Schlafen_AlbA_2_dom	0.999999999984232	-1.57676547592193e-11	6	0	0	114	13788
IPR036345	ExoRNase_PH_dom2_sf	0.999999999984232	-1.57676547592193e-11	6	0	0	114	13788
IPR003152	FATC_dom	0.999999999984232	-1.57676547592193e-11	6	0	0	114	13788
IPR005937	26S_Psome_P45-like	0.999999999984232	-1.57676547592193e-11	6	0	0	114	13788
IPR002075	NTF2	0.999999999984232	-1.57676547592193e-11	6	0	0	114	13788
IPR003971	K_chnl_volt-dep_Kv9	0.999999999984232	-1.57676547592193e-11	6	0	0	114	13788
IPR006703	G_AIG1	0.999999999984232	-1.57676547592193e-11	6	0	0	114	13788
IPR006639	Preselin/SPP	0.999999999984232	-1.57676547592193e-11	6	0	0	114	13788
IPR015847	ExoRNase_PH_dom2	0.999999999984232	-1.57676547592193e-11	6	0	0	114	13788
IPR020615	Thiolase_acyl_enz_int_AS	0.999999999984232	-1.57676547592193e-11	6	0	0	114	13788
IPR011124	Znf_CW	0.999999999984232	-1.57676547592193e-11	6	0	0	114	13788
IPR020850	GED_dom	0.999999999984232	-1.57676547592193e-11	6	0	0	114	13788
IPR005522	IPK	0.999999999984232	-1.57676547592193e-11	6	0	0	114	13788
IPR000920	Myelin_P0-rel	0.999999999984232	-1.57676547592193e-11	6	0	0	114	13788
IPR032778	GF_recep_IV	0.999999999984232	-1.57676547592193e-11	6	0	0	114	13788
IPR018244	Allrgn_V5/Tpx1_CS	0.999999999984232	-1.57676547592193e-11	6	0	0	114	13788
IPR001064	Beta/gamma_crystallin	0.999999999984232	-1.57676547592193e-11	6	0	0	114	13788
IPR002713	FF_domain	0.999999999984232	-1.57676547592193e-11	6	0	0	114	13788
IPR042089	Peptidase_M13_dom_2	0.999999999984232	-1.57676547592193e-11	6	0	0	114	13788
IPR035910	RyR/IP3R_RIH_dom_sf	0.999999999984232	-1.57676547592193e-11	6	0	0	114	13788
IPR009011	Man6P_isomerase_rcpt-bd_dom_sf	0.999999999984232	-1.57676547592193e-11	6	0	0	114	13788
IPR013555	TRP_dom	0.999999999984232	-1.57676547592193e-11	6	0	0	114	13788
IPR018107	Na-dicarboxylate_symporter_CS	0.999999999984232	-1.57676547592193e-11	6	0	0	114	13788
IPR011054	Rudment_hybrid_motif	0.999999999984232	-1.57676547592193e-11	6	0	0	114	13788
IPR018222	Nuclear_transport_factor_2_euk	0.999999999984232	-1.57676547592193e-11	6	0	0	114	13788
IPR010506	DMAP1-bd	0.999999999984232	-1.57676547592193e-11	6	0	0	114	13788
IPR031315	LNS2/PITP	0.999999999984232	-1.57676547592193e-11	6	0	0	114	13788
IPR013598	Exportin-1/Importin-b-like	0.999999999984232	-1.57676547592193e-11	6	0	0	114	13788
IPR027408	PNPase/RNase_PH_dom_sf	0.999999999984232	-1.57676547592193e-11	6	0	0	114	13788
IPR005108	HELP	0.999999999984232	-1.57676547592193e-11	6	0	0	114	13788
IPR036850	NDK-like_dom_sf	0.999999999984232	-1.57676547592193e-11	6	0	0	114	13788
IPR010622	FAST_Leu-rich	0.999999999984232	-1.57676547592193e-11	6	0	0	114	13788
IPR013801	STAT_TF_DNA-bd	0.999999999984232	-1.57676547592193e-11	6	0	0	114	13788
IPR036609	LCCL_sf	0.999999999984232	-1.57676547592193e-11	6	0	0	114	13788
IPR002369	Integrin_bsu_VWA	0.999999999984232	-1.57676547592193e-11	6	0	0	114	13788
IPR007526	SWIRM	0.999999999984232	-1.57676547592193e-11	6	0	0	114	13788
IPR002058	PAP_assoc	0.999999999984232	-1.57676547592193e-11	6	0	0	114	13788
IPR011072	HR1_rho-bd	0.999999999984232	-1.57676547592193e-11	6	0	0	114	13788
IPR038461	Schlafen_AlbA_2_dom_sf	0.999999999984232	-1.57676547592193e-11	6	0	0	114	13788
IPR015988	STAT_TF_coiled-coil	0.999999999984232	-1.57676547592193e-11	6	0	0	114	13788
IPR021893	DUF3504	0.999999999984232	-1.57676547592193e-11	6	0	0	114	13788
IPR022137	DUF3669_Znf	0.999999999984232	-1.57676547592193e-11	6	0	0	114	13788
IPR004842	SLC12A_fam	0.999999999984232	-1.57676547592193e-11	6	0	0	114	13788
IPR038207	DIX_dom_sf	0.999999999984232	-1.57676547592193e-11	6	0	0	114	13788
IPR008753	Peptidase_M13_N	0.999999999984232	-1.57676547592193e-11	6	0	0	114	13788
IPR003531	Hempt_rcpt_S_F1_CS	0.999999999984232	-1.57676547592193e-11	6	0	0	114	13788
IPR002300	aa-tRNA-synth_Ia	0.999999999984232	-1.57676547592193e-11	6	0	0	114	13788
IPR011129	CSD	0.999999999984232	-1.57676547592193e-11	6	0	0	114	13788
IPR013799	STAT_TF_prot_interaction	0.999999999984232	-1.57676547592193e-11	6	0	0	114	13788
IPR002059	CSP_DNA-bd	0.999999999984232	-1.57676547592193e-11	6	0	0	114	13788
IPR033760	Integrin_beta_N	0.999999999984232	-1.57676547592193e-11	6	0	0	114	13788
IPR013625	PTB	0.999999999984232	-1.57676547592193e-11	6	0	0	114	13788
IPR016040	NAD(P)-bd_dom	0.999999999984232	-1.57676547592193e-11	6	0	0	114	13788
IPR021869	RNase_Zc3h12_NYN	0.999999999984232	-1.57676547592193e-11	6	0	0	114	13788
IPR038286	IPK_sf	0.999999999984232	-1.57676547592193e-11	6	0	0	114	13788
IPR006576	BRK_domain	0.999999999984232	-1.57676547592193e-11	6	0	0	114	13788
IPR026590	Ssirtuin_cat_dom	0.999999999984232	-1.57676547592193e-11	6	0	0	114	13788
IPR001094	Flavdoxin-like	0.999999999984232	-1.57676547592193e-11	6	0	0	114	13788
IPR029056	Ribokinase-like	0.999999999984232	-1.57676547592193e-11	6	0	0	114	13788
IPR041267	NLRC_HD2	0.999999999984232	-1.57676547592193e-11	6	0	0	114	13788
IPR011989	ARM-like	0.99999999998444	-1.5559751490267e-11	170	0	0	114	13788
IPR003597	Ig_C1-set	0.999999999985781	-1.42190378254605e-11	21	0	0	114	13788
IPR001060	FCH_dom	0.999999999985781	-1.42190378254605e-11	21	0	0	114	13788
IPR036865	CRAL-TRIO_dom_sf	0.999999999985781	-1.42190378254605e-11	21	0	0	114	13788
IPR001594	Palmitoyltrfase_DHHC	0.999999999985781	-1.42190378254605e-11	21	0	0	114	13788
IPR036445	GPCR_2_extracell_dom_sf	0.999999999985781	-1.42190378254605e-11	21	0	0	114	13788
IPR003954	RRM_dom_euk	0.999999999985781	-1.42190378254605e-11	21	0	0	114	13788
IPR036890	HATPase_C_sf	0.999999999985781	-1.42190378254605e-11	21	0	0	114	13788
IPR001440	TPR_1	0.999999999985781	-1.42190378254605e-11	21	0	0	114	13788
IPR017972	Cyt_P450_CS	0.999999999985781	-1.42190378254605e-11	21	0	0	114	13788
IPR002401	Cyt_P450_E_grp-I	0.999999999985781	-1.42190378254605e-11	21	0	0	114	13788
IPR011641	Tyr-kin_ephrin_A/B_rcpt-like	0.999999999985781	-1.42190378254605e-11	21	0	0	114	13788
IPR036640	ABC1_TM_sf	0.999999999985781	-1.42190378254605e-11	21	0	0	114	13788
IPR000651	Ras-like_Gua-exchang_fac_N	0.999999999985781	-1.42190378254605e-11	21	0	0	114	13788
IPR018378	C-type_lectin_CS	0.999999999985781	-1.42190378254605e-11	21	0	0	114	13788
IPR001315	CARD	0.999999999985781	-1.42190378254605e-11	21	0	0	114	13788
IPR014721	Ribosomal_S5_D2-typ_fold_subgr	0.999999999985781	-1.42190378254605e-11	21	0	0	114	13788
IPR018957	Znf_C3HC4_RING-type	0.999999999985781	-1.42190378254605e-11	21	0	0	114	13788
IPR001879	GPCR_2_extracellular_dom	0.999999999985781	-1.42190378254605e-11	21	0	0	114	13788
IPR017850	Alkaline_phosphatase_core_sf	0.999999999985781	-1.42190378254605e-11	21	0	0	114	13788
IPR000299	FERM_domain	0.999999999986788	-1.32123654513682e-11	42	0	0	114	13788
IPR003959	ATPase_AAA_core	0.999999999986788	-1.32123654513682e-11	42	0	0	114	13788
IPR009071	HMG_box_dom	0.999999999986788	-1.32123654513682e-11	42	0	0	114	13788
IPR019748	FERM_central	0.999999999986788	-1.32123654513682e-11	42	0	0	114	13788
IPR002049	Laminin_EGF	0.999999999987608	-1.23920427571541e-11	31	0	0	114	13788
IPR027640	Kinesin-like_fam	0.999999999987608	-1.23920427571541e-11	31	0	0	114	13788
IPR002350	Kazal_dom	0.999999999987608	-1.23920427571541e-11	31	0	0	114	13788
IPR036855	Znf_CCCH_sf	0.999999999987608	-1.23920427571541e-11	31	0	0	114	13788
IPR008967	p53-like_TF_DNA-bd	0.999999999987608	-1.23920427571541e-11	31	0	0	114	13788
IPR035965	PAS-like_dom_sf	0.999999999987608	-1.23920427571541e-11	31	0	0	114	13788
IPR014710	RmlC-like_jellyroll	0.999999999987608	-1.23920427571541e-11	31	0	0	114	13788
IPR000014	PAS	0.999999999987608	-1.23920427571541e-11	31	0	0	114	13788
IPR019821	Kinesin_motor_CS	0.999999999987608	-1.23920427571541e-11	31	0	0	114	13788
IPR005821	Ion_trans_dom	0.999999999987858	-1.2142441449837e-11	85	0	0	114	13788
IPR002999	Tudor	0.999999999987942	-1.20577342734108e-11	24	0	0	114	13788
IPR015797	NUDIX_hydrolase-like_dom_sf	0.999999999987942	-1.20577342734108e-11	24	0	0	114	13788
IPR004843	Calcineurin-like_PHP_ApaH	0.999999999987942	-1.20577342734108e-11	24	0	0	114	13788
IPR034732	EPHD	0.999999999987942	-1.20577342734108e-11	24	0	0	114	13788
IPR002165	Plexin_repeat	0.999999999987942	-1.20577342734108e-11	24	0	0	114	13788
IPR029052	Metallo-depent_PP-like	0.999999999987942	-1.20577342734108e-11	24	0	0	114	13788
IPR001254	Trypsin_dom	0.999999999987942	-1.20577342734108e-11	24	0	0	114	13788
IPR018980	FERM_PH-like_C	0.999999999987942	-1.20577342734108e-11	24	0	0	114	13788
IPR003968	K_chnl_volt-dep_Kv	0.999999999987942	-1.20577342734108e-11	24	0	0	114	13788
IPR000727	T_SNARE_dom	0.999999999987942	-1.20577342734108e-11	24	0	0	114	13788
IPR041569	AAA_lid_3	0.999999999987942	-1.20577342734108e-11	24	0	0	114	13788
IPR001356	Homeobox_dom	0.999999999989394	-1.06056010130621e-11	81	0	0	114	13788
IPR003859	Galactosyl_T	0.999999999990092	-9.90780073623434e-12	7	0	0	114	13788
IPR005301	MOB_kinase_act_fam	0.999999999990092	-9.90780073623434e-12	7	0	0	114	13788
IPR004156	OATP	0.999999999990092	-9.90780073623434e-12	7	0	0	114	13788
IPR001605	PH_dom-spectrin-type	0.999999999990092	-9.90780073623434e-12	7	0	0	114	13788
IPR014743	Cl-channel_core	0.999999999990092	-9.90780073623434e-12	7	0	0	114	13788
IPR008368	VDCC_gsu	0.999999999990092	-9.90780073623434e-12	7	0	0	114	13788
IPR023410	14-3-3_domain	0.999999999990092	-9.90780073623434e-12	7	0	0	114	13788
IPR003617	TFIIS/CRSP70_N_sub	0.999999999990092	-9.90780073623434e-12	7	0	0	114	13788
IPR000034	Laminin_IV	0.999999999990092	-9.90780073623434e-12	7	0	0	114	13788
IPR036072	MYSc_Myo1	0.999999999990092	-9.90780073623434e-12	7	0	0	114	13788
IPR002194	Chaperonin_TCP-1_CS	0.999999999990092	-9.90780073623434e-12	7	0	0	114	13788
IPR013017	NHL_repeat_subgr	0.999999999990092	-9.90780073623434e-12	7	0	0	114	13788
IPR009053	Prefoldin	0.999999999990092	-9.90780073623434e-12	7	0	0	114	13788
IPR036010	2Fe-2S_ferredoxin-like_sf	0.999999999990092	-9.90780073623434e-12	7	0	0	114	13788
IPR004181	Znf_MIZ	0.999999999990092	-9.90780073623434e-12	7	0	0	114	13788
IPR018491	SLC12_C	0.999999999990092	-9.90780073623434e-12	7	0	0	114	13788
IPR024936	Cyclophilin-type_PPIase	0.999999999990092	-9.90780073623434e-12	7	0	0	114	13788
IPR023332	Proteasome_alpha-type	0.999999999990092	-9.90780073623434e-12	7	0	0	114	13788
IPR001283	CRISP-related	0.999999999990092	-9.90780073623434e-12	7	0	0	114	13788
IPR013216	Methyltransf_11	0.999999999990092	-9.90780073623434e-12	7	0	0	114	13788
IPR024874	Transcription_factor_Maf_fam	0.999999999990092	-9.90780073623434e-12	7	0	0	114	13788
IPR041020	PH_16	0.999999999990092	-9.90780073623434e-12	7	0	0	114	13788
IPR007728	Pre-SET_dom	0.999999999990092	-9.90780073623434e-12	7	0	0	114	13788
IPR019956	Ubiquitin	0.999999999990092	-9.90780073623434e-12	7	0	0	114	13788
IPR006076	FAD-dep_OxRdtase	0.999999999990092	-9.90780073623434e-12	7	0	0	114	13788
IPR015415	Vps4_C	0.999999999990092	-9.90780073623434e-12	7	0	0	114	13788
IPR016193	Cytidine_deaminase-like	0.999999999990092	-9.90780073623434e-12	7	0	0	114	13788
IPR002155	Thiolase	0.999999999990092	-9.90780073623434e-12	7	0	0	114	13788
IPR014748	Enoyl-CoA_hydra_C	0.999999999990092	-9.90780073623434e-12	7	0	0	114	13788
IPR015812	Integrin_bsu	0.999999999990092	-9.90780073623434e-12	7	0	0	114	13788
IPR006630	La_HTH	0.999999999990092	-9.90780073623434e-12	7	0	0	114	13788
IPR001401	Dynamin_GTPase	0.999999999990092	-9.90780073623434e-12	7	0	0	114	13788
IPR033992	NKR-like_CTLD	0.999999999990092	-9.90780073623434e-12	7	0	0	114	13788
IPR023581	PD_growth_factor_CS	0.999999999990092	-9.90780073623434e-12	7	0	0	114	13788
IPR001799	Ephrin_RBD	0.999999999990092	-9.90780073623434e-12	7	0	0	114	13788
IPR018048	Chemokine_CXC_CS	0.999999999990092	-9.90780073623434e-12	7	0	0	114	13788
IPR004841	AA-permease/SLC12A_dom	0.999999999990092	-9.90780073623434e-12	7	0	0	114	13788
IPR001678	MeTrfase_RsmB/NOP2	0.999999999990092	-9.90780073623434e-12	7	0	0	114	13788
IPR002420	PI3K_C2_dom	0.999999999990092	-9.90780073623434e-12	7	0	0	114	13788
IPR001736	PLipase_D/transphosphatidylase	0.999999999990092	-9.90780073623434e-12	7	0	0	114	13788
IPR019765	Ephrin_CS	0.999999999990092	-9.90780073623434e-12	7	0	0	114	13788
IPR036815	14-3-3_dom_sf	0.999999999990092	-9.90780073623434e-12	7	0	0	114	13788
IPR013328	6PGD_dom2	0.999999999990092	-9.90780073623434e-12	7	0	0	114	13788
IPR006600	HTH_CenpB_DNA-bd_dom	0.999999999990092	-9.90780073623434e-12	7	0	0	114	13788
IPR002515	Znf_C2H2C	0.999999999990092	-9.90780073623434e-12	7	0	0	114	13788
IPR000804	Clathrin_sm-chain_CS	0.999999999990092	-9.90780073623434e-12	7	0	0	114	13788
IPR002052	DNA_methylase_N6_adenine_CS	0.999999999990092	-9.90780073623434e-12	7	0	0	114	13788
IPR002653	Znf_A20	0.999999999990092	-9.90780073623434e-12	7	0	0	114	13788
IPR038550	GPCR_3_9-Cys_sf	0.999999999990092	-9.90780073623434e-12	7	0	0	114	13788
IPR042236	PI3K_accessory_sf	0.999999999990092	-9.90780073623434e-12	7	0	0	114	13788
IPR011498	Kelch_2	0.999999999990092	-9.90780073623434e-12	7	0	0	114	13788
IPR008428	Chond_GalNAc	0.999999999990092	-9.90780073623434e-12	7	0	0	114	13788
IPR001807	Cl-channel_volt-gated	0.999999999990092	-9.90780073623434e-12	7	0	0	114	13788
IPR036024	Somatomedin_B-like_dom_sf	0.999999999990092	-9.90780073623434e-12	7	0	0	114	13788
IPR003116	RBD_dom	0.999999999990092	-9.90780073623434e-12	7	0	0	114	13788
IPR027484	PInositol-4-P-5-kinase_N	0.999999999990092	-9.90780073623434e-12	7	0	0	114	13788
IPR008598	Di19_Zn_binding_dom	0.999999999990092	-9.90780073623434e-12	7	0	0	114	13788
IPR032443	RAWUL	0.999999999990092	-9.90780073623434e-12	7	0	0	114	13788
IPR000837	AP-1	0.999999999990092	-9.90780073623434e-12	7	0	0	114	13788
IPR011017	TRASH_dom	0.999999999990092	-9.90780073623434e-12	7	0	0	114	13788
IPR002233	ADR_fam	0.999999999990092	-9.90780073623434e-12	7	0	0	114	13788
IPR003605	GS_dom	0.999999999990092	-9.90780073623434e-12	7	0	0	114	13788
IPR015505	Coronin	0.999999999990092	-9.90780073623434e-12	7	0	0	114	13788
IPR000162	GPCR_3_mtglu_rcpt	0.999999999990092	-9.90780073623434e-12	7	0	0	114	13788
IPR006903	RNA_pol_II-bd	0.999999999990092	-9.90780073623434e-12	7	0	0	114	13788
IPR010926	Myosin_TH1	0.999999999990092	-9.90780073623434e-12	7	0	0	114	13788
IPR016156	FAD/NAD-linked_Rdtase_dimer_sf	0.999999999990092	-9.90780073623434e-12	7	0	0	114	13788
IPR003618	TFIIS_cen_dom	0.999999999990092	-9.90780073623434e-12	7	0	0	114	13788
IPR035952	Rhomboid-like_sf	0.999999999990092	-9.90780073623434e-12	7	0	0	114	13788
IPR030378	G_CP_dom	0.999999999990092	-9.90780073623434e-12	7	0	0	114	13788
IPR002498	PInositol-4-P-5-kinase_core	0.999999999990092	-9.90780073623434e-12	7	0	0	114	13788
IPR003958	CBFA_NFYB_domain	0.999999999990092	-9.90780073623434e-12	7	0	0	114	13788
IPR023409	14-3-3_CS	0.999999999990092	-9.90780073623434e-12	7	0	0	114	13788
IPR001382	Glyco_hydro_47	0.999999999990092	-9.90780073623434e-12	7	0	0	114	13788
IPR023362	PH-BEACH_dom	0.999999999990092	-9.90780073623434e-12	7	0	0	114	13788
IPR019577	SPARC/Testican_Ca-bd-dom	0.999999999990092	-9.90780073623434e-12	7	0	0	114	13788
IPR000800	Notch_dom	0.999999999990092	-9.90780073623434e-12	7	0	0	114	13788
IPR009068	S15_NS1_RNA-bd	0.999999999990092	-9.90780073623434e-12	7	0	0	114	13788
IPR003392	Ptc/Disp	0.999999999990092	-9.90780073623434e-12	7	0	0	114	13788
IPR001067	Nuc_translocat	0.999999999990092	-9.90780073623434e-12	7	0	0	114	13788
IPR003150	DNA-bd_RFX	0.999999999990092	-9.90780073623434e-12	7	0	0	114	13788
IPR006612	THAP_Znf	0.999999999990092	-9.90780073623434e-12	7	0	0	114	13788
IPR000426	Proteasome_asu_N	0.999999999990092	-9.90780073623434e-12	7	0	0	114	13788
IPR036723	Alpha-catenin/vinculin-like_sf	0.999999999990092	-9.90780073623434e-12	7	0	0	114	13788
IPR001345	PG/BPGM_mutase_AS	0.999999999990092	-9.90780073623434e-12	7	0	0	114	13788
IPR001562	Znf_Btk_motif	0.999999999990092	-9.90780073623434e-12	7	0	0	114	13788
IPR001041	2Fe-2S_ferredoxin-type	0.999999999990092	-9.90780073623434e-12	7	0	0	114	13788
IPR038441	THAP_Znf_sf	0.999999999990092	-9.90780073623434e-12	7	0	0	114	13788
IPR015048	DUF1899	0.999999999990092	-9.90780073623434e-12	7	0	0	114	13788
IPR011330	Glyco_hydro/deAcase_b/a-brl	0.999999999990092	-9.90780073623434e-12	7	0	0	114	13788
IPR037684	GBP_C	0.999999999990092	-9.90780073623434e-12	7	0	0	114	13788
IPR024928	E3_ub_ligase_SMURF1	0.999999999990092	-9.90780073623434e-12	7	0	0	114	13788
IPR003118	Pointed_dom	0.999999999990092	-9.90780073623434e-12	7	0	0	114	13788
IPR034085	TOG	0.999999999990092	-9.90780073623434e-12	7	0	0	114	13788
IPR004875	DDE_SF_endonuclease_dom	0.999999999990092	-9.90780073623434e-12	7	0	0	114	13788
IPR017878	TB_dom	0.999999999990092	-9.90780073623434e-12	7	0	0	114	13788
IPR001089	Chemokine_CXC	0.999999999990092	-9.90780073623434e-12	7	0	0	114	13788
IPR003307	W2_domain	0.999999999990092	-9.90780073623434e-12	7	0	0	114	13788
IPR003653	Peptidase_C48_C	0.999999999990092	-9.90780073623434e-12	7	0	0	114	13788
IPR022764	Peptidase_S54_rhomboid_dom	0.999999999990092	-9.90780073623434e-12	7	0	0	114	13788
IPR013838	Beta-tubulin_BS	0.999999999990092	-9.90780073623434e-12	7	0	0	114	13788
IPR006935	Helicase/UvrB_N	0.999999999990092	-9.90780073623434e-12	7	0	0	114	13788
IPR006615	Pept_C19_DUSP	0.999999999990092	-9.90780073623434e-12	7	0	0	114	13788
IPR036703	MOB_kinase_act_sf	0.999999999990092	-9.90780073623434e-12	7	0	0	114	13788
IPR001759	Pentraxin-related	0.999999999990092	-9.90780073623434e-12	7	0	0	114	13788
IPR036026	Seven-hairpin_glycosidases	0.999999999990092	-9.90780073623434e-12	7	0	0	114	13788
IPR020728	Bcl2_BH3_motif_CS	0.999999999990092	-9.90780073623434e-12	7	0	0	114	13788
IPR020610	Thiolase_AS	0.999999999990092	-9.90780073623434e-12	7	0	0	114	13788
IPR001212	Somatomedin_B_dom	0.999999999990092	-9.90780073623434e-12	7	0	0	114	13788
IPR011500	GPCR_3_9-Cys_dom	0.999999999990092	-9.90780073623434e-12	7	0	0	114	13788
IPR002453	Beta_tubulin	0.999999999990092	-9.90780073623434e-12	7	0	0	114	13788
IPR000308	14-3-3	0.999999999990092	-9.90780073623434e-12	7	0	0	114	13788
IPR013769	Band3_cytoplasmic_dom	0.999999999990092	-9.90780073623434e-12	7	0	0	114	13788
IPR003126	Znf_UBR	0.999999999990092	-9.90780073623434e-12	7	0	0	114	13788
IPR003533	Doublecortin_dom	0.999999999990092	-9.90780073623434e-12	7	0	0	114	13788
IPR015633	E2F	0.999999999990092	-9.90780073623434e-12	7	0	0	114	13788
IPR006638	Elp3/MiaB/NifB	0.999999999990092	-9.90780073623434e-12	7	0	0	114	13788
IPR017877	Myb-like_dom	0.999999999990092	-9.90780073623434e-12	7	0	0	114	13788
IPR004821	Cyt_trans-like	0.999999999990092	-9.90780073623434e-12	7	0	0	114	13788
IPR004910	Yippee/Mis18/Cereblon	0.999999999990092	-9.90780073623434e-12	7	0	0	114	13788
IPR011051	RmlC_Cupin_sf	0.999999999990092	-9.90780073623434e-12	7	0	0	114	13788
IPR001258	NHL_repeat	0.999999999990092	-9.90780073623434e-12	7	0	0	114	13788
IPR025714	Methyltranfer_dom	0.999999999990092	-9.90780073623434e-12	7	0	0	114	13788
IPR035940	CAP_sf	0.999999999990092	-9.90780073623434e-12	7	0	0	114	13788
IPR002652	Importin-a_IBB	0.999999999990092	-9.90780073623434e-12	7	0	0	114	13788
IPR016635	AP_complex_ssu	0.999999999990092	-9.90780073623434e-12	7	0	0	114	13788
IPR004837	NaCa_Exmemb	0.999999999990092	-9.90780073623434e-12	7	0	0	114	13788
IPR031328	Ephrin	0.999999999990092	-9.90780073623434e-12	7	0	0	114	13788
IPR014044	CAP_domain	0.999999999990092	-9.90780073623434e-12	7	0	0	114	13788
IPR036575	TFIIS_cen_dom_sf	0.999999999990092	-9.90780073623434e-12	7	0	0	114	13788
IPR041667	Cupin_8	0.999999999990092	-9.90780073623434e-12	7	0	0	114	13788
IPR027995	Galactosyl_T_N	0.999999999990092	-9.90780073623434e-12	7	0	0	114	13788
IPR004939	APC_su10/DOC_dom	0.999999999990092	-9.90780073623434e-12	7	0	0	114	13788
IPR017998	Chaperone_TCP-1	0.999999999990092	-9.90780073623434e-12	7	0	0	114	13788
IPR001930	Peptidase_M1	0.999999999990092	-9.90780073623434e-12	7	0	0	114	13788
IPR035927	DUSP-like_sf	0.999999999990092	-9.90780073623434e-12	7	0	0	114	13788
IPR002495	Glyco_trans_8	0.999999999990092	-9.90780073623434e-12	7	0	0	114	13788
IPR024096	NO_sig/Golgi_transp_ligand-bd	0.999999999990092	-9.90780073623434e-12	7	0	0	114	13788
IPR008942	ENTH_VHS	0.999999999991583	-8.41692700773746e-12	26	0	0	114	13788
IPR003960	ATPase_AAA_CS	0.999999999991583	-8.41692700773746e-12	26	0	0	114	13788
IPR006689	Small_GTPase_ARF/SAR	0.999999999991583	-8.41692700773746e-12	26	0	0	114	13788
IPR001128	Cyt_P450	0.999999999991583	-8.41692700773746e-12	26	0	0	114	13788
IPR018979	FERM_N	0.999999999991583	-8.41692700773746e-12	26	0	0	114	13788
IPR041489	PDZ_6	0.999999999991583	-8.41692700773746e-12	26	0	0	114	13788
IPR003879	Butyrophylin_SPRY	0.999999999991583	-8.41692700773746e-12	26	0	0	114	13788
IPR009000	Transl_B-barrel_sf	0.999999999991583	-8.41692700773746e-12	26	0	0	114	13788
IPR003006	Ig/MHC_CS	0.999999999991583	-8.41692700773746e-12	26	0	0	114	13788
IPR018159	Spectrin/alpha-actinin	0.999999999991583	-8.41692700773746e-12	26	0	0	114	13788
IPR036396	Cyt_P450_sf	0.999999999991583	-8.41692700773746e-12	26	0	0	114	13788
IPR013164	Cadherin_N	0.999999999991747	-8.25259619601508e-12	56	0	0	114	13788
IPR035892	C2_domain_sf	0.999999999991851	-8.1494469944827e-12	136	0	0	114	13788
IPR035963	FERM_2	0.999999999992048	-7.95235760568172e-12	44	0	0	114	13788
IPR023395	Mt_carrier_dom_sf	0.999999999992048	-7.95235760568172e-12	44	0	0	114	13788
IPR018108	Mitochondrial_sb/sol_carrier	0.999999999992048	-7.95235760568172e-12	44	0	0	114	13788
IPR036020	WW_dom_sf	0.999999999992048	-7.95235760568172e-12	44	0	0	114	13788
IPR036719	Neuro-gated_channel_TM_sf	0.999999999992493	-7.50666567948809e-12	23	0	0	114	13788
IPR018000	Neurotransmitter_ion_chnl_CS	0.999999999992493	-7.50666567948809e-12	23	0	0	114	13788
IPR006202	Neur_chan_lig-bd	0.999999999992493	-7.50666567948809e-12	23	0	0	114	13788
IPR018253	DnaJ_domain_CS	0.999999999992493	-7.50666567948809e-12	23	0	0	114	13788
IPR008937	Ras-like_GEF	0.999999999992493	-7.50666567948809e-12	23	0	0	114	13788
IPR000182	GNAT_dom	0.999999999992493	-7.50666567948809e-12	23	0	0	114	13788
IPR001763	Rhodanese-like_dom	0.999999999992493	-7.50666567948809e-12	23	0	0	114	13788
IPR031160	F_BAR	0.999999999992493	-7.50666567948809e-12	23	0	0	114	13788
IPR000086	NUDIX_hydrolase_dom	0.999999999992493	-7.50666567948809e-12	23	0	0	114	13788
IPR006029	Neurotrans-gated_channel_TM	0.999999999992493	-7.50666567948809e-12	23	0	0	114	13788
IPR000717	PCI_dom	0.999999999992493	-7.50666567948809e-12	23	0	0	114	13788
IPR040079	Glutathione_S-Trfase	0.999999999992493	-7.50666567948809e-12	23	0	0	114	13788
IPR017946	PLC-like_Pdiesterase_TIM-brl	0.999999999992493	-7.50666567948809e-12	23	0	0	114	13788
IPR030456	TF_fork_head_CS_2	0.999999999992493	-7.50666567948809e-12	23	0	0	114	13788
IPR008253	Marvel	0.999999999992493	-7.50666567948809e-12	23	0	0	114	13788
IPR006201	Neur_channel	0.999999999992493	-7.50666567948809e-12	23	0	0	114	13788
IPR036873	Rhodanese-like_dom_sf	0.999999999992493	-7.50666567948809e-12	23	0	0	114	13788
IPR019747	FERM_CS	0.999999999992493	-7.50666567948809e-12	23	0	0	114	13788
IPR036734	Neur_chan_lig-bd_sf	0.999999999992493	-7.50666567948809e-12	23	0	0	114	13788
IPR001331	GDS_CDC24_CS	0.999999999992493	-7.50666567948809e-12	23	0	0	114	13788
IPR001766	Fork_head_dom	0.999999999992493	-7.50666567948809e-12	23	0	0	114	13788
IPR035992	Ricin_B-like_lectins	0.999999999992493	-7.50666567948809e-12	23	0	0	114	13788
IPR001251	CRAL-TRIO_dom	0.999999999992493	-7.50666567948809e-12	23	0	0	114	13788
IPR009263	SERTA_dom	0.999999999993365	-6.63513471015245e-12	5	0	0	114	13788
IPR039752	F-box_only	0.999999999993365	-6.63513471015245e-12	5	0	0	114	13788
IPR010504	AH_dom	0.999999999993365	-6.63513471015245e-12	5	0	0	114	13788
IPR011682	Glyco_hydro_38_C	0.999999999993365	-6.63513471015245e-12	5	0	0	114	13788
IPR017901	C-CAP_CF_C-like	0.999999999993365	-6.63513471015245e-12	5	0	0	114	13788
IPR012313	Znf_FCS	0.999999999993365	-6.63513471015245e-12	5	0	0	114	13788
IPR038348	SLED_sf	0.999999999993365	-6.63513471015245e-12	5	0	0	114	13788
IPR001564	Nucleoside_diP_kinase	0.999999999993365	-6.63513471015245e-12	5	0	0	114	13788
IPR023271	Aquaporin-like	0.999999999993365	-6.63513471015245e-12	5	0	0	114	13788
IPR038377	Na/Glc_symporter_sf	0.999999999993365	-6.63513471015245e-12	5	0	0	114	13788
IPR003937	K_chnl_volt-dep_KCNQ	0.999999999993365	-6.63513471015245e-12	5	0	0	114	13788
IPR018240	Clathrin_mu_CS	0.999999999993365	-6.63513471015245e-12	5	0	0	114	13788
IPR039028	BCKD/PDK	0.999999999993365	-6.63513471015245e-12	5	0	0	114	13788
IPR041491	TRPM_SLOG	0.999999999993365	-6.63513471015245e-12	5	0	0	114	13788
IPR010307	Laminin_dom_II	0.999999999993365	-6.63513471015245e-12	5	0	0	114	13788
IPR002877	rRNA_MeTrfase_FtsJ_dom	0.999999999993365	-6.63513471015245e-12	5	0	0	114	13788
IPR015341	Glyco_hydro_38_cen	0.999999999993365	-6.63513471015245e-12	5	0	0	114	13788
IPR003108	GAR_dom	0.999999999993365	-6.63513471015245e-12	5	0	0	114	13788
IPR015404	Vps5_C	0.999999999993365	-6.63513471015245e-12	5	0	0	114	13788
IPR002554	PP2A_B56	0.999999999993365	-6.63513471015245e-12	5	0	0	114	13788
IPR004686	Mtc	0.999999999993365	-6.63513471015245e-12	5	0	0	114	13788
IPR036278	Sialidase_sf	0.999999999993365	-6.63513471015245e-12	5	0	0	114	13788
IPR012896	Integrin_bsu_tail	0.999999999993365	-6.63513471015245e-12	5	0	0	114	13788
IPR036736	ACP-like_sf	0.999999999993365	-6.63513471015245e-12	5	0	0	114	13788
IPR031777	Sortilin_C	0.999999999993365	-6.63513471015245e-12	5	0	0	114	13788
IPR006593	Cyt_b561/ferric_Rdtase_TM	0.999999999993365	-6.63513471015245e-12	5	0	0	114	13788
IPR032098	Acyltransf_C	0.999999999993365	-6.63513471015245e-12	5	0	0	114	13788
IPR015482	Syntrophin	0.999999999993365	-6.63513471015245e-12	5	0	0	114	13788
IPR006561	DZF_dom	0.999999999993365	-6.63513471015245e-12	5	0	0	114	13788
IPR037120	Haem_peroxidase_sf_animal	0.999999999993365	-6.63513471015245e-12	5	0	0	114	13788
IPR036514	SGNH_hydro_sf	0.999999999993365	-6.63513471015245e-12	5	0	0	114	13788
IPR009033	Calreticulin/calnexin_P_dom_sf	0.999999999993365	-6.63513471015245e-12	5	0	0	114	13788
IPR007275	YTH_domain	0.999999999993365	-6.63513471015245e-12	5	0	0	114	13788
IPR006571	TLDc_dom	0.999999999993365	-6.63513471015245e-12	5	0	0	114	13788
IPR005481	BC-like_N	0.999999999993365	-6.63513471015245e-12	5	0	0	114	13788
IPR005467	His_kinase_dom	0.999999999993365	-6.63513471015245e-12	5	0	0	114	13788
IPR033614	C-RASSF	0.999999999993365	-6.63513471015245e-12	5	0	0	114	13788
IPR018143	Folate_rcpt-like	0.999999999993365	-6.63513471015245e-12	5	0	0	114	13788
IPR004099	Pyr_nucl-diS_OxRdtase_dimer	0.999999999993365	-6.63513471015245e-12	5	0	0	114	13788
IPR001408	Gprotein_alpha_I	0.999999999993365	-6.63513471015245e-12	5	0	0	114	13788
IPR003103	BAG_domain	0.999999999993365	-6.63513471015245e-12	5	0	0	114	13788
IPR023352	MAPEG-like_dom_sf	0.999999999993365	-6.63513471015245e-12	5	0	0	114	13788
IPR015153	EF-hand_dom_typ1	0.999999999993365	-6.63513471015245e-12	5	0	0	114	13788
IPR029273	Cdc42_effect	0.999999999993365	-6.63513471015245e-12	5	0	0	114	13788
IPR038648	PHR_sf	0.999999999993365	-6.63513471015245e-12	5	0	0	114	13788
IPR007122	Villin/Gelsolin	0.999999999993365	-6.63513471015245e-12	5	0	0	114	13788
IPR024610	ING_N_histone_binding	0.999999999993365	-6.63513471015245e-12	5	0	0	114	13788
IPR036054	BTG-like_sf	0.999999999993365	-6.63513471015245e-12	5	0	0	114	13788
IPR006599	CARP_motif	0.999999999993365	-6.63513471015245e-12	5	0	0	114	13788
IPR030457	ELO_CS	0.999999999993365	-6.63513471015245e-12	5	0	0	114	13788
IPR033773	CBX7_C	0.999999999993365	-6.63513471015245e-12	5	0	0	114	13788
IPR016194	SPOC-like_C_dom_sf	0.999999999993365	-6.63513471015245e-12	5	0	0	114	13788
IPR003121	SWIB_MDM2_domain	0.999999999993365	-6.63513471015245e-12	5	0	0	114	13788
IPR031176	ELL/occludin	0.999999999993365	-6.63513471015245e-12	5	0	0	114	13788
IPR034751	Yippee	0.999999999993365	-6.63513471015245e-12	5	0	0	114	13788
IPR010997	HRDC-like_sf	0.999999999993365	-6.63513471015245e-12	5	0	0	114	13788
IPR018501	DDT_dom	0.999999999993365	-6.63513471015245e-12	5	0	0	114	13788
IPR002013	SAC_dom	0.999999999993365	-6.63513471015245e-12	5	0	0	114	13788
IPR020550	Inositol_monophosphatase_CS	0.999999999993365	-6.63513471015245e-12	5	0	0	114	13788
IPR006573	NHR_dom	0.999999999993365	-6.63513471015245e-12	5	0	0	114	13788
IPR036784	AK/P_DHK_N_sf	0.999999999993365	-6.63513471015245e-12	5	0	0	114	13788
IPR007259	GCP	0.999999999993365	-6.63513471015245e-12	5	0	0	114	13788
IPR005844	A-D-PHexomutase_a/b/a-I	0.999999999993365	-6.63513471015245e-12	5	0	0	114	13788
IPR019479	Peroxiredoxin_C	0.999999999993365	-6.63513471015245e-12	5	0	0	114	13788
IPR027246	Porin_Euk/Tom40	0.999999999993365	-6.63513471015245e-12	5	0	0	114	13788
IPR020588	RecA_ATP-bd	0.999999999993365	-6.63513471015245e-12	5	0	0	114	13788
IPR000462	CDP-OH_P_trans	0.999999999993365	-6.63513471015245e-12	5	0	0	114	13788
IPR000451	NFkB/Dor	0.999999999993365	-6.63513471015245e-12	5	0	0	114	13788
IPR002483	PWI_dom	0.999999999993365	-6.63513471015245e-12	5	0	0	114	13788
IPR015154	EF-hand_dom_typ2	0.999999999993365	-6.63513471015245e-12	5	0	0	114	13788
IPR003010	C-N_Hydrolase	0.999999999993365	-6.63513471015245e-12	5	0	0	114	13788
IPR032501	Prot_ATP_ID_OB	0.999999999993365	-6.63513471015245e-12	5	0	0	114	13788
IPR003016	2-oxoA_DH_lipoyl-BS	0.999999999993365	-6.63513471015245e-12	5	0	0	114	13788
IPR002889	WSC_carb-bd	0.999999999993365	-6.63513471015245e-12	5	0	0	114	13788
IPR011041	Quinoprot_gluc/sorb_DH	0.999999999993365	-6.63513471015245e-12	5	0	0	114	13788
IPR027450	AlkB-like	0.999999999993365	-6.63513471015245e-12	5	0	0	114	13788
IPR012921	SPOC_C	0.999999999993365	-6.63513471015245e-12	5	0	0	114	13788
IPR008954	Moesin_tail_sf	0.999999999993365	-6.63513471015245e-12	5	0	0	114	13788
IPR039398	Deltex_fam	0.999999999993365	-6.63513471015245e-12	5	0	0	114	13788
IPR037259	BRK_sf	0.999999999993365	-6.63513471015245e-12	5	0	0	114	13788
IPR002068	A-crystallin/Hsp20_dom	0.999999999993365	-6.63513471015245e-12	5	0	0	114	13788
IPR028995	Glyco_hydro_57/38_cen_sf	0.999999999993365	-6.63513471015245e-12	5	0	0	114	13788
IPR000845	Nucleoside_phosphorylase_d	0.999999999993365	-6.63513471015245e-12	5	0	0	114	13788
IPR031437	TMEM132_M	0.999999999993365	-6.63513471015245e-12	5	0	0	114	13788
IPR001129	Membr-assoc_MAPEG	0.999999999993365	-6.63513471015245e-12	5	0	0	114	13788
IPR018955	BCDHK/PDK_N	0.999999999993365	-6.63513471015245e-12	5	0	0	114	13788
IPR003024	Na/HCO3_transpt	0.999999999993365	-6.63513471015245e-12	5	0	0	114	13788
IPR000866	AhpC/TSA	0.999999999993365	-6.63513471015245e-12	5	0	0	114	13788
IPR019818	IsoCit/isopropylmalate_DH_CS	0.999999999993365	-6.63513471015245e-12	5	0	0	114	13788
IPR003350	CUT_dom	0.999999999993365	-6.63513471015245e-12	5	0	0	114	13788
IPR010935	SMC_hinge	0.999999999993365	-6.63513471015245e-12	5	0	0	114	13788
IPR039399	Deltex_C_sf	0.999999999993365	-6.63513471015245e-12	5	0	0	114	13788
IPR006816	ELMO_dom	0.999999999993365	-6.63513471015245e-12	5	0	0	114	13788
IPR010844	Occludin_ELL	0.999999999993365	-6.63513471015245e-12	5	0	0	114	13788
IPR036349	Integrin_bsu_tail_dom_sf	0.999999999993365	-6.63513471015245e-12	5	0	0	114	13788
IPR027266	TrmE/GcvT_dom1	0.999999999993365	-6.63513471015245e-12	5	0	0	114	13788
IPR002452	Alpha_tubulin	0.999999999993365	-6.63513471015245e-12	5	0	0	114	13788
IPR006581	VPS10	0.999999999993365	-6.63513471015245e-12	5	0	0	114	13788
IPR001451	Hexapep	0.999999999993365	-6.63513471015245e-12	5	0	0	114	13788
IPR006544	P-type_TPase_V	0.999999999993365	-6.63513471015245e-12	5	0	0	114	13788
IPR018484	Carb_kinase_FGGY_N	0.999999999993365	-6.63513471015245e-12	5	0	0	114	13788
IPR006536	HnRNP-L/PTB	0.999999999993365	-6.63513471015245e-12	5	0	0	114	13788
IPR032413	Arm_3	0.999999999993365	-6.63513471015245e-12	5	0	0	114	13788
IPR032376	DOCK_N	0.999999999993365	-6.63513471015245e-12	5	0	0	114	13788
IPR013608	VWA_N	0.999999999993365	-6.63513471015245e-12	5	0	0	114	13788
IPR016098	CAP/MinC_C	0.999999999993365	-6.63513471015245e-12	5	0	0	114	13788
IPR010448	Torsin	0.999999999993365	-6.63513471015245e-12	5	0	0	114	13788
IPR014837	EF-hand_Ca_insen	0.999999999993365	-6.63513471015245e-12	5	0	0	114	13788
IPR037094	Glyco_hydro_38_cen_sf	0.999999999993365	-6.63513471015245e-12	5	0	0	114	13788
IPR039373	Peptidase_M28B	0.999999999993365	-6.63513471015245e-12	5	0	0	114	13788
IPR036060	Znf_C2H2C_sf	0.999999999993365	-6.63513471015245e-12	5	0	0	114	13788
IPR016055	A-D-PHexomutase_a/b/a-I/II/III	0.999999999993365	-6.63513471015245e-12	5	0	0	114	13788
IPR000602	Glyco_hydro_38_N	0.999999999993365	-6.63513471015245e-12	5	0	0	114	13788
IPR023341	MABP	0.999999999993365	-6.63513471015245e-12	5	0	0	114	13788
IPR008153	GAE_dom	0.999999999993365	-6.63513471015245e-12	5	0	0	114	13788
IPR024084	IsoPropMal-DH-like_dom	0.999999999993365	-6.63513471015245e-12	5	0	0	114	13788
IPR019844	CSD_1	0.999999999993365	-6.63513471015245e-12	5	0	0	114	13788
IPR039058	Yippee_fam	0.999999999993365	-6.63513471015245e-12	5	0	0	114	13788
IPR004147	UbiB_dom	0.999999999993365	-6.63513471015245e-12	5	0	0	114	13788
IPR029070	Chitinase_insertion_sf	0.999999999993365	-6.63513471015245e-12	5	0	0	114	13788
IPR000959	POLO_box_dom	0.999999999993365	-6.63513471015245e-12	5	0	0	114	13788
IPR011893	Selenoprotein_Rdx-typ	0.999999999993365	-6.63513471015245e-12	5	0	0	114	13788
IPR036277	SMC_hinge_sf	0.999999999993365	-6.63513471015245e-12	5	0	0	114	13788
IPR002087	Anti_prolifrtn	0.999999999993365	-6.63513471015245e-12	5	0	0	114	13788
IPR039664	GRB/APBB1IP	0.999999999993365	-6.63513471015245e-12	5	0	0	114	13788
IPR003151	PIK-rel_kinase_FAT	0.999999999993365	-6.63513471015245e-12	5	0	0	114	13788
IPR000535	MSP_dom	0.999999999993365	-6.63513471015245e-12	5	0	0	114	13788
IPR035994	Nucleoside_phosphorylase_sf	0.999999999993365	-6.63513471015245e-12	5	0	0	114	13788
IPR036526	C-N_Hydrolase_sf	0.999999999993365	-6.63513471015245e-12	5	0	0	114	13788
IPR016239	Ribosomal_S6_kinase_II	0.999999999993365	-6.63513471015245e-12	5	0	0	114	13788
IPR031778	Sortilin_N	0.999999999993365	-6.63513471015245e-12	5	0	0	114	13788
IPR014764	DCN-prot	0.999999999993365	-6.63513471015245e-12	5	0	0	114	13788
IPR020821	Extracellular_endonuc_su_A	0.999999999993365	-6.63513471015245e-12	5	0	0	114	13788
IPR018629	XK-rel	0.999999999993365	-6.63513471015245e-12	5	0	0	114	13788
IPR029485	CAT_C	0.999999999993365	-6.63513471015245e-12	5	0	0	114	13788
IPR042460	DCN1-like_PONY	0.999999999993365	-6.63513471015245e-12	5	0	0	114	13788
IPR009110	Nuc_rcpt_coact	0.999999999993365	-6.63513471015245e-12	5	0	0	114	13788
IPR006694	Fatty_acid_hydroxylase	0.999999999993365	-6.63513471015245e-12	5	0	0	114	13788
IPR030492	RHD_CS	0.999999999993365	-6.63513471015245e-12	5	0	0	114	13788
IPR037000	Ski_DNA-bd_sf	0.999999999993365	-6.63513471015245e-12	5	0	0	114	13788
IPR024178	Oest_rcpt/oest-rel_rcp	0.999999999993365	-6.63513471015245e-12	5	0	0	114	13788
IPR023614	Porin_dom_sf	0.999999999993365	-6.63513471015245e-12	5	0	0	114	13788
IPR011948	Dullard_phosphatase	0.999999999993365	-6.63513471015245e-12	5	0	0	114	13788
IPR004328	BRO1_dom	0.999999999993365	-6.63513471015245e-12	5	0	0	114	13788
IPR036975	Importin-a_IBB_sf	0.999999999993365	-6.63513471015245e-12	5	0	0	114	13788
IPR035993	Notch-like_dom_sf	0.999999999993365	-6.63513471015245e-12	5	0	0	114	13788
IPR036085	PAZ_dom_sf	0.999999999993365	-6.63513471015245e-12	5	0	0	114	13788
IPR004198	Znf_C5HC2	0.999999999993365	-6.63513471015245e-12	5	0	0	114	13788
IPR025258	Zf-RING_9	0.999999999993365	-6.63513471015245e-12	5	0	0	114	13788
IPR006058	2Fe2S_fd_BS	0.999999999993365	-6.63513471015245e-12	5	0	0	114	13788
IPR015369	Follistatin/Osteonectin_EGF	0.999999999993365	-6.63513471015245e-12	5	0	0	114	13788
IPR001580	Calret/calnex	0.999999999993365	-6.63513471015245e-12	5	0	0	114	13788
IPR011146	HIT-like	0.999999999993365	-6.63513471015245e-12	5	0	0	114	13788
IPR006204	GHMP_kinase_N_dom	0.999999999993365	-6.63513471015245e-12	5	0	0	114	13788
IPR007271	Nuc_sug_transpt	0.999999999993365	-6.63513471015245e-12	5	0	0	114	13788
IPR004589	DNA_helicase_ATP-dep_RecQ	0.999999999993365	-6.63513471015245e-12	5	0	0	114	13788
IPR010439	CAPS_dom	0.999999999993365	-6.63513471015245e-12	5	0	0	114	13788
IPR017956	AT_hook_DNA-bd_motif	0.999999999993365	-6.63513471015245e-12	5	0	0	114	13788
IPR013632	DNA_recomb/repair_Rad51_C	0.999999999993365	-6.63513471015245e-12	5	0	0	114	13788
IPR014868	Cadherin_pro_dom	0.999999999993365	-6.63513471015245e-12	5	0	0	114	13788
IPR009069	Cys_alpha_HP_mot_SF	0.999999999993365	-6.63513471015245e-12	5	0	0	114	13788
IPR023566	PPIase_FKBP	0.999999999993365	-6.63513471015245e-12	5	0	0	114	13788
IPR000239	GPCR_kinase	0.999999999993365	-6.63513471015245e-12	5	0	0	114	13788
IPR008365	Prostanoid_rcpt	0.999999999993365	-6.63513471015245e-12	5	0	0	114	13788
IPR000760	Inositol_monophosphatase-like	0.999999999993365	-6.63513471015245e-12	5	0	0	114	13788
IPR029099	Pribosyltran_N	0.999999999993365	-6.63513471015245e-12	5	0	0	114	13788
IPR028941	WHIM2_dom	0.999999999993365	-6.63513471015245e-12	5	0	0	114	13788
IPR040706	Zf-MYST	0.999999999993365	-6.63513471015245e-12	5	0	0	114	13788
IPR027291	Glyco_hydro_38_N_sf	0.999999999993365	-6.63513471015245e-12	5	0	0	114	13788
IPR004263	Exostosin	0.999999999993365	-6.63513471015245e-12	5	0	0	114	13788
IPR012999	Pyr_OxRdtase_I_AS	0.999999999993365	-6.63513471015245e-12	5	0	0	114	13788
IPR040457	GCP_C	0.999999999993365	-6.63513471015245e-12	5	0	0	114	13788
IPR001100	Pyr_nuc-diS_OxRdtase	0.999999999993365	-6.63513471015245e-12	5	0	0	114	13788
IPR035921	F/V-ATP_Csub_sf	0.999999999993365	-6.63513471015245e-12	5	0	0	114	13788
IPR006603	PQ-loop_rpt	0.999999999993365	-6.63513471015245e-12	5	0	0	114	13788
IPR011764	Biotin_carboxylation_dom	0.999999999993365	-6.63513471015245e-12	5	0	0	114	13788
IPR001734	Na/solute_symporter	0.999999999993365	-6.63513471015245e-12	5	0	0	114	13788
IPR002717	HAT_MYST-type	0.999999999993365	-6.63513471015245e-12	5	0	0	114	13788
IPR002641	PNPLA_dom	0.999999999993365	-6.63513471015245e-12	5	0	0	114	13788
IPR034907	NDK-like_dom	0.999999999993365	-6.63513471015245e-12	5	0	0	114	13788
IPR000956	Stathmin_fam	0.999999999993365	-6.63513471015245e-12	5	0	0	114	13788
IPR031468	SMP_LBD	0.999999999993365	-6.63513471015245e-12	5	0	0	114	13788
IPR001223	Glyco_hydro18_cat	0.999999999993365	-6.63513471015245e-12	5	0	0	114	13788
IPR000156	Ran_bind_dom	0.999999999993365	-6.63513471015245e-12	5	0	0	114	13788
IPR000272	Ion-transport_regulator_FXYD	0.999999999993365	-6.63513471015245e-12	5	0	0	114	13788
IPR006357	HAD-SF_hydro_IIA	0.999999999993365	-6.63513471015245e-12	5	0	0	114	13788
IPR037249	TAFH/NHR1_dom_sf	0.999999999993365	-6.63513471015245e-12	5	0	0	114	13788
IPR005946	Rib-P_diPkinase	0.999999999993365	-6.63513471015245e-12	5	0	0	114	13788
IPR031259	ILBP	0.999999999993365	-6.63513471015245e-12	5	0	0	114	13788
IPR018170	Aldo/ket_reductase_CS	0.999999999993365	-6.63513471015245e-12	5	0	0	114	13788
IPR036757	TFR-like_dimer_dom_sf	0.999999999993365	-6.63513471015245e-12	5	0	0	114	13788
IPR041095	EFG_II	0.999999999993365	-6.63513471015245e-12	5	0	0	114	13788
IPR038603	Znf_FCS_sf	0.999999999993365	-6.63513471015245e-12	5	0	0	114	13788
IPR003406	Glyco_trans_14	0.999999999993365	-6.63513471015245e-12	5	0	0	114	13788
IPR010255	Haem_peroxidase_sf	0.999999999993365	-6.63513471015245e-12	5	0	0	114	13788
IPR018124	Calret/calnex_CS	0.999999999993365	-6.63513471015245e-12	5	0	0	114	13788
IPR004095	TGS	0.999999999993365	-6.63513471015245e-12	5	0	0	114	13788
IPR021987	SLED	0.999999999993365	-6.63513471015245e-12	5	0	0	114	13788
IPR031692	EHD_N	0.999999999993365	-6.63513471015245e-12	5	0	0	114	13788
IPR006077	Vinculin/catenin	0.999999999993365	-6.63513471015245e-12	5	0	0	114	13788
IPR003894	TAFH_NHR1	0.999999999993365	-6.63513471015245e-12	5	0	0	114	13788
IPR041698	Methyltransf_25	0.999999999993365	-6.63513471015245e-12	5	0	0	114	13788
IPR002931	Transglutaminase-like	0.999999999993365	-6.63513471015245e-12	5	0	0	114	13788
IPR007109	Brix	0.999999999993365	-6.63513471015245e-12	5	0	0	114	13788
IPR020471	Aldo/keto_reductase	0.999999999993365	-6.63513471015245e-12	5	0	0	114	13788
IPR008521	Mg_trans_NIPA	0.999999999993365	-6.63513471015245e-12	5	0	0	114	13788
IPR003529	Hematopoietin_rcpt_Gp130_CS	0.999999999993365	-6.63513471015245e-12	5	0	0	114	13788
IPR001390	GABAAa_rcpt	0.999999999993365	-6.63513471015245e-12	5	0	0	114	13788
IPR033926	IPT_NFkappaB	0.999999999993365	-6.63513471015245e-12	5	0	0	114	13788
IPR001270	ClpA/B	0.999999999993365	-6.63513471015245e-12	5	0	0	114	13788
IPR039396	Deltex_C	0.999999999993365	-6.63513471015245e-12	5	0	0	114	13788
IPR026739	AP_beta	0.999999999993365	-6.63513471015245e-12	5	0	0	114	13788
IPR032453	PKNOX/Meis_N	0.999999999993365	-6.63513471015245e-12	5	0	0	114	13788
IPR018123	WWE-dom_subgr	0.999999999993365	-6.63513471015245e-12	5	0	0	114	13788
IPR036052	Trypto_synt_PLP_dependent	0.999999999993365	-6.63513471015245e-12	5	0	0	114	13788
IPR039005	CSPG_rpt	0.999999999993365	-6.63513471015245e-12	5	0	0	114	13788
IPR028651	ING_fam	0.999999999993365	-6.63513471015245e-12	5	0	0	114	13788
IPR001666	PI_transfer	0.999999999993365	-6.63513471015245e-12	5	0	0	114	13788
IPR014745	MHC_II_a/b_N	0.999999999993365	-6.63513471015245e-12	5	0	0	114	13788
IPR029760	GPX_CS	0.999999999993365	-6.63513471015245e-12	5	0	0	114	13788
IPR000463	Fatty_acid-bd	0.999999999993365	-6.63513471015245e-12	5	0	0	114	13788
IPR004364	aa-tRNA-synt_II	0.999999999993365	-6.63513471015245e-12	5	0	0	114	13788
IPR037962	Neuralized	0.999999999993365	-6.63513471015245e-12	5	0	0	114	13788
IPR001436	Alpha-crystallin/HSP	0.999999999993365	-6.63513471015245e-12	5	0	0	114	13788
IPR009254	Laminin_aI	0.999999999993365	-6.63513471015245e-12	5	0	0	114	13788
IPR042455	DOCK_N_sub1	0.999999999993365	-6.63513471015245e-12	5	0	0	114	13788
IPR031435	TMEM132_N	0.999999999993365	-6.63513471015245e-12	5	0	0	114	13788
IPR005482	Biotin_COase_C	0.999999999993365	-6.63513471015245e-12	5	0	0	114	13788
IPR003380	SKI/SNO/DAC	0.999999999993365	-6.63513471015245e-12	5	0	0	114	13788
IPR011778	Hydantoinase/dihydroPyrase	0.999999999993365	-6.63513471015245e-12	5	0	0	114	13788
IPR012947	tRNA_SAD	0.999999999993365	-6.63513471015245e-12	5	0	0	114	13788
IPR009081	PP-bd_ACP	0.999999999993365	-6.63513471015245e-12	5	0	0	114	13788
IPR019808	Histidine_triad_CS	0.999999999993365	-6.63513471015245e-12	5	0	0	114	13788
IPR003603	U2A'_phosphoprotein32A_C	0.999999999993365	-6.63513471015245e-12	5	0	0	114	13788
IPR016439	Lag1/Lac1-like	0.999999999993365	-6.63513471015245e-12	5	0	0	114	13788
IPR005617	Groucho/TLE_N	0.999999999993365	-6.63513471015245e-12	5	0	0	114	13788
IPR012227	TNF_rcpt--assoc_TRAF	0.999999999993365	-6.63513471015245e-12	5	0	0	114	13788
IPR036900	A-D-PHexomutase_C_sf	0.999999999993365	-6.63513471015245e-12	5	0	0	114	13788
IPR034744	RH2	0.999999999993365	-6.63513471015245e-12	5	0	0	114	13788
IPR041070	JHD	0.999999999993365	-6.63513471015245e-12	5	0	0	114	13788
IPR004133	DAN	0.999999999993365	-6.63513471015245e-12	5	0	0	114	13788
IPR023173	NADPH_Cyt_P450_Rdtase_alpha	0.999999999993365	-6.63513471015245e-12	5	0	0	114	13788
IPR030417	MS4A	0.999999999993365	-6.63513471015245e-12	5	0	0	114	13788
IPR024931	Importing_su_alpha	0.999999999993365	-6.63513471015245e-12	5	0	0	114	13788
IPR017932	GATase_2_dom	0.999999999993365	-6.63513471015245e-12	5	0	0	114	13788
IPR041643	Znf_ZIC	0.999999999993365	-6.63513471015245e-12	5	0	0	114	13788
IPR017926	GATASE	0.999999999993365	-6.63513471015245e-12	5	0	0	114	13788
IPR031436	TMEM132_C	0.999999999993365	-6.63513471015245e-12	5	0	0	114	13788
IPR039665	PH_APBB1IP	0.999999999993365	-6.63513471015245e-12	5	0	0	114	13788
IPR028002	Myb_DNA-bind_5	0.999999999993365	-6.63513471015245e-12	5	0	0	114	13788
IPR014746	Gln_synth/guanido_kin_cat_dom	0.999999999993365	-6.63513471015245e-12	5	0	0	114	13788
IPR005475	Transketolase-like_Pyr-bd	0.999999999993365	-6.63513471015245e-12	5	0	0	114	13788
IPR002777	PFD_beta-like	0.999999999993365	-6.63513471015245e-12	5	0	0	114	13788
IPR003097	CysJ-like_FAD-binding	0.999999999993365	-6.63513471015245e-12	5	0	0	114	13788
IPR026307	TMEM132	0.999999999993365	-6.63513471015245e-12	5	0	0	114	13788
IPR030395	GP_PDE_dom	0.999999999993365	-6.63513471015245e-12	5	0	0	114	13788
IPR015338	GT64	0.999999999993365	-6.63513471015245e-12	5	0	0	114	13788
IPR036174	Znf_Sec23_Sec24_sf	0.999999999993365	-6.63513471015245e-12	5	0	0	114	13788
IPR041470	GCP_N	0.999999999993365	-6.63513471015245e-12	5	0	0	114	13788
IPR036974	PUA_sf	0.999999999993365	-6.63513471015245e-12	5	0	0	114	13788
IPR012983	PHR	0.999999999993365	-6.63513471015245e-12	5	0	0	114	13788
IPR004241	Atg8-like	0.999999999993365	-6.63513471015245e-12	5	0	0	114	13788
IPR033113	PLipase_A2_His_AS	0.999999999993365	-6.63513471015245e-12	5	0	0	114	13788
IPR002379	ATPase_proteolipid_c-like_dom	0.999999999993365	-6.63513471015245e-12	5	0	0	114	13788
IPR034743	RH1	0.999999999993365	-6.63513471015245e-12	5	0	0	114	13788
IPR018506	Cyt_B5_heme-BS	0.999999999993365	-6.63513471015245e-12	5	0	0	114	13788
IPR036002	Stathmin_sf	0.999999999993365	-6.63513471015245e-12	5	0	0	114	13788
IPR000738	WHEP-TRS_dom	0.999999999993365	-6.63513471015245e-12	5	0	0	114	13788
IPR038499	BRO1_sf	0.999999999993365	-6.63513471015245e-12	5	0	0	114	13788
IPR021790	PTBP1_RRM	0.999999999993365	-6.63513471015245e-12	5	0	0	114	13788
IPR005176	PONY_dom	0.999999999993365	-6.63513471015245e-12	5	0	0	114	13788
IPR003100	PAZ_dom	0.999999999993365	-6.63513471015245e-12	5	0	0	114	13788
IPR011583	Chitinase_II	0.999999999993365	-6.63513471015245e-12	5	0	0	114	13788
IPR000425	MIP	0.999999999993365	-6.63513471015245e-12	5	0	0	114	13788
IPR021852	DUF3456	0.999999999993365	-6.63513471015245e-12	5	0	0	114	13788
IPR000889	Glutathione_peroxidase	0.999999999993365	-6.63513471015245e-12	5	0	0	114	13788
IPR001863	Glypican	0.999999999993365	-6.63513471015245e-12	5	0	0	114	13788
IPR033118	EXPERA	0.999999999993365	-6.63513471015245e-12	5	0	0	114	13788
IPR003117	cAMP_dep_PK_reg_su_I/II_a/b	0.999999999993365	-6.63513471015245e-12	5	0	0	114	13788
IPR007397	F-box-assoc_dom	0.999999999993365	-6.63513471015245e-12	5	0	0	114	13788
IPR010442	PET_domain	0.999999999993365	-6.63513471015245e-12	5	0	0	114	13788
IPR036444	PLipase_A2_dom_sf	0.999999999993365	-6.63513471015245e-12	5	0	0	114	13788
IPR019803	Glypican_CS	0.999999999993365	-6.63513471015245e-12	5	0	0	114	13788
IPR026607	DMRT/dsx/mab-3	0.999999999993365	-6.63513471015245e-12	5	0	0	114	13788
IPR000237	GRIP_dom	0.999999999993365	-6.63513471015245e-12	5	0	0	114	13788
IPR005788	Disulphide_isomerase	0.999999999993365	-6.63513471015245e-12	5	0	0	114	13788
IPR003889	FYrich_C	0.999999999993365	-6.63513471015245e-12	5	0	0	114	13788
IPR013568	SEFIR_dom	0.999999999993365	-6.63513471015245e-12	5	0	0	114	13788
IPR006560	AWS_dom	0.999999999993365	-6.63513471015245e-12	5	0	0	114	13788
IPR006977	Yip1	0.999999999993365	-6.63513471015245e-12	5	0	0	114	13788
IPR013821	K_chnl_volt-dep_KCNQ_C	0.999999999993365	-6.63513471015245e-12	5	0	0	114	13788
IPR036534	GAR_dom_sf	0.999999999993365	-6.63513471015245e-12	5	0	0	114	13788
IPR038770	Na+/solute_symporter_sf	0.999999999993365	-6.63513471015245e-12	5	0	0	114	13788
IPR024706	Peroxiredoxin_AhpC-typ	0.999999999993365	-6.63513471015245e-12	5	0	0	114	13788
IPR020436	Somatomedin_B_chordata	0.999999999993365	-6.63513471015245e-12	5	0	0	114	13788
IPR003888	FYrich_N	0.999999999993365	-6.63513471015245e-12	5	0	0	114	13788
IPR014762	DNA_mismatch_repair_CS	0.999999999993365	-6.63513471015245e-12	5	0	0	114	13788
IPR036554	GHMP_kinase_C_sf	0.999999999993365	-6.63513471015245e-12	5	0	0	114	13788
IPR013579	FAST_2	0.999999999993365	-6.63513471015245e-12	5	0	0	114	13788
IPR002364	Quin_OxRdtase/zeta-crystal_CS	0.999999999993365	-6.63513471015245e-12	5	0	0	114	13788
IPR008366	NFAT	0.999999999993365	-6.63513471015245e-12	5	0	0	114	13788
IPR012919	SUN_dom	0.999999999993365	-6.63513471015245e-12	5	0	0	114	13788
IPR003987	ICAM_VCAM_N	0.999999999993365	-6.63513471015245e-12	5	0	0	114	13788
IPR001392	Clathrin_mu	0.999999999993365	-6.63513471015245e-12	5	0	0	114	13788
IPR008290	PI3K_Vps34	0.999999999993365	-6.63513471015245e-12	5	0	0	114	13788
IPR040626	Pepdidase_M14_N	0.999999999993365	-6.63513471015245e-12	5	0	0	114	13788
IPR019791	Haem_peroxidase_animal	0.999999999993365	-6.63513471015245e-12	5	0	0	114	13788
IPR008936	Rho_GTPase_activation_prot	0.999999999993811	-6.18932341059545e-12	82	0	0	114	13788
IPR027359	Volt_channel_dom_sf	0.99999999999387	-6.13037258080775e-12	55	0	0	114	13788
IPR001810	F-box_dom	0.99999999999387	-6.13037258080775e-12	55	0	0	114	13788
IPR000571	Znf_CCCH	0.99999999999402	-5.98007397647472e-12	52	0	0	114	13788
IPR036058	Kazal_dom_sf	0.999999999994521	-5.47885236749232e-12	29	0	0	114	13788
IPR017892	Pkinase_C	0.999999999994521	-5.47885236749232e-12	29	0	0	114	13788
IPR000306	Znf_FYVE	0.999999999994521	-5.47885236749232e-12	29	0	0	114	13788
IPR023298	ATPase_P-typ_TM_dom_sf	0.999999999994521	-5.47885236749232e-12	29	0	0	114	13788
IPR038718	SNF2-like_sf	0.999999999994521	-5.47885236749232e-12	29	0	0	114	13788
IPR000953	Chromo/chromo_shadow_dom	0.999999999994521	-5.47885236749232e-12	29	0	0	114	13788
IPR000536	Nucl_hrmn_rcpt_lig-bd	0.999999999995286	-4.71350817550651e-12	36	0	0	114	13788
IPR016201	PSI	0.999999999995286	-4.71350817550651e-12	36	0	0	114	13788
IPR036915	Cyclin-like_sf	0.999999999995286	-4.71350817550651e-12	36	0	0	114	13788
IPR016181	Acyl_CoA_acyltransferase	0.999999999995286	-4.71350817550651e-12	36	0	0	114	13788
IPR001628	Znf_hrmn_rcpt	0.999999999995286	-4.71350817550651e-12	36	0	0	114	13788
IPR035500	NHR-like_dom_sf	0.999999999995286	-4.71350817550651e-12	36	0	0	114	13788
IPR035914	Sperma_CUB_dom_sf	0.999999999995306	-4.69380636907789e-12	38	0	0	114	13788
IPR013785	Aldolase_TIM	0.999999999995306	-4.69380636907789e-12	38	0	0	114	13788
IPR000195	Rab-GTPase-TBC_dom	0.999999999995306	-4.69380636907789e-12	38	0	0	114	13788
IPR000159	RA_dom	0.999999999995306	-4.69380636907789e-12	38	0	0	114	13788
IPR014729	Rossmann-like_a/b/a_fold	0.999999999995306	-4.69380636907789e-12	38	0	0	114	13788
IPR017871	ABC_transporter_CS	0.999999999995306	-4.69380636907789e-12	38	0	0	114	13788
IPR036612	KH_dom_type_1_sf	0.999999999995306	-4.69380636907789e-12	38	0	0	114	13788
IPR001752	Kinesin_motor_dom	0.999999999995472	-4.52792316575528e-12	34	0	0	114	13788
IPR013766	Thioredoxin_domain	0.999999999995472	-4.52792316575528e-12	34	0	0	114	13788
IPR011047	Quinoprotein_ADH-like_supfam	0.999999999995472	-4.52792316575528e-12	34	0	0	114	13788
IPR000340	Dual-sp_phosphatase_cat-dom	0.999999999995472	-4.52792316575528e-12	34	0	0	114	13788
IPR017455	Znf_FYVE-rel	0.999999999995472	-4.52792316575528e-12	34	0	0	114	13788
IPR001723	Nuclear_hrmn_rcpt	0.999999999995472	-4.52792316575528e-12	34	0	0	114	13788
IPR036282	Glutathione-S-Trfase_C_sf	0.999999999995472	-4.52792316575528e-12	34	0	0	114	13788
IPR035983	Hect_E3_ubiquitin_ligase	0.999999999995547	-4.4526131451752e-12	27	0	0	114	13788
IPR006594	LisH	0.999999999995547	-4.4526131451752e-12	27	0	0	114	13788
IPR031904	Cadherin_CBD	0.999999999995547	-4.4526131451752e-12	27	0	0	114	13788
IPR000569	HECT_dom	0.999999999995547	-4.4526131451752e-12	27	0	0	114	13788
IPR023578	Ras_GEF_dom_sf	0.999999999995547	-4.4526131451752e-12	27	0	0	114	13788
IPR001895	RASGEF_cat_dom	0.999999999995547	-4.4526131451752e-12	27	0	0	114	13788
IPR006671	Cyclin_N	0.999999999995547	-4.4526131451752e-12	27	0	0	114	13788
IPR002870	Peptidase_M12B_N	0.999999999995547	-4.4526131451752e-12	27	0	0	114	13788
IPR000772	Ricin_B_lectin	0.999999999995547	-4.4526131451752e-12	27	0	0	114	13788
IPR002909	IPT_dom	0.999999999995547	-4.4526131451752e-12	27	0	0	114	13788
IPR000488	Death_domain	0.999999999995547	-4.4526131451752e-12	27	0	0	114	13788
IPR001590	Peptidase_M12B	0.999999999995547	-4.4526131451752e-12	27	0	0	114	13788
IPR001965	Znf_PHD	0.999999999995725	-4.27513117372462e-12	86	0	0	114	13788
IPR016187	CTDL_fold	0.999999999996265	-3.73465006415586e-12	57	0	0	114	13788
IPR024977	Apc4_WD40_dom	0.999999999996466	-3.5343763681739e-12	15	0	0	114	13788
IPR001412	aa-tRNA-synth_I_CS	0.999999999996466	-3.5343763681739e-12	15	0	0	114	13788
IPR018316	Tubulin/FtsZ_2-layer-sand-dom	0.999999999996466	-3.5343763681739e-12	15	0	0	114	13788
IPR015526	Frizzled/SFRP	0.999999999996466	-3.5343763681739e-12	15	0	0	114	13788
IPR018122	TF_fork_head_CS_1	0.999999999996466	-3.5343763681739e-12	15	0	0	114	13788
IPR023394	Sec7_C_sf	0.999999999996466	-3.5343763681739e-12	15	0	0	114	13788
IPR001192	PI-PLC_fam	0.999999999996466	-3.5343763681739e-12	15	0	0	114	13788
IPR029033	His_PPase_superfam	0.999999999996466	-3.5343763681739e-12	15	0	0	114	13788
IPR001711	PLipase_C_Pinositol-sp_Y	0.999999999996466	-3.5343763681739e-12	15	0	0	114	13788
IPR035999	Sec7_dom_sf	0.999999999996466	-3.5343763681739e-12	15	0	0	114	13788
IPR001279	Metallo-B-lactamas	0.999999999996466	-3.5343763681739e-12	15	0	0	114	13788
IPR003649	Bbox_C	0.999999999996466	-3.5343763681739e-12	15	0	0	114	13788
IPR013780	Glyco_hydro_b	0.999999999996466	-3.5343763681739e-12	15	0	0	114	13788
IPR001368	TNFR/NGFR_Cys_rich_reg	0.999999999996466	-3.5343763681739e-12	15	0	0	114	13788
IPR015655	PP2C	0.999999999996466	-3.5343763681739e-12	15	0	0	114	13788
IPR039361	Cyclin	0.999999999996466	-3.5343763681739e-12	15	0	0	114	13788
IPR001206	Diacylglycerol_kinase_cat_dom	0.999999999996466	-3.5343763681739e-12	15	0	0	114	13788
IPR003616	Post-SET_dom	0.999999999996466	-3.5343763681739e-12	15	0	0	114	13788
IPR006212	Furin_repeat	0.999999999996466	-3.5343763681739e-12	15	0	0	114	13788
IPR015425	FH2_Formin	0.999999999996466	-3.5343763681739e-12	15	0	0	114	13788
IPR020479	Homeobox_metazoa	0.999999999996466	-3.5343763681739e-12	15	0	0	114	13788
IPR041697	Znf-C2H2_11	0.999999999996466	-3.5343763681739e-12	15	0	0	114	13788
IPR042201	FH2_Formin_sf	0.999999999996466	-3.5343763681739e-12	15	0	0	114	13788
IPR004367	Cyclin_C-dom	0.999999999996466	-3.5343763681739e-12	15	0	0	114	13788
IPR001111	TGF-b_propeptide	0.999999999996466	-3.5343763681739e-12	15	0	0	114	13788
IPR008917	TF_DNA-bd_sf	0.999999999996466	-3.5343763681739e-12	15	0	0	114	13788
IPR013057	AA_transpt_TM	0.999999999996466	-3.5343763681739e-12	15	0	0	114	13788
IPR001610	PAC	0.999999999996466	-3.5343763681739e-12	15	0	0	114	13788
IPR015919	Cadherin-like_sf	0.999999999997632	-2.36787317857328e-12	94	0	0	114	13788
IPR009057	Homeobox-like_sf	0.99999999999852	-1.47960214999204e-12	126	0	0	114	13788
IPR027231	Semaphorin	0.999999999998638	-1.36184047794652e-12	20	0	0	114	13788
IPR003903	UIM_dom	0.999999999998638	-1.36184047794652e-12	20	0	0	114	13788
IPR002181	Fibrinogen_a/b/g_C_dom	0.999999999998638	-1.36184047794652e-12	20	0	0	114	13788
IPR001839	TGF-b_C	0.999999999998638	-1.36184047794652e-12	20	0	0	114	13788
IPR000421	FA58C	0.999999999998638	-1.36184047794652e-12	20	0	0	114	13788
IPR002464	DNA/RNA_helicase_DEAH_CS	0.999999999998638	-1.36184047794652e-12	20	0	0	114	13788
IPR004046	GST_C	0.999999999998638	-1.36184047794652e-12	20	0	0	114	13788
IPR029006	ADF-H/Gelsolin-like_dom_sf	0.999999999998638	-1.36184047794652e-12	20	0	0	114	13788
IPR001173	Glyco_trans_2-like	0.999999999998638	-1.36184047794652e-12	20	0	0	114	13788
IPR013815	ATP_grasp_subdomain_1	0.999999999998638	-1.36184047794652e-12	20	0	0	114	13788
IPR036056	Fibrinogen-like_C	0.999999999998638	-1.36184047794652e-12	20	0	0	114	13788
IPR004045	Glutathione_S-Trfase_N	0.999999999998638	-1.36184047794652e-12	20	0	0	114	13788
IPR029034	Cystine-knot_cytokine	0.999999999998782	-1.2180519627219e-12	40	0	0	114	13788
IPR003439	ABC_transporter-like	0.999999999998782	-1.2180519627219e-12	40	0	0	114	13788
IPR000225	Armadillo	0.999999999998782	-1.2180519627219e-12	40	0	0	114	13788
IPR013088	Znf_NHR/GATA	0.999999999998782	-1.2180519627219e-12	40	0	0	114	13788
IPR001005	SANT/Myb	0.999999999998782	-1.2180519627219e-12	40	0	0	114	13788
IPR036875	Znf_CCHC_sf	1.00000000000006	5.7905054795964e-14	18	0	0	114	13788
IPR000909	PLipase_C_PInositol-sp_X_dom	1.00000000000006	5.7905054795964e-14	18	0	0	114	13788
IPR039808	Cadherin	1.00000000000006	5.7905054795964e-14	18	0	0	114	13788
IPR033116	TRYPSIN_SER	1.00000000000006	5.7905054795964e-14	18	0	0	114	13788
IPR006574	PRY	1.00000000000006	5.7905054795964e-14	18	0	0	114	13788
IPR000095	CRIB_dom	1.00000000000006	5.7905054795964e-14	18	0	0	114	13788
IPR037516	Tripartite_DENN	1.00000000000006	5.7905054795964e-14	18	0	0	114	13788
IPR014720	dsRBD_dom	1.00000000000006	5.7905054795964e-14	18	0	0	114	13788
IPR036457	PPM-type_dom_sf	1.00000000000006	5.7905054795964e-14	18	0	0	114	13788
IPR001320	Iontro_rcpt	1.00000000000006	5.7905054795964e-14	18	0	0	114	13788
IPR002893	Znf_MYND	1.00000000000006	5.7905054795964e-14	18	0	0	114	13788
IPR012163	Sialyl_trans	1.00000000000006	5.7905054795964e-14	18	0	0	114	13788
IPR010294	ADAM_spacer1	1.00000000000006	5.7905054795964e-14	18	0	0	114	13788
IPR037213	Run_dom_sf	1.00000000000006	5.7905054795964e-14	18	0	0	114	13788
IPR013273	ADAMTS/ADAMTS-like	1.00000000000006	5.7905054795964e-14	18	0	0	114	13788
IPR017948	TGFb_CS	1.00000000000006	5.7905054795964e-14	18	0	0	114	13788
IPR001932	PPM-type_phosphatase_dom	1.00000000000006	5.7905054795964e-14	18	0	0	114	13788
IPR000233	Cadherin_cytoplasmic-dom	1.00000000000006	5.7905054795964e-14	18	0	0	114	13788
IPR009091	RCC1/BLIP-II	1.00000000000006	5.7905054795964e-14	18	0	0	114	13788
IPR008974	TRAF-like	1.00000000000006	5.7905054795964e-14	18	0	0	114	13788
IPR006073	GTP_binding_domain	1.00000000000006	5.7905054795964e-14	18	0	0	114	13788
IPR001508	Iono_rcpt_met	1.00000000000006	5.7905054795964e-14	18	0	0	114	13788
IPR019594	Glu/Gly-bd	1.00000000000006	5.7905054795964e-14	18	0	0	114	13788
IPR004012	Run_dom	1.00000000000006	5.7905054795964e-14	18	0	0	114	13788
IPR017970	Homeobox_CS	1.00000000000045	4.54842466768607e-13	51	0	0	114	13788
IPR024079	MetalloPept_cat_dom_sf	1.00000000000045	4.54842466768607e-13	51	0	0	114	13788
IPR016186	C-type_lectin-like/link_sf	1.00000000000045	4.54842466768607e-13	51	0	0	114	13788
IPR029071	Ubiquitin-like_domsf	1.00000000000071	7.12989481206834e-13	167	0	0	114	13788
IPR036300	MIR_dom_sf	1.00000000000136	1.36458133618398e-12	11	0	0	114	13788
IPR018487	Hemopexin-like_repeat	1.00000000000136	1.36458133618398e-12	11	0	0	114	13788
IPR016257	Tyr_kinase_ephrin_rcpt	1.00000000000136	1.36458133618398e-12	11	0	0	114	13788
IPR005818	Histone_H1/H5_H15	1.00000000000136	1.36458133618398e-12	11	0	0	114	13788
IPR010703	DOCK_C	1.00000000000136	1.36458133618398e-12	11	0	0	114	13788
IPR024607	Sulfatase_CS	1.00000000000136	1.36458133618398e-12	11	0	0	114	13788
IPR026791	DOCK	1.00000000000136	1.36458133618398e-12	11	0	0	114	13788
IPR002164	NAP_family	1.00000000000136	1.36458133618398e-12	11	0	0	114	13788
IPR032471	GAIN_dom_N	1.00000000000136	1.36458133618398e-12	11	0	0	114	13788
IPR000261	EH_dom	1.00000000000136	1.36458133618398e-12	11	0	0	114	13788
IPR014768	GBD/FH3_dom	1.00000000000136	1.36458133618398e-12	11	0	0	114	13788
IPR001374	R3H_dom	1.00000000000136	1.36458133618398e-12	11	0	0	114	13788
IPR027357	DHR-2	1.00000000000136	1.36458133618398e-12	11	0	0	114	13788
IPR000175	Na/ntran_symport	1.00000000000136	1.36458133618398e-12	11	0	0	114	13788
IPR005817	Wnt	1.00000000000136	1.36458133618398e-12	11	0	0	114	13788
IPR037231	NAP-like_sf	1.00000000000136	1.36458133618398e-12	11	0	0	114	13788
IPR037272	SNS_sf	1.00000000000136	1.36458133618398e-12	11	0	0	114	13788
IPR037197	WWE_dom_sf	1.00000000000136	1.36458133618398e-12	11	0	0	114	13788
IPR023801	His_deacetylse_dom	1.00000000000136	1.36458133618398e-12	11	0	0	114	13788
IPR014752	Arrestin_C	1.00000000000136	1.36458133618398e-12	11	0	0	114	13788
IPR027413	GROEL-like_equatorial_sf	1.00000000000136	1.36458133618398e-12	11	0	0	114	13788
IPR003107	HAT	1.00000000000136	1.36458133618398e-12	11	0	0	114	13788
IPR023561	Carbonic_anhydrase_a-class	1.00000000000136	1.36458133618398e-12	11	0	0	114	13788
IPR005331	Sulfotransferase	1.00000000000136	1.36458133618398e-12	11	0	0	114	13788
IPR013786	AcylCoA_DH/ox_N	1.00000000000136	1.36458133618398e-12	11	0	0	114	13788
IPR000222	PP2C_BS	1.00000000000136	1.36458133618398e-12	11	0	0	114	13788
IPR000697	WH1/EVH1_dom	1.00000000000136	1.36458133618398e-12	11	0	0	114	13788
IPR018161	Wnt_CS	1.00000000000136	1.36458133618398e-12	11	0	0	114	13788
IPR003938	K_chnl_volt-dep_EAG/ELK/ERG	1.00000000000136	1.36458133618398e-12	11	0	0	114	13788
IPR018488	cNMP-bd_CS	1.00000000000136	1.36458133618398e-12	11	0	0	114	13788
IPR029057	PRTase-like	1.00000000000136	1.36458133618398e-12	11	0	0	114	13788
IPR000286	His_deacetylse	1.00000000000136	1.36458133618398e-12	11	0	0	114	13788
IPR009079	4_helix_cytokine-like_core	1.00000000000136	1.36458133618398e-12	11	0	0	114	13788
IPR007743	Immunity-related_GTPase-like	1.00000000000136	1.36458133618398e-12	11	0	0	114	13788
IPR001753	Enoyl-CoA_hydra/iso	1.00000000000136	1.36458133618398e-12	11	0	0	114	13788
IPR000585	Hemopexin-like_dom	1.00000000000136	1.36458133618398e-12	11	0	0	114	13788
IPR000047	HTH_motif	1.00000000000136	1.36458133618398e-12	11	0	0	114	13788
IPR004092	Mbt	1.00000000000136	1.36458133618398e-12	11	0	0	114	13788
IPR000333	TGFB_receptor	1.00000000000136	1.36458133618398e-12	11	0	0	114	13788
IPR004038	Ribosomal_L7Ae/L30e/S12e/Gad45	1.00000000000136	1.36458133618398e-12	11	0	0	114	13788
IPR037138	His_deacetylse_dom_sf	1.00000000000136	1.36458133618398e-12	11	0	0	114	13788
IPR001309	Pept_C14_p20	1.00000000000136	1.36458133618398e-12	11	0	0	114	13788
IPR007123	Gelsolin-like_dom	1.00000000000136	1.36458133618398e-12	11	0	0	114	13788
IPR041589	DNAH3_AAA_lid_1	1.00000000000136	1.36458133618398e-12	11	0	0	114	13788
IPR001739	Methyl_CpG_DNA-bd	1.00000000000136	1.36458133618398e-12	11	0	0	114	13788
IPR000949	ELM2_dom	1.00000000000136	1.36458133618398e-12	11	0	0	114	13788
IPR017125	Znf_PRDM5-like	1.00000000000136	1.36458133618398e-12	11	0	0	114	13788
IPR013655	PAS_fold_3	1.00000000000136	1.36458133618398e-12	11	0	0	114	13788
IPR027007	DHR-1_domain	1.00000000000136	1.36458133618398e-12	11	0	0	114	13788
IPR036375	Hemopexin-like_dom_sf	1.00000000000136	1.36458133618398e-12	11	0	0	114	13788
IPR000731	SSD	1.00000000000136	1.36458133618398e-12	11	0	0	114	13788
IPR008969	CarboxyPept-like_regulatory	1.00000000000136	1.36458133618398e-12	11	0	0	114	13788
IPR015894	Guanylate-bd_N	1.00000000000136	1.36458133618398e-12	11	0	0	114	13788
IPR003527	MAP_kinase_CS	1.00000000000136	1.36458133618398e-12	11	0	0	114	13788
IPR030386	G_GB1_RHD3_dom	1.00000000000136	1.36458133618398e-12	11	0	0	114	13788
IPR021156	TF_A-like/BEX	1.00000000000136	1.36458133618398e-12	11	0	0	114	13788
IPR015359	PLC_EF-hand-like	1.00000000000136	1.36458133618398e-12	11	0	0	114	13788
IPR002293	AA/rel_permease1	1.00000000000136	1.36458133618398e-12	11	0	0	114	13788
IPR036621	Anticodon-bd_dom_sf	1.00000000000136	1.36458133618398e-12	11	0	0	114	13788
IPR034027	Reprolysin_adamalysin	1.00000000000136	1.36458133618398e-12	11	0	0	114	13788
IPR000836	PRibTrfase_dom	1.00000000000136	1.36458133618398e-12	11	0	0	114	13788
IPR036867	R3H_dom_sf	1.00000000000136	1.36458133618398e-12	11	0	0	114	13788
IPR016185	PreATP-grasp_dom_sf	1.00000000000136	1.36458133618398e-12	11	0	0	114	13788
IPR029030	Caspase-like_dom_sf	1.00000000000136	1.36458133618398e-12	11	0	0	114	13788
IPR002398	Pept_C14	1.00000000000136	1.36458133618398e-12	11	0	0	114	13788
IPR001683	Phox	1.00000000000229	2.29077275909652e-12	45	0	0	114	13788
IPR000626	Ubiquitin_dom	1.00000000000229	2.29077275909652e-12	45	0	0	114	13788
IPR036869	J_dom_sf	1.00000000000229	2.29077275909652e-12	45	0	0	114	13788
IPR001623	DnaJ_domain	1.00000000000229	2.29077275909652e-12	45	0	0	114	13788
IPR019749	Band_41_domain	1.00000000000229	2.29077275909652e-12	45	0	0	114	13788
IPR018200	USP_CS	1.00000000000229	2.29077275909652e-12	45	0	0	114	13788
IPR000315	Znf_B-box	1.00000000000229	2.29077275909652e-12	45	0	0	114	13788
IPR036412	HAD-like_sf	1.00000000000323	3.23237554634501e-12	67	0	0	114	13788
IPR017986	WD40_repeat_dom	1.00000000000362	3.62324935604211e-12	216	0	0	114	13788
IPR020472	G-protein_beta_WD-40_rep	1.00000000000379	3.79469780435689e-12	80	0	0	114	13788
IPR000859	CUB_dom	1.0000000000039	3.89729492289394e-12	37	0	0	114	13788
IPR035976	Sushi/SCR/CCP_sf	1.0000000000039	3.89729492289394e-12	37	0	0	114	13788
IPR000436	Sushi_SCR_CCP_dom	1.0000000000039	3.89729492289394e-12	37	0	0	114	13788
IPR004087	KH_dom	1.00000000000392	3.91794736800269e-12	33	0	0	114	13788
IPR004088	KH_dom_type_1	1.00000000000392	3.91794736800269e-12	33	0	0	114	13788
IPR020568	Ribosomal_S5_D2-typ_fold	1.00000000000392	3.91794736800269e-12	33	0	0	114	13788
IPR000253	FHA_dom	1.00000000000392	3.91794736800269e-12	33	0	0	114	13788
IPR000608	UBQ-conjugat_E2	1.00000000000392	3.91794736800269e-12	33	0	0	114	13788
IPR020849	Small_GTPase_Ras-type	1.00000000000392	3.91794736800269e-12	33	0	0	114	13788
IPR036388	WH-like_DNA-bd_sf	1.00000000000396	3.95587502106364e-12	164	0	0	114	13788
IPR013320	ConA-like_dom_sf	1.00000000000438	4.37744495789819e-12	152	0	0	114	13788
IPR018114	TRYPSIN_HIS	1.00000000000443	4.4303789134513e-12	19	0	0	114	13788
IPR020904	Sc_DH/Rdtase_CS	1.00000000000443	4.4303789134513e-12	19	0	0	114	13788
IPR038578	GT29-like_sf	1.00000000000443	4.4303789134513e-12	19	0	0	114	13788
IPR000591	DEP_dom	1.00000000000443	4.4303789134513e-12	19	0	0	114	13788
IPR000313	PWWP_dom	1.00000000000443	4.4303789134513e-12	19	0	0	114	13788
IPR036866	RibonucZ/Hydroxyglut_hydro	1.00000000000443	4.4303789134513e-12	19	0	0	114	13788
IPR000873	AMP-dep_Synth/Lig	1.00000000000443	4.4303789134513e-12	19	0	0	114	13788
IPR000863	Sulfotransferase_dom	1.00000000000443	4.4303789134513e-12	19	0	0	114	13788
IPR015615	TGF-beta-rel	1.00000000000443	4.4303789134513e-12	19	0	0	114	13788
IPR036790	Frizzled_dom_sf	1.00000000000443	4.4303789134513e-12	19	0	0	114	13788
IPR001163	LSM_dom_euk/arc	1.00000000000443	4.4303789134513e-12	19	0	0	114	13788
IPR008144	Guanylate_kin-like_dom	1.00000000000443	4.4303789134513e-12	19	0	0	114	13788
IPR042099	AMP-dep_Synthh-like_sf	1.00000000000443	4.4303789134513e-12	19	0	0	114	13788
IPR011162	MHC_I/II-like_Ag-recog	1.00000000000443	4.4303789134513e-12	19	0	0	114	13788
IPR015947	PUA-like_sf	1.00000000000443	4.4303789134513e-12	19	0	0	114	13788
IPR001675	Glyco_trans_29	1.00000000000443	4.4303789134513e-12	19	0	0	114	13788
IPR008978	HSP20-like_chaperone	1.00000000000443	4.4303789134513e-12	19	0	0	114	13788
IPR000418	Ets_dom	1.00000000000443	4.4303789134513e-12	19	0	0	114	13788
IPR020067	Frizzled_dom	1.00000000000443	4.4303789134513e-12	19	0	0	114	13788
IPR005123	Oxoglu/Fe-dep_dioxygenase	1.00000000000443	4.4303789134513e-12	19	0	0	114	13788
IPR000795	TF_GTP-bd_dom	1.00000000000443	4.4303789134513e-12	19	0	0	114	13788
IPR001214	SET_dom	1.00000000000445	4.45100072508676e-12	46	0	0	114	13788
IPR000326	P_Acid_Pase_2/haloperoxidase	1.00000000000466	4.66225361745125e-12	16	0	0	114	13788
IPR012341	6hp_glycosidase-like_sf	1.00000000000466	4.66225361745125e-12	16	0	0	114	13788
IPR000217	Tubulin	1.00000000000466	4.66225361745125e-12	16	0	0	114	13788
IPR007125	Histone_H2A/H2B/H3	1.00000000000466	4.66225361745125e-12	16	0	0	114	13788
IPR000433	Znf_ZZ	1.00000000000466	4.66225361745125e-12	16	0	0	114	13788
IPR023123	Tubulin_C	1.00000000000466	4.66225361745125e-12	16	0	0	114	13788
IPR000904	Sec7_dom	1.00000000000466	4.66225361745125e-12	16	0	0	114	13788
IPR009038	GOLD_dom	1.00000000000466	4.66225361745125e-12	16	0	0	114	13788
IPR013806	Kringle-like	1.00000000000466	4.66225361745125e-12	16	0	0	114	13788
IPR012317	Poly(ADP-ribose)pol_cat_dom	1.00000000000466	4.66225361745125e-12	16	0	0	114	13788
IPR023779	Chromodomain_CS	1.00000000000466	4.66225361745125e-12	16	0	0	114	13788
IPR003008	Tubulin_FtsZ_GTPase	1.00000000000466	4.66225361745125e-12	16	0	0	114	13788
IPR017975	Tubulin_CS	1.00000000000466	4.66225361745125e-12	16	0	0	114	13788
IPR036938	P_Acid_Pase_2/haloperoxi_sf	1.00000000000466	4.66225361745125e-12	16	0	0	114	13788
IPR020845	AMP-binding_CS	1.00000000000466	4.66225361745125e-12	16	0	0	114	13788
IPR006620	Pro_4_hyd_alph	1.00000000000466	4.66225361745125e-12	16	0	0	114	13788
IPR011709	DUF1605	1.00000000000466	4.66225361745125e-12	16	0	0	114	13788
IPR000644	CBS_dom	1.00000000000466	4.66225361745125e-12	16	0	0	114	13788
IPR010982	Lambda_DNA-bd_dom_sf	1.00000000000466	4.66225361745125e-12	16	0	0	114	13788
IPR008280	Tub_FtsZ_C	1.00000000000466	4.66225361745125e-12	16	0	0	114	13788
IPR016021	MIF4-like_sf	1.00000000000466	4.66225361745125e-12	16	0	0	114	13788
IPR001565	Synaptotagmin	1.00000000000466	4.66225361745125e-12	16	0	0	114	13788
IPR002123	Plipid/glycerol_acylTrfase	1.00000000000466	4.66225361745125e-12	16	0	0	114	13788
IPR032466	Metal_Hydrolase	1.00000000000466	4.66225361745125e-12	16	0	0	114	13788
IPR011016	Znf_RING-CH	1.00000000000466	4.66225361745125e-12	16	0	0	114	13788
IPR000219	DH-domain	1.00000000000484	4.83736582169357e-12	60	0	0	114	13788
IPR019786	Zinc_finger_PHD-type_CS	1.00000000000484	4.83736582169357e-12	60	0	0	114	13788
IPR003124	WH2_dom	1.00000000000498	4.97555248276657e-12	17	0	0	114	13788
IPR036525	Tubulin/FtsZ_GTPase_sf	1.00000000000498	4.97555248276657e-12	17	0	0	114	13788
IPR016163	Ald_DH_C	1.00000000000498	4.97555248276657e-12	17	0	0	114	13788
IPR006195	aa-tRNA-synth_II	1.00000000000498	4.97555248276657e-12	17	0	0	114	13788
IPR006028	GABAA/Glycine_rcpt	1.00000000000498	4.97555248276657e-12	17	0	0	114	13788
IPR017438	ATP-NAD_kinase_N	1.00000000000498	4.97555248276657e-12	17	0	0	114	13788
IPR016161	Ald_DH/histidinol_DH	1.00000000000498	4.97555248276657e-12	17	0	0	114	13788
IPR000408	Reg_chr_condens	1.00000000000498	4.97555248276657e-12	17	0	0	114	13788
IPR002130	Cyclophilin-type_PPIase_dom	1.00000000000498	4.97555248276657e-12	17	0	0	114	13788
IPR029045	ClpP/crotonase-like_dom_sf	1.00000000000498	4.97555248276657e-12	17	0	0	114	13788
IPR016064	NAD/diacylglycerol_kinase_sf	1.00000000000498	4.97555248276657e-12	17	0	0	114	13788
IPR000798	Ez/rad/moesin-like	1.00000000000498	4.97555248276657e-12	17	0	0	114	13788
IPR029787	Nucleotide_cyclase	1.00000000000498	4.97555248276657e-12	17	0	0	114	13788
IPR000403	PI3/4_kinase_cat_dom	1.00000000000498	4.97555248276657e-12	17	0	0	114	13788
IPR001054	A/G_cyclase	1.00000000000498	4.97555248276657e-12	17	0	0	114	13788
IPR007502	Helicase-assoc_dom	1.00000000000498	4.97555248276657e-12	17	0	0	114	13788
IPR029000	Cyclophilin-like_dom_sf	1.00000000000498	4.97555248276657e-12	17	0	0	114	13788
IPR016162	Ald_DH_N	1.00000000000498	4.97555248276657e-12	17	0	0	114	13788
IPR006553	Leu-rich_rpt_Cys-con_subtyp	1.00000000000498	4.97555248276657e-12	17	0	0	114	13788
IPR006586	ADAM_Cys-rich	1.00000000000498	4.97555248276657e-12	17	0	0	114	13788
IPR013767	PAS_fold	1.00000000000498	4.97555248276657e-12	17	0	0	114	13788
IPR004182	GRAM	1.00000000000498	4.97555248276657e-12	17	0	0	114	13788
IPR037518	MPN	1.00000000000498	4.97555248276657e-12	17	0	0	114	13788
IPR018297	A/G_cyclase_CS	1.00000000000498	4.97555248276657e-12	17	0	0	114	13788
IPR015590	Aldehyde_DH_dom	1.00000000000498	4.97555248276657e-12	17	0	0	114	13788
IPR001494	Importin-beta_N	1.00000000000498	4.97555248276657e-12	17	0	0	114	13788
IPR002219	PE/DAG-bd	1.00000000000536	5.35722589266759e-12	65	0	0	114	13788
IPR023299	ATPase_P-typ_cyto_dom_N	1.00000000000537	5.36954716445982e-12	28	0	0	114	13788
IPR001496	SOCS_box	1.00000000000537	5.36954716445982e-12	28	0	0	114	13788
IPR028325	VG_K_chnl	1.00000000000537	5.36954716445982e-12	28	0	0	114	13788
IPR018303	ATPase_P-typ_P_site	1.00000000000537	5.36954716445982e-12	28	0	0	114	13788
IPR008250	ATPase_P-typ_transduc_dom_A_sf	1.00000000000537	5.36954716445982e-12	28	0	0	114	13788
IPR016197	Chromo-like_dom_sf	1.00000000000537	5.36954716445982e-12	28	0	0	114	13788
IPR001757	P_typ_ATPase	1.00000000000537	5.36954716445982e-12	28	0	0	114	13788
IPR003604	Matrin/U1-like-C_Znf_C2H2	1.00000000000537	5.36954716445982e-12	28	0	0	114	13788
IPR018490	cNMP-bd-like	1.00000000000537	5.36954716445982e-12	28	0	0	114	13788
IPR023214	HAD_sf	1.00000000000544	5.44447792493362e-12	58	0	0	114	13788
IPR001870	B30	1.00000000000569	5.68970839463187e-12	53	0	0	114	13788
IPR027267	AH/BAR_dom_sf	1.0000000000059	5.89573928379749e-12	70	0	0	114	13788
IPR036427	Bromodomain-like_sf	1.00000000000604	6.03628714585727e-12	43	0	0	114	13788
IPR036910	HMG_box_dom_sf	1.00000000000604	6.03628714585727e-12	43	0	0	114	13788
IPR036390	WH_DNA-bd_sf	1.00000000000628	6.28033567298508e-12	159	0	0	114	13788
IPR017907	Znf_RING_CS	1.00000000000707	7.07137331932041e-12	122	0	0	114	13788
IPR020894	Cadherin_CS	1.00000000000753	7.52900817790951e-12	88	0	0	114	13788
IPR028889	USP_dom	1.00000000000754	7.53781675115018e-12	50	0	0	114	13788
IPR000961	AGC-kinase_C	1.00000000000754	7.53781675115018e-12	50	0	0	114	13788
IPR029062	Class_I_gatase-like	1.00000000000823	8.22860639739482e-12	10	0	0	114	13788
IPR026082	ABCA	1.00000000000823	8.22860639739482e-12	10	0	0	114	13788
IPR001107	Band_7	1.00000000000823	8.22860639739482e-12	10	0	0	114	13788
IPR006153	Cation/H_exchanger	1.00000000000823	8.22860639739482e-12	10	0	0	114	13788
IPR036859	CAP-Gly_dom_sf	1.00000000000823	8.22860639739482e-12	10	0	0	114	13788
IPR011539	RHD_DNA_bind_dom	1.00000000000823	8.22860639739482e-12	10	0	0	114	13788
IPR000756	Diacylglycerol_kin_accessory	1.00000000000823	8.22860639739482e-12	10	0	0	114	13788
IPR004254	AdipoR/HlyIII-related	1.00000000000823	8.22860639739482e-12	10	0	0	114	13788
IPR000300	IPPc	1.00000000000823	8.22860639739482e-12	10	0	0	114	13788
IPR041899	MAGE_WH2	1.00000000000823	8.22860639739482e-12	10	0	0	114	13788
IPR010911	Rab_BD	1.00000000000823	8.22860639739482e-12	10	0	0	114	13788
IPR036543	Guanylate-bd_C_sf	1.00000000000823	8.22860639739482e-12	10	0	0	114	13788
IPR008343	MKP	1.00000000000823	8.22860639739482e-12	10	0	0	114	13788
IPR000594	ThiF_NAD_FAD-bd	1.00000000000823	8.22860639739482e-12	10	0	0	114	13788
IPR031127	E3_UB_ligase_RBR	1.00000000000823	8.22860639739482e-12	10	0	0	114	13788
IPR020837	Fibrinogen_CS	1.00000000000823	8.22860639739482e-12	10	0	0	114	13788
IPR003096	SM22_calponin	1.00000000000823	8.22860639739482e-12	10	0	0	114	13788
IPR021190	Pept_M10A	1.00000000000823	8.22860639739482e-12	10	0	0	114	13788
IPR001373	Cullin_N	1.00000000000823	8.22860639739482e-12	10	0	0	114	13788
IPR037607	DGK	1.00000000000823	8.22860639739482e-12	10	0	0	114	13788
IPR016491	Septin	1.00000000000823	8.22860639739482e-12	10	0	0	114	13788
IPR009001	Transl_elong_EF1A/Init_IF2_C	1.00000000000823	8.22860639739482e-12	10	0	0	114	13788
IPR016177	DNA-bd_dom_sf	1.00000000000823	8.22860639739482e-12	10	0	0	114	13788
IPR041282	FYVE_2	1.00000000000823	8.22860639739482e-12	10	0	0	114	13788
IPR016093	MIR_motif	1.00000000000823	8.22860639739482e-12	10	0	0	114	13788
IPR000885	Fib_collagen_C	1.00000000000823	8.22860639739482e-12	10	0	0	114	13788
IPR000938	CAP-Gly_domain	1.00000000000823	8.22860639739482e-12	10	0	0	114	13788
IPR003890	MIF4G-like_typ-3	1.00000000000823	8.22860639739482e-12	10	0	0	114	13788
IPR036812	NADP_OxRdtase_dom_sf	1.00000000000823	8.22860639739482e-12	10	0	0	114	13788
IPR011074	CRAL/TRIO_N_dom	1.00000000000823	8.22860639739482e-12	10	0	0	114	13788
IPR030379	G_SEPTIN_dom	1.00000000000823	8.22860639739482e-12	10	0	0	114	13788
IPR001433	OxRdtase_FAD/NAD-bd	1.00000000000823	8.22860639739482e-12	10	0	0	114	13788
IPR015917	Pept_C14A	1.00000000000823	8.22860639739482e-12	10	0	0	114	13788
IPR005024	Snf7_fam	1.00000000000823	8.22860639739482e-12	10	0	0	114	13788
IPR017930	Myb_dom	1.00000000000823	8.22860639739482e-12	10	0	0	114	13788
IPR018486	Hemopexin_CS	1.00000000000823	8.22860639739482e-12	10	0	0	114	13788
IPR001025	BAH_dom	1.00000000000823	8.22860639739482e-12	10	0	0	114	13788
IPR001818	Pept_M10_metallopeptidase	1.00000000000823	8.22860639739482e-12	10	0	0	114	13788
IPR020417	Atypical_DUSP	1.00000000000823	8.22860639739482e-12	10	0	0	114	13788
IPR039360	Ras_GTPase	1.00000000000823	8.22860639739482e-12	10	0	0	114	13788
IPR023210	NADP_OxRdtase_dom	1.00000000000823	8.22860639739482e-12	10	0	0	114	13788
IPR031148	Plexin	1.00000000000823	8.22860639739482e-12	10	0	0	114	13788
IPR006595	CTLH_C	1.00000000000823	8.22860639739482e-12	10	0	0	114	13788
IPR036936	CRIB_dom_sf	1.00000000000823	8.22860639739482e-12	10	0	0	114	13788
IPR035985	Ubiquitin-activating_enz	1.00000000000823	8.22860639739482e-12	10	0	0	114	13788
IPR033739	M10A_MMP	1.00000000000823	8.22860639739482e-12	10	0	0	114	13788
IPR041075	NOD2_WH	1.00000000000823	8.22860639739482e-12	10	0	0	114	13788
IPR002404	IRS_PTB	1.00000000000823	8.22860639739482e-12	10	0	0	114	13788
IPR037445	MAGE	1.00000000000823	8.22860639739482e-12	10	0	0	114	13788
IPR000089	Biotin_lipoyl	1.00000000000823	8.22860639739482e-12	10	0	0	114	13788
IPR002937	Amino_oxidase	1.00000000000823	8.22860639739482e-12	10	0	0	114	13788
IPR041681	PH_9	1.00000000000823	8.22860639739482e-12	10	0	0	114	13788
IPR002190	MHD_dom	1.00000000000823	8.22860639739482e-12	10	0	0	114	13788
IPR026983	DHC_fam	1.00000000000823	8.22860639739482e-12	10	0	0	114	13788
IPR006911	ARM-rpt_dom	1.00000000000823	8.22860639739482e-12	10	0	0	114	13788
IPR041367	Znf-CCCH_4	1.00000000000823	8.22860639739482e-12	10	0	0	114	13788
IPR000357	HEAT	1.00000000000823	8.22860639739482e-12	10	0	0	114	13788
IPR006068	ATPase_P-typ_cation-transptr_C	1.00000000000823	8.22860639739482e-12	10	0	0	114	13788
IPR007330	MIT	1.00000000000823	8.22860639739482e-12	10	0	0	114	13788
IPR013520	Exonuclease_RNaseT/DNA_pol3	1.00000000000823	8.22860639739482e-12	10	0	0	114	13788
IPR000539	Frizzled/Smoothened_TM	1.00000000000823	8.22860639739482e-12	10	0	0	114	13788
IPR035437	SNase_OB-fold_sf	1.00000000000823	8.22860639739482e-12	10	0	0	114	13788
IPR000906	ZU5_dom	1.00000000000823	8.22860639739482e-12	10	0	0	114	13788
IPR001079	Galectin_CRD	1.00000000000823	8.22860639739482e-12	10	0	0	114	13788
IPR037059	RHD_DNA_bind_dom_sf	1.00000000000823	8.22860639739482e-12	10	0	0	114	13788
IPR036168	AP2_Mu_C_sf	1.00000000000823	8.22860639739482e-12	10	0	0	114	13788
IPR032397	RHD_dimer	1.00000000000823	8.22860639739482e-12	10	0	0	114	13788
IPR011011	Znf_FYVE_PHD	1.00000000000923	9.23135270440989e-12	124	0	0	114	13788
IPR035899	DBL_dom_sf	1.00000000001002	1.0017724148764e-11	61	0	0	114	13788
IPR011029	DEATH-like_dom_sf	1.00000000001002	1.0017724148764e-11	61	0	0	114	13788
IPR017937	Thioredoxin_CS	1.00000000001031	1.03096146660053e-11	14	0	0	114	13788
IPR036431	ARID_dom_sf	1.00000000001031	1.03096146660053e-11	14	0	0	114	13788
IPR002553	Clathrin/coatomer_adapt-like_N	1.00000000001031	1.03096146660053e-11	14	0	0	114	13788
IPR001180	CNH_dom	1.00000000001031	1.03096146660053e-11	14	0	0	114	13788
IPR013099	K_chnl_dom	1.00000000001031	1.03096146660053e-11	14	0	0	114	13788
IPR020892	Cyclophilin-type_PPIase_CS	1.00000000001031	1.03096146660053e-11	14	0	0	114	13788
IPR003137	PA_domain	1.00000000001031	1.03096146660053e-11	14	0	0	114	13788
IPR021133	HEAT_type_2	1.00000000001031	1.03096146660053e-11	14	0	0	114	13788
IPR007111	NACHT_NTPase	1.00000000001031	1.03096146660053e-11	14	0	0	114	13788
IPR004148	BAR_dom	1.00000000001031	1.03096146660053e-11	14	0	0	114	13788
IPR010989	SNARE	1.00000000001031	1.03096146660053e-11	14	0	0	114	13788
IPR000834	Peptidase_M14	1.00000000001031	1.03096146660053e-11	14	0	0	114	13788
IPR030381	G_DYNAMIN_dom	1.00000000001031	1.03096146660053e-11	14	0	0	114	13788
IPR018936	PI3/4_kinase_CS	1.00000000001031	1.03096146660053e-11	14	0	0	114	13788
IPR007052	CS_dom	1.00000000001031	1.03096146660053e-11	14	0	0	114	13788
IPR036284	GGL_sf	1.00000000001031	1.03096146660053e-11	14	0	0	114	13788
IPR001606	ARID_dom	1.00000000001031	1.03096146660053e-11	14	0	0	114	13788
IPR036940	PI3/4_kinase_cat_sf	1.00000000001031	1.03096146660053e-11	14	0	0	114	13788
IPR037055	MHC_I-like_Ag-recog_sf	1.00000000001031	1.03096146660053e-11	14	0	0	114	13788
IPR041645	ADAM_CR_2	1.00000000001031	1.03096146660053e-11	14	0	0	114	13788
IPR036400	Cyt_B5-like_heme/steroid_sf	1.00000000001031	1.03096146660053e-11	14	0	0	114	13788
IPR017855	SMAD-like_dom_sf	1.00000000001031	1.03096146660053e-11	14	0	0	114	13788
IPR029064	L30e-like	1.00000000001031	1.03096146660053e-11	14	0	0	114	13788
IPR001199	Cyt_B5-like_heme/steroid-bd	1.00000000001031	1.03096146660053e-11	14	0	0	114	13788
IPR001179	PPIase_FKBP_dom	1.00000000001031	1.03096146660053e-11	14	0	0	114	13788
IPR010909	PLAC	1.00000000001031	1.03096146660053e-11	14	0	0	114	13788
IPR022812	Dynamin_SF	1.00000000001031	1.03096146660053e-11	14	0	0	114	13788
IPR020590	Guanylate_kinase_CS	1.00000000001031	1.03096146660053e-11	14	0	0	114	13788
IPR029510	Ald_DH_CS_GLU	1.00000000001031	1.03096146660053e-11	14	0	0	114	13788
IPR003323	OTU_dom	1.00000000001031	1.03096146660053e-11	14	0	0	114	13788
IPR024066	RGS_subdom1/3	1.00000000001031	1.03096146660053e-11	14	0	0	114	13788
IPR017978	GPCR_3_C	1.00000000001031	1.03096146660053e-11	14	0	0	114	13788
IPR016160	Ald_DH_CS_CYS	1.00000000001031	1.03096146660053e-11	14	0	0	114	13788
IPR006634	TLC-dom	1.00000000001031	1.03096146660053e-11	14	0	0	114	13788
IPR015898	G-protein_gamma-like_dom	1.00000000001031	1.03096146660053e-11	14	0	0	114	13788
IPR019804	Ras_G-nucl-exch_fac_CS	1.00000000001031	1.03096146660053e-11	14	0	0	114	13788
IPR037103	Tubulin/FtsZ_C_sf	1.00000000001031	1.03096146660053e-11	14	0	0	114	13788
IPR001936	RasGAP_dom	1.00000000001031	1.03096146660053e-11	14	0	0	114	13788
IPR042530	EME1/EME2_C	1.00000000001042	1.04181403087766e-11	1	0	0	114	13788
IPR037968	PBRM1_BD5	1.00000000001042	1.04181403087766e-11	1	0	0	114	13788
IPR017137	Arg-tRNA-P_Trfase_1_euk	1.00000000001042	1.04181403087766e-11	1	0	0	114	13788
IPR028679	LPPR2	1.00000000001042	1.04181403087766e-11	1	0	0	114	13788
IPR029854	NF2L3	1.00000000001042	1.04181403087766e-11	1	0	0	114	13788
IPR040342	C20orf194-like	1.00000000001042	1.04181403087766e-11	1	0	0	114	13788
IPR038028	BPTF	1.00000000001042	1.04181403087766e-11	1	0	0	114	13788
IPR029513	TfR	1.00000000001042	1.04181403087766e-11	1	0	0	114	13788
IPR034935	FCHSD1	1.00000000001042	1.04181403087766e-11	1	0	0	114	13788
IPR042361	ZBP1	1.00000000001042	1.04181403087766e-11	1	0	0	114	13788
IPR005456	Prepro-melanin_conc_hormone	1.00000000001042	1.04181403087766e-11	1	0	0	114	13788
IPR010790	DUF1388	1.00000000001042	1.04181403087766e-11	1	0	0	114	13788
IPR027068	Integrin_beta-3	1.00000000001042	1.04181403087766e-11	1	0	0	114	13788
IPR028928	CC2D2AN-C2	1.00000000001042	1.04181403087766e-11	1	0	0	114	13788
IPR018464	CENP-O	1.00000000001042	1.04181403087766e-11	1	0	0	114	13788
IPR006940	Securin_separation_inhibitor	1.00000000001042	1.04181403087766e-11	1	0	0	114	13788
IPR030412	PICALM	1.00000000001042	1.04181403087766e-11	1	0	0	114	13788
IPR004523	Asp-tRNA_synthase_2	1.00000000001042	1.04181403087766e-11	1	0	0	114	13788
IPR014718	GH-type_carb-bd	1.00000000001042	1.04181403087766e-11	1	0	0	114	13788
IPR027930	DUF4609	1.00000000001042	1.04181403087766e-11	1	0	0	114	13788
IPR015377	Fumarylacetoacetase_N	1.00000000001042	1.04181403087766e-11	1	0	0	114	13788
IPR013233	PIG-X/PBN1	1.00000000001042	1.04181403087766e-11	1	0	0	114	13788
IPR004855	TFIIA_asu/bsu	1.00000000001042	1.04181403087766e-11	1	0	0	114	13788
IPR037030	PDE6_gamma_sf	1.00000000001042	1.04181403087766e-11	1	0	0	114	13788
IPR010723	HemN_C	1.00000000001042	1.04181403087766e-11	1	0	0	114	13788
IPR035737	Intersectin-2_SH3_1	1.00000000001042	1.04181403087766e-11	1	0	0	114	13788
IPR009040	Ferritin-like_diiron	1.00000000001042	1.04181403087766e-11	1	0	0	114	13788
IPR028439	Catenin_d1	1.00000000001042	1.04181403087766e-11	1	0	0	114	13788
IPR004122	BAF_prot	1.00000000001042	1.04181403087766e-11	1	0	0	114	13788
IPR039896	Red-like	1.00000000001042	1.04181403087766e-11	1	0	0	114	13788
IPR040309	Naf1	1.00000000001042	1.04181403087766e-11	1	0	0	114	13788
IPR016964	Sigma2_recept	1.00000000001042	1.04181403087766e-11	1	0	0	114	13788
IPR026314	YLP_motif_con_p1	1.00000000001042	1.04181403087766e-11	1	0	0	114	13788
IPR030230	Gpn1/Npa3/XAB1	1.00000000001042	1.04181403087766e-11	1	0	0	114	13788
IPR009123	Desmoglein	1.00000000001042	1.04181403087766e-11	1	0	0	114	13788
IPR026720	CFAP91	1.00000000001042	1.04181403087766e-11	1	0	0	114	13788
IPR032073	FNDC5_C	1.00000000001042	1.04181403087766e-11	1	0	0	114	13788
IPR034208	RBM45_RRM4	1.00000000001042	1.04181403087766e-11	1	0	0	114	13788
IPR027156	APS2	1.00000000001042	1.04181403087766e-11	1	0	0	114	13788
IPR033314	Nectin1	1.00000000001042	1.04181403087766e-11	1	0	0	114	13788
IPR035499	Caskin2_SH3	1.00000000001042	1.04181403087766e-11	1	0	0	114	13788
IPR039793	UROS/Hem4	1.00000000001042	1.04181403087766e-11	1	0	0	114	13788
IPR002337	Haemoglobin_b	1.00000000001042	1.04181403087766e-11	1	0	0	114	13788
IPR034830	TIA1_RRM2	1.00000000001042	1.04181403087766e-11	1	0	0	114	13788
IPR033720	EFTU_2	1.00000000001042	1.04181403087766e-11	1	0	0	114	13788
IPR007949	SDA1_dom	1.00000000001042	1.04181403087766e-11	1	0	0	114	13788
IPR042352	EFCAB14	1.00000000001042	1.04181403087766e-11	1	0	0	114	13788
IPR038256	Pol_alpha_znc_sf	1.00000000001042	1.04181403087766e-11	1	0	0	114	13788
IPR024113	PTS1R	1.00000000001042	1.04181403087766e-11	1	0	0	114	13788
IPR035063	STK_PAK3	1.00000000001042	1.04181403087766e-11	1	0	0	114	13788
IPR007902	Chl4/mis15/CENP-N	1.00000000001042	1.04181403087766e-11	1	0	0	114	13788
IPR026939	ZNF706/At2g23090_sf	1.00000000001042	1.04181403087766e-11	1	0	0	114	13788
IPR002245	Cl_channel-3	1.00000000001042	1.04181403087766e-11	1	0	0	114	13788
IPR031263	PMS1_hom	1.00000000001042	1.04181403087766e-11	1	0	0	114	13788
IPR010832	ProSAAS	1.00000000001042	1.04181403087766e-11	1	0	0	114	13788
IPR026619	CEP95	1.00000000001042	1.04181403087766e-11	1	0	0	114	13788
IPR007724	Poly_GlycHdrlase	1.00000000001042	1.04181403087766e-11	1	0	0	114	13788
IPR039720	TMEM94	1.00000000001042	1.04181403087766e-11	1	0	0	114	13788
IPR015476	Calcitonin_gene-rel_peptide	1.00000000001042	1.04181403087766e-11	1	0	0	114	13788
IPR007715	Coq4	1.00000000001042	1.04181403087766e-11	1	0	0	114	13788
IPR024868	FJX1/FJ	1.00000000001042	1.04181403087766e-11	1	0	0	114	13788
IPR030747	Matrilin-2	1.00000000001042	1.04181403087766e-11	1	0	0	114	13788
IPR033619	RASSF3	1.00000000001042	1.04181403087766e-11	1	0	0	114	13788
IPR042714	TTBK1_STKc	1.00000000001042	1.04181403087766e-11	1	0	0	114	13788
IPR037554	Caspase_6	1.00000000001042	1.04181403087766e-11	1	0	0	114	13788
IPR019362	MMADHC	1.00000000001042	1.04181403087766e-11	1	0	0	114	13788
IPR038747	Stannin	1.00000000001042	1.04181403087766e-11	1	0	0	114	13788
IPR021134	Bestrophin/UPF0187	1.00000000001042	1.04181403087766e-11	1	0	0	114	13788
IPR035455	SH3BP4	1.00000000001042	1.04181403087766e-11	1	0	0	114	13788
IPR004887	GSH_synth_subst-bd	1.00000000001042	1.04181403087766e-11	1	0	0	114	13788
IPR037813	TAF2	1.00000000001042	1.04181403087766e-11	1	0	0	114	13788
IPR036472	CholecystokininA_recpt_N_sf	1.00000000001042	1.04181403087766e-11	1	0	0	114	13788
IPR042320	MMS22-like	1.00000000001042	1.04181403087766e-11	1	0	0	114	13788
IPR023626	Ribosomal_L39e_dom_sf	1.00000000001042	1.04181403087766e-11	1	0	0	114	13788
IPR019098	Histone_chaperone_domain_CHZ	1.00000000001042	1.04181403087766e-11	1	0	0	114	13788
IPR032435	Band_7_C	1.00000000001042	1.04181403087766e-11	1	0	0	114	13788
IPR029705	VPS35L	1.00000000001042	1.04181403087766e-11	1	0	0	114	13788
IPR028268	Pianissimo_fam	1.00000000001042	1.04181403087766e-11	1	0	0	114	13788
IPR024417	Neuronal_3	1.00000000001042	1.04181403087766e-11	1	0	0	114	13788
IPR008851	TFIIF-alpha	1.00000000001042	1.04181403087766e-11	1	0	0	114	13788
IPR023632	ATP_synth_F1_gsu_CS	1.00000000001042	1.04181403087766e-11	1	0	0	114	13788
IPR030573	MTMR10	1.00000000001042	1.04181403087766e-11	1	0	0	114	13788
IPR011947	FCP1_euk	1.00000000001042	1.04181403087766e-11	1	0	0	114	13788
IPR030256	ABCG2	1.00000000001042	1.04181403087766e-11	1	0	0	114	13788
IPR028031	DUF4460	1.00000000001042	1.04181403087766e-11	1	0	0	114	13788
IPR018275	Ribosomal_S18_CS	1.00000000001042	1.04181403087766e-11	1	0	0	114	13788
IPR027188	DNM2	1.00000000001042	1.04181403087766e-11	1	0	0	114	13788
IPR012211	IGFBP-3	1.00000000001042	1.04181403087766e-11	1	0	0	114	13788
IPR034856	RBM12_RRM4	1.00000000001042	1.04181403087766e-11	1	0	0	114	13788
IPR029626	Allergin-1	1.00000000001042	1.04181403087766e-11	1	0	0	114	13788
IPR000434	PC1	1.00000000001042	1.04181403087766e-11	1	0	0	114	13788
IPR033012	DCC	1.00000000001042	1.04181403087766e-11	1	0	0	114	13788
IPR008027	QCR9	1.00000000001042	1.04181403087766e-11	1	0	0	114	13788
IPR020439	IL-15	1.00000000001042	1.04181403087766e-11	1	0	0	114	13788
IPR016558	DNA_primase_lsu_euk	1.00000000001042	1.04181403087766e-11	1	0	0	114	13788
IPR035091	Alpha_helix_dom_sf	1.00000000001042	1.04181403087766e-11	1	0	0	114	13788
IPR019148	Nuclear_protein_DGCR14_ESS-2	1.00000000001042	1.04181403087766e-11	1	0	0	114	13788
IPR031291	Anoctamin-10	1.00000000001042	1.04181403087766e-11	1	0	0	114	13788
IPR007149	Leo1	1.00000000001042	1.04181403087766e-11	1	0	0	114	13788
IPR008518	Mff/Tango-11	1.00000000001042	1.04181403087766e-11	1	0	0	114	13788
IPR039139	CCDC170-like	1.00000000001042	1.04181403087766e-11	1	0	0	114	13788
IPR009600	PIG-U	1.00000000001042	1.04181403087766e-11	1	0	0	114	13788
IPR007967	GSKIP_dom	1.00000000001042	1.04181403087766e-11	1	0	0	114	13788
IPR037877	KMT2C	1.00000000001042	1.04181403087766e-11	1	0	0	114	13788
IPR037056	RNase_H1_N_sf	1.00000000001042	1.04181403087766e-11	1	0	0	114	13788
IPR019351	DUF2039	1.00000000001042	1.04181403087766e-11	1	0	0	114	13788
IPR020789	RNA_pol_suN_Zn-BS	1.00000000001042	1.04181403087766e-11	1	0	0	114	13788
IPR037342	SOCS4_SOCS	1.00000000001042	1.04181403087766e-11	1	0	0	114	13788
IPR033535	PIGY_chordates	1.00000000001042	1.04181403087766e-11	1	0	0	114	13788
IPR036846	GM2-AP_sf	1.00000000001042	1.04181403087766e-11	1	0	0	114	13788
IPR041386	XAF1_C	1.00000000001042	1.04181403087766e-11	1	0	0	114	13788
IPR009332	Med22	1.00000000001042	1.04181403087766e-11	1	0	0	114	13788
IPR037309	TRAF6_MATH	1.00000000001042	1.04181403087766e-11	1	0	0	114	13788
IPR029671	Slfn5	1.00000000001042	1.04181403087766e-11	1	0	0	114	13788
IPR018498	Peripherin/rom-1_CS	1.00000000001042	1.04181403087766e-11	1	0	0	114	13788
IPR042556	AZUL_sf	1.00000000001042	1.04181403087766e-11	1	0	0	114	13788
IPR018790	DUF2358	1.00000000001042	1.04181403087766e-11	1	0	0	114	13788
IPR040044	SRR1L	1.00000000001042	1.04181403087766e-11	1	0	0	114	13788
IPR030769	MCT11	1.00000000001042	1.04181403087766e-11	1	0	0	114	13788
IPR041499	Tfc1/Sfc1_N	1.00000000001042	1.04181403087766e-11	1	0	0	114	13788
IPR003923	TFIID_30kDa	1.00000000001042	1.04181403087766e-11	1	0	0	114	13788
IPR005444	VDCC_L_b2su	1.00000000001042	1.04181403087766e-11	1	0	0	114	13788
IPR001139	Glyco_hydro_30	1.00000000001042	1.04181403087766e-11	1	0	0	114	13788
IPR031600	DUF4706	1.00000000001042	1.04181403087766e-11	1	0	0	114	13788
IPR017433	Dystrophin-related_2	1.00000000001042	1.04181403087766e-11	1	0	0	114	13788
IPR016727	ATPase_V0-cplx_dsu	1.00000000001042	1.04181403087766e-11	1	0	0	114	13788
IPR037994	NDPk6	1.00000000001042	1.04181403087766e-11	1	0	0	114	13788
IPR029693	TMEM35A	1.00000000001042	1.04181403087766e-11	1	0	0	114	13788
IPR027523	CLU	1.00000000001042	1.04181403087766e-11	1	0	0	114	13788
IPR029719	FAM193A	1.00000000001042	1.04181403087766e-11	1	0	0	114	13788
IPR034595	NDUFAF8	1.00000000001042	1.04181403087766e-11	1	0	0	114	13788
IPR001045	Spermi_synthase	1.00000000001042	1.04181403087766e-11	1	0	0	114	13788
IPR027262	Tyr_Pase_rcpt_alpha	1.00000000001042	1.04181403087766e-11	1	0	0	114	13788
IPR036903	Peptidase_S59_sf	1.00000000001042	1.04181403087766e-11	1	0	0	114	13788
IPR040178	RNF220_RING	1.00000000001042	1.04181403087766e-11	1	0	0	114	13788
IPR033959	ADAM4	1.00000000001042	1.04181403087766e-11	1	0	0	114	13788
IPR008369	VDCC_g5su	1.00000000001042	1.04181403087766e-11	1	0	0	114	13788
IPR006146	5'-Nucleotdase_CS	1.00000000001042	1.04181403087766e-11	1	0	0	114	13788
IPR007177	TDD_dom	1.00000000001042	1.04181403087766e-11	1	0	0	114	13788
IPR012476	GLE1	1.00000000001042	1.04181403087766e-11	1	0	0	114	13788
IPR024491	Se_SelK/SelG	1.00000000001042	1.04181403087766e-11	1	0	0	114	13788
IPR035073	At2g17340_3_helix_bundle	1.00000000001042	1.04181403087766e-11	1	0	0	114	13788
IPR032983	CDO	1.00000000001042	1.04181403087766e-11	1	0	0	114	13788
IPR031273	PARP4	1.00000000001042	1.04181403087766e-11	1	0	0	114	13788
IPR016897	SKP1	1.00000000001042	1.04181403087766e-11	1	0	0	114	13788
IPR012916	RED_N	1.00000000001042	1.04181403087766e-11	1	0	0	114	13788
IPR027136	TRAF1	1.00000000001042	1.04181403087766e-11	1	0	0	114	13788
IPR029945	EHD2	1.00000000001042	1.04181403087766e-11	1	0	0	114	13788
IPR015656	MAP1A	1.00000000001042	1.04181403087766e-11	1	0	0	114	13788
IPR029903	RmlD-like-bd	1.00000000001042	1.04181403087766e-11	1	0	0	114	13788
IPR022083	KBP	1.00000000001042	1.04181403087766e-11	1	0	0	114	13788
IPR003273	K_chnl_inward-rec_Kir2	1.00000000001042	1.04181403087766e-11	1	0	0	114	13788
IPR003556	Claudin14	1.00000000001042	1.04181403087766e-11	1	0	0	114	13788
IPR028182	BMP2K_C	1.00000000001042	1.04181403087766e-11	1	0	0	114	13788
IPR039045	SCHIP_1	1.00000000001042	1.04181403087766e-11	1	0	0	114	13788
IPR037802	SGF29	1.00000000001042	1.04181403087766e-11	1	0	0	114	13788
IPR030250	MRP9	1.00000000001042	1.04181403087766e-11	1	0	0	114	13788
IPR011419	ATP12_ATP_synth-F1-assembly	1.00000000001042	1.04181403087766e-11	1	0	0	114	13788
IPR037978	TDRD7_LOTUS_3	1.00000000001042	1.04181403087766e-11	1	0	0	114	13788
IPR033195	AmidinoTrfase	1.00000000001042	1.04181403087766e-11	1	0	0	114	13788
IPR038445	NCDase_C_sf	1.00000000001042	1.04181403087766e-11	1	0	0	114	13788
IPR031714	DUF4726	1.00000000001042	1.04181403087766e-11	1	0	0	114	13788
IPR042427	ZFYV1	1.00000000001042	1.04181403087766e-11	1	0	0	114	13788
IPR035757	NCF1_SH3_2	1.00000000001042	1.04181403087766e-11	1	0	0	114	13788
IPR006096	Glu/Leu/Phe/Val_DH_C	1.00000000001042	1.04181403087766e-11	1	0	0	114	13788
IPR031996	NVL2_nucleolin-bd	1.00000000001042	1.04181403087766e-11	1	0	0	114	13788
IPR038779	CCDC107	1.00000000001042	1.04181403087766e-11	1	0	0	114	13788
IPR027078	snRNP-E	1.00000000001042	1.04181403087766e-11	1	0	0	114	13788
IPR034002	TNFRSF8_N	1.00000000001042	1.04181403087766e-11	1	0	0	114	13788
IPR005422	VDCC_g2su	1.00000000001042	1.04181403087766e-11	1	0	0	114	13788
IPR007512	Mic10	1.00000000001042	1.04181403087766e-11	1	0	0	114	13788
IPR037629	Centrin_2	1.00000000001042	1.04181403087766e-11	1	0	0	114	13788
IPR026195	PSGL-1	1.00000000001042	1.04181403087766e-11	1	0	0	114	13788
IPR027251	Diacylglycerol_acylTrfase1	1.00000000001042	1.04181403087766e-11	1	0	0	114	13788
IPR039599	RBM48	1.00000000001042	1.04181403087766e-11	1	0	0	114	13788
IPR024055	TIF2_asu_C	1.00000000001042	1.04181403087766e-11	1	0	0	114	13788
IPR032941	RLBP1	1.00000000001042	1.04181403087766e-11	1	0	0	114	13788
IPR039195	ANKRD40	1.00000000001042	1.04181403087766e-11	1	0	0	114	13788
IPR033599	TAF1B/Rrn7	1.00000000001042	1.04181403087766e-11	1	0	0	114	13788
IPR000872	Tafazzin	1.00000000001042	1.04181403087766e-11	1	0	0	114	13788
IPR031217	Noelin	1.00000000001042	1.04181403087766e-11	1	0	0	114	13788
IPR018796	APOPT	1.00000000001042	1.04181403087766e-11	1	0	0	114	13788
IPR034955	RGS5	1.00000000001042	1.04181403087766e-11	1	0	0	114	13788
IPR037710	SEC11C	1.00000000001042	1.04181403087766e-11	1	0	0	114	13788
IPR017157	Arylacetamide_deacetylase	1.00000000001042	1.04181403087766e-11	1	0	0	114	13788
IPR019576	Pyridoxamine_oxidase_dimer_C	1.00000000001042	1.04181403087766e-11	1	0	0	114	13788
IPR017453	GCV_H_sub	1.00000000001042	1.04181403087766e-11	1	0	0	114	13788
IPR001771	GPCR_2_VIP_rcpt_1	1.00000000001042	1.04181403087766e-11	1	0	0	114	13788
IPR026771	Tmem218	1.00000000001042	1.04181403087766e-11	1	0	0	114	13788
IPR005450	VDCC_L_a1ssu	1.00000000001042	1.04181403087766e-11	1	0	0	114	13788
IPR027333	CORO1C	1.00000000001042	1.04181403087766e-11	1	0	0	114	13788
IPR023451	Thymidate_synth/dCMP_Mease	1.00000000001042	1.04181403087766e-11	1	0	0	114	13788
IPR015824	Phosphoglycerate_kinase_N	1.00000000001042	1.04181403087766e-11	1	0	0	114	13788
IPR015815	HIBADH-related	1.00000000001042	1.04181403087766e-11	1	0	0	114	13788
IPR028398	PLC-epsilon1	1.00000000001042	1.04181403087766e-11	1	0	0	114	13788
IPR002738	RNase_P_p30	1.00000000001042	1.04181403087766e-11	1	0	0	114	13788
IPR017597	Pyrv_DH_E1_asu_subgrp-y	1.00000000001042	1.04181403087766e-11	1	0	0	114	13788
IPR040050	ZNF830	1.00000000001042	1.04181403087766e-11	1	0	0	114	13788
IPR037867	Swd2/WDR82	1.00000000001042	1.04181403087766e-11	1	0	0	114	13788
IPR038962	TMEM158	1.00000000001042	1.04181403087766e-11	1	0	0	114	13788
IPR035246	Spermidine_synt_N	1.00000000001042	1.04181403087766e-11	1	0	0	114	13788
IPR034609	Syce2	1.00000000001042	1.04181403087766e-11	1	0	0	114	13788
IPR042536	TFIIIC_tauA_Sfc1	1.00000000001042	1.04181403087766e-11	1	0	0	114	13788
IPR031046	CARNS1	1.00000000001042	1.04181403087766e-11	1	0	0	114	13788
IPR036451	CblAdoTrfase-like_sf	1.00000000001042	1.04181403087766e-11	1	0	0	114	13788
IPR002444	NKCC1	1.00000000001042	1.04181403087766e-11	1	0	0	114	13788
IPR039681	IL18BP	1.00000000001042	1.04181403087766e-11	1	0	0	114	13788
IPR033555	TFPT	1.00000000001042	1.04181403087766e-11	1	0	0	114	13788
IPR019560	Mitochondrial_18_kDa_protein_	1.00000000001042	1.04181403087766e-11	1	0	0	114	13788
IPR013292	CBFA2T3	1.00000000001042	1.04181403087766e-11	1	0	0	114	13788
IPR042263	DPH1/DPH2_1	1.00000000001042	1.04181403087766e-11	1	0	0	114	13788
IPR016580	Cell_cycle_HUS1	1.00000000001042	1.04181403087766e-11	1	0	0	114	13788
IPR029661	FAM76B	1.00000000001042	1.04181403087766e-11	1	0	0	114	13788
IPR029451	RICTOR_M	1.00000000001042	1.04181403087766e-11	1	0	0	114	13788
IPR034999	HuB_RRM2	1.00000000001042	1.04181403087766e-11	1	0	0	114	13788
IPR027207	Spata6	1.00000000001042	1.04181403087766e-11	1	0	0	114	13788
IPR040324	WDR44/Dgr2	1.00000000001042	1.04181403087766e-11	1	0	0	114	13788
IPR030403	DAB2IP	1.00000000001042	1.04181403087766e-11	1	0	0	114	13788
IPR042522	Atg7_N_1	1.00000000001042	1.04181403087766e-11	1	0	0	114	13788
IPR034642	Proteasome_subunit_alpha6	1.00000000001042	1.04181403087766e-11	1	0	0	114	13788
IPR019331	FAM192A/Fyv6_N	1.00000000001042	1.04181403087766e-11	1	0	0	114	13788
IPR027887	DUF4464	1.00000000001042	1.04181403087766e-11	1	0	0	114	13788
IPR040315	WDR46/Utp7	1.00000000001042	1.04181403087766e-11	1	0	0	114	13788
IPR033681	ELOVL1	1.00000000001042	1.04181403087766e-11	1	0	0	114	13788
IPR030445	H3-K79_meTrfase	1.00000000001042	1.04181403087766e-11	1	0	0	114	13788
IPR026218	HRG	1.00000000001042	1.04181403087766e-11	1	0	0	114	13788
IPR039159	SAYSD1	1.00000000001042	1.04181403087766e-11	1	0	0	114	13788
IPR039771	Csl4	1.00000000001042	1.04181403087766e-11	1	0	0	114	13788
IPR034304	ATP2B4	1.00000000001042	1.04181403087766e-11	1	0	0	114	13788
IPR022991	Ribosomal_L30e_CS	1.00000000001042	1.04181403087766e-11	1	0	0	114	13788
IPR029145	NBAS_N	1.00000000001042	1.04181403087766e-11	1	0	0	114	13788
IPR018861	TMEM201_C	1.00000000001042	1.04181403087766e-11	1	0	0	114	13788
IPR008698	NADH_UbQ_OxRdtase_B18_su	1.00000000001042	1.04181403087766e-11	1	0	0	114	13788
IPR035675	STAM2_SH3	1.00000000001042	1.04181403087766e-11	1	0	0	114	13788
IPR001995	Peptidase_A2_cat	1.00000000001042	1.04181403087766e-11	1	0	0	114	13788
IPR027150	CP	1.00000000001042	1.04181403087766e-11	1	0	0	114	13788
IPR036462	Fumarylacetoacetase_N_sf	1.00000000001042	1.04181403087766e-11	1	0	0	114	13788
IPR004094	Antistasin-like	1.00000000001042	1.04181403087766e-11	1	0	0	114	13788
IPR031530	UPF0688	1.00000000001042	1.04181403087766e-11	1	0	0	114	13788
IPR034987	hnRPLL_RRM4	1.00000000001042	1.04181403087766e-11	1	0	0	114	13788
IPR028647	ING4	1.00000000001042	1.04181403087766e-11	1	0	0	114	13788
IPR015630	Latrophilin-3	1.00000000001042	1.04181403087766e-11	1	0	0	114	13788
IPR041254	PCSK9_C	1.00000000001042	1.04181403087766e-11	1	0	0	114	13788
IPR015644	Peptidase_C1A_cathepsin-K	1.00000000001042	1.04181403087766e-11	1	0	0	114	13788
IPR039732	Hub1/Ubl5	1.00000000001042	1.04181403087766e-11	1	0	0	114	13788
IPR003196	TFIIF_beta	1.00000000001042	1.04181403087766e-11	1	0	0	114	13788
IPR030236	SLC24A2	1.00000000001042	1.04181403087766e-11	1	0	0	114	13788
IPR001726	TdT/Mu	1.00000000001042	1.04181403087766e-11	1	0	0	114	13788
IPR028278	MRI	1.00000000001042	1.04181403087766e-11	1	0	0	114	13788
IPR033482	EMSY	1.00000000001042	1.04181403087766e-11	1	0	0	114	13788
IPR028711	Collagenase_3	1.00000000001042	1.04181403087766e-11	1	0	0	114	13788
IPR008831	Mediator_Med31	1.00000000001042	1.04181403087766e-11	1	0	0	114	13788
IPR030563	KEAP1	1.00000000001042	1.04181403087766e-11	1	0	0	114	13788
IPR026732	Cep135	1.00000000001042	1.04181403087766e-11	1	0	0	114	13788
[truncated: 12,637 more rows]
