# Supplementary material for: Repeated LPS induces training and tolerance of microglial responses across brain regions
Source: J Neuroinflammation. 2024 Sep 20;21:233. doi: 10.1186/s12974-024-03198-1 (PMC11414187; doi:10.1186/s12974-024-03198-1)
Supplement: Supplementary file 9 — Supplementary Material 9. File S3: Homer software output for transcription factor motif analysis of LPS-decreased cluster gene promoters. [file 12974_2024_3198_MOESM9_ESM.zip › LPSDownregulated_cluster_genes_output/biological_process.txt]

TermID	Term	Enrichment	logP	Genes in Term	Target Genes in Term	Fraction of Targets in Term	Total Target Genes	Total Genes	Entrez Gene IDs	Gene Symbols
GO:2000026	regulation of multicellular organismal development	9.85573158192624e-07	-13.8300424785146	1748	27	0.3375	80	13711	16869,70839,27528,16542,21858,16323,20660,17005,19736,11603,52513,19317,100294583,11865,12064,12405,235106,13653,67040,24064,12842,231044,225341,17967,12349,107065,12741	Lhx1,P2ry12,Nrep,Kdr,Timp2,Inhba,Sorl1,Ltk,Rgs4,Agrn,Ddx56,Qk,Alkal2,Arntl,Bdnf,Cbln2,Ntm,Egr1,Ddx17,Spry2,Col1a1,Gbx1,Lims2,Ncam1,Car2,Lrrtm2,Cldn5
GO:0022008	neurogenesis	2.81282755373535e-06	-12.7813203336647	1504	24	0.3	80	13711	12064,19317,100294583,11865,17758,235106,17967,231044,16869,13848,70839,16542,18823,21858,27528,54722,16323,20660,17005,22239,12140,11603,52513,18124	Bdnf,Qk,Alkal2,Arntl,Map4,Ntm,Ncam1,Gbx1,Lhx1,Ephb6,P2ry12,Kdr,Plp1,Timp2,Nrep,Gsdme,Inhba,Sorl1,Ltk,Ugt8a,Fabp7,Agrn,Ddx56,Nr4a3
GO:0048699	generation of neurons	3.31764178363519e-06	-12.6162563335568	1409	23	0.2875	80	13711	70839,16869,13848,27528,18823,16542,21858,16323,17005,20660,54722,18124,52513,11603,22239,11865,100294583,19317,12064,235106,17758,231044,17967	P2ry12,Lhx1,Ephb6,Nrep,Plp1,Kdr,Timp2,Inhba,Ltk,Sorl1,Gsdme,Nr4a3,Ddx56,Agrn,Ugt8a,Arntl,Alkal2,Qk,Bdnf,Ntm,Map4,Gbx1,Ncam1
GO:0048731	system development	3.80491684652391e-06	-12.4792164206282	3292	38	0.475	80	13711	13653,67040,17758,235106,14221,12064,110257,100294583,19317,11865,26556,12741,17967,24064,12842,231044,21858,18823,16542,21802,27528,12918,13848,16869,70839,234734,12140,22239,11603,52513,15220,18124,14269,54722,11947,20660,17005,16323	Egr1,Ddx17,Map4,Ntm,Fjx1,Bdnf,Hba-a2,Alkal2,Qk,Arntl,Homer1,Cldn5,Ncam1,Spry2,Col1a1,Gbx1,Timp2,Plp1,Kdr,Tgfa,Nrep,Crh,Ephb6,Lhx1,P2ry12,Aars,Fabp7,Ugt8a,Agrn,Ddx56,Foxq1,Nr4a3,Fnbp1,Gsdme,Atp5b,Sorl1,Ltk,Inhba
GO:0007399	nervous system development	5.93549957099364e-06	-12.0345593597309	1917	27	0.3375	80	13711	17758,235106,12064,11865,100294583,19317,12741,17967,231044,21858,18823,16542,27528,70839,234734,13848,16869,11603,52513,22239,12140,14269,18124,20660,17005,16323,54722	Map4,Ntm,Bdnf,Arntl,Alkal2,Qk,Cldn5,Ncam1,Gbx1,Timp2,Plp1,Kdr,Nrep,P2ry12,Aars,Ephb6,Lhx1,Agrn,Ddx56,Ugt8a,Fabp7,Fnbp1,Nr4a3,Sorl1,Ltk,Inhba,Gsdme
GO:0051239	regulation of multicellular organismal process	6.30450293096767e-06	-11.9742464289323	2546	32	0.4	80	13711	12405,12064,11865,100294583,19317,67040,13653,235106,17967,225341,12842,231044,24064,12741,107065,26556,12349,70839,16869,16542,21858,12918,27528,16323,20660,17005,11947,11603,52513,19736,108069,18124	Cbln2,Bdnf,Arntl,Alkal2,Qk,Ddx17,Egr1,Ntm,Ncam1,Lims2,Col1a1,Gbx1,Spry2,Cldn5,Lrrtm2,Homer1,Car2,P2ry12,Lhx1,Kdr,Timp2,Crh,Nrep,Inhba,Sorl1,Ltk,Atp5b,Agrn,Ddx56,Rgs4,Grm3,Nr4a3
GO:0048856	anatomical structure development	1.91367666111636e-05	-10.8638991197964	3951	41	0.5125	80	13711	231044,12842,24064,17967,12349,12741,26556,11865,110257,19317,11702,100294583,12064,235106,14221,13653,67040,17758,20660,17005,16323,77767,54722,11947,14269,15220,18124,11603,52513,22239,12140,70839,234734,13848,16869,12918,27528,21858,18823,16542,21802	Gbx1,Col1a1,Spry2,Ncam1,Car2,Cldn5,Homer1,Arntl,Hba-a2,Qk,Amd1,Alkal2,Bdnf,Ntm,Fjx1,Egr1,Ddx17,Map4,Sorl1,Ltk,Inhba,Ermn,Gsdme,Atp5b,Fnbp1,Foxq1,Nr4a3,Agrn,Ddx56,Ugt8a,Fabp7,P2ry12,Aars,Ephb6,Lhx1,Crh,Nrep,Timp2,Plp1,Kdr,Tgfa
GO:0050793	regulation of developmental process	2.26257123602778e-05	-10.6964235833368	2184	28	0.35	80	13711	235106,67040,13653,19317,100294583,11865,12064,12405,12349,107065,12741,24064,231044,12842,225341,17967,27528,21858,16542,16869,70839,19736,11603,52513,17005,20660,16323,77767	Ntm,Ddx17,Egr1,Qk,Alkal2,Arntl,Bdnf,Cbln2,Car2,Lrrtm2,Cldn5,Spry2,Gbx1,Col1a1,Lims2,Ncam1,Nrep,Timp2,Kdr,Lhx1,P2ry12,Rgs4,Agrn,Ddx56,Ltk,Sorl1,Inhba,Ermn
GO:0051094	positive regulation of developmental process	2.41210008929748e-05	-10.6324276905743	1253	20	0.25	80	13711	12842,225341,17967,16323,17005,12349,107065,12741,11603,52513,19317,100294583,11865,16869,12064,70839,12405,13653,16542,21858	Col1a1,Lims2,Ncam1,Inhba,Ltk,Car2,Lrrtm2,Cldn5,Agrn,Ddx56,Qk,Alkal2,Arntl,Lhx1,Bdnf,P2ry12,Cbln2,Egr1,Kdr,Timp2
GO:0051960	regulation of nervous system development	2.51516970729155e-05	-10.5905851856467	945	17	0.2125	80	13711	21858,16542,235106,27528,12405,70839,12064,16869,11865,100294583,19317,11603,52513,107065,17005,20660,231044	Timp2,Kdr,Ntm,Nrep,Cbln2,P2ry12,Bdnf,Lhx1,Arntl,Alkal2,Qk,Agrn,Ddx56,Lrrtm2,Ltk,Sorl1,Gbx1
GO:0007275	multicellular organism development	3.09833866206426e-05	-10.3820594125963	3728	39	0.4875	80	13711	235106,14221,67040,13653,17758,11865,110257,100294583,19317,11702,12064,12741,26556,231044,12842,24064,17967,12918,27528,21858,18823,16542,21802,70839,234734,13848,16869,14269,15220,18124,52513,11603,22239,12140,17005,20660,16323,54722,11947	Ntm,Fjx1,Ddx17,Egr1,Map4,Arntl,Hba-a2,Alkal2,Qk,Amd1,Bdnf,Cldn5,Homer1,Gbx1,Col1a1,Spry2,Ncam1,Crh,Nrep,Timp2,Plp1,Kdr,Tgfa,P2ry12,Aars,Ephb6,Lhx1,Fnbp1,Foxq1,Nr4a3,Ddx56,Agrn,Ugt8a,Fabp7,Ltk,Sorl1,Inhba,Gsdme,Atp5b
GO:0051240	positive regulation of multicellular organismal process	3.58965048100061e-05	-10.2348706262625	1512	22	0.275	80	13711	12842,11947,16323,17967,17005,18124,12349,107065,19736,11603,52513,19317,100294583,11865,16869,12064,70839,12405,12918,13653,16542,21858	Col1a1,Atp5b,Inhba,Ncam1,Ltk,Nr4a3,Car2,Lrrtm2,Rgs4,Agrn,Ddx56,Qk,Alkal2,Arntl,Lhx1,Bdnf,P2ry12,Cbln2,Crh,Egr1,Kdr,Timp2
GO:0050877	nervous system process	4.28765936279722e-05	-10.0571844840034	694	14	0.175	80	13711	54722,17967,24064,12842,231044,12140,18124,108069,12064,72413,234734,12300,13653,12918	Gsdme,Ncam1,Spry2,Col1a1,Gbx1,Fabp7,Nr4a3,Grm3,Bdnf,Kcnmb2,Aars,Cacng2,Egr1,Crh
GO:0045595	regulation of cell differentiation	5.62495313726202e-05	-9.78571284806787	1557	22	0.275	80	13711	70839,12064,16869,11865,19317,100294583,21858,16542,67040,235106,27528,20660,17005,16323,225341,12842,24064,52513,11603,12741,19736,12349	P2ry12,Bdnf,Lhx1,Arntl,Qk,Alkal2,Timp2,Kdr,Ddx17,Ntm,Nrep,Sorl1,Ltk,Inhba,Lims2,Col1a1,Spry2,Ddx56,Agrn,Cldn5,Rgs4,Car2
GO:0032502	developmental process	7.94006868757385e-05	-9.44100353892066	4177	41	0.5125	80	13711	12918,27528,21858,18823,16542,21802,70839,234734,13848,16869,14269,15220,18124,52513,11603,22239,12140,17005,20660,77767,16323,54722,11947,235106,14221,67040,13653,17758,11865,110257,100294583,19317,11702,12064,12349,12741,26556,231044,12842,24064,17967	Crh,Nrep,Timp2,Plp1,Kdr,Tgfa,P2ry12,Aars,Ephb6,Lhx1,Fnbp1,Foxq1,Nr4a3,Ddx56,Agrn,Ugt8a,Fabp7,Ltk,Sorl1,Ermn,Inhba,Gsdme,Atp5b,Ntm,Fjx1,Ddx17,Egr1,Map4,Arntl,Hba-a2,Alkal2,Qk,Amd1,Bdnf,Car2,Cldn5,Homer1,Gbx1,Col1a1,Spry2,Ncam1
GO:0007411	axon guidance	9.0846074948489e-05	-9.30634396770439	182	7	0.0875	80	13711	16869,12064,13848,17967,11603,18124,231044	Lhx1,Bdnf,Ephb6,Ncam1,Agrn,Nr4a3,Gbx1
GO:0060284	regulation of cell development	9.24958639067987e-05	-9.28834662896671	944	16	0.2	80	13711	20660,17005,225341,12741,11603,52513,19736,70839,12064,11865,19317,100294583,16542,21858,235106,27528	Sorl1,Ltk,Lims2,Cldn5,Agrn,Ddx56,Rgs4,P2ry12,Bdnf,Arntl,Qk,Alkal2,Kdr,Timp2,Ntm,Nrep
GO:0097485	neuron projection guidance	9.72843774018247e-05	-9.23787214279596	184	7	0.0875	80	13711	11603,18124,17967,16869,12064,13848,231044	Agrn,Nr4a3,Ncam1,Lhx1,Bdnf,Ephb6,Gbx1
GO:0003008	system process	9.9102242166345e-05	-9.21935849159321	1054	17	0.2125	80	13711	16542,13653,12918,72413,234734,12064,12300,12140,26556,108069,18124,17967,16323,54722,231044,12842,24064	Kdr,Egr1,Crh,Kcnmb2,Aars,Bdnf,Cacng2,Fabp7,Homer1,Grm3,Nr4a3,Ncam1,Inhba,Gsdme,Gbx1,Col1a1,Spry2
GO:0050804	modulation of chemical synaptic transmission	0.000100090304344322	-9.20943773603139	479	11	0.1375	80	13711	17967,12349,108069,26556,19736,107065,12300,12064,12918,16542,13653	Ncam1,Car2,Grm3,Homer1,Rgs4,Lrrtm2,Cacng2,Bdnf,Crh,Kdr,Egr1
GO:0099177	regulation of trans-synaptic signaling	0.00010195862895983	-9.19094342539034	480	11	0.1375	80	13711	12300,12064,17967,108069,12918,12349,107065,26556,19736,13653,16542	Cacng2,Bdnf,Ncam1,Grm3,Crh,Car2,Lrrtm2,Homer1,Rgs4,Egr1,Kdr
GO:0010647	positive regulation of cell communication	0.000104105645174043	-9.17010435543668	1389	20	0.25	80	13711	12842,24064,54609,17967,16323,225341,54722,12349,19736,107065,11865,100294583,14661,12300,70839,12064,12918,16542,21802,21858	Col1a1,Spry2,Ubqln2,Ncam1,Inhba,Lims2,Gsdme,Car2,Rgs4,Lrrtm2,Arntl,Alkal2,Glud1,Cacng2,P2ry12,Bdnf,Crh,Kdr,Tgfa,Timp2
GO:0061564	axon development	0.000104159737563229	-9.16958489906144	322	9	0.1125	80	13711	13848,12064,16869,17967,231044,11603,18823,18124,27528	Ephb6,Bdnf,Lhx1,Ncam1,Gbx1,Agrn,Plp1,Nr4a3,Nrep
GO:0023056	positive regulation of signaling	0.000112710978691564	-9.09068372647619	1397	20	0.25	80	13711	17967,16323,54722,225341,12842,24064,54609,107065,19736,12349,70839,12064,11865,12300,100294583,14661,21858,21802,16542,12918	Ncam1,Inhba,Gsdme,Lims2,Col1a1,Spry2,Ubqln2,Lrrtm2,Rgs4,Car2,P2ry12,Bdnf,Arntl,Cacng2,Alkal2,Glud1,Timp2,Tgfa,Kdr,Crh
GO:0048518	positive regulation of biological process	0.000123697031979269	-8.99767527255402	4720	44	0.55	80	13711	11865,19317,13653,17967,225341,12842,231044,14467,26556,12349,13848,16869,21858,12918,20660,16323,54722,19736,241528,18124,12405,104418,12064,18616,12300,100294583,67040,77771,24064,12741,107065,70839,14661,21802,18823,16542,17005,210376,11947,54609,52513,11603,56348,14958	Arntl,Qk,Egr1,Ncam1,Lims2,Col1a1,Gbx1,Nipsnap2,Homer1,Car2,Ephb6,Lhx1,Timp2,Crh,Sorl1,Inhba,Gsdme,Rgs4,Lrrc55,Nr4a3,Cbln2,Dgkz,Bdnf,Peg3,Cacng2,Alkal2,Ddx17,Csrnp3,Spry2,Cldn5,Lrrtm2,P2ry12,Glud1,Tgfa,Plp1,Kdr,Ltk,Mtmr9,Atp5b,Ubqln2,Ddx56,Agrn,Hsd17b12,H1f0
GO:0030154	cell differentiation	0.000124551994126631	-8.99078730573286	2800	31	0.3875	80	13711	21858,16542,18823,27528,70839,13848,16869,52513,11603,22239,12140,15220,18124,17005,20660,16323,54722,13653,67040,17758,235106,12064,11865,110257,100294583,19317,26556,17967,12842,231044,24064	Timp2,Kdr,Plp1,Nrep,P2ry12,Ephb6,Lhx1,Ddx56,Agrn,Ugt8a,Fabp7,Foxq1,Nr4a3,Ltk,Sorl1,Inhba,Gsdme,Egr1,Ddx17,Map4,Ntm,Bdnf,Arntl,Hba-a2,Alkal2,Qk,Homer1,Ncam1,Col1a1,Gbx1,Spry2
GO:0032501	multicellular organismal process	0.000129724114197856	-8.95010056104093	4571	43	0.5375	80	13711	22239,12140,52513,11603,15220,18124,14269,108069,11947,54722,77767,16323,20660,17005,16542,18823,21802,21858,27528,12918,16869,13848,234734,72413,70839,26556,12741,17967,24064,231044,12842,17758,67040,13653,14221,235106,12064,100294583,11702,19317,12300,110257,11865	Ugt8a,Fabp7,Ddx56,Agrn,Foxq1,Nr4a3,Fnbp1,Grm3,Atp5b,Gsdme,Ermn,Inhba,Sorl1,Ltk,Kdr,Plp1,Tgfa,Timp2,Nrep,Crh,Lhx1,Ephb6,Aars,Kcnmb2,P2ry12,Homer1,Cldn5,Ncam1,Spry2,Gbx1,Col1a1,Map4,Ddx17,Egr1,Fjx1,Ntm,Bdnf,Alkal2,Amd1,Qk,Cacng2,Hba-a2,Arntl
GO:0051962	positive regulation of nervous system development	0.000133347768703689	-8.92255004010699	583	12	0.15	80	13711	11603,52513,107065,17005,21858,16542,100294583,19317,70839,12405,12064,16869	Agrn,Ddx56,Lrrtm2,Ltk,Timp2,Kdr,Alkal2,Qk,P2ry12,Cbln2,Bdnf,Lhx1
GO:0042221	response to chemical	0.00019270867970535	-8.55433094097739	2591	29	0.3625	80	13711	72413,70839,16869,13848,14661,20810,16542,21858,21888,12918,16323,17005,11947,54722,54609,11603,18124,12064,11865,20250,13653,67040,17967,12842,231044,24064,12741,26556,12349	Kcnmb2,P2ry12,Lhx1,Ephb6,Glud1,Srm,Kdr,Timp2,Tle4,Crh,Inhba,Ltk,Atp5b,Gsdme,Ubqln2,Agrn,Nr4a3,Bdnf,Arntl,Scd2,Egr1,Ddx17,Ncam1,Col1a1,Gbx1,Spry2,Cldn5,Homer1,Car2
GO:0008295	spermidine biosynthetic process	0.000200198816481308	-8.5161996027824	4	2	0.025	80	13711	11702,20810	Amd1,Srm
GO:0031175	neuron projection development	0.000212765186818439	-8.45532140965805	613	12	0.15	80	13711	17967,16869,12064,13848,231044,16542,18823,11603,17758,22239,18124,27528	Ncam1,Lhx1,Bdnf,Ephb6,Gbx1,Kdr,Plp1,Agrn,Map4,Ugt8a,Nr4a3,Nrep
GO:0048869	cellular developmental process	0.000223329070123213	-8.40686422343011	2887	31	0.3875	80	13711	21858,16542,18823,27528,13848,16869,70839,12140,22239,11603,52513,18124,15220,54722,20660,17005,16323,13653,67040,17758,235106,12064,110257,100294583,19317,11865,26556,17967,24064,231044,12842	Timp2,Kdr,Plp1,Nrep,Ephb6,Lhx1,P2ry12,Fabp7,Ugt8a,Agrn,Ddx56,Nr4a3,Foxq1,Gsdme,Sorl1,Ltk,Inhba,Egr1,Ddx17,Map4,Ntm,Bdnf,Hba-a2,Alkal2,Qk,Arntl,Homer1,Ncam1,Spry2,Gbx1,Col1a1
GO:0009987	cellular process	0.000225391546007604	-8.39767146368309	10077	72	0.9	80	13711	64580,12140,56348,14958,11603,52513,54609,11947,17005,27528,68147,21802,16542,18823,105513,14661,72413,70839,216019,107065,12741,24064,77771,58243,107939,14221,67988,17758,67040,100294583,11702,20250,12300,18616,12064,104418,15220,18124,108069,19736,15476,22239,66066,54722,71853,16323,77767,20660,244867,21888,12918,21858,20810,50758,16869,13848,234734,100502861,12349,26556,14467,12842,231044,2253…	Ndst4,Fabp7,Hsd17b12,H1f0,Agrn,Ddx56,Ubqln2,Atp5b,Ltk,Nrep,Gar1,Tgfa,Kdr,Plp1,Chmp7,Glud1,Kcnmb2,P2ry12,Hkdc1,Lrrtm2,Cldn5,Spry2,Csrnp3,Nap1l5,Pom121,Fjx1,Tmx3,Map4,Ddx17,Alkal2,Amd1,Scd2,Cacng2,Peg3,Bdnf,Dgkz,Foxq1,Nr4a3,Grm3,Rgs4,Hs3st1,Ugt8a,Gng11,Gsdme,Pdia6,Inhba,Ermn,Sorl1,Arhgap20,Tle4,Crh,Timp2,Srm,Fbxl17,Lhx1,Ephb6,Aars,Ccdc13,Car2,Homer1,Nipsnap2,Col1a1,Gbx1,Lims2,Ncam1,Qdpr,Ntm,Egr1,Tm…
GO:0010646	regulation of cell communication	0.000230459540415458	-8.37543524058564	2617	29	0.3625	80	13711	12300,100294583,11865,12064,104418,13653,24064,12842,225341,17967,12349,26556,107065,14661,50758,70839,27528,21888,12918,21858,16542,21802,54609,71853,54722,20660,16323,108069,19736	Cacng2,Alkal2,Arntl,Bdnf,Dgkz,Egr1,Spry2,Col1a1,Lims2,Ncam1,Car2,Homer1,Lrrtm2,Glud1,Fbxl17,P2ry12,Nrep,Tle4,Crh,Timp2,Kdr,Tgfa,Ubqln2,Pdia6,Gsdme,Sorl1,Inhba,Grm3,Rgs4
GO:0023051	regulation of signaling	0.000255155292716769	-8.27363820711949	2632	29	0.3625	80	13711	13653,11865,100294583,12300,12064,104418,12349,26556,107065,12842,24064,17967,225341,21888,12918,27528,21802,16542,21858,50758,14661,70839,108069,19736,54609,16323,20660,71853,54722	Egr1,Arntl,Alkal2,Cacng2,Bdnf,Dgkz,Car2,Homer1,Lrrtm2,Col1a1,Spry2,Ncam1,Lims2,Tle4,Crh,Nrep,Tgfa,Kdr,Timp2,Fbxl17,Glud1,P2ry12,Grm3,Rgs4,Ubqln2,Inhba,Sorl1,Pdia6,Gsdme
GO:0007167	enzyme linked receptor protein signaling pathway	0.000257388271553455	-8.26492482890076	446	10	0.125	80	13711	13848,12064,17005,16323,12842,13653,12741,21802,16542,18124	Ephb6,Bdnf,Ltk,Inhba,Col1a1,Egr1,Cldn5,Tgfa,Kdr,Nr4a3
GO:0045597	positive regulation of cell differentiation	0.000263405312077314	-8.24181660151861	927	15	0.1875	80	13711	11865,100294583,19317,70839,16869,12064,16542,21858,12842,16323,17005,225341,12349,12741,52513	Arntl,Alkal2,Qk,P2ry12,Lhx1,Bdnf,Kdr,Timp2,Col1a1,Inhba,Ltk,Lims2,Car2,Cldn5,Ddx56
GO:0030182	neuron differentiation	0.000404101391534673	-7.81384474234538	859	14	0.175	80	13711	54722,16323,17967,231044,22239,11603,18124,16869,13848,12064,17758,16542,18823,27528	Gsdme,Inhba,Ncam1,Gbx1,Ugt8a,Agrn,Nr4a3,Lhx1,Ephb6,Bdnf,Map4,Kdr,Plp1,Nrep
GO:0043523	regulation of neuron apoptotic process	0.00045891948205317	-7.68663578365514	237	7	0.0875	80	13711	234734,12064,16542,11603,13653,15220,18124	Aars,Bdnf,Kdr,Agrn,Egr1,Foxq1,Nr4a3
GO:1905049	negative regulation of metallopeptidase activity	0.000496711330893973	-7.60750152376171	6	2	0.025	80	13711	21858,20660	Timp2,Sorl1
GO:0010700	negative regulation of norepinephrine secretion	0.000496711330893973	-7.60750152376171	6	2	0.025	80	13711	70839,12918	P2ry12,Crh
GO:0009967	positive regulation of signal transduction	0.000548074298583906	-7.50909969884909	1217	17	0.2125	80	13711	12842,54609,24064,16323,17967,54722,225341,19736,11865,12300,100294583,70839,12064,12918,21858,21802,16542	Col1a1,Ubqln2,Spry2,Inhba,Ncam1,Gsdme,Lims2,Rgs4,Arntl,Cacng2,Alkal2,P2ry12,Bdnf,Crh,Timp2,Tgfa,Kdr
GO:0051953	negative regulation of amine transport	0.000564067053359138	-7.4803374245983	28	3	0.0375	80	13711	19736,70839,12918	Rgs4,P2ry12,Crh
GO:0004857	enzyme inhibitor activity	0.000626516278653555	-7.37533580048039	29	3	0.0375	80	13711	21858,104418,71853	Timp2,Dgkz,Pdia6
GO:1901214	regulation of neuron death	0.000639048061882905	-7.35553089220094	328	8	0.1	80	13711	20660,234734,12064,15220,18124,11603,16542,13653	Sorl1,Aars,Bdnf,Foxq1,Nr4a3,Agrn,Kdr,Egr1
GO:0048812	neuron projection morphogenesis	0.000666042975919026	-7.31415636109881	414	9	0.1125	80	13711	18124,22239,11603,16542,231044,12064,13848,16869,17967	Nr4a3,Ugt8a,Agrn,Kdr,Gbx1,Bdnf,Ephb6,Lhx1,Ncam1
GO:0048522	positive regulation of cellular process	0.000667899103265613	-7.31137343885132	4254	39	0.4875	80	13711	54609,54722,11947,17005,210376,20660,16323,18124,19736,11603,52513,14958,14661,13848,16869,70839,12918,21858,16542,21802,77771,24064,12842,231044,225341,17967,12349,107065,12741,12300,100294583,19317,11865,18616,12064,104418,12405,13653,67040	Ubqln2,Gsdme,Atp5b,Ltk,Mtmr9,Sorl1,Inhba,Nr4a3,Rgs4,Agrn,Ddx56,H1f0,Glud1,Ephb6,Lhx1,P2ry12,Crh,Timp2,Kdr,Tgfa,Csrnp3,Spry2,Col1a1,Gbx1,Lims2,Ncam1,Car2,Lrrtm2,Cldn5,Cacng2,Alkal2,Qk,Arntl,Peg3,Bdnf,Dgkz,Cbln2,Egr1,Ddx17
GO:0048170	positive regulation of long-term neuronal synaptic plasticity	0.000692762590391417	-7.2748231998769	7	2	0.025	80	13711	16542,12064	Kdr,Bdnf
GO:0120039	plasma membrane bounded cell projection morphogenesis	0.0007255956055793	-7.22851771543954	419	9	0.1125	80	13711	18124,11603,16542,22239,231044,17967,12064,13848,16869	Nr4a3,Agrn,Kdr,Ugt8a,Gbx1,Ncam1,Bdnf,Ephb6,Lhx1
GO:0031344	regulation of cell projection organization	0.000741285486351887	-7.20712473513634	704	12	0.15	80	13711	70839,12064,100294583,19317,17758,235106,77767,17005,24064,52513,11603,26556	P2ry12,Bdnf,Alkal2,Qk,Map4,Ntm,Ermn,Ltk,Spry2,Ddx56,Agrn,Homer1
GO:0008610	lipid biosynthetic process	0.000762622101948823	-7.17874792859937	337	8	0.1	80	13711	22239,18823,56348,12918,66234,104418,19317,20250	Ugt8a,Plp1,Hsd17b12,Crh,Msmo1,Dgkz,Qk,Scd2
GO:0009966	regulation of signal transduction	0.000770357210162586	-7.16865624138714	2258	25	0.3125	80	13711	26556,24064,12842,225341,17967,13653,12300,100294583,11865,12064,104418,19736,54609,54722,71853,20660,16323,27528,12918,21888,21858,21802,16542,50758,70839	Homer1,Spry2,Col1a1,Lims2,Ncam1,Egr1,Cacng2,Alkal2,Arntl,Bdnf,Dgkz,Rgs4,Ubqln2,Gsdme,Pdia6,Sorl1,Inhba,Nrep,Crh,Tle4,Timp2,Tgfa,Kdr,Fbxl17,P2ry12
GO:0051965	positive regulation of synapse assembly	0.000776102869257951	-7.16122548309008	71	4	0.05	80	13711	107065,12064,12405,11603	Lrrtm2,Bdnf,Cbln2,Agrn
GO:0009058	biosynthetic process	0.000787174717309373	-7.14706032998111	1869	22	0.275	80	13711	12842,66234,11702,20250,19317,21982,104418,110391,13653,67040,16323,11947,64580,56348,22239,15476,20810,14661,234734,16869,12918,18823	Col1a1,Msmo1,Amd1,Scd2,Qk,Tmem165,Dgkz,Qdpr,Egr1,Ddx17,Inhba,Atp5b,Ndst4,Hsd17b12,Ugt8a,Hs3st1,Srm,Glud1,Aars,Lhx1,Crh,Plp1
GO:0010033	response to organic substance	0.000792936907588498	-7.13976690117369	1870	22	0.275	80	13711	20250,12064,67040,13653,24064,12842,17967,12349,26556,12741,20810,70839,21888,12918,21858,16542,54609,54722,11947,17005,16323,18124	Scd2,Bdnf,Ddx17,Egr1,Spry2,Col1a1,Ncam1,Car2,Homer1,Cldn5,Srm,P2ry12,Tle4,Crh,Timp2,Kdr,Ubqln2,Gsdme,Atp5b,Ltk,Inhba,Nr4a3
GO:0048858	cell projection morphogenesis	0.000802745416014712	-7.12747293536323	425	9	0.1125	80	13711	11603,16542,22239,18124,17967,12064,13848,16869,231044	Agrn,Kdr,Ugt8a,Nr4a3,Ncam1,Bdnf,Ephb6,Lhx1,Gbx1
GO:0010941	regulation of cell death	0.000869627670189041	-7.04744540321888	1386	18	0.225	80	13711	21802,16542,13653,12918,234734,12064,19317,11603,18124,15220,17005,20660,16323,17967,54722,225341,77771,24064	Tgfa,Kdr,Egr1,Crh,Aars,Bdnf,Qk,Agrn,Nr4a3,Foxq1,Ltk,Sorl1,Inhba,Ncam1,Gsdme,Lims2,Csrnp3,Spry2
GO:0042220	response to cocaine	0.000919920626894459	-6.99122316675782	33	3	0.0375	80	13711	12918,26556,17967	Crh,Homer1,Ncam1
GO:0032276	regulation of gonadotropin secretion	0.000920187201608773	-6.9909334286109	8	2	0.025	80	13711	12918,16323	Crh,Inhba
GO:1902947	regulation of tau-protein kinase activity	0.000920187201608773	-6.9909334286109	8	2	0.025	80	13711	20660,13653	Sorl1,Egr1
GO:0120036	plasma membrane bounded cell projection organization	0.000965892115362486	-6.94245841180801	938	14	0.175	80	13711	17967,231044,22239,11603,18124,100502861,13848,12064,16869,70839,17758,18823,16542,27528	Ncam1,Gbx1,Ugt8a,Agrn,Nr4a3,Ccdc13,Ephb6,Bdnf,Lhx1,P2ry12,Map4,Plp1,Kdr,Nrep
GO:0048666	neuron development	0.000993332996987918	-6.91444460573576	728	12	0.15	80	13711	16869,13848,12064,17758,18823,16542,27528,17967,231044,22239,11603,18124	Lhx1,Ephb6,Bdnf,Map4,Plp1,Kdr,Nrep,Ncam1,Gbx1,Ugt8a,Agrn,Nr4a3
GO:0050767	regulation of neurogenesis	0.00106488265383407	-6.84489067008484	839	13	0.1625	80	13711	52513,11603,17005,20660,235106,27528,16542,21858,11865,100294583,19317,70839,12064	Ddx56,Agrn,Ltk,Sorl1,Ntm,Nrep,Kdr,Timp2,Arntl,Alkal2,Qk,P2ry12,Bdnf
GO:0065007	biological regulation	0.00108799831503903	-6.82341567922695	8325	62	0.775	80	13711	12741,107065,24064,77771,67988,17758,67040,18616,100294583,12300,12405,104418,12064,56348,14958,11603,52513,12140,54609,210376,17005,11947,27528,16542,18823,21802,14661,72413,216019,70839,12349,26556,14467,231044,12842,17967,225341,235106,13653,11865,21982,19317,110257,108069,15220,18124,241528,19736,77767,16323,20660,66066,71853,54722,244867,21888,12918,21858,50758,234734,16869,13848	Cldn5,Lrrtm2,Spry2,Csrnp3,Tmx3,Map4,Ddx17,Peg3,Alkal2,Cacng2,Cbln2,Dgkz,Bdnf,Hsd17b12,H1f0,Agrn,Ddx56,Fabp7,Ubqln2,Mtmr9,Ltk,Atp5b,Nrep,Kdr,Plp1,Tgfa,Glud1,Kcnmb2,Hkdc1,P2ry12,Car2,Homer1,Nipsnap2,Gbx1,Col1a1,Ncam1,Lims2,Ntm,Egr1,Arntl,Tmem165,Qk,Hba-a2,Grm3,Foxq1,Nr4a3,Lrrc55,Rgs4,Ermn,Inhba,Sorl1,Gng11,Pdia6,Gsdme,Arhgap20,Tle4,Crh,Timp2,Fbxl17,Aars,Lhx1,Ephb6
GO:0008216	spermidine metabolic process	0.00117862156556543	-6.74340968811593	9	2	0.025	80	13711	11702,20810	Amd1,Srm
GO:0032990	cell part morphogenesis	0.00118138069240291	-6.74107144620513	449	9	0.1125	80	13711	16542,11603,22239,18124,17967,16869,12064,13848,231044	Kdr,Agrn,Ugt8a,Nr4a3,Ncam1,Lhx1,Bdnf,Ephb6,Gbx1
GO:0048169	regulation of long-term neuronal synaptic plasticity	0.0011888110879361	-6.73480155704554	36	3	0.0375	80	13711	12064,13653,16542	Bdnf,Egr1,Kdr
GO:0016202	regulation of striated muscle tissue development	0.00122107031914639	-6.7080274940734	137	5	0.0625	80	13711	19736,12064,67040,17967,11865	Rgs4,Bdnf,Ddx17,Ncam1,Arntl
GO:1901576	organic substance biosynthetic process	0.00122247119706233	-6.70688089757802	1802	21	0.2625	80	13711	66234,64580,22239,15476,56348,11947,16323,110391,12918,13653,67040,18823,14661,19317,21982,11702,20810,20250,16869,104418,234734	Msmo1,Ndst4,Ugt8a,Hs3st1,Hsd17b12,Atp5b,Inhba,Qdpr,Crh,Egr1,Ddx17,Plp1,Glud1,Qk,Tmem165,Amd1,Srm,Scd2,Lhx1,Dgkz,Aars
GO:0048523	negative regulation of cellular process	0.00127907536348211	-6.66161783436678	3771	35	0.4375	80	13711	70839,234734,16869,12918,21888,21858,21802,16542,54609,17005,210376,20660,16323,54722,71853,11947,15220,18124,11603,14958,19736,11865,18616,19317,12064,104418,235106,13653,17758,12842,24064,77771,17967,225341,107065	P2ry12,Aars,Lhx1,Crh,Tle4,Timp2,Tgfa,Kdr,Ubqln2,Ltk,Mtmr9,Sorl1,Inhba,Gsdme,Pdia6,Atp5b,Foxq1,Nr4a3,Agrn,H1f0,Rgs4,Arntl,Peg3,Qk,Bdnf,Dgkz,Ntm,Egr1,Map4,Col1a1,Spry2,Csrnp3,Ncam1,Lims2,Lrrtm2
GO:0060548	negative regulation of cell death	0.00131975770063392	-6.6303071193589	859	13	0.1625	80	13711	12064,225341,20660,17005,17967,234734,24064,19317,21802,16542,15220,18124,12918	Bdnf,Lims2,Sorl1,Ltk,Ncam1,Aars,Spry2,Qk,Tgfa,Kdr,Foxq1,Nr4a3,Crh
GO:1901861	regulation of muscle tissue development	0.00134456066698811	-6.61168796093187	140	5	0.0625	80	13711	17967,19736,12064,67040,11865	Ncam1,Rgs4,Bdnf,Ddx17,Arntl
GO:0048634	regulation of muscle organ development	0.00134456066698811	-6.61168796093187	140	5	0.0625	80	13711	11865,19736,67040,12064,17967	Arntl,Rgs4,Ddx17,Bdnf,Ncam1
GO:0071310	cellular response to organic substance	0.00154702480924179	-6.471421670518	1457	18	0.225	80	13711	17005,16323,54722,11947,12842,24064,12741,12349,18124,70839,12064,20810,21858,16542,13653,67040,21888,12918	Ltk,Inhba,Gsdme,Atp5b,Col1a1,Spry2,Cldn5,Car2,Nr4a3,P2ry12,Bdnf,Srm,Timp2,Kdr,Egr1,Ddx17,Tle4,Crh
GO:1901215	negative regulation of neuron death	0.00158750441866844	-6.44559204378811	215	6	0.075	80	13711	16542,18124,15220,12064,20660,234734	Kdr,Nr4a3,Foxq1,Bdnf,Sorl1,Aars
GO:0007409	axonogenesis	0.00161986521355369	-6.42541233470935	294	7	0.0875	80	13711	18124,11603,231044,13848,12064,16869,17967	Nr4a3,Agrn,Gbx1,Ephb6,Bdnf,Lhx1,Ncam1
GO:0030030	cell projection organization	0.00163515727823354	-6.41601628462108	991	14	0.175	80	13711	231044,17967,70839,16869,13848,12064,100502861,18124,27528,16542,18823,11603,17758,22239	Gbx1,Ncam1,P2ry12,Lhx1,Ephb6,Bdnf,Ccdc13,Nr4a3,Nrep,Kdr,Plp1,Agrn,Map4,Ugt8a
GO:0007169	transmembrane receptor protein tyrosine kinase signaling pathway	0.00168372036910229	-6.38674942855206	296	7	0.0875	80	13711	12842,17005,13848,12064,18124,21802,16542	Col1a1,Ltk,Ephb6,Bdnf,Nr4a3,Tgfa,Kdr
GO:1904062	regulation of cation transmembrane transport	0.00174952308007551	-6.34841205385972	298	7	0.0875	80	13711	11603,19736,26556,14467,12918,241528,12300	Agrn,Rgs4,Homer1,Nipsnap2,Crh,Lrrc55,Cacng2
GO:2000322	regulation of glucocorticoid receptor signaling pathway	0.00178708054773972	-6.3271719695399	11	2	0.025	80	13711	11865,12064	Arntl,Bdnf
GO:0006596	polyamine biosynthetic process	0.00178708054773972	-6.3271719695399	11	2	0.025	80	13711	20810,11702	Srm,Amd1
GO:0010720	positive regulation of cell development	0.00182245672171767	-6.30756984102039	575	10	0.125	80	13711	17005,70839,225341,12064,100294583,19317,16542,12741,21858,52513	Ltk,P2ry12,Lims2,Bdnf,Alkal2,Qk,Kdr,Cldn5,Timp2,Ddx56
GO:0045937	positive regulation of phosphate metabolic process	0.00192649708239402	-6.25205190835858	896	13	0.1625	80	13711	54722,210376,16323,24064,11603,12064,104418,100294583,13653,21858,21802,16542,12918	Gsdme,Mtmr9,Inhba,Spry2,Agrn,Bdnf,Dgkz,Alkal2,Egr1,Timp2,Tgfa,Kdr,Crh
GO:0010562	positive regulation of phosphorus metabolic process	0.00192649708239402	-6.25205190835858	896	13	0.1625	80	13711	12918,16542,21802,21858,13653,100294583,12064,104418,11603,24064,16323,210376,54722	Crh,Kdr,Tgfa,Timp2,Egr1,Alkal2,Bdnf,Dgkz,Agrn,Spry2,Inhba,Mtmr9,Gsdme
GO:0034762	regulation of transmembrane transport	0.0019265781852743	-6.25200981061864	482	9	0.1125	80	13711	12300,26556,19736,14467,11603,241528,18124,12349,12918	Cacng2,Homer1,Rgs4,Nipsnap2,Agrn,Lrrc55,Nr4a3,Car2,Crh
GO:2001257	regulation of cation channel activity	0.0019324451434344	-6.24896916422674	152	5	0.0625	80	13711	26556,14467,12918,241528,12300	Homer1,Nipsnap2,Crh,Lrrc55,Cacng2
GO:0042493	response to drug	0.00194244689693843	-6.24380681357958	580	10	0.125	80	13711	18124,12349,12918,13653,26556,16542,12064,70839,17967,16323	Nr4a3,Car2,Crh,Egr1,Homer1,Kdr,Bdnf,P2ry12,Ncam1,Inhba
GO:0032412	regulation of ion transmembrane transporter activity	0.00199801574365754	-6.21560071907834	225	6	0.075	80	13711	14467,26556,11603,12300,241528,12918	Nipsnap2,Homer1,Agrn,Cacng2,Lrrc55,Crh
GO:0048519	negative regulation of biological process	0.00204502619192203	-6.19234468178356	4173	37	0.4625	80	13711	70839,234734,16869,21858,16542,21802,12918,21888,20660,210376,17005,16323,71853,54722,11947,54609,11603,14958,12140,19736,15220,18124,104418,12064,11865,18616,19317,13653,67040,17758,235106,17967,225341,12842,24064,77771,107065	P2ry12,Aars,Lhx1,Timp2,Kdr,Tgfa,Crh,Tle4,Sorl1,Mtmr9,Ltk,Inhba,Pdia6,Gsdme,Atp5b,Ubqln2,Agrn,H1f0,Fabp7,Rgs4,Foxq1,Nr4a3,Dgkz,Bdnf,Arntl,Peg3,Qk,Egr1,Ddx17,Map4,Ntm,Ncam1,Lims2,Col1a1,Spry2,Csrnp3,Lrrtm2
GO:0042759	long-chain fatty acid biosynthetic process	0.00213639329167029	-6.14863624951937	12	2	0.025	80	13711	19317,18823	Qk,Plp1
GO:0043524	negative regulation of neuron apoptotic process	0.00216478504053335	-6.13543421089436	156	5	0.0625	80	13711	15220,18124,12064,234734,16542	Foxq1,Nr4a3,Bdnf,Aars,Kdr
GO:0022898	regulation of transmembrane transporter activity	0.00233003154073088	-6.06187347470178	232	6	0.075	80	13711	12918,12300,241528,11603,14467,26556	Crh,Cacng2,Lrrc55,Agrn,Nipsnap2,Homer1
GO:0072347	response to anesthetic	0.00242387378294234	-6.02238828187401	46	3	0.0375	80	13711	26556,17967,12918	Homer1,Ncam1,Crh
GO:0048875	chemical homeostasis within a tissue	0.00251529199440078	-5.98536638101626	13	2	0.025	80	13711	16542,26556	Kdr,Homer1
GO:0009309	amine biosynthetic process	0.00251529199440078	-5.98536638101626	13	2	0.025	80	13711	20810,11702	Srm,Amd1
GO:0002091	negative regulation of receptor internalization	0.00251529199440078	-5.98536638101626	13	2	0.025	80	13711	107065,54609	Lrrtm2,Ubqln2
GO:1905048	regulation of metallopeptidase activity	0.00251529199440078	-5.98536638101626	13	2	0.025	80	13711	20660,21858	Sorl1,Timp2
GO:0042401	cellular biogenic amine biosynthetic process	0.00251529199440078	-5.98536638101626	13	2	0.025	80	13711	11702,20810	Amd1,Srm
GO:0051128	regulation of cellular component organization	0.00260296784192619	-5.95110300728106	2181	23	0.2875	80	13711	19317,100294583,12064,12405,235106,17758,24064,225341,17967,107065,26556,70839,16542,21802,54609,16323,77767,20660,17005,19736,14958,11603,52513	Qk,Alkal2,Bdnf,Cbln2,Ntm,Map4,Spry2,Lims2,Ncam1,Lrrtm2,Homer1,P2ry12,Kdr,Tgfa,Ubqln2,Inhba,Ermn,Sorl1,Ltk,Rgs4,H1f0,Agrn,Ddx56
GO:0042552	myelination	0.00265849403022319	-5.92999547056568	99	4	0.05	80	13711	18823,12741,22239,19317	Plp1,Cldn5,Ugt8a,Qk
GO:0008366	axon ensheathment	0.00275713961742304	-5.89356150715522	100	4	0.05	80	13711	12741,18823,22239,19317	Cldn5,Plp1,Ugt8a,Qk
GO:0007272	ensheathment of neurons	0.00275713961742304	-5.89356150715522	100	4	0.05	80	13711	19317,22239,12741,18823	Qk,Ugt8a,Cldn5,Plp1
GO:0032409	regulation of transporter activity	0.00281620630482765	-5.8723645817123	241	6	0.075	80	13711	11603,14467,26556,12918,12300,241528	Agrn,Nipsnap2,Homer1,Crh,Cacng2,Lrrc55
GO:0007216	G protein-coupled glutamate receptor signaling pathway	0.00292342824479933	-5.83499829492911	14	2	0.025	80	13711	26556,108069	Homer1,Grm3
GO:0033604	negative regulation of catecholamine secretion	0.00292342824479933	-5.83499829492911	14	2	0.025	80	13711	70839,12918	P2ry12,Crh
GO:0007166	cell surface receptor signaling pathway	0.00297109955638706	-5.81882317367667	1296	16	0.2	80	13711	13653,16542,21802,18823,21888,13848,12064,70839,26556,12741,18124,108069,17967,16323,17005,12842	Egr1,Kdr,Tgfa,Plp1,Tle4,Ephb6,Bdnf,P2ry12,Homer1,Cldn5,Nr4a3,Grm3,Ncam1,Inhba,Ltk,Col1a1
GO:0014061	regulation of norepinephrine secretion	0.00336045660217481	-5.6956784207353	15	2	0.025	80	13711	12918,70839	Crh,P2ry12
GO:0010842	retina layer formation	0.00336045660217481	-5.6956784207353	15	2	0.025	80	13711	16869,14221	Lhx1,Fjx1
GO:0042327	positive regulation of phosphorylation	0.00340414377885897	-5.68276183095533	843	12	0.15	80	13711	12064,104418,100294583,21802,16542,21858,13653,12918,16323,54722,24064,11603	Bdnf,Dgkz,Alkal2,Tgfa,Kdr,Timp2,Egr1,Crh,Inhba,Gsdme,Spry2,Agrn
GO:0046580	negative regulation of Ras protein signal transduction	0.00344148296581733	-5.67185280577712	52	3	0.0375	80	13711	21858,104418,24064	Timp2,Dgkz,Spry2
GO:0051963	regulation of synapse assembly	0.00351889385806956	-5.649608583624	107	4	0.05	80	13711	107065,12064,11603,12405	Lrrtm2,Bdnf,Agrn,Cbln2
GO:0023052	signaling	0.00355903314904724	-5.638266358351	2939	28	0.35	80	13711	21888,12918,244867,21802,16542,18823,70839,72413,13848,16869,108069,18124,11603,19736,17005,16323,66066,14221,13653,67040,12300,12064,104418,12349,12741,26556,12842,17967	Tle4,Crh,Arhgap20,Tgfa,Kdr,Plp1,P2ry12,Kcnmb2,Ephb6,Lhx1,Grm3,Nr4a3,Agrn,Rgs4,Ltk,Inhba,Gng11,Fjx1,Egr1,Ddx17,Cacng2,Bdnf,Dgkz,Car2,Cldn5,Homer1,Col1a1,Ncam1
GO:0007423	sensory organ development	0.00363439114217694	-5.61731368073949	432	8	0.1	80	13711	16542,18124,14221,54722,12064,16869,16323,24064	Kdr,Nr4a3,Fjx1,Gsdme,Bdnf,Lhx1,Inhba,Spry2
GO:0050789	regulation of biological process	0.00371549621886205	-5.59524303803325	7871	58	0.725	80	13711	18823,21802,16542,27528,70839,14661,12140,11603,52513,14958,56348,11947,210376,17005,54609,67040,17758,67988,12064,104418,12405,12300,100294583,18616,107065,12741,77771,24064,21858,21888,12918,244867,13848,16869,234734,50758,19736,241528,15220,18124,108069,54722,71853,66066,20660,77767,16323,13653,235106,19317,11865,14467,26556,12349,225341,17967,231044,12842	Plp1,Tgfa,Kdr,Nrep,P2ry12,Glud1,Fabp7,Agrn,Ddx56,H1f0,Hsd17b12,Atp5b,Mtmr9,Ltk,Ubqln2,Ddx17,Map4,Tmx3,Bdnf,Dgkz,Cbln2,Cacng2,Alkal2,Peg3,Lrrtm2,Cldn5,Csrnp3,Spry2,Timp2,Tle4,Crh,Arhgap20,Ephb6,Lhx1,Aars,Fbxl17,Rgs4,Lrrc55,Foxq1,Nr4a3,Grm3,Gsdme,Pdia6,Gng11,Sorl1,Ermn,Inhba,Egr1,Ntm,Qk,Arntl,Nipsnap2,Homer1,Car2,Lims2,Ncam1,Gbx1,Col1a1
GO:0006595	polyamine metabolic process	0.0038260345735008	-5.56592637154364	16	2	0.025	80	13711	11702,20810	Amd1,Srm
GO:0048583	regulation of response to stimulus	0.0039972862132201	-5.52213959480633	2962	28	0.35	80	13711	11603,19736,12140,18124,16323,20660,54722,71853,54609,21802,16542,21858,12918,21888,27528,70839,50758,26556,17967,225341,12842,24064,13653,104418,12064,11865,100294583,12300	Agrn,Rgs4,Fabp7,Nr4a3,Inhba,Sorl1,Gsdme,Pdia6,Ubqln2,Tgfa,Kdr,Timp2,Crh,Tle4,Nrep,P2ry12,Fbxl17,Homer1,Ncam1,Lims2,Col1a1,Spry2,Egr1,Dgkz,Bdnf,Arntl,Alkal2,Cacng2
GO:0006119	oxidative phosphorylation	0.0040345762725194	-5.51285399578082	55	3	0.0375	80	13711	14467,12064,11947	Nipsnap2,Bdnf,Atp5b
GO:0051453	regulation of intracellular pH	0.00424520640001841	-5.46196483848837	56	3	0.0375	80	13711	12349,21982,11947	Car2,Tmem165,Atp5b
GO:0010469	regulation of signaling receptor activity	0.00427651453198857	-5.45461696284596	113	4	0.05	80	13711	21802,26556,12918,12300	Tgfa,Homer1,Crh,Cacng2
GO:2001014	regulation of skeletal muscle cell differentiation	0.0043198225924014	-5.44454094414312	17	2	0.025	80	13711	67040,11865	Ddx17,Arntl
GO:0050806	positive regulation of synaptic transmission	0.00439912458453856	-5.42634971591212	184	5	0.0625	80	13711	107065,19736,12918,12349,12300	Lrrtm2,Rgs4,Crh,Car2,Cacng2
GO:0010959	regulation of metal ion transport	0.00448645784649438	-5.40669178690289	353	7	0.0875	80	13711	70839,26556,19736,14467,11603,241528,12918	P2ry12,Homer1,Rgs4,Nipsnap2,Agrn,Lrrc55,Crh
GO:0050905	neuromuscular process	0.00455170337845328	-5.392253747187	115	4	0.05	80	13711	231044,18124,234734,12140	Gbx1,Nr4a3,Aars,Fabp7
GO:0043270	positive regulation of ion transport	0.00456729815888939	-5.3888334614079	266	6	0.075	80	13711	12300,241528,12918,14467,26556,70839	Cacng2,Lrrc55,Crh,Nipsnap2,Homer1,P2ry12
GO:0042981	regulation of apoptotic process	0.00467813038311233	-5.36485673965825	1233	15	0.1875	80	13711	234734,12064,19317,16542,21802,13653,17005,16323,54722,225341,24064,77771,11603,15220,18124	Aars,Bdnf,Qk,Kdr,Tgfa,Egr1,Ltk,Inhba,Gsdme,Lims2,Spry2,Csrnp3,Agrn,Foxq1,Nr4a3
GO:0051058	negative regulation of small GTPase mediated signal transduction	0.00468623419129258	-5.36312596334367	58	3	0.0375	80	13711	24064,21858,104418	Spry2,Timp2,Dgkz
GO:0099601	regulation of neurotransmitter receptor activity	0.00468623419129258	-5.36312596334367	58	3	0.0375	80	13711	26556,12918,12300	Homer1,Crh,Cacng2
GO:0009653	anatomical structure morphogenesis	0.00479423858752229	-5.34034037626459	1746	19	0.2375	80	13711	11603,22239,12349,18124,15220,17967,16323,77767,11947,231044,12842,24064,21802,16542,14221,12064,13848,16869,19317	Agrn,Ugt8a,Car2,Nr4a3,Foxq1,Ncam1,Inhba,Ermn,Atp5b,Gbx1,Col1a1,Spry2,Tgfa,Kdr,Fjx1,Bdnf,Ephb6,Lhx1,Qk
GO:0006694	steroid biosynthetic process	0.00491674890340793	-5.31510775888743	59	3	0.0375	80	13711	66234,12918,56348	Msmo1,Crh,Hsd17b12
GO:0007186	G protein-coupled receptor signaling pathway	0.00502513808329525	-5.29330234615181	456	8	0.1	80	13711	19736,26556,12349,108069,66066,104418,12064,70839	Rgs4,Homer1,Car2,Grm3,Gng11,Dgkz,Bdnf,P2ry12
GO:0048468	cell development	0.0053172083788054	-5.23680685417929	1375	16	0.2	80	13711	11603,22239,26556,18124,16323,17967,231044,16542,18823,17758,27528,12064,13848,16869,110257,19317	Agrn,Ugt8a,Homer1,Nr4a3,Inhba,Ncam1,Gbx1,Kdr,Plp1,Map4,Nrep,Bdnf,Ephb6,Lhx1,Hba-a2,Qk
GO:0048261	negative regulation of receptor-mediated endocytosis	0.00539068500673455	-5.22308281368832	19	2	0.025	80	13711	54609,107065	Ubqln2,Lrrtm2
GO:0030641	regulation of cellular pH	0.00539806012188389	-5.22171562664103	61	3	0.0375	80	13711	11947,21982,12349	Atp5b,Tmem165,Car2
GO:0043067	regulation of programmed cell death	0.00542850862274343	-5.21609083787262	1253	15	0.1875	80	13711	234734,12064,19317,21802,16542,13653,16323,17005,225341,54722,24064,77771,11603,15220,18124	Aars,Bdnf,Qk,Tgfa,Kdr,Egr1,Inhba,Ltk,Lims2,Gsdme,Spry2,Csrnp3,Agrn,Foxq1,Nr4a3
GO:0048584	positive regulation of response to stimulus	0.00551294396762105	-5.20065650310826	1637	18	0.225	80	13711	21802,16542,21858,12918,70839,12064,11865,100294583,12300,19736,18124,16323,17967,225341,54722,12842,24064,54609	Tgfa,Kdr,Timp2,Crh,P2ry12,Bdnf,Arntl,Alkal2,Cacng2,Rgs4,Nr4a3,Inhba,Ncam1,Lims2,Gsdme,Col1a1,Spry2,Ubqln2
GO:1904510	positive regulation of protein localization to basolateral plasma membrane	0.00583473123755768	-5.14392707470586	1	1	0.0125	80	13711	12300	Cacng2
GO:0021808	cytosolic calcium signaling involved in initiation of cell movement in glial-mediated radial cell migration	0.00583473123755768	-5.14392707470586	1	1	0.0125	80	13711	70839	P2ry12
GO:0140018	regulation of cytoplasmic translational fidelity	0.00583473123755768	-5.14392707470586	1	1	0.0125	80	13711	234734	Aars
GO:0070378	positive regulation of ERK5 cascade	0.00583473123755768	-5.14392707470586	1	1	0.0125	80	13711	100294583	Alkal2
GO:0090216	positive regulation of 1-phosphatidylinositol-4-phosphate 5-kinase activity	0.00583473123755768	-5.14392707470586	1	1	0.0125	80	13711	104418	Dgkz
GO:0021806	initiation of movement involved in cerebral cortex radial glia guided migration	0.00583473123755768	-5.14392707470586	1	1	0.0125	80	13711	70839	P2ry12
GO:0061193	taste bud development	0.00583473123755768	-5.14392707470586	1	1	0.0125	80	13711	12064	Bdnf
GO:1904508	regulation of protein localization to basolateral plasma membrane	0.00583473123755768	-5.14392707470586	1	1	0.0125	80	13711	12300	Cacng2
GO:1902955	positive regulation of early endosome to recycling endosome transport	0.00583473123755768	-5.14392707470586	1	1	0.0125	80	13711	20660	Sorl1
GO:0072303	positive regulation of glomerular metanephric mesangial cell proliferation	0.00583473123755768	-5.14392707470586	1	1	0.0125	80	13711	13653	Egr1
GO:0072284	metanephric S-shaped body morphogenesis	0.00583473123755768	-5.14392707470586	1	1	0.0125	80	13711	16869	Lhx1
GO:1902771	positive regulation of choline O-acetyltransferase activity	0.00583473123755768	-5.14392707470586	1	1	0.0125	80	13711	20660	Sorl1
GO:0090215	regulation of 1-phosphatidylinositol-4-phosphate 5-kinase activity	0.00583473123755768	-5.14392707470586	1	1	0.0125	80	13711	104418	Dgkz
GO:0099082	retrograde trans-synaptic signaling by neuropeptide	0.00583473123755768	-5.14392707470586	1	1	0.0125	80	13711	12064	Bdnf
GO:1903407	negative regulation of sodium:potassium-exchanging ATPase activity	0.00583473123755768	-5.14392707470586	1	1	0.0125	80	13711	11603	Agrn
GO:0001806	type IV hypersensitivity	0.00583473123755768	-5.14392707470586	1	1	0.0125	80	13711	13848	Ephb6
GO:0033626	positive regulation of integrin activation by cell surface receptor linked signal transduction	0.00583473123755768	-5.14392707470586	1	1	0.0125	80	13711	70839	P2ry12
GO:1902769	regulation of choline O-acetyltransferase activity	0.00583473123755768	-5.14392707470586	1	1	0.0125	80	13711	20660	Sorl1
GO:1902997	negative regulation of neurofibrillary tangle assembly	0.00583473123755768	-5.14392707470586	1	1	0.0125	80	13711	20660	Sorl1
GO:0038097	positive regulation of mast cell activation by Fc-epsilon receptor signaling pathway	0.00583473123755768	-5.14392707470586	1	1	0.0125	80	13711	18124	Nr4a3
GO:0009444	pyruvate oxidation	0.00583473123755768	-5.14392707470586	1	1	0.0125	80	13711	18124	Nr4a3
GO:0035849	nephric duct elongation	0.00583473123755768	-5.14392707470586	1	1	0.0125	80	13711	16869	Lhx1
GO:0035852	horizontal cell localization	0.00583473123755768	-5.14392707470586	1	1	0.0125	80	13711	16869	Lhx1
GO:1903277	negative regulation of sodium ion export across plasma membrane	0.00583473123755768	-5.14392707470586	1	1	0.0125	80	13711	11603	Agrn
GO:0072301	regulation of metanephric glomerular mesangial cell proliferation	0.00583473123755768	-5.14392707470586	1	1	0.0125	80	13711	13653	Egr1
GO:0099083	retrograde trans-synaptic signaling by neuropeptide, modulating synaptic transmission	0.00583473123755768	-5.14392707470586	1	1	0.0125	80	13711	12064	Bdnf
GO:0007154	cell communication	0.00584608435299578	-5.14198318321556	3040	28	0.35	80	13711	66066,17005,16323,19736,11603,18124,108069,13848,16869,70839,72413,16542,21802,18823,21888,12918,244867,17967,12842,26556,12741,12349,104418,12064,12300,13653,67040,14221	Gng11,Ltk,Inhba,Rgs4,Agrn,Nr4a3,Grm3,Ephb6,Lhx1,P2ry12,Kcnmb2,Kdr,Tgfa,Plp1,Tle4,Crh,Arhgap20,Ncam1,Col1a1,Homer1,Cldn5,Car2,Dgkz,Bdnf,Cacng2,Egr1,Ddx17,Fjx1
GO:0034764	positive regulation of transmembrane transport	0.00585850622832387	-5.1398606177306	197	5	0.0625	80	13711	12349,18124,241528,12300,14467	Car2,Nr4a3,Lrrc55,Cacng2,Nipsnap2
GO:0060322	head development	0.00603522981916635	-5.1101413441028	573	9	0.1125	80	13711	16869,17967,16323,234734,70839,12842,231044,12140,18124	Lhx1,Ncam1,Inhba,Aars,P2ry12,Col1a1,Gbx1,Fabp7,Nr4a3
GO:0050896	response to stimulus	0.00605580229606044	-5.10673840934084	5062	41	0.5125	80	13711	12349,100502861,26556,12741,69964,24064,12842,231044,17967,13653,67040,20250,110257,11865,104418,12064,18124,108069,19736,12140,11603,54609,11947,66066,54722,16323,17005,27528,244867,12918,21888,18823,16542,21802,21858,20810,14661,16869,13848,72413,70839	Car2,Ccdc13,Homer1,Cldn5,2810403D21Rik,Spry2,Col1a1,Gbx1,Ncam1,Egr1,Ddx17,Scd2,Hba-a2,Arntl,Dgkz,Bdnf,Nr4a3,Grm3,Rgs4,Fabp7,Agrn,Ubqln2,Atp5b,Gng11,Gsdme,Inhba,Ltk,Nrep,Arhgap20,Crh,Tle4,Plp1,Kdr,Tgfa,Timp2,Srm,Glud1,Lhx1,Ephb6,Kcnmb2,P2ry12
GO:0048667	cell morphogenesis involved in neuron differentiation	0.00612106967614505	-5.09601841404696	374	7	0.0875	80	13711	13848,12064,16869,11603,17967,18124,231044	Ephb6,Bdnf,Lhx1,Agrn,Ncam1,Nr4a3,Gbx1
GO:0001704	formation of primary germ layer	0.00617152319749991	-5.08780959997671	64	3	0.0375	80	13711	16323,16869,18124	Inhba,Lhx1,Nr4a3
GO:0044093	positive regulation of molecular function	0.0062757960846041	-5.07105493593874	1399	16	0.2	80	13711	244867,21802,21858,13653,12300,12064,104418,13848,241528,14958,11603,19736,14467,24064,20660,210376	Arhgap20,Tgfa,Timp2,Egr1,Cacng2,Bdnf,Dgkz,Ephb6,Lrrc55,H1f0,Agrn,Rgs4,Nipsnap2,Spry2,Sorl1,Mtmr9
GO:0050808	synapse organization	0.00635803652842883	-5.05803567123969	285	6	0.075	80	13711	107065,26556,11603,104418,12064,12300	Lrrtm2,Homer1,Agrn,Dgkz,Bdnf,Cacng2
GO:0048168	regulation of neuronal synaptic plasticity	0.00644327658570931	-5.04471808165307	65	3	0.0375	80	13711	16542,12064,13653	Kdr,Bdnf,Egr1
GO:0001101	response to acid chemical	0.00650137035318178	-5.03574230073428	202	5	0.0625	80	13711	16542,17005,13653,12842,20250	Kdr,Ltk,Egr1,Col1a1,Scd2
GO:0001934	positive regulation of protein phosphorylation	0.00654117205448422	-5.02963891634591	800	11	0.1375	80	13711	24064,16323,54722,11603,100294583,12064,12918,21858,21802,16542,13653	Spry2,Inhba,Gsdme,Agrn,Alkal2,Bdnf,Crh,Timp2,Tgfa,Kdr,Egr1
GO:0042634	regulation of hair cycle	0.00657038501175939	-5.02518284671717	21	2	0.025	80	13711	11865,16323	Arntl,Inhba
GO:0006935	chemotaxis	0.0069440673462655	-4.96986760318818	383	7	0.0875	80	13711	231044,17967,16869,12064,13848,18124,11603	Gbx1,Ncam1,Lhx1,Bdnf,Ephb6,Nr4a3,Agrn
GO:0014070	response to organic cyclic compound	0.00704434336699172	-4.95553034351242	483	8	0.1	80	13711	26556,67040,13653,12918,18124,16323,17967,70839	Homer1,Ddx17,Egr1,Crh,Nr4a3,Inhba,Ncam1,P2ry12
GO:0120035	regulation of plasma membrane bounded cell projection organization	0.00713334298259447	-4.9429752929232	697	10	0.125	80	13711	11603,52513,26556,17758,235106,70839,17005,12064,19317,100294583	Agrn,Ddx56,Homer1,Map4,Ntm,P2ry12,Ltk,Bdnf,Qk,Alkal2
GO:1901380	negative regulation of potassium ion transmembrane transport	0.00720023066887468	-4.93364221612961	22	2	0.025	80	13711	19736,11603	Rgs4,Agrn
GO:0042330	taxis	0.00723593636497305	-4.92869550571481	386	7	0.0875	80	13711	17967,12064,13848,16869,231044,11603,18124	Ncam1,Bdnf,Ephb6,Lhx1,Gbx1,Agrn,Nr4a3
GO:2001259	positive regulation of cation channel activity	0.00730098524255612	-4.919745975201	68	3	0.0375	80	13711	14467,12300,241528	Nipsnap2,Cacng2,Lrrc55
GO:0048167	regulation of synaptic plasticity	0.00778095043052723	-4.85607678494632	211	5	0.0625	80	13711	12918,16542,13653,12064,107065	Crh,Kdr,Egr1,Bdnf,Lrrtm2
GO:0001706	endoderm formation	0.00785630921390518	-4.84643834848242	23	2	0.025	80	13711	16869,16323	Lhx1,Inhba
GO:0051966	regulation of synaptic transmission, glutamatergic	0.00790859623707589	-4.83980497981946	70	3	0.0375	80	13711	26556,108069,12300	Homer1,Grm3,Cacng2
GO:0043279	response to alkaloid	0.00790859623707589	-4.83980497981946	70	3	0.0375	80	13711	26556,17967,12918	Homer1,Ncam1,Crh
GO:0044057	regulation of system process	0.00802386449317799	-4.82533511615478	494	8	0.1	80	13711	11603,19736,26556,108069,12918,18124,17967,16323	Agrn,Rgs4,Homer1,Grm3,Crh,Nr4a3,Ncam1,Inhba
GO:0070887	cellular response to chemical stimulus	0.00822865943939184	-4.80013216463338	1836	19	0.2375	80	13711	12842,24064,17005,16323,54722,11947,12349,18124,12741,11865,20810,70839,12064,21888,12918,21858,16542,13653,67040	Col1a1,Spry2,Ltk,Inhba,Gsdme,Atp5b,Car2,Nr4a3,Cldn5,Arntl,Srm,P2ry12,Bdnf,Tle4,Crh,Timp2,Kdr,Egr1,Ddx17
GO:0090596	sensory organ morphogenesis	0.00824390279577832	-4.79828140692854	214	5	0.0625	80	13711	14221,18124,24064,16542,16869	Fjx1,Nr4a3,Spry2,Kdr,Lhx1
GO:0015012	heparan sulfate proteoglycan biosynthetic process	0.00853830096134738	-4.76319324163687	24	2	0.025	80	13711	15476,64580	Hs3st1,Ndst4
GO:0006929	substrate-dependent cell migration	0.00853830096134738	-4.76319324163687	24	2	0.025	80	13711	11947,70839	Atp5b,P2ry12
GO:0048513	animal organ development	0.00855712781208525	-4.76099068110462	2256	22	0.275	80	13711	15220,18124,26556,12140,11603,24064,231044,12842,54722,16323,17967,14221,12918,13653,67040,21802,16542,110257,16869,12064,234734,70839	Foxq1,Nr4a3,Homer1,Fabp7,Agrn,Spry2,Gbx1,Col1a1,Gsdme,Inhba,Ncam1,Fjx1,Crh,Egr1,Ddx17,Tgfa,Kdr,Hba-a2,Lhx1,Bdnf,Aars,P2ry12
GO:0043269	regulation of ion transport	0.00858865490371723	-4.75731314387156	606	9	0.1125	80	13711	70839,12300,14467,26556,19736,11603,241528,12349,12918	P2ry12,Cacng2,Nipsnap2,Homer1,Rgs4,Agrn,Lrrc55,Car2,Crh
GO:0051049	regulation of transport	0.00859698802323033	-4.75634336692441	1577	17	0.2125	80	13711	70839,11865,14661,12300,12918,16323,17967,20660,54609,11603,26556,19736,107065,14467,12349,241528,18124	P2ry12,Arntl,Glud1,Cacng2,Crh,Inhba,Ncam1,Sorl1,Ubqln2,Agrn,Homer1,Rgs4,Lrrtm2,Nipsnap2,Car2,Lrrc55,Nr4a3
GO:0008202	steroid metabolic process	0.00882844478924616	-4.72977640793683	139	4	0.05	80	13711	12918,66234,20660,56348	Crh,Msmo1,Sorl1,Hsd17b12
GO:0046034	ATP metabolic process	0.00882844478924616	-4.72977640793683	139	4	0.05	80	13711	216019,12064,14467,11947	Hkdc1,Bdnf,Nipsnap2,Atp5b
GO:0009410	response to xenobiotic stimulus	0.00882844478924616	-4.72977640793683	139	4	0.05	80	13711	17967,26556,13653,12918	Ncam1,Homer1,Egr1,Crh
GO:0006885	regulation of pH	0.00887451801001825	-4.72457125382577	73	3	0.0375	80	13711	21982,12349,11947	Tmem165,Car2,Atp5b
GO:0065008	regulation of biological quality	0.00899767732362137	-4.71078881010622	3134	28	0.35	80	13711	12349,107065,26556,11865,12300,110257,19317,21982,12405,12064,67988,13653,20660,210376,77767,16323,71853,11947,18124,11603,19736,14661,70839,216019,72413,234734,12918,16542	Car2,Lrrtm2,Homer1,Arntl,Cacng2,Hba-a2,Qk,Tmem165,Cbln2,Bdnf,Tmx3,Egr1,Sorl1,Mtmr9,Ermn,Inhba,Pdia6,Atp5b,Nr4a3,Agrn,Rgs4,Glud1,P2ry12,Hkdc1,Kcnmb2,Aars,Crh,Kdr
GO:0048520	positive regulation of behavior	0.00924588898275703	-4.68357626054453	25	2	0.025	80	13711	12918,18124	Crh,Nr4a3
GO:0071229	cellular response to acid chemical	0.00927223361518498	-4.6807309774915	141	4	0.05	80	13711	12842,13653,17005,16542	Col1a1,Egr1,Ltk,Kdr
GO:0034765	regulation of ion transmembrane transport	0.00942086459418792	-4.66482841178315	406	7	0.0875	80	13711	11603,19736,26556,14467,12918,241528,12300	Agrn,Rgs4,Homer1,Nipsnap2,Crh,Lrrc55,Cacng2
GO:0030004	cellular monovalent inorganic cation homeostasis	0.00955522664029827	-4.65066698202141	75	3	0.0375	80	13711	11947,21982,12349	Atp5b,Tmem165,Car2
GO:1901379	regulation of potassium ion transmembrane transport	0.00955522664029827	-4.65066698202141	75	3	0.0375	80	13711	11603,19736,241528	Agrn,Rgs4,Lrrc55
GO:0071407	cellular response to organic cyclic compound	0.00971844326352697	-4.63372983140982	312	6	0.075	80	13711	12918,18124,16323,70839,13653,67040	Crh,Nr4a3,Inhba,P2ry12,Egr1,Ddx17
GO:0051924	regulation of calcium ion transport	0.00974726707126816	-4.63076833364663	223	5	0.0625	80	13711	12918,19736,26556,14467,70839	Crh,Rgs4,Homer1,Nipsnap2,P2ry12
GO:2000178	negative regulation of neural precursor cell proliferation	0.00997875908366776	-4.60729653670351	26	2	0.025	80	13711	225341,12064	Lims2,Bdnf
GO:0010243	response to organonitrogen compound	0.00999132777116129	-4.60603778512727	621	9	0.1125	80	13711	17967,70839,12842,54609,26556,13653,12349,12918,18124	Ncam1,P2ry12,Col1a1,Ubqln2,Homer1,Egr1,Car2,Crh,Nr4a3
GO:0050794	regulation of cellular process	0.0101126258323576	-4.59397055342574	7419	54	0.675	80	13711	67040,17758,67988,12405,12064,104418,18616,12300,100294583,12741,107065,77771,24064,18823,21802,16542,27528,70839,14661,52513,11603,14958,210376,17005,11947,54609,13653,235106,11865,19317,26556,12349,17967,225341,12842,231044,21858,12918,21888,244867,234734,13848,16869,50758,19736,108069,15220,18124,20660,77767,16323,54722,71853,66066	Ddx17,Map4,Tmx3,Cbln2,Bdnf,Dgkz,Peg3,Cacng2,Alkal2,Cldn5,Lrrtm2,Csrnp3,Spry2,Plp1,Tgfa,Kdr,Nrep,P2ry12,Glud1,Ddx56,Agrn,H1f0,Mtmr9,Ltk,Atp5b,Ubqln2,Egr1,Ntm,Arntl,Qk,Homer1,Car2,Ncam1,Lims2,Col1a1,Gbx1,Timp2,Crh,Tle4,Arhgap20,Aars,Ephb6,Lhx1,Fbxl17,Rgs4,Grm3,Foxq1,Nr4a3,Sorl1,Ermn,Inhba,Gsdme,Pdia6,Gng11
GO:0009893	positive regulation of metabolic process	0.0101291155099533	-4.59234127845729	2865	26	0.325	80	13711	67040,13653,19317,100294583,11865,18616,104418,12064,77771,24064,231044,12842,12918,21858,21802,18823,16542,16869,18124,11603,14958,54609,54722,210376,20660,16323	Ddx17,Egr1,Qk,Alkal2,Arntl,Peg3,Dgkz,Bdnf,Csrnp3,Spry2,Gbx1,Col1a1,Crh,Timp2,Tgfa,Plp1,Kdr,Lhx1,Nr4a3,Agrn,H1f0,Ubqln2,Gsdme,Mtmr9,Sorl1,Inhba
GO:0014910	regulation of smooth muscle cell migration	0.0102656542759801	-4.57895149201542	77	3	0.0375	80	13711	18124,13653,20660	Nr4a3,Egr1,Sorl1
GO:0050769	positive regulation of neurogenesis	0.0102878440297639	-4.57679227200576	516	8	0.1	80	13711	21858,52513,16542,12064,70839,17005,100294583,19317	Timp2,Ddx56,Kdr,Bdnf,P2ry12,Ltk,Alkal2,Qk
GO:0044249	cellular biosynthetic process	0.0104450373160612	-4.56162831135565	1743	18	0.225	80	13711	110391,13653,67040,18823,14661,21982,20250,19317,20810,11702,104418,16869,234734,64580,15476,22239,11947,16323	Qdpr,Egr1,Ddx17,Plp1,Glud1,Tmem165,Scd2,Qk,Srm,Amd1,Dgkz,Lhx1,Aars,Ndst4,Hs3st1,Ugt8a,Atp5b,Inhba
GO:0030900	forebrain development	0.0106105137632783	-4.54590990497643	318	6	0.075	80	13711	16323,17967,70839,16869,12140,18124	Inhba,Ncam1,P2ry12,Lhx1,Fabp7,Nr4a3
GO:0043066	negative regulation of apoptotic process	0.0109329885311866	-4.51597058953916	743	10	0.125	80	13711	18124,15220,21802,16542,24064,19317,234734,17005,225341,12064	Nr4a3,Foxq1,Tgfa,Kdr,Spry2,Qk,Aars,Ltk,Lims2,Bdnf
GO:0007498	mesoderm development	0.011006043019822	-4.50931079159135	79	3	0.0375	80	13711	16869,16323,18124	Lhx1,Inhba,Nr4a3
GO:0007420	brain development	0.0110995619867082	-4.50084963209936	523	8	0.1	80	13711	18124,12140,231044,16869,70839,16323,234734,17967	Nr4a3,Fabp7,Gbx1,Lhx1,P2ry12,Inhba,Aars,Ncam1
GO:0071495	cellular response to endogenous stimulus	0.011127671885418	-4.49832031029013	745	10	0.125	80	13711	67040,13653,12741,18124,12349,12918,12064,70839,16323,12842	Ddx17,Egr1,Cldn5,Nr4a3,Car2,Crh,Bdnf,P2ry12,Inhba,Col1a1
GO:0006633	fatty acid biosynthetic process	0.0113875428021413	-4.47523525770795	80	3	0.0375	80	13711	20250,19317,18823	Scd2,Qk,Plp1
GO:0031346	positive regulation of cell projection organization	0.0114911463941781	-4.46617841888891	422	7	0.0875	80	13711	52513,11603,19317,100294583,12064,17005,70839	Ddx56,Agrn,Qk,Alkal2,Bdnf,Ltk,P2ry12
GO:0030201	heparan sulfate proteoglycan metabolic process	0.0115191023027977	-4.46374855185508	28	2	0.025	80	13711	64580,15476	Ndst4,Hs3st1
GO:1902963	negative regulation of metalloendopeptidase activity involved in amyloid precursor protein catabolic process	0.0116358414856206	-4.45366516119716	2	1	0.0125	80	13711	20660	Sorl1
GO:1905246	negative regulation of aspartic-type peptidase activity	0.0116358414856206	-4.45366516119716	2	1	0.0125	80	13711	20660	Sorl1
GO:0098759	cellular response to interleukin-8	0.0116358414856206	-4.45366516119716	2	1	0.0125	80	13711	13653	Egr1
GO:2001150	positive regulation of dipeptide transmembrane transport	0.0116358414856206	-4.45366516119716	2	1	0.0125	80	13711	12349	Car2
GO:1900625	positive regulation of monocyte aggregation	0.0116358414856206	-4.45366516119716	2	1	0.0125	80	13711	18124	Nr4a3
GO:0035846	oviduct epithelium development	0.0116358414856206	-4.45366516119716	2	1	0.0125	80	13711	16869	Lhx1
GO:2001148	regulation of dipeptide transmembrane transport	0.0116358414856206	-4.45366516119716	2	1	0.0125	80	13711	12349	Car2
GO:1903406	regulation of sodium:potassium-exchanging ATPase activity	0.0116358414856206	-4.45366516119716	2	1	0.0125	80	13711	11603	Agrn
GO:2000742	regulation of anterior head development	0.0116358414856206	-4.45366516119716	2	1	0.0125	80	13711	16869	Lhx1
GO:0045887	positive regulation of synaptic growth at neuromuscular junction	0.0116358414856206	-4.45366516119716	2	1	0.0125	80	13711	11603	Agrn
GO:0070376	regulation of ERK5 cascade	0.0116358414856206	-4.45366516119716	2	1	0.0125	80	13711	100294583	Alkal2
GO:0032472	Golgi calcium ion transport	0.0116358414856206	-4.45366516119716	2	1	0.0125	80	13711	21982	Tmem165
GO:0099540	trans-synaptic signaling by neuropeptide	0.0116358414856206	-4.45366516119716	2	1	0.0125	80	13711	12064	Bdnf
GO:0008628	hormone-mediated apoptotic signaling pathway	0.0116358414856206	-4.45366516119716	2	1	0.0125	80	13711	12918	Crh
GO:1902948	negative regulation of tau-protein kinase activity	0.0116358414856206	-4.45366516119716	2	1	0.0125	80	13711	20660	Sorl1
GO:2000878	positive regulation of oligopeptide transport	0.0116358414856206	-4.45366516119716	2	1	0.0125	80	13711	12349	Car2
GO:2000523	regulation of T cell costimulation	0.0116358414856206	-4.45366516119716	2	1	0.0125	80	13711	13848	Ephb6
GO:0032765	positive regulation of mast cell cytokine production	0.0116358414856206	-4.45366516119716	2	1	0.0125	80	13711	18124	Nr4a3
GO:0060067	cervix development	0.0116358414856206	-4.45366516119716	2	1	0.0125	80	13711	16869	Lhx1
GO:2000768	positive regulation of nephron tubule epithelial cell differentiation	0.0116358414856206	-4.45366516119716	2	1	0.0125	80	13711	16869	Lhx1
GO:1902996	regulation of neurofibrillary tangle assembly	0.0116358414856206	-4.45366516119716	2	1	0.0125	80	13711	20660	Sorl1
GO:1902954	regulation of early endosome to recycling endosome transport	0.0116358414856206	-4.45366516119716	2	1	0.0125	80	13711	20660	Sorl1
GO:0090088	regulation of oligopeptide transport	0.0116358414856206	-4.45366516119716	2	1	0.0125	80	13711	12349	Car2
GO:0006419	alanyl-tRNA aminoacylation	0.0116358414856206	-4.45366516119716	2	1	0.0125	80	13711	234734	Aars
GO:1902962	regulation of metalloendopeptidase activity involved in amyloid precursor protein catabolic process	0.0116358414856206	-4.45366516119716	2	1	0.0125	80	13711	20660	Sorl1
GO:0071505	response to mycophenolic acid	0.0116358414856206	-4.45366516119716	2	1	0.0125	80	13711	13653	Egr1
GO:0035847	uterine epithelium development	0.0116358414856206	-4.45366516119716	2	1	0.0125	80	13711	16869	Lhx1
GO:0042701	progesterone secretion	0.0116358414856206	-4.45366516119716	2	1	0.0125	80	13711	16323	Inhba
GO:2000880	positive regulation of dipeptide transport	0.0116358414856206	-4.45366516119716	2	1	0.0125	80	13711	12349	Car2
GO:0001928	regulation of exocyst assembly	0.0116358414856206	-4.45366516119716	2	1	0.0125	80	13711	17967	Ncam1
GO:2000744	positive regulation of anterior head development	0.0116358414856206	-4.45366516119716	2	1	0.0125	80	13711	16869	Lhx1
GO:0001705	ectoderm formation	0.0116358414856206	-4.45366516119716	2	1	0.0125	80	13711	16869	Lhx1
GO:0090089	regulation of dipeptide transport	0.0116358414856206	-4.45366516119716	2	1	0.0125	80	13711	12349	Car2
GO:1902960	negative regulation of aspartic-type endopeptidase activity involved in amyloid precursor protein catabolic process	0.0116358414856206	-4.45366516119716	2	1	0.0125	80	13711	20660	Sorl1
GO:1900924	negative regulation of glycine import across plasma membrane	0.0116358414856206	-4.45366516119716	2	1	0.0125	80	13711	19736	Rgs4
GO:1904021	negative regulation of G protein-coupled receptor internalization	0.0116358414856206	-4.45366516119716	2	1	0.0125	80	13711	54609	Ubqln2
GO:1903895	negative regulation of IRE1-mediated unfolded protein response	0.0116358414856206	-4.45366516119716	2	1	0.0125	80	13711	71853	Pdia6
GO:1900623	regulation of monocyte aggregation	0.0116358414856206	-4.45366516119716	2	1	0.0125	80	13711	18124	Nr4a3
GO:0098758	response to interleukin-8	0.0116358414856206	-4.45366516119716	2	1	0.0125	80	13711	13653	Egr1
GO:2001260	regulation of semaphorin-plexin signaling pathway	0.0116358414856206	-4.45366516119716	2	1	0.0125	80	13711	17967	Ncam1
GO:2000539	regulation of protein geranylgeranylation	0.0116358414856206	-4.45366516119716	2	1	0.0125	80	13711	11603	Agrn
GO:0071506	cellular response to mycophenolic acid	0.0116358414856206	-4.45366516119716	2	1	0.0125	80	13711	13653	Egr1
GO:0099551	trans-synaptic signaling by neuropeptide, modulating synaptic transmission	0.0116358414856206	-4.45366516119716	2	1	0.0125	80	13711	12064	Bdnf
GO:0010044	response to aluminum ion	0.0116358414856206	-4.45366516119716	2	1	0.0125	80	13711	14661	Glud1
GO:0035585	calcium-mediated signaling using extracellular calcium source	0.0116358414856206	-4.45366516119716	2	1	0.0125	80	13711	70839	P2ry12
GO:2000525	positive regulation of T cell costimulation	0.0116358414856206	-4.45366516119716	2	1	0.0125	80	13711	13848	Ephb6
GO:2000854	positive regulation of corticosterone secretion	0.0116358414856206	-4.45366516119716	2	1	0.0125	80	13711	12918	Crh
GO:2000541	positive regulation of protein geranylgeranylation	0.0116358414856206	-4.45366516119716	2	1	0.0125	80	13711	11603	Agrn
GO:0000902	cell morphogenesis	0.0117842945579066	-4.4409876037063	638	9	0.1125	80	13711	22239,11603,16542,18124,12064,13848,16869,17967,231044	Ugt8a,Agrn,Kdr,Nr4a3,Bdnf,Ephb6,Lhx1,Ncam1,Gbx1
GO:0000981	DNA-binding transcription factor activity, RNA polymerase II-specific	0.0118292171740753	-4.43718277612513	234	5	0.0625	80	13711	11865,21888,15220,16869,13653	Arntl,Tle4,Foxq1,Lhx1,Egr1
GO:0031644	regulation of nervous system process	0.0122418555946035	-4.40289441252191	153	4	0.05	80	13711	17967,19736,26556,108069	Ncam1,Rgs4,Homer1,Grm3
GO:0043069	negative regulation of programmed cell death	0.0124585249395454	-4.38535015629482	758	10	0.125	80	13711	21802,16542,18124,15220,12064,225341,17005,234734,19317,24064	Tgfa,Kdr,Nr4a3,Foxq1,Bdnf,Lims2,Ltk,Aars,Qk,Spry2
GO:0032879	regulation of localization	0.0125070296583973	-4.38146442007435	2332	22	0.275	80	13711	241528,18124,19736,11603,54609,11947,20660,16323,12918,16542,14661,70839,12349,14467,107065,26556,24064,12842,17967,13653,12300,11865	Lrrc55,Nr4a3,Rgs4,Agrn,Ubqln2,Atp5b,Sorl1,Inhba,Crh,Kdr,Glud1,P2ry12,Car2,Nipsnap2,Lrrtm2,Homer1,Spry2,Col1a1,Ncam1,Egr1,Cacng2,Arntl
GO:0060359	response to ammonium ion	0.0125775695391414	-4.37584024676166	83	3	0.0375	80	13711	12918,26556,17967	Crh,Homer1,Ncam1
GO:0031401	positive regulation of protein modification process	0.0128646415474249	-4.35327269625417	1001	12	0.15	80	13711	21802,16542,21858,13653,12918,12064,11865,100294583,11603,16323,54722,24064	Tgfa,Kdr,Timp2,Egr1,Crh,Bdnf,Arntl,Alkal2,Agrn,Inhba,Gsdme,Spry2
GO:0021680	cerebellar Purkinje cell layer development	0.0131568710014517	-4.33081114720288	30	2	0.025	80	13711	234734,16869	Aars,Lhx1
GO:0045785	positive regulation of cell adhesion	0.0134531297400038	-4.30854350557936	335	6	0.075	80	13711	13848,225341,70839,56348,16542,18124	Ephb6,Lims2,P2ry12,Hsd17b12,Kdr,Nr4a3
GO:0009719	response to endogenous stimulus	0.0135053888941933	-4.30466649584018	886	11	0.1375	80	13711	18124,12349,12741,12842,16323,12918,13653,67040,21858,12064,70839	Nr4a3,Car2,Cldn5,Col1a1,Inhba,Crh,Egr1,Ddx17,Timp2,Bdnf,P2ry12
GO:0048839	inner ear development	0.0136399316496588	-4.29475363760146	158	4	0.05	80	13711	18124,24064,54722,12064	Nr4a3,Spry2,Gsdme,Bdnf
GO:0006629	lipid metabolic process	0.0139071880906089	-4.27534944368973	771	10	0.125	80	13711	12918,66234,18823,56348,22239,20250,19317,20660,104418,11947	Crh,Msmo1,Plp1,Hsd17b12,Ugt8a,Scd2,Qk,Sorl1,Dgkz,Atp5b
GO:0034109	homotypic cell-cell adhesion	0.0140115329046466	-4.26787450958317	31	2	0.025	80	13711	17967,70839	Ncam1,P2ry12
GO:0061462	protein localization to lysosome	0.0140115329046466	-4.26787450958317	31	2	0.025	80	13711	12300,20660	Cacng2,Sorl1
GO:0021515	cell differentiation in spinal cord	0.0140115329046466	-4.26787450958317	31	2	0.025	80	13711	231044,16869	Gbx1,Lhx1
GO:0010604	positive regulation of macromolecule metabolic process	0.0145530867685417	-4.22995215882439	2653	24	0.3	80	13711	18124,14958,11603,54609,54722,16323,20660,12918,18823,21802,16542,21858,16869,77771,24064,12842,231044,67040,13653,19317,100294583,18616,11865,12064	Nr4a3,H1f0,Agrn,Ubqln2,Gsdme,Inhba,Sorl1,Crh,Plp1,Tgfa,Kdr,Timp2,Lhx1,Csrnp3,Spry2,Col1a1,Gbx1,Ddx17,Egr1,Qk,Alkal2,Peg3,Arntl,Bdnf
GO:0031325	positive regulation of cellular metabolic process	0.0146180464796328	-4.22549845331257	2654	24	0.3	80	13711	18124,14958,11603,54609,54722,16323,210376,12918,21802,16542,21858,16869,77771,24064,12842,231044,67040,13653,19317,100294583,18616,11865,104418,12064	Nr4a3,H1f0,Agrn,Ubqln2,Gsdme,Inhba,Mtmr9,Crh,Tgfa,Kdr,Timp2,Lhx1,Csrnp3,Spry2,Col1a1,Gbx1,Ddx17,Egr1,Qk,Alkal2,Peg3,Arntl,Dgkz,Bdnf
GO:0051294	establishment of spindle orientation	0.0148896480300046	-4.20708907057738	32	2	0.025	80	13711	24064,17758	Spry2,Map4
GO:0001763	morphogenesis of a branching structure	0.0151359821635704	-4.19068044508435	163	4	0.05	80	13711	16869,16542,77767,24064	Lhx1,Kdr,Ermn,Spry2
GO:0050807	regulation of synapse organization	0.0153703955770294	-4.1753119848058	250	5	0.0625	80	13711	12405,11603,107065,26556,12064	Cbln2,Agrn,Lrrtm2,Homer1,Bdnf
GO:0051173	positive regulation of nitrogen compound metabolic process	0.015738286054561	-4.15165893299177	2525	23	0.2875	80	13711	12918,21802,16542,21858,16869,18124,14958,11603,54609,16323,20660,54722,13653,67040,18616,11865,100294583,19317,12064,231044,12842,24064,77771	Crh,Tgfa,Kdr,Timp2,Lhx1,Nr4a3,H1f0,Agrn,Ubqln2,Inhba,Sorl1,Gsdme,Egr1,Ddx17,Peg3,Arntl,Alkal2,Qk,Bdnf,Gbx1,Col1a1,Spry2,Csrnp3
GO:0090184	positive regulation of kidney development	0.0157909207658254	-4.14832013918957	33	2	0.025	80	13711	16869,13653	Lhx1,Egr1
GO:2000273	positive regulation of signaling receptor activity	0.0157909207658254	-4.14832013918957	33	2	0.025	80	13711	21802,12300	Tgfa,Cacng2
GO:0032228	regulation of synaptic transmission, GABAergic	0.0157909207658254	-4.14832013918957	33	2	0.025	80	13711	12064,12349	Bdnf,Car2
GO:0021549	cerebellum development	0.0160885834295233	-4.12964536228102	91	3	0.0375	80	13711	234734,16869,231044	Aars,Lhx1,Gbx1
GO:0010035	response to inorganic substance	0.0163731642804525	-4.11211160875559	350	6	0.075	80	13711	14661,72413,17967,18124,26556,16542	Glud1,Kcnmb2,Ncam1,Nr4a3,Homer1,Kdr
GO:0030155	regulation of cell adhesion	0.0165204476667792	-4.10315641278315	562	8	0.1	80	13711	13848,225341,11947,70839,16542,56348,18124,12842	Ephb6,Lims2,Atp5b,P2ry12,Kdr,Hsd17b12,Nr4a3,Col1a1
GO:0006576	cellular biogenic amine metabolic process	0.0167150580753822	-4.09144528466908	34	2	0.025	80	13711	20810,11702	Srm,Amd1
GO:0043267	negative regulation of potassium ion transport	0.0167150580753822	-4.09144528466908	34	2	0.025	80	13711	19736,11603	Rgs4,Agrn
GO:0048678	response to axon injury	0.0167150580753822	-4.09144528466908	34	2	0.025	80	13711	70839,27528	P2ry12,Nrep
GO:0044106	cellular amine metabolic process	0.0167150580753822	-4.09144528466908	34	2	0.025	80	13711	20810,11702	Srm,Amd1
GO:0019220	regulation of phosphate metabolic process	0.0169952028622183	-4.07482415932287	1427	15	0.1875	80	13711	104418,12064,100294583,13653,16542,21802,21858,12918,54722,16323,210376,20660,24064,77771,11603	Dgkz,Bdnf,Alkal2,Egr1,Kdr,Tgfa,Timp2,Crh,Gsdme,Inhba,Mtmr9,Sorl1,Spry2,Csrnp3,Agrn
GO:0046660	female sex differentiation	0.017043812652229	-4.0719680354121	93	3	0.0375	80	13711	16869,16542,16323	Lhx1,Kdr,Inhba
GO:0051174	regulation of phosphorus metabolic process	0.0170947468817514	-4.06898406256665	1428	15	0.1875	80	13711	12918,16542,21802,21858,13653,100294583,12064,104418,11603,77771,24064,16323,210376,20660,54722	Crh,Kdr,Tgfa,Timp2,Egr1,Alkal2,Bdnf,Dgkz,Agrn,Csrnp3,Spry2,Inhba,Mtmr9,Sorl1,Gsdme
GO:0040011	locomotion	0.0173262956047124	-4.05552995432345	919	11	0.1375	80	13711	16542,70839,13848,12064,16869,18124,11603,231044,20660,17967,11947	Kdr,P2ry12,Ephb6,Bdnf,Lhx1,Nr4a3,Agrn,Gbx1,Sorl1,Ncam1,Atp5b
GO:0097476	spinal cord motor neuron migration	0.0174035220373037	-4.051082677308	3	1	0.0125	80	13711	16869	Lhx1
GO:0060086	circadian temperature homeostasis	0.0174035220373037	-4.051082677308	3	1	0.0125	80	13711	13653	Egr1
GO:1902222	erythrose 4-phosphate/phosphoenolpyruvate family amino acid catabolic process	0.0174035220373037	-4.051082677308	3	1	0.0125	80	13711	110391	Qdpr
GO:0099186	structural constituent of postsynapse	0.0174035220373037	-4.051082677308	3	1	0.0125	80	13711	26556	Homer1
GO:0007412	axon target recognition	0.0174035220373037	-4.051082677308	3	1	0.0125	80	13711	12064	Bdnf
GO:0035929	steroid hormone secretion	0.0174035220373037	-4.051082677308	3	1	0.0125	80	13711	16323	Inhba
GO:0001727	lipid kinase activity	0.0174035220373037	-4.051082677308	3	1	0.0125	80	13711	104418	Dgkz
GO:1904880	response to hydrogen sulfide	0.0174035220373037	-4.051082677308	3	1	0.0125	80	13711	16542	Kdr
GO:1904881	cellular response to hydrogen sulfide	0.0174035220373037	-4.051082677308	3	1	0.0125	80	13711	16542	Kdr
GO:1900923	regulation of glycine import across plasma membrane	0.0174035220373037	-4.051082677308	3	1	0.0125	80	13711	19736	Rgs4
GO:0002524	hypersensitivity	0.0174035220373037	-4.051082677308	3	1	0.0125	80	13711	13848	Ephb6
GO:0006597	spermine biosynthetic process	0.0174035220373037	-4.051082677308	3	1	0.0125	80	13711	11702	Amd1
GO:0071314	cellular response to cocaine	0.0174035220373037	-4.051082677308	3	1	0.0125	80	13711	12918	Crh
GO:1903964	monounsaturated fatty acid metabolic process	0.0174035220373037	-4.051082677308	3	1	0.0125	80	13711	20250	Scd2
GO:0072298	regulation of metanephric glomerulus development	0.0174035220373037	-4.051082677308	3	1	0.0125	80	13711	13653	Egr1
GO:0060279	positive regulation of ovulation	0.0174035220373037	-4.051082677308	3	1	0.0125	80	13711	16323	Inhba
GO:0004340	glucokinase activity	0.0174035220373037	-4.051082677308	3	1	0.0125	80	13711	216019	Hkdc1
GO:0097374	sensory neuron axon guidance	0.0174035220373037	-4.051082677308	3	1	0.0125	80	13711	231044	Gbx1
GO:1902856	negative regulation of non-motile cilium assembly	0.0174035220373037	-4.051082677308	3	1	0.0125	80	13711	17758	Map4
GO:2000346	negative regulation of hepatocyte proliferation	0.0174035220373037	-4.051082677308	3	1	0.0125	80	13711	225341	Lims2
GO:0051012	microtubule sliding	0.0174035220373037	-4.051082677308	3	1	0.0125	80	13711	17758	Map4
GO:0097477	lateral motor column neuron migration	0.0174035220373037	-4.051082677308	3	1	0.0125	80	13711	16869	Lhx1
GO:0021773	striatal medium spiny neuron differentiation	0.0174035220373037	-4.051082677308	3	1	0.0125	80	13711	16323	Inhba
GO:0006559	L-phenylalanine catabolic process	0.0174035220373037	-4.051082677308	3	1	0.0125	80	13711	110391	Qdpr
GO:1904020	regulation of G protein-coupled receptor internalization	0.0174035220373037	-4.051082677308	3	1	0.0125	80	13711	54609	Ubqln2
GO:0033685	negative regulation of luteinizing hormone secretion	0.0174035220373037	-4.051082677308	3	1	0.0125	80	13711	12918	Crh
GO:0070093	negative regulation of glucagon secretion	0.0174035220373037	-4.051082677308	3	1	0.0125	80	13711	12918	Crh
GO:0099538	synaptic signaling via neuropeptide	0.0174035220373037	-4.051082677308	3	1	0.0125	80	13711	12064	Bdnf
GO:0051464	positive regulation of cortisol secretion	0.0174035220373037	-4.051082677308	3	1	0.0125	80	13711	12918	Crh
GO:0072110	glomerular mesangial cell proliferation	0.0174035220373037	-4.051082677308	3	1	0.0125	80	13711	13653	Egr1
GO:0060160	negative regulation of dopamine receptor signaling pathway	0.0174035220373037	-4.051082677308	3	1	0.0125	80	13711	19736	Rgs4
GO:1903966	monounsaturated fatty acid biosynthetic process	0.0174035220373037	-4.051082677308	3	1	0.0125	80	13711	20250	Scd2
GO:0032487	regulation of Rap protein signal transduction	0.0174035220373037	-4.051082677308	3	1	0.0125	80	13711	21858	Timp2
GO:2000182	regulation of progesterone biosynthetic process	0.0174035220373037	-4.051082677308	3	1	0.0125	80	13711	13653	Egr1
GO:0072300	positive regulation of metanephric glomerulus development	0.0174035220373037	-4.051082677308	3	1	0.0125	80	13711	13653	Egr1
GO:0140353	lipid export from cell	0.0174035220373037	-4.051082677308	3	1	0.0125	80	13711	16323	Inhba
GO:0060137	maternal process involved in parturition	0.0174035220373037	-4.051082677308	3	1	0.0125	80	13711	11865	Arntl
GO:0043266	regulation of potassium ion transport	0.0175331220801713	-4.0436634966386	94	3	0.0375	80	13711	241528,11603,19736	Lrrc55,Agrn,Rgs4
GO:0051952	regulation of amine transport	0.0175331220801713	-4.0436634966386	94	3	0.0375	80	13711	12918,70839,19736	Crh,P2ry12,Rgs4
GO:0050803	regulation of synapse structure or activity	0.0176452928998443	-4.03728622239821	259	5	0.0625	80	13711	26556,107065,12064,11603,12405	Homer1,Lrrtm2,Bdnf,Agrn,Cbln2
GO:0090279	regulation of calcium ion import	0.0176617694781877	-4.03635289187283	35	2	0.025	80	13711	12918,26556	Crh,Homer1
GO:0051154	negative regulation of striated muscle cell differentiation	0.0176617694781877	-4.03635289187283	35	2	0.025	80	13711	19736,12064	Rgs4,Bdnf
GO:2001024	negative regulation of response to drug	0.0176617694781877	-4.03635289187283	35	2	0.025	80	13711	19736,18124	Rgs4,Nr4a3
GO:0021517	ventral spinal cord development	0.0176617694781877	-4.03635289187283	35	2	0.025	80	13711	231044,16869	Gbx1,Lhx1
GO:1901698	response to nitrogen compound	0.0176975888141946	-4.03432687386859	683	9	0.1125	80	13711	17967,70839,54609,12842,26556,13653,18124,12918,12349	Ncam1,P2ry12,Ubqln2,Col1a1,Homer1,Egr1,Nr4a3,Crh,Car2
GO:2001023	regulation of response to drug	0.0180302416237554	-4.01570484065009	95	3	0.0375	80	13711	19736,18124,12918	Rgs4,Nr4a3,Crh
GO:0045664	regulation of neuron differentiation	0.0181574373455494	-4.00867503109988	686	9	0.1125	80	13711	27528,235106,52513,11603,21858,19317,100294583,12064,17005	Nrep,Ntm,Ddx56,Agrn,Timp2,Qk,Alkal2,Bdnf,Ltk
GO:0019752	carboxylic acid metabolic process	0.0181759334199978	-4.00765689952241	572	8	0.1	80	13711	19317,20250,14661,234734,216019,18124,110391,18823	Qk,Scd2,Glud1,Aars,Hkdc1,Nr4a3,Qdpr,Plp1
GO:0009755	hormone-mediated signaling pathway	0.0185351801853351	-3.98808472107061	96	3	0.0375	80	13711	67040,18124,12918	Ddx17,Nr4a3,Crh
GO:0045806	negative regulation of endocytosis	0.0186307670302102	-3.98294092343892	36	2	0.025	80	13711	54609,107065	Ubqln2,Lrrtm2
GO:0010628	positive regulation of gene expression	0.0186332517096972	-3.98280756801593	1577	16	0.2	80	13711	19317,11865,18616,16869,12918,67040,13653,18823,24064,77771,12842,231044,16323,18124,11603,14958	Qk,Arntl,Peg3,Lhx1,Crh,Ddx17,Egr1,Plp1,Spry2,Csrnp3,Col1a1,Gbx1,Inhba,Nr4a3,Agrn,H1f0
GO:0006091	generation of precursor metabolites and energy	0.0187244920116238	-3.97792287883209	263	5	0.0625	80	13711	18124,14467,12064,11947,216019	Nr4a3,Nipsnap2,Bdnf,Atp5b,Hkdc1
GO:0071417	cellular response to organonitrogen compound	0.0187760098592888	-3.97517529533296	361	6	0.075	80	13711	18124,12349,12918,12842,13653,70839	Nr4a3,Car2,Crh,Col1a1,Egr1,P2ry12
GO:0007417	central nervous system development	0.0191033954553375	-3.95788918719846	692	9	0.1125	80	13711	231044,70839,17967,234734,16323,16869,18124,18823,12140	Gbx1,P2ry12,Ncam1,Aars,Inhba,Lhx1,Nr4a3,Plp1,Fabp7
GO:0030335	positive regulation of cell migration	0.0192719502195963	-3.94910459671585	468	7	0.0875	80	13711	11947,13653,16542,70839,24064,18124,12842	Atp5b,Egr1,Kdr,P2ry12,Spry2,Nr4a3,Col1a1
GO:0044060	regulation of endocrine process	0.0196217653064222	-3.93111585404929	37	2	0.025	80	13711	12918,16323	Crh,Inhba
GO:0035924	cellular response to vascular endothelial growth factor stimulus	0.0196217653064222	-3.93111585404929	37	2	0.025	80	13711	24064,16542	Spry2,Kdr
GO:0009308	amine metabolic process	0.0196217653064222	-3.93111585404929	37	2	0.025	80	13711	20810,11702	Srm,Amd1
GO:0046394	carboxylic acid biosynthetic process	0.0198634153335336	-3.91887566468037	177	4	0.05	80	13711	18823,19317,14661,20250	Plp1,Qk,Glud1,Scd2
GO:0016053	organic acid biosynthetic process	0.0202321807567783	-3.90048083545221	178	4	0.05	80	13711	18823,20250,19317,14661	Plp1,Scd2,Qk,Glud1
GO:0055067	monovalent inorganic cation homeostasis	0.020633267926116	-3.88085055794294	100	3	0.0375	80	13711	12349,21982,11947	Car2,Tmem165,Atp5b
GO:0022037	metencephalon development	0.020633267926116	-3.88085055794294	100	3	0.0375	80	13711	16869,234734,231044	Lhx1,Aars,Gbx1
GO:0032092	positive regulation of protein binding	0.020633267926116	-3.88085055794294	100	3	0.0375	80	13711	13848,12064,11603	Ephb6,Bdnf,Agrn
GO:0032414	positive regulation of ion transmembrane transporter activity	0.020633267926116	-3.88085055794294	100	3	0.0375	80	13711	241528,12300,14467	Lrrc55,Cacng2,Nipsnap2
GO:0043491	protein kinase B signaling	0.0206344813791183	-3.88079174916257	38	2	0.025	80	13711	70839,16542	P2ry12,Kdr
GO:0051099	positive regulation of binding	0.0209823692247436	-3.8640727546137	180	4	0.05	80	13711	11603,14958,13848,12064	Agrn,H1f0,Ephb6,Bdnf
GO:0044087	regulation of cellular component biogenesis	0.0211613699920555	-3.8555779296618	824	10	0.125	80	13711	107065,17758,16542,11603,54609,12064,17967,70839,12405,20660	Lrrtm2,Map4,Kdr,Agrn,Ubqln2,Bdnf,Ncam1,P2ry12,Cbln2,Sorl1
GO:0099173	postsynapse organization	0.0211774005694076	-3.85482067677489	101	3	0.0375	80	13711	26556,104418,11603	Homer1,Dgkz,Agrn
GO:2000147	positive regulation of cell motility	0.0215780482908879	-3.83607876388683	479	7	0.0875	80	13711	12842,24064,18124,16542,70839,11947,13653	Col1a1,Spry2,Nr4a3,Kdr,P2ry12,Atp5b,Egr1
GO:0010942	positive regulation of cell death	0.0216465616921082	-3.83290865044335	591	8	0.1	80	13711	13653,11603,18124,12918,54722,17005,16323,77771	Egr1,Agrn,Nr4a3,Crh,Gsdme,Ltk,Inhba,Csrnp3
GO:0051293	establishment of spindle localization	0.0216686348009136	-3.8318894649148	39	2	0.025	80	13711	24064,17758	Spry2,Map4
GO:0072666	establishment of protein localization to vacuole	0.0216686348009136	-3.8318894649148	39	2	0.025	80	13711	20660,12300	Sorl1,Cacng2
GO:0050850	positive regulation of calcium-mediated signaling	0.0216686348009136	-3.8318894649148	39	2	0.025	80	13711	17967,16542	Ncam1,Kdr
GO:2000177	regulation of neural precursor cell proliferation	0.0217293851124086	-3.82908978182798	102	3	0.0375	80	13711	16869,225341,12064	Lhx1,Lims2,Bdnf
GO:0045216	cell-cell junction organization	0.0217293851124086	-3.82908978182798	102	3	0.0375	80	13711	12741,22239,225341	Cldn5,Ugt8a,Lims2
GO:0009725	response to hormone	0.0217968439864804	-3.82599009092983	480	7	0.0875	80	13711	16323,21858,13653,67040,12918,12349,18124	Inhba,Timp2,Egr1,Ddx17,Crh,Car2,Nr4a3
GO:0043583	ear development	0.022139470387174	-3.81039327307295	183	4	0.05	80	13711	54722,12064,24064,18124	Gsdme,Bdnf,Spry2,Nr4a3
GO:0010810	regulation of cell-substrate adhesion	0.022139470387174	-3.81039327307295	183	4	0.05	80	13711	12842,16542,56348,225341	Col1a1,Kdr,Hsd17b12,Lims2
GO:0051130	positive regulation of cellular component organization	0.0227381642594132	-3.78371052129687	1084	12	0.15	80	13711	52513,11603,107065,17005,225341,21802,16542,70839,12405,12064,19317,100294583	Ddx56,Agrn,Lrrtm2,Ltk,Lims2,Tgfa,Kdr,P2ry12,Cbln2,Bdnf,Qk,Alkal2
GO:0008582	regulation of synaptic growth at neuromuscular junction	0.0231379631101067	-3.76628058571906	4	1	0.0125	80	13711	11603	Agrn
GO:0042636	negative regulation of hair cycle	0.0231379631101067	-3.76628058571906	4	1	0.0125	80	13711	16323	Inhba
GO:0006537	glutamate biosynthetic process	0.0231379631101067	-3.76628058571906	4	1	0.0125	80	13711	14661	Glud1
GO:0072049	comma-shaped body morphogenesis	0.0231379631101067	-3.76628058571906	4	1	0.0125	80	13711	16869	Lhx1
GO:1904684	negative regulation of metalloendopeptidase activity	0.0231379631101067	-3.76628058571906	4	1	0.0125	80	13711	20660	Sorl1
GO:1904139	regulation of microglial cell migration	0.0231379631101067	-3.76628058571906	4	1	0.0125	80	13711	70839	P2ry12
GO:0071504	cellular response to heparin	0.0231379631101067	-3.76628058571906	4	1	0.0125	80	13711	13653	Egr1
GO:0051462	regulation of cortisol secretion	0.0231379631101067	-3.76628058571906	4	1	0.0125	80	13711	12918	Crh
GO:0001609	G protein-coupled adenosine receptor activity	0.0231379631101067	-3.76628058571906	4	1	0.0125	80	13711	70839	P2ry12
GO:1904141	positive regulation of microglial cell migration	0.0231379631101067	-3.76628058571906	4	1	0.0125	80	13711	70839	P2ry12
GO:2000852	regulation of corticosterone secretion	0.0231379631101067	-3.76628058571906	4	1	0.0125	80	13711	12918	Crh
GO:0019230	proprioception	0.0231379631101067	-3.76628058571906	4	1	0.0125	80	13711	231044	Gbx1
GO:1900186	negative regulation of clathrin-dependent endocytosis	0.0231379631101067	-3.76628058571906	4	1	0.0125	80	13711	54609	Ubqln2
GO:0051461	positive regulation of corticotropin secretion	0.0231379631101067	-3.76628058571906	4	1	0.0125	80	13711	12918	Crh
GO:0051387	negative regulation of neurotrophin TRK receptor signaling pathway	0.0231379631101067	-3.76628058571906	4	1	0.0125	80	13711	24064	Spry2
GO:0033684	regulation of luteinizing hormone secretion	0.0231379631101067	-3.76628058571906	4	1	0.0125	80	13711	12918	Crh
GO:1902953	positive regulation of ER to Golgi vesicle-mediated transport	0.0231379631101067	-3.76628058571906	4	1	0.0125	80	13711	20660	Sorl1
GO:0060278	regulation of ovulation	0.0231379631101067	-3.76628058571906	4	1	0.0125	80	13711	16323	Inhba
GO:0060005	vestibular reflex	0.0231379631101067	-3.76628058571906	4	1	0.0125	80	13711	18124	Nr4a3
GO:0060066	oviduct development	0.0231379631101067	-3.76628058571906	4	1	0.0125	80	13711	16869	Lhx1
GO:2000851	positive regulation of glucocorticoid secretion	0.0231379631101067	-3.76628058571906	4	1	0.0125	80	13711	12918	Crh
GO:0032849	positive regulation of cellular pH reduction	0.0231379631101067	-3.76628058571906	4	1	0.0125	80	13711	12349	Car2
GO:0071503	response to heparin	0.0231379631101067	-3.76628058571906	4	1	0.0125	80	13711	13653	Egr1
GO:0061476	response to anticoagulant	0.0231379631101067	-3.76628058571906	4	1	0.0125	80	13711	13653	Egr1
GO:0018171	peptidyl-cysteine oxidation	0.0231379631101067	-3.76628058571906	4	1	0.0125	80	13711	67988	Tmx3
GO:0000454	snoRNA guided rRNA pseudouridine synthesis	0.0231379631101067	-3.76628058571906	4	1	0.0125	80	13711	68147	Gar1
GO:0038095	Fc-epsilon receptor signaling pathway	0.0231379631101067	-3.76628058571906	4	1	0.0125	80	13711	18124	Nr4a3
GO:2000698	positive regulation of epithelial cell differentiation involved in kidney development	0.0231379631101067	-3.76628058571906	4	1	0.0125	80	13711	16869	Lhx1
GO:0006933	negative regulation of cell adhesion involved in substrate-bound cell migration	0.0231379631101067	-3.76628058571906	4	1	0.0125	80	13711	11947	Atp5b
GO:0006704	glucocorticoid biosynthetic process	0.0231379631101067	-3.76628058571906	4	1	0.0125	80	13711	12918	Crh
GO:0051799	negative regulation of hair follicle development	0.0231379631101067	-3.76628058571906	4	1	0.0125	80	13711	16323	Inhba
GO:0072050	S-shaped body morphogenesis	0.0231379631101067	-3.76628058571906	4	1	0.0125	80	13711	16869	Lhx1
GO:0032763	regulation of mast cell cytokine production	0.0231379631101067	-3.76628058571906	4	1	0.0125	80	13711	18124	Nr4a3
GO:0036146	cellular response to mycotoxin	0.0231379631101067	-3.76628058571906	4	1	0.0125	80	13711	13653	Egr1
GO:1902949	positive regulation of tau-protein kinase activity	0.0231379631101067	-3.76628058571906	4	1	0.0125	80	13711	13653	Egr1
GO:0090403	oxidative stress-induced premature senescence	0.0231379631101067	-3.76628058571906	4	1	0.0125	80	13711	11865	Arntl
GO:0000904	cell morphogenesis involved in differentiation	0.0231422819725989	-3.76609394614976	486	7	0.0875	80	13711	13848,12064,16869,11603,17967,18124,231044	Ephb6,Bdnf,Lhx1,Agrn,Ncam1,Nr4a3,Gbx1
GO:0042391	regulation of membrane potential	0.0232131043411716	-3.76303831748135	379	6	0.075	80	13711	19736,11603,16542,12064,72413,12300	Rgs4,Agrn,Kdr,Bdnf,Kcnmb2,Cacng2
GO:0051928	positive regulation of calcium ion transport	0.0234324675199748	-3.7536327174547	105	3	0.0375	80	13711	26556,14467,12918	Homer1,Nipsnap2,Crh
GO:0042698	ovulation cycle	0.0238001441899357	-3.7380636399224	41	2	0.025	80	13711	16323,13653	Inhba,Egr1
GO:0051930	regulation of sensory perception of pain	0.0238001441899357	-3.7380636399224	41	2	0.025	80	13711	17967,108069	Ncam1,Grm3
GO:0001707	mesoderm formation	0.0238001441899357	-3.7380636399224	41	2	0.025	80	13711	18124,16323	Nr4a3,Inhba
GO:0048729	tissue morphogenesis	0.0238362212410458	-3.73654895433792	489	7	0.0875	80	13711	16869,16323,24064,16542,18124,15220,12349	Lhx1,Inhba,Spry2,Kdr,Nr4a3,Foxq1,Car2
GO:0032411	positive regulation of transporter activity	0.0240158725798966	-3.72904030973899	106	3	0.0375	80	13711	12300,241528,14467	Cacng2,Lrrc55,Nipsnap2
GO:0048593	camera-type eye morphogenesis	0.0240158725798966	-3.72904030973899	106	3	0.0375	80	13711	14221,16542,16869	Fjx1,Kdr,Lhx1
GO:0043436	oxoacid metabolic process	0.0240684432241668	-3.72685370629722	603	8	0.1	80	13711	14661,19317,20250,234734,216019,18124,110391,18823	Glud1,Qk,Scd2,Aars,Hkdc1,Nr4a3,Qdpr,Plp1
GO:0032989	cellular component morphogenesis	0.0241902698389388	-3.72180479944355	721	9	0.1125	80	13711	231044,17967,13848,12064,16869,18124,11603,16542,22239	Gbx1,Ncam1,Ephb6,Bdnf,Lhx1,Nr4a3,Agrn,Kdr,Ugt8a
GO:0006928	movement of cell or subcellular component	0.0243842080967994	-3.7138195653608	1095	12	0.15	80	13711	11603,18124,20660,17967,11947,231044,16542,17758,70839,12064,13848,16869	Agrn,Nr4a3,Sorl1,Ncam1,Atp5b,Gbx1,Kdr,Map4,P2ry12,Bdnf,Ephb6,Lhx1
GO:0150063	visual system development	0.0244459698441703	-3.71128990919691	282	5	0.0625	80	13711	14221,16869,16542,16323,70839	Fjx1,Lhx1,Kdr,Inhba,P2ry12
GO:0043408	regulation of MAPK cascade	0.0244900017190072	-3.70949033782586	605	8	0.1	80	13711	21858,16542,21802,20660,16323,54722,100294583,24064	Timp2,Kdr,Tgfa,Sorl1,Inhba,Gsdme,Alkal2,Spry2
GO:1901700	response to oxygen-containing compound	0.0245995887961367	-3.70502555178773	969	11	0.1375	80	13711	12918,12349,18124,13653,26556,12842,20250,70839,17005,16323,17967	Crh,Car2,Nr4a3,Egr1,Homer1,Col1a1,Scd2,P2ry12,Ltk,Inhba,Ncam1
GO:0048880	sensory system development	0.0247750576770004	-3.69791787073649	283	5	0.0625	80	13711	16869,70839,16542,16323,14221	Lhx1,P2ry12,Kdr,Inhba,Fjx1
GO:0003407	neural retina development	0.0248969514956538	-3.69300991290005	42	2	0.025	80	13711	16869,14221	Lhx1,Fjx1
GO:0051931	regulation of sensory perception	0.0248969514956538	-3.69300991290005	42	2	0.025	80	13711	17967,108069	Ncam1,Grm3
GO:0051272	positive regulation of cellular component movement	0.0257570914809684	-3.65904529246811	497	7	0.0875	80	13711	12842,18124,24064,16542,70839,11947,13653	Col1a1,Nr4a3,Spry2,Kdr,P2ry12,Atp5b,Egr1
GO:0072330	monocarboxylic acid biosynthetic process	0.0258132017926454	-3.65686922053767	109	3	0.0375	80	13711	18823,20250,19317	Plp1,Scd2,Qk
GO:0007369	gastrulation	0.0258132017926454	-3.65686922053767	109	3	0.0375	80	13711	16869,16323,18124	Lhx1,Inhba,Nr4a3
GO:0061098	positive regulation of protein tyrosine kinase activity	0.0260140987867792	-3.64911662690107	43	2	0.025	80	13711	21802,11603	Tgfa,Agrn
GO:0090183	regulation of kidney development	0.0260140987867792	-3.64911662690107	43	2	0.025	80	13711	13653,16869	Egr1,Lhx1
GO:0048646	anatomical structure formation involved in morphogenesis	0.026967007402644	-3.6131411082153	735	9	0.1125	80	13711	12842,11947,16869,16323,18124,14221,22239,21802,16542	Col1a1,Atp5b,Lhx1,Inhba,Nr4a3,Fjx1,Ugt8a,Tgfa,Kdr
GO:0051653	spindle localization	0.0271513177380956	-3.60632969830687	44	2	0.025	80	13711	24064,17758	Spry2,Map4
GO:0048641	regulation of skeletal muscle tissue development	0.0271513177380956	-3.60632969830687	44	2	0.025	80	13711	11865,67040	Arntl,Ddx17
GO:0006082	organic acid metabolic process	0.0273581931312741	-3.59873922893217	618	8	0.1	80	13711	18823,18124,110391,234734,216019,14661,20250,19317	Plp1,Nr4a3,Qdpr,Aars,Hkdc1,Glud1,Scd2,Qk
GO:0040017	positive regulation of locomotion	0.0275232836438217	-3.59272295458205	504	7	0.0875	80	13711	24064,12842,11947,70839,18124,13653,16542	Spry2,Col1a1,Atp5b,P2ry12,Nr4a3,Egr1,Kdr
GO:0010811	positive regulation of cell-substrate adhesion	0.0276811298438485	-3.58700433100759	112	3	0.0375	80	13711	225341,16542,56348	Lims2,Kdr,Hsd17b12
GO:0048332	mesoderm morphogenesis	0.0283083423939753	-3.56459873353387	45	2	0.025	80	13711	16323,18124	Inhba,Nr4a3
GO:0009888	tissue development	0.028722801953106	-3.55006397851959	1253	13	0.1625	80	13711	12064,16869,16542,13653,67040,12842,24064,16323,12349,15220,18124,11603,26556	Bdnf,Lhx1,Kdr,Egr1,Ddx17,Col1a1,Spry2,Inhba,Car2,Foxq1,Nr4a3,Agrn,Homer1
GO:0051459	regulation of corticotropin secretion	0.028839353856342	-3.54601437124279	5	1	0.0125	80	13711	12918	Crh
GO:1903208	negative regulation of hydrogen peroxide-induced neuron death	0.028839353856342	-3.54601437124279	5	1	0.0125	80	13711	18124	Nr4a3
GO:0048597	post-embryonic camera-type eye morphogenesis	0.028839353856342	-3.54601437124279	5	1	0.0125	80	13711	16542	Kdr
GO:0002431	Fc receptor mediated stimulatory signaling pathway	0.028839353856342	-3.54601437124279	5	1	0.0125	80	13711	18124	Nr4a3
GO:0050722	regulation of interleukin-1 beta biosynthetic process	0.028839353856342	-3.54601437124279	5	1	0.0125	80	13711	13653	Egr1
GO:0042776	mitochondrial ATP synthesis coupled proton transport	0.028839353856342	-3.54601437124279	5	1	0.0125	80	13711	11947	Atp5b
GO:0045362	positive regulation of interleukin-1 biosynthetic process	0.028839353856342	-3.54601437124279	5	1	0.0125	80	13711	13653	Egr1
GO:0071376	cellular response to corticotropin-releasing hormone stimulus	0.028839353856342	-3.54601437124279	5	1	0.0125	80	13711	18124	Nr4a3
GO:0046668	regulation of retinal cell programmed cell death	0.028839353856342	-3.54601437124279	5	1	0.0125	80	13711	12064	Bdnf
GO:0061205	paramesonephric duct development	0.028839353856342	-3.54601437124279	5	1	0.0125	80	13711	16869	Lhx1
GO:2000543	positive regulation of gastrulation	0.028839353856342	-3.54601437124279	5	1	0.0125	80	13711	16869	Lhx1
GO:2000324	positive regulation of glucocorticoid receptor signaling pathway	0.028839353856342	-3.54601437124279	5	1	0.0125	80	13711	12064	Bdnf
GO:1903276	regulation of sodium ion export across plasma membrane	0.028839353856342	-3.54601437124279	5	1	0.0125	80	13711	11603	Agrn
GO:0006558	L-phenylalanine metabolic process	0.028839353856342	-3.54601437124279	5	1	0.0125	80	13711	110391	Qdpr
GO:0048050	post-embryonic eye morphogenesis	0.028839353856342	-3.54601437124279	5	1	0.0125	80	13711	16542	Kdr
GO:1903071	positive regulation of ER-associated ubiquitin-dependent protein catabolic process	0.028839353856342	-3.54601437124279	5	1	0.0125	80	13711	54609	Ubqln2
GO:0042541	hemoglobin biosynthetic process	0.028839353856342	-3.54601437124279	5	1	0.0125	80	13711	16323	Inhba
GO:2001137	positive regulation of endocytic recycling	0.028839353856342	-3.54601437124279	5	1	0.0125	80	13711	20660	Sorl1
GO:0006538	glutamate catabolic process	0.028839353856342	-3.54601437124279	5	1	0.0125	80	13711	14661	Glud1
GO:0106020	regulation of vesicle docking	0.028839353856342	-3.54601437124279	5	1	0.0125	80	13711	17967	Ncam1
GO:1903142	positive regulation of establishment of endothelial barrier	0.028839353856342	-3.54601437124279	5	1	0.0125	80	13711	12741	Cldn5
GO:0097475	motor neuron migration	0.028839353856342	-3.54601437124279	5	1	0.0125	80	13711	16869	Lhx1
GO:0021527	spinal cord association neuron differentiation	0.028839353856342	-3.54601437124279	5	1	0.0125	80	13711	16869	Lhx1
GO:0001957	intramembranous ossification	0.028839353856342	-3.54601437124279	5	1	0.0125	80	13711	12842	Col1a1
GO:1901843	positive regulation of high voltage-gated calcium channel activity	0.028839353856342	-3.54601437124279	5	1	0.0125	80	13711	14467	Nipsnap2
GO:0002175	protein localization to paranode region of axon	0.028839353856342	-3.54601437124279	5	1	0.0125	80	13711	22239	Ugt8a
GO:1903207	regulation of hydrogen peroxide-induced neuron death	0.028839353856342	-3.54601437124279	5	1	0.0125	80	13711	18124	Nr4a3
GO:0050725	positive regulation of interleukin-1 beta biosynthetic process	0.028839353856342	-3.54601437124279	5	1	0.0125	80	13711	13653	Egr1
GO:1901552	positive regulation of endothelial cell development	0.028839353856342	-3.54601437124279	5	1	0.0125	80	13711	12741	Cldn5
GO:0032277	negative regulation of gonadotropin secretion	0.028839353856342	-3.54601437124279	5	1	0.0125	80	13711	12918	Crh
GO:0043435	response to corticotropin-releasing hormone	0.028839353856342	-3.54601437124279	5	1	0.0125	80	13711	18124	Nr4a3
GO:1902221	erythrose 4-phosphate/phosphoenolpyruvate family amino acid metabolic process	0.028839353856342	-3.54601437124279	5	1	0.0125	80	13711	110391	Qdpr
GO:0032847	regulation of cellular pH reduction	0.028839353856342	-3.54601437124279	5	1	0.0125	80	13711	12349	Car2
GO:0045053	protein retention in Golgi apparatus	0.028839353856342	-3.54601437124279	5	1	0.0125	80	13711	20660	Sorl1
GO:0031118	rRNA pseudouridine synthesis	0.028839353856342	-3.54601437124279	5	1	0.0125	80	13711	68147	Gar1
GO:0032811	negative regulation of epinephrine secretion	0.028839353856342	-3.54601437124279	5	1	0.0125	80	13711	12918	Crh
GO:1903894	regulation of IRE1-mediated unfolded protein response	0.028839353856342	-3.54601437124279	5	1	0.0125	80	13711	71853	Pdia6
GO:0036072	direct ossification	0.028839353856342	-3.54601437124279	5	1	0.0125	80	13711	12842	Col1a1
GO:0045360	regulation of interleukin-1 biosynthetic process	0.028839353856342	-3.54601437124279	5	1	0.0125	80	13711	13653	Egr1
GO:0051050	positive regulation of transport	0.0288424590189869	-3.54590670601894	867	10	0.125	80	13711	12300,14661,70839,20660,12349,12918,241528,18124,14467,26556	Cacng2,Glud1,P2ry12,Sorl1,Car2,Crh,Lrrc55,Nr4a3,Nipsnap2,Homer1
GO:0030856	regulation of epithelial cell differentiation	0.0289655666587304	-3.54164751105749	114	3	0.0375	80	13711	11865,12741,16869	Arntl,Cldn5,Lhx1
GO:0007605	sensory perception of sound	0.0289655666587304	-3.54164751105749	114	3	0.0375	80	13711	12842,24064,54722	Col1a1,Spry2,Gsdme
GO:0001228	DNA-binding transcription activator activity, RNA polymerase II-specific	0.029315582756717	-3.52963606963283	296	5	0.0625	80	13711	13653,11865,231044,18124,77771	Egr1,Arntl,Gbx1,Nr4a3,Csrnp3
GO:0007528	neuromuscular junction development	0.0294849091495353	-3.52387670077792	46	2	0.025	80	13711	11603,12300	Agrn,Cacng2
GO:0060042	retina morphogenesis in camera-type eye	0.0294849091495353	-3.52387670077792	46	2	0.025	80	13711	14221,16869	Fjx1,Lhx1
GO:0030166	proteoglycan biosynthetic process	0.0294849091495353	-3.52387670077792	46	2	0.025	80	13711	15476,64580	Hs3st1,Ndst4
GO:0007267	cell-cell signaling	0.0299626627438976	-3.50780324765032	629	8	0.1	80	13711	14221,12918,21888,108069,11603,16323,16869,12064	Fjx1,Crh,Tle4,Grm3,Agrn,Inhba,Lhx1,Bdnf
GO:0051716	cellular response to stimulus	0.0299840599961502	-3.50708937198928	4061	32	0.4	80	13711	13653,67040,12064,104418,11865,12741,26556,12349,100502861,17967,12842,24064,18823,16542,21802,21858,244867,21888,12918,27528,70839,13848,20810,19736,108069,18124,16323,17005,11947,66066,54722,54609	Egr1,Ddx17,Bdnf,Dgkz,Arntl,Cldn5,Homer1,Car2,Ccdc13,Ncam1,Col1a1,Spry2,Plp1,Kdr,Tgfa,Timp2,Arhgap20,Tle4,Crh,Nrep,P2ry12,Ephb6,Srm,Rgs4,Grm3,Nr4a3,Inhba,Ltk,Atp5b,Gng11,Gsdme,Ubqln2
GO:0060560	developmental growth involved in morphogenesis	0.0302812572913262	-3.4972263291043	116	3	0.0375	80	13711	12064,16869,24064	Bdnf,Lhx1,Spry2
GO:0001541	ovarian follicle development	0.0306807567328371	-3.48411963744055	47	2	0.025	80	13711	16323,16542	Inhba,Kdr
GO:0007215	glutamate receptor signaling pathway	0.0306807567328371	-3.48411963744055	47	2	0.025	80	13711	108069,26556	Grm3,Homer1
GO:0060828	regulation of canonical Wnt signaling pathway	0.030848151224274	-3.47867845832685	203	4	0.05	80	13711	11865,21888,12842,13653	Arntl,Tle4,Col1a1,Egr1
GO:1990823	response to leukemia inhibitory factor	0.0309508009746154	-3.47535640055424	117	3	0.0375	80	13711	24064,20810,21888	Spry2,Srm,Tle4
GO:1990830	cellular response to leukemia inhibitory factor	0.0309508009746154	-3.47535640055424	117	3	0.0375	80	13711	21888,24064,20810	Tle4,Spry2,Srm
GO:0035295	tube development	0.0310895462964942	-3.47088364824748	754	9	0.1125	80	13711	11947,16869,12064,24064,19317,16542,21802,18124,12918	Atp5b,Lhx1,Bdnf,Spry2,Qk,Kdr,Tgfa,Nr4a3,Crh
GO:0045666	positive regulation of neuron differentiation	0.0311185077705198	-3.4699525316404	406	6	0.075	80	13711	52513,21858,100294583,19317,12064,17005	Ddx56,Timp2,Alkal2,Qk,Bdnf,Ltk
GO:0051247	positive regulation of protein metabolic process	0.0311804483537112	-3.46796403592699	1402	14	0.175	80	13711	54609,24064,54722,20660,16323,11603,100294583,11865,12064,12918,13653,21858,21802,16542	Ubqln2,Spry2,Gsdme,Sorl1,Inhba,Agrn,Alkal2,Arntl,Bdnf,Crh,Egr1,Timp2,Tgfa,Kdr
GO:0042127	regulation of cell population proliferation	0.0316082615202894	-3.4543367520434	1270	13	0.1625	80	13711	12064,16869,12918,21858,16542,21802,13653,24064,16323,17967,54722,225341,18124	Bdnf,Lhx1,Crh,Timp2,Kdr,Tgfa,Egr1,Spry2,Inhba,Ncam1,Gsdme,Lims2,Nr4a3
GO:0007623	circadian rhythm	0.0316281304682519	-3.45370834969496	118	3	0.0375	80	13711	11865,13653,12064	Arntl,Egr1,Bdnf
GO:0009887	animal organ morphogenesis	0.0317788941422433	-3.44895291576525	757	9	0.1125	80	13711	21802,16542,11603,14221,18124,16323,16869,12842,24064	Tgfa,Kdr,Agrn,Fjx1,Nr4a3,Inhba,Lhx1,Col1a1,Spry2
GO:0007492	endoderm development	0.0318956261891479	-3.44528638864984	48	2	0.025	80	13711	16323,16869	Inhba,Lhx1
GO:0008038	neuron recognition	0.0318956261891479	-3.44528638864984	48	2	0.025	80	13711	12064,17967	Bdnf,Ncam1
GO:0010665	regulation of cardiac muscle cell apoptotic process	0.0318956261891479	-3.44528638864984	48	2	0.025	80	13711	17005,19317	Ltk,Qk
GO:0030858	positive regulation of epithelial cell differentiation	0.0318956261891479	-3.44528638864984	48	2	0.025	80	13711	12741,16869	Cldn5,Lhx1
GO:0042325	regulation of phosphorylation	0.0326759143063078	-3.42111703803295	1276	13	0.1625	80	13711	11603,54722,20660,16323,24064,13653,21858,16542,21802,12918,104418,12064,100294583	Agrn,Gsdme,Sorl1,Inhba,Spry2,Egr1,Timp2,Kdr,Tgfa,Crh,Dgkz,Bdnf,Alkal2
GO:1901699	cellular response to nitrogen compound	0.0327547669533938	-3.41870677166428	411	6	0.075	80	13711	18124,12349,12918,12842,13653,70839	Nr4a3,Car2,Crh,Col1a1,Egr1,P2ry12
GO:1902533	positive regulation of intracellular signal transduction	0.0329515931594611	-3.41271566838424	762	9	0.1125	80	13711	24064,100294583,54722,17967,70839,12918,21802,16542,21858	Spry2,Alkal2,Gsdme,Ncam1,P2ry12,Crh,Tgfa,Kdr,Timp2
GO:0007165	signal transduction	0.0330731765011488	-3.40903270274135	2703	23	0.2875	80	13711	16323,17005,66066,19736,108069,18124,70839,13848,16542,18823,21802,244867,21888,12918,17967,12842,12741,26556,12349,104418,12064,67040,13653	Inhba,Ltk,Gng11,Rgs4,Grm3,Nr4a3,P2ry12,Ephb6,Kdr,Plp1,Tgfa,Arhgap20,Tle4,Crh,Ncam1,Col1a1,Cldn5,Homer1,Car2,Dgkz,Bdnf,Ddx17,Egr1
GO:0006897	endocytosis	0.0343536455161018	-3.3710471373831	309	5	0.0625	80	13711	20660,210376,11947,14269,12300	Sorl1,Mtmr9,Atp5b,Fnbp1,Cacng2
GO:0072665	protein localization to vacuole	0.0343814063742984	-3.3702393731073	50	2	0.025	80	13711	20660,12300	Sorl1,Cacng2
GO:0001676	long-chain fatty acid metabolic process	0.0343814063742984	-3.3702393731073	50	2	0.025	80	13711	19317,18823	Qk,Plp1
GO:0007034	vacuolar transport	0.0344150815968791	-3.36926039216617	122	3	0.0375	80	13711	12300,105513,20660	Cacng2,Chmp7,Sorl1
GO:0046880	regulation of follicle-stimulating hormone secretion	0.0345078823610241	-3.3665675068085	6	1	0.0125	80	13711	16323	Inhba
GO:0021814	cell motility involved in cerebral cortex radial glia guided migration	0.0345078823610241	-3.3665675068085	6	1	0.0125	80	13711	70839	P2ry12
GO:1900122	positive regulation of receptor binding	0.0345078823610241	-3.3665675068085	6	1	0.0125	80	13711	12064	Bdnf
GO:0015670	carbon dioxide transport	0.0345078823610241	-3.3665675068085	6	1	0.0125	80	13711	12349	Car2
GO:0072109	glomerular mesangium development	0.0345078823610241	-3.3665675068085	6	1	0.0125	80	13711	13653	Egr1
GO:0072575	epithelial cell proliferation involved in liver morphogenesis	0.0345078823610241	-3.3665675068085	6	1	0.0125	80	13711	21802	Tgfa
GO:0090400	stress-induced premature senescence	0.0345078823610241	-3.3665675068085	6	1	0.0125	80	13711	11865	Arntl
GO:0010046	response to mycotoxin	0.0345078823610241	-3.3665675068085	6	1	0.0125	80	13711	13653	Egr1
GO:0038033	positive regulation of endothelial cell chemotaxis by VEGF-activated vascular endothelial growth factor receptor signaling pathway	0.0345078823610241	-3.3665675068085	6	1	0.0125	80	13711	16542	Kdr
GO:0051045	negative regulation of membrane protein ectodomain proteolysis	0.0345078823610241	-3.3665675068085	6	1	0.0125	80	13711	21858	Timp2
GO:0072574	hepatocyte proliferation	0.0345078823610241	-3.3665675068085	6	1	0.0125	80	13711	21802	Tgfa
GO:0060304	regulation of phosphatidylinositol dephosphorylation	0.0345078823610241	-3.3665675068085	6	1	0.0125	80	13711	210376	Mtmr9
GO:2000074	regulation of type B pancreatic cell development	0.0345078823610241	-3.3665675068085	6	1	0.0125	80	13711	11865	Arntl
GO:0045213	neurotransmitter receptor metabolic process	0.0345078823610241	-3.3665675068085	6	1	0.0125	80	13711	11603	Agrn
GO:2000323	negative regulation of glucocorticoid receptor signaling pathway	0.0345078823610241	-3.3665675068085	6	1	0.0125	80	13711	11865	Arntl
GO:1904683	regulation of metalloendopeptidase activity	0.0345078823610241	-3.3665675068085	6	1	0.0125	80	13711	20660	Sorl1
GO:0005513	detection of calcium ion	0.0345078823610241	-3.3665675068085	6	1	0.0125	80	13711	72413	Kcnmb2
GO:2001016	positive regulation of skeletal muscle cell differentiation	0.0345078823610241	-3.3665675068085	6	1	0.0125	80	13711	11865	Arntl
GO:0005021	vascular endothelial growth factor-activated receptor activity	0.0345078823610241	-3.3665675068085	6	1	0.0125	80	13711	16542	Kdr
GO:2000253	positive regulation of feeding behavior	0.0345078823610241	-3.3665675068085	6	1	0.0125	80	13711	18124	Nr4a3
GO:1900747	negative regulation of vascular endothelial growth factor signaling pathway	0.0345078823610241	-3.3665675068085	6	1	0.0125	80	13711	24064	Spry2
GO:0048793	pronephros development	0.0345078823610241	-3.3665675068085	6	1	0.0125	80	13711	16869	Lhx1
GO:0021937	cerebellar Purkinje cell-granule cell precursor cell signaling involved in regulation of granule cell precursor cell proliferation	0.0345078823610241	-3.3665675068085	6	1	0.0125	80	13711	16869	Lhx1
GO:0043393	regulation of protein binding	0.0348248535094215	-3.3574239658026	211	4	0.05	80	13711	13848,12064,11603,20660	Ephb6,Bdnf,Agrn,Sorl1
GO:0065009	regulation of molecular function	0.0353057743356719	-3.34370874950624	2276	20	0.25	80	13711	21802,21858,13653,244867,12918,104418,12064,13848,12300,14958,11603,26556,19736,14467,241528,20660,210376,71853,77771,24064	Tgfa,Timp2,Egr1,Arhgap20,Crh,Dgkz,Bdnf,Ephb6,Cacng2,H1f0,Agrn,Homer1,Rgs4,Nipsnap2,Lrrc55,Sorl1,Mtmr9,Pdia6,Csrnp3,Spry2
GO:0021537	telencephalon development	0.035342000737847	-3.34268319971893	212	4	0.05	80	13711	16323,70839,16869,18124	Inhba,P2ry12,Lhx1,Nr4a3
GO:0010662	regulation of striated muscle cell apoptotic process	0.0356518106175136	-3.33395534470148	51	2	0.025	80	13711	17005,19317	Ltk,Qk
GO:0051148	negative regulation of muscle cell differentiation	0.0356518106175136	-3.33395534470148	51	2	0.025	80	13711	12064,19736	Bdnf,Rgs4
GO:1901016	regulation of potassium ion transmembrane transporter activity	0.0356518106175136	-3.33395534470148	51	2	0.025	80	13711	11603,241528	Agrn,Lrrc55
GO:0006090	pyruvate metabolic process	0.0356518106175136	-3.33395534470148	51	2	0.025	80	13711	216019,18124	Hkdc1,Nr4a3
GO:0006813	potassium ion transport	0.0365864516499369	-3.30807728060493	125	3	0.0375	80	13711	70839,72413,241528	P2ry12,Kcnmb2,Lrrc55
GO:0043065	positive regulation of apoptotic process	0.0366550256308687	-3.30620473506065	536	7	0.0875	80	13711	13653,11603,18124,54722,17005,16323,77771	Egr1,Agrn,Nr4a3,Gsdme,Ltk,Inhba,Csrnp3
GO:0043536	positive regulation of blood vessel endothelial cell migration	0.0369402237224992	-3.2984542478542	52	2	0.025	80	13711	11947,16542	Atp5b,Kdr
GO:1901606	alpha-amino acid catabolic process	0.0369402237224992	-3.2984542478542	52	2	0.025	80	13711	14661,110391	Glud1,Qdpr
GO:0071840	cellular component organization or biogenesis	0.037594783353101	-3.28088997882067	4450	34	0.425	80	13711	225341,17967,58243,24064,12842,231044,14467,107065,26556,12741,100502861,104418,12064,12300,21982,67040,17758,107939,77767,54609,22239,52513,11603,14958,56348,18124,13848,16869,70839,105513,18823,16542,27528,68147	Lims2,Ncam1,Nap1l5,Spry2,Col1a1,Gbx1,Nipsnap2,Lrrtm2,Homer1,Cldn5,Ccdc13,Dgkz,Bdnf,Cacng2,Tmem165,Ddx17,Map4,Pom121,Ermn,Ubqln2,Ugt8a,Ddx56,Agrn,H1f0,Hsd17b12,Nr4a3,Ephb6,Lhx1,P2ry12,Chmp7,Plp1,Kdr,Nrep,Gar1
GO:0048592	eye morphogenesis	0.0380724611057635	-3.26826406382241	127	3	0.0375	80	13711	16542,16869,14221	Kdr,Lhx1,Fjx1
GO:0043068	positive regulation of programmed cell death	0.038244008815146	-3.26376836326147	541	7	0.0875	80	13711	17005,16323,54722,77771,11603,13653,18124	Ltk,Inhba,Gsdme,Csrnp3,Agrn,Egr1,Nr4a3
GO:0043410	positive regulation of MAPK cascade	0.0383658736584232	-3.26058692133437	427	6	0.075	80	13711	54722,100294583,24064,21858,16542,21802	Gsdme,Alkal2,Spry2,Timp2,Kdr,Tgfa
GO:0001932	regulation of protein phosphorylation	0.0384840881911334	-3.25751041685459	1172	12	0.15	80	13711	12918,13653,21802,16542,21858,100294583,12064,11603,24064,54722,16323,20660	Crh,Egr1,Tgfa,Kdr,Timp2,Alkal2,Bdnf,Agrn,Spry2,Gsdme,Inhba,Sorl1
GO:0032787	monocarboxylic acid metabolic process	0.0385755599291348	-3.255136365501	319	5	0.0625	80	13711	216019,18823,20250,18124,19317	Hkdc1,Plp1,Scd2,Nr4a3,Qk
GO:0032270	positive regulation of cellular protein metabolic process	0.0390256946904811	-3.24353501157365	1309	13	0.1625	80	13711	11603,54722,16323,54609,24064,13653,21858,16542,21802,12918,12064,100294583,11865	Agrn,Gsdme,Inhba,Ubqln2,Spry2,Egr1,Timp2,Kdr,Tgfa,Crh,Bdnf,Alkal2,Arntl
GO:0001568	blood vessel development	0.0394825506627395	-3.23189646005139	430	6	0.075	80	13711	19317,12842,11947,13653,16542,21802	Qk,Col1a1,Atp5b,Egr1,Kdr,Tgfa
GO:1900449	regulation of glutamate receptor signaling pathway	0.0395700881942026	-3.22968179477246	54	2	0.025	80	13711	12918,12300	Crh,Cacng2
GO:0072126	positive regulation of glomerular mesangial cell proliferation	0.0401437356563259	-3.21528887426601	7	1	0.0125	80	13711	13653	Egr1
GO:0071372	cellular response to follicle-stimulating hormone stimulus	0.0401437356563259	-3.21528887426601	7	1	0.0125	80	13711	16323	Inhba
GO:0014060	regulation of epinephrine secretion	0.0401437356563259	-3.21528887426601	7	1	0.0125	80	13711	12918	Crh
GO:0048752	semicircular canal morphogenesis	0.0401437356563259	-3.21528887426601	7	1	0.0125	80	13711	18124	Nr4a3
GO:0045028	G protein-coupled purinergic nucleotide receptor activity	0.0401437356563259	-3.21528887426601	7	1	0.0125	80	13711	70839	P2ry12
GO:0001973	adenosine receptor signaling pathway	0.0401437356563259	-3.21528887426601	7	1	0.0125	80	13711	70839	P2ry12
GO:1902548	negative regulation of cellular response to vascular endothelial growth factor stimulus	0.0401437356563259	-3.21528887426601	7	1	0.0125	80	13711	24064	Spry2
GO:0006729	tetrahydrobiopterin biosynthetic process	0.0401437356563259	-3.21528887426601	7	1	0.0125	80	13711	110391	Qdpr
GO:0032525	somite rostral/caudal axis specification	0.0401437356563259	-3.21528887426601	7	1	0.0125	80	13711	16869	Lhx1
GO:0032229	negative regulation of synaptic transmission, GABAergic	0.0401437356563259	-3.21528887426601	7	1	0.0125	80	13711	12064	Bdnf
GO:2000987	positive regulation of behavioral fear response	0.0401437356563259	-3.21528887426601	7	1	0.0125	80	13711	12918	Crh
GO:1904398	positive regulation of neuromuscular junction development	0.0401437356563259	-3.21528887426601	7	1	0.0125	80	13711	11603	Agrn
GO:0008215	spermine metabolic process	0.0401437356563259	-3.21528887426601	7	1	0.0125	80	13711	11702	Amd1
GO:0051581	negative regulation of neurotransmitter uptake	0.0401437356563259	-3.21528887426601	7	1	0.0125	80	13711	19736	Rgs4
GO:0098943	neurotransmitter receptor transport, postsynaptic endosome to lysosome	0.0401437356563259	-3.21528887426601	7	1	0.0125	80	13711	12300	Cacng2
GO:0060437	lung growth	0.0401437356563259	-3.21528887426601	7	1	0.0125	80	13711	24064	Spry2
GO:0035589	G protein-coupled purinergic nucleotide receptor signaling pathway	0.0401437356563259	-3.21528887426601	7	1	0.0125	80	13711	70839	P2ry12
GO:0030913	paranodal junction assembly	0.0401437356563259	-3.21528887426601	7	1	0.0125	80	13711	22239	Ugt8a
GO:0048382	mesendoderm development	0.0401437356563259	-3.21528887426601	7	1	0.0125	80	13711	16869	Lhx1
GO:0090009	primitive streak formation	0.0401437356563259	-3.21528887426601	7	1	0.0125	80	13711	16869	Lhx1
GO:1900247	regulation of cytoplasmic translational elongation	0.0401437356563259	-3.21528887426601	7	1	0.0125	80	13711	234734	Aars
GO:1903069	regulation of ER-associated ubiquitin-dependent protein catabolic process	0.0401437356563259	-3.21528887426601	7	1	0.0125	80	13711	54609	Ubqln2
GO:0009074	aromatic amino acid family catabolic process	0.0401437356563259	-3.21528887426601	7	1	0.0125	80	13711	110391	Qdpr
GO:2000848	positive regulation of corticosteroid hormone secretion	0.0401437356563259	-3.21528887426601	7	1	0.0125	80	13711	12918	Crh
GO:0046146	tetrahydrobiopterin metabolic process	0.0401437356563259	-3.21528887426601	7	1	0.0125	80	13711	110391	Qdpr
GO:0060059	embryonic retina morphogenesis in camera-type eye	0.0401437356563259	-3.21528887426601	7	1	0.0125	80	13711	16869	Lhx1
GO:0002438	acute inflammatory response to antigenic stimulus	0.0401437356563259	-3.21528887426601	7	1	0.0125	80	13711	13848	Ephb6
GO:0007567	parturition	0.0401437356563259	-3.21528887426601	7	1	0.0125	80	13711	11865	Arntl
GO:1903367	positive regulation of fear response	0.0401437356563259	-3.21528887426601	7	1	0.0125	80	13711	12918	Crh
GO:0048563	post-embryonic animal organ morphogenesis	0.0401437356563259	-3.21528887426601	7	1	0.0125	80	13711	16542	Kdr
GO:0060449	bud elongation involved in lung branching	0.0401437356563259	-3.21528887426601	7	1	0.0125	80	13711	24064	Spry2
GO:0035726	common myeloid progenitor cell proliferation	0.0401437356563259	-3.21528887426601	7	1	0.0125	80	13711	18124	Nr4a3
GO:0090084	negative regulation of inclusion body assembly	0.0401437356563259	-3.21528887426601	7	1	0.0125	80	13711	20660	Sorl1
GO:0060346	bone trabecula formation	0.0401437356563259	-3.21528887426601	7	1	0.0125	80	13711	12842	Col1a1
GO:0046883	regulation of hormone secretion	0.040197770768099	-3.21394373842464	221	4	0.05	80	13711	16323,11865,12918,14661	Inhba,Arntl,Crh,Glud1
GO:0048511	rhythmic process	0.0407597198446627	-3.20006094394214	222	4	0.05	80	13711	11865,16323,13653,12064	Arntl,Inhba,Egr1,Bdnf
GO:0010975	regulation of neuron projection development	0.0408802987956982	-3.19710702402098	549	7	0.0875	80	13711	12064,17005,100294583,19317,11603,52513,235106	Bdnf,Ltk,Alkal2,Qk,Agrn,Ddx56,Ntm
GO:0019226	transmission of nerve impulse	0.0409110509081499	-3.19635505907573	55	2	0.025	80	13711	72413,12300	Kcnmb2,Cacng2
GO:0050433	regulation of catecholamine secretion	0.0409110509081499	-3.19635505907573	55	2	0.025	80	13711	12918,70839	Crh,P2ry12
GO:0007600	sensory perception	0.0412554576557949	-3.18797186814607	325	5	0.0625	80	13711	54722,24064,231044,12842,108069	Gsdme,Spry2,Gbx1,Col1a1,Grm3
GO:1902531	regulation of intracellular signal transduction	0.0413278535251672	-3.1862185868382	1320	13	0.1625	80	13711	24064,54722,17967,16323,20660,12918,21802,16542,21858,100294583,11865,104418,70839	Spry2,Gsdme,Ncam1,Inhba,Sorl1,Crh,Tgfa,Kdr,Timp2,Alkal2,Arntl,Dgkz,P2ry12
GO:0048871	multicellular organismal homeostasis	0.0418970837873573	-3.17253905382327	224	4	0.05	80	13711	18124,13653,26556,16542	Nr4a3,Egr1,Homer1,Kdr
GO:0010038	response to metal ion	0.0418970837873573	-3.17253905382327	224	4	0.05	80	13711	14661,72413,17967,26556	Glud1,Kcnmb2,Ncam1,Homer1
GO:0048754	branching morphogenesis of an epithelial tube	0.041921016945406	-3.17196798006976	132	3	0.0375	80	13711	16869,16542,24064	Lhx1,Kdr,Spry2
GO:0045843	negative regulation of striated muscle tissue development	0.0422690451488838	-3.16370025399182	56	2	0.025	80	13711	19736,12064	Rgs4,Bdnf
GO:0045454	cell redox homeostasis	0.0422690451488838	-3.16370025399182	56	2	0.025	80	13711	67988,71853	Tmx3,Pdia6
GO:0055114	oxidation-reduction process	0.0424086215112709	-3.16040359988452	674	8	0.1	80	13711	14661,20250,12064,66234,67988,18124,110391,56348	Glud1,Scd2,Bdnf,Msmo1,Tmx3,Nr4a3,Qdpr,Hsd17b12
GO:0051051	negative regulation of transport	0.042956869583708	-3.14755869959976	439	6	0.075	80	13711	54609,70839,12918,107065,19736,11603	Ubqln2,P2ry12,Crh,Lrrtm2,Rgs4,Agrn
GO:0030902	hindbrain development	0.0435134651957581	-3.13468484405651	134	3	0.0375	80	13711	234734,16869,231044	Aars,Lhx1,Gbx1
GO:0021695	cerebellar cortex development	0.0436438320309175	-3.13169331181466	57	2	0.025	80	13711	16869,234734	Lhx1,Aars
GO:0007610	behavior	0.0439860306661232	-3.1238831803337	558	7	0.0875	80	13711	12918,18124,26556,13653,231044,17967,12064	Crh,Nr4a3,Homer1,Egr1,Gbx1,Ncam1,Bdnf
GO:0010976	positive regulation of neuron projection development	0.0440463763144266	-3.12251219299335	331	5	0.0625	80	13711	12064,17005,52513,19317,100294583	Bdnf,Ltk,Ddx56,Qk,Alkal2
GO:0071363	cellular response to growth factor stimulus	0.0445223686887625	-3.11176354894156	332	5	0.0625	80	13711	24064,12741,16542,12064,13653	Spry2,Cldn5,Kdr,Bdnf,Egr1
GO:0014911	positive regulation of smooth muscle cell migration	0.0450351748108976	-3.10031143208643	58	2	0.025	80	13711	13653,18124	Egr1,Nr4a3
GO:0060291	long-term synaptic potentiation	0.0450351748108976	-3.10031143208643	58	2	0.025	80	13711	107065,12918	Lrrtm2,Crh
GO:0048635	negative regulation of muscle organ development	0.0450351748108976	-3.10031143208643	58	2	0.025	80	13711	12064,19736	Bdnf,Rgs4
GO:0038063	collagen-activated tyrosine kinase receptor signaling pathway	0.0457470997210664	-3.08462688334515	8	1	0.0125	80	13711	12842	Col1a1
GO:0045741	positive regulation of epidermal growth factor-activated receptor activity	0.0457470997210664	-3.08462688334515	8	1	0.0125	80	13711	21802	Tgfa
GO:0032964	collagen biosynthetic process	0.0457470997210664	-3.08462688334515	8	1	0.0125	80	13711	12842	Col1a1
GO:0008211	glucocorticoid metabolic process	0.0457470997210664	-3.08462688334515	8	1	0.0125	80	13711	12918	Crh
GO:0038089	positive regulation of cell migration by vascular endothelial growth factor signaling pathway	0.0457470997210664	-3.08462688334515	8	1	0.0125	80	13711	16542	Kdr
GO:0014047	glutamate secretion	0.0457470997210664	-3.08462688334515	8	1	0.0125	80	13711	12064	Bdnf
GO:0032354	response to follicle-stimulating hormone	0.0457470997210664	-3.08462688334515	8	1	0.0125	80	13711	16323	Inhba
GO:0033625	positive regulation of integrin activation	0.0457470997210664	-3.08462688334515	8	1	0.0125	80	13711	70839	P2ry12
GO:0050798	activated T cell proliferation	0.0457470997210664	-3.08462688334515	8	1	0.0125	80	13711	13848	Ephb6
GO:0061614	pri-miRNA transcription by RNA polymerase II	0.0457470997210664	-3.08462688334515	8	1	0.0125	80	13711	67040	Ddx17
GO:0060837	blood vessel endothelial cell differentiation	0.0457470997210664	-3.08462688334515	8	1	0.0125	80	13711	16542	Kdr
GO:0071340	skeletal muscle acetylcholine-gated channel clustering	0.0457470997210664	-3.08462688334515	8	1	0.0125	80	13711	11603	Agrn
GO:0072216	positive regulation of metanephros development	0.0457470997210664	-3.08462688334515	8	1	0.0125	80	13711	13653	Egr1
GO:0006930	substrate-dependent cell migration, cell extension	0.0457470997210664	-3.08462688334515	8	1	0.0125	80	13711	70839	P2ry12
GO:0007406	negative regulation of neuroblast proliferation	0.0457470997210664	-3.08462688334515	8	1	0.0125	80	13711	12064	Bdnf
GO:2000969	positive regulation of AMPA receptor activity	0.0457470997210664	-3.08462688334515	8	1	0.0125	80	13711	12300	Cacng2
GO:2001225	regulation of chloride transport	0.0457470997210664	-3.08462688334515	8	1	0.0125	80	13711	12349	Car2
GO:1901724	positive regulation of cell proliferation involved in kidney development	0.0457470997210664	-3.08462688334515	8	1	0.0125	80	13711	13653	Egr1
GO:0072182	regulation of nephron tubule epithelial cell differentiation	0.0457470997210664	-3.08462688334515	8	1	0.0125	80	13711	16869	Lhx1
GO:0072197	ureter morphogenesis	0.0457470997210664	-3.08462688334515	8	1	0.0125	80	13711	16869	Lhx1
GO:0070092	regulation of glucagon secretion	0.0457470997210664	-3.08462688334515	8	1	0.0125	80	13711	12918	Crh
GO:0072576	liver morphogenesis	0.0457470997210664	-3.08462688334515	8	1	0.0125	80	13711	21802	Tgfa
GO:0071371	cellular response to gonadotropin stimulus	0.0457470997210664	-3.08462688334515	8	1	0.0125	80	13711	16323	Inhba
GO:0014062	regulation of serotonin secretion	0.0457470997210664	-3.08462688334515	8	1	0.0125	80	13711	12918	Crh
GO:1904064	positive regulation of cation transmembrane transport	0.0459584480354197	-3.0800175942954	137	3	0.0375	80	13711	12300,241528,14467	Cacng2,Lrrc55,Nipsnap2
GO:1901701	cellular response to oxygen-containing compound	0.0462366189856806	-3.07398317611311	686	8	0.1	80	13711	12842,70839,17005,16323,18124,12349,12918,13653	Col1a1,P2ry12,Ltk,Inhba,Nr4a3,Car2,Crh,Egr1
GO:1901862	negative regulation of muscle tissue development	0.0464428388765356	-3.06953299403511	59	2	0.025	80	13711	19736,12064	Rgs4,Bdnf
GO:0015672	monovalent inorganic cation transport	0.0484734666410328	-3.02673871030766	235	4	0.05	80	13711	241528,70839,72413,11947	Lrrc55,P2ry12,Kcnmb2,Atp5b
GO:0008283	cell population proliferation	0.0487363377183343	-3.0213303727478	453	6	0.075	80	13711	12140,13653,13848,21802,17005,18124	Fabp7,Egr1,Ephb6,Tgfa,Ltk,Nr4a3
GO:1901566	organonitrogen compound biosynthetic process	0.048995031081686	-3.0160363925097	950	10	0.125	80	13711	16323,234734,11947,14661,11702,21982,20810,15476,64580,110391	Inhba,Aars,Atp5b,Glud1,Amd1,Tmem165,Srm,Hs3st1,Ndst4,Qdpr
GO:0044089	positive regulation of cellular component biogenesis	0.049166790459859	-3.0125368740459	454	6	0.075	80	13711	107065,12064,16542,12405,11603,70839	Lrrtm2,Bdnf,Kdr,Cbln2,Agrn,P2ry12
GO:0043407	negative regulation of MAP kinase activity	0.0493062029737251	-3.00970538488023	61	2	0.025	80	13711	20660,24064	Sorl1,Spry2
GO:0050885	neuromuscular process controlling balance	0.0493062029737251	-3.00970538488023	61	2	0.025	80	13711	18124,234734	Nr4a3,Aars
GO:0032870	cellular response to hormone stimulus	0.0494533650704131	-3.00672517327091	342	5	0.0625	80	13711	18124,12918,12349,67040,16323	Nr4a3,Crh,Car2,Ddx17,Inhba
GO:0001944	vasculature development	0.0495996071365162	-3.00377236591738	455	6	0.075	80	13711	21802,16542,13653,12842,19317,11947	Tgfa,Kdr,Egr1,Col1a1,Qk,Atp5b
GO:0010648	negative regulation of cell communication	0.0500209809307237	-2.99531274295479	1086	11	0.1375	80	13711	21888,12918,19736,13653,21858,24064,11865,104418,71853,12064,20660	Tle4,Crh,Rgs4,Egr1,Timp2,Spry2,Arntl,Dgkz,Pdia6,Bdnf,Sorl1
GO:0050954	sensory perception of mechanical stimulus	0.0501821064317546	-2.99209676140886	142	3	0.0375	80	13711	54722,12842,24064	Gsdme,Col1a1,Spry2
GO:0051254	positive regulation of RNA metabolic process	0.0505207975168573	-2.98537019546338	1360	13	0.1625	80	13711	67040,13653,19317,18616,11865,16869,18124,14958,11603,77771,231044,12842,16323	Ddx17,Egr1,Qk,Peg3,Arntl,Lhx1,Nr4a3,H1f0,Agrn,Csrnp3,Gbx1,Col1a1,Inhba
GO:0001656	metanephros development	0.0507614442809222	-2.98061818340988	62	2	0.025	80	13711	16869,13653	Lhx1,Egr1
GO:0032922	circadian regulation of gene expression	0.0507614442809222	-2.98061818340988	62	2	0.025	80	13711	13653,11865	Egr1,Arntl
GO:0070848	response to growth factor	0.0509934842819388	-2.97605741359738	345	5	0.0625	80	13711	13653,12064,16542,12741,24064	Egr1,Bdnf,Kdr,Cldn5,Spry2
GO:0045893	positive regulation of transcription, DNA-templated	0.0510874725998109	-2.97421596643031	1225	12	0.15	80	13711	77771,18616,12842,231044,11865,16869,16323,18124,13653,67040,14958,11603	Csrnp3,Peg3,Col1a1,Gbx1,Arntl,Lhx1,Inhba,Nr4a3,Egr1,Ddx17,H1f0,Agrn
GO:0023057	negative regulation of signaling	0.0511248358378842	-2.97348487561926	1090	11	0.1375	80	13711	12064,104418,71853,20660,24064,11865,13653,19736,21858,12918,21888	Bdnf,Dgkz,Pdia6,Sorl1,Spry2,Arntl,Egr1,Rgs4,Timp2,Crh,Tle4
GO:0020027	hemoglobin metabolic process	0.0513181594907661	-2.96971060326896	9	1	0.0125	80	13711	16323	Inhba
GO:0099612	protein localization to axon	0.0513181594907661	-2.96971060326896	9	1	0.0125	80	13711	22239	Ugt8a
GO:0048333	mesodermal cell differentiation	0.0513181594907661	-2.96971060326896	9	1	0.0125	80	13711	16323	Inhba
GO:1902959	regulation of aspartic-type endopeptidase activity involved in amyloid precursor protein catabolic process	0.0513181594907661	-2.96971060326896	9	1	0.0125	80	13711	20660	Sorl1
GO:0031077	post-embryonic camera-type eye development	0.0513181594907661	-2.96971060326896	9	1	0.0125	80	13711	16542	Kdr
GO:1902966	positive regulation of protein localization to early endosome	0.0513181594907661	-2.96971060326896	9	1	0.0125	80	13711	20660	Sorl1
GO:0045080	positive regulation of chemokine biosynthetic process	0.0513181594907661	-2.96971060326896	9	1	0.0125	80	13711	13653	Egr1
GO:0060872	semicircular canal development	0.0513181594907661	-2.96971060326896	9	1	0.0125	80	13711	18124	Nr4a3
GO:0019755	one-carbon compound transport	0.0513181594907661	-2.96971060326896	9	1	0.0125	80	13711	12349	Car2
GO:0044849	estrous cycle	0.0513181594907661	-2.96971060326896	9	1	0.0125	80	13711	13653	Egr1
GO:2000849	regulation of glucocorticoid secretion	0.0513181594907661	-2.96971060326896	9	1	0.0125	80	13711	12918	Crh
GO:0048703	embryonic viscerocranium morphogenesis	0.0513181594907661	-2.96971060326896	9	1	0.0125	80	13711	16869	Lhx1
GO:0010288	response to lead ion	0.0513181594907661	-2.96971060326896	9	1	0.0125	80	13711	17967	Ncam1
GO:0001553	luteinization	0.0513181594907661	-2.96971060326896	9	1	0.0125	80	13711	16323	Inhba
GO:1900102	negative regulation of endoplasmic reticulum unfolded protein response	0.0513181594907661	-2.96971060326896	9	1	0.0125	80	13711	71853	Pdia6
GO:2001214	positive regulation of vasculogenesis	0.0513181594907661	-2.96971060326896	9	1	0.0125	80	13711	16542	Kdr
GO:2001046	positive regulation of integrin-mediated signaling pathway	0.0513181594907661	-2.96971060326896	9	1	0.0125	80	13711	225341	Lims2
GO:0034698	response to gonadotropin	0.0513181594907661	-2.96971060326896	9	1	0.0125	80	13711	16323	Inhba
GO:0072283	metanephric renal vesicle morphogenesis	0.0513181594907661	-2.96971060326896	9	1	0.0125	80	13711	16869	Lhx1
GO:0086036	regulation of cardiac muscle cell membrane potential	0.0513181594907661	-2.96971060326896	9	1	0.0125	80	13711	11603	Agrn
GO:0060986	endocrine hormone secretion	0.0513181594907661	-2.96971060326896	9	1	0.0125	80	13711	16323	Inhba
GO:0072124	regulation of glomerular mesangial cell proliferation	0.0513181594907661	-2.96971060326896	9	1	0.0125	80	13711	13653	Egr1
GO:0072178	nephric duct morphogenesis	0.0513181594907661	-2.96971060326896	9	1	0.0125	80	13711	16869	Lhx1
GO:2000822	regulation of behavioral fear response	0.0513181594907661	-2.96971060326896	9	1	0.0125	80	13711	12918	Crh
GO:1902965	regulation of protein localization to early endosome	0.0513181594907661	-2.96971060326896	9	1	0.0125	80	13711	20660	Sorl1
GO:1903365	regulation of fear response	0.0513181594907661	-2.96971060326896	9	1	0.0125	80	13711	12918	Crh
GO:2000833	positive regulation of steroid hormone secretion	0.0513181594907661	-2.96971060326896	9	1	0.0125	80	13711	12918	Crh
GO:0051098	regulation of binding	0.0520358605866976	-2.95582217141665	347	5	0.0625	80	13711	14958,20660,11603,12064,13848	H1f0,Sorl1,Agrn,Bdnf,Ephb6
GO:1903725	regulation of phospholipid metabolic process	0.0522320893942004	-2.95205823361588	63	2	0.025	80	13711	210376,104418	Mtmr9,Dgkz
GO:0009063	cellular amino acid catabolic process	0.0522320893942004	-2.95205823361588	63	2	0.025	80	13711	14661,110391	Glud1,Qdpr
GO:0045944	positive regulation of transcription by RNA polymerase II	0.0522427970814799	-2.95185325253998	961	10	0.125	80	13711	16323,16869,18616,231044,11865,77771,11603,67040,13653,18124	Inhba,Lhx1,Peg3,Gbx1,Arntl,Csrnp3,Agrn,Ddx17,Egr1,Nr4a3
GO:0050796	regulation of insulin secretion	0.0528044695183742	-2.94115944188332	145	3	0.0375	80	13711	11865,12918,14661	Arntl,Crh,Glud1
GO:0006029	proteoglycan metabolic process	0.0537179141096597	-2.92400873701507	64	2	0.025	80	13711	64580,15476	Ndst4,Hs3st1
GO:0006334	nucleosome assembly	0.0537179141096597	-2.92400873701507	64	2	0.025	80	13711	58243,14958	Nap1l5,H1f0
GO:0072358	cardiovascular system development	0.0554422380120752	-2.89241355673209	468	6	0.075	80	13711	11947,13653,21802,16542,19317,12842	Atp5b,Egr1,Tgfa,Kdr,Qk,Col1a1
GO:0007178	transmembrane receptor protein serine/threonine kinase signaling pathway	0.0554921214029963	-2.89151422500932	148	3	0.0375	80	13711	13653,16323,12741	Egr1,Inhba,Cldn5
GO:0043010	camera-type eye development	0.0555913512748911	-2.88972764243504	246	4	0.05	80	13711	14221,16323,16542,16869	Fjx1,Inhba,Kdr,Lhx1
GO:1901362	organic cyclic compound biosynthetic process	0.0556694142737621	-2.88832439824027	713	8	0.1	80	13711	66234,12918,110391,56348,67040,13653,11947,16869	Msmo1,Crh,Qdpr,Hsd17b12,Ddx17,Egr1,Atp5b,Lhx1
GO:0035239	tube morphogenesis	0.0558436452103694	-2.88519954310331	589	7	0.0875	80	13711	16869,11947,19317,24064,21802,16542,18124	Lhx1,Atp5b,Qk,Spry2,Tgfa,Kdr,Nr4a3
GO:0055021	regulation of cardiac muscle tissue growth	0.056734215669095	-2.86937779929768	66	2	0.025	80	13711	19736,17967	Rgs4,Ncam1
GO:0042490	mechanoreceptor differentiation	0.056734215669095	-2.86937779929768	66	2	0.025	80	13711	12064,54722	Bdnf,Gsdme
GO:0002090	regulation of receptor internalization	0.056734215669095	-2.86937779929768	66	2	0.025	80	13711	107065,54609	Lrrtm2,Ubqln2
GO:0090193	positive regulation of glomerulus development	0.0568570988617784	-2.86721419654113	10	1	0.0125	80	13711	13653	Egr1
GO:0010958	regulation of amino acid import across plasma membrane	0.0568570988617784	-2.86721419654113	10	1	0.0125	80	13711	19736	Rgs4
GO:0038093	Fc receptor signaling pathway	0.0568570988617784	-2.86721419654113	10	1	0.0125	80	13711	18124	Nr4a3
GO:0048668	collateral sprouting	0.0568570988617784	-2.86721419654113	10	1	0.0125	80	13711	12064	Bdnf
GO:0099628	neurotransmitter receptor diffusion trapping	0.0568570988617784	-2.86721419654113	10	1	0.0125	80	13711	12300	Cacng2
GO:0043589	skin morphogenesis	0.0568570988617784	-2.86721419654113	10	1	0.0125	80	13711	12842	Col1a1
GO:0051775	response to redox state	0.0568570988617784	-2.86721419654113	10	1	0.0125	80	13711	11865	Arntl
GO:0098970	postsynaptic neurotransmitter receptor diffusion trapping	0.0568570988617784	-2.86721419654113	10	1	0.0125	80	13711	12300	Cacng2
GO:0006654	phosphatidic acid biosynthetic process	0.0568570988617784	-2.86721419654113	10	1	0.0125	80	13711	104418	Dgkz
GO:0060159	regulation of dopamine receptor signaling pathway	0.0568570988617784	-2.86721419654113	10	1	0.0125	80	13711	19736	Rgs4
GO:0051901	positive regulation of mitochondrial depolarization	0.0568570988617784	-2.86721419654113	10	1	0.0125	80	13711	16542	Kdr
GO:2001135	regulation of endocytic recycling	0.0568570988617784	-2.86721419654113	10	1	0.0125	80	13711	20660	Sorl1
GO:0015014	heparan sulfate proteoglycan biosynthetic process, polysaccharide chain biosynthetic process	0.0568570988617784	-2.86721419654113	10	1	0.0125	80	13711	64580	Ndst4
GO:0045762	positive regulation of adenylate cyclase activity	0.0568570988617784	-2.86721419654113	10	1	0.0125	80	13711	21858	Timp2
GO:1905245	regulation of aspartic-type peptidase activity	0.0568570988617784	-2.86721419654113	10	1	0.0125	80	13711	20660	Sorl1
GO:0031468	nuclear envelope reassembly	0.0568570988617784	-2.86721419654113	10	1	0.0125	80	13711	105513	Chmp7
GO:0021794	thalamus development	0.0568570988617784	-2.86721419654113	10	1	0.0125	80	13711	17967	Ncam1
GO:0043650	dicarboxylic acid biosynthetic process	0.0568570988617784	-2.86721419654113	10	1	0.0125	80	13711	14661	Glud1
GO:0098953	receptor diffusion trapping	0.0568570988617784	-2.86721419654113	10	1	0.0125	80	13711	12300	Cacng2
GO:0021940	positive regulation of cerebellar granule cell precursor proliferation	0.0568570988617784	-2.86721419654113	10	1	0.0125	80	13711	16869	Lhx1
GO:1903789	regulation of amino acid transmembrane transport	0.0568570988617784	-2.86721419654113	10	1	0.0125	80	13711	19736	Rgs4
GO:1902018	negative regulation of cilium assembly	0.0568570988617784	-2.86721419654113	10	1	0.0125	80	13711	17758	Map4
GO:0038065	collagen-activated signaling pathway	0.0568570988617784	-2.86721419654113	10	1	0.0125	80	13711	12842	Col1a1
GO:0071318	cellular response to ATP	0.0568570988617784	-2.86721419654113	10	1	0.0125	80	13711	70839	P2ry12
GO:0072111	cell proliferation involved in kidney development	0.0568570988617784	-2.86721419654113	10	1	0.0125	80	13711	13653	Egr1
GO:0072176	nephric duct development	0.0568570988617784	-2.86721419654113	10	1	0.0125	80	13711	16869	Lhx1
GO:0038166	angiotensin-activated signaling pathway	0.0568570988617784	-2.86721419654113	10	1	0.0125	80	13711	12349	Car2
GO:0015669	gas transport	0.0568570988617784	-2.86721419654113	10	1	0.0125	80	13711	12349	Car2
GO:0030534	adult behavior	0.0573198035135104	-2.85910910391516	150	3	0.0375	80	13711	26556,231044,18124	Homer1,Gbx1,Nr4a3
GO:0040012	regulation of locomotion	0.0577234285227015	-2.85209214762533	847	9	0.1125	80	13711	11947,70839,20660,24064,12842,13653,16542,11603,18124	Atp5b,P2ry12,Sorl1,Spry2,Col1a1,Egr1,Kdr,Agrn,Nr4a3
GO:0044283	small molecule biosynthetic process	0.0579927151616932	-2.8474378769846	358	5	0.0625	80	13711	19317,20250,14661,110391,18823	Qk,Scd2,Glud1,Qdpr,Plp1
GO:0034767	positive regulation of ion transmembrane transport	0.0582443356028697	-2.84310843413391	151	3	0.0375	80	13711	14467,241528,12300	Nipsnap2,Lrrc55,Cacng2
GO:0033143	regulation of intracellular steroid hormone receptor signaling pathway	0.0582642542003584	-2.84276650916998	67	2	0.025	80	13711	12064,11865	Bdnf,Arntl
GO:0010611	regulation of cardiac muscle hypertrophy	0.0582642542003584	-2.84276650916998	67	2	0.025	80	13711	19736,18124	Rgs4,Nr4a3
GO:0035690	cellular response to drug	0.0583131203702825	-2.84192816171249	250	4	0.05	80	13711	12918,13653,70839,16542	Crh,Egr1,P2ry12,Kdr
GO:0051093	negative regulation of developmental process	0.0594797587875677	-2.82211921275201	852	9	0.1125	80	13711	235106,19736,24064,11865,225341,12064,16323,20660,70839	Ntm,Rgs4,Spry2,Arntl,Lims2,Bdnf,Inhba,Sorl1,P2ry12
GO:0001570	vasculogenesis	0.0598085956874428	-2.81660588776255	68	2	0.025	80	13711	16542,19317	Kdr,Qk
GO:0034504	protein localization to nucleus	0.060114639157151	-2.81150188711589	153	3	0.0375	80	13711	12842,11865,107939	Col1a1,Arntl,Pom121
GO:0034330	cell junction organization	0.0610603523917117	-2.79589252045538	154	3	0.0375	80	13711	12741,225341,22239	Cldn5,Lims2,Ugt8a
GO:0061138	morphogenesis of a branching epithelium	0.0610603523917117	-2.79589252045538	154	3	0.0375	80	13711	16869,16542,24064	Lhx1,Kdr,Spry2
GO:0048636	positive regulation of muscle organ development	0.0613670259243953	-2.79088262514706	69	2	0.025	80	13711	11865,17967	Arntl,Ncam1
GO:0014743	regulation of muscle hypertrophy	0.0613670259243953	-2.79088262514706	69	2	0.025	80	13711	18124,19736	Nr4a3,Rgs4
GO:0021510	spinal cord development	0.0613670259243953	-2.79088262514706	69	2	0.025	80	13711	16869,231044	Lhx1,Gbx1
GO:0001942	hair follicle development	0.0613670259243953	-2.79088262514706	69	2	0.025	80	13711	16323,15220	Inhba,Foxq1
GO:0045844	positive regulation of striated muscle tissue development	0.0613670259243953	-2.79088262514706	69	2	0.025	80	13711	11865,17967	Arntl,Ncam1
GO:0034097	response to cytokine	0.0617999542941234	-2.78385265409606	603	7	0.0875	80	13711	24064,20810,11947,54722,21888,21858,13653	Spry2,Srm,Atp5b,Gsdme,Tle4,Timp2,Egr1
GO:0009968	negative regulation of signal transduction	0.061830120672614	-2.78336464372969	991	10	0.125	80	13711	21858,19736,13653,21888,20660,104418,12064,71853,11865,24064	Timp2,Rgs4,Egr1,Tle4,Sorl1,Dgkz,Bdnf,Pdia6,Arntl,Spry2
GO:0046473	phosphatidic acid metabolic process	0.0623641006920601	-2.77476547858283	11	1	0.0125	80	13711	104418	Dgkz
GO:0034505	tooth mineralization	0.0623641006920601	-2.77476547858283	11	1	0.0125	80	13711	12842	Col1a1
GO:0018158	protein oxidation	0.0623641006920601	-2.77476547858283	11	1	0.0125	80	13711	67988	Tmx3
GO:1901722	regulation of cell proliferation involved in kidney development	0.0623641006920601	-2.77476547858283	11	1	0.0125	80	13711	13653	Egr1
GO:0021516	dorsal spinal cord development	0.0623641006920601	-2.77476547858283	11	1	0.0125	80	13711	16869	Lhx1
GO:0009886	post-embryonic animal morphogenesis	0.0623641006920601	-2.77476547858283	11	1	0.0125	80	13711	16542	Kdr
GO:0021936	regulation of cerebellar granule cell precursor proliferation	0.0623641006920601	-2.77476547858283	11	1	0.0125	80	13711	16869	Lhx1
GO:0010458	exit from mitosis	0.0623641006920601	-2.77476547858283	11	1	0.0125	80	13711	105513	Chmp7
GO:0043649	dicarboxylic acid catabolic process	0.0623641006920601	-2.77476547858283	11	1	0.0125	80	13711	14661	Glud1
GO:1903818	positive regulation of voltage-gated potassium channel activity	0.0623641006920601	-2.77476547858283	11	1	0.0125	80	13711	241528	Lrrc55
GO:0043129	surfactant homeostasis	0.0623641006920601	-2.77476547858283	11	1	0.0125	80	13711	16542	Kdr
GO:0045073	regulation of chemokine biosynthetic process	0.0623641006920601	-2.77476547858283	11	1	0.0125	80	13711	13653	Egr1
GO:0060068	vagina development	0.0623641006920601	-2.77476547858283	11	1	0.0125	80	13711	16869	Lhx1
GO:0038180	nerve growth factor signaling pathway	0.0623641006920601	-2.77476547858283	11	1	0.0125	80	13711	12064	Bdnf
GO:0021702	cerebellar Purkinje cell differentiation	0.0623641006920601	-2.77476547858283	11	1	0.0125	80	13711	16869	Lhx1
GO:0099562	maintenance of postsynaptic density structure	0.0623641006920601	-2.77476547858283	11	1	0.0125	80	13711	104418	Dgkz
GO:1903977	positive regulation of glial cell migration	0.0623641006920601	-2.77476547858283	11	1	0.0125	80	13711	70839	P2ry12
GO:0070863	positive regulation of protein exit from endoplasmic reticulum	0.0623641006920601	-2.77476547858283	11	1	0.0125	80	13711	20660	Sorl1
GO:0009084	glutamine family amino acid biosynthetic process	0.0623641006920601	-2.77476547858283	11	1	0.0125	80	13711	14661	Glud1
GO:0097484	dendrite extension	0.0623641006920601	-2.77476547858283	11	1	0.0125	80	13711	12064	Bdnf
GO:0048672	positive regulation of collateral sprouting	0.0623641006920601	-2.77476547858283	11	1	0.0125	80	13711	12064	Bdnf
GO:0072077	renal vesicle morphogenesis	0.0623641006920601	-2.77476547858283	11	1	0.0125	80	13711	16869	Lhx1
GO:0061430	bone trabecula morphogenesis	0.0623641006920601	-2.77476547858283	11	1	0.0125	80	13711	12842	Col1a1
GO:0070269	pyroptosis	0.0623641006920601	-2.77476547858283	11	1	0.0125	80	13711	54722	Gsdme
GO:0098917	retrograde trans-synaptic signaling	0.0623641006920601	-2.77476547858283	11	1	0.0125	80	13711	12064	Bdnf
GO:0007398	ectoderm development	0.0623641006920601	-2.77476547858283	11	1	0.0125	80	13711	16869	Lhx1
GO:0032024	positive regulation of insulin secretion	0.0629393326790883	-2.76558398989512	70	2	0.025	80	13711	14661,12918	Glud1,Crh
GO:0050795	regulation of behavior	0.0629393326790883	-2.76558398989512	70	2	0.025	80	13711	18124,12918	Nr4a3,Crh
GO:0060420	regulation of heart growth	0.0629393326790883	-2.76558398989512	70	2	0.025	80	13711	19736,17967	Rgs4,Ncam1
GO:1901863	positive regulation of muscle tissue development	0.0629393326790883	-2.76558398989512	70	2	0.025	80	13711	11865,17967	Arntl,Ncam1
GO:0051270	regulation of cellular component movement	0.063465555088479	-2.75725795980856	863	9	0.1125	80	13711	24064,12842,11947,70839,20660,18124,13653,16542,11603	Spry2,Col1a1,Atp5b,P2ry12,Sorl1,Nr4a3,Egr1,Kdr,Agrn
GO:0007611	learning or memory	0.0639683749282357	-2.74936645949705	258	4	0.05	80	13711	13653,12064,17967,12918	Egr1,Bdnf,Ncam1,Crh
GO:0022405	hair cycle process	0.0645253056539289	-2.74069779640412	71	2	0.025	80	13711	15220,16323	Foxq1,Inhba
GO:0022404	molting cycle process	0.0645253056539289	-2.74069779640412	71	2	0.025	80	13711	16323,15220	Inhba,Foxq1
GO:0098773	skin epidermis development	0.0645253056539289	-2.74069779640412	71	2	0.025	80	13711	16323,15220	Inhba,Foxq1
GO:0009892	negative regulation of metabolic process	0.0646198962093083	-2.73923292475686	2285	19	0.2375	80	13711	11865,18616,19317,16869,12918,21888,21858,16542,13653,67040,54609,24064,77771,20660,210376,15220,18124,14958,107065	Arntl,Peg3,Qk,Lhx1,Crh,Tle4,Timp2,Kdr,Egr1,Ddx17,Ubqln2,Spry2,Csrnp3,Sorl1,Mtmr9,Foxq1,Nr4a3,H1f0,Lrrtm2
GO:0030111	regulation of Wnt signaling pathway	0.0654260099621706	-2.7268353937394	260	4	0.05	80	13711	21888,11865,12842,13653	Tle4,Arntl,Col1a1,Egr1
GO:1905897	regulation of response to endoplasmic reticulum stress	0.0661247364764934	-2.71621237404423	72	2	0.025	80	13711	54609,71853	Ubqln2,Pdia6
GO:0043401	steroid hormone mediated signaling pathway	0.0661247364764934	-2.71621237404423	72	2	0.025	80	13711	18124,67040	Nr4a3,Ddx17
GO:0007043	cell-cell junction assembly	0.0661247364764934	-2.71621237404423	72	2	0.025	80	13711	12741,22239	Cldn5,Ugt8a
GO:1903508	positive regulation of nucleic acid-templated transcription	0.066617697598108	-2.70878500703436	1279	12	0.15	80	13711	16869,11865,18616,67040,13653,16323,77771,231044,12842,11603,14958,18124	Lhx1,Arntl,Peg3,Ddx17,Egr1,Inhba,Csrnp3,Gbx1,Col1a1,Agrn,H1f0,Nr4a3
GO:0021953	central nervous system neuron differentiation	0.0668806003979723	-2.70484633300358	160	3	0.0375	80	13711	16323,16869,231044	Inhba,Lhx1,Gbx1
GO:1902680	positive regulation of RNA biosynthetic process	0.0669320394816899	-2.70407751047235	1280	12	0.15	80	13711	18124,67040,13653,14958,11603,77771,18616,231044,12842,11865,16869,16323	Nr4a3,Ddx17,Egr1,H1f0,Agrn,Csrnp3,Peg3,Gbx1,Col1a1,Arntl,Lhx1,Inhba
GO:1904063	negative regulation of cation transmembrane transport	0.0677374186877203	-2.69211653849335	73	2	0.025	80	13711	19736,11603	Rgs4,Agrn
GO:0002161	aminoacyl-tRNA editing activity	0.0678393468201763	-2.69061291578517	12	1	0.0125	80	13711	234734	Aars
GO:0061052	negative regulation of cell growth involved in cardiac muscle cell development	0.0678393468201763	-2.69061291578517	12	1	0.0125	80	13711	19736	Rgs4
GO:0021694	cerebellar Purkinje cell layer formation	0.0678393468201763	-2.69061291578517	12	1	0.0125	80	13711	16869	Lhx1
GO:0106074	aminoacyl-tRNA metabolism involved in translational fidelity	0.0678393468201763	-2.69061291578517	12	1	0.0125	80	13711	234734	Aars
GO:1901841	regulation of high voltage-gated calcium channel activity	0.0678393468201763	-2.69061291578517	12	1	0.0125	80	13711	14467	Nipsnap2
GO:1902950	regulation of dendritic spine maintenance	0.0678393468201763	-2.69061291578517	12	1	0.0125	80	13711	26556	Homer1
GO:0030520	intracellular estrogen receptor signaling pathway	0.0678393468201763	-2.69061291578517	12	1	0.0125	80	13711	67040	Ddx17
GO:0030521	androgen receptor signaling pathway	0.0678393468201763	-2.69061291578517	12	1	0.0125	80	13711	67040	Ddx17
GO:1903140	regulation of establishment of endothelial barrier	0.0678393468201763	-2.69061291578517	12	1	0.0125	80	13711	12741	Cldn5
GO:0035588	G protein-coupled purinergic receptor signaling pathway	0.0678393468201763	-2.69061291578517	12	1	0.0125	80	13711	70839	P2ry12
GO:0003157	endocardium development	0.0678393468201763	-2.69061291578517	12	1	0.0125	80	13711	16542	Kdr
GO:1901550	regulation of endothelial cell development	0.0678393468201763	-2.69061291578517	12	1	0.0125	80	13711	12741	Cldn5
GO:0071397	cellular response to cholesterol	0.0678393468201763	-2.69061291578517	12	1	0.0125	80	13711	16323	Inhba
GO:0090192	regulation of glomerulus development	0.0678393468201763	-2.69061291578517	12	1	0.0125	80	13711	13653	Egr1
GO:0061029	eyelid development in camera-type eye	0.0678393468201763	-2.69061291578517	12	1	0.0125	80	13711	16323	Inhba
GO:2000650	negative regulation of sodium ion transmembrane transporter activity	0.0678393468201763	-2.69061291578517	12	1	0.0125	80	13711	11603	Agrn
GO:1904181	positive regulation of membrane depolarization	0.0678393468201763	-2.69061291578517	12	1	0.0125	80	13711	16542	Kdr
GO:0061469	regulation of type B pancreatic cell proliferation	0.0678393468201763	-2.69061291578517	12	1	0.0125	80	13711	18124	Nr4a3
GO:1905668	positive regulation of protein localization to endosome	0.0678393468201763	-2.69061291578517	12	1	0.0125	80	13711	20660	Sorl1
GO:1901387	positive regulation of voltage-gated calcium channel activity	0.0678393468201763	-2.69061291578517	12	1	0.0125	80	13711	14467	Nipsnap2
GO:0005003	ephrin receptor activity	0.0678393468201763	-2.69061291578517	12	1	0.0125	80	13711	13848	Ephb6
GO:0045683	negative regulation of epidermis development	0.0678393468201763	-2.69061291578517	12	1	0.0125	80	13711	16323	Inhba
GO:0001963	synaptic transmission, dopaminergic	0.0678393468201763	-2.69061291578517	12	1	0.0125	80	13711	12918	Crh
GO:2000696	regulation of epithelial cell differentiation involved in kidney development	0.0678393468201763	-2.69061291578517	12	1	0.0125	80	13711	16869	Lhx1
GO:0060081	membrane hyperpolarization	0.0678393468201763	-2.69061291578517	12	1	0.0125	80	13711	12300	Cacng2
GO:0006357	regulation of transcription by RNA polymerase II	0.0688689118333834	-2.67555040984971	1569	14	0.175	80	13711	77771,231044,16323,15220,18124,14958,11603,18616,11865,16869,21888,13653,67040,16542	Csrnp3,Gbx1,Inhba,Foxq1,Nr4a3,H1f0,Agrn,Peg3,Arntl,Lhx1,Tle4,Egr1,Ddx17,Kdr
GO:0120032	regulation of plasma membrane bounded cell projection assembly	0.0688755465334518	-2.67545407639061	162	3	0.0375	80	13711	17758,70839,11603	Map4,P2ry12,Agrn
GO:0043588	skin development	0.0688755465334518	-2.67545407639061	162	3	0.0375	80	13711	12842,15220,16323	Col1a1,Foxq1,Inhba
GO:0009611	response to wounding	0.0691461694212762	-2.67153261761505	265	4	0.05	80	13711	12842,27528,70839,69964	Col1a1,Nrep,P2ry12,2810403D21Rik
GO:0072594	establishment of protein localization to organelle	0.0691461694212762	-2.67153261761505	265	4	0.05	80	13711	20660,11865,107939,12300	Sorl1,Arntl,Pom121,Cacng2
GO:0061097	regulation of protein tyrosine kinase activity	0.0693631477223906	-2.66839956515219	74	2	0.025	80	13711	21802,11603	Tgfa,Agrn
GO:0042633	hair cycle	0.0693631477223906	-2.66839956515219	74	2	0.025	80	13711	15220,16323	Foxq1,Inhba
GO:0042303	molting cycle	0.0693631477223906	-2.66839956515219	74	2	0.025	80	13711	16323,15220	Inhba,Foxq1
GO:0060491	regulation of cell projection assembly	0.0698831633647777	-2.66093052621228	163	3	0.0375	80	13711	70839,11603,17758	P2ry12,Agrn,Map4
GO:0050679	positive regulation of epithelial cell proliferation	0.0698831633647777	-2.66093052621228	163	3	0.0375	80	13711	18124,16542,21802	Nr4a3,Kdr,Tgfa
GO:0007416	synapse assembly	0.0710017209021178	-2.64505116417656	75	2	0.025	80	13711	11603,12064	Agrn,Bdnf
GO:0042476	odontogenesis	0.0710017209021178	-2.64505116417656	75	2	0.025	80	13711	12842,16323	Col1a1,Inhba
GO:0035418	protein localization to synapse	0.0710017209021178	-2.64505116417656	75	2	0.025	80	13711	26556,12300	Homer1,Cacng2
GO:0043525	positive regulation of neuron apoptotic process	0.0710017209021178	-2.64505116417656	75	2	0.025	80	13711	11603,13653	Agrn,Egr1
GO:0051347	positive regulation of transferase activity	0.0710067619558594	-2.64498016766083	499	6	0.075	80	13711	24064,21802,11603,20660,13653,104418	Spry2,Tgfa,Agrn,Sorl1,Egr1,Dgkz
GO:0030334	regulation of cell migration	0.0717914808177915	-2.6339894615304	753	8	0.1	80	13711	70839,20660,11947,12842,24064,16542,13653,18124	P2ry12,Sorl1,Atp5b,Col1a1,Spry2,Kdr,Egr1,Nr4a3
GO:2000027	regulation of animal organ morphogenesis	0.0719185212230865	-2.63222145044442	165	3	0.0375	80	13711	225341,16869,12064	Lims2,Lhx1,Bdnf
GO:0001657	ureteric bud development	0.0726529374146503	-2.62206145737233	76	2	0.025	80	13711	16869,12064	Lhx1,Bdnf
GO:0033555	multicellular organismal response to stress	0.0726529374146503	-2.62206145737233	76	2	0.025	80	13711	12064,17967	Bdnf,Ncam1
GO:0072163	mesonephric epithelium development	0.0726529374146503	-2.62206145737233	76	2	0.025	80	13711	12064,16869	Bdnf,Lhx1
GO:0072164	mesonephric tubule development	0.0726529374146503	-2.62206145737233	76	2	0.025	80	13711	16869,12064	Lhx1,Bdnf
GO:0008585	female gonad development	0.0726529374146503	-2.62206145737233	76	2	0.025	80	13711	16323,16542	Inhba,Kdr
GO:0048585	negative regulation of response to stimulus	0.0730936232488641	-2.61601414928912	1299	12	0.15	80	13711	11865,24064,20660,12064,104418,71853,21888,18124,21858,19736,12140,13653	Arntl,Spry2,Sorl1,Bdnf,Dgkz,Pdia6,Tle4,Nr4a3,Timp2,Rgs4,Fabp7,Egr1
GO:1903651	positive regulation of cytoplasmic transport	0.0732830180547684	-2.61342637421915	13	1	0.0125	80	13711	20660	Sorl1
GO:2000345	regulation of hepatocyte proliferation	0.0732830180547684	-2.61342637421915	13	1	0.0125	80	13711	225341	Lims2
GO:0006999	nuclear pore organization	0.0732830180547684	-2.61342637421915	13	1	0.0125	80	13711	107939	Pom121
GO:0032460	negative regulation of protein oligomerization	0.0732830180547684	-2.61342637421915	13	1	0.0125	80	13711	20660	Sorl1
GO:0043303	mast cell degranulation	0.0732830180547684	-2.61342637421915	13	1	0.0125	80	13711	18124	Nr4a3
GO:0035590	purinergic nucleotide receptor signaling pathway	0.0732830180547684	-2.61342637421915	13	1	0.0125	80	13711	70839	P2ry12
GO:2001044	regulation of integrin-mediated signaling pathway	0.0732830180547684	-2.61342637421915	13	1	0.0125	80	13711	225341	Lims2
GO:0010832	negative regulation of myotube differentiation	0.0732830180547684	-2.61342637421915	13	1	0.0125	80	13711	12064	Bdnf
GO:0061418	regulation of transcription from RNA polymerase II promoter in response to hypoxia	0.0732830180547684	-2.61342637421915	13	1	0.0125	80	13711	13653	Egr1
GO:1904396	regulation of neuromuscular junction development	0.0732830180547684	-2.61342637421915	13	1	0.0125	80	13711	11603	Agrn
GO:1902306	negative regulation of sodium ion transmembrane transport	0.0732830180547684	-2.61342637421915	13	1	0.0125	80	13711	11603	Agrn
GO:1905666	regulation of protein localization to endosome	0.0732830180547684	-2.61342637421915	13	1	0.0125	80	13711	20660	Sorl1
GO:0002279	mast cell activation involved in immune response	0.0732830180547684	-2.61342637421915	13	1	0.0125	80	13711	18124	Nr4a3
GO:0097154	GABAergic neuron differentiation	0.0732830180547684	-2.61342637421915	13	1	0.0125	80	13711	16323	Inhba
GO:0035751	regulation of lysosomal lumen pH	0.0732830180547684	-2.61342637421915	13	1	0.0125	80	13711	21982	Tmem165
GO:0061952	midbody abscission	0.0732830180547684	-2.61342637421915	13	1	0.0125	80	13711	105513	Chmp7
GO:0042559	pteridine-containing compound biosynthetic process	0.0732830180547684	-2.61342637421915	13	1	0.0125	80	13711	110391	Qdpr
GO:1902430	negative regulation of amyloid-beta formation	0.0732830180547684	-2.61342637421915	13	1	0.0125	80	13711	20660	Sorl1
GO:0072087	renal vesicle development	0.0732830180547684	-2.61342637421915	13	1	0.0125	80	13711	16869	Lhx1
GO:0031936	negative regulation of chromatin silencing	0.0732830180547684	-2.61342637421915	13	1	0.0125	80	13711	14958	H1f0
GO:0099151	regulation of postsynaptic density assembly	0.0732830180547684	-2.61342637421915	13	1	0.0125	80	13711	107065	Lrrtm2
GO:0099550	trans-synaptic signaling, modulating synaptic transmission	0.0732830180547684	-2.61342637421915	13	1	0.0125	80	13711	12064	Bdnf
GO:0071679	commissural neuron axon guidance	0.0732830180547684	-2.61342637421915	13	1	0.0125	80	13711	17967	Ncam1
GO:0016584	nucleosome positioning	0.0732830180547684	-2.61342637421915	13	1	0.0125	80	13711	14958	H1f0
GO:0002448	mast cell mediated immunity	0.0732830180547684	-2.61342637421915	13	1	0.0125	80	13711	18124	Nr4a3
GO:0033623	regulation of integrin activation	0.0732830180547684	-2.61342637421915	13	1	0.0125	80	13711	70839	P2ry12
GO:0072350	tricarboxylic acid metabolic process	0.0732830180547684	-2.61342637421915	13	1	0.0125	80	13711	14661	Glud1
GO:0071466	cellular response to xenobiotic stimulus	0.0743165982984653	-2.59942095653504	77	2	0.025	80	13711	12918,13653	Crh,Egr1
GO:0001823	mesonephros development	0.0743165982984653	-2.59942095653504	77	2	0.025	80	13711	16869,12064	Lhx1,Bdnf
GO:1903047	mitotic cell cycle process	0.0748613673541848	-2.59211731118796	386	5	0.0625	80	13711	104418,17758,105513,16323,24064	Dgkz,Map4,Chmp7,Inhba,Spry2
GO:0051897	positive regulation of protein kinase B signaling	0.0759925064331366	-2.57712054312106	78	2	0.025	80	13711	70839,24064	P2ry12,Spry2
GO:0045639	positive regulation of myeloid cell differentiation	0.0759925064331366	-2.57712054312106	78	2	0.025	80	13711	16323,12349	Inhba,Car2
GO:0051656	establishment of organelle localization	0.0761135851592831	-2.57552851284203	274	4	0.05	80	13711	17758,105513,18124,24064	Map4,Chmp7,Nr4a3,Spry2
GO:0019216	regulation of lipid metabolic process	0.0769090389786329	-2.56513186739323	275	4	0.05	80	13711	210376,13653,104418,18124	Mtmr9,Egr1,Dgkz,Nr4a3
GO:0046545	development of primary female sexual characteristics	0.0776804665234374	-2.55515144930859	79	2	0.025	80	13711	16542,16323	Kdr,Inhba
GO:0042472	inner ear morphogenesis	0.0776804665234374	-2.55515144930859	79	2	0.025	80	13711	18124,24064	Nr4a3,Spry2
GO:0008584	male gonad development	0.0776804665234374	-2.55515144930859	79	2	0.025	80	13711	16323,16542	Inhba,Kdr
GO:0010817	regulation of hormone levels	0.0781294509543783	-2.54938820033238	391	5	0.0625	80	13711	13653,16323,14661,12918,11865	Egr1,Inhba,Glud1,Crh,Arntl
GO:0090276	regulation of peptide hormone secretion	0.0781831792119421	-2.54870075415964	171	3	0.0375	80	13711	11865,12918,14661	Arntl,Crh,Glud1
GO:0030324	lung development	0.0781831792119421	-2.54870075415964	171	3	0.0375	80	13711	24064,12918,16542	Spry2,Crh,Kdr
GO:0009605	response to external stimulus	0.0782093666392996	-2.54836586060752	1456	13	0.1625	80	13711	18124,11603,12140,231044,12842,17967,54722,67040,110257,70839,16869,13848,12064	Nr4a3,Agrn,Fabp7,Gbx1,Col1a1,Ncam1,Gsdme,Ddx17,Hba-a2,P2ry12,Lhx1,Ephb6,Bdnf
GO:1903960	negative regulation of anion transmembrane transport	0.0786952941942339	-2.54217191957481	14	1	0.0125	80	13711	19736	Rgs4
GO:2001212	regulation of vasculogenesis	0.0786952941942339	-2.54217191957481	14	1	0.0125	80	13711	16542	Kdr
GO:0044320	cellular response to leptin stimulus	0.0786952941942339	-2.54217191957481	14	1	0.0125	80	13711	18124	Nr4a3
GO:0090083	regulation of inclusion body assembly	0.0786952941942339	-2.54217191957481	14	1	0.0125	80	13711	20660	Sorl1
GO:1904294	positive regulation of ERAD pathway	0.0786952941942339	-2.54217191957481	14	1	0.0125	80	13711	54609	Ubqln2
GO:0032924	activin receptor signaling pathway	0.0786952941942339	-2.54217191957481	14	1	0.0125	80	13711	16323	Inhba
GO:2000647	negative regulation of stem cell proliferation	0.0786952941942339	-2.54217191957481	14	1	0.0125	80	13711	12064	Bdnf
GO:1900029	positive regulation of ruffle assembly	0.0786952941942339	-2.54217191957481	14	1	0.0125	80	13711	70839	P2ry12
GO:0030234	enzyme regulator activity	0.0786952941942339	-2.54217191957481	14	1	0.0125	80	13711	210376	Mtmr9
GO:0030949	positive regulation of vascular endothelial growth factor receptor signaling pathway	0.0786952941942339	-2.54217191957481	14	1	0.0125	80	13711	16542	Kdr
GO:0051797	regulation of hair follicle development	0.0786952941942339	-2.54217191957481	14	1	0.0125	80	13711	16323	Inhba
GO:2001241	positive regulation of extrinsic apoptotic signaling pathway in absence of ligand	0.0786952941942339	-2.54217191957481	14	1	0.0125	80	13711	16323	Inhba
GO:2000846	regulation of corticosteroid hormone secretion	0.0786952941942339	-2.54217191957481	14	1	0.0125	80	13711	12918	Crh
GO:0036315	cellular response to sterol	0.0786952941942339	-2.54217191957481	14	1	0.0125	80	13711	16323	Inhba
GO:0050884	neuromuscular process controlling posture	0.0786952941942339	-2.54217191957481	14	1	0.0125	80	13711	231044	Gbx1
GO:0061158	3'-UTR-mediated mRNA destabilization	0.0786952941942339	-2.54217191957481	14	1	0.0125	80	13711	19317	Qk
GO:0043586	tongue development	0.0786952941942339	-2.54217191957481	14	1	0.0125	80	13711	12064	Bdnf
GO:0060134	prepulse inhibition	0.0786952941942339	-2.54217191957481	14	1	0.0125	80	13711	12140	Fabp7
GO:0060456	positive regulation of digestive system process	0.0786952941942339	-2.54217191957481	14	1	0.0125	80	13711	12918	Crh
GO:0045603	positive regulation of endothelial cell differentiation	0.0786952941942339	-2.54217191957481	14	1	0.0125	80	13711	12741	Cldn5
GO:0090141	positive regulation of mitochondrial fission	0.0786952941942339	-2.54217191957481	14	1	0.0125	80	13711	16542	Kdr
GO:0060080	inhibitory postsynaptic potential	0.0786952941942339	-2.54217191957481	14	1	0.0125	80	13711	12064	Bdnf
GO:0046886	positive regulation of hormone biosynthetic process	0.0786952941942339	-2.54217191957481	14	1	0.0125	80	13711	13653	Egr1
GO:0070374	positive regulation of ERK1 and ERK2 cascade	0.079250057282618	-2.53514714341595	172	3	0.0375	80	13711	16542,24064,100294583	Kdr,Spry2,Alkal2
GO:0014015	positive regulation of gliogenesis	0.0793802850779518	-2.53350524032664	80	2	0.025	80	13711	70839,19317	P2ry12,Qk
GO:0046546	development of primary male sexual characteristics	0.0793802850779518	-2.53350524032664	80	2	0.025	80	13711	16323,16542	Inhba,Kdr
GO:0001654	eye development	0.0801329963426028	-2.52406757037321	279	4	0.05	80	13711	14221,16542,16323,16869	Fjx1,Kdr,Inhba,Lhx1
GO:0006366	transcription by RNA polymerase II	0.0803233478521329	-2.52169494248141	173	3	0.0375	80	13711	16869,67040,13653	Lhx1,Ddx17,Egr1
GO:0050673	epithelial cell proliferation	0.081091770413475	-2.51217379756607	81	2	0.025	80	13711	21802,12140	Tgfa,Fabp7
GO:0031497	chromatin assembly	0.081091770413475	-2.51217379756607	81	2	0.025	80	13711	58243,14958	Nap1l5,H1f0
GO:0043535	regulation of blood vessel endothelial cell migration	0.081091770413475	-2.51217379756607	81	2	0.025	80	13711	11947,16542	Atp5b,Kdr
GO:0031099	regeneration	0.081091770413475	-2.51217379756607	81	2	0.025	80	13711	27528,12064	Nrep,Bdnf
GO:0030323	respiratory tube development	0.0814030155784279	-2.50834296024181	174	3	0.0375	80	13711	12918,24064,16542	Crh,Spry2,Kdr
GO:0050920	regulation of chemotaxis	0.0814030155784279	-2.50834296024181	174	3	0.0375	80	13711	70839,11603,16542	P2ry12,Agrn,Kdr
GO:0051129	negative regulation of cellular component organization	0.0814349622404966	-2.50795058663331	644	7	0.0875	80	13711	24064,54609,20660,235106,14958,17758,107065	Spry2,Ubqln2,Sorl1,Ntm,H1f0,Map4,Lrrtm2
GO:0050848	regulation of calcium-mediated signaling	0.0828147326188945	-2.49114930323873	82	2	0.025	80	13711	16542,17967	Kdr,Ncam1
GO:0006606	protein import into nucleus	0.0828147326188945	-2.49114930323873	82	2	0.025	80	13711	107939,11865	Pom121,Arntl
GO:0045165	cell fate commitment	0.0835813400187524	-2.48193498932286	176	3	0.0375	80	13711	16542,24064,231044	Kdr,Spry2,Gbx1
GO:0051386	regulation of neurotrophin TRK receptor signaling pathway	0.0840763540216687	-2.47602991655931	15	1	0.0125	80	13711	24064	Spry2
GO:0070498	interleukin-1-mediated signaling pathway	0.0840763540216687	-2.47602991655931	15	1	0.0125	80	13711	13653	Egr1
GO:2000369	regulation of clathrin-dependent endocytosis	0.0840763540216687	-2.47602991655931	15	1	0.0125	80	13711	54609	Ubqln2
GO:0010586	miRNA metabolic process	0.0840763540216687	-2.47602991655931	15	1	0.0125	80	13711	67040	Ddx17
GO:0006120	mitochondrial electron transport, NADH to ubiquinone	0.0840763540216687	-2.47602991655931	15	1	0.0125	80	13711	12064	Bdnf
GO:0098962	regulation of postsynaptic neurotransmitter receptor activity	0.0840763540216687	-2.47602991655931	15	1	0.0125	80	13711	26556	Homer1
GO:0030540	female genitalia development	0.0840763540216687	-2.47602991655931	15	1	0.0125	80	13711	16869	Lhx1
GO:0072189	ureter development	0.0840763540216687	-2.47602991655931	15	1	0.0125	80	13711	16869	Lhx1
GO:1902992	negative regulation of amyloid precursor protein catabolic process	0.0840763540216687	-2.47602991655931	15	1	0.0125	80	13711	20660	Sorl1
GO:0032230	positive regulation of synaptic transmission, GABAergic	0.0840763540216687	-2.47602991655931	15	1	0.0125	80	13711	12349	Car2
GO:0051156	glucose 6-phosphate metabolic process	0.0840763540216687	-2.47602991655931	15	1	0.0125	80	13711	216019	Hkdc1
GO:0045475	locomotor rhythm	0.0840763540216687	-2.47602991655931	15	1	0.0125	80	13711	13653	Egr1
GO:0051956	negative regulation of amino acid transport	0.0840763540216687	-2.47602991655931	15	1	0.0125	80	13711	19736	Rgs4
GO:2001256	regulation of store-operated calcium entry	0.0840763540216687	-2.47602991655931	15	1	0.0125	80	13711	26556	Homer1
GO:0035641	locomotory exploration behavior	0.0840763540216687	-2.47602991655931	15	1	0.0125	80	13711	12918	Crh
GO:0072273	metanephric nephron morphogenesis	0.0840763540216687	-2.47602991655931	15	1	0.0125	80	13711	16869	Lhx1
GO:0120178	steroid hormone biosynthetic process	0.0840763540216687	-2.47602991655931	15	1	0.0125	80	13711	12918	Crh
GO:0006448	regulation of translational elongation	0.0840763540216687	-2.47602991655931	15	1	0.0125	80	13711	234734	Aars
GO:0002009	morphogenesis of an epithelium	0.0842048312864832	-2.47450298068062	400	5	0.0625	80	13711	15220,24064,12349,16869,16542	Foxq1,Spry2,Car2,Lhx1,Kdr
GO:0007268	chemical synaptic transmission	0.0842569807947195	-2.47388385508465	284	4	0.05	80	13711	108069,12918,12064,11603	Grm3,Crh,Bdnf,Agrn
GO:0098916	anterograde trans-synaptic signaling	0.0842569807947195	-2.47388385508465	284	4	0.05	80	13711	11603,12064,108069,12918	Agrn,Bdnf,Grm3,Crh
GO:0048639	positive regulation of developmental growth	0.0846799249279608	-2.46887671925388	177	3	0.0375	80	13711	17967,11603,12064	Ncam1,Agrn,Bdnf
GO:0050890	cognition	0.0850942075370886	-2.46399631226364	285	4	0.05	80	13711	12918,17967,13653,12064	Crh,Ncam1,Egr1,Bdnf
GO:1901137	carbohydrate derivative biosynthetic process	0.0855883565885969	-2.45820602624741	402	5	0.0625	80	13711	11947,15476,22239,64580,21982	Atp5b,Hs3st1,Ugt8a,Ndst4,Tmem165
GO:2000145	regulation of cell motility	0.0860875167328901	-2.45239086374061	784	8	0.1	80	13711	13653,16542,18124,11947,20660,70839,24064,12842	Egr1,Kdr,Nr4a3,Atp5b,Sorl1,P2ry12,Spry2,Col1a1
GO:0098657	import into cell	0.086983967905799	-2.44203145425347	404	5	0.0625	80	13711	14269,12300,20660,210376,11947	Fnbp1,Cacng2,Sorl1,Mtmr9,Atp5b
GO:0010605	negative regulation of macromolecule metabolic process	0.0880136594046873	-2.43026325604158	2073	17	0.2125	80	13711	13653,67040,16542,21858,12918,21888,16869,19317,18616,11865,107065,14958,15220,18124,20660,54609,24064	Egr1,Ddx17,Kdr,Timp2,Crh,Tle4,Lhx1,Qk,Peg3,Arntl,Lrrtm2,H1f0,Foxq1,Nr4a3,Sorl1,Ubqln2,Spry2
GO:0034766	negative regulation of ion transmembrane transport	0.0880506078484347	-2.42984354061759	85	2	0.025	80	13711	11603,19736	Agrn,Rgs4
GO:0033138	positive regulation of peptidyl-serine phosphorylation	0.0880506078484347	-2.42984354061759	85	2	0.025	80	13711	12064,24064	Bdnf,Spry2
GO:0071345	cellular response to cytokine stimulus	0.0882631342639168	-2.42743276405682	529	6	0.075	80	13711	13653,21888,11947,54722,20810,24064	Egr1,Tle4,Atp5b,Gsdme,Srm,Spry2
GO:0016043	cellular component organization	0.0893134615357243	-2.41560305737968	4268	31	0.3875	80	13711	21982,12300,12064,104418,107939,17758,231044,12842,24064,17967,58243,225341,100502861,12741,26556,107065,14467,70839,16869,13848,27528,16542,18823,105513,54609,77767,18124,56348,14958,11603,22239	Tmem165,Cacng2,Bdnf,Dgkz,Pom121,Map4,Gbx1,Col1a1,Spry2,Ncam1,Nap1l5,Lims2,Ccdc13,Cldn5,Homer1,Lrrtm2,Nipsnap2,P2ry12,Lhx1,Ephb6,Nrep,Kdr,Plp1,Chmp7,Ubqln2,Ermn,Nr4a3,Hsd17b12,H1f0,Agrn,Ugt8a
GO:0051349	positive regulation of lyase activity	0.089426375316685	-2.41433961440055	16	1	0.0125	80	13711	21858	Timp2
GO:0044321	response to leptin	0.089426375316685	-2.41433961440055	16	1	0.0125	80	13711	18124	Nr4a3
GO:1904889	regulation of excitatory synapse assembly	0.089426375316685	-2.41433961440055	16	1	0.0125	80	13711	107065	Lrrtm2
GO:0060065	uterus development	0.089426375316685	-2.41433961440055	16	1	0.0125	80	13711	16869	Lhx1
GO:0051770	positive regulation of nitric-oxide synthase biosynthetic process	0.089426375316685	-2.41433961440055	16	1	0.0125	80	13711	16542	Kdr
GO:0048569	post-embryonic animal organ development	0.089426375316685	-2.41433961440055	16	1	0.0125	80	13711	16542	Kdr
GO:0099590	neurotransmitter receptor internalization	0.089426375316685	-2.41433961440055	16	1	0.0125	80	13711	12300	Cacng2
GO:0000380	alternative mRNA splicing, via spliceosome	0.089426375316685	-2.41433961440055	16	1	0.0125	80	13711	67040	Ddx17
GO:1900746	regulation of vascular endothelial growth factor signaling pathway	0.089426375316685	-2.41433961440055	16	1	0.0125	80	13711	24064	Spry2
GO:0006622	protein targeting to lysosome	0.089426375316685	-2.41433961440055	16	1	0.0125	80	13711	20660	Sorl1
GO:0010566	regulation of ketone biosynthetic process	0.089426375316685	-2.41433961440055	16	1	0.0125	80	13711	13653	Egr1
GO:0098880	maintenance of postsynaptic specialization structure	0.089426375316685	-2.41433961440055	16	1	0.0125	80	13711	104418	Dgkz
GO:0060628	regulation of ER to Golgi vesicle-mediated transport	0.089426375316685	-2.41433961440055	16	1	0.0125	80	13711	20660	Sorl1
GO:0032352	positive regulation of hormone metabolic process	0.089426375316685	-2.41433961440055	16	1	0.0125	80	13711	13653	Egr1
GO:0072012	glomerulus vasculature development	0.089426375316685	-2.41433961440055	16	1	0.0125	80	13711	13653	Egr1
GO:0021692	cerebellar Purkinje cell layer morphogenesis	0.089426375316685	-2.41433961440055	16	1	0.0125	80	13711	16869	Lhx1
GO:0060749	mammary gland alveolus development	0.089426375316685	-2.41433961440055	16	1	0.0125	80	13711	21802	Tgfa
GO:0031571	mitotic G1 DNA damage checkpoint	0.089426375316685	-2.41433961440055	16	1	0.0125	80	13711	104418	Dgkz
GO:0033145	positive regulation of intracellular steroid hormone receptor signaling pathway	0.089426375316685	-2.41433961440055	16	1	0.0125	80	13711	12064	Bdnf
GO:0031281	positive regulation of cyclase activity	0.089426375316685	-2.41433961440055	16	1	0.0125	80	13711	21858	Timp2
GO:2001028	positive regulation of endothelial cell chemotaxis	0.089426375316685	-2.41433961440055	16	1	0.0125	80	13711	16542	Kdr
GO:0072215	regulation of metanephros development	0.089426375316685	-2.41433961440055	16	1	0.0125	80	13711	13653	Egr1
GO:0061377	mammary gland lobule development	0.089426375316685	-2.41433961440055	16	1	0.0125	80	13711	21802	Tgfa
GO:0046903	secretion	0.0898112996301951	-2.41004448051883	408	5	0.0625	80	13711	18124,12349,13848,12064,16323	Nr4a3,Car2,Ephb6,Bdnf,Inhba
GO:0055024	regulation of cardiac muscle tissue development	0.0898176136390072	-2.40997417993415	86	2	0.025	80	13711	19736,17967	Rgs4,Ncam1
GO:0051170	import into nucleus	0.0898176136390072	-2.40997417993415	86	2	0.025	80	13711	11865,107939	Arntl,Pom121
GO:0090100	positive regulation of transmembrane receptor protein serine/threonine kinase signaling pathway	0.0898176136390072	-2.40997417993415	86	2	0.025	80	13711	16323,16542	Inhba,Kdr
GO:0051668	localization within membrane	0.0898176136390072	-2.40997417993415	86	2	0.025	80	13711	11603,12300	Agrn,Cacng2
GO:0010660	regulation of muscle cell apoptotic process	0.0898176136390072	-2.40997417993415	86	2	0.025	80	13711	17005,19317	Ltk,Qk
GO:0019725	cellular homeostasis	0.0899866624221907	-2.40809381494287	660	7	0.0875	80	13711	71853,11947,216019,16542,21982,12349,67988	Pdia6,Atp5b,Hkdc1,Kdr,Tmem165,Car2,Tmx3
GO:0050678	regulation of epithelial cell proliferation	0.0902036152034655	-2.4056857728557	291	4	0.05	80	13711	18124,225341,16542,21802	Nr4a3,Lims2,Kdr,Tgfa
GO:0006816	calcium ion transport	0.091401057117089	-2.39249823475643	183	3	0.0375	80	13711	70839,21982,12300	P2ry12,Tmem165,Cacng2
GO:0030522	intracellular receptor signaling pathway	0.0915951730202241	-2.39037670497631	87	2	0.025	80	13711	67040,18124	Ddx17,Nr4a3
GO:0045935	positive regulation of nucleobase-containing compound metabolic process	0.0918601234701754	-2.38748825597288	1495	13	0.1625	80	13711	16869,19317,11865,18616,13653,67040,16323,77771,12842,231044,11603,14958,18124	Lhx1,Qk,Arntl,Peg3,Egr1,Ddx17,Inhba,Csrnp3,Col1a1,Gbx1,Agrn,H1f0,Nr4a3
GO:0010629	negative regulation of gene expression	0.0922102417030887	-2.38368407321027	1352	12	0.15	80	13711	18616,11865,19317,16869,12918,21888,16542,67040,13653,18124,15220,14958	Peg3,Arntl,Qk,Lhx1,Crh,Tle4,Kdr,Ddx17,Egr1,Nr4a3,Foxq1,H1f0
GO:0090092	regulation of transmembrane receptor protein serine/threonine kinase signaling pathway	0.0925425050218539	-2.3800872262581	184	3	0.0375	80	13711	27528,16542,16323	Nrep,Kdr,Inhba
GO:0006364	rRNA processing	0.0925425050218539	-2.3800872262581	184	3	0.0375	80	13711	68147,52513,67040	Gar1,Ddx56,Ddx17
GO:0010557	positive regulation of macromolecule biosynthetic process	0.0933409425686761	-2.37149644028266	1499	13	0.1625	80	13711	16542,67040,13653,11865,18616,16869,18124,11603,14958,12842,231044,77771,16323	Kdr,Ddx17,Egr1,Arntl,Peg3,Lhx1,Nr4a3,Agrn,H1f0,Col1a1,Gbx1,Csrnp3,Inhba
GO:0031103	axon regeneration	0.0947455348640733	-2.35656056157518	17	1	0.0125	80	13711	27528	Nrep
GO:0150052	regulation of postsynapse assembly	0.0947455348640733	-2.35656056157518	17	1	0.0125	80	13711	107065	Lrrtm2
GO:0061213	positive regulation of mesonephros development	0.0947455348640733	-2.35656056157518	17	1	0.0125	80	13711	16869	Lhx1
GO:0015986	ATP synthesis coupled proton transport	0.0947455348640733	-2.35656056157518	17	1	0.0125	80	13711	11947	Atp5b
GO:1900451	positive regulation of glutamate receptor signaling pathway	0.0947455348640733	-2.35656056157518	17	1	0.0125	80	13711	12300	Cacng2
GO:0042753	positive regulation of circadian rhythm	0.0947455348640733	-2.35656056157518	17	1	0.0125	80	13711	11865	Arntl
GO:0070723	response to cholesterol	0.0947455348640733	-2.35656056157518	17	1	0.0125	80	13711	16323	Inhba
GO:0060602	branch elongation of an epithelium	0.0947455348640733	-2.35656056157518	17	1	0.0125	80	13711	24064	Spry2
GO:0044819	mitotic G1/S transition checkpoint	0.0947455348640733	-2.35656056157518	17	1	0.0125	80	13711	104418	Dgkz
GO:1904385	cellular response to angiotensin	0.0947455348640733	-2.35656056157518	17	1	0.0125	80	13711	12349	Car2
GO:0090280	positive regulation of calcium ion import	0.0947455348640733	-2.35656056157518	17	1	0.0125	80	13711	12918	Crh
GO:2000831	regulation of steroid hormone secretion	0.0947455348640733	-2.35656056157518	17	1	0.0125	80	13711	12918	Crh
GO:0010801	negative regulation of peptidyl-threonine phosphorylation	0.0947455348640733	-2.35656056157518	17	1	0.0125	80	13711	24064	Spry2
GO:0044783	G1 DNA damage checkpoint	0.0947455348640733	-2.35656056157518	17	1	0.0125	80	13711	104418	Dgkz
GO:0098760	response to interleukin-7	0.0947455348640733	-2.35656056157518	17	1	0.0125	80	13711	11947	Atp5b
GO:0098761	cellular response to interleukin-7	0.0947455348640733	-2.35656056157518	17	1	0.0125	80	13711	11947	Atp5b
GO:0046321	positive regulation of fatty acid oxidation	0.0947455348640733	-2.35656056157518	17	1	0.0125	80	13711	18124	Nr4a3
GO:0061437	renal system vasculature development	0.0947455348640733	-2.35656056157518	17	1	0.0125	80	13711	13653	Egr1
GO:0021756	striatum development	0.0947455348640733	-2.35656056157518	17	1	0.0125	80	13711	16323	Inhba
GO:0045324	late endosome to vacuole transport	0.0947455348640733	-2.35656056157518	17	1	0.0125	80	13711	105513	Chmp7
GO:0001522	pseudouridine synthesis	0.0947455348640733	-2.35656056157518	17	1	0.0125	80	13711	68147	Gar1
GO:0090190	positive regulation of branching involved in ureteric bud morphogenesis	0.0947455348640733	-2.35656056157518	17	1	0.0125	80	13711	16869	Lhx1
GO:0034312	diol biosynthetic process	0.0947455348640733	-2.35656056157518	17	1	0.0125	80	13711	110391	Qdpr
GO:1902547	regulation of cellular response to vascular endothelial growth factor stimulus	0.0947455348640733	-2.35656056157518	17	1	0.0125	80	13711	24064	Spry2
GO:0033005	positive regulation of mast cell activation	0.0947455348640733	-2.35656056157518	17	1	0.0125	80	13711	18124	Nr4a3
GO:0015985	energy coupled proton transport, down electrochemical gradient	0.0947455348640733	-2.35656056157518	17	1	0.0125	80	13711	11947	Atp5b
GO:1902410	mitotic cytokinetic process	0.0947455348640733	-2.35656056157518	17	1	0.0125	80	13711	105513	Chmp7
GO:0070527	platelet aggregation	0.0947455348640733	-2.35656056157518	17	1	0.0125	80	13711	70839	P2ry12
GO:0099150	regulation of postsynaptic specialization assembly	0.0947455348640733	-2.35656056157518	17	1	0.0125	80	13711	107065	Lrrtm2
GO:0040037	negative regulation of fibroblast growth factor receptor signaling pathway	0.0947455348640733	-2.35656056157518	17	1	0.0125	80	13711	24064	Spry2
GO:0048148	behavioral response to cocaine	0.0947455348640733	-2.35656056157518	17	1	0.0125	80	13711	26556	Homer1
GO:0061440	kidney vasculature development	0.0947455348640733	-2.35656056157518	17	1	0.0125	80	13711	13653	Egr1
GO:1902855	regulation of non-motile cilium assembly	0.0947455348640733	-2.35656056157518	17	1	0.0125	80	13711	17758	Map4
GO:1900120	regulation of receptor binding	0.0947455348640733	-2.35656056157518	17	1	0.0125	80	13711	12064	Bdnf
GO:0061081	positive regulation of myeloid leukocyte cytokine production involved in immune response	0.0947455348640733	-2.35656056157518	17	1	0.0125	80	13711	18124	Nr4a3
GO:0010595	positive regulation of endothelial cell migration	0.0951812362506415	-2.35197245481877	89	2	0.025	80	13711	16542,11947	Kdr,Atp5b
GO:0035265	organ growth	0.0951812362506415	-2.35197245481877	89	2	0.025	80	13711	16542,24064	Kdr,Spry2
GO:0048706	embryonic skeletal system development	0.0951812362506415	-2.35197245481877	89	2	0.025	80	13711	12842,16869	Col1a1,Lhx1
GO:0090277	positive regulation of peptide hormone secretion	0.0951812362506415	-2.35197245481877	89	2	0.025	80	13711	14661,12918	Glud1,Crh
GO:1902850	microtubule cytoskeleton organization involved in mitosis	0.0951812362506415	-2.35197245481877	89	2	0.025	80	13711	17758,24064	Map4,Spry2
GO:0007548	sex differentiation	0.096002544643516	-2.34338058116231	187	3	0.0375	80	13711	16323,16542,16869	Inhba,Kdr,Lhx1
GO:0008285	negative regulation of cell population proliferation	0.0964037554523793	-2.33921012114955	542	6	0.075	80	13711	24064,21858,16323,12064,54722,225341	Spry2,Timp2,Inhba,Bdnf,Gsdme,Lims2
GO:0090263	positive regulation of canonical Wnt signaling pathway	0.0969893861487781	-2.3331537276123	90	2	0.025	80	13711	11865,12842	Arntl,Col1a1
GO:0016125	sterol metabolic process	0.0969893861487781	-2.3331537276123	90	2	0.025	80	13711	66234,20660	Msmo1,Sorl1
GO:0007041	lysosomal transport	0.0969893861487781	-2.3331537276123	90	2	0.025	80	13711	20660,12300	Sorl1,Cacng2
GO:0043085	positive regulation of catalytic activity	0.0972469581093947	-2.33050157605356	1081	10	0.125	80	13711	244867,13653,19736,11603,21858,21802,24064,104418,210376,20660	Arhgap20,Egr1,Rgs4,Agrn,Timp2,Tgfa,Spry2,Dgkz,Mtmr9,Sorl1
GO:0003700	DNA-binding transcription factor activity	0.0976912571858442	-2.32594321026462	544	6	0.075	80	13711	15220,18124,13653,11865,77771,16869	Foxq1,Nr4a3,Egr1,Arntl,Csrnp3,Lhx1
GO:0099537	trans-synaptic signaling	0.0981399167092618	-2.32136109701381	300	4	0.05	80	13711	11603,12064,108069,12918	Agrn,Bdnf,Grm3,Crh
GO:0043502	regulation of muscle adaptation	0.098807381718288	-2.31458296327139	91	2	0.025	80	13711	18124,19736	Nr4a3,Rgs4
GO:1901017	negative regulation of potassium ion transmembrane transporter activity	0.100034008444217	-2.30224506636749	18	1	0.0125	80	13711	11603	Agrn
GO:0090189	regulation of branching involved in ureteric bud morphogenesis	0.100034008444217	-2.30224506636749	18	1	0.0125	80	13711	16869	Lhx1
GO:0033630	positive regulation of cell adhesion mediated by integrin	0.100034008444217	-2.30224506636749	18	1	0.0125	80	13711	70839	P2ry12
GO:0002042	cell migration involved in sprouting angiogenesis	0.100034008444217	-2.30224506636749	18	1	0.0125	80	13711	16542	Kdr
GO:0045182	translation regulator activity	0.100034008444217	-2.30224506636749	18	1	0.0125	80	13711	234734	Aars
GO:0009072	aromatic amino acid family metabolic process	0.100034008444217	-2.30224506636749	18	1	0.0125	80	13711	110391	Qdpr
GO:0009065	glutamine family amino acid catabolic process	0.100034008444217	-2.30224506636749	18	1	0.0125	80	13711	14661	Glud1
GO:0006541	glutamine metabolic process	0.100034008444217	-2.30224506636749	18	1	0.0125	80	13711	14661	Glud1
GO:0070208	protein heterotrimerization	0.100034008444217	-2.30224506636749	18	1	0.0125	80	13711	12842	Col1a1
GO:1903975	regulation of glial cell migration	0.100034008444217	-2.30224506636749	18	1	0.0125	80	13711	70839	P2ry12
GO:1903010	regulation of bone development	0.100034008444217	-2.30224506636749	18	1	0.0125	80	13711	16542	Kdr
GO:0010766	negative regulation of sodium ion transport	0.100034008444217	-2.30224506636749	18	1	0.0125	80	13711	11603	Agrn
GO:1905874	regulation of postsynaptic density organization	0.100034008444217	-2.30224506636749	18	1	0.0125	80	13711	107065	Lrrtm2
GO:0061217	regulation of mesonephros development	0.100034008444217	-2.30224506636749	18	1	0.0125	80	13711	16869	Lhx1
GO:0035584	calcium-mediated signaling using intracellular calcium source	0.100034008444217	-2.30224506636749	18	1	0.0125	80	13711	16542	Kdr
GO:2000679	positive regulation of transcription regulatory region DNA binding	0.100034008444217	-2.30224506636749	18	1	0.0125	80	13711	14958	H1f0
GO:0035987	endodermal cell differentiation	0.100034008444217	-2.30224506636749	18	1	0.0125	80	13711	16323	Inhba
GO:0035587	purinergic receptor signaling pathway	0.100034008444217	-2.30224506636749	18	1	0.0125	80	13711	70839	P2ry12
GO:0008037	cell recognition	0.100635050122205	-2.29625467123993	92	2	0.025	80	13711	17967,12064	Ncam1,Bdnf
GO:0016072	rRNA metabolic process	0.100697802464085	-2.29563130209668	191	3	0.0375	80	13711	68147,67040,52513	Gar1,Ddx17,Ddx56
GO:0033365	protein localization to organelle	0.100950635810053	-2.29312363597613	549	6	0.075	80	13711	107939,105513,12842,11865,12300,20660	Pom121,Chmp7,Col1a1,Arntl,Cacng2,Sorl1
GO:0031399	regulation of protein modification process	0.101755632070713	-2.28518110414498	1521	13	0.1625	80	13711	12918,13653,16542,21802,21858,100294583,11865,12064,11603,24064,54722,16323,20660	Crh,Egr1,Kdr,Tgfa,Timp2,Alkal2,Arntl,Bdnf,Agrn,Spry2,Gsdme,Inhba,Sorl1
GO:1902115	regulation of organelle assembly	0.101885981243102	-2.28390092188685	192	3	0.0375	80	13711	17758,107065,54609	Map4,Lrrtm2,Ubqln2
GO:0019722	calcium-mediated signaling	0.102472220175056	-2.27816353981934	93	2	0.025	80	13711	16542,70839	Kdr,P2ry12
GO:0035637	multicellular organismal signaling	0.102472220175056	-2.27816353981934	93	2	0.025	80	13711	12300,72413	Cacng2,Kcnmb2
GO:0051346	negative regulation of hydrolase activity	0.102687098512238	-2.27606879299399	305	4	0.05	80	13711	24064,77771,20660,21858	Spry2,Csrnp3,Sorl1,Timp2
GO:0031345	negative regulation of cell projection organization	0.104279305151549	-2.2606823532345	194	3	0.0375	80	13711	235106,24064,17758	Ntm,Spry2,Map4
GO:0032006	regulation of TOR signaling	0.104318722312097	-2.26030442865394	94	2	0.025	80	13711	11865,16542	Arntl,Kdr
GO:0016491	oxidoreductase activity	0.104659241414299	-2.25704552616009	428	5	0.0625	80	13711	66234,110391,14661,20250,56348	Msmo1,Qdpr,Glud1,Scd2,Hsd17b12
GO:2000726	negative regulation of cardiac muscle cell differentiation	0.105291970856618	-2.25101811292397	19	1	0.0125	80	13711	19736	Rgs4
GO:1900101	regulation of endoplasmic reticulum unfolded protein response	0.105291970856618	-2.25101811292397	19	1	0.0125	80	13711	71853	Pdia6
GO:0048172	regulation of short-term neuronal synaptic plasticity	0.105291970856618	-2.25101811292397	19	1	0.0125	80	13711	12064	Bdnf
GO:0032288	myelin assembly	0.105291970856618	-2.25101811292397	19	1	0.0125	80	13711	22239	Ugt8a
GO:0051900	regulation of mitochondrial depolarization	0.105291970856618	-2.25101811292397	19	1	0.0125	80	13711	16542	Kdr
GO:0003009	skeletal muscle contraction	0.105291970856618	-2.25101811292397	19	1	0.0125	80	13711	26556	Homer1
GO:0006536	glutamate metabolic process	0.105291970856618	-2.25101811292397	19	1	0.0125	80	13711	14661	Glud1
GO:0051043	regulation of membrane protein ectodomain proteolysis	0.105291970856618	-2.25101811292397	19	1	0.0125	80	13711	21858	Timp2
GO:0050927	positive regulation of positive chemotaxis	0.105291970856618	-2.25101811292397	19	1	0.0125	80	13711	16542	Kdr
GO:0036314	response to sterol	0.105291970856618	-2.25101811292397	19	1	0.0125	80	13711	16323	Inhba
GO:0046339	diacylglycerol metabolic process	0.105291970856618	-2.25101811292397	19	1	0.0125	80	13711	104418	Dgkz
GO:0030325	adrenal gland development	0.105291970856618	-2.25101811292397	19	1	0.0125	80	13711	12918	Crh
GO:2001026	regulation of endothelial cell chemotaxis	0.105291970856618	-2.25101811292397	19	1	0.0125	80	13711	16542	Kdr
GO:1904754	positive regulation of vascular associated smooth muscle cell migration	0.105291970856618	-2.25101811292397	19	1	0.0125	80	13711	18124	Nr4a3
GO:0043112	receptor metabolic process	0.106174388562889	-2.24267236156661	95	2	0.025	80	13711	12300,11603	Cacng2,Agrn
GO:0051234	establishment of localization	0.106234338467287	-2.24210788470328	2899	22	0.275	80	13711	21982,19317,12300,11865,13848,12064,72413,70839,107939,17758,105513,24064,12842,11947,192950,16323,20660,210376,18124,241528,14269,12349	Tmem165,Qk,Cacng2,Arntl,Ephb6,Bdnf,Kcnmb2,P2ry12,Pom121,Map4,Chmp7,Spry2,Col1a1,Atp5b,Nacad,Inhba,Sorl1,Mtmr9,Nr4a3,Lrrc55,Fnbp1,Car2
GO:0060541	respiratory system development	0.106694991015388	-2.23778106633692	196	3	0.0375	80	13711	16542,12918,24064	Kdr,Crh,Spry2
GO:0042471	ear morphogenesis	0.108039052568356	-2.22526251936352	96	2	0.025	80	13711	18124,24064	Nr4a3,Spry2
GO:0004713	protein tyrosine kinase activity	0.10991254955623	-2.20807023340729	97	2	0.025	80	13711	17005,16542	Ltk,Kdr
GO:0120034	positive regulation of plasma membrane bounded cell projection assembly	0.10991254955623	-2.20807023340729	97	2	0.025	80	13711	11603,70839	Agrn,P2ry12
GO:0046620	regulation of organ growth	0.10991254955623	-2.20807023340729	97	2	0.025	80	13711	17967,19736	Ncam1,Rgs4
GO:0042592	homeostatic process	0.110038308990655	-2.20692671026798	1251	11	0.1375	80	13711	12349,67988,18124,16542,13653,26556,110257,21982,216019,71853,11947	Car2,Tmx3,Nr4a3,Kdr,Egr1,Homer1,Hba-a2,Tmem165,Hkdc1,Pdia6,Atp5b
GO:0099536	synaptic signaling	0.110162549007049	-2.20579828569501	313	4	0.05	80	13711	11603,12064,108069,12918	Agrn,Bdnf,Grm3,Crh
GO:0006520	cellular amino acid metabolic process	0.110359762311123	-2.20400968339468	199	3	0.0375	80	13711	110391,14661,234734	Qdpr,Glud1,Aars
GO:0099633	protein localization to postsynaptic specialization membrane	0.110519595915158	-2.20256243514825	20	1	0.0125	80	13711	12300	Cacng2
GO:0048741	skeletal muscle fiber development	0.110519595915158	-2.20256243514825	20	1	0.0125	80	13711	26556	Homer1
GO:1990776	response to angiotensin	0.110519595915158	-2.20256243514825	20	1	0.0125	80	13711	12349	Car2
GO:0050926	regulation of positive chemotaxis	0.110519595915158	-2.20256243514825	20	1	0.0125	80	13711	16542	Kdr
GO:0007205	protein kinase C-activating G protein-coupled receptor signaling pathway	0.110519595915158	-2.20256243514825	20	1	0.0125	80	13711	104418	Dgkz
GO:0010666	positive regulation of cardiac muscle cell apoptotic process	0.110519595915158	-2.20256243514825	20	1	0.0125	80	13711	17005	Ltk
GO:0038084	vascular endothelial growth factor signaling pathway	0.110519595915158	-2.20256243514825	20	1	0.0125	80	13711	16542	Kdr
GO:0002437	inflammatory response to antigenic stimulus	0.110519595915158	-2.20256243514825	20	1	0.0125	80	13711	13848	Ephb6
GO:0017056	structural constituent of nuclear pore	0.110519595915158	-2.20256243514825	20	1	0.0125	80	13711	107939	Pom121
GO:1903204	negative regulation of oxidative stress-induced neuron death	0.110519595915158	-2.20256243514825	20	1	0.0125	80	13711	18124	Nr4a3
GO:0003338	metanephros morphogenesis	0.110519595915158	-2.20256243514825	20	1	0.0125	80	13711	16869	Lhx1
GO:0045742	positive regulation of epidermal growth factor receptor signaling pathway	0.110519595915158	-2.20256243514825	20	1	0.0125	80	13711	21802	Tgfa
GO:0043299	leukocyte degranulation	0.110519595915158	-2.20256243514825	20	1	0.0125	80	13711	18124	Nr4a3
GO:0006450	regulation of translational fidelity	0.110519595915158	-2.20256243514825	20	1	0.0125	80	13711	234734	Aars
GO:0099645	neurotransmitter receptor localization to postsynaptic specialization membrane	0.110519595915158	-2.20256243514825	20	1	0.0125	80	13711	12300	Cacng2
GO:0051769	regulation of nitric-oxide synthase biosynthetic process	0.110519595915158	-2.20256243514825	20	1	0.0125	80	13711	16542	Kdr
GO:0006812	cation transport	0.111073436048178	-2.19756371040173	564	6	0.075	80	13711	21982,241528,12300,72413,70839,11947	Tmem165,Lrrc55,Cacng2,Kcnmb2,P2ry12,Atp5b
GO:0034728	nucleosome organization	0.111794716317867	-2.19109097950434	98	2	0.025	80	13711	14958,58243	H1f0,Nap1l5
GO:0051028	mRNA transport	0.111794716317867	-2.19109097950434	98	2	0.025	80	13711	107939,19317	Pom121,Qk
GO:0048661	positive regulation of smooth muscle cell proliferation	0.111794716317867	-2.19109097950434	98	2	0.025	80	13711	13653,18124	Egr1,Nr4a3
GO:0033674	positive regulation of kinase activity	0.112517633291115	-2.18464532925469	438	5	0.0625	80	13711	24064,104418,13653,21802,11603	Spry2,Dgkz,Egr1,Tgfa,Agrn
GO:1902532	negative regulation of intracellular signal transduction	0.113319024578882	-2.17754821172646	439	5	0.0625	80	13711	104418,20660,21858,24064,11865	Dgkz,Sorl1,Timp2,Spry2,Arntl
GO:0006333	chromatin assembly or disassembly	0.113685391210371	-2.17432037187751	99	2	0.025	80	13711	58243,14958	Nap1l5,H1f0
GO:0044706	multi-multicellular organism process	0.113685391210371	-2.17432037187751	99	2	0.025	80	13711	11865,12918	Arntl,Crh
GO:0030001	metal ion transport	0.114123214681609	-2.17047658372401	440	5	0.0625	80	13711	72413,70839,21982,241528,12300	Kcnmb2,P2ry12,Tmem165,Lrrc55,Cacng2
GO:0046661	male sex differentiation	0.115584414131295	-2.15775415768753	100	2	0.025	80	13711	16323,16542	Inhba,Kdr
GO:0044070	regulation of anion transport	0.115584414131295	-2.15775415768753	100	2	0.025	80	13711	19736,12349	Rgs4,Car2
GO:0032291	axon ensheathment in central nervous system	0.115717056465086	-2.15660723589763	21	1	0.0125	80	13711	18823	Plp1
GO:0070861	regulation of protein exit from endoplasmic reticulum	0.115717056465086	-2.15660723589763	21	1	0.0125	80	13711	20660	Sorl1
GO:0048670	regulation of collateral sprouting	0.115717056465086	-2.15660723589763	21	1	0.0125	80	13711	12064	Bdnf
GO:1903206	negative regulation of hydrogen peroxide-induced cell death	0.115717056465086	-2.15660723589763	21	1	0.0125	80	13711	18124	Nr4a3
GO:0048643	positive regulation of skeletal muscle tissue development	0.115717056465086	-2.15660723589763	21	1	0.0125	80	13711	11865	Arntl
GO:0022010	central nervous system myelination	0.115717056465086	-2.15660723589763	21	1	0.0125	80	13711	18823	Plp1
GO:2001039	negative regulation of cellular response to drug	0.115717056465086	-2.15660723589763	21	1	0.0125	80	13711	18124	Nr4a3
GO:0045576	mast cell activation	0.115717056465086	-2.15660723589763	21	1	0.0125	80	13711	18124	Nr4a3
GO:0051580	regulation of neurotransmitter uptake	0.115717056465086	-2.15660723589763	21	1	0.0125	80	13711	19736	Rgs4
GO:0010663	positive regulation of striated muscle cell apoptotic process	0.115717056465086	-2.15660723589763	21	1	0.0125	80	13711	17005	Ltk
GO:0034311	diol metabolic process	0.115717056465086	-2.15660723589763	21	1	0.0125	80	13711	110391	Qdpr
GO:0060004	reflex	0.115717056465086	-2.15660723589763	21	1	0.0125	80	13711	18124	Nr4a3
GO:0090050	positive regulation of cell migration involved in sprouting angiogenesis	0.115717056465086	-2.15660723589763	21	1	0.0125	80	13711	16542	Kdr
GO:0060343	trabecula formation	0.115717056465086	-2.15660723589763	21	1	0.0125	80	13711	12842	Col1a1
GO:0042446	hormone biosynthetic process	0.115717056465086	-2.15660723589763	21	1	0.0125	80	13711	12918	Crh
GO:1901032	negative regulation of response to reactive oxygen species	0.115717056465086	-2.15660723589763	21	1	0.0125	80	13711	18124	Nr4a3
GO:0071868	cellular response to monoamine stimulus	0.115717056465086	-2.15660723589763	21	1	0.0125	80	13711	18124	Nr4a3
GO:0071870	cellular response to catecholamine stimulus	0.115717056465086	-2.15660723589763	21	1	0.0125	80	13711	18124	Nr4a3
GO:0021544	subpallium development	0.115717056465086	-2.15660723589763	21	1	0.0125	80	13711	16323	Inhba
GO:0003085	negative regulation of systemic arterial blood pressure	0.115717056465086	-2.15660723589763	21	1	0.0125	80	13711	12918	Crh
GO:0046852	positive regulation of bone remodeling	0.115717056465086	-2.15660723589763	21	1	0.0125	80	13711	12349	Car2
GO:0045780	positive regulation of bone resorption	0.115717056465086	-2.15660723589763	21	1	0.0125	80	13711	12349	Car2
GO:0098609	cell-cell adhesion	0.115926760982525	-2.15479665811458	319	4	0.05	80	13711	225341,70839,12741,17967	Lims2,P2ry12,Cldn5,Ncam1
GO:0043086	negative regulation of catalytic activity	0.11739151338675	-2.1422406622185	573	6	0.075	80	13711	21858,20660,71853,104418,24064,77771	Timp2,Sorl1,Pdia6,Dgkz,Spry2,Csrnp3
GO:0071383	cellular response to steroid hormone stimulus	0.117491626528281	-2.14138821152639	101	2	0.025	80	13711	67040,18124	Ddx17,Nr4a3
GO:0090257	regulation of muscle system process	0.117833862971191	-2.13847958751871	205	3	0.0375	80	13711	19736,11603,18124	Rgs4,Agrn,Nr4a3
GO:0071396	cellular response to lipid	0.117877541924792	-2.13810897368167	321	4	0.05	80	13711	67040,17005,16323,18124	Ddx17,Ltk,Inhba,Nr4a3
GO:0044281	small molecule metabolic process	0.118771566437749	-2.13055324044951	1126	10	0.125	80	13711	18823,110391,18124,216019,20660,234734,11947,19317,14661,20250	Plp1,Qdpr,Nr4a3,Hkdc1,Sorl1,Aars,Atp5b,Qk,Glud1,Scd2
GO:0016241	regulation of macroautophagy	0.119406871359431	-2.12521853060556	102	2	0.025	80	13711	54609,16542	Ubqln2,Kdr
GO:0048259	regulation of receptor-mediated endocytosis	0.119406871359431	-2.12521853060556	102	2	0.025	80	13711	54609,107065	Ubqln2,Lrrtm2
GO:0009101	glycoprotein biosynthetic process	0.120366893335671	-2.11721075621432	207	3	0.0375	80	13711	15476,21982,64580	Hs3st1,Tmem165,Ndst4
GO:0046578	regulation of Ras protein signal transduction	0.120366893335671	-2.11721075621432	207	3	0.0375	80	13711	21858,104418,24064	Timp2,Dgkz,Spry2
GO:0034470	ncRNA processing	0.120830824280234	-2.11336385814847	324	4	0.05	80	13711	68147,67040,234734,52513	Gar1,Ddx17,Aars,Ddx56
GO:0071869	response to catecholamine	0.120884524357086	-2.11291953321804	22	1	0.0125	80	13711	18124	Nr4a3
GO:0021533	cell differentiation in hindbrain	0.120884524357086	-2.11291953321804	22	1	0.0125	80	13711	16869	Lhx1
GO:0033198	response to ATP	0.120884524357086	-2.11291953321804	22	1	0.0125	80	13711	70839	P2ry12
GO:0010460	positive regulation of heart rate	0.120884524357086	-2.11291953321804	22	1	0.0125	80	13711	19736	Rgs4
GO:1905523	positive regulation of macrophage migration	0.120884524357086	-2.11291953321804	22	1	0.0125	80	13711	70839	P2ry12
GO:0060045	positive regulation of cardiac muscle cell proliferation	0.120884524357086	-2.11291953321804	22	1	0.0125	80	13711	17967	Ncam1
GO:0071867	response to monoamine	0.120884524357086	-2.11291953321804	22	1	0.0125	80	13711	18124	Nr4a3
GO:0033233	regulation of protein sumoylation	0.120884524357086	-2.11291953321804	22	1	0.0125	80	13711	13653	Egr1
GO:1904752	regulation of vascular associated smooth muscle cell migration	0.120884524357086	-2.11291953321804	22	1	0.0125	80	13711	18124	Nr4a3
GO:0031069	hair follicle morphogenesis	0.120884524357086	-2.11291953321804	22	1	0.0125	80	13711	15220	Foxq1
GO:1901186	positive regulation of ERBB signaling pathway	0.120884524357086	-2.11291953321804	22	1	0.0125	80	13711	21802	Tgfa
GO:0021871	forebrain regionalization	0.120884524357086	-2.11291953321804	22	1	0.0125	80	13711	16869	Lhx1
GO:1901018	positive regulation of potassium ion transmembrane transporter activity	0.120884524357086	-2.11291953321804	22	1	0.0125	80	13711	241528	Lrrc55
GO:0007176	regulation of epidermal growth factor-activated receptor activity	0.120884524357086	-2.11291953321804	22	1	0.0125	80	13711	21802	Tgfa
GO:0035162	embryonic hemopoiesis	0.120884524357086	-2.11291953321804	22	1	0.0125	80	13711	16542	Kdr
GO:2000765	regulation of cytoplasmic translation	0.120884524357086	-2.11291953321804	22	1	0.0125	80	13711	234734	Aars
GO:0043539	protein serine/threonine kinase activator activity	0.120884524357086	-2.11291953321804	22	1	0.0125	80	13711	24064	Spry2
GO:1905208	negative regulation of cardiocyte differentiation	0.120884524357086	-2.11291953321804	22	1	0.0125	80	13711	19736	Rgs4
GO:0010565	regulation of cellular ketone metabolic process	0.12132999309375	-2.10924122983957	103	2	0.025	80	13711	13653,18124	Egr1,Nr4a3
GO:0051153	regulation of striated muscle cell differentiation	0.12132999309375	-2.10924122983957	103	2	0.025	80	13711	12064,19736	Bdnf,Rgs4
GO:0007626	locomotory behavior	0.122920220948915	-2.09621974421972	209	3	0.0375	80	13711	13653,231044,12918	Egr1,Gbx1,Crh
GO:0072006	nephron development	0.123260837706507	-2.09345253721519	104	2	0.025	80	13711	16869,13653	Lhx1,Egr1
GO:0006997	nucleus organization	0.125199252662292	-2.07784878948498	105	2	0.025	80	13711	107939,105513	Pom121,Chmp7
GO:0048714	positive regulation of oligodendrocyte differentiation	0.126022170502569	-2.07129743113957	23	1	0.0125	80	13711	19317	Qk
GO:0021522	spinal cord motor neuron differentiation	0.126022170502569	-2.07129743113957	23	1	0.0125	80	13711	231044	Gbx1
GO:0045761	regulation of adenylate cyclase activity	0.126022170502569	-2.07129743113957	23	1	0.0125	80	13711	21858	Timp2
GO:0045648	positive regulation of erythrocyte differentiation	0.126022170502569	-2.07129743113957	23	1	0.0125	80	13711	16323	Inhba
GO:0001945	lymph vessel development	0.126022170502569	-2.07129743113957	23	1	0.0125	80	13711	16542	Kdr
GO:0071168	protein localization to chromatin	0.126022170502569	-2.07129743113957	23	1	0.0125	80	13711	105513	Chmp7
GO:2000352	negative regulation of endothelial cell apoptotic process	0.126022170502569	-2.07129743113957	23	1	0.0125	80	13711	16542	Kdr
GO:0120033	negative regulation of plasma membrane bounded cell projection assembly	0.126022170502569	-2.07129743113957	23	1	0.0125	80	13711	17758	Map4
GO:0008047	enzyme activator activity	0.126022170502569	-2.07129743113957	23	1	0.0125	80	13711	21858	Timp2
GO:0015893	drug transport	0.127145086895126	-2.06242642808764	106	2	0.025	80	13711	16323,12349	Inhba,Car2
GO:0031330	negative regulation of cellular catabolic process	0.128086478095156	-2.05504963306589	213	3	0.0375	80	13711	19317,210376,21858	Qk,Mtmr9,Timp2
GO:0006631	fatty acid metabolic process	0.128086478095156	-2.05504963306589	213	3	0.0375	80	13711	18823,19317,20250	Plp1,Qk,Scd2
GO:0000278	mitotic cell cycle	0.128215202154835	-2.05404515997483	457	5	0.0625	80	13711	104418,17758,105513,16323,24064	Dgkz,Map4,Chmp7,Inhba,Spry2
GO:0048638	regulation of developmental growth	0.128862229297754	-2.04901143526799	332	4	0.05	80	13711	17967,11603,19736,12064	Ncam1,Agrn,Rgs4,Bdnf
GO:0071901	negative regulation of protein serine/threonine kinase activity	0.129098190808349	-2.04718199510574	107	2	0.025	80	13711	24064,20660	Spry2,Sorl1
GO:0007519	skeletal muscle tissue development	0.129098190808349	-2.04718199510574	107	2	0.025	80	13711	26556,13653	Homer1,Egr1
GO:0071805	potassium ion transmembrane transport	0.129098190808349	-2.04718199510574	107	2	0.025	80	13711	241528,70839	Lrrc55,P2ry12
GO:0034763	negative regulation of transmembrane transport	0.131058416248957	-2.03211212961168	108	2	0.025	80	13711	19736,11603	Rgs4,Agrn
GO:0009791	post-embryonic development	0.131058416248957	-2.03211212961168	108	2	0.025	80	13711	16542,16869	Kdr,Lhx1
GO:0008277	regulation of G protein-coupled receptor signaling pathway	0.131058416248957	-2.03211212961168	108	2	0.025	80	13711	19736,54609	Rgs4,Ubqln2
GO:0045445	myoblast differentiation	0.131130164827849	-2.03156482445912	24	1	0.0125	80	13711	67040	Ddx17
GO:0006636	unsaturated fatty acid biosynthetic process	0.131130164827849	-2.03156482445912	24	1	0.0125	80	13711	20250	Scd2
GO:0043950	positive regulation of cAMP-mediated signaling	0.131130164827849	-2.03156482445912	24	1	0.0125	80	13711	12918	Crh
GO:1901532	regulation of hematopoietic progenitor cell differentiation	0.131130164827849	-2.03156482445912	24	1	0.0125	80	13711	16542	Kdr
GO:0022030	telencephalon glial cell migration	0.131130164827849	-2.03156482445912	24	1	0.0125	80	13711	70839	P2ry12
GO:0014904	myotube cell development	0.131130164827849	-2.03156482445912	24	1	0.0125	80	13711	26556	Homer1
GO:0072210	metanephric nephron development	0.131130164827849	-2.03156482445912	24	1	0.0125	80	13711	16869	Lhx1
GO:0048512	circadian behavior	0.131130164827849	-2.03156482445912	24	1	0.0125	80	13711	13653	Egr1
GO:0010922	positive regulation of phosphatase activity	0.131130164827849	-2.03156482445912	24	1	0.0125	80	13711	210376	Mtmr9
GO:0090398	cellular senescence	0.131130164827849	-2.03156482445912	24	1	0.0125	80	13711	11865	Arntl
GO:0021801	cerebral cortex radial glia guided migration	0.131130164827849	-2.03156482445912	24	1	0.0125	80	13711	70839	P2ry12
GO:0045672	positive regulation of osteoclast differentiation	0.131130164827849	-2.03156482445912	24	1	0.0125	80	13711	12349	Car2
GO:0090140	regulation of mitochondrial fission	0.131130164827849	-2.03156482445912	24	1	0.0125	80	13711	16542	Kdr
GO:0048010	vascular endothelial growth factor receptor signaling pathway	0.131130164827849	-2.03156482445912	24	1	0.0125	80	13711	16542	Kdr
GO:0090090	negative regulation of canonical Wnt signaling pathway	0.13302561652181	-2.01721356387929	109	2	0.025	80	13711	21888,13653	Tle4,Egr1
GO:0002443	leukocyte mediated immunity	0.13302561652181	-2.01721356387929	109	2	0.025	80	13711	18124,13848	Nr4a3,Ephb6
GO:0031324	negative regulation of cellular metabolic process	0.13369092159314	-2.01222469850245	2049	16	0.2	80	13711	18616,11865,19317,16869,21888,21858,13653,77771,54609,24064,20660,210376,18124,15220,14958,107065	Peg3,Arntl,Qk,Lhx1,Tle4,Timp2,Egr1,Csrnp3,Ubqln2,Spry2,Sorl1,Mtmr9,Nr4a3,Foxq1,H1f0,Lrrtm2
GO:0001822	kidney development	0.134652714829453	-2.00505629780782	218	3	0.0375	80	13711	16869,13653,12064	Lhx1,Egr1,Bdnf
GO:0072073	kidney epithelium development	0.134999646340308	-2.00248312024856	110	2	0.025	80	13711	16869,12064	Lhx1,Bdnf
GO:0060041	retina development in camera-type eye	0.134999646340308	-2.00248312024856	110	2	0.025	80	13711	14221,16869	Fjx1,Lhx1
GO:0009891	positive regulation of biosynthetic process	0.135272220999123	-2.00046607900848	1599	13	0.1625	80	13711	18616,11865,16869,67040,13653,16542,77771,231044,12842,16323,18124,14958,11603	Peg3,Arntl,Lhx1,Ddx17,Egr1,Kdr,Csrnp3,Gbx1,Col1a1,Inhba,Nr4a3,H1f0,Agrn
GO:0008284	positive regulation of cell population proliferation	0.135879495414913	-1.99598684915769	734	7	0.0875	80	13711	17967,16869,12918,18124,21802,16542,13653	Ncam1,Lhx1,Crh,Nr4a3,Tgfa,Kdr,Egr1
GO:0032940	secretion by cell	0.136070627600215	-1.99458120745654	339	4	0.05	80	13711	18124,13848,12064,16323	Nr4a3,Ephb6,Bdnf,Inhba
GO:0051894	positive regulation of focal adhesion assembly	0.136208676326151	-1.99356718446049	25	1	0.0125	80	13711	16542	Kdr
GO:0021697	cerebellar cortex formation	0.136208676326151	-1.99356718446049	25	1	0.0125	80	13711	16869	Lhx1
GO:0048730	epidermis morphogenesis	0.136208676326151	-1.99356718446049	25	1	0.0125	80	13711	15220	Foxq1
GO:2000311	regulation of AMPA receptor activity	0.136208676326151	-1.99356718446049	25	1	0.0125	80	13711	12300	Cacng2
GO:0097106	postsynaptic density organization	0.136208676326151	-1.99356718446049	25	1	0.0125	80	13711	104418	Dgkz
GO:0003401	axis elongation	0.136208676326151	-1.99356718446049	25	1	0.0125	80	13711	24064	Spry2
GO:0007413	axonal fasciculation	0.136208676326151	-1.99356718446049	25	1	0.0125	80	13711	17967	Ncam1
GO:0031102	neuron projection regeneration	0.136208676326151	-1.99356718446049	25	1	0.0125	80	13711	27528	Nrep
GO:0007214	gamma-aminobutyric acid signaling pathway	0.136208676326151	-1.99356718446049	25	1	0.0125	80	13711	12064	Bdnf
GO:0038083	peptidyl-tyrosine autophosphorylation	0.136208676326151	-1.99356718446049	25	1	0.0125	80	13711	16542	Kdr
GO:0070371	ERK1 and ERK2 cascade	0.136208676326151	-1.99356718446049	25	1	0.0125	80	13711	16542	Kdr
GO:0106030	neuron projection fasciculation	0.136208676326151	-1.99356718446049	25	1	0.0125	80	13711	17967	Ncam1
GO:1903649	regulation of cytoplasmic transport	0.136208676326151	-1.99356718446049	25	1	0.0125	80	13711	20660	Sorl1
GO:0071312	cellular response to alkaloid	0.136208676326151	-1.99356718446049	25	1	0.0125	80	13711	12918	Crh
GO:0032891	negative regulation of organic acid transport	0.136208676326151	-1.99356718446049	25	1	0.0125	80	13711	19736	Rgs4
GO:0051592	response to calcium ion	0.136980361857903	-1.98791770753166	111	2	0.025	80	13711	72413,26556	Kcnmb2,Homer1
GO:0030010	establishment of cell polarity	0.136980361857903	-1.98791770753166	111	2	0.025	80	13711	17758,24064	Map4,Spry2
GO:0051179	localization	0.138653897470385	-1.97577439717923	3797	27	0.3375	80	13711	105513,16542,70839,72413,13848,16869,11603,22239,14269,241528,18124,210376,20660,16323,11947,17758,107939,12064,11865,12300,19317,21982,26556,12349,192950,12842,24064	Chmp7,Kdr,P2ry12,Kcnmb2,Ephb6,Lhx1,Agrn,Ugt8a,Fnbp1,Lrrc55,Nr4a3,Mtmr9,Sorl1,Inhba,Atp5b,Map4,Pom121,Bdnf,Arntl,Cacng2,Qk,Tmem165,Homer1,Car2,Nacad,Col1a1,Spry2
GO:0006323	DNA packaging	0.138967620620902	-1.97351431816075	112	2	0.025	80	13711	14958,58243	H1f0,Nap1l5
GO:1901216	positive regulation of neuron death	0.138967620620902	-1.97351431816075	112	2	0.025	80	13711	13653,11603	Egr1,Agrn
GO:0009790	embryo development	0.138996789344627	-1.97330444435831	878	8	0.1	80	13711	18124,16542,110257,11702,24064,12842,16869,16323	Nr4a3,Kdr,Hba-a2,Amd1,Spry2,Col1a1,Lhx1,Inhba
GO:0010721	negative regulation of cell development	0.139210108728421	-1.9717709135431	342	4	0.05	80	13711	235106,20660,19736,12064	Ntm,Sorl1,Rgs4,Bdnf
GO:0048562	embryonic organ morphogenesis	0.139989269856412	-1.96618950319289	222	3	0.0375	80	13711	16869,24064,18124	Lhx1,Spry2,Nr4a3
GO:0060538	skeletal muscle organ development	0.140961281576844	-1.9592700250589	113	2	0.025	80	13711	13653,26556	Egr1,Homer1
GO:0050921	positive regulation of chemotaxis	0.140961281576844	-1.9592700250589	113	2	0.025	80	13711	16542,70839	Kdr,P2ry12
GO:0099084	postsynaptic specialization organization	0.141257873013846	-1.95716817235778	26	1	0.0125	80	13711	104418	Dgkz
GO:0034067	protein localization to Golgi apparatus	0.141257873013846	-1.95716817235778	26	1	0.0125	80	13711	20660	Sorl1
GO:1900027	regulation of ruffle assembly	0.141257873013846	-1.95716817235778	26	1	0.0125	80	13711	70839	P2ry12
GO:0051589	negative regulation of neurotransmitter transport	0.141257873013846	-1.95716817235778	26	1	0.0125	80	13711	19736	Rgs4
GO:1903203	regulation of oxidative stress-induced neuron death	0.141257873013846	-1.95716817235778	26	1	0.0125	80	13711	18124	Nr4a3
GO:0070265	necrotic cell death	0.141257873013846	-1.95716817235778	26	1	0.0125	80	13711	54722	Gsdme
GO:1904292	regulation of ERAD pathway	0.141257873013846	-1.95716817235778	26	1	0.0125	80	13711	54609	Ubqln2
GO:0010667	negative regulation of cardiac muscle cell apoptotic process	0.141257873013846	-1.95716817235778	26	1	0.0125	80	13711	19317	Qk
GO:0000154	rRNA modification	0.141257873013846	-1.95716817235778	26	1	0.0125	80	13711	68147	Gar1
GO:0043534	blood vessel endothelial cell migration	0.141257873013846	-1.95716817235778	26	1	0.0125	80	13711	16542	Kdr
GO:0038179	neurotrophin signaling pathway	0.141257873013846	-1.95716817235778	26	1	0.0125	80	13711	12064	Bdnf
GO:0060441	epithelial tube branching involved in lung morphogenesis	0.141257873013846	-1.95716817235778	26	1	0.0125	80	13711	24064	Spry2
GO:0007622	rhythmic behavior	0.141257873013846	-1.95716817235778	26	1	0.0125	80	13711	13653	Egr1
GO:0070838	divalent metal ion transport	0.141334675939096	-1.95662461289433	223	3	0.0375	80	13711	12300,21982,70839	Cacng2,Tmem165,P2ry12
GO:0043434	response to peptide hormone	0.141334675939096	-1.95662461289433	223	3	0.0375	80	13711	13653,12349,18124	Egr1,Car2,Nr4a3
GO:0072511	divalent inorganic cation transport	0.142684507508599	-1.94711932725651	224	3	0.0375	80	13711	70839,12300,21982	P2ry12,Cacng2,Tmem165
GO:0016310	phosphorylation	0.144140765230689	-1.9369649205594	886	8	0.1	80	13711	216019,17005,11947,13848,104418,12064,16542,14467	Hkdc1,Ltk,Atp5b,Ephb6,Dgkz,Bdnf,Kdr,Nipsnap2
GO:0033993	response to lipid	0.144870578822332	-1.93191449497627	476	5	0.0625	80	13711	67040,17005,16323,20250,18124	Ddx17,Ltk,Inhba,Scd2,Nr4a3
GO:0022604	regulation of cell morphogenesis	0.144870578822332	-1.93191449497627	476	5	0.0625	80	13711	11603,77767,16542,12064,225341	Agrn,Ermn,Kdr,Bdnf,Lims2
GO:0034329	cell junction assembly	0.144967252772207	-1.93124740501822	115	2	0.025	80	13711	12741,22239	Cldn5,Ugt8a
GO:0048568	embryonic organ development	0.14557687184268	-1.92705100307145	348	4	0.05	80	13711	16869,16542,18124,24064	Lhx1,Kdr,Nr4a3,Spry2
GO:0002456	T cell mediated immunity	0.146277921982586	-1.92224689155394	27	1	0.0125	80	13711	13848	Ephb6
GO:0061157	mRNA destabilization	0.146277921982586	-1.92224689155394	27	1	0.0125	80	13711	19317	Qk
GO:1902003	regulation of amyloid-beta formation	0.146277921982586	-1.92224689155394	27	1	0.0125	80	13711	20660	Sorl1
GO:0060259	regulation of feeding behavior	0.146277921982586	-1.92224689155394	27	1	0.0125	80	13711	18124	Nr4a3
GO:0099558	maintenance of synapse structure	0.146277921982586	-1.92224689155394	27	1	0.0125	80	13711	104418	Dgkz
GO:2000310	regulation of NMDA receptor activity	0.146277921982586	-1.92224689155394	27	1	0.0125	80	13711	12918	Crh
GO:0001958	endochondral ossification	0.146277921982586	-1.92224689155394	27	1	0.0125	80	13711	12842	Col1a1
GO:0036075	replacement ossification	0.146277921982586	-1.92224689155394	27	1	0.0125	80	13711	12842	Col1a1
GO:0006515	protein quality control for misfolded or incompletely synthesized proteins	0.146277921982586	-1.92224689155394	27	1	0.0125	80	13711	50758	Fbxl17
GO:0071480	cellular response to gamma radiation	0.146277921982586	-1.92224689155394	27	1	0.0125	80	13711	13653	Egr1
GO:0001659	temperature homeostasis	0.146277921982586	-1.92224689155394	27	1	0.0125	80	13711	13653	Egr1
GO:0045815	positive regulation of gene expression, epigenetic	0.146277921982586	-1.92224689155394	27	1	0.0125	80	13711	14958	H1f0
GO:0061117	negative regulation of heart growth	0.146277921982586	-1.92224689155394	27	1	0.0125	80	13711	19736	Rgs4
GO:0055022	negative regulation of cardiac muscle tissue growth	0.146277921982586	-1.92224689155394	27	1	0.0125	80	13711	19736	Rgs4
GO:0008045	motor neuron axon guidance	0.146277921982586	-1.92224689155394	27	1	0.0125	80	13711	16869	Lhx1
GO:0010470	regulation of gastrulation	0.146277921982586	-1.92224689155394	27	1	0.0125	80	13711	16869	Lhx1
GO:0090287	regulation of cellular response to growth factor stimulus	0.146760147829016	-1.91895567221145	227	3	0.0375	80	13711	24064,27528,16542	Spry2,Nrep,Kdr
GO:0033135	regulation of peptidyl-serine phosphorylation	0.146979287777552	-1.9174636016031	116	2	0.025	80	13711	24064,12064	Spry2,Bdnf
GO:0048514	blood vessel morphogenesis	0.148803199061649	-1.90513065774402	351	4	0.05	80	13711	11947,21802,16542,19317	Atp5b,Tgfa,Kdr,Qk
GO:0018108	peptidyl-tyrosine phosphorylation	0.148997174506113	-1.9038279362627	117	2	0.025	80	13711	17005,16542	Ltk,Kdr
GO:0010506	regulation of autophagy	0.149498622111683	-1.90046810283813	229	3	0.0375	80	13711	54609,16542,210376	Ubqln2,Kdr,Mtmr9
GO:0009894	regulation of catabolic process	0.14999194944508	-1.89717365669232	754	7	0.0875	80	13711	21858,16542,20660,210376,11865,54609,19317	Timp2,Kdr,Sorl1,Mtmr9,Arntl,Ubqln2,Qk
GO:0097164	ammonium ion metabolic process	0.151020778714403	-1.89033784425409	118	2	0.025	80	13711	11702,20810	Amd1,Srm
GO:0009593	detection of chemical stimulus	0.151268989376073	-1.888695640358	28	1	0.0125	80	13711	72413	Kcnmb2
GO:0006623	protein targeting to vacuole	0.151268989376073	-1.888695640358	28	1	0.0125	80	13711	20660	Sorl1
GO:0019228	neuronal action potential	0.151268989376073	-1.888695640358	28	1	0.0125	80	13711	72413	Kcnmb2
GO:0001941	postsynaptic membrane organization	0.151268989376073	-1.888695640358	28	1	0.0125	80	13711	11603	Agrn
GO:0090218	positive regulation of lipid kinase activity	0.151268989376073	-1.888695640358	28	1	0.0125	80	13711	104418	Dgkz
GO:0022602	ovulation cycle process	0.151268989376073	-1.888695640358	28	1	0.0125	80	13711	16323	Inhba
GO:0000578	embryonic axis specification	0.151268989376073	-1.888695640358	28	1	0.0125	80	13711	16869	Lhx1
GO:0042558	pteridine-containing compound metabolic process	0.151268989376073	-1.888695640358	28	1	0.0125	80	13711	110391	Qdpr
GO:0045745	positive regulation of G protein-coupled receptor signaling pathway	0.151268989376073	-1.888695640358	28	1	0.0125	80	13711	54609	Ubqln2
GO:0010614	negative regulation of cardiac muscle hypertrophy	0.151268989376073	-1.888695640358	28	1	0.0125	80	13711	19736	Rgs4
GO:0061050	regulation of cell growth involved in cardiac muscle cell development	0.151268989376073	-1.888695640358	28	1	0.0125	80	13711	19736	Rgs4
GO:0000132	establishment of mitotic spindle orientation	0.151268989376073	-1.888695640358	28	1	0.0125	80	13711	24064	Spry2
GO:2000108	positive regulation of leukocyte apoptotic process	0.151268989376073	-1.888695640358	28	1	0.0125	80	13711	18124	Nr4a3
GO:0006754	ATP biosynthetic process	0.151268989376073	-1.888695640358	28	1	0.0125	80	13711	11947	Atp5b
GO:0035640	exploration behavior	0.151268989376073	-1.888695640358	28	1	0.0125	80	13711	12918	Crh
GO:0060969	negative regulation of gene silencing	0.151268989376073	-1.888695640358	28	1	0.0125	80	13711	14958	H1f0
GO:0045333	cellular respiration	0.153049967496698	-1.87699082596122	119	2	0.025	80	13711	12064,18124	Bdnf,Nr4a3
GO:0046887	positive regulation of hormone secretion	0.153049967496698	-1.87699082596122	119	2	0.025	80	13711	12918,14661	Crh,Glud1
GO:0016458	gene silencing	0.155084609259294	-1.86378444480465	120	2	0.025	80	13711	67040,14958	Ddx17,H1f0
GO:0030177	positive regulation of Wnt signaling pathway	0.155084609259294	-1.86378444480465	120	2	0.025	80	13711	12842,11865	Col1a1,Arntl
GO:0099175	regulation of postsynapse organization	0.155084609259294	-1.86378444480465	120	2	0.025	80	13711	107065,26556	Lrrtm2,Homer1
GO:0018212	peptidyl-tyrosine modification	0.155084609259294	-1.86378444480465	120	2	0.025	80	13711	17005,16542	Ltk,Kdr
GO:0051241	negative regulation of multicellular organismal process	0.155412232751685	-1.86167412631087	1047	9	0.1125	80	13711	19736,235106,12918,20660,16323,12064,225341,11865,24064	Rgs4,Ntm,Crh,Sorl1,Inhba,Bdnf,Lims2,Arntl,Spry2
GO:0032268	regulation of cellular protein metabolic process	0.156184127548424	-1.8567196629471	2101	16	0.2	80	13711	100294583,19317,11865,12064,234734,12918,13653,21802,16542,21858,54609,24064,54722,16323,20660,11603	Alkal2,Qk,Arntl,Bdnf,Aars,Crh,Egr1,Tgfa,Kdr,Timp2,Ubqln2,Spry2,Gsdme,Inhba,Sorl1,Agrn
GO:0030947	regulation of vascular endothelial growth factor receptor signaling pathway	0.156231240412414	-1.85641805893412	29	1	0.0125	80	13711	16542	Kdr
GO:1905606	regulation of presynapse assembly	0.156231240412414	-1.85641805893412	29	1	0.0125	80	13711	12405	Cbln2
GO:0050779	RNA destabilization	0.156231240412414	-1.85641805893412	29	1	0.0125	80	13711	19317	Qk
GO:0040036	regulation of fibroblast growth factor receptor signaling pathway	0.156231240412414	-1.85641805893412	29	1	0.0125	80	13711	24064	Spry2
GO:0030261	chromosome condensation	0.156231240412414	-1.85641805893412	29	1	0.0125	80	13711	14958	H1f0
GO:0002444	myeloid leukocyte mediated immunity	0.156231240412414	-1.85641805893412	29	1	0.0125	80	13711	18124	Nr4a3
GO:0010664	negative regulation of striated muscle cell apoptotic process	0.156231240412414	-1.85641805893412	29	1	0.0125	80	13711	19317	Qk
GO:0051491	positive regulation of filopodium assembly	0.156231240412414	-1.85641805893412	29	1	0.0125	80	13711	11603	Agrn
GO:0030513	positive regulation of BMP signaling pathway	0.156231240412414	-1.85641805893412	29	1	0.0125	80	13711	16542	Kdr
GO:0031279	regulation of cyclase activity	0.156231240412414	-1.85641805893412	29	1	0.0125	80	13711	21858	Timp2
GO:1903205	regulation of hydrogen peroxide-induced cell death	0.156231240412414	-1.85641805893412	29	1	0.0125	80	13711	18124	Nr4a3
GO:0048821	erythrocyte development	0.156231240412414	-1.85641805893412	29	1	0.0125	80	13711	110257	Hba-a2
GO:0014741	negative regulation of muscle hypertrophy	0.156231240412414	-1.85641805893412	29	1	0.0125	80	13711	19736	Rgs4
GO:0071260	cellular response to mechanical stimulus	0.156231240412414	-1.85641805893412	29	1	0.0125	80	13711	12842	Col1a1
GO:0098586	cellular response to virus	0.156231240412414	-1.85641805893412	29	1	0.0125	80	13711	54722	Gsdme
GO:0042176	regulation of protein catabolic process	0.156439283140415	-1.85508731143455	358	4	0.05	80	13711	54609,11865,20660,21858	Ubqln2,Arntl,Sorl1,Timp2
GO:0006898	receptor-mediated endocytosis	0.157124573731227	-1.85071632500316	121	2	0.025	80	13711	11947,12300	Atp5b,Cacng2
GO:0044772	mitotic cell cycle phase transition	0.157124573731227	-1.85071632500316	121	2	0.025	80	13711	16323,105513	Inhba,Chmp7
GO:0051896	regulation of protein kinase B signaling	0.157124573731227	-1.85071632500316	121	2	0.025	80	13711	24064,70839	Spry2,P2ry12
GO:0051056	regulation of small GTPase mediated signal transduction	0.15781309116044	-1.84634391355233	235	3	0.0375	80	13711	21858,104418,24064	Timp2,Dgkz,Spry2
GO:0072001	renal system development	0.15781309116044	-1.84634391355233	235	3	0.0375	80	13711	13653,12064,16869	Egr1,Bdnf,Lhx1
GO:0060429	epithelium development	0.158044058988481	-1.84488143047034	765	7	0.0875	80	13711	12349,15220,16542,24064,16323,12064,16869	Car2,Foxq1,Kdr,Spry2,Inhba,Bdnf,Lhx1
GO:1901617	organic hydroxy compound biosynthetic process	0.159169731935407	-1.83778414968198	122	2	0.025	80	13711	66234,110391	Msmo1,Qdpr
GO:0048469	cell maturation	0.159169731935407	-1.83778414968198	122	2	0.025	80	13711	18823,16542	Plp1,Kdr
GO:0045834	positive regulation of lipid metabolic process	0.159169731935407	-1.83778414968198	122	2	0.025	80	13711	104418,18124	Dgkz,Nr4a3
GO:0032506	cytokinetic process	0.16116483935429	-1.8253275908504	30	1	0.0125	80	13711	105513	Chmp7
GO:0031935	regulation of chromatin silencing	0.16116483935429	-1.8253275908504	30	1	0.0125	80	13711	14958	H1f0
GO:0001702	gastrulation with mouth forming second	0.16116483935429	-1.8253275908504	30	1	0.0125	80	13711	16869	Lhx1
GO:0003416	endochondral bone growth	0.16116483935429	-1.8253275908504	30	1	0.0125	80	13711	16542	Kdr
GO:0014002	astrocyte development	0.16116483935429	-1.8253275908504	30	1	0.0125	80	13711	18823	Plp1
GO:0046885	regulation of hormone biosynthetic process	0.16116483935429	-1.8253275908504	30	1	0.0125	80	13711	13653	Egr1
GO:0033003	regulation of mast cell activation	0.16116483935429	-1.8253275908504	30	1	0.0125	80	13711	18124	Nr4a3
GO:0014065	phosphatidylinositol 3-kinase signaling	0.16116483935429	-1.8253275908504	30	1	0.0125	80	13711	17005	Ltk
GO:0021846	cell proliferation in forebrain	0.16116483935429	-1.8253275908504	30	1	0.0125	80	13711	12140	Fabp7
GO:0017038	protein import	0.161219956178843	-1.8249856589364	123	2	0.025	80	13711	11865,107939	Arntl,Pom121
GO:0097237	cellular response to toxic substance	0.163275120042501	-1.81231864797702	124	2	0.025	80	13711	13653,16542	Egr1,Kdr
GO:0010951	negative regulation of endopeptidase activity	0.163275120042501	-1.81231864797702	124	2	0.025	80	13711	20660,21858	Sorl1,Timp2
GO:0065004	protein-DNA complex assembly	0.165335098389651	-1.79978096523845	125	2	0.025	80	13711	58243,14958	Nap1l5,H1f0
GO:0140352	export from cell	0.165344775107287	-1.79972243904188	366	4	0.05	80	13711	12064,13848,16323,18124	Bdnf,Ephb6,Inhba,Nr4a3
GO:1903393	positive regulation of adherens junction organization	0.166069949570588	-1.79534619642711	31	1	0.0125	80	13711	16542	Kdr
GO:0050886	endocrine process	0.166069949570588	-1.79534619642711	31	1	0.0125	80	13711	16323	Inhba
GO:0001964	startle response	0.166069949570588	-1.79534619642711	31	1	0.0125	80	13711	12140	Fabp7
GO:0051339	regulation of lyase activity	0.166069949570588	-1.79534619642711	31	1	0.0125	80	13711	21858	Timp2
GO:0040001	establishment of mitotic spindle localization	0.166069949570588	-1.79534619642711	31	1	0.0125	80	13711	24064	Spry2
GO:0015800	acidic amino acid transport	0.166069949570588	-1.79534619642711	31	1	0.0125	80	13711	12064	Bdnf
GO:0031670	cellular response to nutrient	0.166069949570588	-1.79534619642711	31	1	0.0125	80	13711	70839	P2ry12
GO:2001038	regulation of cellular response to drug	0.166069949570588	-1.79534619642711	31	1	0.0125	80	13711	18124	Nr4a3
GO:1903959	regulation of anion transmembrane transport	0.166069949570588	-1.79534619642711	31	1	0.0125	80	13711	19736	Rgs4
GO:1905898	positive regulation of response to endoplasmic reticulum stress	0.166069949570588	-1.79534619642711	31	1	0.0125	80	13711	54609	Ubqln2
GO:0046320	regulation of fatty acid oxidation	0.166069949570588	-1.79534619642711	31	1	0.0125	80	13711	18124	Nr4a3
GO:1901385	regulation of voltage-gated calcium channel activity	0.166069949570588	-1.79534619642711	31	1	0.0125	80	13711	14467	Nipsnap2
GO:1903792	negative regulation of anion transport	0.166069949570588	-1.79534619642711	31	1	0.0125	80	13711	19736	Rgs4
GO:0040019	positive regulation of embryonic development	0.166069949570588	-1.79534619642711	31	1	0.0125	80	13711	16869	Lhx1
GO:0004879	nuclear receptor activity	0.166069949570588	-1.79534619642711	31	1	0.0125	80	13711	18124	Nr4a3
GO:0016126	sterol biosynthetic process	0.166069949570588	-1.79534619642711	31	1	0.0125	80	13711	66234	Msmo1
GO:1905521	regulation of macrophage migration	0.166069949570588	-1.79534619642711	31	1	0.0125	80	13711	70839	P2ry12
GO:1905332	positive regulation of morphogenesis of an epithelium	0.166069949570588	-1.79534619642711	31	1	0.0125	80	13711	16869	Lhx1
GO:0033144	negative regulation of intracellular steroid hormone receptor signaling pathway	0.166069949570588	-1.79534619642711	31	1	0.0125	80	13711	11865	Arntl
GO:0045596	negative regulation of cell differentiation	0.167287569933717	-1.78804097181465	637	6	0.075	80	13711	11865,235106,19736,12064,70839,20660	Arntl,Ntm,Rgs4,Bdnf,P2ry12,Sorl1
GO:0006950	response to stress	0.167809497104999	-1.78492588878543	2282	17	0.2125	80	13711	12842,54609,17967,100502861,18124,69964,11865,70839,13848,104418,12064,12918,27528,18823,16542,13653,67040	Col1a1,Ubqln2,Ncam1,Ccdc13,Nr4a3,2810403D21Rik,Arntl,P2ry12,Ephb6,Dgkz,Bdnf,Crh,Nrep,Plp1,Kdr,Egr1,Ddx17
GO:0051253	negative regulation of RNA metabolic process	0.16818337698823	-1.78270036517242	1067	9	0.1125	80	13711	16869,18616,11865,19317,14958,13653,21888,18124,15220	Lhx1,Peg3,Arntl,Qk,H1f0,Egr1,Tle4,Nr4a3,Foxq1
GO:0007568	aging	0.169469004231699	-1.77508523477332	127	2	0.025	80	13711	11865,17967	Arntl,Ncam1
GO:0007033	vacuole organization	0.169469004231699	-1.77508523477332	127	2	0.025	80	13711	21982,54609	Tmem165,Ubqln2
GO:0070372	regulation of ERK1 and ERK2 cascade	0.17054783775045	-1.76873944829548	244	3	0.0375	80	13711	24064,100294583,16542	Spry2,Alkal2,Kdr
GO:0034105	positive regulation of tissue remodeling	0.17094673348793	-1.76640327107629	32	1	0.0125	80	13711	12349	Car2
GO:0110111	negative regulation of animal organ morphogenesis	0.17094673348793	-1.76640327107629	32	1	0.0125	80	13711	225341	Lims2
GO:0006096	glycolytic process	0.17094673348793	-1.76640327107629	32	1	0.0125	80	13711	216019	Hkdc1
GO:0048013	ephrin receptor signaling pathway	0.17094673348793	-1.76640327107629	32	1	0.0125	80	13711	13848	Ephb6
GO:1901890	positive regulation of cell junction assembly	0.17094673348793	-1.76640327107629	32	1	0.0125	80	13711	16542	Kdr
GO:0034260	negative regulation of GTPase activity	0.17094673348793	-1.76640327107629	32	1	0.0125	80	13711	24064	Spry2
GO:0002053	positive regulation of mesenchymal cell proliferation	0.17094673348793	-1.76640327107629	32	1	0.0125	80	13711	16542	Kdr
GO:0048255	mRNA stabilization	0.17094673348793	-1.76640327107629	32	1	0.0125	80	13711	19317	Qk
GO:0007173	epidermal growth factor receptor signaling pathway	0.17094673348793	-1.76640327107629	32	1	0.0125	80	13711	21802	Tgfa
GO:0098868	bone growth	0.17094673348793	-1.76640327107629	32	1	0.0125	80	13711	16542	Kdr
GO:0048589	developmental growth	0.172143414119787	-1.7594273465673	372	4	0.05	80	13711	24064,16542,12064,16869	Spry2,Kdr,Bdnf,Lhx1
GO:0051291	protein heterooligomerization	0.173620697523033	-1.75088225849958	129	2	0.025	80	13711	11603,12842	Agrn,Col1a1
GO:0010634	positive regulation of epithelial cell migration	0.173620697523033	-1.75088225849958	129	2	0.025	80	13711	16542,11947	Kdr,Atp5b
GO:0040007	growth	0.174431590982388	-1.74622264295724	374	4	0.05	80	13711	16869,12064,16542,24064	Lhx1,Bdnf,Kdr,Spry2
GO:0044770	cell cycle phase transition	0.175702914791953	-1.73896069433106	130	2	0.025	80	13711	16323,105513	Inhba,Chmp7
GO:0097009	energy homeostasis	0.175795352637311	-1.73843472959066	33	1	0.0125	80	13711	18124	Nr4a3
GO:2001025	positive regulation of response to drug	0.175795352637311	-1.73843472959066	33	1	0.0125	80	13711	12918	Crh
GO:0002931	response to ischemia	0.175795352637311	-1.73843472959066	33	1	0.0125	80	13711	13653	Egr1
GO:0032459	regulation of protein oligomerization	0.175795352637311	-1.73843472959066	33	1	0.0125	80	13711	20660	Sorl1
GO:0033692	cellular polysaccharide biosynthetic process	0.175795352637311	-1.73843472959066	33	1	0.0125	80	13711	64580	Ndst4
GO:1902991	regulation of amyloid precursor protein catabolic process	0.175795352637311	-1.73843472959066	33	1	0.0125	80	13711	20660	Sorl1
GO:0045923	positive regulation of fatty acid metabolic process	0.175795352637311	-1.73843472959066	33	1	0.0125	80	13711	18124	Nr4a3
GO:0099174	regulation of presynapse organization	0.175795352637311	-1.73843472959066	33	1	0.0125	80	13711	12405	Cbln2
GO:0050663	cytokine secretion	0.175795352637311	-1.73843472959066	33	1	0.0125	80	13711	13848	Ephb6
GO:0000271	polysaccharide biosynthetic process	0.175795352637311	-1.73843472959066	33	1	0.0125	80	13711	64580	Ndst4
GO:0006757	ATP generation from ADP	0.175795352637311	-1.73843472959066	33	1	0.0125	80	13711	216019	Hkdc1
GO:0006810	transport	0.176672230395551	-1.73345906879496	2775	20	0.25	80	13711	12842,11947,192950,16323,20660,210376,241528,18124,14269,12349,21982,19317,12300,11865,12064,13848,72413,70839,107939,105513	Col1a1,Atp5b,Nacad,Inhba,Sorl1,Mtmr9,Lrrc55,Nr4a3,Fnbp1,Car2,Tmem165,Qk,Cacng2,Arntl,Bdnf,Ephb6,Kcnmb2,P2ry12,Pom121,Chmp7
GO:1903530	regulation of secretion by cell	0.177539670175854	-1.72856120108925	649	6	0.075	80	13711	17967,16323,70839,14661,11865,12918	Ncam1,Inhba,P2ry12,Glud1,Arntl,Crh
GO:0045927	positive regulation of growth	0.177749665069216	-1.72737909458064	249	3	0.0375	80	13711	12064,11603,17967	Bdnf,Agrn,Ncam1
GO:0050658	RNA transport	0.177789221735977	-1.72715657789742	131	2	0.025	80	13711	107939,19317	Pom121,Qk
GO:0050657	nucleic acid transport	0.177789221735977	-1.72715657789742	131	2	0.025	80	13711	107939,19317	Pom121,Qk
GO:0001894	tissue homeostasis	0.177789221735977	-1.72715657789742	131	2	0.025	80	13711	16542,26556	Kdr,Homer1
GO:0007613	memory	0.177789221735977	-1.72715657789742	131	2	0.025	80	13711	12064,13653	Bdnf,Egr1
GO:0014013	regulation of gliogenesis	0.179879501808635	-1.71546808665966	132	2	0.025	80	13711	70839,19317	P2ry12,Qk
GO:1990089	response to nerve growth factor	0.180615967626524	-1.71138222758573	34	1	0.0125	80	13711	12064	Bdnf
GO:0035249	synaptic transmission, glutamatergic	0.180615967626524	-1.71138222758573	34	1	0.0125	80	13711	108069	Grm3
GO:0010862	positive regulation of pathway-restricted SMAD protein phosphorylation	0.180615967626524	-1.71138222758573	34	1	0.0125	80	13711	16323	Inhba
GO:2000785	regulation of autophagosome assembly	0.180615967626524	-1.71138222758573	34	1	0.0125	80	13711	54609	Ubqln2
GO:0045601	regulation of endothelial cell differentiation	0.180615967626524	-1.71138222758573	34	1	0.0125	80	13711	12741	Cldn5
GO:1902116	negative regulation of organelle assembly	0.180615967626524	-1.71138222758573	34	1	0.0125	80	13711	17758	Map4
GO:0048675	axon extension	0.180615967626524	-1.71138222758573	34	1	0.0125	80	13711	12064	Bdnf
GO:0045823	positive regulation of heart contraction	0.180615967626524	-1.71138222758573	34	1	0.0125	80	13711	19736	Rgs4
GO:0044058	regulation of digestive system process	0.180615967626524	-1.71138222758573	34	1	0.0125	80	13711	12918	Crh
GO:0035774	positive regulation of insulin secretion involved in cellular response to glucose stimulus	0.180615967626524	-1.71138222758573	34	1	0.0125	80	13711	12918	Crh
GO:0060079	excitatory postsynaptic potential	0.180615967626524	-1.71138222758573	34	1	0.0125	80	13711	12064	Bdnf
GO:0050879	multicellular organismal movement	0.180615967626524	-1.71138222758573	34	1	0.0125	80	13711	26556	Homer1
GO:0018198	peptidyl-cysteine modification	0.180615967626524	-1.71138222758573	34	1	0.0125	80	13711	67988	Tmx3
GO:1990090	cellular response to nerve growth factor stimulus	0.180615967626524	-1.71138222758573	34	1	0.0125	80	13711	12064	Bdnf
GO:1900026	positive regulation of substrate adhesion-dependent cell spreading	0.180615967626524	-1.71138222758573	34	1	0.0125	80	13711	225341	Lims2
GO:1904707	positive regulation of vascular smooth muscle cell proliferation	0.180615967626524	-1.71138222758573	34	1	0.0125	80	13711	18124	Nr4a3
GO:0010661	positive regulation of muscle cell apoptotic process	0.180615967626524	-1.71138222758573	34	1	0.0125	80	13711	17005	Ltk
GO:0050881	musculoskeletal movement	0.180615967626524	-1.71138222758573	34	1	0.0125	80	13711	26556	Homer1
GO:0051236	establishment of RNA localization	0.181973639648403	-1.70389343949193	133	2	0.025	80	13711	107939,19317	Pom121,Qk
GO:0034249	negative regulation of cellular amide metabolic process	0.181973639648403	-1.70389343949193	133	2	0.025	80	13711	19317,20660	Qk,Sorl1
GO:0009100	glycoprotein metabolic process	0.183572094046139	-1.69514780556064	253	3	0.0375	80	13711	64580,21982,15476	Ndst4,Tmem165,Hs3st1
GO:0030178	negative regulation of Wnt signaling pathway	0.184071521085262	-1.69243089534769	134	2	0.025	80	13711	13653,21888	Egr1,Tle4
GO:1901021	positive regulation of calcium ion transmembrane transporter activity	0.185408738160832	-1.68519249556496	35	1	0.0125	80	13711	14467	Nipsnap2
GO:2000463	positive regulation of excitatory postsynaptic potential	0.185408738160832	-1.68519249556496	35	1	0.0125	80	13711	19736	Rgs4
GO:0030518	intracellular steroid hormone receptor signaling pathway	0.185408738160832	-1.68519249556496	35	1	0.0125	80	13711	67040	Ddx17
GO:0030168	platelet activation	0.185408738160832	-1.68519249556496	35	1	0.0125	80	13711	70839	P2ry12
GO:0043087	regulation of GTPase activity	0.186030361027103	-1.68184538726121	384	4	0.05	80	13711	244867,24064,11603,19736	Arhgap20,Spry2,Agrn,Rgs4
GO:0051262	protein tetramerization	0.186173033086902	-1.68107875230278	135	2	0.025	80	13711	26556,11603	Homer1,Agrn
GO:0009451	RNA modification	0.186173033086902	-1.68107875230278	135	2	0.025	80	13711	68147,234734	Gar1,Aars
GO:0008360	regulation of cell shape	0.186173033086902	-1.68107875230278	135	2	0.025	80	13711	77767,16542	Ermn,Kdr
GO:0051336	regulation of hydrolase activity	0.18713171910623	-1.67594252983966	948	8	0.1	80	13711	11603,21858,19736,244867,20660,210376,77771,24064	Agrn,Timp2,Rgs4,Arhgap20,Sorl1,Mtmr9,Csrnp3,Spry2
GO:0043161	proteasome-mediated ubiquitin-dependent protein catabolic process	0.189445959248211	-1.6636514706011	257	3	0.0375	80	13711	54609,11865,50758	Ubqln2,Arntl,Fbxl17
GO:0017144	drug metabolic process	0.189445959248211	-1.6636514706011	257	3	0.0375	80	13711	110391,11702,11947	Qdpr,Amd1,Atp5b
GO:0009948	anterior/posterior axis specification	0.190173823045515	-1.659816766915	36	1	0.0125	80	13711	16869	Lhx1
GO:0051968	positive regulation of synaptic transmission, glutamatergic	0.190173823045515	-1.659816766915	36	1	0.0125	80	13711	12300	Cacng2
GO:0014003	oligodendrocyte development	0.190173823045515	-1.659816766915	36	1	0.0125	80	13711	18823	Plp1
GO:1903672	positive regulation of sprouting angiogenesis	0.190173823045515	-1.659816766915	36	1	0.0125	80	13711	16542	Kdr
GO:2000772	regulation of cellular senescence	0.190173823045515	-1.659816766915	36	1	0.0125	80	13711	11865	Arntl
GO:0046621	negative regulation of organ growth	0.190173823045515	-1.659816766915	36	1	0.0125	80	13711	19736	Rgs4
GO:0055026	negative regulation of cardiac muscle tissue development	0.190173823045515	-1.659816766915	36	1	0.0125	80	13711	19736	Rgs4
GO:0009206	purine ribonucleoside triphosphate biosynthetic process	0.190173823045515	-1.659816766915	36	1	0.0125	80	13711	11947	Atp5b
GO:0001658	branching involved in ureteric bud morphogenesis	0.190173823045515	-1.659816766915	36	1	0.0125	80	13711	16869	Lhx1
GO:0060351	cartilage development involved in endochondral bone morphogenesis	0.190173823045515	-1.659816766915	36	1	0.0125	80	13711	12842	Col1a1
GO:0006998	nuclear envelope organization	0.190173823045515	-1.659816766915	36	1	0.0125	80	13711	105513	Chmp7
GO:1902692	regulation of neuroblast proliferation	0.190173823045515	-1.659816766915	36	1	0.0125	80	13711	12064	Bdnf
GO:0002275	myeloid cell activation involved in immune response	0.190173823045515	-1.659816766915	36	1	0.0125	80	13711	18124	Nr4a3
GO:0021799	cerebral cortex radially oriented cell migration	0.190173823045515	-1.659816766915	36	1	0.0125	80	13711	70839	P2ry12
GO:0010594	regulation of endothelial cell migration	0.19038650257262	-1.65869904898736	137	2	0.025	80	13711	16542,11947	Kdr,Atp5b
GO:0034660	ncRNA metabolic process	0.190740688325037	-1.6568404261295	388	4	0.05	80	13711	68147,234734,52513,67040	Gar1,Aars,Ddx56,Ddx17
GO:0061061	muscle structure development	0.19192435266525	-1.65065398112654	389	4	0.05	80	13711	13653,67040,26556,19317	Egr1,Ddx17,Homer1,Qk
GO:0021543	pallium development	0.192498239784687	-1.64766826927176	138	2	0.025	80	13711	18124,70839	Nr4a3,P2ry12
GO:1901605	alpha-amino acid metabolic process	0.192498239784687	-1.64766826927176	138	2	0.025	80	13711	110391,14661	Qdpr,Glud1
GO:0051147	regulation of muscle cell differentiation	0.192498239784687	-1.64766826927176	138	2	0.025	80	13711	19736,12064	Rgs4,Bdnf
GO:0009896	positive regulation of catabolic process	0.193110411361084	-1.64449317406129	390	4	0.05	80	13711	16542,20660,19317,54609	Kdr,Sorl1,Qk,Ubqln2
GO:1901135	carbohydrate derivative metabolic process	0.194290101124863	-1.63840287024311	668	6	0.075	80	13711	64580,21982,216019,11947,15476,22239	Ndst4,Tmem165,Hkdc1,Atp5b,Hs3st1,Ugt8a
GO:0045892	negative regulation of transcription, DNA-templated	0.194552550382659	-1.63705297050021	958	8	0.1	80	13711	18616,11865,16869,18124,15220,21888,13653,14958	Peg3,Arntl,Lhx1,Nr4a3,Foxq1,Tle4,Egr1,H1f0
GO:0070542	response to fatty acid	0.194911380208021	-1.63521028418853	37	1	0.0125	80	13711	20250	Scd2
GO:1901985	positive regulation of protein acetylation	0.194911380208021	-1.63521028418853	37	1	0.0125	80	13711	11865	Arntl
GO:0060325	face morphogenesis	0.194911380208021	-1.63521028418853	37	1	0.0125	80	13711	12842	Col1a1
GO:0030032	lamellipodium assembly	0.194911380208021	-1.63521028418853	37	1	0.0125	80	13711	70839	P2ry12
GO:0038127	ERBB signaling pathway	0.194911380208021	-1.63521028418853	37	1	0.0125	80	13711	21802	Tgfa
GO:1903727	positive regulation of phospholipid metabolic process	0.194911380208021	-1.63521028418853	37	1	0.0125	80	13711	104418	Dgkz
GO:0090049	regulation of cell migration involved in sprouting angiogenesis	0.194911380208021	-1.63521028418853	37	1	0.0125	80	13711	16542	Kdr
GO:0010613	positive regulation of cardiac muscle hypertrophy	0.194911380208021	-1.63521028418853	37	1	0.0125	80	13711	18124	Nr4a3
GO:0033628	regulation of cell adhesion mediated by integrin	0.194911380208021	-1.63521028418853	37	1	0.0125	80	13711	70839	P2ry12
GO:0021696	cerebellar cortex morphogenesis	0.194911380208021	-1.63521028418853	37	1	0.0125	80	13711	16869	Lhx1
GO:0032008	positive regulation of TOR signaling	0.194911380208021	-1.63521028418853	37	1	0.0125	80	13711	16542	Kdr
GO:0009145	purine nucleoside triphosphate biosynthetic process	0.194911380208021	-1.63521028418853	37	1	0.0125	80	13711	11947	Atp5b
GO:0048701	embryonic cranial skeleton morphogenesis	0.194911380208021	-1.63521028418853	37	1	0.0125	80	13711	16869	Lhx1
GO:0055023	positive regulation of cardiac muscle tissue growth	0.194911380208021	-1.63521028418853	37	1	0.0125	80	13711	17967	Ncam1
GO:0007616	long-term memory	0.194911380208021	-1.63521028418853	37	1	0.0125	80	13711	13653	Egr1
GO:0001525	angiogenesis	0.196856778229494	-1.62527882871051	262	3	0.0375	80	13711	16542,21802,11947	Kdr,Tgfa,Atp5b
GO:0009636	response to toxic substance	0.196856778229494	-1.62527882871051	262	3	0.0375	80	13711	18124,13653,16542	Nr4a3,Egr1,Kdr
GO:0043405	regulation of MAP kinase activity	0.198347682173849	-1.61773381762651	263	3	0.0375	80	13711	21802,20660,24064	Tgfa,Sorl1,Spry2
GO:0010921	regulation of phosphatase activity	0.198852163517409	-1.61519362723973	141	2	0.025	80	13711	210376,77771	Mtmr9,Csrnp3
GO:1904036	negative regulation of epithelial cell apoptotic process	0.199621566659487	-1.61133187154546	38	1	0.0125	80	13711	16542	Kdr
GO:1901031	regulation of response to reactive oxygen species	0.199621566659487	-1.61133187154546	38	1	0.0125	80	13711	18124	Nr4a3
GO:0002720	positive regulation of cytokine production involved in immune response	0.199621566659487	-1.61133187154546	38	1	0.0125	80	13711	18124	Nr4a3
GO:0045124	regulation of bone resorption	0.199621566659487	-1.61133187154546	38	1	0.0125	80	13711	12349	Car2
GO:0014742	positive regulation of muscle hypertrophy	0.199621566659487	-1.61133187154546	38	1	0.0125	80	13711	18124	Nr4a3
GO:0044088	regulation of vacuole organization	0.199621566659487	-1.61133187154546	38	1	0.0125	80	13711	54609	Ubqln2
GO:0045910	negative regulation of DNA recombination	0.199621566659487	-1.61133187154546	38	1	0.0125	80	13711	14958	H1f0
GO:0043489	RNA stabilization	0.199621566659487	-1.61133187154546	38	1	0.0125	80	13711	19317	Qk
GO:0042098	T cell proliferation	0.199621566659487	-1.61133187154546	38	1	0.0125	80	13711	13848	Ephb6
GO:0032350	regulation of hormone metabolic process	0.199621566659487	-1.61133187154546	38	1	0.0125	80	13711	13653	Egr1
GO:0007080	mitotic metaphase plate congression	0.199621566659487	-1.61133187154546	38	1	0.0125	80	13711	105513	Chmp7
GO:0048806	genitalia development	0.199621566659487	-1.61133187154546	38	1	0.0125	80	13711	16869	Lhx1
GO:0071300	cellular response to retinoic acid	0.199621566659487	-1.61133187154546	38	1	0.0125	80	13711	17005	Ltk
GO:0051290	protein heterotetramerization	0.199621566659487	-1.61133187154546	38	1	0.0125	80	13711	11603	Agrn
GO:1901381	positive regulation of potassium ion transmembrane transport	0.199621566659487	-1.61133187154546	38	1	0.0125	80	13711	241528	Lrrc55
GO:0043271	negative regulation of ion transport	0.200976021476501	-1.60456967417622	142	2	0.025	80	13711	11603,19736	Agrn,Rgs4
GO:0008406	gonad development	0.200976021476501	-1.60456967417622	142	2	0.025	80	13711	16323,16542	Inhba,Kdr
GO:0031328	positive regulation of cellular biosynthetic process	0.201239810737867	-1.60325799383915	1571	12	0.15	80	13711	11865,18616,12842,231044,77771,16323,16869,18124,11603,14958,67040,13653	Arntl,Peg3,Col1a1,Gbx1,Csrnp3,Inhba,Lhx1,Nr4a3,Agrn,H1f0,Ddx17,Egr1
GO:0001655	urogenital system development	0.201337919073869	-1.60277059311786	265	3	0.0375	80	13711	16869,12064,13653	Lhx1,Bdnf,Egr1
GO:0009895	negative regulation of catabolic process	0.201337919073869	-1.60277059311786	265	3	0.0375	80	13711	210376,21858,19317	Mtmr9,Timp2,Qk
GO:0071702	organic substance transport	0.201841478678782	-1.60027264868141	1572	12	0.15	80	13711	192950,16323,20660,12842,12349,13848,12064,19317,12300,11865,105513,107939	Nacad,Inhba,Sorl1,Col1a1,Car2,Ephb6,Bdnf,Qk,Cacng2,Arntl,Chmp7,Pom121
GO:0042254	ribosome biogenesis	0.202837174650894	-1.59535171710671	266	3	0.0375	80	13711	68147,52513,67040	Gar1,Ddx56,Ddx17
GO:0001662	behavioral fear response	0.204304538551751	-1.58814356227193	39	1	0.0125	80	13711	12064	Bdnf
GO:0030199	collagen fibril organization	0.204304538551751	-1.58814356227193	39	1	0.0125	80	13711	12842	Col1a1
GO:0032731	positive regulation of interleukin-1 beta production	0.204304538551751	-1.58814356227193	39	1	0.0125	80	13711	13653	Egr1
GO:0034637	cellular carbohydrate biosynthetic process	0.204304538551751	-1.58814356227193	39	1	0.0125	80	13711	64580	Ndst4
GO:0009201	ribonucleoside triphosphate biosynthetic process	0.204304538551751	-1.58814356227193	39	1	0.0125	80	13711	11947	Atp5b
GO:0010464	regulation of mesenchymal cell proliferation	0.204304538551751	-1.58814356227193	39	1	0.0125	80	13711	16542	Kdr
GO:0046717	acid secretion	0.204304538551751	-1.58814356227193	39	1	0.0125	80	13711	12064	Bdnf
GO:0060421	positive regulation of heart growth	0.204304538551751	-1.58814356227193	39	1	0.0125	80	13711	17967	Ncam1
GO:0060043	regulation of cardiac muscle cell proliferation	0.204304538551751	-1.58814356227193	39	1	0.0125	80	13711	17967	Ncam1
GO:0048008	platelet-derived growth factor receptor signaling pathway	0.204304538551751	-1.58814356227193	39	1	0.0125	80	13711	18124	Nr4a3
GO:2000677	regulation of transcription regulatory region DNA binding	0.204304538551751	-1.58814356227193	39	1	0.0125	80	13711	14958	H1f0
GO:0046031	ADP metabolic process	0.204304538551751	-1.58814356227193	39	1	0.0125	80	13711	216019	Hkdc1
GO:0048660	regulation of smooth muscle cell proliferation	0.205231936859342	-1.58361454007972	144	2	0.025	80	13711	13653,18124	Egr1,Nr4a3
GO:0043549	regulation of kinase activity	0.207013393742955	-1.57497178373774	682	6	0.075	80	13711	24064,104418,20660,13653,21802,11603	Spry2,Dgkz,Sorl1,Egr1,Tgfa,Agrn
GO:0045860	positive regulation of protein kinase activity	0.208738239630468	-1.56667425393772	403	4	0.05	80	13711	11603,21802,13653,24064	Agrn,Tgfa,Egr1,Spry2
GO:1903573	negative regulation of response to endoplasmic reticulum stress	0.20896045113759	-1.56561027393014	40	1	0.0125	80	13711	71853	Pdia6
GO:0051899	membrane depolarization	0.20896045113759	-1.56561027393014	40	1	0.0125	80	13711	12300	Cacng2
GO:0003707	steroid hormone receptor activity	0.20896045113759	-1.56561027393014	40	1	0.0125	80	13711	18124	Nr4a3
GO:1902373	negative regulation of mRNA catabolic process	0.20896045113759	-1.56561027393014	40	1	0.0125	80	13711	19317	Qk
GO:2001239	regulation of extrinsic apoptotic signaling pathway in absence of ligand	0.20896045113759	-1.56561027393014	40	1	0.0125	80	13711	16323	Inhba
GO:0006418	tRNA aminoacylation for protein translation	0.20896045113759	-1.56561027393014	40	1	0.0125	80	13711	234734	Aars
GO:0008347	glial cell migration	0.20896045113759	-1.56561027393014	40	1	0.0125	80	13711	70839	P2ry12
GO:0099637	neurotransmitter receptor transport	0.20896045113759	-1.56561027393014	40	1	0.0125	80	13711	12300	Cacng2
GO:0032418	lysosome localization	0.20896045113759	-1.56561027393014	40	1	0.0125	80	13711	18124	Nr4a3
GO:0010468	regulation of gene expression	0.209467212800842	-1.56318805401163	3008	21	0.2625	80	13711	24064,77771,12842,231044,16323,15220,18124,14958,11603,19317,18616,11865,16869,12064,234734,12918,21888,13653,67040,16542,18823	Spry2,Csrnp3,Col1a1,Gbx1,Inhba,Foxq1,Nr4a3,H1f0,Agrn,Qk,Peg3,Arntl,Lhx1,Bdnf,Aars,Crh,Tle4,Egr1,Ddx17,Kdr,Plp1
GO:0048545	response to steroid hormone	0.209498104199949	-1.56304058882581	146	2	0.025	80	13711	18124,67040	Nr4a3,Ddx17
GO:0045137	development of primary sexual characteristics	0.209498104199949	-1.56304058882581	146	2	0.025	80	13711	16542,16323	Kdr,Inhba
GO:0001667	ameboidal-type cell migration	0.209498104199949	-1.56304058882581	146	2	0.025	80	13711	70839,16542	P2ry12,Kdr
GO:0043409	negative regulation of MAPK cascade	0.211634781122001	-1.55289322047346	147	2	0.025	80	13711	20660,24064	Sorl1,Spry2
GO:0050731	positive regulation of peptidyl-tyrosine phosphorylation	0.211634781122001	-1.55289322047346	147	2	0.025	80	13711	21802,11603	Tgfa,Agrn
GO:0120163	negative regulation of cold-induced thermogenesis	0.213589458812354	-1.54369952324328	41	1	0.0125	80	13711	11865	Arntl
GO:1902667	regulation of axon guidance	0.213589458812354	-1.54369952324328	41	1	0.0125	80	13711	11603	Agrn
GO:0002209	behavioral defense response	0.213589458812354	-1.54369952324328	41	1	0.0125	80	13711	12064	Bdnf
GO:0032963	collagen metabolic process	0.213589458812354	-1.54369952324328	41	1	0.0125	80	13711	12842	Col1a1
GO:0002526	acute inflammatory response	0.213589458812354	-1.54369952324328	41	1	0.0125	80	13711	13848	Ephb6
GO:0032835	glomerulus development	0.213589458812354	-1.54369952324328	41	1	0.0125	80	13711	13653	Egr1
GO:0016054	organic acid catabolic process	0.213773721666072	-1.54283719876821	148	2	0.025	80	13711	110391,14661	Qdpr,Glud1
GO:0046395	carboxylic acid catabolic process	0.213773721666072	-1.54283719876821	148	2	0.025	80	13711	110391,14661	Qdpr,Glud1
GO:0051046	regulation of secretion	0.214419768849217	-1.53981964858271	690	6	0.075	80	13711	11865,14661,16323,17967,70839,12918	Arntl,Glud1,Inhba,Ncam1,P2ry12,Crh
GO:0051640	organelle localization	0.214846789073291	-1.53783011384236	408	4	0.05	80	13711	18124,24064,105513,17758	Nr4a3,Spry2,Chmp7,Map4
GO:2000113	negative regulation of cellular macromolecule biosynthetic process	0.216619337598251	-1.52961367047669	1137	9	0.1125	80	13711	18616,11865,19317,16869,21888,15220,18124,14958,13653	Peg3,Arntl,Qk,Lhx1,Tle4,Foxq1,Nr4a3,H1f0,Egr1
GO:1901652	response to peptide	0.217972285471166	-1.52338735514107	276	3	0.0375	80	13711	13653,12349,18124	Egr1,Car2,Nr4a3
GO:0006403	RNA localization	0.218058004239041	-1.52299417709357	150	2	0.025	80	13711	19317,107939	Qk,Pom121
GO:0007612	learning	0.218058004239041	-1.52299417709357	150	2	0.025	80	13711	12918,12064	Crh,Bdnf
GO:0010466	negative regulation of peptidase activity	0.218058004239041	-1.52299417709357	150	2	0.025	80	13711	21858,20660	Timp2,Sorl1
GO:0099565	chemical synaptic transmission, postsynaptic	0.218191715095163	-1.52238117562041	42	1	0.0125	80	13711	12064	Bdnf
GO:0010828	positive regulation of glucose transmembrane transport	0.218191715095163	-1.52238117562041	42	1	0.0125	80	13711	18124	Nr4a3
GO:0003254	regulation of membrane depolarization	0.218191715095163	-1.52238117562041	42	1	0.0125	80	13711	16542	Kdr
GO:0045776	negative regulation of blood pressure	0.218191715095163	-1.52238117562041	42	1	0.0125	80	13711	12918	Crh
GO:0010718	positive regulation of epithelial to mesenchymal transition	0.218191715095163	-1.52238117562041	42	1	0.0125	80	13711	12842	Col1a1
GO:0090342	regulation of cell aging	0.218191715095163	-1.52238117562041	42	1	0.0125	80	13711	11865	Arntl
GO:0060323	head morphogenesis	0.218191715095163	-1.52238117562041	42	1	0.0125	80	13711	12842	Col1a1
GO:0060425	lung morphogenesis	0.218191715095163	-1.52238117562041	42	1	0.0125	80	13711	24064	Spry2
GO:0042596	fear response	0.218191715095163	-1.52238117562041	42	1	0.0125	80	13711	12064	Bdnf
GO:1901342	regulation of vasculature development	0.219499216231555	-1.51640661717235	277	3	0.0375	80	13711	13653,16542,24064	Egr1,Kdr,Spry2
GO:0008016	regulation of heart contraction	0.220203154152662	-1.51320473076044	151	2	0.025	80	13711	11603,19736	Agrn,Rgs4
GO:1903039	positive regulation of leukocyte cell-cell adhesion	0.220203154152662	-1.51320473076044	151	2	0.025	80	13711	13848,18124	Ephb6,Nr4a3
GO:1903507	negative regulation of nucleic acid-templated transcription	0.220694662117375	-1.51097515215885	992	8	0.1	80	13711	14958,13653,21888,18124,15220,16869,18616,11865	H1f0,Egr1,Tle4,Nr4a3,Foxq1,Lhx1,Peg3,Arntl
GO:1902679	negative regulation of RNA biosynthetic process	0.220694662117375	-1.51097515215885	992	8	0.1	80	13711	18616,11865,21888,15220,18124,14958,16869,13653	Peg3,Arntl,Tle4,Foxq1,Nr4a3,H1f0,Lhx1,Egr1
GO:0051955	regulation of amino acid transport	0.222767372621612	-1.50162722410512	43	1	0.0125	80	13711	19736	Rgs4
GO:0010799	regulation of peptidyl-threonine phosphorylation	0.222767372621612	-1.50162722410512	43	1	0.0125	80	13711	24064	Spry2
GO:0009064	glutamine family amino acid metabolic process	0.222767372621612	-1.50162722410512	43	1	0.0125	80	13711	14661	Glud1
GO:0045646	regulation of erythrocyte differentiation	0.222767372621612	-1.50162722410512	43	1	0.0125	80	13711	16323	Inhba
GO:0043039	tRNA aminoacylation	0.222767372621612	-1.50162722410512	43	1	0.0125	80	13711	234734	Aars
GO:0031146	SCF-dependent proteasomal ubiquitin-dependent protein catabolic process	0.222767372621612	-1.50162722410512	43	1	0.0125	80	13711	50758	Fbxl17
GO:2000351	regulation of endothelial cell apoptotic process	0.222767372621612	-1.50162722410512	43	1	0.0125	80	13711	16542	Kdr
GO:0055082	cellular chemical homeostasis	0.222921227096481	-1.50093681164639	555	5	0.0625	80	13711	11947,16542,216019,21982,12349	Atp5b,Kdr,Hkdc1,Tmem165,Car2
GO:0044092	negative regulation of molecular function	0.223906744057782	-1.49652563498343	847	7	0.0875	80	13711	24064,77771,20660,104418,71853,21858,11603	Spry2,Csrnp3,Sorl1,Dgkz,Pdia6,Timp2,Agrn
GO:0032007	negative regulation of TOR signaling	0.227316583199387	-1.48141159346247	44	1	0.0125	80	13711	11865	Arntl
GO:1903202	negative regulation of oxidative stress-induced cell death	0.227316583199387	-1.48141159346247	44	1	0.0125	80	13711	18124	Nr4a3
GO:0051489	regulation of filopodium assembly	0.227316583199387	-1.48141159346247	44	1	0.0125	80	13711	11603	Agrn
GO:1903539	protein localization to postsynaptic membrane	0.227316583199387	-1.48141159346247	44	1	0.0125	80	13711	12300	Cacng2
GO:0043038	amino acid activation	0.227316583199387	-1.48141159346247	44	1	0.0125	80	13711	234734	Aars
GO:0048713	regulation of oligodendrocyte differentiation	0.227316583199387	-1.48141159346247	44	1	0.0125	80	13711	19317	Qk
GO:0007628	adult walking behavior	0.227316583199387	-1.48141159346247	44	1	0.0125	80	13711	231044	Gbx1
GO:0044271	cellular nitrogen compound biosynthetic process	0.227835931030223	-1.47912950980922	1001	8	0.1	80	13711	13653,67040,110391,234734,11947,16869,11702,20810	Egr1,Ddx17,Qdpr,Aars,Atp5b,Lhx1,Amd1,Srm
GO:0006355	regulation of transcription, DNA-templated	0.229133614904661	-1.47344997438164	2246	16	0.2	80	13711	15220,18124,11603,14958,12842,231044,77771,16323,21888,16542,13653,67040,11865,18616,12064,16869	Foxq1,Nr4a3,Agrn,H1f0,Col1a1,Gbx1,Csrnp3,Inhba,Tle4,Kdr,Egr1,Ddx17,Arntl,Peg3,Bdnf,Lhx1
GO:0060255	regulation of macromolecule metabolic process	0.229512588579932	-1.47179739878572	4362	29	0.3625	80	13711	54609,20660,210376,16323,54722,18124,15220,11603,14958,234734,16869,21888,12918,21858,18823,21802,16542,231044,12842,77771,24064,107065,11865,18616,100294583,19317,12064,67040,13653	Ubqln2,Sorl1,Mtmr9,Inhba,Gsdme,Nr4a3,Foxq1,Agrn,H1f0,Aars,Lhx1,Tle4,Crh,Timp2,Plp1,Tgfa,Kdr,Gbx1,Col1a1,Csrnp3,Spry2,Lrrtm2,Arntl,Peg3,Alkal2,Qk,Bdnf,Ddx17,Egr1
GO:0010498	proteasomal protein catabolic process	0.230249753239904	-1.46859067555238	284	3	0.0375	80	13711	54609,50758,11865	Ubqln2,Fbxl17,Arntl
GO:0045934	negative regulation of nucleobase-containing compound metabolic process	0.231425805193911	-1.46349595274827	1157	9	0.1125	80	13711	13653,14958,18124,15220,21888,16869,19317,11865,18616	Egr1,H1f0,Nr4a3,Foxq1,Tle4,Lhx1,Qk,Arntl,Peg3
GO:0061014	positive regulation of mRNA catabolic process	0.231839497765927	-1.46170996670815	45	1	0.0125	80	13711	19317	Qk
GO:0060395	SMAD protein signal transduction	0.231839497765927	-1.46170996670815	45	1	0.0125	80	13711	16323	Inhba
GO:0061383	trabecula morphogenesis	0.231839497765927	-1.46170996670815	45	1	0.0125	80	13711	12842	Col1a1
GO:0035914	skeletal muscle cell differentiation	0.231839497765927	-1.46170996670815	45	1	0.0125	80	13711	13653	Egr1
GO:0045599	negative regulation of fat cell differentiation	0.231839497765927	-1.46170996670815	45	1	0.0125	80	13711	11865	Arntl
GO:0071242	cellular response to ammonium ion	0.231839497765927	-1.46170996670815	45	1	0.0125	80	13711	12918	Crh
GO:0009880	embryonic pattern specification	0.231839497765927	-1.46170996670815	45	1	0.0125	80	13711	16869	Lhx1
GO:0042775	mitochondrial ATP synthesis coupled electron transport	0.231839497765927	-1.46170996670815	45	1	0.0125	80	13711	12064	Bdnf
GO:2000725	regulation of cardiac muscle cell differentiation	0.231839497765927	-1.46170996670815	45	1	0.0125	80	13711	19736	Rgs4
GO:0060675	ureteric bud morphogenesis	0.231839497765927	-1.46170996670815	45	1	0.0125	80	13711	16869	Lhx1
GO:0060393	regulation of pathway-restricted SMAD protein phosphorylation	0.231839497765927	-1.46170996670815	45	1	0.0125	80	13711	16323	Inhba
GO:1900408	negative regulation of cellular response to oxidative stress	0.231839497765927	-1.46170996670815	45	1	0.0125	80	13711	18124	Nr4a3
GO:0032732	positive regulation of interleukin-1 production	0.231839497765927	-1.46170996670815	45	1	0.0125	80	13711	13653	Egr1
GO:0071375	cellular response to peptide hormone stimulus	0.233110282372569	-1.45624362249087	157	2	0.025	80	13711	12349,18124	Car2,Nr4a3
GO:0051246	regulation of protein metabolic process	0.234673501452792	-1.44956008640729	2256	16	0.2	80	13711	13653,16542,21802,21858,12918,12064,234734,19317,100294583,11865,11603,54722,16323,20660,24064,54609	Egr1,Kdr,Tgfa,Timp2,Crh,Bdnf,Aars,Qk,Alkal2,Arntl,Agrn,Gsdme,Inhba,Sorl1,Spry2,Ubqln2
GO:0072171	mesonephric tubule morphogenesis	0.236336266403491	-1.44249963046104	46	1	0.0125	80	13711	16869	Lhx1
GO:0021587	cerebellum morphogenesis	0.236336266403491	-1.44249963046104	46	1	0.0125	80	13711	16869	Lhx1
GO:0043550	regulation of lipid kinase activity	0.236336266403491	-1.44249963046104	46	1	0.0125	80	13711	104418	Dgkz
GO:0043268	positive regulation of potassium ion transport	0.236336266403491	-1.44249963046104	46	1	0.0125	80	13711	241528	Lrrc55
GO:0051310	metaphase plate congression	0.236336266403491	-1.44249963046104	46	1	0.0125	80	13711	105513	Chmp7
GO:0033559	unsaturated fatty acid metabolic process	0.236336266403491	-1.44249963046104	46	1	0.0125	80	13711	20250	Scd2
GO:0045744	negative regulation of G protein-coupled receptor signaling pathway	0.236336266403491	-1.44249963046104	46	1	0.0125	80	13711	19736	Rgs4
GO:0042773	ATP synthesis coupled electron transport	0.236336266403491	-1.44249963046104	46	1	0.0125	80	13711	12064	Bdnf
GO:0070206	protein trimerization	0.236336266403491	-1.44249963046104	46	1	0.0125	80	13711	12842	Col1a1
GO:0090659	walking behavior	0.236336266403491	-1.44249963046104	46	1	0.0125	80	13711	231044	Gbx1
GO:1901607	alpha-amino acid biosynthetic process	0.236336266403491	-1.44249963046104	46	1	0.0125	80	13711	14661	Glud1
GO:0097581	lamellipodium organization	0.236336266403491	-1.44249963046104	46	1	0.0125	80	13711	70839	P2ry12
GO:2001235	positive regulation of apoptotic signaling pathway	0.237424280791238	-1.43790652406172	159	2	0.025	80	13711	54722,16323	Gsdme,Inhba
GO:0000122	negative regulation of transcription by RNA polymerase II	0.238150570634496	-1.43485215562436	715	6	0.075	80	13711	13653,14958,18124,15220,21888,18616	Egr1,H1f0,Nr4a3,Foxq1,Tle4,Peg3
GO:0051588	regulation of neurotransmitter transport	0.239583061557646	-1.42885510990741	160	2	0.025	80	13711	12918,19736	Crh,Rgs4
GO:0046850	regulation of bone remodeling	0.240807038355238	-1.42375933692464	47	1	0.0125	80	13711	12349	Car2
GO:0097549	chromatin organization involved in negative regulation of transcription	0.240807038355238	-1.42375933692464	47	1	0.0125	80	13711	14958	H1f0
GO:0055025	positive regulation of cardiac muscle tissue development	0.240807038355238	-1.42375933692464	47	1	0.0125	80	13711	17967	Ncam1
GO:0006342	chromatin silencing	0.240807038355238	-1.42375933692464	47	1	0.0125	80	13711	14958	H1f0
GO:0009179	purine ribonucleoside diphosphate metabolic process	0.240807038355238	-1.42375933692464	47	1	0.0125	80	13711	216019	Hkdc1
GO:2000649	regulation of sodium ion transmembrane transporter activity	0.240807038355238	-1.42375933692464	47	1	0.0125	80	13711	11603	Agrn
GO:0043388	positive regulation of DNA binding	0.240807038355238	-1.42375933692464	47	1	0.0125	80	13711	14958	H1f0
GO:0006165	nucleoside diphosphate phosphorylation	0.240807038355238	-1.42375933692464	47	1	0.0125	80	13711	216019	Hkdc1
GO:0009135	purine nucleoside diphosphate metabolic process	0.240807038355238	-1.42375933692464	47	1	0.0125	80	13711	216019	Hkdc1
GO:0045840	positive regulation of mitotic nuclear division	0.240807038355238	-1.42375933692464	47	1	0.0125	80	13711	21802	Tgfa
GO:0035306	positive regulation of dephosphorylation	0.240807038355238	-1.42375933692464	47	1	0.0125	80	13711	210376	Mtmr9
GO:0071824	protein-DNA complex subunit organization	0.241742915391796	-1.41988045059295	161	2	0.025	80	13711	14958,58243	H1f0,Nap1l5
GO:0071103	DNA conformation change	0.241742915391796	-1.41988045059295	161	2	0.025	80	13711	58243,14958	Nap1l5,H1f0
GO:1900024	regulation of substrate adhesion-dependent cell spreading	0.245251962014038	-1.40546918051143	48	1	0.0125	80	13711	225341	Lims2
GO:0048708	astrocyte differentiation	0.245251962014038	-1.40546918051143	48	1	0.0125	80	13711	18823	Plp1
GO:0045687	positive regulation of glial cell differentiation	0.245251962014038	-1.40546918051143	48	1	0.0125	80	13711	19317	Qk
GO:1902883	negative regulation of response to oxidative stress	0.245251962014038	-1.40546918051143	48	1	0.0125	80	13711	18124	Nr4a3
GO:1902369	negative regulation of RNA catabolic process	0.245251962014038	-1.40546918051143	48	1	0.0125	80	13711	19317	Qk
GO:0007193	adenylate cyclase-inhibiting G protein-coupled receptor signaling pathway	0.245251962014038	-1.40546918051143	48	1	0.0125	80	13711	70839	P2ry12
GO:0010332	response to gamma radiation	0.245251962014038	-1.40546918051143	48	1	0.0125	80	13711	13653	Egr1
GO:0021536	diencephalon development	0.245251962014038	-1.40546918051143	48	1	0.0125	80	13711	17967	Ncam1
GO:0021575	hindbrain morphogenesis	0.245251962014038	-1.40546918051143	48	1	0.0125	80	13711	16869	Lhx1
GO:0046622	positive regulation of organ growth	0.245251962014038	-1.40546918051143	48	1	0.0125	80	13711	17967	Ncam1
GO:0010830	regulation of myotube differentiation	0.245251962014038	-1.40546918051143	48	1	0.0125	80	13711	12064	Bdnf
GO:1905515	non-motile cilium assembly	0.245251962014038	-1.40546918051143	48	1	0.0125	80	13711	100502861	Ccdc13
GO:2000134	negative regulation of G1/S transition of mitotic cell cycle	0.245251962014038	-1.40546918051143	48	1	0.0125	80	13711	104418	Dgkz
GO:0001954	positive regulation of cell-matrix adhesion	0.245251962014038	-1.40546918051143	48	1	0.0125	80	13711	16542	Kdr
GO:1904705	regulation of vascular smooth muscle cell proliferation	0.245251962014038	-1.40546918051143	48	1	0.0125	80	13711	18124	Nr4a3
GO:0043618	regulation of transcription from RNA polymerase II promoter in response to stress	0.245251962014038	-1.40546918051143	48	1	0.0125	80	13711	13653	Egr1
GO:1904888	cranial skeletal system development	0.245251962014038	-1.40546918051143	48	1	0.0125	80	13711	16869	Lhx1
GO:1903708	positive regulation of hemopoiesis	0.24606550401263	-1.40215750202096	163	2	0.025	80	13711	16323,12349	Inhba,Car2
GO:0001775	cell activation	0.246100431970487	-1.4020155663226	433	4	0.05	80	13711	18124,70839,13848,13653	Nr4a3,P2ry12,Ephb6,Egr1
GO:0015931	nucleobase-containing compound transport	0.24822807197331	-1.39340731037791	164	2	0.025	80	13711	107939,19317	Pom121,Qk
GO:0043113	receptor clustering	0.249671184951244	-1.38761048702878	49	1	0.0125	80	13711	11603	Agrn
GO:0046939	nucleotide phosphorylation	0.249671184951244	-1.38761048702878	49	1	0.0125	80	13711	216019	Hkdc1
GO:0008652	cellular amino acid biosynthetic process	0.249671184951244	-1.38761048702878	49	1	0.0125	80	13711	14661	Glud1
GO:0010656	negative regulation of muscle cell apoptotic process	0.249671184951244	-1.38761048702878	49	1	0.0125	80	13711	19317	Qk
GO:0044773	mitotic DNA damage checkpoint	0.249671184951244	-1.38761048702878	49	1	0.0125	80	13711	104418	Dgkz
GO:0043949	regulation of cAMP-mediated signaling	0.249671184951244	-1.38761048702878	49	1	0.0125	80	13711	12918	Crh
GO:0001666	response to hypoxia	0.250391379346469	-1.38473006787891	165	2	0.025	80	13711	16542,13653	Kdr,Egr1
GO:0080090	regulation of primary metabolic process	0.251648111148308	-1.37972355165597	4246	28	0.35	80	13711	13653,67040,12064,104418,11865,18616,100294583,19317,231044,12842,24064,77771,21858,16542,21802,21888,12918,234734,16869,11603,14958,15220,18124,210376,20660,16323,54722,54609	Egr1,Ddx17,Bdnf,Dgkz,Arntl,Peg3,Alkal2,Qk,Gbx1,Col1a1,Spry2,Csrnp3,Timp2,Kdr,Tgfa,Tle4,Crh,Aars,Lhx1,Agrn,H1f0,Foxq1,Nr4a3,Mtmr9,Sorl1,Inhba,Gsdme,Ubqln2
GO:0060562	epithelial tube morphogenesis	0.252037040685864	-1.37817921542356	298	3	0.0375	80	13711	16542,16869,24064	Kdr,Lhx1,Spry2
GO:0009142	nucleoside triphosphate biosynthetic process	0.254064853910507	-1.37016571419852	50	1	0.0125	80	13711	11947	Atp5b
GO:0045773	positive regulation of axon extension	0.254064853910507	-1.37016571419852	50	1	0.0125	80	13711	12064	Bdnf
GO:0009205	purine ribonucleoside triphosphate metabolic process	0.254064853910507	-1.37016571419852	50	1	0.0125	80	13711	11947	Atp5b
GO:0042108	positive regulation of cytokine biosynthetic process	0.254064853910507	-1.37016571419852	50	1	0.0125	80	13711	13653	Egr1
GO:0048286	lung alveolus development	0.254064853910507	-1.37016571419852	50	1	0.0125	80	13711	16542	Kdr
GO:0048663	neuron fate commitment	0.254064853910507	-1.37016571419852	50	1	0.0125	80	13711	231044	Gbx1
GO:2001238	positive regulation of extrinsic apoptotic signaling pathway	0.254064853910507	-1.37016571419852	50	1	0.0125	80	13711	16323	Inhba
GO:0046173	polyol biosynthetic process	0.254064853910507	-1.37016571419852	50	1	0.0125	80	13711	110391	Qdpr
GO:0032722	positive regulation of chemokine production	0.254064853910507	-1.37016571419852	50	1	0.0125	80	13711	13653	Egr1
GO:0002763	positive regulation of myeloid leukocyte differentiation	0.254064853910507	-1.37016571419852	50	1	0.0125	80	13711	12349	Car2
GO:0031323	regulation of cellular metabolic process	0.254334981977306	-1.36910305416934	4418	29	0.3625	80	13711	67040,13653,11865,18616,100294583,19317,12064,104418,107065,231044,12842,77771,24064,21888,12918,21858,16542,21802,234734,16869,15220,18124,11603,14958,54609,20660,210376,16323,54722	Ddx17,Egr1,Arntl,Peg3,Alkal2,Qk,Bdnf,Dgkz,Lrrtm2,Gbx1,Col1a1,Csrnp3,Spry2,Tle4,Crh,Timp2,Kdr,Tgfa,Aars,Lhx1,Foxq1,Nr4a3,Agrn,H1f0,Ubqln2,Sorl1,Mtmr9,Inhba,Gsdme
GO:1904018	positive regulation of vasculature development	0.254719888690102	-1.36759081331545	167	2	0.025	80	13711	16542,13653	Kdr,Egr1
GO:1903506	regulation of nucleic acid-templated transcription	0.256256450125114	-1.36157657762635	2294	16	0.2	80	13711	16542,13653,67040,21888,12064,16869,11865,18616,11603,14958,18124,15220,16323,231044,12842,77771	Kdr,Egr1,Ddx17,Tle4,Bdnf,Lhx1,Arntl,Peg3,Agrn,H1f0,Nr4a3,Foxq1,Inhba,Gbx1,Col1a1,Csrnp3
GO:0010770	positive regulation of cell morphogenesis involved in differentiation	0.256884931094805	-1.35912703328264	168	2	0.025	80	13711	225341,12064	Lims2,Bdnf
GO:2001141	regulation of RNA biosynthetic process	0.257414796360175	-1.35706650155549	2296	16	0.2	80	13711	16542,67040,13653,21888,12064,16869,11865,18616,11603,14958,18124,15220,16323,12842,231044,77771	Kdr,Ddx17,Egr1,Tle4,Bdnf,Lhx1,Arntl,Peg3,Agrn,H1f0,Nr4a3,Foxq1,Inhba,Col1a1,Gbx1,Csrnp3
GO:0050768	negative regulation of neurogenesis	0.258321350945892	-1.3535509228079	302	3	0.0375	80	13711	12064,20660,235106	Bdnf,Sorl1,Ntm
GO:0006954	inflammatory response	0.258321350945892	-1.3535509228079	302	3	0.0375	80	13711	12918,13848,18823	Crh,Ephb6,Plp1
GO:0009185	ribonucleoside diphosphate metabolic process	0.258433114771557	-1.3531183621439	51	1	0.0125	80	13711	216019	Hkdc1
GO:0098815	modulation of excitatory postsynaptic potential	0.258433114771557	-1.3531183621439	51	1	0.0125	80	13711	19736	Rgs4
GO:1905268	negative regulation of chromatin organization	0.258433114771557	-1.3531183621439	51	1	0.0125	80	13711	14958	H1f0
GO:0097120	receptor localization to synapse	0.258433114771557	-1.3531183621439	51	1	0.0125	80	13711	12300	Cacng2
GO:0006835	dicarboxylic acid transport	0.258433114771557	-1.3531183621439	51	1	0.0125	80	13711	12064	Bdnf
GO:0002040	sprouting angiogenesis	0.258433114771557	-1.3531183621439	51	1	0.0125	80	13711	16542	Kdr
GO:0071705	nitrogen compound transport	0.258898710735717	-1.35131837201411	1348	10	0.125	80	13711	105513,107939,20660,13848,192950,12064,12842,11865,19317,12300	Chmp7,Pom121,Sorl1,Ephb6,Nacad,Bdnf,Col1a1,Arntl,Qk,Cacng2
GO:0045637	regulation of myeloid cell differentiation	0.259050393730851	-1.35073266581958	169	2	0.025	80	13711	16323,12349	Inhba,Car2
GO:0010558	negative regulation of macromolecule biosynthetic process	0.260580217453356	-1.34484452871021	1195	9	0.1125	80	13711	19317,11865,18616,16869,18124,15220,21888,13653,14958	Qk,Arntl,Peg3,Lhx1,Nr4a3,Foxq1,Tle4,Egr1,H1f0
GO:0015980	energy derivation by oxidation of organic compounds	0.261216199028377	-1.34240686578321	170	2	0.025	80	13711	12064,18124	Bdnf,Nr4a3
GO:0001756	somitogenesis	0.262776112630818	-1.33645289212387	52	1	0.0125	80	13711	16869	Lhx1
GO:0010812	negative regulation of cell-substrate adhesion	0.262776112630818	-1.33645289212387	52	1	0.0125	80	13711	12842	Col1a1
GO:0048747	muscle fiber development	0.262776112630818	-1.33645289212387	52	1	0.0125	80	13711	26556	Homer1
GO:1902600	proton transmembrane transport	0.262776112630818	-1.33645289212387	52	1	0.0125	80	13711	11947	Atp5b
GO:1902807	negative regulation of cell cycle G1/S phase transition	0.262776112630818	-1.33645289212387	52	1	0.0125	80	13711	104418	Dgkz
GO:0042058	regulation of epidermal growth factor receptor signaling pathway	0.262776112630818	-1.33645289212387	52	1	0.0125	80	13711	21802	Tgfa
GO:0090278	negative regulation of peptide hormone secretion	0.262776112630818	-1.33645289212387	52	1	0.0125	80	13711	12918	Crh
GO:0014902	myotube differentiation	0.262776112630818	-1.33645289212387	52	1	0.0125	80	13711	26556	Homer1
GO:0008544	epidermis development	0.263382270269769	-1.33414880298716	171	2	0.025	80	13711	15220,16323	Foxq1,Inhba
GO:0009615	response to virus	0.263382270269769	-1.33414880298716	171	2	0.025	80	13711	67040,54722	Ddx17,Gsdme
GO:0036293	response to decreased oxygen levels	0.263382270269769	-1.33414880298716	171	2	0.025	80	13711	16542,13653	Kdr,Egr1
GO:0030308	negative regulation of cell growth	0.263382270269769	-1.33414880298716	171	2	0.025	80	13711	16323,19736	Inhba,Rgs4
GO:0008152	metabolic process	0.263591239081573	-1.33335571256023	5950	38	0.475	80	13711	13653,67040,67988,110391,104418,12064,11865,12300,19317,11702,21982,20250,14467,66234,12842,16542,18823,68147,12918,216019,234734,13848,16869,50758,14661,20810,52513,11603,56348,15476,22239,64580,18124,20660,17005,16323,11947,54609	Egr1,Ddx17,Tmx3,Qdpr,Dgkz,Bdnf,Arntl,Cacng2,Qk,Amd1,Tmem165,Scd2,Nipsnap2,Msmo1,Col1a1,Kdr,Plp1,Gar1,Crh,Hkdc1,Aars,Ephb6,Lhx1,Fbxl17,Glud1,Srm,Ddx56,Agrn,Hsd17b12,Hs3st1,Ugt8a,Ndst4,Nr4a3,Sorl1,Ltk,Inhba,Atp5b,Ubqln2
GO:2000112	regulation of cellular macromolecule biosynthetic process	0.264428731072387	-1.3301835117328	2631	18	0.225	80	13711	12842,231044,77771,16323,18124,15220,11603,14958,11865,18616,19317,234734,12064,16869,21888,16542,13653,67040	Col1a1,Gbx1,Csrnp3,Inhba,Nr4a3,Foxq1,Agrn,H1f0,Arntl,Peg3,Qk,Aars,Bdnf,Lhx1,Tle4,Kdr,Egr1,Ddx17
GO:0030414	peptidase inhibitor activity	0.267093991763462	-1.32015465345295	53	1	0.0125	80	13711	21858	Timp2
GO:0043620	regulation of DNA-templated transcription in response to stress	0.267093991763462	-1.32015465345295	53	1	0.0125	80	13711	13653	Egr1
GO:0043542	endothelial cell migration	0.267093991763462	-1.32015465345295	53	1	0.0125	80	13711	16542	Kdr
GO:0032370	positive regulation of lipid transport	0.267093991763462	-1.32015465345295	53	1	0.0125	80	13711	12918	Crh
GO:0021795	cerebral cortex cell migration	0.267093991763462	-1.32015465345295	53	1	0.0125	80	13711	70839	P2ry12
GO:0046834	lipid phosphorylation	0.267093991763462	-1.32015465345295	53	1	0.0125	80	13711	104418	Dgkz
GO:0010171	body morphogenesis	0.267093991763462	-1.32015465345295	53	1	0.0125	80	13711	12842	Col1a1
GO:0006811	ion transport	0.269188872702929	-1.31234201675038	898	7	0.0875	80	13711	241528,11947,12064,72413,70839,21982,12300	Lrrc55,Atp5b,Bdnf,Kcnmb2,P2ry12,Tmem165,Cacng2
GO:1901615	organic hydroxy compound metabolic process	0.269371257216327	-1.31166471254519	309	3	0.0375	80	13711	20660,66234,110391	Sorl1,Msmo1,Qdpr
GO:0072359	circulatory system development	0.269659255572251	-1.31059613339616	747	6	0.075	80	13711	19317,12842,13653,11947,21802,16542	Qk,Col1a1,Egr1,Atp5b,Tgfa,Kdr
GO:0048608	reproductive structure development	0.270954714708035	-1.30580357646433	310	3	0.0375	80	13711	16542,16323,16869	Kdr,Inhba,Lhx1
GO:0045670	regulation of osteoclast differentiation	0.271386895600361	-1.30420981719676	54	1	0.0125	80	13711	12349	Car2
GO:0060324	face development	0.271386895600361	-1.30420981719676	54	1	0.0125	80	13711	12842	Col1a1
GO:0050810	regulation of steroid biosynthetic process	0.271386895600361	-1.30420981719676	54	1	0.0125	80	13711	13653	Egr1
GO:0072078	nephron tubule morphogenesis	0.271386895600361	-1.30420981719676	54	1	0.0125	80	13711	16869	Lhx1
GO:0030509	BMP signaling pathway	0.271386895600361	-1.30420981719676	54	1	0.0125	80	13711	13653	Egr1
GO:0009199	ribonucleoside triphosphate metabolic process	0.271386895600361	-1.30420981719676	54	1	0.0125	80	13711	11947	Atp5b
GO:0009247	glycolipid biosynthetic process	0.271386895600361	-1.30420981719676	54	1	0.0125	80	13711	22239	Ugt8a
GO:0061448	connective tissue development	0.272047710350584	-1.30177782236724	175	2	0.025	80	13711	13653,12842	Egr1,Col1a1
GO:0035303	regulation of dephosphorylation	0.272047710350584	-1.30177782236724	175	2	0.025	80	13711	210376,77771	Mtmr9,Csrnp3
GO:0040008	regulation of growth	0.273363659180699	-1.29695228532418	601	5	0.0625	80	13711	11603,17967,16323,12064,19736	Agrn,Ncam1,Inhba,Bdnf,Rgs4
GO:0006351	transcription, DNA-templated	0.274124971164925	-1.2941711774336	312	3	0.0375	80	13711	16869,67040,13653	Lhx1,Ddx17,Egr1
GO:0044774	mitotic DNA integrity checkpoint	0.275654966798064	-1.28860531561408	55	1	0.0125	80	13711	104418	Dgkz
GO:0072088	nephron epithelium morphogenesis	0.275654966798064	-1.28860531561408	55	1	0.0125	80	13711	16869	Lhx1
GO:1901184	regulation of ERBB signaling pathway	0.275654966798064	-1.28860531561408	55	1	0.0125	80	13711	21802	Tgfa
GO:1905207	regulation of cardiocyte differentiation	0.275654966798064	-1.28860531561408	55	1	0.0125	80	13711	19736	Rgs4
GO:1902017	regulation of cilium assembly	0.275654966798064	-1.28860531561408	55	1	0.0125	80	13711	17758	Map4
GO:0021879	forebrain neuron differentiation	0.275654966798064	-1.28860531561408	55	1	0.0125	80	13711	16323	Inhba
GO:0072028	nephron morphogenesis	0.275654966798064	-1.28860531561408	55	1	0.0125	80	13711	16869	Lhx1
GO:0006487	protein N-linked glycosylation	0.275654966798064	-1.28860531561408	55	1	0.0125	80	13711	21982	Tmem165
GO:0007569	cell aging	0.275654966798064	-1.28860531561408	55	1	0.0125	80	13711	11865	Arntl
GO:1902305	regulation of sodium ion transmembrane transport	0.275654966798064	-1.28860531561408	55	1	0.0125	80	13711	11603	Agrn
GO:0097659	nucleic acid-templated transcription	0.275711704284776	-1.28839950888005	313	3	0.0375	80	13711	16869,13653,67040	Lhx1,Egr1,Ddx17
GO:0061458	reproductive system development	0.275711704284776	-1.28839950888005	313	3	0.0375	80	13711	16869,16323,16542	Lhx1,Inhba,Kdr
GO:0048598	embryonic morphogenesis	0.277014605184689	-1.28368504788627	457	4	0.05	80	13711	16323,16869,18124,24064	Inhba,Lhx1,Nr4a3,Spry2
GO:0022603	regulation of anatomical structure morphogenesis	0.277447820705384	-1.28212239697027	907	7	0.0875	80	13711	11603,16542,12064,225341,16869,77767,24064	Agrn,Kdr,Bdnf,Lims2,Lhx1,Ermn,Spry2
GO:0010769	regulation of cell morphogenesis involved in differentiation	0.278888216777659	-1.27694423415602	315	3	0.0375	80	13711	12064,225341,11603	Bdnf,Lims2,Agrn
GO:0032651	regulation of interleukin-1 beta production	0.279898347193055	-1.27332878746904	56	1	0.0125	80	13711	13653	Egr1
GO:0043954	cellular component maintenance	0.279898347193055	-1.27332878746904	56	1	0.0125	80	13711	104418	Dgkz
GO:0032413	negative regulation of ion transmembrane transporter activity	0.279898347193055	-1.27332878746904	56	1	0.0125	80	13711	11603	Agrn
GO:0061515	myeloid cell development	0.279898347193055	-1.27332878746904	56	1	0.0125	80	13711	110257	Hba-a2
GO:0051252	regulation of RNA metabolic process	0.280441111156625	-1.271391518461	2497	17	0.2125	80	13711	19317,18616,11865,16869,12064,21888,67040,13653,16542,77771,12842,231044,16323,15220,18124,14958,11603	Qk,Peg3,Arntl,Lhx1,Bdnf,Tle4,Ddx17,Egr1,Kdr,Csrnp3,Col1a1,Gbx1,Inhba,Foxq1,Nr4a3,H1f0,Agrn
GO:0002252	immune effector process	0.280477931169359	-1.27126023387264	316	3	0.0375	80	13711	18124,67040,13848	Nr4a3,Ddx17,Ephb6
GO:0007163	establishment or maintenance of cell polarity	0.280711489215088	-1.27042786586737	179	2	0.025	80	13711	24064,17758	Spry2,Map4
GO:1903531	negative regulation of secretion by cell	0.280711489215088	-1.27042786586737	179	2	0.025	80	13711	70839,12918	P2ry12,Crh
GO:0044255	cellular lipid metabolic process	0.283531621993201	-1.26043162061239	610	5	0.0625	80	13711	19317,20250,22239,104418,18823	Qk,Scd2,Ugt8a,Dgkz,Plp1
GO:1903706	regulation of hemopoiesis	0.283660114919763	-1.25997853598369	318	3	0.0375	80	13711	12349,16542,16323	Car2,Kdr,Inhba
GO:0034401	chromatin organization involved in regulation of transcription	0.284117177819075	-1.25836852796157	57	1	0.0125	80	13711	14958	H1f0
GO:0090109	regulation of cell-substrate junction assembly	0.284117177819075	-1.25836852796157	57	1	0.0125	80	13711	16542	Kdr
GO:0045814	negative regulation of gene expression, epigenetic	0.284117177819075	-1.25836852796157	57	1	0.0125	80	13711	14958	H1f0
GO:0097755	positive regulation of blood vessel diameter	0.284117177819075	-1.25836852796157	57	1	0.0125	80	13711	16542	Kdr
GO:0001837	epithelial to mesenchymal transition	0.284117177819075	-1.25836852796157	57	1	0.0125	80	13711	67040	Ddx17
GO:0014068	positive regulation of phosphatidylinositol 3-kinase signaling	0.284117177819075	-1.25836852796157	57	1	0.0125	80	13711	16542	Kdr
GO:0031122	cytoplasmic microtubule organization	0.284117177819075	-1.25836852796157	57	1	0.0125	80	13711	100502861	Ccdc13
GO:0051893	regulation of focal adhesion assembly	0.284117177819075	-1.25836852796157	57	1	0.0125	80	13711	16542	Kdr
GO:0030198	extracellular matrix organization	0.28504133878678	-1.25512106085732	181	2	0.025	80	13711	12842,56348	Col1a1,Hsd17b12
GO:0022414	reproductive process	0.285775406308084	-1.25254906929514	916	7	0.0875	80	13711	16323,16869,11865,19317,16542,13653,12918	Inhba,Lhx1,Arntl,Qk,Kdr,Egr1,Crh
GO:0002684	positive regulation of immune system process	0.28580192940597	-1.25245626261353	612	5	0.0625	80	13711	13848,70839,16323,18124,12349	Ephb6,P2ry12,Inhba,Nr4a3,Car2
GO:0000003	reproduction	0.286704727537398	-1.24930241673662	917	7	0.0875	80	13711	16323,16869,11865,19317,16542,13653,12918	Inhba,Lhx1,Arntl,Qk,Kdr,Egr1,Crh
GO:0032774	RNA biosynthetic process	0.286845758543838	-1.24881063436452	320	3	0.0375	80	13711	67040,13653,16869	Ddx17,Egr1,Lhx1
GO:0022409	positive regulation of cell-cell adhesion	0.287205513425534	-1.24755724482822	182	2	0.025	80	13711	18124,13848	Nr4a3,Ephb6
GO:0006913	nucleocytoplasmic transport	0.287205513425534	-1.24755724482822	182	2	0.025	80	13711	107939,11865	Pom121,Arntl
GO:0051169	nuclear transport	0.287205513425534	-1.24755724482822	182	2	0.025	80	13711	11865,107939	Arntl,Pom121
GO:0060688	regulation of morphogenesis of a branching structure	0.288311598932507	-1.24371344298437	58	1	0.0125	80	13711	16869	Lhx1
GO:0034502	protein localization to chromosome	0.288311598932507	-1.24371344298437	58	1	0.0125	80	13711	105513	Chmp7
GO:0048705	skeletal system morphogenesis	0.289369098574888	-1.24005224804328	183	2	0.025	80	13711	16869,12842	Lhx1,Col1a1
GO:0070482	response to oxygen levels	0.289369098574888	-1.24005224804328	183	2	0.025	80	13711	13653,16542	Egr1,Kdr
GO:0051338	regulation of transferase activity	0.28988631312052	-1.23826645658535	767	6	0.075	80	13711	21802,11603,20660,104418,13653,24064	Tgfa,Agrn,Sorl1,Dgkz,Egr1,Spry2
GO:0031327	negative regulation of cellular biosynthetic process	0.290896694300171	-1.23478707724383	1233	9	0.1125	80	13711	14958,13653,21888,15220,18124,16869,11865,18616,19317	H1f0,Egr1,Tle4,Foxq1,Nr4a3,Lhx1,Arntl,Peg3,Qk
GO:0071479	cellular response to ionizing radiation	0.292481749954919	-1.22935300757328	59	1	0.0125	80	13711	13653	Egr1
GO:0071347	cellular response to interleukin-1	0.292481749954919	-1.22935300757328	59	1	0.0125	80	13711	13653	Egr1
GO:0080171	lytic vacuole organization	0.292481749954919	-1.22935300757328	59	1	0.0125	80	13711	21982	Tmem165
GO:0000381	regulation of alternative mRNA splicing, via spliceosome	0.292481749954919	-1.22935300757328	59	1	0.0125	80	13711	67040	Ddx17
GO:0007040	lysosome organization	0.292481749954919	-1.22935300757328	59	1	0.0125	80	13711	21982	Tmem165
GO:0048015	phosphatidylinositol-mediated signaling	0.292481749954919	-1.22935300757328	59	1	0.0125	80	13711	17005	Ltk
GO:0071772	response to BMP	0.292481749954919	-1.22935300757328	59	1	0.0125	80	13711	13653	Egr1
GO:1990542	mitochondrial transmembrane transport	0.292481749954919	-1.22935300757328	59	1	0.0125	80	13711	11947	Atp5b
GO:0045682	regulation of epidermis development	0.292481749954919	-1.22935300757328	59	1	0.0125	80	13711	16323	Inhba
GO:0060350	endochondral bone morphogenesis	0.292481749954919	-1.22935300757328	59	1	0.0125	80	13711	12842	Col1a1
GO:0071773	cellular response to BMP stimulus	0.292481749954919	-1.22935300757328	59	1	0.0125	80	13711	13653	Egr1
GO:2001244	positive regulation of intrinsic apoptotic signaling pathway	0.292481749954919	-1.22935300757328	59	1	0.0125	80	13711	54722	Gsdme
GO:0045859	regulation of protein kinase activity	0.29263470007797	-1.22883020522676	618	5	0.0625	80	13711	24064,13653,21802,20660,11603	Spry2,Egr1,Tgfa,Sorl1,Agrn
GO:0043547	positive regulation of GTPase activity	0.293226411605462	-1.22681023251688	324	3	0.0375	80	13711	244867,19736,11603	Arhgap20,Rgs4,Agrn
GO:0051961	negative regulation of nervous system development	0.293226411605462	-1.22681023251688	324	3	0.0375	80	13711	20660,12064,235106	Sorl1,Bdnf,Ntm
GO:0050790	regulation of catalytic activity	0.29489543596507	-1.22113443983181	1714	12	0.15	80	13711	104418,244867,13653,21858,21802,24064,77771,71853,20660,210376,19736,11603	Dgkz,Arhgap20,Egr1,Timp2,Tgfa,Spry2,Csrnp3,Pdia6,Sorl1,Mtmr9,Rgs4,Agrn
GO:0046651	lymphocyte proliferation	0.296627769597061	-1.21527722723799	60	1	0.0125	80	13711	13848	Ephb6
GO:0007422	peripheral nervous system development	0.296627769597061	-1.21527722723799	60	1	0.0125	80	13711	12064	Bdnf
GO:0051785	positive regulation of nuclear division	0.296627769597061	-1.21527722723799	60	1	0.0125	80	13711	21802	Tgfa
GO:1904377	positive regulation of protein localization to cell periphery	0.296627769597061	-1.21527722723799	60	1	0.0125	80	13711	12300	Cacng2
GO:2000179	positive regulation of neural precursor cell proliferation	0.296627769597061	-1.21527722723799	60	1	0.0125	80	13711	16869	Lhx1
GO:0061333	renal tubule morphogenesis	0.296627769597061	-1.21527722723799	60	1	0.0125	80	13711	16869	Lhx1
GO:0000281	mitotic cytokinesis	0.296627769597061	-1.21527722723799	60	1	0.0125	80	13711	105513	Chmp7
GO:0009144	purine nucleoside triphosphate metabolic process	0.296627769597061	-1.21527722723799	60	1	0.0125	80	13711	11947	Atp5b
GO:0055117	regulation of cardiac muscle contraction	0.296627769597061	-1.21527722723799	60	1	0.0125	80	13711	11603	Agrn
GO:0097327	response to antineoplastic agent	0.296627769597061	-1.21527722723799	60	1	0.0125	80	13711	13653	Egr1
GO:0002718	regulation of cytokine production involved in immune response	0.296627769597061	-1.21527722723799	60	1	0.0125	80	13711	18124	Nr4a3
GO:0000045	autophagosome assembly	0.296627769597061	-1.21527722723799	60	1	0.0125	80	13711	54609	Ubqln2
GO:0090087	regulation of peptide transport	0.297207133827651	-1.21332596296884	622	5	0.0625	80	13711	20660,14661,12349,12918,11865	Sorl1,Glud1,Car2,Crh,Arntl
GO:0046677	response to antibiotic	0.29801623452389	-1.21060731569253	187	2	0.025	80	13711	13653,18124	Egr1,Nr4a3
GO:0006869	lipid transport	0.29801623452389	-1.21060731569253	187	2	0.025	80	13711	16323,20660	Inhba,Sorl1
GO:0031329	regulation of cellular catabolic process	0.298352289972362	-1.20948030958729	623	5	0.0625	80	13711	54609,19317,210376,21858,16542	Ubqln2,Qk,Mtmr9,Timp2,Kdr
GO:0042110	T cell activation	0.300175896584817	-1.2033866541961	188	2	0.025	80	13711	13653,13848	Egr1,Ephb6
GO:0045930	negative regulation of mitotic cell cycle	0.300175896584817	-1.2033866541961	188	2	0.025	80	13711	104418,21858	Dgkz,Timp2
GO:0031214	biomineral tissue development	0.300749795707278	-1.20147660340513	61	1	0.0125	80	13711	12842	Col1a1
GO:0031623	receptor internalization	0.300749795707278	-1.20147660340513	61	1	0.0125	80	13711	12300	Cacng2
GO:0070373	negative regulation of ERK1 and ERK2 cascade	0.300749795707278	-1.20147660340513	61	1	0.0125	80	13711	24064	Spry2
GO:0051303	establishment of chromosome localization	0.300749795707278	-1.20147660340513	61	1	0.0125	80	13711	105513	Chmp7
GO:1990138	neuron projection extension	0.300749795707278	-1.20147660340513	61	1	0.0125	80	13711	12064	Bdnf
GO:0032943	mononuclear cell proliferation	0.300749795707278	-1.20147660340513	61	1	0.0125	80	13711	13848	Ephb6
GO:0048709	oligodendrocyte differentiation	0.300749795707278	-1.20147660340513	61	1	0.0125	80	13711	18823	Plp1
GO:0099072	regulation of postsynaptic membrane neurotransmitter receptor levels	0.300749795707278	-1.20147660340513	61	1	0.0125	80	13711	12300	Cacng2
GO:0031331	positive regulation of cellular catabolic process	0.301217215066854	-1.19992362975324	329	3	0.0375	80	13711	54609,19317,16542	Ubqln2,Qk,Kdr
GO:0050770	regulation of axonogenesis	0.304492235821722	-1.18910969027969	190	2	0.025	80	13711	11603,12064	Agrn,Bdnf
GO:0030003	cellular cation homeostasis	0.304588345735524	-1.18879410013445	478	4	0.05	80	13711	21982,12349,11947,16542	Tmem165,Car2,Atp5b,Kdr
GO:0030097	hemopoiesis	0.304588345735524	-1.18879410013445	478	4	0.05	80	13711	110257,16323,16542,13653	Hba-a2,Inhba,Kdr,Egr1
GO:0021766	hippocampus development	0.304847965405282	-1.18794210073527	62	1	0.0125	80	13711	18124	Nr4a3
GO:0060113	inner ear receptor cell differentiation	0.304847965405282	-1.18794210073527	62	1	0.0125	80	13711	54722	Gsdme
GO:0051781	positive regulation of cell division	0.304847965405282	-1.18794210073527	62	1	0.0125	80	13711	21802	Tgfa
GO:1903670	regulation of sprouting angiogenesis	0.304847965405282	-1.18794210073527	62	1	0.0125	80	13711	16542	Kdr
GO:0007052	mitotic spindle organization	0.304847965405282	-1.18794210073527	62	1	0.0125	80	13711	17758	Map4
GO:0044264	cellular polysaccharide metabolic process	0.304847965405282	-1.18794210073527	62	1	0.0125	80	13711	64580	Ndst4
GO:0071230	cellular response to amino acid stimulus	0.304847965405282	-1.18794210073527	62	1	0.0125	80	13711	12842	Col1a1
GO:1903201	regulation of oxidative stress-induced cell death	0.304847965405282	-1.18794210073527	62	1	0.0125	80	13711	18124	Nr4a3
GO:0050000	chromosome localization	0.304847965405282	-1.18794210073527	62	1	0.0125	80	13711	105513	Chmp7
GO:0034645	cellular macromolecule biosynthetic process	0.305181657553498	-1.18684808113708	1093	8	0.1	80	13711	64580,13653,15476,67040,21982,16869,16323,234734	Ndst4,Egr1,Hs3st1,Ddx17,Tmem165,Lhx1,Inhba,Aars
GO:0033043	regulation of organelle organization	0.306058112526929	-1.1839802848417	1094	8	0.1	80	13711	54609,14958,16542,21802,11603,17758,19736,107065	Ubqln2,H1f0,Kdr,Tgfa,Agrn,Map4,Rgs4,Lrrtm2
GO:0006469	negative regulation of protein kinase activity	0.306648790676458	-1.18205219057858	191	2	0.025	80	13711	24064,20660	Spry2,Sorl1
GO:0016239	positive regulation of macroautophagy	0.308922415008512	-1.17466511772613	63	1	0.0125	80	13711	16542	Kdr
GO:1904427	positive regulation of calcium ion transmembrane transport	0.308922415008512	-1.17466511772613	63	1	0.0125	80	13711	14467	Nipsnap2
GO:0005976	polysaccharide metabolic process	0.308922415008512	-1.17466511772613	63	1	0.0125	80	13711	64580	Ndst4
GO:0048017	inositol lipid-mediated signaling	0.308922415008512	-1.17466511772613	63	1	0.0125	80	13711	17005	Ltk
GO:0000082	G1/S transition of mitotic cell cycle	0.308922415008512	-1.17466511772613	63	1	0.0125	80	13711	16323	Inhba
GO:0050805	negative regulation of synaptic transmission	0.308922415008512	-1.17466511772613	63	1	0.0125	80	13711	12064	Bdnf
GO:1903391	regulation of adherens junction organization	0.308922415008512	-1.17466511772613	63	1	0.0125	80	13711	16542	Kdr
GO:0021675	nerve development	0.308922415008512	-1.17466511772613	63	1	0.0125	80	13711	12064	Bdnf
GO:0007229	integrin-mediated signaling pathway	0.308922415008512	-1.17466511772613	63	1	0.0125	80	13711	18823	Plp1
GO:0006605	protein targeting	0.310958370444265	-1.16809623285496	193	2	0.025	80	13711	12300,20660	Cacng2,Sorl1
GO:0071704	organic substance metabolic process	0.311068332597381	-1.16774267197494	5547	35	0.4375	80	13711	11865,19317,11702,20250,21982,12300,104418,67988,110391,13653,67040,66234,50758,14661,20810,234734,216019,16869,13848,12918,68147,16542,18823,54609,16323,17005,20660,11947,64580,18124,56348,11603,52513,22239,15476	Arntl,Qk,Amd1,Scd2,Tmem165,Cacng2,Dgkz,Tmx3,Qdpr,Egr1,Ddx17,Msmo1,Fbxl17,Glud1,Srm,Aars,Hkdc1,Lhx1,Ephb6,Crh,Gar1,Kdr,Plp1,Ubqln2,Inhba,Ltk,Sorl1,Atp5b,Ndst4,Nr4a3,Hsd17b12,Agrn,Ddx56,Ugt8a,Hs3st1
GO:0042737	drug catabolic process	0.312973280109911	-1.16163745914695	64	1	0.0125	80	13711	110391	Qdpr
GO:2000243	positive regulation of reproductive process	0.312973280109911	-1.16163745914695	64	1	0.0125	80	13711	16323	Inhba
GO:1905037	autophagosome organization	0.312973280109911	-1.16163745914695	64	1	0.0125	80	13711	54609	Ubqln2
GO:0060078	regulation of postsynaptic membrane potential	0.312973280109911	-1.16163745914695	64	1	0.0125	80	13711	12064	Bdnf
GO:0048704	embryonic skeletal system morphogenesis	0.312973280109911	-1.16163745914695	64	1	0.0125	80	13711	16869	Lhx1
GO:0097306	cellular response to alcohol	0.312973280109911	-1.16163745914695	64	1	0.0125	80	13711	16323	Inhba
GO:0044843	cell cycle G1/S phase transition	0.312973280109911	-1.16163745914695	64	1	0.0125	80	13711	16323	Inhba
GO:0001678	cellular glucose homeostasis	0.312973280109911	-1.16163745914695	64	1	0.0125	80	13711	216019	Hkdc1
GO:0010632	regulation of epithelial cell migration	0.313111277377889	-1.16119663284461	194	2	0.025	80	13711	16542,11947	Kdr,Atp5b
GO:0006873	cellular ion homeostasis	0.315183851957582	-1.15459915340981	486	4	0.05	80	13711	16542,11947,12349,21982	Kdr,Atp5b,Car2,Tmem165
GO:1903522	regulation of blood circulation	0.315262851522559	-1.15434853883778	195	2	0.025	80	13711	11603,19736	Agrn,Rgs4
GO:0034248	regulation of cellular amide metabolic process	0.31563111700353	-1.15318109853507	338	3	0.0375	80	13711	19317,234734,20660	Qk,Aars,Sorl1
GO:0018130	heterocycle biosynthetic process	0.316774950670398	-1.14956369202159	639	5	0.0625	80	13711	110391,11947,16869,13653,67040	Qdpr,Atp5b,Lhx1,Egr1,Ddx17
GO:0090132	epithelium migration	0.3170006954745	-1.14885131118139	65	1	0.0125	80	13711	16542	Kdr
GO:0009132	nucleoside diphosphate metabolic process	0.3170006954745	-1.14885131118139	65	1	0.0125	80	13711	216019	Hkdc1
GO:0032410	negative regulation of transporter activity	0.3170006954745	-1.14885131118139	65	1	0.0125	80	13711	11603	Agrn
GO:1903524	positive regulation of blood circulation	0.3170006954745	-1.14885131118139	65	1	0.0125	80	13711	19736	Rgs4
GO:0061053	somite development	0.3170006954745	-1.14885131118139	65	1	0.0125	80	13711	16869	Lhx1
GO:0032507	maintenance of protein location in cell	0.3170006954745	-1.14885131118139	65	1	0.0125	80	13711	20660	Sorl1
GO:0010631	epithelial cell migration	0.3170006954745	-1.14885131118139	65	1	0.0125	80	13711	16542	Kdr
GO:0098662	inorganic cation transmembrane transport	0.317234335659601	-1.14811454899009	339	3	0.0375	80	13711	241528,11947,70839	Lrrc55,Atp5b,P2ry12
GO:0021700	developmental maturation	0.317413035651813	-1.14755140162665	196	2	0.025	80	13711	18823,16542	Plp1,Kdr
GO:0009890	negative regulation of biosynthetic process	0.318825581863392	-1.14311109104648	1267	9	0.1125	80	13711	18124,15220,21888,13653,14958,19317,18616,11865,16869	Nr4a3,Foxq1,Tle4,Egr1,H1f0,Qk,Peg3,Arntl,Lhx1
GO:0019438	aromatic compound biosynthetic process	0.319089704241256	-1.14228301120983	641	5	0.0625	80	13711	13653,67040,11947,16869,110391	Egr1,Ddx17,Atp5b,Lhx1,Qdpr
GO:0042060	wound healing	0.3195617732294	-1.14080468041198	197	2	0.025	80	13711	12842,70839	Col1a1,P2ry12
GO:0030100	regulation of endocytosis	0.3195617732294	-1.14080468041198	197	2	0.025	80	13711	107065,54609	Lrrtm2,Ubqln2
GO:0015031	protein transport	0.320160906225206	-1.13893157761222	1110	8	0.1	80	13711	20660,13848,192950,11865,12842,12300,105513,107939	Sorl1,Ephb6,Nacad,Arntl,Col1a1,Cacng2,Chmp7,Pom121
GO:0003006	developmental process involved in reproduction	0.32049581514209	-1.13788605998563	490	4	0.05	80	13711	19317,16869,16542,16323	Qk,Lhx1,Kdr,Inhba
GO:0006612	protein targeting to membrane	0.321004795172501	-1.1362992177316	66	1	0.0125	80	13711	12300	Cacng2
GO:0009953	dorsal/ventral pattern formation	0.321004795172501	-1.1362992177316	66	1	0.0125	80	13711	16869	Lhx1
GO:1901983	regulation of protein acetylation	0.321004795172501	-1.1362992177316	66	1	0.0125	80	13711	11865	Arntl
GO:0090130	tissue migration	0.321004795172501	-1.1362992177316	66	1	0.0125	80	13711	16542	Kdr
GO:0006639	acylglycerol metabolic process	0.321004795172501	-1.1362992177316	66	1	0.0125	80	13711	104418	Dgkz
GO:0061178	regulation of insulin secretion involved in cellular response to glucose stimulus	0.321004795172501	-1.1362992177316	66	1	0.0125	80	13711	12918	Crh
GO:1901653	cellular response to peptide	0.321709008417069	-1.13410784258937	198	2	0.025	80	13711	18124,12349	Nr4a3,Car2
GO:0007155	cell adhesion	0.322566191066913	-1.13144692018757	644	5	0.0625	80	13711	225341,12741,17967,70839,235106	Lims2,Cldn5,Ncam1,P2ry12,Ntm
GO:0051048	negative regulation of secretion	0.32385468603795	-1.12746036367883	199	2	0.025	80	13711	12918,70839	Crh,P2ry12
GO:0010556	regulation of macromolecule biosynthetic process	0.324569137379859	-1.12525670735028	2735	18	0.225	80	13711	77771,12842,231044,16323,18124,15220,11603,14958,19317,11865,18616,12064,16869,234734,21888,13653,67040,16542	Csrnp3,Col1a1,Gbx1,Inhba,Nr4a3,Foxq1,Agrn,H1f0,Qk,Arntl,Peg3,Bdnf,Lhx1,Aars,Tle4,Egr1,Ddx17,Kdr
GO:0022029	telencephalon cell migration	0.324985712451417	-1.12397405930669	67	1	0.0125	80	13711	70839	P2ry12
GO:0006638	neutral lipid metabolic process	0.324985712451417	-1.12397405930669	67	1	0.0125	80	13711	104418	Dgkz
GO:0032642	regulation of chemokine production	0.324985712451417	-1.12397405930669	67	1	0.0125	80	13711	13653	Egr1
GO:0046879	hormone secretion	0.324985712451417	-1.12397405930669	67	1	0.0125	80	13711	16323	Inhba
GO:0072080	nephron tubule development	0.324985712451417	-1.12397405930669	67	1	0.0125	80	13711	16869	Lhx1
GO:0034103	regulation of tissue remodeling	0.324985712451417	-1.12397405930669	67	1	0.0125	80	13711	12349	Car2
GO:0019222	regulation of metabolic process	0.325017402392716	-1.12387655226218	4733	30	0.375	80	13711	13653,67040,12064,104418,18616,11865,100294583,19317,107065,231044,12842,24064,77771,21802,16542,18823,21858,12918,21888,234734,16869,14958,11603,18124,15220,16323,210376,20660,54722,54609	Egr1,Ddx17,Bdnf,Dgkz,Peg3,Arntl,Alkal2,Qk,Lrrtm2,Gbx1,Col1a1,Spry2,Csrnp3,Tgfa,Kdr,Plp1,Timp2,Crh,Tle4,Aars,Lhx1,H1f0,Agrn,Nr4a3,Foxq1,Inhba,Mtmr9,Sorl1,Gsdme,Ubqln2
GO:0009059	macromolecule biosynthetic process	0.328154482409421	-1.1142707985201	1119	8	0.1	80	13711	13653,67040,15476,64580,16869,234734,16323,21982	Egr1,Ddx17,Hs3st1,Ndst4,Lhx1,Aars,Inhba,Tmem165
GO:0010822	positive regulation of mitochondrion organization	0.328943579881394	-1.11186903264502	68	1	0.0125	80	13711	16542	Kdr
GO:0009798	axis specification	0.328943579881394	-1.11186903264502	68	1	0.0125	80	13711	16869	Lhx1
GO:0007200	phospholipase C-activating G protein-coupled receptor signaling pathway	0.328943579881394	-1.11186903264502	68	1	0.0125	80	13711	70839	P2ry12
GO:0030433	ubiquitin-dependent ERAD pathway	0.328943579881394	-1.11186903264502	68	1	0.0125	80	13711	54609	Ubqln2
GO:0032526	response to retinoic acid	0.328943579881394	-1.11186903264502	68	1	0.0125	80	13711	17005	Ltk
GO:0046888	negative regulation of hormone secretion	0.328943579881394	-1.11186903264502	68	1	0.0125	80	13711	12918	Crh
GO:0043062	extracellular structure organization	0.33028183209626	-1.10780895234808	202	2	0.025	80	13711	56348,12842	Hsd17b12,Col1a1
GO:0045732	positive regulation of protein catabolic process	0.33028183209626	-1.10780895234808	202	2	0.025	80	13711	54609,20660	Ubqln2,Sorl1
GO:0021872	forebrain generation of neurons	0.332878529191252	-1.09997763275253	69	1	0.0125	80	13711	16323	Inhba
GO:0022904	respiratory electron transport chain	0.332878529191252	-1.09997763275253	69	1	0.0125	80	13711	12064	Bdnf
GO:0002702	positive regulation of production of molecular mediator of immune response	0.332878529191252	-1.09997763275253	69	1	0.0125	80	13711	18124	Nr4a3
GO:0003073	regulation of systemic arterial blood pressure	0.332878529191252	-1.09997763275253	69	1	0.0125	80	13711	12918	Crh
GO:1903312	negative regulation of mRNA metabolic process	0.332878529191252	-1.09997763275253	69	1	0.0125	80	13711	19317	Qk
GO:0010507	negative regulation of autophagy	0.332878529191252	-1.09997763275253	69	1	0.0125	80	13711	210376	Mtmr9
GO:0032652	regulation of interleukin-1 production	0.332878529191252	-1.09997763275253	69	1	0.0125	80	13711	13653	Egr1
GO:0045446	endothelial cell differentiation	0.332878529191252	-1.09997763275253	69	1	0.0125	80	13711	16542	Kdr
GO:0006942	regulation of striated muscle contraction	0.332878529191252	-1.09997763275253	69	1	0.0125	80	13711	11603	Agrn
GO:0031047	gene silencing by RNA	0.332878529191252	-1.09997763275253	69	1	0.0125	80	13711	67040	Ddx17
GO:0022610	biological adhesion	0.333024119892351	-1.09954035951561	653	5	0.0625	80	13711	70839,12741,17967,225341,235106	P2ry12,Cldn5,Ncam1,Lims2,Ntm
GO:0051222	positive regulation of protein transport	0.334878564395848	-1.09398730721478	350	3	0.0375	80	13711	12918,14661,20660	Crh,Glud1,Sorl1
GO:0016192	vesicle-mediated transport	0.335957525746653	-1.09077053847783	969	7	0.0875	80	13711	105513,14269,18124,20660,210376,11947,12300	Chmp7,Fnbp1,Nr4a3,Sorl1,Mtmr9,Atp5b,Cacng2
GO:0045786	negative regulation of cell cycle	0.336482662370217	-1.08920865464162	351	3	0.0375	80	13711	104418,16323,21858	Dgkz,Inhba,Timp2
GO:1905954	positive regulation of lipid localization	0.336790691453004	-1.08829363519958	70	1	0.0125	80	13711	12918	Crh
GO:0070661	leukocyte proliferation	0.336790691453004	-1.08829363519958	70	1	0.0125	80	13711	13848	Ephb6
GO:0060993	kidney morphogenesis	0.336790691453004	-1.08829363519958	70	1	0.0125	80	13711	16869	Lhx1
GO:0021885	forebrain cell migration	0.336790691453004	-1.08829363519958	70	1	0.0125	80	13711	70839	P2ry12
GO:0046683	response to organophosphorus	0.336790691453004	-1.08829363519958	70	1	0.0125	80	13711	70839	P2ry12
GO:0043648	dicarboxylic acid metabolic process	0.336790691453004	-1.08829363519958	70	1	0.0125	80	13711	14661	Glud1
GO:0016052	carbohydrate catabolic process	0.336790691453004	-1.08829363519958	70	1	0.0125	80	13711	216019	Hkdc1
GO:0032890	regulation of organic acid transport	0.336790691453004	-1.08829363519958	70	1	0.0125	80	13711	19736	Rgs4
GO:0050730	regulation of peptidyl-tyrosine phosphorylation	0.338826325231973	-1.08226761782976	206	2	0.025	80	13711	21802,11603	Tgfa,Agrn
GO:0015833	peptide transport	0.338872620262658	-1.08213099365153	1131	8	0.1	80	13711	105513,107939,20660,13848,192950,11865,12842,12300	Chmp7,Pom121,Sorl1,Ephb6,Nacad,Arntl,Col1a1,Cacng2
GO:0050817	coagulation	0.340680196976384	-1.07681108052349	71	1	0.0125	80	13711	70839	P2ry12
GO:0060968	regulation of gene silencing	0.340680196976384	-1.07681108052349	71	1	0.0125	80	13711	14958	H1f0
GO:0110110	positive regulation of animal organ morphogenesis	0.340680196976384	-1.07681108052349	71	1	0.0125	80	13711	16869	Lhx1
GO:0007596	blood coagulation	0.340680196976384	-1.07681108052349	71	1	0.0125	80	13711	70839	P2ry12
GO:0007631	feeding behavior	0.340680196976384	-1.07681108052349	71	1	0.0125	80	13711	12064	Bdnf
GO:0019217	regulation of fatty acid metabolic process	0.340680196976384	-1.07681108052349	71	1	0.0125	80	13711	18124	Nr4a3
GO:0009914	hormone transport	0.340680196976384	-1.07681108052349	71	1	0.0125	80	13711	16323	Inhba
GO:0033673	negative regulation of kinase activity	0.340957636774531	-1.07599704174885	207	2	0.025	80	13711	24064,20660	Spry2,Sorl1
GO:0071214	cellular response to abiotic stimulus	0.343086924112186	-1.0697714408548	208	2	0.025	80	13711	12842,13653	Col1a1,Egr1
GO:0104004	cellular response to environmental stimulus	0.343086924112186	-1.0697714408548	208	2	0.025	80	13711	13653,12842	Egr1,Col1a1
GO:2001233	regulation of apoptotic signaling pathway	0.344501034311424	-1.06565818617756	356	3	0.0375	80	13711	12064,54722,16323	Bdnf,Gsdme,Inhba
GO:1900407	regulation of cellular response to oxidative stress	0.344547175287752	-1.06552425947765	72	1	0.0125	80	13711	18124	Nr4a3
GO:1901019	regulation of calcium ion transmembrane transporter activity	0.344547175287752	-1.06552425947765	72	1	0.0125	80	13711	14467	Nipsnap2
GO:0071456	cellular response to hypoxia	0.344547175287752	-1.06552425947765	72	1	0.0125	80	13711	13653	Egr1
GO:0051881	regulation of mitochondrial membrane potential	0.344547175287752	-1.06552425947765	72	1	0.0125	80	13711	16542	Kdr
GO:0022402	cell cycle process	0.345854427162407	-1.06173732320091	664	5	0.0625	80	13711	17758,104418,16323,105513,24064	Map4,Dgkz,Inhba,Chmp7,Spry2
GO:0016477	cell migration	0.345854427162407	-1.06173732320091	664	5	0.0625	80	13711	16542,20660,70839,16869,11947	Kdr,Sorl1,P2ry12,Lhx1,Atp5b
GO:0010876	lipid localization	0.347339232328619	-1.05745336180951	210	2	0.025	80	13711	20660,16323	Sorl1,Inhba
GO:0033036	macromolecule localization	0.347883209475932	-1.05588846048983	1951	13	0.1625	80	13711	12300,19317,11865,13848,107939,105513,12842,192950,20660,16323,22239,26556,11603	Cacng2,Qk,Arntl,Ephb6,Pom121,Chmp7,Col1a1,Nacad,Sorl1,Inhba,Ugt8a,Homer1,Agrn
GO:0031646	positive regulation of nervous system process	0.348391755244861	-1.0544276989082	73	1	0.0125	80	13711	19736	Rgs4
GO:0043200	response to amino acid	0.348391755244861	-1.0544276989082	73	1	0.0125	80	13711	12842	Col1a1
GO:0061326	renal tubule development	0.348391755244861	-1.0544276989082	73	1	0.0125	80	13711	16869	Lhx1
GO:0007599	hemostasis	0.348391755244861	-1.0544276989082	73	1	0.0125	80	13711	70839	P2ry12
GO:0010827	regulation of glucose transmembrane transport	0.348391755244861	-1.0544276989082	73	1	0.0125	80	13711	18124	Nr4a3
GO:0006400	tRNA modification	0.348391755244861	-1.0544276989082	73	1	0.0125	80	13711	234734	Aars
GO:0009150	purine ribonucleotide metabolic process	0.349462157774945	-1.05135999849251	211	2	0.025	80	13711	11947,216019	Atp5b,Hkdc1
GO:0044085	cellular component biogenesis	0.350137386178018	-1.04942966958199	2118	14	0.175	80	13711	12842,54609,58243,100502861,52513,11603,14958,12741,22239,26556,70839,12064,68147,67040	Col1a1,Ubqln2,Nap1l5,Ccdc13,Ddx56,Agrn,H1f0,Cldn5,Ugt8a,Homer1,P2ry12,Bdnf,Gar1,Ddx17
GO:0060627	regulation of vesicle-mediated transport	0.351161828485489	-1.04650811195087	513	4	0.05	80	13711	17967,20660,107065,54609	Ncam1,Sorl1,Lrrtm2,Ubqln2
GO:0048878	chemical homeostasis	0.351218174506824	-1.04634766882545	826	6	0.075	80	13711	216019,16542,26556,11947,12349,21982	Hkdc1,Kdr,Homer1,Atp5b,Car2,Tmem165
GO:0042063	gliogenesis	0.351582868176572	-1.04530983968084	212	2	0.025	80	13711	18823,70839	Plp1,P2ry12
GO:0072091	regulation of stem cell proliferation	0.352214064932972	-1.04351614921151	74	1	0.0125	80	13711	12064	Bdnf
GO:0001649	osteoblast differentiation	0.352214064932972	-1.04351614921151	74	1	0.0125	80	13711	12842	Col1a1
GO:1903037	regulation of leukocyte cell-cell adhesion	0.353701317379464	-1.03930245821031	213	2	0.025	80	13711	18124,13848	Nr4a3,Ephb6
GO:0042692	muscle cell differentiation	0.355817459770882	-1.03333743308569	214	2	0.025	80	13711	19317,26556	Qk,Homer1
GO:0030510	regulation of BMP signaling pathway	0.356014231743868	-1.03278457212054	75	1	0.0125	80	13711	16542	Kdr
GO:0035282	segmentation	0.356014231743868	-1.03278457212054	75	1	0.0125	80	13711	16869	Lhx1
GO:0097191	extrinsic apoptotic signaling pathway	0.356014231743868	-1.03278457212054	75	1	0.0125	80	13711	16323	Inhba
GO:0007584	response to nutrient	0.356014231743868	-1.03278457212054	75	1	0.0125	80	13711	70839	P2ry12
GO:0070555	response to interleukin-1	0.356014231743868	-1.03278457212054	75	1	0.0125	80	13711	13653	Egr1
GO:1904035	regulation of epithelial cell apoptotic process	0.356014231743868	-1.03278457212054	75	1	0.0125	80	13711	16542	Kdr
GO:0030218	erythrocyte differentiation	0.356014231743868	-1.03278457212054	75	1	0.0125	80	13711	110257	Hba-a2
GO:0008589	regulation of smoothened signaling pathway	0.356014231743868	-1.03278457212054	75	1	0.0125	80	13711	50758	Fbxl17
GO:0051726	regulation of cell cycle	0.356492252127523	-1.03144277252658	831	6	0.075	80	13711	104418,21858,21802,16323,18124,11865	Dgkz,Timp2,Tgfa,Inhba,Nr4a3,Arntl
GO:0048534	hematopoietic or lymphoid organ development	0.35650709075632	-1.03140114940604	517	4	0.05	80	13711	110257,16323,16542,13653	Hba-a2,Inhba,Kdr,Egr1
GO:0071496	cellular response to external stimulus	0.357931250371385	-1.02741434909186	215	2	0.025	80	13711	12842,70839	Col1a1,P2ry12
GO:0004930	G protein-coupled receptor activity	0.357931250371385	-1.02741434909186	215	2	0.025	80	13711	108069,70839	Grm3,P2ry12
GO:0051171	regulation of nitrogen compound metabolic process	0.3585251472712	-1.02575647559726	4126	26	0.325	80	13711	13653,67040,12064,18616,11865,19317,100294583,12842,231044,24064,77771,16542,21802,21858,12918,21888,234734,16869,14958,11603,15220,18124,16323,20660,54722,54609	Egr1,Ddx17,Bdnf,Peg3,Arntl,Qk,Alkal2,Col1a1,Gbx1,Spry2,Csrnp3,Kdr,Tgfa,Timp2,Crh,Tle4,Aars,Lhx1,H1f0,Agrn,Foxq1,Nr4a3,Inhba,Sorl1,Gsdme,Ubqln2
GO:0016051	carbohydrate biosynthetic process	0.359792382333916	-1.02222812963559	76	1	0.0125	80	13711	64580	Ndst4
GO:1903313	positive regulation of mRNA metabolic process	0.359792382333916	-1.02222812963559	76	1	0.0125	80	13711	19317	Qk
GO:0019218	regulation of steroid metabolic process	0.359792382333916	-1.02222812963559	76	1	0.0125	80	13711	13653	Egr1
GO:0042035	regulation of cytokine biosynthetic process	0.359792382333916	-1.02222812963559	76	1	0.0125	80	13711	13653	Egr1
GO:0006664	glycolipid metabolic process	0.359792382333916	-1.02222812963559	76	1	0.0125	80	13711	22239	Ugt8a
GO:2000106	regulation of leukocyte apoptotic process	0.359792382333916	-1.02222812963559	76	1	0.0125	80	13711	18124	Nr4a3
GO:0042886	amide transport	0.360481387062839	-1.0203149544837	1155	8	0.1	80	13711	105513,107939,20660,13848,192950,11865,12842,12300	Chmp7,Pom121,Sorl1,Ephb6,Nacad,Arntl,Col1a1,Cacng2
GO:0001558	regulation of cell growth	0.36211601033359	-1.0157906479613	367	3	0.0375	80	13711	16323,12064,19736	Inhba,Bdnf,Rgs4
GO:0019932	second-messenger-mediated signaling	0.362151599179185	-1.01569237255824	217	2	0.025	80	13711	16542,70839	Kdr,P2ry12
GO:0001508	action potential	0.363548642654137	-1.01184217348089	77	1	0.0125	80	13711	72413	Kcnmb2
GO:0010717	regulation of epithelial to mesenchymal transition	0.363548642654137	-1.01184217348089	77	1	0.0125	80	13711	12842	Col1a1
GO:0007179	transforming growth factor beta receptor signaling pathway	0.363548642654137	-1.01184217348089	77	1	0.0125	80	13711	12741	Cldn5
GO:0036294	cellular response to decreased oxygen levels	0.363548642654137	-1.01184217348089	77	1	0.0125	80	13711	13653	Egr1
GO:1903509	liposaccharide metabolic process	0.363548642654137	-1.01184217348089	77	1	0.0125	80	13711	22239	Ugt8a
GO:0014066	regulation of phosphatidylinositol 3-kinase signaling	0.363548642654137	-1.01184217348089	77	1	0.0125	80	13711	16542	Kdr
GO:0003158	endothelium development	0.363548642654137	-1.01184217348089	77	1	0.0125	80	13711	16542	Kdr
GO:1904951	positive regulation of establishment of protein localization	0.363714773251203	-1.01138530848171	368	3	0.0375	80	13711	12918,14661,20660	Crh,Glud1,Sorl1
GO:0051649	establishment of localization in cell	0.366029165296394	-1.00504226215341	1323	9	0.1125	80	13711	107939,18124,17758,105513,12300,24064,11865,11947,20660	Pom121,Nr4a3,Map4,Chmp7,Cacng2,Spry2,Arntl,Atp5b,Sorl1
GO:0005096	GTPase activator activity	0.366362015564392	-1.00413332086735	219	2	0.025	80	13711	19736,244867	Rgs4,Arhgap20
GO:1903311	regulation of mRNA metabolic process	0.366362015564392	-1.00413332086735	219	2	0.025	80	13711	19317,67040	Qk,Ddx17
GO:0098655	cation transmembrane transport	0.366910654401789	-1.00263690906245	370	3	0.0375	80	13711	241528,70839,11947	Lrrc55,P2ry12,Atp5b
GO:0010927	cellular component assembly involved in morphogenesis	0.367283137933794	-1.00162223536771	78	1	0.0125	80	13711	22239	Ugt8a
GO:0060021	roof of mouth development	0.367283137933794	-1.00162223536771	78	1	0.0125	80	13711	16323	Inhba
GO:0061351	neural precursor cell proliferation	0.367283137933794	-1.00162223536771	78	1	0.0125	80	13711	12140	Fabp7
GO:0002027	regulation of heart rate	0.367283137933794	-1.00162223536771	78	1	0.0125	80	13711	19736	Rgs4
GO:0051651	maintenance of location in cell	0.367283137933794	-1.00162223536771	78	1	0.0125	80	13711	20660	Sorl1
GO:0072009	nephron epithelium development	0.367283137933794	-1.00162223536771	78	1	0.0125	80	13711	16869	Lhx1
GO:0045321	leukocyte activation	0.370104182244489	-0.993970739344529	372	3	0.0375	80	13711	13848,13653,18124	Ephb6,Egr1,Nr4a3
GO:0007517	muscle organ development	0.370562160504712	-0.992734073676988	221	2	0.025	80	13711	26556,13653	Homer1,Egr1
GO:0009141	nucleoside triphosphate metabolic process	0.37099599269439	-0.991564017795868	79	1	0.0125	80	13711	11947	Atp5b
GO:0009749	response to glucose	0.37099599269439	-0.991564017795868	79	1	0.0125	80	13711	13653	Egr1
GO:0001938	positive regulation of endothelial cell proliferation	0.37099599269439	-0.991564017795868	79	1	0.0125	80	13711	16542	Kdr
GO:0021761	limbic system development	0.37099599269439	-0.991564017795868	79	1	0.0125	80	13711	18124	Nr4a3
GO:0050708	regulation of protein secretion	0.371700004101376	-0.989668190644827	373	3	0.0375	80	13711	14661,12918,11865	Glud1,Crh,Arntl
GO:0048609	multicellular organismal reproductive process	0.372544402297148	-0.987399047468661	529	4	0.05	80	13711	16323,13653,11865,19317	Inhba,Egr1,Arntl,Qk
GO:0006066	alcohol metabolic process	0.372658277681282	-0.987093424882806	222	2	0.025	80	13711	110391,20660	Qdpr,Sorl1
GO:0000018	regulation of DNA recombination	0.374687330761284	-0.981663385440047	80	1	0.0125	80	13711	14958	H1f0
[truncated: 13,679 more rows]
