# Supplementary material for: Repeated LPS induces training and tolerance of microglial responses across brain regions
Source: J Neuroinflammation. 2024 Sep 20;21:233. doi: 10.1186/s12974-024-03198-1 (PMC11414187; doi:10.1186/s12974-024-03198-1)
Supplement: Supplementary file 9 — Supplementary Material 9. File S3: Homer software output for transcription factor motif analysis of LPS-decreased cluster gene promoters. [file 12974_2024_3198_MOESM9_ESM.zip › LPSDownregulated_cluster_genes_output/homerResults/motif6RV.motif]

>CCACTCCGTG	2-CACGGAGTGG	8.793791	-21.829815	0	T:18.0(22.50%),B:470.1(3.48%),P:1e-9
0.009	0.867	0.001	0.123
0.107	0.891	0.001	0.001
0.855	0.001	0.069	0.075
0.001	0.997	0.001	0.001
0.001	0.001	0.083	0.915
0.039	0.959	0.001	0.001
0.094	0.739	0.092	0.075
0.001	0.001	0.911	0.087
0.001	0.001	0.001	0.997
0.001	0.001	0.863	0.135
