# Supplementary material for: Repeated LPS induces training and tolerance of microglial responses across brain regions
Source: J Neuroinflammation. 2024 Sep 20;21:233. doi: 10.1186/s12974-024-03198-1 (PMC11414187; doi:10.1186/s12974-024-03198-1)
Supplement: Supplementary file 9 — Supplementary Material 9. File S3: Homer software output for transcription factor motif analysis of LPS-decreased cluster gene promoters. [file 12974_2024_3198_MOESM9_ESM.zip › LPSDownregulated_cluster_genes_output/interactions.txt]

TermID	Term	Enrichment	logP	Genes in Term	Target Genes in Term	Fraction of Targets in Term	Total Target Genes	Total Genes	Entrez Gene IDs	Gene Symbols
21803	Tgfb1 (transforming growth factor, beta 1)	0.00220506102696189	-6.11700009383961	10	2	0.0408163265306122	49	6802	27528,12842	Nrep,Col1a1
67731	Fbxo32 (F-box protein 32)	0.00245339853811385	-6.01028105722712	132	5	0.102040816326531	49	6802	11947,17758,71853,12842,54609	Atp5b,Map4,Pdia6,Col1a1,Ubqln2
19122	Prnp (prion protein)	0.00309012546602377	-5.77954358500561	41	3	0.0612244897959184	49	6802	17967,18823,235106	Ncam1,Plp1,Ntm
17967	Ncam1 (neural cell adhesion molecule 1)	0.00320447275612039	-5.74320770881291	12	2	0.0408163265306122	49	6802	17967,26556	Ncam1,Homer1
14056	Ezh2 (enhancer of zeste 2 polycomb repressive complex 2 subunit)	0.0060611359509614	-5.1058580458139	52	3	0.0612244897959184	49	6802	11865,14958,100515	Arntl,H1f0,Zfp518b
44108	Optix (optix)	0.0072037635989677	-4.93315166745288	1	1	0.0204081632653061	49	6802	21888	Tle4
23409	SIRT4 (sirtuin 4)	0.0072037635989677	-4.93315166745288	1	1	0.0204081632653061	49	6802	14661	Glud1
4139	MARK1 (microtubule affinity regulating kinase 1)	0.0072037635989677	-4.93315166745288	1	1	0.0204081632653061	49	6802	17758	Map4
13190	Dct (dopachrome tautomerase)	0.0072037635989677	-4.93315166745288	1	1	0.0204081632653061	49	6802	21888	Tle4
14205	Vegfd (vascular endothelial growth factor D)	0.0072037635989677	-4.93315166745288	1	1	0.0204081632653061	49	6802	16542	Kdr
9108	MTMR7 (myotubularin related protein 7)	0.0072037635989677	-4.93315166745288	1	1	0.0204081632653061	49	6802	210376	Mtmr9
2277	VEGFD (vascular endothelial growth factor D)	0.0072037635989677	-4.93315166745288	1	1	0.0204081632653061	49	6802	16542	Kdr
11481	Acvr2b (activin receptor IIB)	0.0072037635989677	-4.93315166745288	1	1	0.0204081632653061	49	6802	16323	Inhba
12876	Cpe (carboxypeptidase E)	0.0072037635989677	-4.93315166745288	1	1	0.0204081632653061	49	6802	12064	Bdnf
75387	Sirt4 (sirtuin 4)	0.0072037635989677	-4.93315166745288	1	1	0.0204081632653061	49	6802	14661	Glud1
21754	Tesk1 (testis specific protein kinase 1)	0.0072037635989677	-4.93315166745288	1	1	0.0204081632653061	49	6802	24064	Spry2
217124	Ppp1r9b (protein phosphatase 1, regulatory subunit 9B)	0.0072748731385055	-4.92332890408274	401	8	0.163265306122449	49	6802	14661,18823,11947,14958,12349,235106,17967,26556	Glud1,Plp1,Atp5b,H1f0,Car2,Ntm,Ncam1,Homer1
21808	Tgfb2 (transforming growth factor, beta 2)	0.0143566845786895	-4.24353962094005	2	1	0.0204081632653061	49	6802	27528	Nrep
17937	Nab2 (Ngfi-A binding protein 2)	0.0143566845786895	-4.24353962094005	2	1	0.0204081632653061	49	6802	13653	Egr1
269784	Cntn4 (contactin 4)	0.0143566845786895	-4.24353962094005	2	1	0.0204081632653061	49	6802	26556	Homer1
18798	Plcb4 (phospholipase C, beta 4)	0.0143566845786895	-4.24353962094005	2	1	0.0204081632653061	49	6802	26556	Homer1
27632	Nelfe (negative elongation factor complex member E, Rdbp)	0.0143566845786895	-4.24353962094005	2	1	0.0204081632653061	49	6802	13653	Egr1
11479	Acvr1b (activin A receptor, type 1B)	0.0143566845786895	-4.24353962094005	2	1	0.0204081632653061	49	6802	16323	Inhba
7422	VEGFA (vascular endothelial growth factor A)	0.0143566845786895	-4.24353962094005	2	1	0.0204081632653061	49	6802	16542	Kdr
16423	Cd47 (CD47 antigen (Rh-related antigen, integrin-associated signal transducer))	0.0143566845786895	-4.24353962094005	2	1	0.0204081632653061	49	6802	54609	Ubqln2
18588	Pde6g (phosphodiesterase 6G, cGMP-specific, rod, gamma)	0.0143566845786895	-4.24353962094005	2	1	0.0204081632653061	49	6802	14269	Fnbp1
407831	Tmem204 (transmembrane protein 204)	0.0143566845786895	-4.24353962094005	2	1	0.0204081632653061	49	6802	16542	Kdr
12153	Bmp1 (bone morphogenetic protein 1)	0.0143566845786895	-4.24353962094005	2	1	0.0204081632653061	49	6802	12842	Col1a1
81562	LMAN2L (lectin, mannose binding 2 like)	0.0143566845786895	-4.24353962094005	2	1	0.0204081632653061	49	6802	26556	Homer1
11480	Acvr2a (activin receptor IIA)	0.0143566845786895	-4.24353962094005	2	1	0.0204081632653061	49	6802	16323	Inhba
20317	Serpinf1 (serine (or cysteine) peptidase inhibitor, clade F, member 1)	0.0143566845786895	-4.24353962094005	2	1	0.0204081632653061	49	6802	12842	Col1a1
14313	Fst (follistatin)	0.0143566845786895	-4.24353962094005	2	1	0.0204081632653061	49	6802	16323	Inhba
240057	Syngap1 (synaptic Ras GTPase activating protein 1 homolog (rat))	0.0150068084138441	-4.19925128660249	133	4	0.0816326530612245	49	6802	26556,17967,104418,12300	Homer1,Ncam1,Dgkz,Cacng2
20740	Sptan1 (spectrin alpha, non-erythrocytic 1)	0.0170560985059786	-4.07124745557104	28	2	0.0408163265306122	49	6802	17967,26556	Ncam1,Homer1
16348	Invs (inversin)	0.0183153922651244	-4.0000134652835	78	3	0.0612244897959184	49	6802	11947,17758,77767	Atp5b,Map4,Ermn
12322	Camk2a (calcium/calmodulin-dependent protein kinase II alpha)	0.0194498658503769	-3.93991510609432	30	2	0.0408163265306122	49	6802	26556,12300	Homer1,Cacng2
54401	Ywhab (tyrosine 3-monooxygenase/tryptophan 5-monooxygenase activation protein, beta polypeptide)	0.0206967194586207	-3.87778007153001	31	2	0.0408163265306122	49	6802	26556,17967	Homer1,Ncam1
18815	Plg (plasminogen)	0.0214591143518014	-3.84160581235155	3	1	0.0204081632653061	49	6802	12064	Bdnf
241638	Lzts3 (leucine zipper, putative tumor suppressor family member 3)	0.0214591143518014	-3.84160581235155	3	1	0.0204081632653061	49	6802	26556	Homer1
29546	Homer1 (homer scaffold protein 1)	0.0214591143518014	-3.84160581235155	3	1	0.0204081632653061	49	6802	26556	Homer1
13712	Elk1 (ELK1, member of ETS oncogene family)	0.0214591143518014	-3.84160581235155	3	1	0.0204081632653061	49	6802	13653	Egr1
18740	Pitx1 (paired-like homeodomain transcription factor 1)	0.0214591143518014	-3.84160581235155	3	1	0.0204081632653061	49	6802	13653	Egr1
21367	Cntn2 (contactin 2)	0.0214591143518014	-3.84160581235155	3	1	0.0204081632653061	49	6802	17967	Ncam1
20476	Six6 (sine oculis-related homeobox 6)	0.0214591143518014	-3.84160581235155	3	1	0.0204081632653061	49	6802	21888	Tle4
19317	Qk (quaking)	0.0214591143518014	-3.84160581235155	3	1	0.0204081632653061	49	6802	19317	Qk
56085	Ubqln1 (ubiquilin 1)	0.0214591143518014	-3.84160581235155	3	1	0.0204081632653061	49	6802	54609	Ubqln2
94232	Ubqln4 (ubiquilin 4)	0.0214591143518014	-3.84160581235155	3	1	0.0204081632653061	49	6802	54609	Ubqln2
22668	Sf1 (splicing factor 1)	0.0214591143518014	-3.84160581235155	3	1	0.0204081632653061	49	6802	13653	Egr1
55003	PAK1IP1 (PAK1 interacting protein 1)	0.0214591143518014	-3.84160581235155	3	1	0.0204081632653061	49	6802	11603	Agrn
9019	MPZL1 (myelin protein zero like 1)	0.028511401952218	-3.55745120321472	4	1	0.0204081632653061	49	6802	26556	Homer1
56213	Htra1 (HtrA serine peptidase 1)	0.028511401952218	-3.55745120321472	4	1	0.0204081632653061	49	6802	16323	Inhba
17764	Mtf1 (metal response element binding transcription factor 1)	0.028511401952218	-3.55745120321472	4	1	0.0204081632653061	49	6802	18124	Nr4a3
17295	Met (met proto-oncogene)	0.028511401952218	-3.55745120321472	4	1	0.0204081632653061	49	6802	16542	Kdr
15482	Hspa1l (heat shock protein 1-like)	0.028511401952218	-3.55745120321472	4	1	0.0204081632653061	49	6802	54609	Ubqln2
264064	Cdk8 (cyclin-dependent kinase 8)	0.028511401952218	-3.55745120321472	4	1	0.0204081632653061	49	6802	13653	Egr1
285527	FRYL (FRY like transcription coactivator)	0.028511401952218	-3.55745120321472	4	1	0.0204081632653061	49	6802	26556	Homer1
67903	Gipc1 (GIPC PDZ domain containing family, member 1)	0.028511401952218	-3.55745120321472	4	1	0.0204081632653061	49	6802	26556	Homer1
84722	PSRC1 (proline and serine rich coiled-coil 1)	0.028511401952218	-3.55745120321472	4	1	0.0204081632653061	49	6802	26556	Homer1
20473	Six3 (sine oculis-related homeobox 3)	0.028511401952218	-3.55745120321472	4	1	0.0204081632653061	49	6802	21888	Tle4
19279	Ptprr (protein tyrosine phosphatase, receptor type, R)	0.028511401952218	-3.55745120321472	4	1	0.0204081632653061	49	6802	235106	Ntm
16531	Kcnma1 (potassium large conductance calcium-activated channel, subfamily M, alpha member 1)	0.0286318361031247	-3.55323602979001	162	4	0.0816326530612245	49	6802	11947,14661,12842,12349	Atp5b,Glud1,Col1a1,Car2
13819	Epas1 (endothelial PAS domain protein 1)	0.035513894053841	-3.33783127727231	5	1	0.0204081632653061	49	6802	11865	Arntl
16416	Itgb3 (integrin beta 3)	0.035513894053841	-3.33783127727231	5	1	0.0204081632653061	49	6802	54609	Ubqln2
236576	Spry3 (sprouty RTK signaling antagonist 3)	0.035513894053841	-3.33783127727231	5	1	0.0204081632653061	49	6802	24064	Spry2
27984	Efhd2 (EF hand domain containing 2)	0.035513894053841	-3.33783127727231	5	1	0.0204081632653061	49	6802	26556	Homer1
56736	Rnf14 (ring finger protein 14)	0.035513894053841	-3.33783127727231	5	1	0.0204081632653061	49	6802	11865	Arntl
9371	KIF3B (kinesin family member 3B)	0.035513894053841	-3.33783127727231	5	1	0.0204081632653061	49	6802	26556	Homer1
19159	Cyth3 (cytohesin 3)	0.035513894053841	-3.33783127727231	5	1	0.0204081632653061	49	6802	26556	Homer1
214162	Kmt2a (lysine (K)-specific methyltransferase 2A)	0.0424669349826152	-3.1590295062602	6	1	0.0204081632653061	49	6802	11865	Arntl
23996	Psmc4 (proteasome (prosome, macropain) 26S subunit, ATPase, 4)	0.0424669349826152	-3.1590295062602	6	1	0.0204081632653061	49	6802	54609	Ubqln2
20821	Trim21 (tripartite motif-containing 21)	0.0424669349826152	-3.1590295062602	6	1	0.0204081632653061	49	6802	26556	Homer1
26562	Ncdn (neurochondrin)	0.0424669349826152	-3.1590295062602	6	1	0.0204081632653061	49	6802	26556	Homer1
5932	RBBP8 (RB binding protein 8, endonuclease)	0.0424669349826152	-3.1590295062602	6	1	0.0204081632653061	49	6802	26556	Homer1
18628	Per3 (period circadian clock 3)	0.0424669349826152	-3.1590295062602	6	1	0.0204081632653061	49	6802	11865	Arntl
27041	G3bp1 (GTPase activating protein (SH3 domain) binding protein 1)	0.0424669349826152	-3.1590295062602	6	1	0.0204081632653061	49	6802	13653	Egr1
24063	Spry1 (sprouty RTK signaling antagonist 1)	0.0424669349826152	-3.1590295062602	6	1	0.0204081632653061	49	6802	24064	Spry2
225998	Rorb (RAR-related orphan receptor beta)	0.0424669349826152	-3.1590295062602	6	1	0.0204081632653061	49	6802	18124	Nr4a3
24066	Spry4 (sprouty RTK signaling antagonist 4)	0.0424669349826152	-3.1590295062602	6	1	0.0204081632653061	49	6802	24064	Spry2
22837	COBLL1 (cordon-bleu WH2 repeat protein like 1)	0.0424669349826152	-3.1590295062602	6	1	0.0204081632653061	49	6802	26556	Homer1
22123	Psmd3 (proteasome (prosome, macropain) 26S subunit, non-ATPase, 3)	0.0424669349826152	-3.1590295062602	6	1	0.0204081632653061	49	6802	54609	Ubqln2
17135	Mafk (v-maf musculoaponeurotic fibrosarcoma oncogene family, protein K (avian))	0.0424669349826152	-3.1590295062602	6	1	0.0204081632653061	49	6802	18124	Nr4a3
14784	Grb2 (growth factor receptor bound protein 2)	0.0447454560710503	-3.10676537972856	47	2	0.0408163265306122	49	6802	24064,16542	Spry2,Kdr
26556	Homer1 (homer scaffolding protein 1)	0.0464804747044624	-3.06872295339979	48	2	0.0408163265306122	49	6802	17967,26556	Ncam1,Homer1
22404	Wiz (widely-interspaced zinc finger motifs)	0.0493708667335925	-3.00839477098958	7	1	0.0204081632653061	49	6802	100515	Zfp518b
13170	Dbp (D site albumin promoter binding protein)	0.0493708667335925	-3.00839477098958	7	1	0.0204081632653061	49	6802	11865	Arntl
13544	Dvl3 (dishevelled segment polarity protein 3)	0.0493708667335925	-3.00839477098958	7	1	0.0204081632653061	49	6802	11603	Agrn
3091	HIF1A (hypoxia inducible factor 1 subunit alpha)	0.0493708667335925	-3.00839477098958	7	1	0.0204081632653061	49	6802	11865	Arntl
14804	Grid2 (glutamate receptor, ionotropic, delta 2)	0.0493708667335925	-3.00839477098958	7	1	0.0204081632653061	49	6802	26556	Homer1
22339	Vegfa (vascular endothelial growth factor A)	0.0493708667335925	-3.00839477098958	7	1	0.0204081632653061	49	6802	16542	Kdr
21888	Tle4 (transducin-like enhancer of split 4)	0.0493708667335925	-3.00839477098958	7	1	0.0204081632653061	49	6802	21888	Tle4
23650	TRIM29 (tripartite motif containing 29)	0.0493708667335925	-3.00839477098958	7	1	0.0204081632653061	49	6802	14958	H1f0
13508	Dscam (DS cell adhesion molecule)	0.0493708667335925	-3.00839477098958	7	1	0.0204081632653061	49	6802	17967	Ncam1
14816	Grm1 (glutamate receptor, metabotropic 1)	0.0562260289900762	-2.87837548001341	8	1	0.0204081632653061	49	6802	26556	Homer1
23988	Pin1 (protein (peptidyl-prolyl cis/trans isomerase) NIMA-interacting 1)	0.0562260289900762	-2.87837548001341	8	1	0.0204081632653061	49	6802	13653	Egr1
17954	Nap1l2 (nucleosome assembly protein 1-like 2)	0.0562260289900762	-2.87837548001341	8	1	0.0204081632653061	49	6802	58243	Nap1l5
19261	Sirpa (signal-regulatory protein alpha)	0.0562260289900762	-2.87837548001341	8	1	0.0204081632653061	49	6802	26556	Homer1
14797	Tle5 (TLE family member 5, transcriptional modulator)	0.0562260289900762	-2.87837548001341	8	1	0.0204081632653061	49	6802	21888	Tle4
229906	Gtf2b (general transcription factor IIB)	0.0562260289900762	-2.87837548001341	8	1	0.0204081632653061	49	6802	13653	Egr1
13385	Dlg4 (discs large MAGUK scaffold protein 4)	0.0575154293735406	-2.85570203024361	203	4	0.0816326530612245	49	6802	12300,108069,17967,18823	Cacng2,Grm3,Ncam1,Plp1
20439	Siah2 (siah E3 ubiquitin protein ligase 2)	0.0630327591320902	-2.76410070151294	9	1	0.0204081632653061	49	6802	24064	Spry2
16443	Itsn1 (intersectin 1 (SH3 domain protein 1A))	0.0630327591320902	-2.76410070151294	9	1	0.0204081632653061	49	6802	24064	Spry2
24064	Spry2 (sprouty RTK signaling antagonist 2)	0.0630327591320902	-2.76410070151294	9	1	0.0204081632653061	49	6802	24064	Spry2
9454	HOMER3 (homer scaffold protein 3)	0.0630327591320902	-2.76410070151294	9	1	0.0204081632653061	49	6802	26556	Homer1
53376	Usp2 (ubiquitin specific peptidase 2)	0.0630327591320902	-2.76410070151294	9	1	0.0204081632653061	49	6802	11865	Arntl
77683	Ehmt1 (euchromatic histone methyltransferase 1)	0.0630327591320902	-2.76410070151294	9	1	0.0204081632653061	49	6802	100515	Zfp518b
108071	Grm5 (glutamate receptor, metabotropic 5)	0.0630327591320902	-2.76410070151294	9	1	0.0204081632653061	49	6802	26556	Homer1
243961	Shank1 (SH3 and multiple ankyrin repeat domains 1)	0.0697913922540789	-2.6622445969605	10	1	0.0204081632653061	49	6802	26556	Homer1
19262	Ptpra (protein tyrosine phosphatase, receptor type, A)	0.0697913922540789	-2.6622445969605	10	1	0.0204081632653061	49	6802	17967	Ncam1
19712	Rest (RE1-silencing transcription factor)	0.0697913922540789	-2.6622445969605	10	1	0.0204081632653061	49	6802	12064	Bdnf
78284	Creb3l4 (cAMP responsive element binding protein 3-like 4)	0.0697913922540789	-2.6622445969605	10	1	0.0204081632653061	49	6802	67040	Ddx17
210274	Shank2 (SH3 and multiple ankyrin repeat domains 2)	0.0697913922540789	-2.6622445969605	10	1	0.0204081632653061	49	6802	26556	Homer1
67299	Dock7 (dedicator of cytokinesis 7)	0.0765022611851463	-2.57043498061071	11	1	0.0204081632653061	49	6802	26556	Homer1
77579	Myh10 (myosin, heavy polypeptide 10, non-muscle)	0.0765022611851463	-2.57043498061071	11	1	0.0204081632653061	49	6802	26556	Homer1
17973	Nck1 (non-catalytic region of tyrosine kinase adaptor protein 1)	0.0765022611851463	-2.57043498061071	11	1	0.0204081632653061	49	6802	16542	Kdr
268373	Ppia (peptidylprolyl isomerase A)	0.0765022611851463	-2.57043498061071	11	1	0.0204081632653061	49	6802	26556	Homer1
15512	Hspa2 (heat shock protein 2)	0.0765022611851463	-2.57043498061071	11	1	0.0204081632653061	49	6802	54609	Ubqln2
18750	Prkca (protein kinase C, alpha)	0.0765022611851463	-2.57043498061071	11	1	0.0204081632653061	49	6802	26556	Homer1
12953	Cry2 (cryptochrome 2 (photolyase-like))	0.0765022611851463	-2.57043498061071	11	1	0.0204081632653061	49	6802	11865	Arntl
16542	Kdr (kinase insert domain protein receptor)	0.0765022611851463	-2.57043498061071	11	1	0.0204081632653061	49	6802	16542	Kdr
27373	Csnk1e (casein kinase 1, epsilon)	0.0765022611851463	-2.57043498061071	11	1	0.0204081632653061	49	6802	11865	Arntl
17701	Msx1 (msh homeobox 1)	0.0765022611851463	-2.57043498061071	11	1	0.0204081632653061	49	6802	21888	Tle4
30948	Bin1 (bridging integrator 1)	0.0831656964972912	-2.48692031788995	12	1	0.0204081632653061	49	6802	26556	Homer1
20807	Srf (serum response factor)	0.0831656964972912	-2.48692031788995	12	1	0.0204081632653061	49	6802	13653	Egr1
26423	Nr5a1 (nuclear receptor subfamily 5, group A, member 1)	0.0831656964972912	-2.48692031788995	12	1	0.0204081632653061	49	6802	13653	Egr1
18986	Pou2f1 (POU domain, class 2, transcription factor 1)	0.0831656964972912	-2.48692031788995	12	1	0.0204081632653061	49	6802	21888	Tle4
26558	Homer3 (homer scaffolding protein 3)	0.0831656964972912	-2.48692031788995	12	1	0.0204081632653061	49	6802	26556	Homer1
12568	Cdk5 (cyclin-dependent kinase 5)	0.0831656964972912	-2.48692031788995	12	1	0.0204081632653061	49	6802	14958	H1f0
58194	Sh3kbp1 (SH3-domain kinase binding protein 1)	0.0831656964972912	-2.48692031788995	12	1	0.0204081632653061	49	6802	24064	Spry2
26509	MYOF (myoferlin)	0.0831656964972912	-2.48692031788995	12	1	0.0204081632653061	49	6802	16542	Kdr
26557	Homer2 (homer scaffolding protein 2)	0.0897820265237172	-2.41037047377665	13	1	0.0204081632653061	49	6802	26556	Homer1
14799	Gria1 (glutamate receptor, ionotropic, AMPA1 (alpha 1))	0.0897820265237172	-2.41037047377665	13	1	0.0204081632653061	49	6802	12300	Cacng2
16842	Lef1 (lymphoid enhancer binding factor 1)	0.0897820265237172	-2.41037047377665	13	1	0.0204081632653061	49	6802	21888	Tle4
16412	Itgb1 (integrin beta 1 (fibronectin receptor beta))	0.0897820265237172	-2.41037047377665	13	1	0.0204081632653061	49	6802	16542	Kdr
21960	Tnr (tenascin R)	0.0897820265237172	-2.41037047377665	13	1	0.0204081632653061	49	6802	26556	Homer1
208117	Aph1b (aph1 homolog B, gamma secretase subunit)	0.0897820265237172	-2.41037047377665	13	1	0.0204081632653061	49	6802	18823	Plp1
12753	Clock (circadian locomotor output cycles kaput)	0.0897820265237172	-2.41037047377665	13	1	0.0204081632653061	49	6802	11865	Arntl
26408	Map3k5 (mitogen-activated protein kinase kinase kinase 5)	0.0963515773698052	-2.33975151300714	14	1	0.0204081632653061	49	6802	26556	Homer1
16826	Ldb2 (LIM domain binding 2)	0.0963515773698052	-2.33975151300714	14	1	0.0204081632653061	49	6802	16869	Lhx1
226548	Aph1a (aph1 homolog A, gamma secretase subunit)	0.0963515773698052	-2.33975151300714	14	1	0.0204081632653061	49	6802	18823	Plp1
13653	Egr1 (early growth response 1)	0.0963515773698052	-2.33975151300714	14	1	0.0204081632653061	49	6802	13653	Egr1
320332	Hist4h4 (histone cluster 4, H4)	0.0963515773698052	-2.33975151300714	14	1	0.0204081632653061	49	6802	13653	Egr1
19184	Psmc5 (protease (prosome, macropain) 26S subunit, ATPase 5)	0.0963515773698052	-2.33975151300714	14	1	0.0204081632653061	49	6802	54609	Ubqln2
12952	Cry1 (cryptochrome 1 (photolyase-like))	0.0963515773698052	-2.33975151300714	14	1	0.0204081632653061	49	6802	11865	Arntl
20683	Sp1 (trans-acting transcription factor 1)	0.0963515773698052	-2.33975151300714	14	1	0.0204081632653061	49	6802	13653	Egr1
57154	SMURF1 (SMAD specific E3 ubiquitin protein ligase 1)	0.0968001111461713	-2.33510713649602	73	2	0.0408163265306122	49	6802	68147,66066	Gar1,Gng11
211651	Fancd2 (Fanconi anemia, complementation group D2)	0.100212846093596	-2.30045889402196	1493	15	0.306122448979592	49	6802	107939,17967,234734,21982,67988,56348,67040,11947,20810,71853,68147,50758,14958,19317,216019	Pom121,Ncam1,Aars,Tmem165,Tmx3,Hsd17b12,Ddx17,Atp5b,Srm,Pdia6,Gar1,Fbxl17,H1f0,Qk,Hkdc1
66970	Ssbp2 (single-stranded DNA binding protein 2)	0.10287467293797	-2.27424379920774	15	1	0.0204081632653061	49	6802	15220	Foxq1
18479	Pak1 (p21 (RAC1) activated kinase 1)	0.10287467293797	-2.27424379920774	15	1	0.0204081632653061	49	6802	11603	Agrn
14800	Gria2 (glutamate receptor, ionotropic, AMPA2 (alpha 2))	0.10287467293797	-2.27424379920774	15	1	0.0204081632653061	49	6802	12300	Cacng2
18505	Pax3 (paired box 3)	0.10287467293797	-2.27424379920774	15	1	0.0204081632653061	49	6802	21888	Tle4
20743	Sptbn2 (spectrin beta, non-erythrocytic 2)	0.10287467293797	-2.27424379920774	15	1	0.0204081632653061	49	6802	26556	Homer1
22629	Ywhah (tyrosine 3-monooxygenase/tryptophan 5-monooxygenase activation protein, eta polypeptide)	0.109351634927239	-2.2131865806475	16	1	0.0204081632653061	49	6802	26556	Homer1
16438	Itpr1 (inositol 1,4,5-trisphosphate receptor 1)	0.109351634927239	-2.2131865806475	16	1	0.0204081632653061	49	6802	26556	Homer1
20662	Sos1 (SOS Ras/Rac guanine nucleotide exchange factor 1)	0.109351634927239	-2.2131865806475	16	1	0.0204081632653061	49	6802	24064	Spry2
14055	Ezh1 (enhancer of zeste 1 polycomb repressive complex 2 subunit)	0.115782782863534	-2.15603940483214	17	1	0.0204081632653061	49	6802	100515	Zfp518b
801	CALM1 (calmodulin 1)	0.116784840973802	-2.14742200319416	166	3	0.0612244897959184	49	6802	14467,14269,67040	Nipsnap2,Fnbp1,Ddx17
12313	Calm1 (calmodulin 1)	0.122168434097129	-2.10235457905742	18	1	0.0204081632653061	49	6802	26556	Homer1
19055	Ppp3ca (protein phosphatase 3, catalytic subunit, alpha isoform)	0.122168434097129	-2.10235457905742	18	1	0.0204081632653061	49	6802	26556	Homer1
13542	Dvl1 (dishevelled segment polarity protein 1)	0.122168434097129	-2.10235457905742	18	1	0.0204081632653061	49	6802	11603	Agrn
18626	Per1 (period circadian clock 1)	0.122168434097129	-2.10235457905742	18	1	0.0204081632653061	49	6802	11865	Arntl
13543	Dvl2 (dishevelled segment polarity protein 2)	0.122168434097129	-2.10235457905742	18	1	0.0204081632653061	49	6802	11603	Agrn
14815	Nr3c1 (nuclear receptor subfamily 3, group C, member 1)	0.128508903841953	-2.05175708644849	19	1	0.0204081632653061	49	6802	13653	Egr1
83767	Wasf1 (WAS protein family, member 1)	0.128508903841953	-2.05175708644849	19	1	0.0204081632653061	49	6802	26556	Homer1
11820	App (amyloid beta (A4) precursor protein)	0.129492939524606	-2.04412892037439	87	2	0.0408163265306122	49	6802	54609,16542	Ubqln2,Kdr
83679	Pde4dip (phosphodiesterase 4D interacting protein (myomegalin))	0.134363260901408	-2.00720824465009	177	3	0.0612244897959184	49	6802	11603,26556,100502861	Agrn,Homer1,Ccdc13
15387	Hnrnpk (heterogeneous nuclear ribonucleoprotein K)	0.134363260901408	-2.00720824465009	177	3	0.0612244897959184	49	6802	68147,14958,67040	Gar1,H1f0,Ddx17
15251	Hif1a (hypoxia inducible factor 1, alpha subunit)	0.134804505153791	-2.00392966004021	20	1	0.0204081632653061	49	6802	11865	Arntl
12576	Cdkn1b (cyclin-dependent kinase inhibitor 1B)	0.134804505153791	-2.00392966004021	20	1	0.0204081632653061	49	6802	19317	Qk
6453	ITSN1 (intersectin 1)	0.134804505153791	-2.00392966004021	20	1	0.0204081632653061	49	6802	24064	Spry2
18627	Per2 (period circadian clock 2)	0.141055548985611	-1.95860150175063	21	1	0.0204081632653061	49	6802	11865	Arntl
16825	Ldb1 (LIM domain binding 1)	0.141055548985611	-1.95860150175063	21	1	0.0204081632653061	49	6802	16869	Lhx1
17131	Smad7 (SMAD family member 7)	0.147262344163318	-1.91553962863426	22	1	0.0204081632653061	49	6802	12842	Col1a1
72475	Ssbp3 (single-stranded DNA binding protein 3)	0.153425197424951	-1.87454214392305	23	1	0.0204081632653061	49	6802	15220	Foxq1
12534	Cdk1 (cyclin-dependent kinase 1)	0.159544413436337	-1.83543294137209	24	1	0.0204081632653061	49	6802	14958	H1f0
17128	Smad4 (SMAD family member 4)	0.159544413436337	-1.83543294137209	24	1	0.0204081632653061	49	6802	12842	Col1a1
17126	Smad2 (SMAD family member 2)	0.165620294776282	-1.79805749154311	25	1	0.0204081632653061	49	6802	12842	Col1a1
21374	Tbp (TATA box binding protein)	0.165620294776282	-1.79805749154311	25	1	0.0204081632653061	49	6802	13653	Egr1
12566	Cdk2 (cyclin-dependent kinase 2)	0.165620294776282	-1.79805749154311	25	1	0.0204081632653061	49	6802	14958	H1f0
17127	Smad3 (SMAD family member 3)	0.171653141990434	-1.76227945461192	26	1	0.0204081632653061	49	6802	12842	Col1a1
15450	Lipc (lipase, hepatic)	0.177643253565777	-1.72797793322395	27	1	0.0204081632653061	49	6802	71853	Pdia6
5728	PTEN (phosphatase and tensin homolog)	0.179772908932321	-1.71606084164337	107	2	0.0408163265306122	49	6802	20810,234734	Srm,Aars
14360	Fyn (Fyn proto-oncogene)	0.183590925978595	-1.69504522479163	28	1	0.0204081632653061	49	6802	16542	Kdr
12695	Patj (PATJ, crumbs cell polarity complex component)	0.189496453675569	-1.66338496874786	29	1	0.0204081632653061	49	6802	11947	Atp5b
20742	Sptbn1 (spectrin beta, non-erythrocytic 1)	0.195360129118128	-1.63291060769588	30	1	0.0204081632653061	49	6802	26556	Homer1
22190	Ubc (ubiquitin C)	0.196799099030046	-1.62557187247382	431	5	0.102040816326531	49	6802	21982,18616,52513,54609,14467	Tmem165,Peg3,Ddx56,Ubqln2,Nipsnap2
93759	Sirt1 (sirtuin 1)	0.212702936747112	-1.54785874987967	33	1	0.0204081632653061	49	6802	11865	Arntl
13429	Dnm1 (dynamin 1)	0.212702936747112	-1.54785874987967	33	1	0.0204081632653061	49	6802	26556	Homer1
64750	SMURF2 (SMAD specific E3 ubiquitin protein ligase 2)	0.212702936747112	-1.54785874987967	33	1	0.0204081632653061	49	6802	68147	Gar1
56086	Set (SET nuclear oncogene)	0.212702936747112	-1.54785874987967	33	1	0.0204081632653061	49	6802	11947	Atp5b
15511	Hspa1b (heat shock protein 1B)	0.229679413259987	-1.47107079777035	36	1	0.0204081632653061	49	6802	54609	Ubqln2
20371	Foxp3 (forkhead box P3)	0.259685213440636	-1.34828509901321	360	4	0.0816326530612245	49	6802	52513,17758,14958,19317	Ddx56,Map4,H1f0,Qk
78610	Uvrag (UV radiation resistance associated gene)	0.27848589249793	-1.27838787620148	45	1	0.0204081632653061	49	6802	11947	Atp5b
15481	Hspa8 (heat shock protein 8)	0.288913182450134	-1.24162904274779	47	1	0.0204081632653061	49	6802	54609	Ubqln2
22627	Ywhae (tyrosine 3-monooxygenase/tryptophan 5-monooxygenase activation protein, epsilon polypeptide)	0.299606446981922	-1.20528550893935	152	2	0.0408163265306122	49	6802	11947,26556	Atp5b,Homer1
110147	Ehmt2 (euchromatic histone lysine N-methyltransferase 2)	0.309326821723568	-1.17335688554821	51	1	0.0204081632653061	49	6802	100515	Zfp518b
18424	Otx2 (orthodenticle homeobox 2)	0.314339854714035	-1.15728053852775	52	1	0.0204081632653061	49	6802	67040	Ddx17
58234	Shank3 (SH3 and multiple ankyrin repeat domains 3)	0.323664594628474	-1.1280475011452	161	2	0.0408163265306122	49	6802	26556,108069	Homer1,Grm3
20779	Src (Rous sarcoma oncogene)	0.33403797843155	-1.0965005845908	56	1	0.0204081632653061	49	6802	16542	Kdr
545156	Kalrn (kalirin, RhoGEF kinase)	0.33403797843155	-1.0965005845908	56	1	0.0204081632653061	49	6802	26556	Homer1
6622	SNCA (synuclein alpha)	0.336954079507828	-1.08780862050241	166	2	0.0408163265306122	49	6802	17758,235106	Map4,Ntm
24252	Cebpa (CCAAT/enhancer binding protein alpha)	0.348446719496687	-1.05426994570159	59	1	0.0204081632653061	49	6802	56348	Hsd17b12
72016	Tedc2 (tubulin epsilon and delta complex 2)	0.350173018752216	-1.04932790735205	171	2	0.0408163265306122	49	6802	11947,18616	Atp5b,Peg3
1080	CFTR (CF transmembrane conductance regulator)	0.357882419030749	-1.02755078499076	61	1	0.0204081632653061	49	6802	17758	Map4
20586	Smarca4 (SWI/SNF related, matrix associated, actin dependent regulator of chromatin, subfamily a, member 4)	0.376353987145266	-0.977225123309631	65	1	0.0204081632653061	49	6802	13653	Egr1
216439	Agap2 (ArfGAP with GTPase domain, ankyrin repeat and PH domain 2)	0.394440185531586	-0.930287771151051	188	2	0.0408163265306122	49	6802	108069,26556	Grm3,Homer1
13626	Eed (embryonic ectoderm development)	0.405304473123801	-0.903116708833891	1109	9	0.183673469387755	49	6802	52513,64580,234734,71853,18616,11603,56348,67040,11947	Ddx56,Ndst4,Aars,Pdia6,Peg3,Agrn,Hsd17b12,Ddx17,Atp5b
14812	Grin2b (glutamate receptor, ionotropic, NMDA2B (epsilon 2))	0.407434660559181	-0.897874701343461	72	1	0.0204081632653061	49	6802	26556	Homer1
14810	Grin1 (glutamate receptor, ionotropic, NMDA1 (zeta 1))	0.436996425438331	-0.827830263694987	79	1	0.0204081632653061	49	6802	26556	Homer1
17984	Ndn (necdin)	0.441099827963005	-0.818484061889445	80	1	0.0204081632653061	49	6802	11865	Arntl
67009	Ttc23 (tetratricopeptide repeat domain 23)	0.491850842402682	-0.709579774302092	93	1	0.0204081632653061	49	6802	77767	Ermn
22034	Traf6 (TNF receptor-associated factor 6)	0.499246944223961	-0.694654427438121	95	1	0.0204081632653061	49	6802	11947	Atp5b
15194	Htt (huntingtin)	0.513724167739413	-0.666068796208295	99	1	0.0204081632653061	49	6802	18823	Plp1
2740	GLP1R (glucagon like peptide 1 receptor)	0.534674355105452	-0.626097399454137	105	1	0.0204081632653061	49	6802	234734	Aars
665113	Tnik (TRAF2 and NCK interacting kinase)	0.54054801771435	-0.615171806414358	249	2	0.0408163265306122	49	6802	26556,11603	Homer1,Agrn
217331	Unk (unkempt family zinc finger)	0.560051009168173	-0.579727411600875	258	2	0.0408163265306122	49	6802	14661,71853	Glud1,Pdia6
20430	Cyfip1 (cytoplasmic FMR1 interacting protein 1)	0.586313897942409	-0.533899970803048	121	1	0.0204081632653061	49	6802	108069	Grm3
320299	Iqcb1 (IQ calmodulin-binding motif containing 1)	0.635029902940948	-0.454083189952615	138	1	0.0204081632653061	49	6802	14661	Glud1
24654	Plcb1 (phospholipase C beta 1)	0.670889805195926	-0.399150380242082	152	1	0.0204081632653061	49	6802	12349	Car2
260305	Nphp4 (nephronophthisis 4 (juvenile) homolog (human))	0.675722343630034	-0.391973021588697	154	1	0.0204081632653061	49	6802	14661	Glud1
224997	Dlgap1 (DLG associated protein 1)	0.678112476776281	-0.38844210985052	155	1	0.0204081632653061	49	6802	26556	Homer1
22631	Ywhaz (tyrosine 3-monooxygenase/tryptophan 5-monooxygenase activation protein, zeta polypeptide)	0.709816455091161	-0.342748856323379	169	1	0.0204081632653061	49	6802	26556	Homer1
230796	Wdtc1 (WD and tetratricopeptide repeats 1)	0.810755449586311	-0.209788812156725	416	2	0.0408163265306122	49	6802	14958,56348	H1f0,Hsd17b12
81879	Tfcp2l1 (transcription factor CP2-like 1)	0.999999999992721	-7.27942679838699e-12	84	0	0	49	6802
27140	Tlx3 (T cell leukemia, homeobox 3)	0.999999999993021	-6.97890113518995e-12	31	0	0	49	6802
13649	Egfr (epidermal growth factor receptor)	0.999999999993021	-6.97890113518995e-12	31	0	0	49	6802
857	CAV1 (caveolin 1)	0.999999999994574	-5.42635909395033e-12	18	0	0	49	6802
11848	Rhoa (ras homolog family member A)	0.999999999994574	-5.42635909395033e-12	18	0	0	49	6802
1211	CLTA (clathrin light chain A)	0.999999999994574	-5.42635909395033e-12	18	0	0	49	6802
116870	Mta1 (metastasis associated 1)	0.999999999994574	-5.42635909395033e-12	18	0	0	49	6802
17210	Mcl1 (myeloid cell leukemia sequence 1)	0.999999999994574	-5.42635909395033e-12	18	0	0	49	6802
12675	Chuk (conserved helix-loop-helix ubiquitous kinase)	0.999999999994574	-5.42635909395033e-12	18	0	0	49	6802
11909	Atf2 (activating transcription factor 2)	0.999999999994574	-5.42635909395033e-12	18	0	0	49	6802
52615	Suz12 (SUZ12 polycomb repressive complex 2 subunit)	0.999999999994574	-5.42635909395033e-12	18	0	0	49	6802
18176	Nras (neuroblastoma ras oncogene)	0.999999999994574	-5.42635909395033e-12	18	0	0	49	6802
128866	CHMP4B (charged multivesicular body protein 4B)	0.999999999994574	-5.42635909395033e-12	18	0	0	49	6802
17184	Matr3 (matrin 3)	0.999999999994574	-5.42635909395033e-12	18	0	0	49	6802
17918	Myo5a (myosin VA)	0.999999999994574	-5.42635909395033e-12	18	0	0	49	6802
15461	Hras (Harvey rat sarcoma virus oncogene)	0.999999999994574	-5.42635909395033e-12	18	0	0	49	6802
16468	Jarid2 (jumonji, AT rich interactive domain 2)	0.999999999994574	-5.42635909395033e-12	18	0	0	49	6802
21939	Cd40 (CD40 antigen)	0.999999999994574	-5.42635909395033e-12	18	0	0	49	6802
26395	Map2k1 (mitogen-activated protein kinase kinase 1)	0.999999999994574	-5.42635909395033e-12	18	0	0	49	6802
12419	Cbx5 (chromobox 5)	0.999999999994574	-5.42635909395033e-12	18	0	0	49	6802
56469	Pias1 (protein inhibitor of activated STAT 1)	0.999999999994574	-5.42635909395033e-12	18	0	0	49	6802
13629	Eef2 (eukaryotic translation elongation factor 2)	0.999999999994574	-5.42635909395033e-12	18	0	0	49	6802
74256	Cyld (CYLD lysine 63 deubiquitinase)	0.999999999994574	-5.42635909395033e-12	18	0	0	49	6802
56438	Rbx1 (ring-box 1)	0.999999999994574	-5.42635909395033e-12	18	0	0	49	6802
16367	Irs1 (insulin receptor substrate 1)	0.999999999994574	-5.42635909395033e-12	18	0	0	49	6802
17886	Myh9 (myosin, heavy polypeptide 9, non-muscle)	0.999999999994574	-5.42635909395033e-12	18	0	0	49	6802
67300	Cltc (clathrin, heavy polypeptide (Hc))	0.999999999994574	-5.42635909395033e-12	18	0	0	49	6802
235320	Zbtb16 (zinc finger and BTB domain containing 16)	0.999999999994574	-5.42635909395033e-12	18	0	0	49	6802
5576	PRKAR2A (protein kinase cAMP-dependent type II regulatory subunit alpha)	0.999999999994574	-5.42635909395033e-12	18	0	0	49	6802
10625	IVNS1ABP (influenza virus NS1A binding protein)	0.999999999994798	-5.20158620149237e-12	7	0	0	49	6802
23279	NUP160 (nucleoporin 160)	0.999999999994798	-5.20158620149237e-12	7	0	0	49	6802
26362	Axl (AXL receptor tyrosine kinase)	0.999999999994798	-5.20158620149237e-12	7	0	0	49	6802
56431	Dstn (destrin)	0.999999999994798	-5.20158620149237e-12	7	0	0	49	6802
12361	Cask (calcium/calmodulin-dependent serine protein kinase (MAGUK family))	0.999999999994798	-5.20158620149237e-12	7	0	0	49	6802
5071	PRKN (parkin RBR E3 ubiquitin protein ligase)	0.999999999994798	-5.20158620149237e-12	7	0	0	49	6802
70122	Mllt3 (myeloid/lymphoid or mixed-lineage leukemia; translocated to, 3)	0.999999999994798	-5.20158620149237e-12	7	0	0	49	6802
16665	Krt15 (keratin 15)	0.999999999994798	-5.20158620149237e-12	7	0	0	49	6802
3853	KRT6A (keratin 6A)	0.999999999994798	-5.20158620149237e-12	7	0	0	49	6802
129401	NUP35 (nucleoporin 35)	0.999999999994798	-5.20158620149237e-12	7	0	0	49	6802
4085	MAD2L1 (mitotic arrest deficient 2 like 1)	0.999999999994798	-5.20158620149237e-12	7	0	0	49	6802
4731	NDUFV3 (NADH:ubiquinone oxidoreductase subunit V3)	0.999999999994798	-5.20158620149237e-12	7	0	0	49	6802
93380	MMGT1 (membrane magnesium transporter 1)	0.999999999994798	-5.20158620149237e-12	7	0	0	49	6802
18125	Nos1 (nitric oxide synthase 1, neuronal)	0.999999999994798	-5.20158620149237e-12	7	0	0	49	6802
13196	Asap1 (ArfGAP with SH3 domain, ankyrin repeat and PH domain1)	0.999999999994798	-5.20158620149237e-12	7	0	0	49	6802
5591	PRKDC (protein kinase, DNA-activated, catalytic subunit)	0.999999999994798	-5.20158620149237e-12	7	0	0	49	6802
116871	Mta3 (metastasis associated 3)	0.999999999994798	-5.20158620149237e-12	7	0	0	49	6802
53872	Caprin1 (cell cycle associated protein 1)	0.999999999994798	-5.20158620149237e-12	7	0	0	49	6802
27056	Irf5 (interferon regulatory factor 5)	0.999999999994798	-5.20158620149237e-12	7	0	0	49	6802
12014	Bach2 (BTB and CNC homology, basic leucine zipper transcription factor 2)	0.999999999994798	-5.20158620149237e-12	7	0	0	49	6802
225164	Mib1 (mindbomb E3 ubiquitin protein ligase 1)	0.999999999994798	-5.20158620149237e-12	7	0	0	49	6802
5139	PDE3A (phosphodiesterase 3A)	0.999999999994798	-5.20158620149237e-12	7	0	0	49	6802
10762	NUP50 (nucleoporin 50)	0.999999999994798	-5.20158620149237e-12	7	0	0	49	6802
5977	DPF2 (double PHD fingers 2)	0.999999999994798	-5.20158620149237e-12	7	0	0	49	6802
26046	LTN1 (listerin E3 ubiquitin protein ligase 1)	0.999999999994798	-5.20158620149237e-12	7	0	0	49	6802
19744	Rheb (Ras homolog enriched in brain)	0.999999999994798	-5.20158620149237e-12	7	0	0	49	6802
90417	KNSTRN (kinetochore localized astrin (SPAG5) binding protein)	0.999999999994798	-5.20158620149237e-12	7	0	0	49	6802
5982	RFC2 (replication factor C subunit 2)	0.999999999994798	-5.20158620149237e-12	7	0	0	49	6802
51143	DYNC1LI1 (dynein cytoplasmic 1 light intermediate chain 1)	0.999999999994798	-5.20158620149237e-12	7	0	0	49	6802
19387	Rangap1 (RAN GTPase activating protein 1)	0.999999999994798	-5.20158620149237e-12	7	0	0	49	6802
1459	CSNK2A2 (casein kinase 2 alpha 2)	0.999999999994798	-5.20158620149237e-12	7	0	0	49	6802
12631	Cfl1 (cofilin 1, non-muscle)	0.999999999994798	-5.20158620149237e-12	7	0	0	49	6802
8535	CBX4 (chromobox 4)	0.999999999994798	-5.20158620149237e-12	7	0	0	49	6802
345651	ACTBL2 (actin beta like 2)	0.999999999994798	-5.20158620149237e-12	7	0	0	49	6802
64708	COPS7B (COP9 signalosome subunit 7B)	0.999999999994798	-5.20158620149237e-12	7	0	0	49	6802
1783	DYNC1LI2 (dynein cytoplasmic 1 light intermediate chain 2)	0.999999999994798	-5.20158620149237e-12	7	0	0	49	6802
84516	DCTN5 (dynactin subunit 5)	0.999999999994798	-5.20158620149237e-12	7	0	0	49	6802
268932	Caskin1 (CASK interacting protein 1)	0.999999999994798	-5.20158620149237e-12	7	0	0	49	6802
7534	YWHAZ (tyrosine 3-monooxygenase/tryptophan 5-monooxygenase activation protein zeta)	0.999999999994798	-5.20158620149237e-12	7	0	0	49	6802
21873	Tjp2 (tight junction protein 2)	0.999999999994798	-5.20158620149237e-12	7	0	0	49	6802
5202	PFDN2 (prefoldin subunit 2)	0.999999999994798	-5.20158620149237e-12	7	0	0	49	6802
235072	Sept7 (septin 7)	0.999999999994798	-5.20158620149237e-12	7	0	0	49	6802
104383	Rcor2 (REST corepressor 2)	0.999999999994798	-5.20158620149237e-12	7	0	0	49	6802
12345	Capzb (capping protein (actin filament) muscle Z-line, beta)	0.999999999994798	-5.20158620149237e-12	7	0	0	49	6802
2803	GOLGA4 (golgin A4)	0.999999999994798	-5.20158620149237e-12	7	0	0	49	6802
59007	Ngly1 (N-glycanase 1)	0.999999999994798	-5.20158620149237e-12	7	0	0	49	6802
80743	Vps16 (VSP16 CORVET/HOPS core subunit)	0.999999999994798	-5.20158620149237e-12	7	0	0	49	6802
192662	Arhgdia (Rho GDP dissociation inhibitor (GDI) alpha)	0.999999999994798	-5.20158620149237e-12	7	0	0	49	6802
170954	PPP1R18 (protein phosphatase 1 regulatory subunit 18)	0.999999999994798	-5.20158620149237e-12	7	0	0	49	6802
25847	ANAPC13 (anaphase promoting complex subunit 13)	0.999999999994798	-5.20158620149237e-12	7	0	0	49	6802
20239	Atxn2 (ataxin 2)	0.999999999994798	-5.20158620149237e-12	7	0	0	49	6802
10471	PFDN6 (prefoldin subunit 6)	0.999999999994798	-5.20158620149237e-12	7	0	0	49	6802
11098	PRSS23 (serine protease 23)	0.999999999994798	-5.20158620149237e-12	7	0	0	49	6802
3801	KIFC3 (kinesin family member C3)	0.999999999994798	-5.20158620149237e-12	7	0	0	49	6802
5201	PFDN1 (prefoldin subunit 1)	0.999999999994798	-5.20158620149237e-12	7	0	0	49	6802
12468	Cct7 (chaperonin containing Tcp1, subunit 7 (eta))	0.999999999994798	-5.20158620149237e-12	7	0	0	49	6802
4676	NAP1L4 (nucleosome assembly protein 1 like 4)	0.999999999994798	-5.20158620149237e-12	7	0	0	49	6802
22862	FNDC3A (fibronectin type III domain containing 3A)	0.999999999994798	-5.20158620149237e-12	7	0	0	49	6802
23499	MACF1 (microtubule actin crosslinking factor 1)	0.999999999994798	-5.20158620149237e-12	7	0	0	49	6802
69077	Psmd11 (proteasome (prosome, macropain) 26S subunit, non-ATPase, 11)	0.999999999994798	-5.20158620149237e-12	7	0	0	49	6802
74197	Gtf2e1 (general transcription factor II E, polypeptide 1 (alpha subunit))	0.999999999994798	-5.20158620149237e-12	7	0	0	49	6802
5929	RBBP5 (RB binding protein 5, histone lysine methyltransferase complex subunit)	0.999999999994798	-5.20158620149237e-12	7	0	0	49	6802
11792	Apex1 (apurinic/apyrimidinic endonuclease 1)	0.999999999994798	-5.20158620149237e-12	7	0	0	49	6802
55814	BDP1 (B double prime 1, subunit of RNA polymerase III transcription initiation factor IIIB)	0.999999999994798	-5.20158620149237e-12	7	0	0	49	6802
3312	HSPA8 (heat shock protein family A (Hsp70) member 8)	0.999999999994798	-5.20158620149237e-12	7	0	0	49	6802
1936	EEF1D (eukaryotic translation elongation factor 1 delta)	0.999999999994798	-5.20158620149237e-12	7	0	0	49	6802
105782	Scrib (scribbled planar cell polarity)	0.999999999994798	-5.20158620149237e-12	7	0	0	49	6802
67772	Chd8 (chromodomain helicase DNA binding protein 8)	0.999999999994798	-5.20158620149237e-12	7	0	0	49	6802
76804	Kdm4c (lysine (K)-specific demethylase 4C)	0.999999999994798	-5.20158620149237e-12	7	0	0	49	6802
57175	CORO1B (coronin 1B)	0.999999999994798	-5.20158620149237e-12	7	0	0	49	6802
18845	Plxna2 (plexin A2)	0.999999999994798	-5.20158620149237e-12	7	0	0	49	6802
55027	HEATR3 (HEAT repeat containing 3)	0.999999999994798	-5.20158620149237e-12	7	0	0	49	6802
8411	EEA1 (early endosome antigen 1)	0.999999999994798	-5.20158620149237e-12	7	0	0	49	6802
4643	MYO1E (myosin IE)	0.999999999994798	-5.20158620149237e-12	7	0	0	49	6802
104394	E2f4 (E2F transcription factor 4)	0.999999999994798	-5.20158620149237e-12	7	0	0	49	6802
10951	CBX1 (chromobox 1)	0.999999999994798	-5.20158620149237e-12	7	0	0	49	6802
14200	Fhl2 (four and a half LIM domains 2)	0.999999999994798	-5.20158620149237e-12	7	0	0	49	6802
6632	SNRPD1 (small nuclear ribonucleoprotein D1 polypeptide)	0.999999999994798	-5.20158620149237e-12	7	0	0	49	6802
9493	KIF23 (kinesin family member 23)	0.999999999994798	-5.20158620149237e-12	7	0	0	49	6802
9343	EFTUD2 (elongation factor Tu GTP binding domain containing 2)	0.999999999994798	-5.20158620149237e-12	7	0	0	49	6802
20505	Slc34a1 (solute carrier family 34 (sodium phosphate), member 1)	0.999999999994798	-5.20158620149237e-12	7	0	0	49	6802
56252	YLPM1 (YLP motif containing 1)	0.999999999994798	-5.20158620149237e-12	7	0	0	49	6802
3030	HADHA (hydroxyacyl-CoA dehydrogenase trifunctional multienzyme complex subunit alpha)	0.999999999994798	-5.20158620149237e-12	7	0	0	49	6802
7874	USP7 (ubiquitin specific peptidase 7)	0.999999999994798	-5.20158620149237e-12	7	0	0	49	6802
27229	TUBGCP4 (tubulin gamma complex associated protein 4)	0.999999999994798	-5.20158620149237e-12	7	0	0	49	6802
6130	RPL7A (ribosomal protein L7a)	0.999999999994798	-5.20158620149237e-12	7	0	0	49	6802
148423	C1orf52 (chromosome 1 open reading frame 52)	0.999999999994798	-5.20158620149237e-12	7	0	0	49	6802
20619	Snap23 (synaptosomal-associated protein 23)	0.999999999994798	-5.20158620149237e-12	7	0	0	49	6802
3710	ITPR3 (inositol 1,4,5-trisphosphate receptor type 3)	0.999999999994798	-5.20158620149237e-12	7	0	0	49	6802
10393	ANAPC10 (anaphase promoting complex subunit 10)	0.999999999994798	-5.20158620149237e-12	7	0	0	49	6802
15441	Hp1bp3 (heterochromatin protein 1, binding protein 3)	0.999999999994798	-5.20158620149237e-12	7	0	0	49	6802
16666	Krt16 (keratin 16)	0.999999999994798	-5.20158620149237e-12	7	0	0	49	6802
17536	Meis2 (Meis homeobox 2)	0.999999999994798	-5.20158620149237e-12	7	0	0	49	6802
6204	RPS10 (ribosomal protein S10)	0.999999999994798	-5.20158620149237e-12	7	0	0	49	6802
98386	Lbr (lamin B receptor)	0.999999999994798	-5.20158620149237e-12	7	0	0	49	6802
217578	Baz1a (bromodomain adjacent to zinc finger domain 1A)	0.999999999994798	-5.20158620149237e-12	7	0	0	49	6802
208618	Etl4 (enhancer trap locus 4)	0.999999999994798	-5.20158620149237e-12	7	0	0	49	6802
20091	Rps3a1 (ribosomal protein S3A1)	0.999999999994798	-5.20158620149237e-12	7	0	0	49	6802
79084	WDR77 (WD repeat domain 77)	0.999999999994798	-5.20158620149237e-12	7	0	0	49	6802
216080	Ube2d1 (ubiquitin-conjugating enzyme E2D 1)	0.999999999994798	-5.20158620149237e-12	7	0	0	49	6802
57122	NUP107 (nucleoporin 107)	0.999999999994798	-5.20158620149237e-12	7	0	0	49	6802
20602	Ncor2 (nuclear receptor co-repressor 2)	0.999999999994798	-5.20158620149237e-12	7	0	0	49	6802
65114	Vps35 (VPS35 retromer complex component)	0.999999999994798	-5.20158620149237e-12	7	0	0	49	6802
18536	Pcm1 (pericentriolar material 1)	0.999999999994798	-5.20158620149237e-12	7	0	0	49	6802
51514	DTL (denticleless E3 ubiquitin protein ligase homolog)	0.999999999994798	-5.20158620149237e-12	7	0	0	49	6802
68585	Rtn4 (reticulon 4)	0.999999999994798	-5.20158620149237e-12	7	0	0	49	6802
23879	Fxr2 (fragile X mental retardation, autosomal homolog 2)	0.999999999994798	-5.20158620149237e-12	7	0	0	49	6802
389677	RBM12B (RNA binding motif protein 12B)	0.999999999994798	-5.20158620149237e-12	7	0	0	49	6802
67443	Map1lc3b (microtubule-associated protein 1 light chain 3 beta)	0.999999999994798	-5.20158620149237e-12	7	0	0	49	6802
83540	NUF2 (NUF2 component of NDC80 kinetochore complex)	0.999999999994798	-5.20158620149237e-12	7	0	0	49	6802
53975	Ddx20 (DEAD (Asp-Glu-Ala-Asp) box polypeptide 20)	0.999999999994798	-5.20158620149237e-12	7	0	0	49	6802
68365	Rab14 (RAB14, member RAS oncogene family)	0.999999999994798	-5.20158620149237e-12	7	0	0	49	6802
84833	ATP5MD (ATP synthase membrane subunit DAPIT)	0.999999999994798	-5.20158620149237e-12	7	0	0	49	6802
90480	GADD45GIP1 (GADD45G interacting protein 1)	0.999999999994798	-5.20158620149237e-12	7	0	0	49	6802
18008	Nes (nestin)	0.999999999994798	-5.20158620149237e-12	7	0	0	49	6802
72993	Appl1 (adaptor protein, phosphotyrosine interaction, PH domain and leucine zipper containing 1)	0.999999999994798	-5.20158620149237e-12	7	0	0	49	6802
6883	TAF12 (TATA-box binding protein associated factor 12)	0.999999999994798	-5.20158620149237e-12	7	0	0	49	6802
51008	ASCC1 (activating signal cointegrator 1 complex subunit 1)	0.999999999994798	-5.20158620149237e-12	7	0	0	49	6802
20104	Rps6 (ribosomal protein S6)	0.999999999994798	-5.20158620149237e-12	7	0	0	49	6802
12469	Cct8 (chaperonin containing Tcp1, subunit 8 (theta))	0.999999999994798	-5.20158620149237e-12	7	0	0	49	6802
54822	TRPM7 (transient receptor potential cation channel subfamily M member 7)	0.999999999994798	-5.20158620149237e-12	7	0	0	49	6802
54499	TMCO1 (transmembrane and coiled-coil domains 1)	0.999999999994798	-5.20158620149237e-12	7	0	0	49	6802
5514	PPP1R10 (protein phosphatase 1 regulatory subunit 10)	0.999999999994798	-5.20158620149237e-12	7	0	0	49	6802
25921	ZDHHC5 (zinc finger DHHC-type containing 5)	0.999999999994798	-5.20158620149237e-12	7	0	0	49	6802
22334	Vdac2 (voltage-dependent anion channel 2)	0.999999999994798	-5.20158620149237e-12	7	0	0	49	6802
327814	Ppfia2 (protein tyrosine phosphatase, receptor type, f polypeptide (PTPRF), interacting protein (liprin), alpha 2)	0.999999999994798	-5.20158620149237e-12	7	0	0	49	6802
53321	Cntnap1 (contactin associated protein-like 1)	0.999999999994798	-5.20158620149237e-12	7	0	0	49	6802
52609	Cbx7 (chromobox 7)	0.999999999994798	-5.20158620149237e-12	7	0	0	49	6802
1655	DDX5 (DEAD-box helicase 5)	0.999999999994798	-5.20158620149237e-12	7	0	0	49	6802
93840	Vangl2 (VANGL planar cell polarity 2)	0.999999999994798	-5.20158620149237e-12	7	0	0	49	6802
17992	Ndufa4 (Ndufa4, mitochondrial complex associated)	0.999999999994798	-5.20158620149237e-12	7	0	0	49	6802
9631	NUP155 (nucleoporin 155)	0.999999999994798	-5.20158620149237e-12	7	0	0	49	6802
8218	CLTCL1 (clathrin heavy chain like 1)	0.999999999994798	-5.20158620149237e-12	7	0	0	49	6802
9217	VAPB (VAMP associated protein B and C)	0.999999999994798	-5.20158620149237e-12	7	0	0	49	6802
15395	Hoxa10 (homeobox A10)	0.999999999994798	-5.20158620149237e-12	7	0	0	49	6802
55559	HAUS7 (HAUS augmin like complex subunit 7)	0.999999999994798	-5.20158620149237e-12	7	0	0	49	6802
84303	CHCHD6 (coiled-coil-helix-coiled-coil-helix domain containing 6)	0.999999999994798	-5.20158620149237e-12	7	0	0	49	6802
80179	MYO19 (myosin XIX)	0.999999999994798	-5.20158620149237e-12	7	0	0	49	6802
11793	Atg5 (autophagy related 5)	0.999999999994798	-5.20158620149237e-12	7	0	0	49	6802
3842	TNPO1 (transportin 1)	0.999999999994798	-5.20158620149237e-12	7	0	0	49	6802
9759	HDAC4 (histone deacetylase 4)	0.999999999994798	-5.20158620149237e-12	7	0	0	49	6802
1063	CENPF (centromere protein F)	0.999999999994798	-5.20158620149237e-12	7	0	0	49	6802
54820	NDE1 (nudE neurodevelopment protein 1)	0.999999999994798	-5.20158620149237e-12	7	0	0	49	6802
16195	Il6st (interleukin 6 signal transducer)	0.999999999994798	-5.20158620149237e-12	7	0	0	49	6802
18674	Slc25a3 (solute carrier family 25 (mitochondrial carrier, phosphate carrier), member 3)	0.999999999994798	-5.20158620149237e-12	7	0	0	49	6802
67773	Kat8 (K(lysine) acetyltransferase 8)	0.999999999994798	-5.20158620149237e-12	7	0	0	49	6802
415115	Neurl2 (neuralized E3 ubiquitin protein ligase 2)	0.999999999994798	-5.20158620149237e-12	7	0	0	49	6802
22612	Yes1 (YES proto-oncogene 1, Src family tyrosine kinase)	0.999999999994798	-5.20158620149237e-12	7	0	0	49	6802
15396	Hoxa11 (homeobox A11)	0.999999999994798	-5.20158620149237e-12	7	0	0	49	6802
2762	GMDS (GDP-mannose 4,6-dehydratase)	0.999999999994798	-5.20158620149237e-12	7	0	0	49	6802
11842	Arf3 (ADP-ribosylation factor 3)	0.999999999994798	-5.20158620149237e-12	7	0	0	49	6802
243743	Plxna4 (plexin A4)	0.999999999994798	-5.20158620149237e-12	7	0	0	49	6802
54123	Irf7 (interferon regulatory factor 7)	0.999999999994798	-5.20158620149237e-12	7	0	0	49	6802
6502	SKP2 (S-phase kinase associated protein 2)	0.999999999994798	-5.20158620149237e-12	7	0	0	49	6802
80205	CHD9 (chromodomain helicase DNA binding protein 9)	0.999999999994798	-5.20158620149237e-12	7	0	0	49	6802
13831	Epc1 (enhancer of polycomb homolog 1)	0.999999999994798	-5.20158620149237e-12	7	0	0	49	6802
57521	RPTOR (regulatory associated protein of MTOR complex 1)	0.999999999994798	-5.20158620149237e-12	7	0	0	49	6802
14806	Grik2 (glutamate receptor, ionotropic, kainate 2 (beta 2))	0.999999999994798	-5.20158620149237e-12	7	0	0	49	6802
12265	Ciita (class II transactivator)	0.999999999994798	-5.20158620149237e-12	7	0	0	49	6802
14958	H1f0 (H1 histone family, member 0)	0.999999999994798	-5.20158620149237e-12	7	0	0	49	6802
8607	RUVBL1 (RuvB like AAA ATPase 1)	0.999999999994798	-5.20158620149237e-12	7	0	0	49	6802
3633	INPP5B (inositol polyphosphate-5-phosphatase B)	0.999999999994798	-5.20158620149237e-12	7	0	0	49	6802
7531	YWHAE (tyrosine 3-monooxygenase/tryptophan 5-monooxygenase activation protein epsilon)	0.999999999994798	-5.20158620149237e-12	7	0	0	49	6802
15268	Hist3 (histone cluster 3)	0.999999999994798	-5.20158620149237e-12	7	0	0	49	6802
6015	RING1 (ring finger protein 1)	0.999999999994798	-5.20158620149237e-12	7	0	0	49	6802
111	ADCY5 (adenylate cyclase 5)	0.999999999994798	-5.20158620149237e-12	7	0	0	49	6802
129531	MITD1 (microtubule interacting and trafficking domain containing 1)	0.999999999994798	-5.20158620149237e-12	7	0	0	49	6802
14248	Flii (flightless I actin binding protein)	0.999999999994798	-5.20158620149237e-12	7	0	0	49	6802
54487	DGCR8 (DGCR8 microprocessor complex subunit)	0.999999999994798	-5.20158620149237e-12	7	0	0	49	6802
104721	Ddx1 (DEAD (Asp-Glu-Ala-Asp) box polypeptide 1)	0.999999999994798	-5.20158620149237e-12	7	0	0	49	6802
5493	PPL (periplakin)	0.999999999994798	-5.20158620149237e-12	7	0	0	49	6802
100683	Trrap (transformation/transcription domain-associated protein)	0.999999999994798	-5.20158620149237e-12	7	0	0	49	6802
6634	SNRPD3 (small nuclear ribonucleoprotein D3 polypeptide)	0.999999999994798	-5.20158620149237e-12	7	0	0	49	6802
380714	Rph3al (rabphilin 3A-like (without C2 domains))	0.999999999994798	-5.20158620149237e-12	7	0	0	49	6802
76707	Clasp1 (CLIP associating protein 1)	0.999999999994798	-5.20158620149237e-12	7	0	0	49	6802
8453	CUL2 (cullin 2)	0.999999999994798	-5.20158620149237e-12	7	0	0	49	6802
79023	NUP37 (nucleoporin 37)	0.999999999994798	-5.20158620149237e-12	7	0	0	49	6802
64837	KLC2 (kinesin light chain 2)	0.999999999994798	-5.20158620149237e-12	7	0	0	49	6802
7170	TPM3 (tropomyosin 3)	0.999999999994798	-5.20158620149237e-12	7	0	0	49	6802
55971	BAIAP2L1 (BAI1 associated protein 2 like 1)	0.999999999994798	-5.20158620149237e-12	7	0	0	49	6802
27261	Dok3 (docking protein 3)	0.999999999994798	-5.20158620149237e-12	7	0	0	49	6802
50791	Magi2 (membrane associated guanylate kinase, WW and PDZ domain containing 2)	0.999999999994798	-5.20158620149237e-12	7	0	0	49	6802
20017	Polr1b (polymerase (RNA) I polypeptide B)	0.999999999994798	-5.20158620149237e-12	7	0	0	49	6802
18053	Ngfr (nerve growth factor receptor (TNFR superfamily, member 16))	0.999999999994798	-5.20158620149237e-12	7	0	0	49	6802
6132	RPL8 (ribosomal protein L8)	0.999999999994798	-5.20158620149237e-12	7	0	0	49	6802
6830	SUPT6H (SPT6 homolog, histone chaperone and transcription elongation factor)	0.999999999994798	-5.20158620149237e-12	7	0	0	49	6802
224727	Bag6 (BCL2-associated athanogene 6)	0.999999999994798	-5.20158620149237e-12	7	0	0	49	6802
218397	Rasa1 (RAS p21 protein activator 1)	0.999999999994798	-5.20158620149237e-12	7	0	0	49	6802
3032	HADHB (hydroxyacyl-CoA dehydrogenase trifunctional multienzyme complex subunit beta)	0.999999999994798	-5.20158620149237e-12	7	0	0	49	6802
16646	Kpna1 (karyopherin (importin) alpha 1)	0.999999999994798	-5.20158620149237e-12	7	0	0	49	6802
57648	KIAA1522 (KIAA1522)	0.999999999994798	-5.20158620149237e-12	7	0	0	49	6802
5216	PFN1 (profilin 1)	0.999999999994798	-5.20158620149237e-12	7	0	0	49	6802
320713	Mysm1 (myb-like, SWIRM and MPN domains 1)	0.999999999994798	-5.20158620149237e-12	7	0	0	49	6802
10179	RBM7 (RNA binding motif protein 7)	0.999999999994798	-5.20158620149237e-12	7	0	0	49	6802
1340	COX6B1 (cytochrome c oxidase subunit 6B1)	0.999999999994798	-5.20158620149237e-12	7	0	0	49	6802
3716	JAK1 (Janus kinase 1)	0.999999999994798	-5.20158620149237e-12	7	0	0	49	6802
22330	Vcl (vinculin)	0.999999999994798	-5.20158620149237e-12	7	0	0	49	6802
10942	PRSS21 (serine protease 21)	0.999999999994798	-5.20158620149237e-12	7	0	0	49	6802
243621	Iqsec3 (IQ motif and Sec7 domain 3)	0.999999999994798	-5.20158620149237e-12	7	0	0	49	6802
51789	Tnk2 (tyrosine kinase, non-receptor, 2)	0.999999999994798	-5.20158620149237e-12	7	0	0	49	6802
23367	LARP1 (La ribonucleoprotein domain family member 1)	0.999999999994798	-5.20158620149237e-12	7	0	0	49	6802
1073	CFL2 (cofilin 2)	0.999999999994798	-5.20158620149237e-12	7	0	0	49	6802
5537	PPP6C (protein phosphatase 6 catalytic subunit)	0.999999999994798	-5.20158620149237e-12	7	0	0	49	6802
80789	INTS5 (integrator complex subunit 5)	0.999999999994798	-5.20158620149237e-12	7	0	0	49	6802
216233	Socs2 (suppressor of cytokine signaling 2)	0.999999999994798	-5.20158620149237e-12	7	0	0	49	6802
11171	STRAP (serine/threonine kinase receptor associated protein)	0.999999999994798	-5.20158620149237e-12	7	0	0	49	6802
5567	PRKACB (protein kinase cAMP-activated catalytic subunit beta)	0.999999999994798	-5.20158620149237e-12	7	0	0	49	6802
101706	Numa1 (nuclear mitotic apparatus protein 1)	0.999999999994798	-5.20158620149237e-12	7	0	0	49	6802
12391	Cav3 (caveolin 3)	0.999999999994798	-5.20158620149237e-12	7	0	0	49	6802
6189	RPS3A (ribosomal protein S3A)	0.999999999994798	-5.20158620149237e-12	7	0	0	49	6802
331	XIAP (X-linked inhibitor of apoptosis)	0.999999999994798	-5.20158620149237e-12	7	0	0	49	6802
65056	GPBP1 (GC-rich promoter binding protein 1)	0.999999999994798	-5.20158620149237e-12	7	0	0	49	6802
9612	NCOR2 (nuclear receptor corepressor 2)	0.999999999994798	-5.20158620149237e-12	7	0	0	49	6802
8467	SMARCA5 (SWI/SNF related, matrix associated, actin dependent regulator of chromatin, subfamily a, member 5)	0.999999999994798	-5.20158620149237e-12	7	0	0	49	6802
4645	MYO5B (myosin VB)	0.999999999994798	-5.20158620149237e-12	7	0	0	49	6802
26986	PABPC1 (poly(A) binding protein cytoplasmic 1)	0.999999999994798	-5.20158620149237e-12	7	0	0	49	6802
13681	Eif4a1 (eukaryotic translation initiation factor 4A1)	0.999999999994798	-5.20158620149237e-12	7	0	0	49	6802
20878	Aurka (aurora kinase A)	0.999999999994798	-5.20158620149237e-12	7	0	0	49	6802
53407	STX18 (syntaxin 18)	0.999999999994798	-5.20158620149237e-12	7	0	0	49	6802
10276	NET1 (neuroepithelial cell transforming 1)	0.999999999994798	-5.20158620149237e-12	7	0	0	49	6802
244579	Tox3 (TOX high mobility group box family member 3)	0.999999999994798	-5.20158620149237e-12	7	0	0	49	6802
4670	HNRNPM (heterogeneous nuclear ribonucleoprotein M)	0.999999999994798	-5.20158620149237e-12	7	0	0	49	6802
57596	BEGAIN (brain enriched guanylate kinase associated)	0.999999999994798	-5.20158620149237e-12	7	0	0	49	6802
224	ALDH3A2 (aldehyde dehydrogenase 3 family member A2)	0.999999999994798	-5.20158620149237e-12	7	0	0	49	6802
58513	EPS15L1 (epidermal growth factor receptor pathway substrate 15 like 1)	0.999999999994798	-5.20158620149237e-12	7	0	0	49	6802
268980	Strn (striatin, calmodulin binding protein)	0.999999999994798	-5.20158620149237e-12	7	0	0	49	6802
5825	ABCD3 (ATP binding cassette subfamily D member 3)	0.999999999994798	-5.20158620149237e-12	7	0	0	49	6802
10514	MYBBP1A (MYB binding protein 1a)	0.999999999994798	-5.20158620149237e-12	7	0	0	49	6802
11603	Agrn (agrin)	0.999999999994798	-5.20158620149237e-12	7	0	0	49	6802
84726	PRRC2B (proline rich coiled-coil 2B)	0.999999999994798	-5.20158620149237e-12	7	0	0	49	6802
22589	Atrx (ATRX, chromatin remodeler)	0.999999999994798	-5.20158620149237e-12	7	0	0	49	6802
12013	Bach1 (BTB and CNC homology 1, basic leucine zipper transcription factor 1)	0.999999999994798	-5.20158620149237e-12	7	0	0	49	6802
21762	Psmd2 (proteasome (prosome, macropain) 26S subunit, non-ATPase, 2)	0.999999999994798	-5.20158620149237e-12	7	0	0	49	6802
7295	TXN (thioredoxin)	0.999999999994798	-5.20158620149237e-12	7	0	0	49	6802
90459	ERI1 (exoribonuclease 1)	0.999999999994798	-5.20158620149237e-12	7	0	0	49	6802
27370	Rps26 (ribosomal protein S26)	0.999999999994798	-5.20158620149237e-12	7	0	0	49	6802
10992	SF3B2 (splicing factor 3b subunit 2)	0.999999999994798	-5.20158620149237e-12	7	0	0	49	6802
66894	Wwp2 (WW domain containing E3 ubiquitin protein ligase 2)	0.999999999994798	-5.20158620149237e-12	7	0	0	49	6802
19339	Rab3a (RAB3A, member RAS oncogene family)	0.999999999994798	-5.20158620149237e-12	7	0	0	49	6802
10093	ARPC4 (actin related protein 2/3 complex subunit 4)	0.999999999994798	-5.20158620149237e-12	7	0	0	49	6802
10142	AKAP9 (A-kinase anchoring protein 9)	0.999999999994798	-5.20158620149237e-12	7	0	0	49	6802
18163	Ctnnd2 (catenin (cadherin associated protein), delta 2)	0.999999999994798	-5.20158620149237e-12	7	0	0	49	6802
243963	Zfp473 (zinc finger protein 473)	0.999999999994798	-5.20158620149237e-12	7	0	0	49	6802
12125	Bcl2l11 (BCL2-like 11 (apoptosis facilitator))	0.999999999994798	-5.20158620149237e-12	7	0	0	49	6802
22416	Wnt3a (wingless-type MMTV integration site family, member 3A)	0.999999999994798	-5.20158620149237e-12	7	0	0	49	6802
53623	Gria3 (glutamate receptor, ionotropic, AMPA3 (alpha 3))	0.999999999994798	-5.20158620149237e-12	7	0	0	49	6802
30957	Mapk8ip3 (mitogen-activated protein kinase 8 interacting protein 3)	0.999999999994798	-5.20158620149237e-12	7	0	0	49	6802
498	ATP5F1A (ATP synthase F1 subunit alpha)	0.999999999994798	-5.20158620149237e-12	7	0	0	49	6802
23165	NUP205 (nucleoporin 205)	0.999999999994798	-5.20158620149237e-12	7	0	0	49	6802
239528	Ago2 (argonaute RISC catalytic subunit 2)	0.999999999994798	-5.20158620149237e-12	7	0	0	49	6802
15382	Hnrnpa1 (heterogeneous nuclear ribonucleoprotein A1)	0.999999999994798	-5.20158620149237e-12	7	0	0	49	6802
53421	Sec61a1 (Sec61 alpha 1 subunit (S. cerevisiae))	0.999999999994798	-5.20158620149237e-12	7	0	0	49	6802
18537	Pcmt1 (protein-L-isoaspartate (D-aspartate) O-methyltransferase 1)	0.999999999994798	-5.20158620149237e-12	7	0	0	49	6802
12416	Cbx2 (chromobox 2)	0.999999999994798	-5.20158620149237e-12	7	0	0	49	6802
79188	TMEM43 (transmembrane protein 43)	0.999999999994798	-5.20158620149237e-12	7	0	0	49	6802
22084	Tsc2 (TSC complex subunit 2)	0.999999999994798	-5.20158620149237e-12	7	0	0	49	6802
57488	ESYT2 (extended synaptotagmin 2)	0.999999999994798	-5.20158620149237e-12	7	0	0	49	6802
15902	Id2 (inhibitor of DNA binding 2)	0.999999999994798	-5.20158620149237e-12	7	0	0	49	6802
20979	Syt1 (synaptotagmin I)	0.999999999994798	-5.20158620149237e-12	7	0	0	49	6802
12464	Cct4 (chaperonin containing Tcp1, subunit 4 (delta))	0.999999999994798	-5.20158620149237e-12	7	0	0	49	6802
74383	Ubap2l (ubiquitin-associated protein 2-like)	0.999999999994798	-5.20158620149237e-12	7	0	0	49	6802
226442	Zfp281 (zinc finger protein 281)	0.999999999994798	-5.20158620149237e-12	7	0	0	49	6802
73710	Tubb2b (tubulin, beta 2B class IIB)	0.999999999994798	-5.20158620149237e-12	7	0	0	49	6802
319189	Hist2h2bb (histone cluster 2, H2bb)	0.999999999994798	-5.20158620149237e-12	7	0	0	49	6802
17463	Psmd7 (proteasome (prosome, macropain) 26S subunit, non-ATPase, 7)	0.999999999994798	-5.20158620149237e-12	7	0	0	49	6802
3337	DNAJB1 (DnaJ heat shock protein family (Hsp40) member B1)	0.999999999994798	-5.20158620149237e-12	7	0	0	49	6802
14251	Flot1 (flotillin 1)	0.999999999994798	-5.20158620149237e-12	7	0	0	49	6802
11838	Arc (activity regulated cytoskeletal-associated protein)	0.999999999994798	-5.20158620149237e-12	7	0	0	49	6802
17974	Nck2 (non-catalytic region of tyrosine kinase adaptor protein 2)	0.999999999994798	-5.20158620149237e-12	7	0	0	49	6802
12301	Cacybp (calcyclin binding protein)	0.999999999994798	-5.20158620149237e-12	7	0	0	49	6802
232975	Atp1a3 (ATPase, Na+/K+ transporting, alpha 3 polypeptide)	0.999999999994798	-5.20158620149237e-12	7	0	0	49	6802
218038	Amph (amphiphysin)	0.999999999994798	-5.20158620149237e-12	7	0	0	49	6802
6747	SSR3 (signal sequence receptor subunit 3)	0.999999999994798	-5.20158620149237e-12	7	0	0	49	6802
51652	CHMP3 (charged multivesicular body protein 3)	0.999999999994798	-5.20158620149237e-12	7	0	0	49	6802
57765	Tbx21 (T-box 21)	0.999999999994798	-5.20158620149237e-12	7	0	0	49	6802
5894	RAF1 (Raf-1 proto-oncogene, serine/threonine kinase)	0.999999999994798	-5.20158620149237e-12	7	0	0	49	6802
238988	Erc2 (ELKS/RAB6-interacting/CAST family member 2)	0.999999999994798	-5.20158620149237e-12	7	0	0	49	6802
3178	HNRNPA1 (heterogeneous nuclear ribonucleoprotein A1)	0.999999999994798	-5.20158620149237e-12	7	0	0	49	6802
10048	RANBP9 (RAN binding protein 9)	0.999999999994798	-5.20158620149237e-12	7	0	0	49	6802
22324	Vav1 (vav 1 oncogene)	0.999999999994798	-5.20158620149237e-12	7	0	0	49	6802
8924	HERC2 (HECT and RLD domain containing E3 ubiquitin protein ligase 2)	0.999999999994798	-5.20158620149237e-12	7	0	0	49	6802
9349	RPL23 (ribosomal protein L23)	0.999999999994798	-5.20158620149237e-12	7	0	0	49	6802
4008	LMO7 (LIM domain 7)	0.999999999994798	-5.20158620149237e-12	7	0	0	49	6802
111173	Erc1 (ELKS/RAB6-interacting/CAST family member 1)	0.999999999994798	-5.20158620149237e-12	7	0	0	49	6802
23921	Sh2b2 (SH2B adaptor protein 2)	0.999999999994798	-5.20158620149237e-12	7	0	0	49	6802
84928	TMEM209 (transmembrane protein 209)	0.999999999994798	-5.20158620149237e-12	7	0	0	49	6802
1781	DYNC1I2 (dynein cytoplasmic 1 intermediate chain 2)	0.999999999994798	-5.20158620149237e-12	7	0	0	49	6802
231329	Polr2b (polymerase (RNA) II (DNA directed) polypeptide B)	0.999999999994798	-5.20158620149237e-12	7	0	0	49	6802
23107	MRPS27 (mitochondrial ribosomal protein S27)	0.999999999994798	-5.20158620149237e-12	7	0	0	49	6802
213539	Bag2 (BCL2-associated athanogene 2)	0.999999999994798	-5.20158620149237e-12	7	0	0	49	6802
16667	Krt17 (keratin 17)	0.999999999994798	-5.20158620149237e-12	7	0	0	49	6802
8266	UBL4A (ubiquitin like 4A)	0.999999999994798	-5.20158620149237e-12	7	0	0	49	6802
22146	Tuba1c (tubulin, alpha 1C)	0.999999999994798	-5.20158620149237e-12	7	0	0	49	6802
904	CCNT1 (cyclin T1)	0.999999999994798	-5.20158620149237e-12	7	0	0	49	6802
84131	CEP78 (centrosomal protein 78)	0.999999999994798	-5.20158620149237e-12	7	0	0	49	6802
55755	CDK5RAP2 (CDK5 regulatory subunit associated protein 2)	0.999999999994798	-5.20158620149237e-12	7	0	0	49	6802
5144	PDE4D (phosphodiesterase 4D)	0.999999999994798	-5.20158620149237e-12	7	0	0	49	6802
84333	PCGF5 (polycomb group ring finger 5)	0.999999999994798	-5.20158620149237e-12	7	0	0	49	6802
29810	Bag3 (BCL2-associated athanogene 3)	0.999999999994798	-5.20158620149237e-12	7	0	0	49	6802
13138	Dag1 (dystroglycan 1)	0.999999999994798	-5.20158620149237e-12	7	0	0	49	6802
134353	LSM11 (LSM11, U7 small nuclear RNA associated)	0.999999999994798	-5.20158620149237e-12	7	0	0	49	6802
319263	Pcmtd1 (protein-L-isoaspartate (D-aspartate) O-methyltransferase domain containing 1)	0.999999999994798	-5.20158620149237e-12	7	0	0	49	6802
16917	Lmx1b (LIM homeobox transcription factor 1 beta)	0.999999999994798	-5.20158620149237e-12	7	0	0	49	6802
6872	TAF1 (TATA-box binding protein associated factor 1)	0.999999999994798	-5.20158620149237e-12	7	0	0	49	6802
3921	RPSA (ribosomal protein SA)	0.999999999994798	-5.20158620149237e-12	7	0	0	49	6802
69890	Zfp219 (zinc finger protein 219)	0.999999999994798	-5.20158620149237e-12	7	0	0	49	6802
19179	Psmc1 (protease (prosome, macropain) 26S subunit, ATPase 1)	0.999999999994798	-5.20158620149237e-12	7	0	0	49	6802
10120	ACTR1B (actin related protein 1B)	0.999999999994798	-5.20158620149237e-12	7	0	0	49	6802
1191	CLU (clusterin)	0.999999999994798	-5.20158620149237e-12	7	0	0	49	6802
5928	RBBP4 (RB binding protein 4, chromatin remodeling factor)	0.999999999994798	-5.20158620149237e-12	7	0	0	49	6802
14104	Fasn (fatty acid synthase)	0.999999999994798	-5.20158620149237e-12	7	0	0	49	6802
21672	Prdx2 (peroxiredoxin 2)	0.999999999994798	-5.20158620149237e-12	7	0	0	49	6802
79980	DSN1 (DSN1 component of MIS12 kinetochore complex)	0.999999999994798	-5.20158620149237e-12	7	0	0	49	6802
83945	Dnaja3 (DnaJ heat shock protein family (Hsp40) member A3)	0.999999999994798	-5.20158620149237e-12	7	0	0	49	6802
17863	Myb (myeloblastosis oncogene)	0.999999999994798	-5.20158620149237e-12	7	0	0	49	6802
16897	Llgl1 (LLGL1 scribble cell polarity complex component)	0.999999999994798	-5.20158620149237e-12	7	0	0	49	6802
9810	RNF40 (ring finger protein 40)	0.999999999994798	-5.20158620149237e-12	7	0	0	49	6802
81037	CLPTM1L (CLPTM1 like)	0.999999999994798	-5.20158620149237e-12	7	0	0	49	6802
192111	PGAM5 (PGAM family member 5, mitochondrial serine/threonine protein phosphatase)	0.999999999994798	-5.20158620149237e-12	7	0	0	49	6802
68652	Tab2 (TGF-beta activated kinase 1/MAP3K7 binding protein 2)	0.999999999994798	-5.20158620149237e-12	7	0	0	49	6802
13866	Erbb2 (erb-b2 receptor tyrosine kinase 2)	0.999999999994798	-5.20158620149237e-12	7	0	0	49	6802
6194	RPS6 (ribosomal protein S6)	0.999999999994798	-5.20158620149237e-12	7	0	0	49	6802
27401	Skp2 (S-phase kinase-associated protein 2 (p45))	0.999999999994798	-5.20158620149237e-12	7	0	0	49	6802
90293	KLHL13 (kelch like family member 13)	0.999999999994798	-5.20158620149237e-12	7	0	0	49	6802
3839	KPNA3 (karyopherin subunit alpha 3)	0.999999999994798	-5.20158620149237e-12	7	0	0	49	6802
100494	Zfand2a (zinc finger, AN1-type domain 2A)	0.999999999994798	-5.20158620149237e-12	7	0	0	49	6802
10092	ARPC5 (actin related protein 2/3 complex subunit 5)	0.999999999994798	-5.20158620149237e-12	7	0	0	49	6802
9782	MATR3 (matrin 3)	0.999999999994798	-5.20158620149237e-12	7	0	0	49	6802
65113	Ndfip1 (Nedd4 family interacting protein 1)	0.999999999994798	-5.20158620149237e-12	7	0	0	49	6802
13144	Dapk3 (death-associated protein kinase 3)	0.999999999994798	-5.20158620149237e-12	7	0	0	49	6802
5711	PSMD5 (proteasome 26S subunit, non-ATPase 5)	0.999999999994798	-5.20158620149237e-12	7	0	0	49	6802
5516	PPP2CB (protein phosphatase 2 catalytic subunit beta)	0.999999999994798	-5.20158620149237e-12	7	0	0	49	6802
440145	MZT1 (mitotic spindle organizing protein 1)	0.999999999994798	-5.20158620149237e-12	7	0	0	49	6802
2923	PDIA3 (protein disulfide isomerase family A member 3)	0.999999999994798	-5.20158620149237e-12	7	0	0	49	6802
6203	RPS9 (ribosomal protein S9)	0.999999999994798	-5.20158620149237e-12	7	0	0	49	6802
2305	FOXM1 (forkhead box M1)	0.999999999994798	-5.20158620149237e-12	7	0	0	49	6802
244310	Dlgap2 (DLG associated protein 2)	0.999999999994798	-5.20158620149237e-12	7	0	0	49	6802
3852	KRT5 (keratin 5)	0.999999999994798	-5.20158620149237e-12	7	0	0	49	6802
5356	PLRG1 (pleiotropic regulator 1)	0.999999999994798	-5.20158620149237e-12	7	0	0	49	6802
2677	GGCX (gamma-glutamyl carboxylase)	0.999999999994798	-5.20158620149237e-12	7	0	0	49	6802
6741	SSB (small RNA binding exonuclease protection factor La)	0.999999999994798	-5.20158620149237e-12	7	0	0	49	6802
29808	Mga (MAX gene associated)	0.999999999994798	-5.20158620149237e-12	7	0	0	49	6802
3020	H3F3A (H3 histone family member 3A)	0.999999999994798	-5.20158620149237e-12	7	0	0	49	6802
108888	Atad3a (ATPase family, AAA domain containing 3A)	0.999999999994798	-5.20158620149237e-12	7	0	0	49	6802
12571	Cdk6 (cyclin-dependent kinase 6)	0.999999999994798	-5.20158620149237e-12	7	0	0	49	6802
26572	Cops3 (COP9 signalosome subunit 3)	0.999999999994798	-5.20158620149237e-12	7	0	0	49	6802
10856	RUVBL2 (RuvB like AAA ATPase 2)	0.999999999994798	-5.20158620149237e-12	7	0	0	49	6802
216850	Kdm6b (KDM1 lysine (K)-specific demethylase 6B)	0.999999999994798	-5.20158620149237e-12	7	0	0	49	6802
20351	Sema4a (sema domain, immunoglobulin domain (Ig), transmembrane domain (TM) and short cytoplasmic domain, (semaphorin) 4A)	0.999999999994798	-5.20158620149237e-12	7	0	0	49	6802
10632	ATP5MG (ATP synthase membrane subunit g)	0.999999999994798	-5.20158620149237e-12	7	0	0	49	6802
17283	Men1 (multiple endocrine neoplasia 1)	0.999999999994798	-5.20158620149237e-12	7	0	0	49	6802
83461	CDCA3 (cell division cycle associated 3)	0.999999999994798	-5.20158620149237e-12	7	0	0	49	6802
51162	EGFL7 (EGF like domain multiple 7)	0.999999999994798	-5.20158620149237e-12	7	0	0	49	6802
4218	RAB8A (RAB8A, member RAS oncogene family)	0.999999999994798	-5.20158620149237e-12	7	0	0	49	6802
51343	FZR1 (fizzy and cell division cycle 20 related 1)	0.999999999994798	-5.20158620149237e-12	7	0	0	49	6802
1653	DDX1 (DEAD-box helicase 1)	0.999999999994798	-5.20158620149237e-12	7	0	0	49	6802
59013	Hnrnph1 (heterogeneous nuclear ribonucleoprotein H1)	0.999999999994798	-5.20158620149237e-12	7	0	0	49	6802
3476	IGBP1 (immunoglobulin binding protein 1)	0.999999999994798	-5.20158620149237e-12	7	0	0	49	6802
104360	Isl2 (insulin related protein 2 (islet 2))	0.999999999994798	-5.20158620149237e-12	7	0	0	49	6802
77134	Hnrnpa0 (heterogeneous nuclear ribonucleoprotein A0)	0.999999999994798	-5.20158620149237e-12	7	0	0	49	6802
54880	BCOR (BCL6 corepressor)	0.999999999994798	-5.20158620149237e-12	7	0	0	49	6802
217882	Cep170b (centrosomal protein 170B)	0.999999999994798	-5.20158620149237e-12	7	0	0	49	6802
6147	RPL23A (ribosomal protein L23a)	0.999999999994798	-5.20158620149237e-12	7	0	0	49	6802
22418	Wnt5a (wingless-type MMTV integration site family, member 5A)	0.999999999994798	-5.20158620149237e-12	7	0	0	49	6802
55746	NUP133 (nucleoporin 133)	0.999999999994798	-5.20158620149237e-12	7	0	0	49	6802
10403	NDC80 (NDC80 kinetochore complex component)	0.999999999994798	-5.20158620149237e-12	7	0	0	49	6802
11891	Rab27a (RAB27A, member RAS oncogene family)	0.999999999994798	-5.20158620149237e-12	7	0	0	49	6802
348995	NUP43 (nucleoporin 43)	0.999999999994798	-5.20158620149237e-12	7	0	0	49	6802
15204	Herc2 (HECT and RLD domain containing E3 ubiquitin protein ligase 2)	0.999999999996351	-3.64871594313604e-12	57	0	0	49	6802
20466	Sin3a (transcriptional regulator, SIN3A (yeast))	0.99999999999655	-3.45005291432182e-12	38	0	0	49	6802
15516	Hsp90ab1 (heat shock protein 90 alpha (cytosolic), class B member 1)	0.99999999999655	-3.45005291432182e-12	38	0	0	49	6802
57531	HACE1 (HECT domain and ankyrin repeat containing E3 ubiquitin protein ligase 1)	0.99999999999655	-3.45005291432182e-12	38	0	0	49	6802
50884	Nckap1 (NCK-associated protein 1)	0.99999999999655	-3.45005291432182e-12	38	0	0	49	6802
23020	SNRNP200 (small nuclear ribonucleoprotein U5 subunit 200)	0.999999999996632	-3.36811793137384e-12	11	0	0	49	6802
284217	LAMA1 (laminin subunit alpha 1)	0.999999999996632	-3.36811793137384e-12	11	0	0	49	6802
18040	Nefm (neurofilament, medium polypeptide)	0.999999999996632	-3.36811793137384e-12	11	0	0	49	6802
83797	Smarcd1 (SWI/SNF related, matrix associated, actin dependent regulator of chromatin, subfamily d, member 1)	0.999999999996632	-3.36811793137384e-12	11	0	0	49	6802
7341	SUMO1 (small ubiquitin like modifier 1)	0.999999999996632	-3.36811793137384e-12	11	0	0	49	6802
27050	Rps3 (ribosomal protein S3)	0.999999999996632	-3.36811793137384e-12	11	0	0	49	6802
22027	Hsp90b1 (heat shock protein 90, beta (Grp94), member 1)	0.999999999996632	-3.36811793137384e-12	11	0	0	49	6802
21761	Morf4l1 (mortality factor 4 like 1)	0.999999999996632	-3.36811793137384e-12	11	0	0	49	6802
169792	GLIS3 (GLIS family zinc finger 3)	0.999999999996632	-3.36811793137384e-12	11	0	0	49	6802
4430	MYO1B (myosin IB)	0.999999999996632	-3.36811793137384e-12	11	0	0	49	6802
99375	Cul4a (cullin 4A)	0.999999999996632	-3.36811793137384e-12	11	0	0	49	6802
10160	FARP1 (FERM, ARH/RhoGEF and pleckstrin domain protein 1)	0.999999999996632	-3.36811793137384e-12	11	0	0	49	6802
20587	Smarcb1 (SWI/SNF related, matrix associated, actin dependent regulator of chromatin, subfamily b, member 1)	0.999999999996632	-3.36811793137384e-12	11	0	0	49	6802
6500	SKP1 (S-phase kinase associated protein 1)	0.999999999996632	-3.36811793137384e-12	11	0	0	49	6802
17096	Lyn (LYN proto-oncogene, Src family tyrosine kinase)	0.999999999996632	-3.36811793137384e-12	11	0	0	49	6802
11657	Alb (albumin)	0.999999999996632	-3.36811793137384e-12	11	0	0	49	6802
21853	Timeless (timeless circadian clock 1)	0.999999999996632	-3.36811793137384e-12	11	0	0	49	6802
1660	DHX9 (DExH-box helicase 9)	0.999999999996632	-3.36811793137384e-12	11	0	0	49	6802
5500	PPP1CB (protein phosphatase 1 catalytic subunit beta)	0.999999999996632	-3.36811793137384e-12	11	0	0	49	6802
9188	DDX21 (DExD-box helicase 21)	0.999999999996632	-3.36811793137384e-12	11	0	0	49	6802
8480	RAE1 (ribonucleic acid export 1)	0.999999999996632	-3.36811793137384e-12	11	0	0	49	6802
10844	TUBGCP2 (tubulin gamma complex associated protein 2)	0.999999999996632	-3.36811793137384e-12	11	0	0	49	6802
22346	Vhl (von Hippel-Lindau tumor suppressor)	0.999999999996632	-3.36811793137384e-12	11	0	0	49	6802
66734	Map1lc3a (microtubule-associated protein 1 light chain 3 alpha)	0.999999999996632	-3.36811793137384e-12	11	0	0	49	6802
1186	CLCN7 (chloride voltage-gated channel 7)	0.999999999996632	-3.36811793137384e-12	11	0	0	49	6802
343099	CCDC18 (coiled-coil domain containing 18)	0.999999999996632	-3.36811793137384e-12	11	0	0	49	6802
17975	Ncl (nucleolin)	0.999999999996632	-3.36811793137384e-12	11	0	0	49	6802
23511	NUP188 (nucleoporin 188)	0.999999999996632	-3.36811793137384e-12	11	0	0	49	6802
682	BSG (basigin (Ok blood group))	0.999999999996632	-3.36811793137384e-12	11	0	0	49	6802
6597	SMARCA4 (SWI/SNF related, matrix associated, actin dependent regulator of chromatin, subfamily a, member 4)	0.999999999996632	-3.36811793137384e-12	11	0	0	49	6802
20404	Sh3gl2 (SH3-domain GRB2-like 2)	0.999999999996632	-3.36811793137384e-12	11	0	0	49	6802
84505	Setdb1 (SET domain, bifurcated 1)	0.999999999996632	-3.36811793137384e-12	11	0	0	49	6802
17755	Map1b (microtubule-associated protein 1B)	0.999999999996632	-3.36811793137384e-12	11	0	0	49	6802
3190	HNRNPK (heterogeneous nuclear ribonucleoprotein K)	0.999999999996632	-3.36811793137384e-12	11	0	0	49	6802
25824	PRDX5 (peroxiredoxin 5)	0.999999999996632	-3.36811793137384e-12	11	0	0	49	6802
12550	Cdh1 (cadherin 1)	0.999999999996632	-3.36811793137384e-12	11	0	0	49	6802
16906	Lmnb1 (lamin B1)	0.999999999996632	-3.36811793137384e-12	11	0	0	49	6802
667	DST (dystonin)	0.999999999996632	-3.36811793137384e-12	11	0	0	49	6802
18810	Plec (plectin)	0.999999999996632	-3.36811793137384e-12	11	0	0	49	6802
2873	GPS1 (G protein pathway suppressor 1)	0.999999999996632	-3.36811793137384e-12	11	0	0	49	6802
26156	RSL1D1 (ribosomal L1 domain containing 1)	0.999999999996632	-3.36811793137384e-12	11	0	0	49	6802
110308	Krt5 (keratin 5)	0.999999999996632	-3.36811793137384e-12	11	0	0	49	6802
6146	RPL22 (ribosomal protein L22)	0.999999999996632	-3.36811793137384e-12	11	0	0	49	6802
142	PARP1 (poly(ADP-ribose) polymerase 1)	0.999999999996632	-3.36811793137384e-12	11	0	0	49	6802
55364	IMPACT (impact RWD domain protein)	0.999999999996632	-3.36811793137384e-12	11	0	0	49	6802
22201	Uba1 (ubiquitin-like modifier activating enzyme 1)	0.999999999996632	-3.36811793137384e-12	11	0	0	49	6802
20963	Syk (spleen tyrosine kinase)	0.999999999996632	-3.36811793137384e-12	11	0	0	49	6802
16706	Ksr1 (kinase suppressor of ras 1)	0.999999999996632	-3.36811793137384e-12	11	0	0	49	6802
13823	Epb41l3 (erythrocyte membrane protein band 4.1 like 3)	0.999999999996632	-3.36811793137384e-12	11	0	0	49	6802
216869	Arrb2 (arrestin, beta 2)	0.999999999996632	-3.36811793137384e-12	11	0	0	49	6802
13619	Phc1 (polyhomeotic 1)	0.999999999996632	-3.36811793137384e-12	11	0	0	49	6802
8087	FXR1 (FMR1 autosomal homolog 1)	0.999999999996632	-3.36811793137384e-12	11	0	0	49	6802
227613	Tubb4b (tubulin, beta 4B class IVB)	0.999999999996632	-3.36811793137384e-12	11	0	0	49	6802
56505	Ruvbl1 (RuvB-like protein 1)	0.999999999996632	-3.36811793137384e-12	11	0	0	49	6802
17865	Mybl2 (myeloblastosis oncogene-like 2)	0.999999999996632	-3.36811793137384e-12	11	0	0	49	6802
55589	BMP2K (BMP2 inducible kinase)	0.999999999996632	-3.36811793137384e-12	11	0	0	49	6802
21821	Ift88 (intraflagellar transport 88)	0.999999999996632	-3.36811793137384e-12	11	0	0	49	6802
19943	Rpl28 (ribosomal protein L28)	0.999999999996632	-3.36811793137384e-12	11	0	0	49	6802
5710	PSMD4 (proteasome 26S subunit, non-ATPase 4)	0.999999999996632	-3.36811793137384e-12	11	0	0	49	6802
51474	LIMA1 (LIM domain and actin binding 1)	0.999999999996632	-3.36811793137384e-12	11	0	0	49	6802
11160	ERLIN2 (ER lipid raft associated 2)	0.999999999996632	-3.36811793137384e-12	11	0	0	49	6802
12330	Canx (calnexin)	0.999999999996632	-3.36811793137384e-12	11	0	0	49	6802
54433	GAR1 (GAR1 ribonucleoprotein)	0.999999999996632	-3.36811793137384e-12	11	0	0	49	6802
4644	MYO5A (myosin VA)	0.999999999996632	-3.36811793137384e-12	11	0	0	49	6802
22601	Yap1 (yes-associated protein 1)	0.999999999996632	-3.36811793137384e-12	11	0	0	49	6802
18211	Ntrk1 (neurotrophic tyrosine kinase, receptor, type 1)	0.999999999996632	-3.36811793137384e-12	11	0	0	49	6802
6421	SFPQ (splicing factor proline and glutamine rich)	0.999999999996632	-3.36811793137384e-12	11	0	0	49	6802
1499	CTNNB1 (catenin beta 1)	0.999999999996632	-3.36811793137384e-12	11	0	0	49	6802
10109	ARPC2 (actin related protein 2/3 complex subunit 2)	0.999999999996632	-3.36811793137384e-12	11	0	0	49	6802
56513	Pard6a (par-6 family cell polarity regulator alpha)	0.999999999996632	-3.36811793137384e-12	11	0	0	49	6802
68094	Smarcc2 (SWI/SNF related, matrix associated, actin dependent regulator of chromatin, subfamily c, member 2)	0.999999999996632	-3.36811793137384e-12	11	0	0	49	6802
19046	Ppp1cb (protein phosphatase 1 catalytic subunit beta)	0.999999999996632	-3.36811793137384e-12	11	0	0	49	6802
6647	SOD1 (superoxide dismutase 1)	0.999999999996632	-3.36811793137384e-12	11	0	0	49	6802
15270	H2afx (H2A histone family, member X)	0.999999999996632	-3.36811793137384e-12	11	0	0	49	6802
56353	Rybp (RING1 and YY1 binding protein)	0.999999999996632	-3.36811793137384e-12	11	0	0	49	6802
7169	TPM2 (tropomyosin 2)	0.999999999996632	-3.36811793137384e-12	11	0	0	49	6802
51433	ANAPC5 (anaphase promoting complex subunit 5)	0.999999999996632	-3.36811793137384e-12	11	0	0	49	6802
90102	PHLDB2 (pleckstrin homology like domain family B member 2)	0.999999999996632	-3.36811793137384e-12	11	0	0	49	6802
30968	STOML2 (stomatin like 2)	0.999999999996632	-3.36811793137384e-12	11	0	0	49	6802
4928	NUP98 (nucleoporin 98)	0.999999999996632	-3.36811793137384e-12	11	0	0	49	6802
18596	Pdgfrb (platelet derived growth factor receptor, beta polypeptide)	0.999999999996632	-3.36811793137384e-12	11	0	0	49	6802
9774	BCLAF1 (BCL2 associated transcription factor 1)	0.999999999996632	-3.36811793137384e-12	11	0	0	49	6802
6809	STX3 (syntaxin 3)	0.999999999996632	-3.36811793137384e-12	11	0	0	49	6802
85439	STON2 (stonin 2)	0.999999999996632	-3.36811793137384e-12	11	0	0	49	6802
109676	Ank2 (ankyrin 2, brain)	0.999999999996632	-3.36811793137384e-12	11	0	0	49	6802
12955	Cryab (crystallin, alpha B)	0.999999999996632	-3.36811793137384e-12	11	0	0	49	6802
18771	Pknox1 (Pbx/knotted 1 homeobox)	0.999999999996632	-3.36811793137384e-12	11	0	0	49	6802
69719	Cad (carbamoyl-phosphate synthetase 2, aspartate transcarbamylase, and dihydroorotase)	0.999999999996632	-3.36811793137384e-12	11	0	0	49	6802
66395	Ahnak (AHNAK nucleoprotein (desmoyokin))	0.999999999996632	-3.36811793137384e-12	11	0	0	49	6802
81898	Sf3b1 (splicing factor 3b, subunit 1)	0.999999999996632	-3.36811793137384e-12	11	0	0	49	6802
10426	TUBGCP3 (tubulin gamma complex associated protein 3)	0.999999999996632	-3.36811793137384e-12	11	0	0	49	6802
22223	Uchl1 (ubiquitin carboxy-terminal hydrolase L1)	0.999999999996632	-3.36811793137384e-12	11	0	0	49	6802
9213	XPR1 (xenotropic and polytropic retrovirus receptor 1)	0.999999999996632	-3.36811793137384e-12	11	0	0	49	6802
1601	DAB2 (DAB adaptor protein 2)	0.999999999996632	-3.36811793137384e-12	11	0	0	49	6802
12048	Bcl2l1 (BCL2-like 1)	0.999999999996632	-3.36811793137384e-12	11	0	0	49	6802
7323	UBE2D3 (ubiquitin conjugating enzyme E2 D3)	0.999999999996632	-3.36811793137384e-12	11	0	0	49	6802
72567	Bclaf1 (BCL2-associated transcription factor 1)	0.999999999996632	-3.36811793137384e-12	11	0	0	49	6802
445815	PALM2-AKAP2 (PALM2-AKAP2 fusion)	0.999999999996632	-3.36811793137384e-12	11	0	0	49	6802
12759	Clu (clusterin)	0.999999999996632	-3.36811793137384e-12	11	0	0	49	6802
55942	Sertad1 (SERTA domain containing 1)	0.999999999996632	-3.36811793137384e-12	11	0	0	49	6802
20617	Snca (synuclein, alpha)	0.999999999996632	-3.36811793137384e-12	11	0	0	49	6802
21454	Tcp1 (t-complex protein 1)	0.999999999996632	-3.36811793137384e-12	11	0	0	49	6802
74053	Grip1 (glutamate receptor interacting protein 1)	0.999999999996632	-3.36811793137384e-12	11	0	0	49	6802
103573	Xpo1 (exportin 1)	0.999999999996632	-3.36811793137384e-12	11	0	0	49	6802
5119	CHMP1A (charged multivesicular body protein 1A)	0.999999999996632	-3.36811793137384e-12	11	0	0	49	6802
8473	OGT (O-linked N-acetylglucosamine (GlcNAc) transferase)	0.999999999996632	-3.36811793137384e-12	11	0	0	49	6802
57376	Smarce1 (SWI/SNF related, matrix associated, actin dependent regulator of chromatin, subfamily e, member 1)	0.999999999996632	-3.36811793137384e-12	11	0	0	49	6802
16924	Lnx1 (ligand of numb-protein X 1)	0.999999999996919	-3.08129683391498e-12	81	0	0	49	6802
10273	STUB1 (STIP1 homology and U-box containing protein 1)	0.999999999997046	-2.95427041123396e-12	68	0	0	49	6802
269523	Vcp (valosin containing protein)	0.99999999999743	-2.57024171840241e-12	44	0	0	49	6802
658	BMPR1B (bone morphogenetic protein receptor type 1B)	0.99999999999743	-2.57024171840241e-12	44	0	0	49	6802
58869	Pex5l (peroxisomal biogenesis factor 5-like)	0.99999999999743	-2.57024171840241e-12	44	0	0	49	6802
22352	Vim (vimentin)	0.999999999997676	-2.32398099988276e-12	24	0	0	49	6802
22030	Traf2 (TNF receptor-associated factor 2)	0.999999999997676	-2.32398099988276e-12	24	0	0	49	6802
106025	Sharpin (SHANK-associated RH domain interacting protein)	0.999999999997676	-2.32398099988276e-12	24	0	0	49	6802
15526	Hspa9 (heat shock protein 9)	0.999999999997676	-2.32398099988276e-12	24	0	0	49	6802
13383	Dlg1 (discs large MAGUK scaffold protein 1)	0.999999999997676	-2.32398099988276e-12	24	0	0	49	6802
22031	Traf3 (TNF receptor-associated factor 3)	0.999999999997676	-2.32398099988276e-12	24	0	0	49	6802
908	CCT6A (chaperonin containing TCP1 subunit 6A)	0.999999999997676	-2.32398099988276e-12	24	0	0	49	6802
7316	UBC (ubiquitin C)	0.999999999997676	-2.32398099988276e-12	24	0	0	49	6802
4088	SMAD3 (SMAD family member 3)	0.999999999997676	-2.32398099988276e-12	24	0	0	49	6802
380718	Mks1 (Meckel syndrome, type 1)	0.999999999997676	-2.32398099988276e-12	24	0	0	49	6802
13433	Dnmt1 (DNA methyltransferase (cytosine-5) 1)	0.999999999997676	-2.32398099988276e-12	24	0	0	49	6802
26927	Foxl2 (forkhead box L2)	0.999999999997676	-2.32398099988276e-12	24	0	0	49	6802
22628	Ywhag (tyrosine 3-monooxygenase/tryptophan 5-monooxygenase activation protein, gamma polypeptide)	0.999999999998333	-1.66723608082387e-12	26	0	0	49	6802
239083	Ccnb1ip1 (cyclin B1 interacting protein 1)	0.999999999998333	-1.66723608082387e-12	26	0	0	49	6802
12417	Cbx3 (chromobox 3)	0.999999999998333	-1.66723608082387e-12	26	0	0	49	6802
20185	Ncor1 (nuclear receptor co-repressor 1)	0.999999999998333	-1.66723608082387e-12	26	0	0	49	6802
97064	Wwtr1 (WW domain containing transcription regulator 1)	0.999999999998333	-1.66723608082387e-12	26	0	0	49	6802
12934	Dpysl2 (dihydropyrimidinase-like 2)	0.999999999998333	-1.66723608082387e-12	26	0	0	49	6802
20020	Polr2a (polymerase (RNA) II (DNA directed) polypeptide A)	0.999999999998333	-1.66723608082387e-12	26	0	0	49	6802
12703	Socs1 (suppressor of cytokine signaling 1)	0.999999999998333	-1.66723608082387e-12	26	0	0	49	6802
76893	Cers2 (ceramide synthase 2)	0.999999999998333	-1.66723608082387e-12	26	0	0	49	6802
50754	Fbxw7 (F-box and WD-40 domain protein 7)	0.999999999999057	-9.4332561004194e-13	22	0	0	49	6802
26416	Mapk14 (mitogen-activated protein kinase 14)	0.999999999999057	-9.4332561004194e-13	22	0	0	49	6802
10575	CCT4 (chaperonin containing TCP1 subunit 4)	0.999999999999057	-9.4332561004194e-13	22	0	0	49	6802
22318	Vamp2 (vesicle-associated membrane protein 2)	0.999999999999057	-9.4332561004194e-13	22	0	0	49	6802
19303	Pxn (paxillin)	0.999999999999057	-9.4332561004194e-13	22	0	0	49	6802
22343	Lin7c (lin-7 homolog C (C. elegans))	0.999999999999057	-9.4332561004194e-13	22	0	0	49	6802
14281	Fos (FBJ osteosarcoma oncogene)	0.999999999999057	-9.4332561004194e-13	22	0	0	49	6802
21929	Tnfaip3 (tumor necrosis factor, alpha-induced protein 3)	0.999999999999057	-9.4332561004194e-13	22	0	0	49	6802
27223	Trp53bp1 (transformation related protein 53 binding protein 1)	0.999999999999057	-9.4332561004194e-13	22	0	0	49	6802
5518	PPP2R1A (protein phosphatase 2 scaffold subunit Aalpha)	0.999999999999057	-9.4332561004194e-13	22	0	0	49	6802
216963	Git1 (GIT ArfGAP 1)	0.999999999999057	-9.4332561004194e-13	22	0	0	49	6802
11465	Actg1 (actin, gamma, cytoplasmic 1)	0.999999999999057	-9.4332561004194e-13	22	0	0	49	6802
12388	Ctnnd1 (catenin (cadherin associated protein), delta 1)	0.999999999999057	-9.4332561004194e-13	22	0	0	49	6802
16331	Inpp5d (inositol polyphosphate-5-phosphatase D)	0.999999999999057	-9.4332561004194e-13	22	0	0	49	6802
22948	CCT5 (chaperonin containing TCP1 subunit 5)	0.999999999999057	-9.4332561004194e-13	22	0	0	49	6802
8655	DYNLL1 (dynein light chain LC8-type 1)	0.999999999999057	-9.4332561004194e-13	22	0	0	49	6802
18854	Pml (promyelocytic leukemia)	0.999999999999057	-9.4332561004194e-13	22	0	0	49	6802
19290	Pura (purine rich element binding protein A)	0.999999999999057	-9.4332561004194e-13	22	0	0	49	6802
8454	CUL1 (cullin 1)	0.999999999999057	-9.4332561004194e-13	22	0	0	49	6802
13207	Ddx5 (DEAD (Asp-Glu-Ala-Asp) box polypeptide 5)	0.999999999999057	-9.4332561004194e-13	22	0	0	49	6802
12848	Cops2 (COP9 signalosome subunit 2)	0.999999999999057	-9.4332561004194e-13	22	0	0	49	6802
18751	Prkcb (protein kinase C, beta)	0.999999999999057	-9.4332561004194e-13	22	0	0	49	6802
24069	Sufu (SUFU negative regulator of hedgehog signaling)	0.999999999999057	-9.4332561004194e-13	22	0	0	49	6802
15183	Hdac3 (histone deacetylase 3)	0.999999999999163	-8.37065290399005e-13	25	0	0	49	6802
67588	Rnf41 (ring finger protein 41)	0.999999999999163	-8.37065290399005e-13	25	0	0	49	6802
12189	Brca1 (breast cancer 1, early onset)	0.999999999999163	-8.37065290399005e-13	25	0	0	49	6802
10694	CCT8 (chaperonin containing TCP1 subunit 8)	0.999999999999163	-8.37065290399005e-13	25	0	0	49	6802
19052	Ppp2ca (protein phosphatase 2 (formerly 2A), catalytic subunit, alpha isoform)	0.999999999999163	-8.37065290399005e-13	25	0	0	49	6802
9569	GTF2IRD1 (GTF2I repeat domain containing 1)	0.999999999999163	-8.37065290399005e-13	25	0	0	49	6802
19016	Pparg (peroxisome proliferator activated receptor gamma)	0.999999999999163	-8.37065290399005e-13	25	0	0	49	6802
50873	Prkn (parkin RBR E3 ubiquitin protein ligase)	0.999999999999163	-8.37065290399005e-13	25	0	0	49	6802
22196	Ube2i (ubiquitin-conjugating enzyme E2I)	0.999999999999163	-8.37065290399005e-13	25	0	0	49	6802
12928	Crk (v-crk avian sarcoma virus CT10 oncogene homolog)	0.999999999999163	-8.37065290399005e-13	25	0	0	49	6802
22142	Tuba1a (tubulin, alpha 1A)	0.999999999999163	-8.37065290399005e-13	25	0	0	49	6802
23633	KPNA6 (karyopherin subunit alpha 6)	1.00000000000043	4.3118742286152e-13	9	0	0	49	6802
13176	Dcc (deleted in colorectal carcinoma)	1.00000000000043	4.3118742286152e-13	9	0	0	49	6802
18753	Prkcd (protein kinase C, delta)	1.00000000000043	4.3118742286152e-13	9	0	0	49	6802
17688	Msh6 (mutS homolog 6)	1.00000000000043	4.3118742286152e-13	9	0	0	49	6802
56455	Dynll1 (dynein light chain LC8-type 1)	1.00000000000043	4.3118742286152e-13	9	0	0	49	6802
90488	TMEM263 (transmembrane protein 263)	1.00000000000043	4.3118742286152e-13	9	0	0	49	6802
2017	CTTN (cortactin)	1.00000000000043	4.3118742286152e-13	9	0	0	49	6802
14569	Gdi2 (guanosine diphosphate (GDP) dissociation inhibitor 2)	1.00000000000043	4.3118742286152e-13	9	0	0	49	6802
20595	Smn1 (survival motor neuron 1)	1.00000000000043	4.3118742286152e-13	9	0	0	49	6802
12282	Hyou1 (hypoxia up-regulated 1)	1.00000000000043	4.3118742286152e-13	9	0	0	49	6802
23093	TTLL5 (tubulin tyrosine ligase like 5)	1.00000000000043	4.3118742286152e-13	9	0	0	49	6802
26422	Nbea (neurobeachin)	1.00000000000043	4.3118742286152e-13	9	0	0	49	6802
14389	Gab2 (growth factor receptor bound protein 2-associated protein 2)	1.00000000000043	4.3118742286152e-13	9	0	0	49	6802
13449	Dok2 (docking protein 2)	1.00000000000043	4.3118742286152e-13	9	0	0	49	6802
6118	RPA2 (replication protein A2)	1.00000000000043	4.3118742286152e-13	9	0	0	49	6802
83602	Gtf2a1 (general transcription factor II A, 1)	1.00000000000043	4.3118742286152e-13	9	0	0	49	6802
79848	CSPP1 (centrosome and spindle pole associated protein 1)	1.00000000000043	4.3118742286152e-13	9	0	0	49	6802
12370	Casp8 (caspase 8)	1.00000000000043	4.3118742286152e-13	9	0	0	49	6802
13796	Emx1 (empty spiracles homeobox 1)	1.00000000000043	4.3118742286152e-13	9	0	0	49	6802
119504	ANAPC16 (anaphase promoting complex subunit 16)	1.00000000000043	4.3118742286152e-13	9	0	0	49	6802
11674	Aldoa (aldolase A, fructose-bisphosphate)	1.00000000000043	4.3118742286152e-13	9	0	0	49	6802
228714	Kat14 (lysine acetyltransferase 14)	1.00000000000043	4.3118742286152e-13	9	0	0	49	6802
3840	KPNA4 (karyopherin subunit alpha 4)	1.00000000000043	4.3118742286152e-13	9	0	0	49	6802
1373	CPS1 (carbamoyl-phosphate synthase 1)	1.00000000000043	4.3118742286152e-13	9	0	0	49	6802
10939	AFG3L2 (AFG3 like matrix AAA peptidase subunit 2)	1.00000000000043	4.3118742286152e-13	9	0	0	49	6802
14633	Gli2 (GLI-Kruppel family member GLI2)	1.00000000000043	4.3118742286152e-13	9	0	0	49	6802
104416	Bap1 (Brca1 associated protein 1)	1.00000000000043	4.3118742286152e-13	9	0	0	49	6802
11772	Ap2a2 (adaptor-related protein complex 2, alpha 2 subunit)	1.00000000000043	4.3118742286152e-13	9	0	0	49	6802
15432	Hoxd12 (homeobox D12)	1.00000000000043	4.3118742286152e-13	9	0	0	49	6802
16691	Krt8 (keratin 8)	1.00000000000043	4.3118742286152e-13	9	0	0	49	6802
8569	MKNK1 (MAPK interacting serine/threonine kinase 1)	1.00000000000043	4.3118742286152e-13	9	0	0	49	6802
5478	PPIA (peptidylprolyl isomerase A)	1.00000000000043	4.3118742286152e-13	9	0	0	49	6802
7321	UBE2D1 (ubiquitin conjugating enzyme E2 D1)	1.00000000000043	4.3118742286152e-13	9	0	0	49	6802
27243	CHMP2A (charged multivesicular body protein 2A)	1.00000000000043	4.3118742286152e-13	9	0	0	49	6802
9590	AKAP12 (A-kinase anchoring protein 12)	1.00000000000043	4.3118742286152e-13	9	0	0	49	6802
4927	NUP88 (nucleoporin 88)	1.00000000000043	4.3118742286152e-13	9	0	0	49	6802
223435	Trio (triple functional domain (PTPRF interacting))	1.00000000000043	4.3118742286152e-13	9	0	0	49	6802
74370	Rptor (regulatory associated protein of MTOR, complex 1)	1.00000000000043	4.3118742286152e-13	9	0	0	49	6802
20471	Six1 (sine oculis-related homeobox 1)	1.00000000000043	4.3118742286152e-13	9	0	0	49	6802
11116	FGFR1OP (FGFR1 oncogene partner)	1.00000000000043	4.3118742286152e-13	9	0	0	49	6802
29882	ANAPC2 (anaphase promoting complex subunit 2)	1.00000000000043	4.3118742286152e-13	9	0	0	49	6802
192176	Flna (filamin, alpha)	1.00000000000043	4.3118742286152e-13	9	0	0	49	6802
18749	Prkacb (protein kinase, cAMP dependent, catalytic, beta)	1.00000000000043	4.3118742286152e-13	9	0	0	49	6802
11198	SUPT16H (SPT16 homolog, facilitates chromatin remodeling subunit)	1.00000000000043	4.3118742286152e-13	9	0	0	49	6802
16796	Lasp1 (LIM and SH3 protein 1)	1.00000000000043	4.3118742286152e-13	9	0	0	49	6802
800	CALD1 (caldesmon 1)	1.00000000000043	4.3118742286152e-13	9	0	0	49	6802
21973	Top2a (topoisomerase (DNA) II alpha)	1.00000000000043	4.3118742286152e-13	9	0	0	49	6802
19894	Rph3a (rabphilin 3A)	1.00000000000043	4.3118742286152e-13	9	0	0	49	6802
106504	Stk38 (serine/threonine kinase 38)	1.00000000000043	4.3118742286152e-13	9	0	0	49	6802
56351	Ptges3 (prostaglandin E synthase 3)	1.00000000000043	4.3118742286152e-13	9	0	0	49	6802
16975	Lrp8 (low density lipoprotein receptor-related protein 8, apolipoprotein e receptor)	1.00000000000043	4.3118742286152e-13	9	0	0	49	6802
472	ATM (ATM serine/threonine kinase)	1.00000000000043	4.3118742286152e-13	9	0	0	49	6802
64223	MLST8 (MTOR associated protein, LST8 homolog)	1.00000000000043	4.3118742286152e-13	9	0	0	49	6802
12462	Cct3 (chaperonin containing Tcp1, subunit 3 (gamma))	1.00000000000043	4.3118742286152e-13	9	0	0	49	6802
13388	Dll1 (delta like canonical Notch ligand 1)	1.00000000000043	4.3118742286152e-13	9	0	0	49	6802
4869	NPM1 (nucleophosmin 1)	1.00000000000043	4.3118742286152e-13	9	0	0	49	6802
114799	ESCO1 (establishment of sister chromatid cohesion N-acetyltransferase 1)	1.00000000000043	4.3118742286152e-13	9	0	0	49	6802
4839	NOP2 (NOP2 nucleolar protein)	1.00000000000043	4.3118742286152e-13	9	0	0	49	6802
68153	Gtf2e2 (general transcription factor II E, polypeptide 2 (beta subunit))	1.00000000000043	4.3118742286152e-13	9	0	0	49	6802
27354	Nbn (nibrin)	1.00000000000043	4.3118742286152e-13	9	0	0	49	6802
12325	Camk2g (calcium/calmodulin-dependent protein kinase II gamma)	1.00000000000043	4.3118742286152e-13	9	0	0	49	6802
26893	Cops6 (COP9 signalosome subunit 6)	1.00000000000043	4.3118742286152e-13	9	0	0	49	6802
214133	Tet2 (tet methylcytosine dioxygenase 2)	1.00000000000043	4.3118742286152e-13	9	0	0	49	6802
4637	MYL6 (myosin light chain 6)	1.00000000000043	4.3118742286152e-13	9	0	0	49	6802
11258	DCTN3 (dynactin subunit 3)	1.00000000000043	4.3118742286152e-13	9	0	0	49	6802
14388	Gab1 (growth factor receptor bound protein 2-associated protein 1)	1.00000000000043	4.3118742286152e-13	9	0	0	49	6802
26400	Map2k7 (mitogen-activated protein kinase kinase 7)	1.00000000000043	4.3118742286152e-13	9	0	0	49	6802
197335	WDR90 (WD repeat domain 90)	1.00000000000043	4.3118742286152e-13	9	0	0	49	6802
22637	Zap70 (zeta-chain (TCR) associated protein kinase)	1.00000000000043	4.3118742286152e-13	9	0	0	49	6802
85459	CEP295 (centrosomal protein 295)	1.00000000000043	4.3118742286152e-13	9	0	0	49	6802
23636	NUP62 (nucleoporin 62)	1.00000000000043	4.3118742286152e-13	9	0	0	49	6802
67203	Nde1 (nudE neurodevelopment protein 1)	1.00000000000043	4.3118742286152e-13	9	0	0	49	6802
2975	GTF3C1 (general transcription factor IIIC subunit 1)	1.00000000000043	4.3118742286152e-13	9	0	0	49	6802
57708	MIER1 (MIER1 transcriptional regulator)	1.00000000000043	4.3118742286152e-13	9	0	0	49	6802
9328	GTF3C5 (general transcription factor IIIC subunit 5)	1.00000000000043	4.3118742286152e-13	9	0	0	49	6802
1975	EIF4B (eukaryotic translation initiation factor 4B)	1.00000000000043	4.3118742286152e-13	9	0	0	49	6802
17192	Mbd3 (methyl-CpG binding domain protein 3)	1.00000000000043	4.3118742286152e-13	9	0	0	49	6802
55930	MYO5C (myosin VC)	1.00000000000043	4.3118742286152e-13	9	0	0	49	6802
72330	Klhl40 (kelch-like 40)	1.00000000000043	4.3118742286152e-13	9	0	0	49	6802
3301	DNAJA1 (DnaJ heat shock protein family (Hsp40) member A1)	1.00000000000043	4.3118742286152e-13	9	0	0	49	6802
319565	Syne2 (spectrin repeat containing, nuclear envelope 2)	1.00000000000043	4.3118742286152e-13	9	0	0	49	6802
3066	HDAC2 (histone deacetylase 2)	1.00000000000043	4.3118742286152e-13	9	0	0	49	6802
12842	Col1a1 (collagen, type I, alpha 1)	1.00000000000043	4.3118742286152e-13	9	0	0	49	6802
56491	Vapb (vesicle-associated membrane protein, associated protein B and C)	1.00000000000043	4.3118742286152e-13	9	0	0	49	6802
14465	Gata6 (GATA binding protein 6)	1.00000000000043	4.3118742286152e-13	9	0	0	49	6802
9554	SEC22B (SEC22 homolog B, vesicle trafficking protein (gene/pseudogene))	1.00000000000043	4.3118742286152e-13	9	0	0	49	6802
84585	Rnf123 (ring finger protein 123)	1.00000000000043	4.3118742286152e-13	9	0	0	49	6802
13430	Dnm2 (dynamin 2)	1.00000000000043	4.3118742286152e-13	9	0	0	49	6802
1495	CTNNA1 (catenin alpha 1)	1.00000000000043	4.3118742286152e-13	9	0	0	49	6802
53379	Hnrnpa2b1 (heterogeneous nuclear ribonucleoprotein A2/B1)	1.00000000000043	4.3118742286152e-13	9	0	0	49	6802
68693	Hnrnpul2 (heterogeneous nuclear ribonucleoprotein U-like 2)	1.00000000000043	4.3118742286152e-13	9	0	0	49	6802
12042	Bcl10 (B cell leukemia/lymphoma 10)	1.00000000000043	4.3118742286152e-13	9	0	0	49	6802
110279	Bcr (breakpoint cluster region)	1.00000000000043	4.3118742286152e-13	9	0	0	49	6802
433766	Trim63 (tripartite motif-containing 63)	1.00000000000043	4.3118742286152e-13	9	0	0	49	6802
21681	Alyref (Aly/REF export factor)	1.00000000000043	4.3118742286152e-13	9	0	0	49	6802
59025	Usp14 (ubiquitin specific peptidase 14)	1.00000000000043	4.3118742286152e-13	9	0	0	49	6802
26233	FBXL6 (F-box and leucine rich repeat protein 6)	1.00000000000043	4.3118742286152e-13	9	0	0	49	6802
71521	Pds5a (PDS5 cohesin associated factor A)	1.00000000000043	4.3118742286152e-13	9	0	0	49	6802
6908	TBP (TATA-box binding protein)	1.00000000000043	4.3118742286152e-13	9	0	0	49	6802
13191	Dctn1 (dynactin 1)	1.00000000000043	4.3118742286152e-13	9	0	0	49	6802
50708	Hist1h1c (histone cluster 1, H1c)	1.00000000000043	4.3118742286152e-13	9	0	0	49	6802
13844	Ephb2 (Eph receptor B2)	1.00000000000043	4.3118742286152e-13	9	0	0	49	6802
11991	Hnrnpd (heterogeneous nuclear ribonucleoprotein D)	1.00000000000043	4.3118742286152e-13	9	0	0	49	6802
2475	MTOR (mechanistic target of rapamycin kinase)	1.00000000000043	4.3118742286152e-13	9	0	0	49	6802
8451	CUL4A (cullin 4A)	1.00000000000043	4.3118742286152e-13	9	0	0	49	6802
17444	Grap2 (GRB2-related adaptor protein 2)	1.00000000000043	4.3118742286152e-13	9	0	0	49	6802
5111	PCNA (proliferating cell nuclear antigen)	1.00000000000043	4.3118742286152e-13	9	0	0	49	6802
26891	Cops4 (COP9 signalosome subunit 4)	1.00000000000043	4.3118742286152e-13	9	0	0	49	6802
361815	Rnf8 (ring finger protein 8)	1.00000000000043	4.3118742286152e-13	9	0	0	49	6802
17342	Mitf (melanogenesis associated transcription factor)	1.00000000000043	4.3118742286152e-13	9	0	0	49	6802
9532	BAG2 (BCL2 associated athanogene 2)	1.00000000000043	4.3118742286152e-13	9	0	0	49	6802
9967	THRAP3 (thyroid hormone receptor associated protein 3)	1.00000000000043	4.3118742286152e-13	9	0	0	49	6802
57584	ARHGAP21 (Rho GTPase activating protein 21)	1.00000000000043	4.3118742286152e-13	9	0	0	49	6802
51602	NOP58 (NOP58 ribonucleoprotein)	1.00000000000043	4.3118742286152e-13	9	0	0	49	6802
9978	RBX1 (ring-box 1)	1.00000000000043	4.3118742286152e-13	9	0	0	49	6802
22388	Wdr1 (WD repeat domain 1)	1.00000000000043	4.3118742286152e-13	9	0	0	49	6802
26030	PLEKHG3 (pleckstrin homology and RhoGEF domain containing G3)	1.00000000000043	4.3118742286152e-13	9	0	0	49	6802
5756	TWF1 (twinfilin actin binding protein 1)	1.00000000000043	4.3118742286152e-13	9	0	0	49	6802
16911	Lmo4 (LIM domain only 4)	1.00000000000043	4.3118742286152e-13	9	0	0	49	6802
77055	Krt76 (keratin 76)	1.00000000000043	4.3118742286152e-13	9	0	0	49	6802
29864	Rnf11 (ring finger protein 11)	1.00000000000043	4.3118742286152e-13	9	0	0	49	6802
105787	Prkaa1 (protein kinase, AMP-activated, alpha 1 catalytic subunit)	1.00000000000043	4.3118742286152e-13	9	0	0	49	6802
13684	Eif4e (eukaryotic translation initiation factor 4E)	1.00000000000043	4.3118742286152e-13	9	0	0	49	6802
25875	LETMD1 (LETM1 domain containing 1)	1.00000000000043	4.3118742286152e-13	9	0	0	49	6802
108679	Cops8 (COP9 signalosome subunit 8)	1.00000000000043	4.3118742286152e-13	9	0	0	49	6802
23411	SIRT1 (sirtuin 1)	1.00000000000043	4.3118742286152e-13	9	0	0	49	6802
16854	Lgals3 (lectin, galactose binding, soluble 3)	1.00000000000043	4.3118742286152e-13	9	0	0	49	6802
20383	Srsf3 (serine/arginine-rich splicing factor 3)	1.00000000000043	4.3118742286152e-13	9	0	0	49	6802
20910	Stxbp1 (syntaxin binding protein 1)	1.00000000000043	4.3118742286152e-13	9	0	0	49	6802
27217	Mixl1 (Mix1 homeobox-like 1 (Xenopus laevis))	1.00000000000043	4.3118742286152e-13	9	0	0	49	6802
81569	ACTL8 (actin like 8)	1.00000000000043	4.3118742286152e-13	9	0	0	49	6802
6742	SSBP1 (single stranded DNA binding protein 1)	1.00000000000043	4.3118742286152e-13	9	0	0	49	6802
983	CDK1 (cyclin dependent kinase 1)	1.00000000000043	4.3118742286152e-13	9	0	0	49	6802
18783	Pla2g4a (phospholipase A2, group IVA (cytosolic, calcium-dependent))	1.00000000000043	4.3118742286152e-13	9	0	0	49	6802
57553	MICAL3 (microtubule associated monooxygenase, calponin and LIM domain containing 3)	1.00000000000043	4.3118742286152e-13	9	0	0	49	6802
19357	Rad21 (RAD21 cohesin complex component)	1.00000000000043	4.3118742286152e-13	9	0	0	49	6802
387	RHOA (ras homolog family member A)	1.00000000000043	4.3118742286152e-13	9	0	0	49	6802
55037	PTCD3 (pentatricopeptide repeat domain 3)	1.00000000000043	4.3118742286152e-13	9	0	0	49	6802
54343	Atf7ip (activating transcription factor 7 interacting protein)	1.00000000000043	4.3118742286152e-13	9	0	0	49	6802
55975	KLHL7 (kelch like family member 7)	1.00000000000043	4.3118742286152e-13	9	0	0	49	6802
22187	Ubb (ubiquitin B)	1.00000000000043	4.3118742286152e-13	9	0	0	49	6802
3326	HSP90AB1 (heat shock protein 90 alpha family class B member 1)	1.00000000000043	4.3118742286152e-13	9	0	0	49	6802
12995	Csnk2a1 (casein kinase 2, alpha 1 polypeptide)	1.00000000000043	4.3118742286152e-13	9	0	0	49	6802
69116	Ubr4 (ubiquitin protein ligase E3 component n-recognin 4)	1.00000000000043	4.3118742286152e-13	9	0	0	49	6802
4841	NONO (non-POU domain containing octamer binding)	1.00000000000043	4.3118742286152e-13	9	0	0	49	6802
110809	Srsf1 (serine/arginine-rich splicing factor 1)	1.00000000000043	4.3118742286152e-13	9	0	0	49	6802
56508	Rapgef4 (Rap guanine nucleotide exchange factor (GEF) 4)	1.00000000000043	4.3118742286152e-13	9	0	0	49	6802
17966	Nbr1 (NBR1, autophagy cargo receptor)	1.00000000000043	4.3118742286152e-13	9	0	0	49	6802
51188	SS18L2 (SS18 like 2)	1.00000000000043	4.3118742286152e-13	9	0	0	49	6802
246184	CDC26 (cell division cycle 26)	1.00000000000043	4.3118742286152e-13	9	0	0	49	6802
22145	Tuba4a (tubulin, alpha 4A)	1.00000000000043	4.3118742286152e-13	9	0	0	49	6802
13860	Eps8 (epidermal growth factor receptor pathway substrate 8)	1.00000000000043	4.3118742286152e-13	9	0	0	49	6802
56704	JPH1 (junctophilin 1)	1.00000000000043	4.3118742286152e-13	9	0	0	49	6802
107995	Cdc20 (cell division cycle 20)	1.00000000000043	4.3118742286152e-13	9	0	0	49	6802
10919	EHMT2 (euchromatic histone lysine methyltransferase 2)	1.00000000000043	4.3118742286152e-13	9	0	0	49	6802
116838	Rims2 (regulating synaptic membrane exocytosis 2)	1.00000000000043	4.3118742286152e-13	9	0	0	49	6802
67891	Rpl4 (ribosomal protein L4)	1.00000000000043	4.3118742286152e-13	9	0	0	49	6802
7416	VDAC1 (voltage dependent anion channel 1)	1.00000000000043	4.3118742286152e-13	9	0	0	49	6802
16664	Krt14 (keratin 14)	1.00000000000043	4.3118742286152e-13	9	0	0	49	6802
121441	NEDD1 (NEDD1 gamma-tubulin ring complex targeting factor)	1.00000000000043	4.3118742286152e-13	9	0	0	49	6802
170791	Rbm39 (RNA binding motif protein 39)	1.00000000000043	4.3118742286152e-13	9	0	0	49	6802
9961	MVP (major vault protein)	1.00000000000043	4.3118742286152e-13	9	0	0	49	6802
12387	Ctnnb1 (catenin (cadherin associated protein), beta 1)	1.00000000000069	6.89493635355236e-13	67	0	0	49	6802
19646	Rbbp4 (retinoblastoma binding protein 4, chromatin remodeling factor)	1.00000000000078	7.78657283635402e-13	20	0	0	49	6802
26419	Mapk8 (mitogen-activated protein kinase 8)	1.00000000000078	7.78657283635402e-13	20	0	0	49	6802
21898	Tlr4 (toll-like receptor 4)	1.00000000000078	7.78657283635402e-13	20	0	0	49	6802
9851	KIAA0753 (KIAA0753)	1.00000000000078	7.78657283635402e-13	20	0	0	49	6802
5888	RAD51 (RAD51 recombinase)	1.00000000000078	7.78657283635402e-13	20	0	0	49	6802
216274	Cep290 (centrosomal protein 290)	1.00000000000078	7.78657283635402e-13	20	0	0	49	6802
10211	FLOT1 (flotillin 1)	1.00000000000078	7.78657283635402e-13	20	0	0	49	6802
16150	Ikbkb (inhibitor of kappaB kinase beta)	1.00000000000078	7.78657283635402e-13	20	0	0	49	6802
19766	Ripk1 (receptor (TNFRSF)-interacting serine-threonine kinase 1)	1.00000000000078	7.78657283635402e-13	20	0	0	49	6802
12234	Btrc (beta-transducin repeat containing protein)	1.00000000000078	7.78657283635402e-13	20	0	0	49	6802
18747	Prkaca (protein kinase, cAMP dependent, catalytic, alpha)	1.00000000000078	7.78657283635402e-13	20	0	0	49	6802
6840	SVIL (supervillin)	1.00000000000078	7.78657283635402e-13	20	0	0	49	6802
2319	FLOT2 (flotillin 2)	1.00000000000078	7.78657283635402e-13	20	0	0	49	6802
14460	Gata1 (GATA binding protein 1)	1.00000000000078	7.78657283635402e-13	20	0	0	49	6802
126353	MISP (mitotic spindle positioning)	1.00000000000078	7.78657283635402e-13	20	0	0	49	6802
11331	PHB2 (prohibitin 2)	1.00000000000078	7.78657283635402e-13	20	0	0	49	6802
71514	Sfpq (splicing factor proline/glutamine rich (polypyrimidine tract binding protein associated))	1.00000000000078	7.78657283635402e-13	20	0	0	49	6802
68099	Fam92a (family with sequence similarity 92, member A)	1.00000000000137	1.37400385187951e-12	102	0	0	49	6802
54383	Phc2 (polyhomeotic 2)	1.00000000000184	1.84009107598605e-12	10	0	0	49	6802
17164	Mapkapk2 (MAP kinase-activated protein kinase 2)	1.00000000000184	1.84009107598605e-12	10	0	0	49	6802
116143	WDR92 (WD repeat domain 92)	1.00000000000184	1.84009107598605e-12	10	0	0	49	6802
19211	Pten (phosphatase and tensin homolog)	1.00000000000184	1.84009107598605e-12	10	0	0	49	6802
56705	Ranbp9 (RAN binding protein 9)	1.00000000000184	1.84009107598605e-12	10	0	0	49	6802
66105	Ube2d3 (ubiquitin-conjugating enzyme E2D 3)	1.00000000000184	1.84009107598605e-12	10	0	0	49	6802
8668	EIF3I (eukaryotic translation initiation factor 3 subunit I)	1.00000000000184	1.84009107598605e-12	10	0	0	49	6802
22907	DHX30 (DExH-box helicase 30)	1.00000000000184	1.84009107598605e-12	10	0	0	49	6802
2778	GNAS (GNAS complex locus)	1.00000000000184	1.84009107598605e-12	10	0	0	49	6802
108655	Foxp1 (forkhead box P1)	1.00000000000184	1.84009107598605e-12	10	0	0	49	6802
23808	Ash2l (ASH2 like histone lysine methyltransferase complex subunit)	1.00000000000184	1.84009107598605e-12	10	0	0	49	6802
16828	Ldha (lactate dehydrogenase A)	1.00000000000184	1.84009107598605e-12	10	0	0	49	6802
10971	YWHAQ (tyrosine 3-monooxygenase/tryptophan 5-monooxygenase activation protein theta)	1.00000000000184	1.84009107598605e-12	10	0	0	49	6802
64383	Sirt2 (sirtuin 2)	1.00000000000184	1.84009107598605e-12	10	0	0	49	6802
19763	Ring1 (ring finger protein 1)	1.00000000000184	1.84009107598605e-12	10	0	0	49	6802
51164	DCTN4 (dynactin subunit 4)	1.00000000000184	1.84009107598605e-12	10	0	0	49	6802
22083	Ctr9 (CTR9 homolog, Paf1/RNA polymerase II complex component)	1.00000000000184	1.84009107598605e-12	10	0	0	49	6802
55994	Smad9 (SMAD family member 9)	1.00000000000184	1.84009107598605e-12	10	0	0	49	6802
235497	Leo1 (Leo1, Paf1/RNA polymerase II complex component)	1.00000000000184	1.84009107598605e-12	10	0	0	49	6802
22088	Tsg101 (tumor susceptibility gene 101)	1.00000000000184	1.84009107598605e-12	10	0	0	49	6802
20681	Sox8 (SRY (sex determining region Y)-box 8)	1.00000000000184	1.84009107598605e-12	10	0	0	49	6802
9798	IST1 (IST1 factor associated with ESCRT-III)	1.00000000000184	1.84009107598605e-12	10	0	0	49	6802
6128	RPL6 (ribosomal protein L6)	1.00000000000184	1.84009107598605e-12	10	0	0	49	6802
21413	Tcf4 (transcription factor 4)	1.00000000000184	1.84009107598605e-12	10	0	0	49	6802
4673	NAP1L1 (nucleosome assembly protein 1 like 1)	1.00000000000184	1.84009107598605e-12	10	0	0	49	6802
110651	Rps6ka3 (ribosomal protein S6 kinase polypeptide 3)	1.00000000000184	1.84009107598605e-12	10	0	0	49	6802
636931	Trim71 (tripartite motif-containing 71)	1.00000000000184	1.84009107598605e-12	10	0	0	49	6802
24131	Ldb3 (LIM domain binding 3)	1.00000000000184	1.84009107598605e-12	10	0	0	49	6802
230753	Thrap3 (thyroid hormone receptor associated protein 3)	1.00000000000184	1.84009107598605e-12	10	0	0	49	6802
21834	Thrb (thyroid hormone receptor beta)	1.00000000000184	1.84009107598605e-12	10	0	0	49	6802
10615	SPAG5 (sperm associated antigen 5)	1.00000000000184	1.84009107598605e-12	10	0	0	49	6802
13175	Dclk1 (doublecortin-like kinase 1)	1.00000000000184	1.84009107598605e-12	10	0	0	49	6802
92399	MRRF (mitochondrial ribosome recycling factor)	1.00000000000184	1.84009107598605e-12	10	0	0	49	6802
23255	MTCL1 (microtubule crosslinking factor 1)	1.00000000000184	1.84009107598605e-12	10	0	0	49	6802
1454	CSNK1E (casein kinase 1 epsilon)	1.00000000000184	1.84009107598605e-12	10	0	0	49	6802
12447	Ccne1 (cyclin E1)	1.00000000000184	1.84009107598605e-12	10	0	0	49	6802
21406	Tcf12 (transcription factor 12)	1.00000000000184	1.84009107598605e-12	10	0	0	49	6802
55860	ACTR10 (actin related protein 10)	1.00000000000184	1.84009107598605e-12	10	0	0	49	6802
27081	Zfp275 (zinc finger protein 275)	1.00000000000184	1.84009107598605e-12	10	0	0	49	6802
10558	SPTLC1 (serine palmitoyltransferase long chain base subunit 1)	1.00000000000184	1.84009107598605e-12	10	0	0	49	6802
11920	Atm (ataxia telangiectasia mutated)	1.00000000000184	1.84009107598605e-12	10	0	0	49	6802
50868	Keap1 (kelch-like ECH-associated protein 1)	1.00000000000184	1.84009107598605e-12	10	0	0	49	6802
6510	SLC1A5 (solute carrier family 1 member 5)	1.00000000000184	1.84009107598605e-12	10	0	0	49	6802
12343	Capza2 (capping protein (actin filament) muscle Z-line, alpha 2)	1.00000000000184	1.84009107598605e-12	10	0	0	49	6802
60595	Actn4 (actinin alpha 4)	1.00000000000184	1.84009107598605e-12	10	0	0	49	6802
57669	EPB41L5 (erythrocyte membrane protein band 4.1 like 5)	1.00000000000184	1.84009107598605e-12	10	0	0	49	6802
17344	Pias2 (protein inhibitor of activated STAT 2)	1.00000000000184	1.84009107598605e-12	10	0	0	49	6802
6396	SEC13 (SEC13 homolog, nuclear pore and COPII coat complex component)	1.00000000000184	1.84009107598605e-12	10	0	0	49	6802
9318	COPS2 (COP9 signalosome subunit 2)	1.00000000000184	1.84009107598605e-12	10	0	0	49	6802
19165	Psen2 (presenilin 2)	1.00000000000184	1.84009107598605e-12	10	0	0	49	6802
988	CDC5L (cell division cycle 5 like)	1.00000000000184	1.84009107598605e-12	10	0	0	49	6802
18187	Nrp2 (neuropilin 2)	1.00000000000184	1.84009107598605e-12	10	0	0	49	6802
10989	IMMT (inner membrane mitochondrial protein)	1.00000000000184	1.84009107598605e-12	10	0	0	49	6802
11798	Xiap (X-linked inhibitor of apoptosis)	1.00000000000184	1.84009107598605e-12	10	0	0	49	6802
22658	Pcgf2 (polycomb group ring finger 2)	1.00000000000184	1.84009107598605e-12	10	0	0	49	6802
2773	GNAI3 (G protein subunit alpha i3)	1.00000000000184	1.84009107598605e-12	10	0	0	49	6802
850620	UBI4 (ubiquitin)	1.00000000000184	1.84009107598605e-12	10	0	0	49	6802
18746	Pkm (pyruvate kinase, muscle)	1.00000000000184	1.84009107598605e-12	10	0	0	49	6802
7417	VDAC2 (voltage dependent anion channel 2)	1.00000000000184	1.84009107598605e-12	10	0	0	49	6802
56371	Fzr1 (fizzy and cell division cycle 20 related 1)	1.00000000000184	1.84009107598605e-12	10	0	0	49	6802
13193	Dcx (doublecortin)	1.00000000000184	1.84009107598605e-12	10	0	0	49	6802
16202	Ilk (integrin linked kinase)	1.00000000000184	1.84009107598605e-12	10	0	0	49	6802
11234	HPS5 (HPS5 biogenesis of lysosomal organelles complex 2 subunit 2)	1.00000000000184	1.84009107598605e-12	10	0	0	49	6802
6045	RNF2 (ring finger protein 2)	1.00000000000184	1.84009107598605e-12	10	0	0	49	6802
18472	Pafah1b1 (platelet-activating factor acetylhydrolase, isoform 1b, subunit 1)	1.00000000000184	1.84009107598605e-12	10	0	0	49	6802
22608	Ybx1 (Y box protein 1)	1.00000000000184	1.84009107598605e-12	10	0	0	49	6802
12988	Csk (c-src tyrosine kinase)	1.00000000000184	1.84009107598605e-12	10	0	0	49	6802
17475	Mpdz (multiple PDZ domain protein)	1.00000000000184	1.84009107598605e-12	10	0	0	49	6802
3609	ILF3 (interleukin enhancer binding factor 3)	1.00000000000184	1.84009107598605e-12	10	0	0	49	6802
5519	PPP2R1B (protein phosphatase 2 scaffold subunit Abeta)	1.00000000000184	1.84009107598605e-12	10	0	0	49	6802
81555	YIPF5 (Yip1 domain family member 5)	1.00000000000184	1.84009107598605e-12	10	0	0	49	6802
18035	Nfkbia (nuclear factor of kappa light polypeptide gene enhancer in B cells inhibitor, alpha)	1.00000000000184	1.84009107598605e-12	10	0	0	49	6802
81929	SEH1L (SEH1 like nucleoporin)	1.00000000000184	1.84009107598605e-12	10	0	0	49	6802
27494	Amot (angiomotin)	1.00000000000184	1.84009107598605e-12	10	0	0	49	6802
214968	Sema6d (sema domain, transmembrane domain (TM), and cytoplasmic domain, (semaphorin) 6D)	1.00000000000184	1.84009107598605e-12	10	0	0	49	6802
6187	RPS2 (ribosomal protein S2)	1.00000000000184	1.84009107598605e-12	10	0	0	49	6802
406220	Krt77 (keratin 77)	1.00000000000184	1.84009107598605e-12	10	0	0	49	6802
20382	Srsf2 (serine/arginine-rich splicing factor 2)	1.00000000000184	1.84009107598605e-12	10	0	0	49	6802
6208	RPS14 (ribosomal protein S14)	1.00000000000184	1.84009107598605e-12	10	0	0	49	6802
8021	NUP214 (nucleoporin 214)	1.00000000000184	1.84009107598605e-12	10	0	0	49	6802
15184	Hdac5 (histone deacetylase 5)	1.00000000000184	1.84009107598605e-12	10	0	0	49	6802
13857	Epor (erythropoietin receptor)	1.00000000000184	1.84009107598605e-12	10	0	0	49	6802
16661	Krt10 (keratin 10)	1.00000000000184	1.84009107598605e-12	10	0	0	49	6802
10067	SCAMP3 (secretory carrier membrane protein 3)	1.00000000000184	1.84009107598605e-12	10	0	0	49	6802
535	ATP6V0A1 (ATPase H+ transporting V0 subunit a1)	1.00000000000184	1.84009107598605e-12	10	0	0	49	6802
9429	ABCG2 (ATP binding cassette subfamily G member 2 (Junior blood group))	1.00000000000184	1.84009107598605e-12	10	0	0	49	6802
228607	Mavs (mitochondrial antiviral signaling protein)	1.00000000000184	1.84009107598605e-12	10	0	0	49	6802
79139	DERL1 (derlin 1)	1.00000000000184	1.84009107598605e-12	10	0	0	49	6802
227753	Gsn (gelsolin)	1.00000000000184	1.84009107598605e-12	10	0	0	49	6802
8650	NUMB (NUMB endocytic adaptor protein)	1.00000000000184	1.84009107598605e-12	10	0	0	49	6802
57082	KNL1 (kinetochore scaffold 1)	1.00000000000184	1.84009107598605e-12	10	0	0	49	6802
6736	SRY (sex determining region Y)	1.00000000000184	1.84009107598605e-12	10	0	0	49	6802
20964	Syn1 (synapsin I)	1.00000000000184	1.84009107598605e-12	10	0	0	49	6802
12799	Cnp (2',3'-cyclic nucleotide 3' phosphodiesterase)	1.00000000000184	1.84009107598605e-12	10	0	0	49	6802
72399	Brap (BRCA1 associated protein)	1.00000000000184	1.84009107598605e-12	10	0	0	49	6802
14433	Gapdh (glyceraldehyde-3-phosphate dehydrogenase)	1.00000000000184	1.84009107598605e-12	10	0	0	49	6802
13194	Ddb1 (damage specific DNA binding protein 1)	1.00000000000184	1.84009107598605e-12	10	0	0	49	6802
221184	CPNE2 (copine 2)	1.00000000000184	1.84009107598605e-12	10	0	0	49	6802
9875	URB1 (URB1 ribosome biogenesis homolog)	1.00000000000184	1.84009107598605e-12	10	0	0	49	6802
5315	PKM (pyruvate kinase M1/2)	1.00000000000184	1.84009107598605e-12	10	0	0	49	6802
2770	GNAI1 (G protein subunit alpha i1)	1.00000000000184	1.84009107598605e-12	10	0	0	49	6802
71242	Spata24 (spermatogenesis associated 24)	1.00000000000184	1.84009107598605e-12	10	0	0	49	6802
85378	TUBGCP6 (tubulin gamma complex associated protein 6)	1.00000000000184	1.84009107598605e-12	10	0	0	49	6802
56399	Akap8 (A kinase (PRKA) anchor protein 8)	1.00000000000184	1.84009107598605e-12	10	0	0	49	6802
14645	Glul (glutamate-ammonia ligase (glutamine synthetase))	1.00000000000184	1.84009107598605e-12	10	0	0	49	6802
22195	Ube2l3 (ubiquitin-conjugating enzyme E2L 3)	1.00000000000184	1.84009107598605e-12	10	0	0	49	6802
22218	Sumo1 (small ubiquitin-like modifier 1)	1.00000000000184	1.84009107598605e-12	10	0	0	49	6802
116837	Rims1 (regulating synaptic membrane exocytosis 1)	1.00000000000184	1.84009107598605e-12	10	0	0	49	6802
71902	Cand1 (cullin associated and neddylation disassociated 1)	1.00000000000184	1.84009107598605e-12	10	0	0	49	6802
23384	SPECC1L (sperm antigen with calponin homology and coiled-coil domains 1 like)	1.00000000000184	1.84009107598605e-12	10	0	0	49	6802
19878	Rock2 (Rho-associated coiled-coil containing protein kinase 2)	1.00000000000184	1.84009107598605e-12	10	0	0	49	6802
229004	Gmeb2 (glucocorticoid modulatory element binding protein 2)	1.00000000000184	1.84009107598605e-12	10	0	0	49	6802
11835	Ar (androgen receptor)	1.00000000000184	1.84009107598605e-12	10	0	0	49	6802
23957	Nr0b2 (nuclear receptor subfamily 0, group B, member 2)	1.00000000000184	1.84009107598605e-12	10	0	0	49	6802
8241	RBM10 (RNA binding motif protein 10)	1.00000000000184	1.84009107598605e-12	10	0	0	49	6802
71881	Apmap (adipocyte plasma membrane associated protein)	1.00000000000184	1.84009107598605e-12	10	0	0	49	6802
11652	Akt2 (thymoma viral proto-oncogene 2)	1.00000000000184	1.84009107598605e-12	10	0	0	49	6802
2534	FYN (FYN proto-oncogene, Src family tyrosine kinase)	1.00000000000184	1.84009107598605e-12	10	0	0	49	6802
203068	TUBB (tubulin beta class I)	1.00000000000184	1.84009107598605e-12	10	0	0	49	6802
80838	Hist1h1a (histone cluster 1, H1a)	1.00000000000184	1.84009107598605e-12	10	0	0	49	6802
9824	ARHGAP11A (Rho GTPase activating protein 11A)	1.00000000000184	1.84009107598605e-12	10	0	0	49	6802
27316	RBMX (RNA binding motif protein X-linked)	1.00000000000184	1.84009107598605e-12	10	0	0	49	6802
230908	Tardbp (TAR DNA binding protein)	1.00000000000184	1.84009107598605e-12	10	0	0	49	6802
9817	KEAP1 (kelch like ECH associated protein 1)	1.00000000000184	1.84009107598605e-12	10	0	0	49	6802
21349	Tal1 (T cell acute lymphocytic leukemia 1)	1.00000000000184	1.84009107598605e-12	10	0	0	49	6802
22761	Zfpm1 (zinc finger protein, multitype 1)	1.00000000000184	1.84009107598605e-12	10	0	0	49	6802
12445	Ccnd3 (cyclin D3)	1.00000000000184	1.84009107598605e-12	10	0	0	49	6802
7529	YWHAB (tyrosine 3-monooxygenase/tryptophan 5-monooxygenase activation protein beta)	1.00000000000184	1.84009107598605e-12	10	0	0	49	6802
10594	PRPF8 (pre-mRNA processing factor 8)	1.00000000000184	1.84009107598605e-12	10	0	0	49	6802
6124	RPL4 (ribosomal protein L4)	1.00000000000184	1.84009107598605e-12	10	0	0	49	6802
16678	Krt1 (keratin 1)	1.00000000000184	1.84009107598605e-12	10	0	0	49	6802
20589	Ighmbp2 (immunoglobulin mu binding protein 2)	1.00000000000184	1.84009107598605e-12	10	0	0	49	6802
998	CDC42 (cell division cycle 42)	1.00000000000184	1.84009107598605e-12	10	0	0	49	6802
20850	Stat5a (signal transducer and activator of transcription 5A)	1.00000000000184	1.84009107598605e-12	10	0	0	49	6802
50530	Mfap5 (microfibrillar associated protein 5)	1.00000000000184	1.84009107598605e-12	10	0	0	49	6802
378435	Mafa (v-maf musculoaponeurotic fibrosarcoma oncogene family, protein A (avian))	1.00000000000184	1.84009107598605e-12	10	0	0	49	6802
26135	SERBP1 (SERPINE1 mRNA binding protein 1)	1.00000000000184	1.84009107598605e-12	10	0	0	49	6802
15903	Id3 (inhibitor of DNA binding 3)	1.00000000000184	1.84009107598605e-12	10	0	0	49	6802
5000	ORC4 (origin recognition complex subunit 4)	1.0000000000022	2.20026806232157e-12	4	0	0	49	6802
18198	Musk (muscle, skeletal, receptor tyrosine kinase)	1.0000000000022	2.20026806232157e-12	4	0	0	49	6802
80884	Maged2 (melanoma antigen, family D, 2)	1.0000000000022	2.20026806232157e-12	4	0	0	49	6802
19268	Ptprf (protein tyrosine phosphatase, receptor type, F)	1.0000000000022	2.20026806232157e-12	4	0	0	49	6802
120892	LRRK2 (leucine rich repeat kinase 2)	1.0000000000022	2.20026806232157e-12	4	0	0	49	6802
22763	Zfr (zinc finger RNA binding protein)	1.0000000000022	2.20026806232157e-12	4	0	0	49	6802
9867	PJA2 (praja ring finger ubiquitin ligase 2)	1.0000000000022	2.20026806232157e-12	4	0	0	49	6802
20788	Srebf2 (sterol regulatory element binding factor 2)	1.0000000000022	2.20026806232157e-12	4	0	0	49	6802
56200	Ddx21 (DEAD (Asp-Glu-Ala-Asp) box polypeptide 21)	1.0000000000022	2.20026806232157e-12	4	0	0	49	6802
10735	STAG2 (stromal antigen 2)	1.0000000000022	2.20026806232157e-12	4	0	0	49	6802
13200	Ddost (dolichyl-di-phosphooligosaccharide-protein glycotransferase)	1.0000000000022	2.20026806232157e-12	4	0	0	49	6802
6558	SLC12A2 (solute carrier family 12 member 2)	1.0000000000022	2.20026806232157e-12	4	0	0	49	6802
261734	NPHP4 (nephrocystin 4)	1.0000000000022	2.20026806232157e-12	4	0	0	49	6802
27335	EIF3K (eukaryotic translation initiation factor 3 subunit K)	1.0000000000022	2.20026806232157e-12	4	0	0	49	6802
23984	Pde10a (phosphodiesterase 10A)	1.0000000000022	2.20026806232157e-12	4	0	0	49	6802
29911	HOOK2 (hook microtubule tethering protein 2)	1.0000000000022	2.20026806232157e-12	4	0	0	49	6802
3185	HNRNPF (heterogeneous nuclear ribonucleoprotein F)	1.0000000000022	2.20026806232157e-12	4	0	0	49	6802
93761	Smarca1 (SWI/SNF related, matrix associated, actin dependent regulator of chromatin, subfamily a, member 1)	1.0000000000022	2.20026806232157e-12	4	0	0	49	6802
22985	ACIN1 (apoptotic chromatin condensation inducer 1)	1.0000000000022	2.20026806232157e-12	4	0	0	49	6802
9416	DDX23 (DEAD-box helicase 23)	1.0000000000022	2.20026806232157e-12	4	0	0	49	6802
8602	NOP14 (NOP14 nucleolar protein)	1.0000000000022	2.20026806232157e-12	4	0	0	49	6802
67680	Sdhb (succinate dehydrogenase complex, subunit B, iron sulfur (Ip))	1.0000000000022	2.20026806232157e-12	4	0	0	49	6802
15114	Hap1 (huntingtin-associated protein 1)	1.0000000000022	2.20026806232157e-12	4	0	0	49	6802
209354	Eif2b1 (eukaryotic translation initiation factor 2B, subunit 1 (alpha))	1.0000000000022	2.20026806232157e-12	4	0	0	49	6802
156	GRK2 (G protein-coupled receptor kinase 2)	1.0000000000022	2.20026806232157e-12	4	0	0	49	6802
16403	Itga6 (integrin alpha 6)	1.0000000000022	2.20026806232157e-12	4	0	0	49	6802
84656	GLYR1 (glyoxylate reductase 1 homolog)	1.0000000000022	2.20026806232157e-12	4	0	0	49	6802
19361	Rad51 (RAD51 recombinase)	1.0000000000022	2.20026806232157e-12	4	0	0	49	6802
17879	Myh1 (myosin, heavy polypeptide 1, skeletal muscle, adult)	1.0000000000022	2.20026806232157e-12	4	0	0	49	6802
77629	Sphkap (SPHK1 interactor, AKAP domain containing)	1.0000000000022	2.20026806232157e-12	4	0	0	49	6802
22289	Kdm6a (lysine (K)-specific demethylase 6A)	1.0000000000022	2.20026806232157e-12	4	0	0	49	6802
2737	GLI3 (GLI family zinc finger 3)	1.0000000000022	2.20026806232157e-12	4	0	0	49	6802
57530	CGN (cingulin)	1.0000000000022	2.20026806232157e-12	4	0	0	49	6802
22827	PUF60 (poly(U) binding splicing factor 60)	1.0000000000022	2.20026806232157e-12	4	0	0	49	6802
7385	UQCRC2 (ubiquinol-cytochrome c reductase core protein 2)	1.0000000000022	2.20026806232157e-12	4	0	0	49	6802
57697	FANCM (FA complementation group M)	1.0000000000022	2.20026806232157e-12	4	0	0	49	6802
26153	KIF26A (kinesin family member 26A)	1.0000000000022	2.20026806232157e-12	4	0	0	49	6802
107508	Eprs (glutamyl-prolyl-tRNA synthetase)	1.0000000000022	2.20026806232157e-12	4	0	0	49	6802
20310	Cxcl2 (chemokine (C-X-C motif) ligand 2)	1.0000000000022	2.20026806232157e-12	4	0	0	49	6802
97122	Hist2h4 (histone cluster 2, H4)	1.0000000000022	2.20026806232157e-12	4	0	0	49	6802
29883	CNOT7 (CCR4-NOT transcription complex subunit 7)	1.0000000000022	2.20026806232157e-12	4	0	0	49	6802
9669	EIF5B (eukaryotic translation initiation factor 5B)	1.0000000000022	2.20026806232157e-12	4	0	0	49	6802
59011	Myoz1 (myozenin 1)	1.0000000000022	2.20026806232157e-12	4	0	0	49	6802
17000	Ltbr (lymphotoxin B receptor)	1.0000000000022	2.20026806232157e-12	4	0	0	49	6802
20971	Sdc4 (syndecan 4)	1.0000000000022	2.20026806232157e-12	4	0	0	49	6802
6256	RXRA (retinoid X receptor alpha)	1.0000000000022	2.20026806232157e-12	4	0	0	49	6802
238880	Actbl2 (actin, beta-like 2)	1.0000000000022	2.20026806232157e-12	4	0	0	49	6802
218952	Fermt2 (fermitin family member 2)	1.0000000000022	2.20026806232157e-12	4	0	0	49	6802
57187	THOC2 (THO complex 2)	1.0000000000022	2.20026806232157e-12	4	0	0	49	6802
6938	TCF12 (transcription factor 12)	1.0000000000022	2.20026806232157e-12	4	0	0	49	6802
545378	Sh2d1b2 (SH2 domain containing 1B2)	1.0000000000022	2.20026806232157e-12	4	0	0	49	6802
9462	RASAL2 (RAS protein activator like 2)	1.0000000000022	2.20026806232157e-12	4	0	0	49	6802
54922	RASIP1 (Ras interacting protein 1)	1.0000000000022	2.20026806232157e-12	4	0	0	49	6802
16332	Inppl1 (inositol polyphosphate phosphatase-like 1)	1.0000000000022	2.20026806232157e-12	4	0	0	49	6802
16453	Jak3 (Janus kinase 3)	1.0000000000022	2.20026806232157e-12	4	0	0	49	6802
65254	Dpysl5 (dihydropyrimidinase-like 5)	1.0000000000022	2.20026806232157e-12	4	0	0	49	6802
193740	Hspa1a (heat shock protein 1A)	1.0000000000022	2.20026806232157e-12	4	0	0	49	6802
15127	Hbb (hemoglobin beta chain complex)	1.0000000000022	2.20026806232157e-12	4	0	0	49	6802
9326	ZNHIT3 (zinc finger HIT-type containing 3)	1.0000000000022	2.20026806232157e-12	4	0	0	49	6802
20983	Syt4 (synaptotagmin IV)	1.0000000000022	2.20026806232157e-12	4	0	0	49	6802
12211	Birc6 (baculoviral IAP repeat-containing 6)	1.0000000000022	2.20026806232157e-12	4	0	0	49	6802
16568	Kif3a (kinesin family member 3A)	1.0000000000022	2.20026806232157e-12	4	0	0	49	6802
64978	MRPL38 (mitochondrial ribosomal protein L38)	1.0000000000022	2.20026806232157e-12	4	0	0	49	6802
26895	Cops7b (COP9 signalosome subunit 7B)	1.0000000000022	2.20026806232157e-12	4	0	0	49	6802
100009325	GHR (growth hormone receptor)	1.0000000000022	2.20026806232157e-12	4	0	0	49	6802
10807	ENTR1 (endosome associated trafficking regulator 1)	1.0000000000022	2.20026806232157e-12	4	0	0	49	6802
4217	MAP3K5 (mitogen-activated protein kinase kinase kinase 5)	1.0000000000022	2.20026806232157e-12	4	0	0	49	6802
54929	TMEM161A (transmembrane protein 161A)	1.0000000000022	2.20026806232157e-12	4	0	0	49	6802
15901	Id1 (inhibitor of DNA binding 1, HLH protein)	1.0000000000022	2.20026806232157e-12	4	0	0	49	6802
79759	ZNF668 (zinc finger protein 668)	1.0000000000022	2.20026806232157e-12	4	0	0	49	6802
266781	Snx17 (sorting nexin 17)	1.0000000000022	2.20026806232157e-12	4	0	0	49	6802
50797	Copb2 (coatomer protein complex, subunit beta 2 (beta prime))	1.0000000000022	2.20026806232157e-12	4	0	0	49	6802
10579	TACC2 (transforming acidic coiled-coil containing protein 2)	1.0000000000022	2.20026806232157e-12	4	0	0	49	6802
23790	Coro1c (coronin, actin binding protein 1C)	1.0000000000022	2.20026806232157e-12	4	0	0	49	6802
56702	Hist1h1b (histone cluster 1, H1b)	1.0000000000022	2.20026806232157e-12	4	0	0	49	6802
24128	Xrn2 (5'-3' exoribonuclease 2)	1.0000000000022	2.20026806232157e-12	4	0	0	49	6802
17134	Mafg (v-maf musculoaponeurotic fibrosarcoma oncogene family, protein G (avian))	1.0000000000022	2.20026806232157e-12	4	0	0	49	6802
22323	Vasp (vasodilator-stimulated phosphoprotein)	1.0000000000022	2.20026806232157e-12	4	0	0	49	6802
101943	Sf3b3 (splicing factor 3b, subunit 3)	1.0000000000022	2.20026806232157e-12	4	0	0	49	6802
16498	Kcnab2 (potassium voltage-gated channel, shaker-related subfamily, beta member 2)	1.0000000000022	2.20026806232157e-12	4	0	0	49	6802
28000	Prpf19 (pre-mRNA processing factor 19)	1.0000000000022	2.20026806232157e-12	4	0	0	49	6802
790	CAD (carbamoyl-phosphate synthetase 2, aspartate transcarbamylase, and dihydroorotase)	1.0000000000022	2.20026806232157e-12	4	0	0	49	6802
9678	PHF14 (PHD finger protein 14)	1.0000000000022	2.20026806232157e-12	4	0	0	49	6802
140465	MYL6B (myosin light chain 6B)	1.0000000000022	2.20026806232157e-12	4	0	0	49	6802
3868	KRT16 (keratin 16)	1.0000000000022	2.20026806232157e-12	4	0	0	49	6802
10592	SMC2 (structural maintenance of chromosomes 2)	1.0000000000022	2.20026806232157e-12	4	0	0	49	6802
102098	Arhgef18 (rho/rac guanine nucleotide exchange factor (GEF) 18)	1.0000000000022	2.20026806232157e-12	4	0	0	49	6802
216856	Nlgn2 (neuroligin 2)	1.0000000000022	2.20026806232157e-12	4	0	0	49	6802
52874	Pum3 (pumilio RNA-binding family member 3)	1.0000000000022	2.20026806232157e-12	4	0	0	49	6802
22359	Vldlr (very low density lipoprotein receptor)	1.0000000000022	2.20026806232157e-12	4	0	0	49	6802
11228	RASSF8 (Ras association domain family member 8)	1.0000000000022	2.20026806232157e-12	4	0	0	49	6802
51585	PCF11 (PCF11 cleavage and polyadenylation factor subunit)	1.0000000000022	2.20026806232157e-12	4	0	0	49	6802
24113	Vax2 (ventral anterior homeobox 2)	1.0000000000022	2.20026806232157e-12	4	0	0	49	6802
20847	Stat2 (signal transducer and activator of transcription 2)	1.0000000000022	2.20026806232157e-12	4	0	0	49	6802
12520	Cd81 (CD81 antigen)	1.0000000000022	2.20026806232157e-12	4	0	0	49	6802
6169	RPL38 (ribosomal protein L38)	1.0000000000022	2.20026806232157e-12	4	0	0	49	6802
12477	Ctla4 (cytotoxic T-lymphocyte-associated protein 4)	1.0000000000022	2.20026806232157e-12	4	0	0	49	6802
6183	MRPS12 (mitochondrial ribosomal protein S12)	1.0000000000022	2.20026806232157e-12	4	0	0	49	6802
7879	RAB7A (RAB7A, member RAS oncogene family)	1.0000000000022	2.20026806232157e-12	4	0	0	49	6802
9053	MAP7 (microtubule associated protein 7)	1.0000000000022	2.20026806232157e-12	4	0	0	49	6802
145508	CEP128 (centrosomal protein 128)	1.0000000000022	2.20026806232157e-12	4	0	0	49	6802
18993	Pou3f3 (POU domain, class 3, transcription factor 3)	1.0000000000022	2.20026806232157e-12	4	0	0	49	6802
20528	Slc2a4 (solute carrier family 2 (facilitated glucose transporter), member 4)	1.0000000000022	2.20026806232157e-12	4	0	0	49	6802
8565	YARS (tyrosyl-tRNA synthetase)	1.0000000000022	2.20026806232157e-12	4	0	0	49	6802
720	C4A (complement C4A (Rodgers blood group))	1.0000000000022	2.20026806232157e-12	4	0	0	49	6802
270192	Rab6b (RAB6B, member RAS oncogene family)	1.0000000000022	2.20026806232157e-12	4	0	0	49	6802
227720	Nup214 (nucleoporin 214)	1.0000000000022	2.20026806232157e-12	4	0	0	49	6802
237782	Smcr8 (Smith-Magenis syndrome chromosome region, candidate 8 homolog (human))	1.0000000000022	2.20026806232157e-12	4	0	0	49	6802
17237	Mgrn1 (mahogunin, ring finger 1)	1.0000000000022	2.20026806232157e-12	4	0	0	49	6802
5339	PLEC (plectin)	1.0000000000022	2.20026806232157e-12	4	0	0	49	6802
233826	Palb2 (partner and localizer of BRCA2)	1.0000000000022	2.20026806232157e-12	4	0	0	49	6802
15201	Hells (helicase, lymphoid specific)	1.0000000000022	2.20026806232157e-12	4	0	0	49	6802
54887	UHRF1BP1 (UHRF1 binding protein 1)	1.0000000000022	2.20026806232157e-12	4	0	0	49	6802
55699	IARS2 (isoleucyl-tRNA synthetase 2, mitochondrial)	1.0000000000022	2.20026806232157e-12	4	0	0	49	6802
78889	Wsb1 (WD repeat and SOCS box-containing 1)	1.0000000000022	2.20026806232157e-12	4	0	0	49	6802
5831	PYCR1 (pyrroline-5-carboxylate reductase 1)	1.0000000000022	2.20026806232157e-12	4	0	0	49	6802
6152	RPL24 (ribosomal protein L24)	1.0000000000022	2.20026806232157e-12	4	0	0	49	6802
329165	Abi2 (abl-interactor 2)	1.0000000000022	2.20026806232157e-12	4	0	0	49	6802
64934	Pes1 (pescadillo ribosomal biogenesis factor 1)	1.0000000000022	2.20026806232157e-12	4	0	0	49	6802
242466	Zfp462 (zinc finger protein 462)	1.0000000000022	2.20026806232157e-12	4	0	0	49	6802
55832	CAND1 (cullin associated and neddylation dissociated 1)	1.0000000000022	2.20026806232157e-12	4	0	0	49	6802
79073	TMEM109 (transmembrane protein 109)	1.0000000000022	2.20026806232157e-12	4	0	0	49	6802
3104	ZBTB48 (zinc finger and BTB domain containing 48)	1.0000000000022	2.20026806232157e-12	4	0	0	49	6802
5295	PIK3R1 (phosphoinositide-3-kinase regulatory subunit 1)	1.0000000000022	2.20026806232157e-12	4	0	0	49	6802
117159	DCD (dermcidin)	1.0000000000022	2.20026806232157e-12	4	0	0	49	6802
18813	Pa2g4 (proliferation-associated 2G4)	1.0000000000022	2.20026806232157e-12	4	0	0	49	6802
3619	INCENP (inner centromere protein)	1.0000000000022	2.20026806232157e-12	4	0	0	49	6802
217379	Ubxn2a (UBX domain protein 2A)	1.0000000000022	2.20026806232157e-12	4	0	0	49	6802
56418	Ykt6 (YKT6 v-SNARE homolog (S. cerevisiae))	1.0000000000022	2.20026806232157e-12	4	0	0	49	6802
5337	PLD1 (phospholipase D1)	1.0000000000022	2.20026806232157e-12	4	0	0	49	6802
91452	ACBD5 (acyl-CoA binding domain containing 5)	1.0000000000022	2.20026806232157e-12	4	0	0	49	6802
23176	SEPTIN8 (septin 8)	1.0000000000022	2.20026806232157e-12	4	0	0	49	6802
65065	NBEAL1 (neurobeachin like 1)	1.0000000000022	2.20026806232157e-12	4	0	0	49	6802
21380	Tbx1 (T-box 1)	1.0000000000022	2.20026806232157e-12	4	0	0	49	6802
235339	Dlat (dihydrolipoamide S-acetyltransferase (E2 component of pyruvate dehydrogenase complex))	1.0000000000022	2.20026806232157e-12	4	0	0	49	6802
320873	Cdh10 (cadherin 10)	1.0000000000022	2.20026806232157e-12	4	0	0	49	6802
8725	URI1 (URI1 prefoldin like chaperone)	1.0000000000022	2.20026806232157e-12	4	0	0	49	6802
9126	SMC3 (structural maintenance of chromosomes 3)	1.0000000000022	2.20026806232157e-12	4	0	0	49	6802
57461	ISY1 (ISY1 splicing factor homolog)	1.0000000000022	2.20026806232157e-12	4	0	0	49	6802
18129	Notch2 (notch 2)	1.0000000000022	2.20026806232157e-12	4	0	0	49	6802
235604	Camkv (CaM kinase-like vesicle-associated)	1.0000000000022	2.20026806232157e-12	4	0	0	49	6802
51009	DERL2 (derlin 2)	1.0000000000022	2.20026806232157e-12	4	0	0	49	6802
57750	Wdr12 (WD repeat domain 12)	1.0000000000022	2.20026806232157e-12	4	0	0	49	6802
54875	CNTLN (centlein)	1.0000000000022	2.20026806232157e-12	4	0	0	49	6802
15572	Elavl4 (ELAV like RNA binding protein 4)	1.0000000000022	2.20026806232157e-12	4	0	0	49	6802
4299	AFF1 (AF4/FMR2 family member 1)	1.0000000000022	2.20026806232157e-12	4	0	0	49	6802
2099	ESR1 (estrogen receptor 1)	1.0000000000022	2.20026806232157e-12	4	0	0	49	6802
14105	Srsf10 (serine/arginine-rich splicing factor 10)	1.0000000000022	2.20026806232157e-12	4	0	0	49	6802
14461	Gata2 (GATA binding protein 2)	1.0000000000022	2.20026806232157e-12	4	0	0	49	6802
19280	Ptprs (protein tyrosine phosphatase, receptor type, S)	1.0000000000022	2.20026806232157e-12	4	0	0	49	6802
55133	SRBD1 (S1 RNA binding domain 1)	1.0000000000022	2.20026806232157e-12	4	0	0	49	6802
5832	ALDH18A1 (aldehyde dehydrogenase 18 family member A1)	1.0000000000022	2.20026806232157e-12	4	0	0	49	6802
124245	ZC3H18 (zinc finger CCCH-type containing 18)	1.0000000000022	2.20026806232157e-12	4	0	0	49	6802
16978	Lrrfip1 (leucine rich repeat (in FLII) interacting protein 1)	1.0000000000022	2.20026806232157e-12	4	0	0	49	6802
55968	NSFL1C (NSFL1 cofactor)	1.0000000000022	2.20026806232157e-12	4	0	0	49	6802
66853	Pnpla2 (patatin-like phospholipase domain containing 2)	1.0000000000022	2.20026806232157e-12	4	0	0	49	6802
104215	Rhoq (ras homolog family member Q)	1.0000000000022	2.20026806232157e-12	4	0	0	49	6802
269003	Sap130 (Sin3A associated protein)	1.0000000000022	2.20026806232157e-12	4	0	0	49	6802
13382	Dld (dihydrolipoamide dehydrogenase)	1.0000000000022	2.20026806232157e-12	4	0	0	49	6802
84687	PPP1R9B (protein phosphatase 1 regulatory subunit 9B)	1.0000000000022	2.20026806232157e-12	4	0	0	49	6802
2972	BRF1 (BRF1 RNA polymerase III transcription initiation factor subunit)	1.0000000000022	2.20026806232157e-12	4	0	0	49	6802
23140	ZZEF1 (zinc finger ZZ-type and EF-hand domain containing 1)	1.0000000000022	2.20026806232157e-12	4	0	0	49	6802
14702	Gng2 (guanine nucleotide binding protein (G protein), gamma 2)	1.0000000000022	2.20026806232157e-12	4	0	0	49	6802
2547	XRCC6 (X-ray repair cross complementing 6)	1.0000000000022	2.20026806232157e-12	4	0	0	49	6802
23524	SRRM2 (serine/arginine repetitive matrix 2)	1.0000000000022	2.20026806232157e-12	4	0	0	49	6802
2553	GABPB1 (GA binding protein transcription factor subunit beta 1)	1.0000000000022	2.20026806232157e-12	4	0	0	49	6802
19411	Rarg (retinoic acid receptor, gamma)	1.0000000000022	2.20026806232157e-12	4	0	0	49	6802
6281	S100A10 (S100 calcium binding protein A10)	1.0000000000022	2.20026806232157e-12	4	0	0	49	6802
19692	Reg1 (regenerating islet-derived 1)	1.0000000000022	2.20026806232157e-12	4	0	0	49	6802
11140	CDC37 (cell division cycle 37)	1.0000000000022	2.20026806232157e-12	4	0	0	49	6802
256586	LYSMD2 (LysM domain containing 2)	1.0000000000022	2.20026806232157e-12	4	0	0	49	6802
56987	BBX (BBX high mobility group box domain containing)	1.0000000000022	2.20026806232157e-12	4	0	0	49	6802
8899	PRPF4B (pre-mRNA processing factor 4B)	1.0000000000022	2.20026806232157e-12	4	0	0	49	6802
77097	Tanc2 (tetratricopeptide repeat, ankyrin repeat and coiled-coil containing 2)	1.0000000000022	2.20026806232157e-12	4	0	0	49	6802
21825	Thbs1 (thrombospondin 1)	1.0000000000022	2.20026806232157e-12	4	0	0	49	6802
2735	GLI1 (GLI family zinc finger 1)	1.0000000000022	2.20026806232157e-12	4	0	0	49	6802
19656	Rbmxl1 (RNA binding motif protein, X-linked like-1)	1.0000000000022	2.20026806232157e-12	4	0	0	49	6802
22286	Utf1 (undifferentiated embryonic cell transcription factor 1)	1.0000000000022	2.20026806232157e-12	4	0	0	49	6802
170718	Idh3b (isocitrate dehydrogenase 3 (NAD+) beta)	1.0000000000022	2.20026806232157e-12	4	0	0	49	6802
4478	MSN (moesin)	1.0000000000022	2.20026806232157e-12	4	0	0	49	6802
16852	Lgals1 (lectin, galactose binding, soluble 1)	1.0000000000022	2.20026806232157e-12	4	0	0	49	6802
10320	IKZF1 (IKAROS family zinc finger 1)	1.0000000000022	2.20026806232157e-12	4	0	0	49	6802
27096	Trappc3 (trafficking protein particle complex 3)	1.0000000000022	2.20026806232157e-12	4	0	0	49	6802
15488	Hsd17b4 (hydroxysteroid (17-beta) dehydrogenase 4)	1.0000000000022	2.20026806232157e-12	4	0	0	49	6802
55154	MSTO1 (misato mitochondrial distribution and morphology regulator 1)	1.0000000000022	2.20026806232157e-12	4	0	0	49	6802
94093	Trim33 (tripartite motif-containing 33)	1.0000000000022	2.20026806232157e-12	4	0	0	49	6802
56647	BCCIP (BRCA2 and CDKN1A interacting protein)	1.0000000000022	2.20026806232157e-12	4	0	0	49	6802
227197	Ndufs1 (NADH:ubiquinone oxidoreductase core subunit S1)	1.0000000000022	2.20026806232157e-12	4	0	0	49	6802
72565	Uaca (uveal autoantigen with coiled-coil domains and ankyrin repeats)	1.0000000000022	2.20026806232157e-12	4	0	0	49	6802
5467	PPARD (peroxisome proliferator activated receptor delta)	1.0000000000022	2.20026806232157e-12	4	0	0	49	6802
114876	OSBPL1A (oxysterol binding protein like 1A)	1.0000000000022	2.20026806232157e-12	4	0	0	49	6802
1176	AP3S1 (adaptor related protein complex 3 subunit sigma 1)	1.0000000000022	2.20026806232157e-12	4	0	0	49	6802
71233	Enkur (enkurin, TRPC channel interacting protein)	1.0000000000022	2.20026806232157e-12	4	0	0	49	6802
13209	Ddx6 (DEAD (Asp-Glu-Ala-Asp) box polypeptide 6)	1.0000000000022	2.20026806232157e-12	4	0	0	49	6802
59021	Rab2a (RAB2A, member RAS oncogene family)	1.0000000000022	2.20026806232157e-12	4	0	0	49	6802
79657	RPAP3 (RNA polymerase II associated protein 3)	1.0000000000022	2.20026806232157e-12	4	0	0	49	6802
77531	Anks1b (ankyrin repeat and sterile alpha motif domain containing 1B)	1.0000000000022	2.20026806232157e-12	4	0	0	49	6802
208076	Pknox2 (Pbx/knotted 1 homeobox 2)	1.0000000000022	2.20026806232157e-12	4	0	0	49	6802
55989	Nop58 (NOP58 ribonucleoprotein)	1.0000000000022	2.20026806232157e-12	4	0	0	49	6802
4437	MSH3 (mutS homolog 3)	1.0000000000022	2.20026806232157e-12	4	0	0	49	6802
50628	GEMIN4 (gem nuclear organelle associated protein 4)	1.0000000000022	2.20026806232157e-12	4	0	0	49	6802
53371	NUP54 (nucleoporin 54)	1.0000000000022	2.20026806232157e-12	4	0	0	49	6802
20044	Rps14 (ribosomal protein S14)	1.0000000000022	2.20026806232157e-12	4	0	0	49	6802
199990	FAAP20 (FA core complex associated protein 20)	1.0000000000022	2.20026806232157e-12	4	0	0	49	6802
67949	Nifk (nucleolar protein interacting with the FHA domain of MKI67)	1.0000000000022	2.20026806232157e-12	4	0	0	49	6802
6522	SLC4A2 (solute carrier family 4 member 2)	1.0000000000022	2.20026806232157e-12	4	0	0	49	6802
15378	Hnf4a (hepatic nuclear factor 4, alpha)	1.0000000000022	2.20026806232157e-12	4	0	0	49	6802
18521	Pcbp2 (poly(rC) binding protein 2)	1.0000000000022	2.20026806232157e-12	4	0	0	49	6802
274	BIN1 (bridging integrator 1)	1.0000000000022	2.20026806232157e-12	4	0	0	49	6802
12297	Cacnb3 (calcium channel, voltage-dependent, beta 3 subunit)	1.0000000000022	2.20026806232157e-12	4	0	0	49	6802
230674	Kdm4a (lysine (K)-specific demethylase 4A)	1.0000000000022	2.20026806232157e-12	4	0	0	49	6802
79003	MIS12 (MIS12 kinetochore complex component)	1.0000000000022	2.20026806232157e-12	4	0	0	49	6802
20320	Nptn (neuroplastin)	1.0000000000022	2.20026806232157e-12	4	0	0	49	6802
85369	STRIP1 (striatin interacting protein 1)	1.0000000000022	2.20026806232157e-12	4	0	0	49	6802
170935	Grid2ip (glutamate receptor, ionotropic, delta 2 (Grid2) interacting protein 1)	1.0000000000022	2.20026806232157e-12	4	0	0	49	6802
67003	Uqcrc2 (ubiquinol cytochrome c reductase core protein 2)	1.0000000000022	2.20026806232157e-12	4	0	0	49	6802
55982	Paxip1 (PAX interacting (with transcription-activation domain) protein 1)	1.0000000000022	2.20026806232157e-12	4	0	0	49	6802
8943	AP3D1 (adaptor related protein complex 3 subunit delta 1)	1.0000000000022	2.20026806232157e-12	4	0	0	49	6802
268996	Ss18 (SS18, nBAF chromatin remodeling complex subunit)	1.0000000000022	2.20026806232157e-12	4	0	0	49	6802
15398	Hoxa13 (homeobox A13)	1.0000000000022	2.20026806232157e-12	4	0	0	49	6802
8932	MBD2 (methyl-CpG binding domain protein 2)	1.0000000000022	2.20026806232157e-12	4	0	0	49	6802
58472	SQOR (sulfide quinone oxidoreductase)	1.0000000000022	2.20026806232157e-12	4	0	0	49	6802
23347	SMCHD1 (structural maintenance of chromosomes flexible hinge domain containing 1)	1.0000000000022	2.20026806232157e-12	4	0	0	49	6802
3107	HLA-C (major histocompatibility complex, class I, C)	1.0000000000022	2.20026806232157e-12	4	0	0	49	6802
23918	Impdh2 (inosine monophosphate dehydrogenase 2)	1.0000000000022	2.20026806232157e-12	4	0	0	49	6802
23022	PALLD (palladin, cytoskeletal associated protein)	1.0000000000022	2.20026806232157e-12	4	0	0	49	6802
19185	Psmd4 (proteasome (prosome, macropain) 26S subunit, non-ATPase, 4)	1.0000000000022	2.20026806232157e-12	4	0	0	49	6802
70415	Stk26 (serine/threonine kinase 26)	1.0000000000022	2.20026806232157e-12	4	0	0	49	6802
106344	Rfc4 (replication factor C (activator 1) 4)	1.0000000000022	2.20026806232157e-12	4	0	0	49	6802
229603	Otud7b (OTU domain containing 7B)	1.0000000000022	2.20026806232157e-12	4	0	0	49	6802
207215	Fbxo40 (F-box protein 40)	1.0000000000022	2.20026806232157e-12	4	0	0	49	6802
55177	RMDN3 (regulator of microtubule dynamics 3)	1.0000000000022	2.20026806232157e-12	4	0	0	49	6802
8312	AXIN1 (axin 1)	1.0000000000022	2.20026806232157e-12	4	0	0	49	6802
20358	Sema6a (sema domain, transmembrane domain (TM), and cytoplasmic domain, (semaphorin) 6A)	1.0000000000022	2.20026806232157e-12	4	0	0	49	6802
26031	OSBPL3 (oxysterol binding protein like 3)	1.0000000000022	2.20026806232157e-12	4	0	0	49	6802
56218	Patz1 (POZ (BTB) and AT hook containing zinc finger 1)	1.0000000000022	2.20026806232157e-12	4	0	0	49	6802
66475	Rps23 (ribosomal protein S23)	1.0000000000022	2.20026806232157e-12	4	0	0	49	6802
68750	Rreb1 (ras responsive element binding protein 1)	1.0000000000022	2.20026806232157e-12	4	0	0	49	6802
6160	RPL31 (ribosomal protein L31)	1.0000000000022	2.20026806232157e-12	4	0	0	49	6802
66713	Actr2 (ARP2 actin-related protein 2)	1.0000000000022	2.20026806232157e-12	4	0	0	49	6802
67784	Plxnd1 (plexin D1)	1.0000000000022	2.20026806232157e-12	4	0	0	49	6802
1933	EEF1B2 (eukaryotic translation elongation factor 1 beta 2)	1.0000000000022	2.20026806232157e-12	4	0	0	49	6802
360198	Hist1h3a (histone cluster 1, H3a)	1.0000000000022	2.20026806232157e-12	4	0	0	49	6802
3799	KIF5B (kinesin family member 5B)	1.0000000000022	2.20026806232157e-12	4	0	0	49	6802
18193	Nsd1 (nuclear receptor-binding SET-domain protein 1)	1.0000000000022	2.20026806232157e-12	4	0	0	49	6802
104112	Acly (ATP citrate lyase)	1.0000000000022	2.20026806232157e-12	4	0	0	49	6802
78309	Cul9 (cullin 9)	1.0000000000022	2.20026806232157e-12	4	0	0	49	6802
234959	Med17 (mediator complex subunit 17)	1.0000000000022	2.20026806232157e-12	4	0	0	49	6802
5432	POLR2C (RNA polymerase II subunit C)	1.0000000000022	2.20026806232157e-12	4	0	0	49	6802
151648	SGO1 (shugoshin 1)	1.0000000000022	2.20026806232157e-12	4	0	0	49	6802
19885	Rorc (RAR-related orphan receptor gamma)	1.0000000000022	2.20026806232157e-12	4	0	0	49	6802
80176	SPSB1 (splA/ryanodine receptor domain and SOCS box containing 1)	1.0000000000022	2.20026806232157e-12	4	0	0	49	6802
6241	RRM2 (ribonucleotide reductase regulatory subunit M2)	1.0000000000022	2.20026806232157e-12	4	0	0	49	6802
9277	WDR46 (WD repeat domain 46)	1.0000000000022	2.20026806232157e-12	4	0	0	49	6802
2071	ERCC3 (ERCC excision repair 3, TFIIH core complex helicase subunit)	1.0000000000022	2.20026806232157e-12	4	0	0	49	6802
14158	Fer (fer (fms/fps related) protein kinase)	1.0000000000022	2.20026806232157e-12	4	0	0	49	6802
9092	SART1 (spliceosome associated factor 1, recruiter of U4/U6.U5 tri-snRNP)	1.0000000000022	2.20026806232157e-12	4	0	0	49	6802
54535	CCHCR1 (coiled-coil alpha-helical rod protein 1)	1.0000000000022	2.20026806232157e-12	4	0	0	49	6802
50717	DCAF8 (DDB1 and CUL4 associated factor 8)	1.0000000000022	2.20026806232157e-12	4	0	0	49	6802
16418	Eif6 (eukaryotic translation initiation factor 6)	1.0000000000022	2.20026806232157e-12	4	0	0	49	6802
81572	PDRG1 (p53 and DNA damage regulated 1)	1.0000000000022	2.20026806232157e-12	4	0	0	49	6802
66075	Chchd3 (coiled-coil-helix-coiled-coil-helix domain containing 3)	1.0000000000022	2.20026806232157e-12	4	0	0	49	6802
219	ALDH1B1 (aldehyde dehydrogenase 1 family member B1)	1.0000000000022	2.20026806232157e-12	4	0	0	49	6802
140939	Trim63 (tripartite motif containing 63)	1.0000000000022	2.20026806232157e-12	4	0	0	49	6802
13557	E2f3 (E2F transcription factor 3)	1.0000000000022	2.20026806232157e-12	4	0	0	49	6802
8604	SLC25A12 (solute carrier family 25 member 12)	1.0000000000022	2.20026806232157e-12	4	0	0	49	6802
5985	RFC5 (replication factor C subunit 5)	1.0000000000022	2.20026806232157e-12	4	0	0	49	6802
7410	VAV2 (vav guanine nucleotide exchange factor 2)	1.0000000000022	2.20026806232157e-12	4	0	0	49	6802
51081	MRPS7 (mitochondrial ribosomal protein S7)	1.0000000000022	2.20026806232157e-12	4	0	0	49	6802
10036	CHAF1A (chromatin assembly factor 1 subunit A)	1.0000000000022	2.20026806232157e-12	4	0	0	49	6802
4904	YBX1 (Y-box binding protein 1)	1.0000000000022	2.20026806232157e-12	4	0	0	49	6802
81930	KIF18A (kinesin family member 18A)	1.0000000000022	2.20026806232157e-12	4	0	0	49	6802
8841	HDAC3 (histone deacetylase 3)	1.0000000000022	2.20026806232157e-12	4	0	0	49	6802
68267	Slc25a22 (solute carrier family 25 (mitochondrial carrier, glutamate), member 22)	1.0000000000022	2.20026806232157e-12	4	0	0	49	6802
24052	Sgcd (sarcoglycan, delta (dystrophin-associated glycoprotein))	1.0000000000022	2.20026806232157e-12	4	0	0	49	6802
85456	TNKS1BP1 (tankyrase 1 binding protein 1)	1.0000000000022	2.20026806232157e-12	4	0	0	49	6802
18131	Notch3 (notch 3)	1.0000000000022	2.20026806232157e-12	4	0	0	49	6802
22936	ELL2 (elongation factor for RNA polymerase II 2)	1.0000000000022	2.20026806232157e-12	4	0	0	49	6802
117600	Srgap1 (SLIT-ROBO Rho GTPase activating protein 1)	1.0000000000022	2.20026806232157e-12	4	0	0	49	6802
6193	RPS5 (ribosomal protein S5)	1.0000000000022	2.20026806232157e-12	4	0	0	49	6802
51377	UCHL5 (ubiquitin C-terminal hydrolase L5)	1.0000000000022	2.20026806232157e-12	4	0	0	49	6802
218210	Nup153 (nucleoporin 153)	1.0000000000022	2.20026806232157e-12	4	0	0	49	6802
5706	PSMC6 (proteasome 26S subunit, ATPase 6)	1.0000000000022	2.20026806232157e-12	4	0	0	49	6802
223691	Eif3l (eukaryotic translation initiation factor 3, subunit L)	1.0000000000022	2.20026806232157e-12	4	0	0	49	6802
18826	Lcp1 (lymphocyte cytosolic protein 1)	1.0000000000022	2.20026806232157e-12	4	0	0	49	6802
55505	NOP10 (NOP10 ribonucleoprotein)	1.0000000000022	2.20026806232157e-12	4	0	0	49	6802
57662	CAMSAP3 (calmodulin regulated spectrin associated protein family member 3)	1.0000000000022	2.20026806232157e-12	4	0	0	49	6802
56716	Mlst8 (MTOR associated protein, LST8 homolog (S. cerevisiae))	1.0000000000022	2.20026806232157e-12	4	0	0	49	6802
108121	U2af1 (U2 small nuclear ribonucleoprotein auxiliary factor (U2AF) 1)	1.0000000000022	2.20026806232157e-12	4	0	0	49	6802
54700	RRN3 (RRN3 homolog, RNA polymerase I transcription factor)	1.0000000000022	2.20026806232157e-12	4	0	0	49	6802
67040	Ddx17 (DEAD (Asp-Glu-Ala-Asp) box polypeptide 17)	1.0000000000022	2.20026806232157e-12	4	0	0	49	6802
27176	Rpl7a (ribosomal protein L7A)	1.0000000000022	2.20026806232157e-12	4	0	0	49	6802
19082	Prkag1 (protein kinase, AMP-activated, gamma 1 non-catalytic subunit)	1.0000000000022	2.20026806232157e-12	4	0	0	49	6802
228889	Ddx27 (DEAD (Asp-Glu-Ala-Asp) box polypeptide 27)	1.0000000000022	2.20026806232157e-12	4	0	0	49	6802
58208	Bcl11b (B cell leukemia/lymphoma 11B)	1.0000000000022	2.20026806232157e-12	4	0	0	49	6802
16709	Ktn1 (kinectin 1)	1.0000000000022	2.20026806232157e-12	4	0	0	49	6802
4350	MPG (N-methylpurine DNA glycosylase)	1.0000000000022	2.20026806232157e-12	4	0	0	49	6802
68095	Ociad1 (OCIA domain containing 1)	1.0000000000022	2.20026806232157e-12	4	0	0	49	6802
1968	EIF2S3 (eukaryotic translation initiation factor 2 subunit gamma)	1.0000000000022	2.20026806232157e-12	4	0	0	49	6802
4905	NSF (N-ethylmaleimide sensitive factor, vesicle fusing ATPase)	1.0000000000022	2.20026806232157e-12	4	0	0	49	6802
76071	Jakmip1 (janus kinase and microtubule interacting protein 1)	1.0000000000022	2.20026806232157e-12	4	0	0	49	6802
20352	Sema4b (sema domain, immunoglobulin domain (Ig), transmembrane domain (TM) and short cytoplasmic domain, (semaphorin) 4B)	1.0000000000022	2.20026806232157e-12	4	0	0	49	6802
17476	Mpeg1 (macrophage expressed gene 1)	1.0000000000022	2.20026806232157e-12	4	0	0	49	6802
16019	Ighm (immunoglobulin heavy constant mu)	1.0000000000022	2.20026806232157e-12	4	0	0	49	6802
26405	Map3k2 (mitogen-activated protein kinase kinase kinase 2)	1.0000000000022	2.20026806232157e-12	4	0	0	49	6802
66226	Trappc2 (trafficking protein particle complex 2)	1.0000000000022	2.20026806232157e-12	4	0	0	49	6802
11846	Arg1 (arginase, liver)	1.0000000000022	2.20026806232157e-12	4	0	0	49	6802
672	BRCA1 (BRCA1 DNA repair associated)	1.0000000000022	2.20026806232157e-12	4	0	0	49	6802
5984	RFC4 (replication factor C subunit 4)	1.0000000000022	2.20026806232157e-12	4	0	0	49	6802
10238	DCAF7 (DDB1 and CUL4 associated factor 7)	1.0000000000022	2.20026806232157e-12	4	0	0	49	6802
12579	Cdkn2b (cyclin dependent kinase inhibitor 2B)	1.0000000000022	2.20026806232157e-12	4	0	0	49	6802
85440	DOCK7 (dedicator of cytokinesis 7)	1.0000000000022	2.20026806232157e-12	4	0	0	49	6802
79143	MBOAT7 (membrane bound O-acyltransferase domain containing 7)	1.0000000000022	2.20026806232157e-12	4	0	0	49	6802
216150	Cdc34 (cell division cycle 34)	1.0000000000022	2.20026806232157e-12	4	0	0	49	6802
319191	Hist1h2ai (histone cluster 1, H2ai)	1.0000000000022	2.20026806232157e-12	4	0	0	49	6802
9337	CNOT8 (CCR4-NOT transcription complex subunit 8)	1.0000000000022	2.20026806232157e-12	4	0	0	49	6802
375	ARF1 (ADP ribosylation factor 1)	1.0000000000022	2.20026806232157e-12	4	0	0	49	6802
245537	Nlgn3 (neuroligin 3)	1.0000000000022	2.20026806232157e-12	4	0	0	49	6802
10907	TXNL4A (thioredoxin like 4A)	1.0000000000022	2.20026806232157e-12	4	0	0	49	6802
69257	Elf2 (E74-like factor 2)	1.0000000000022	2.20026806232157e-12	4	0	0	49	6802
8338	HIST2H2AC (histone cluster 2 H2A family member c)	1.0000000000022	2.20026806232157e-12	4	0	0	49	6802
21410	Hnf1b (HNF1 homeobox B)	1.0000000000022	2.20026806232157e-12	4	0	0	49	6802
22057	Tob1 (transducer of ErbB-2.1)	1.0000000000022	2.20026806232157e-12	4	0	0	49	6802
15168	Hcn3 (hyperpolarization-activated, cyclic nucleotide-gated K+ 3)	1.0000000000022	2.20026806232157e-12	4	0	0	49	6802
55127	HEATR1 (HEAT repeat containing 1)	1.0000000000022	2.20026806232157e-12	4	0	0	49	6802
16663	Krt13 (keratin 13)	1.0000000000022	2.20026806232157e-12	4	0	0	49	6802
140735	DYNLL2 (dynein light chain LC8-type 2)	1.0000000000022	2.20026806232157e-12	4	0	0	49	6802
11143	KAT7 (lysine acetyltransferase 7)	1.0000000000022	2.20026806232157e-12	4	0	0	49	6802
2521	FUS (FUS RNA binding protein)	1.0000000000022	2.20026806232157e-12	4	0	0	49	6802
225888	Kmt5b (lysine methyltransferase 5B)	1.0000000000022	2.20026806232157e-12	4	0	0	49	6802
9202	ZMYM4 (zinc finger MYM-type containing 4)	1.0000000000022	2.20026806232157e-12	4	0	0	49	6802
168455	CCDC71L (coiled-coil domain containing 71 like)	1.0000000000022	2.20026806232157e-12	4	0	0	49	6802
16571	Kif4 (kinesin family member 4)	1.0000000000022	2.20026806232157e-12	4	0	0	49	6802
20257	Stmn2 (stathmin-like 2)	1.0000000000022	2.20026806232157e-12	4	0	0	49	6802
10014	HDAC5 (histone deacetylase 5)	1.0000000000022	2.20026806232157e-12	4	0	0	49	6802
9761	MLEC (malectin)	1.0000000000022	2.20026806232157e-12	4	0	0	49	6802
53972	Ngef (neuronal guanine nucleotide exchange factor)	1.0000000000022	2.20026806232157e-12	4	0	0	49	6802
26037	SIPA1L1 (signal induced proliferation associated 1 like 1)	1.0000000000022	2.20026806232157e-12	4	0	0	49	6802
55183	RIF1 (replication timing regulatory factor 1)	1.0000000000022	2.20026806232157e-12	4	0	0	49	6802
16176	Il1b (interleukin 1 beta)	1.0000000000022	2.20026806232157e-12	4	0	0	49	6802
71132	Cabyr (calcium-binding tyrosine-(Y)-phosphorylation regulated (fibrousheathin 2))	1.0000000000022	2.20026806232157e-12	4	0	0	49	6802
104303	Arl1 (ADP-ribosylation factor-like 1)	1.0000000000022	2.20026806232157e-12	4	0	0	49	6802
56013	Srcin1 (SRC kinase signaling inhibitor 1)	1.0000000000022	2.20026806232157e-12	4	0	0	49	6802
20911	Stxbp2 (syntaxin binding protein 2)	1.0000000000022	2.20026806232157e-12	4	0	0	49	6802
22417	Wnt4 (wingless-type MMTV integration site family, member 4)	1.0000000000022	2.20026806232157e-12	4	0	0	49	6802
8237	USP11 (ubiquitin specific peptidase 11)	1.0000000000022	2.20026806232157e-12	4	0	0	49	6802
320706	Soga1 (suppressor of glucose, autophagy associated 1)	1.0000000000022	2.20026806232157e-12	4	0	0	49	6802
10480	EIF3M (eukaryotic translation initiation factor 3 subunit M)	1.0000000000022	2.20026806232157e-12	4	0	0	49	6802
15111	Hand2 (heart and neural crest derivatives expressed 2)	1.0000000000022	2.20026806232157e-12	4	0	0	49	6802
3054	HCFC1 (host cell factor C1)	1.0000000000022	2.20026806232157e-12	4	0	0	49	6802
57317	Srsf4 (serine/arginine-rich splicing factor 4)	1.0000000000022	2.20026806232157e-12	4	0	0	49	6802
56095	Ftsj3 (FtsJ RNA methyltransferase homolog 3 (E. coli))	1.0000000000022	2.20026806232157e-12	4	0	0	49	6802
100101267	POM121C (POM121 transmembrane nucleoporin C)	1.0000000000022	2.20026806232157e-12	4	0	0	49	6802
7317	UBA1 (ubiquitin like modifier activating enzyme 1)	1.0000000000022	2.20026806232157e-12	4	0	0	49	6802
72416	Lrpprc (leucine-rich PPR-motif containing)	1.0000000000022	2.20026806232157e-12	4	0	0	49	6802
211586	Tfdp2 (transcription factor Dp 2)	1.0000000000022	2.20026806232157e-12	4	0	0	49	6802
11335	CBX3 (chromobox 3)	1.0000000000022	2.20026806232157e-12	4	0	0	49	6802
56040	Rplp1 (ribosomal protein, large, P1)	1.0000000000022	2.20026806232157e-12	4	0	0	49	6802
231600	Chfr (checkpoint with forkhead and ring finger domains)	1.0000000000022	2.20026806232157e-12	4	0	0	49	6802
689	BTF3 (basic transcription factor 3)	1.0000000000022	2.20026806232157e-12	4	0	0	49	6802
80020	FOXRED2 (FAD dependent oxidoreductase domain containing 2)	1.0000000000022	2.20026806232157e-12	4	0	0	49	6802
209737	Kif15 (kinesin family member 15)	1.0000000000022	2.20026806232157e-12	4	0	0	49	6802
9521	EEF1E1 (eukaryotic translation elongation factor 1 epsilon 1)	1.0000000000022	2.20026806232157e-12	4	0	0	49	6802
79813	EHMT1 (euchromatic histone lysine methyltransferase 1)	1.0000000000022	2.20026806232157e-12	4	0	0	49	6802
14181	Fgfbp1 (fibroblast growth factor binding protein 1)	1.0000000000022	2.20026806232157e-12	4	0	0	49	6802
8880	FUBP1 (far upstream element binding protein 1)	1.0000000000022	2.20026806232157e-12	4	0	0	49	6802
14632	Gli1 (GLI-Kruppel family member GLI1)	1.0000000000022	2.20026806232157e-12	4	0	0	49	6802
9632	SEC24C (SEC24 homolog C, COPII coat complex component)	1.0000000000022	2.20026806232157e-12	4	0	0	49	6802
9275	BCL7B (BAF chromatin remodeling complex subunit BCL7B)	1.0000000000022	2.20026806232157e-12	4	0	0	49	6802
319101	KRT73 (keratin 73)	1.0000000000022	2.20026806232157e-12	4	0	0	49	6802
84572	GNPTG (N-acetylglucosamine-1-phosphate transferase subunit gamma)	1.0000000000022	2.20026806232157e-12	4	0	0	49	6802
1788	DNMT3A (DNA methyltransferase 3 alpha)	1.0000000000022	2.20026806232157e-12	4	0	0	49	6802
648	BMI1 (BMI1 proto-oncogene, polycomb ring finger)	1.0000000000022	2.20026806232157e-12	4	0	0	49	6802
7251	TSG101 (tumor susceptibility 101)	1.0000000000022	2.20026806232157e-12	4	0	0	49	6802
28987	NOB1 (NIN1 (RPN12) binding protein 1 homolog)	1.0000000000022	2.20026806232157e-12	4	0	0	49	6802
22160	Twist1 (twist basic helix-loop-helix transcription factor 1)	1.0000000000022	2.20026806232157e-12	4	0	0	49	6802
114034	TOE1 (target of EGR1, exonuclease)	1.0000000000022	2.20026806232157e-12	4	0	0	49	6802
21412	Tcf21 (transcription factor 21)	1.0000000000022	2.20026806232157e-12	4	0	0	49	6802
19127	Prop1 (paired like homeodomain factor 1)	1.0000000000022	2.20026806232157e-12	4	0	0	49	6802
210801	Unc5d (unc-5 netrin receptor D)	1.0000000000022	2.20026806232157e-12	4	0	0	49	6802
4001	LMNB1 (lamin B1)	1.0000000000022	2.20026806232157e-12	4	0	0	49	6802
21934	Tnfrsf11a (tumor necrosis factor receptor superfamily, member 11a, NFKB activator)	1.0000000000022	2.20026806232157e-12	4	0	0	49	6802
79158	GNPTAB (N-acetylglucosamine-1-phosphate transferase subunits alpha and beta)	1.0000000000022	2.20026806232157e-12	4	0	0	49	6802
17261	Mef2d (myocyte enhancer factor 2D)	1.0000000000022	2.20026806232157e-12	4	0	0	49	6802
25994	HIGD1A (HIG1 hypoxia inducible domain family member 1A)	1.0000000000022	2.20026806232157e-12	4	0	0	49	6802
22897	CEP164 (centrosomal protein 164)	1.0000000000022	2.20026806232157e-12	4	0	0	49	6802
268977	Ltbp1 (latent transforming growth factor beta binding protein 1)	1.0000000000022	2.20026806232157e-12	4	0	0	49	6802
13845	Ephb3 (Eph receptor B3)	1.0000000000022	2.20026806232157e-12	4	0	0	49	6802
66998	Psmd5 (proteasome (prosome, macropain) 26S subunit, non-ATPase, 5)	1.0000000000022	2.20026806232157e-12	4	0	0	49	6802
83590	TMUB1 (transmembrane and ubiquitin like domain containing 1)	1.0000000000022	2.20026806232157e-12	4	0	0	49	6802
12217	Bsn (bassoon)	1.0000000000022	2.20026806232157e-12	4	0	0	49	6802
100503670	Rpl5 (ribosomal protein L5)	1.0000000000022	2.20026806232157e-12	4	0	0	49	6802
233863	Gtf3c1 (general transcription factor III C 1)	1.0000000000022	2.20026806232157e-12	4	0	0	49	6802
506	ATP5F1B (ATP synthase F1 subunit beta)	1.0000000000022	2.20026806232157e-12	4	0	0	49	6802
23137	SMC5 (structural maintenance of chromosomes 5)	1.0000000000022	2.20026806232157e-12	4	0	0	49	6802
78656	Brd8 (bromodomain containing 8)	1.0000000000022	2.20026806232157e-12	4	0	0	49	6802
11243	PMF1 (polyamine modulated factor 1)	1.0000000000022	2.20026806232157e-12	4	0	0	49	6802
10300	KATNB1 (katanin regulatory subunit B1)	1.0000000000022	2.20026806232157e-12	4	0	0	49	6802
54566	EPB41L4B (erythrocyte membrane protein band 4.1 like 4B)	1.0000000000022	2.20026806232157e-12	4	0	0	49	6802
27428	Shroom3 (shroom family member 3)	1.0000000000022	2.20026806232157e-12	4	0	0	49	6802
23580	CDC42EP4 (CDC42 effector protein 4)	1.0000000000022	2.20026806232157e-12	4	0	0	49	6802
54906	TASOR2 (transcription activation suppressor family member 2)	1.0000000000022	2.20026806232157e-12	4	0	0	49	6802
22241	Ulk1 (unc-51 like kinase 1)	1.0000000000022	2.20026806232157e-12	4	0	0	49	6802
56419	Diaph3 (diaphanous related formin 3)	1.0000000000022	2.20026806232157e-12	4	0	0	49	6802
242705	E2f2 (E2F transcription factor 2)	1.0000000000022	2.20026806232157e-12	4	0	0	49	6802
19951	Rpl32 (ribosomal protein L32)	1.0000000000022	2.20026806232157e-12	4	0	0	49	6802
51428	DDX41 (DEAD-box helicase 41)	1.0000000000022	2.20026806232157e-12	4	0	0	49	6802
25814	ATXN10 (ataxin 10)	1.0000000000022	2.20026806232157e-12	4	0	0	49	6802
18223	Numbl (numb-like)	1.0000000000022	2.20026806232157e-12	4	0	0	49	6802
13002	Dnajc5 (DnaJ heat shock protein family (Hsp40) member C5)	1.0000000000022	2.20026806232157e-12	4	0	0	49	6802
4176	MCM7 (minichromosome maintenance complex component 7)	1.0000000000022	2.20026806232157e-12	4	0	0	49	6802
6426	SRSF1 (serine and arginine rich splicing factor 1)	1.0000000000022	2.20026806232157e-12	4	0	0	49	6802
10980	COPS6 (COP9 signalosome subunit 6)	1.0000000000022	2.20026806232157e-12	4	0	0	49	6802
241688	Dzank1 (double zinc ribbon and ankyrin repeat domains 1)	1.0000000000022	2.20026806232157e-12	4	0	0	49	6802
56216	Stx1b (syntaxin 1B)	1.0000000000022	2.20026806232157e-12	4	0	0	49	6802
79922	MRM1 (mitochondrial rRNA methyltransferase 1)	1.0000000000022	2.20026806232157e-12	4	0	0	49	6802
13726	Emd (emerin)	1.0000000000022	2.20026806232157e-12	4	0	0	49	6802
54984	PINX1 (PIN2 (TERF1) interacting telomerase inhibitor 1)	1.0000000000022	2.20026806232157e-12	4	0	0	49	6802
18003	Nedd9 (neural precursor cell expressed, developmentally down-regulated gene 9)	1.0000000000022	2.20026806232157e-12	4	0	0	49	6802
20111	Rps6ka1 (ribosomal protein S6 kinase polypeptide 1)	1.0000000000022	2.20026806232157e-12	4	0	0	49	6802
1522	CTSZ (cathepsin Z)	1.0000000000022	2.20026806232157e-12	4	0	0	49	6802
23225	NUP210 (nucleoporin 210)	1.0000000000022	2.20026806232157e-12	4	0	0	49	6802
222068	TMED4 (transmembrane p24 trafficking protein 4)	1.0000000000022	2.20026806232157e-12	4	0	0	49	6802
66042	Sostdc1 (sclerostin domain containing 1)	1.0000000000022	2.20026806232157e-12	4	0	0	49	6802
114879	OSBPL5 (oxysterol binding protein like 5)	1.0000000000022	2.20026806232157e-12	4	0	0	49	6802
54131	Irf3 (interferon regulatory factor 3)	1.0000000000022	2.20026806232157e-12	4	0	0	49	6802
18541	Pcnt (pericentrin (kendrin))	1.0000000000022	2.20026806232157e-12	4	0	0	49	6802
242425	Gabbr2 (gamma-aminobutyric acid (GABA) B receptor, 2)	1.0000000000022	2.20026806232157e-12	4	0	0	49	6802
7265	TTC1 (tetratricopeptide repeat domain 1)	1.0000000000022	2.20026806232157e-12	4	0	0	49	6802
79577	CDC73 (cell division cycle 73)	1.0000000000022	2.20026806232157e-12	4	0	0	49	6802
107513	Ssr1 (signal sequence receptor, alpha)	1.0000000000022	2.20026806232157e-12	4	0	0	49	6802
8833	GMPS (guanine monophosphate synthase)	1.0000000000022	2.20026806232157e-12	4	0	0	49	6802
67023	Use1 (unconventional SNARE in the ER 1 homolog (S. cerevisiae))	1.0000000000022	2.20026806232157e-12	4	0	0	49	6802
5936	RBM4 (RNA binding motif protein 4)	1.0000000000022	2.20026806232157e-12	4	0	0	49	6802
75956	Srrm2 (serine/arginine repetitive matrix 2)	1.0000000000022	2.20026806232157e-12	4	0	0	49	6802
28990	ASTE1 (asteroid homolog 1)	1.0000000000022	2.20026806232157e-12	4	0	0	49	6802
78757	Rictor (RPTOR independent companion of MTOR, complex 2)	1.0000000000022	2.20026806232157e-12	4	0	0	49	6802
4735	SEPTIN2 (septin 2)	1.0000000000022	2.20026806232157e-12	4	0	0	49	6802
2091	FBL (fibrillarin)	1.0000000000022	2.20026806232157e-12	4	0	0	49	6802
56070	Tcerg1 (transcription elongation regulator 1 (CA150))	1.0000000000022	2.20026806232157e-12	4	0	0	49	6802
80184	CEP290 (centrosomal protein 290)	1.0000000000022	2.20026806232157e-12	4	0	0	49	6802
30942	Hnf4g (hepatocyte nuclear factor 4, gamma)	1.0000000000022	2.20026806232157e-12	4	0	0	49	6802
84271	POLDIP3 (DNA polymerase delta interacting protein 3)	1.0000000000022	2.20026806232157e-12	4	0	0	49	6802
3836	KPNA1 (karyopherin subunit alpha 1)	1.0000000000022	2.20026806232157e-12	4	0	0	49	6802
242687	Wasf2 (WAS protein family, member 2)	1.0000000000022	2.20026806232157e-12	4	0	0	49	6802
23126	POGZ (pogo transposable element derived with ZNF domain)	1.0000000000022	2.20026806232157e-12	4	0	0	49	6802
8314	BAP1 (BRCA1 associated protein 1)	1.0000000000022	2.20026806232157e-12	4	0	0	49	6802
54709	Eif3i (eukaryotic translation initiation factor 3, subunit I)	1.0000000000022	2.20026806232157e-12	4	0	0	49	6802
18952	Sept4 (septin 4)	1.0000000000022	2.20026806232157e-12	4	0	0	49	6802
1832	DSP (desmoplakin)	1.0000000000022	2.20026806232157e-12	4	0	0	49	6802
10051	SMC4 (structural maintenance of chromosomes 4)	1.0000000000022	2.20026806232157e-12	4	0	0	49	6802
67115	Rpl14 (ribosomal protein L14)	1.0000000000022	2.20026806232157e-12	4	0	0	49	6802
16898	Rps2 (ribosomal protein S2)	1.0000000000022	2.20026806232157e-12	4	0	0	49	6802
5431	POLR2B (RNA polymerase II subunit B)	1.0000000000022	2.20026806232157e-12	4	0	0	49	6802
891	CCNB1 (cyclin B1)	1.0000000000022	2.20026806232157e-12	4	0	0	49	6802
26611	Rcn2 (reticulocalbin 2)	1.0000000000022	2.20026806232157e-12	4	0	0	49	6802
20194	S100a10 (S100 calcium binding protein A10 (calpactin))	1.0000000000022	2.20026806232157e-12	4	0	0	49	6802
81004	Tbl1xr1 (transducin (beta)-like 1X-linked receptor 1)	1.0000000000022	2.20026806232157e-12	4	0	0	49	6802
26905	Eif2s3x (eukaryotic translation initiation factor 2, subunit 3, structural gene X-linked)	1.0000000000022	2.20026806232157e-12	4	0	0	49	6802
4898	NRDC (nardilysin convertase)	1.0000000000022	2.20026806232157e-12	4	0	0	49	6802
16728	L1cam (L1 cell adhesion molecule)	1.0000000000022	2.20026806232157e-12	4	0	0	49	6802
5074	PAWR (pro-apoptotic WT1 regulator)	1.0000000000022	2.20026806232157e-12	4	0	0	49	6802
51517	NCKIPSD (NCK interacting protein with SH3 domain)	1.0000000000022	2.20026806232157e-12	4	0	0	49	6802
25836	NIPBL (NIPBL cohesin loading factor)	1.0000000000022	2.20026806232157e-12	4	0	0	49	6802
161424	NOP9 (NOP9 nucleolar protein)	1.0000000000022	2.20026806232157e-12	4	0	0	49	6802
8449	DHX16 (DEAH-box helicase 16)	1.0000000000022	2.20026806232157e-12	4	0	0	49	6802
7088	TLE1 (TLE family member 1, transcriptional corepressor)	1.0000000000022	2.20026806232157e-12	4	0	0	49	6802
226562	Prrc2c (proline-rich coiled-coil 2C)	1.0000000000022	2.20026806232157e-12	4	0	0	49	6802
66870	Serbp1 (serpine1 mRNA binding protein 1)	1.0000000000022	2.20026806232157e-12	4	0	0	49	6802
1452	CSNK1A1 (casein kinase 1 alpha 1)	1.0000000000022	2.20026806232157e-12	4	0	0	49	6802
12877	Cpeb1 (cytoplasmic polyadenylation element binding protein 1)	1.0000000000022	2.20026806232157e-12	4	0	0	49	6802
2072	ERCC4 (ERCC excision repair 4, endonuclease catalytic subunit)	1.0000000000022	2.20026806232157e-12	4	0	0	49	6802
24050	Sept3 (septin 3)	1.0000000000022	2.20026806232157e-12	4	0	0	49	6802
14464	Gata5 (GATA binding protein 5)	1.0000000000022	2.20026806232157e-12	4	0	0	49	6802
16172	Il17ra (interleukin 17 receptor A)	1.0000000000022	2.20026806232157e-12	4	0	0	49	6802
16428	Itk (IL2 inducible T cell kinase)	1.0000000000022	2.20026806232157e-12	4	0	0	49	6802
14725	Lrp2 (low density lipoprotein receptor-related protein 2)	1.0000000000022	2.20026806232157e-12	4	0	0	49	6802
319190	Hist2h2be (histone cluster 2, H2be)	1.0000000000022	2.20026806232157e-12	4	0	0	49	6802
67671	Rpl38 (ribosomal protein L38)	1.0000000000022	2.20026806232157e-12	4	0	0	49	6802
16440	Itpr3 (inositol 1,4,5-triphosphate receptor 3)	1.0000000000022	2.20026806232157e-12	4	0	0	49	6802
259302	Srgap3 (SLIT-ROBO Rho GTPase activating protein 3)	1.0000000000022	2.20026806232157e-12	4	0	0	49	6802
23239	PHLPP1 (PH domain and leucine rich repeat protein phosphatase 1)	1.0000000000022	2.20026806232157e-12	4	0	0	49	6802
55219	MACO1 (macoilin 1)	1.0000000000022	2.20026806232157e-12	4	0	0	49	6802
9230	RAB11B (RAB11B, member RAS oncogene family)	1.0000000000022	2.20026806232157e-12	4	0	0	49	6802
56886	UGGT1 (UDP-glucose glycoprotein glucosyltransferase 1)	1.0000000000022	2.20026806232157e-12	4	0	0	49	6802
23969	Pacsin1 (protein kinase C and casein kinase substrate in neurons 1)	1.0000000000022	2.20026806232157e-12	4	0	0	49	6802
21917	Tmpo (thymopoietin)	1.0000000000022	2.20026806232157e-12	4	0	0	49	6802
208266	Dot1l (DOT1-like, histone H3 methyltransferase (S. cerevisiae))	1.0000000000022	2.20026806232157e-12	4	0	0	49	6802
6136	RPL12 (ribosomal protein L12)	1.0000000000022	2.20026806232157e-12	4	0	0	49	6802
330627	Trim66 (tripartite motif-containing 66)	1.0000000000022	2.20026806232157e-12	4	0	0	49	6802
9101	USP8 (ubiquitin specific peptidase 8)	1.0000000000022	2.20026806232157e-12	4	0	0	49	6802
3673	ITGA2 (integrin subunit alpha 2)	1.0000000000022	2.20026806232157e-12	4	0	0	49	6802
1374	CPT1A (carnitine palmitoyltransferase 1A)	1.0000000000022	2.20026806232157e-12	4	0	0	49	6802
64704	Htra2 (HtrA serine peptidase 2)	1.0000000000022	2.20026806232157e-12	4	0	0	49	6802
26564	Ror2 (receptor tyrosine kinase-like orphan receptor 2)	1.0000000000022	2.20026806232157e-12	4	0	0	49	6802
476	ATP1A1 (ATPase Na+/K+ transporting subunit alpha 1)	1.0000000000022	2.20026806232157e-12	4	0	0	49	6802
10682	EBP (EBP cholestenol delta-isomerase)	1.0000000000022	2.20026806232157e-12	4	0	0	49	6802
9733	SART3 (spliceosome associated factor 3, U4/U6 recycling protein)	1.0000000000022	2.20026806232157e-12	4	0	0	49	6802
5601	MAPK9 (mitogen-activated protein kinase 9)	1.0000000000022	2.20026806232157e-12	4	0	0	49	6802
445	ASS1 (argininosuccinate synthase 1)	1.0000000000022	2.20026806232157e-12	4	0	0	49	6802
55813	UTP6 (UTP6 small subunit processome component)	1.0000000000022	2.20026806232157e-12	4	0	0	49	6802
9013	TAF1C (TATA-box binding protein associated factor, RNA polymerase I subunit C)	1.0000000000022	2.20026806232157e-12	4	0	0	49	6802
3927	LASP1 (LIM and SH3 protein 1)	1.0000000000022	2.20026806232157e-12	4	0	0	49	6802
18534	Pck1 (phosphoenolpyruvate carboxykinase 1, cytosolic)	1.0000000000022	2.20026806232157e-12	4	0	0	49	6802
11224	RPL35 (ribosomal protein L35)	1.0000000000022	2.20026806232157e-12	4	0	0	49	6802
110826	Etfb (electron transferring flavoprotein, beta polypeptide)	1.0000000000022	2.20026806232157e-12	4	0	0	49	6802
10569	SLU7 (SLU7 homolog, splicing factor)	1.0000000000022	2.20026806232157e-12	4	0	0	49	6802
12916	Crem (cAMP responsive element modulator)	1.0000000000022	2.20026806232157e-12	4	0	0	49	6802
108069	Grm3 (glutamate receptor, metabotropic 3)	1.0000000000022	2.20026806232157e-12	4	0	0	49	6802
8813	DPM1 (dolichyl-phosphate mannosyltransferase subunit 1, catalytic)	1.0000000000022	2.20026806232157e-12	4	0	0	49	6802
55967	NDUFA12 (NADH:ubiquinone oxidoreductase subunit A12)	1.0000000000022	2.20026806232157e-12	4	0	0	49	6802
28185	Tomm70a (translocase of outer mitochondrial membrane 70A)	1.0000000000022	2.20026806232157e-12	4	0	0	49	6802
84317	CCDC115 (coiled-coil domain containing 115)	1.0000000000022	2.20026806232157e-12	4	0	0	49	6802
30785	Cttnbp2 (cortactin binding protein 2)	1.0000000000022	2.20026806232157e-12	4	0	0	49	6802
20853	Stau1 (staufen double-stranded RNA binding protein 1)	1.0000000000022	2.20026806232157e-12	4	0	0	49	6802
71137	Rfx4 (regulatory factor X, 4 (influences HLA class II expression))	1.0000000000022	2.20026806232157e-12	4	0	0	49	6802
10987	COPS5 (COP9 signalosome subunit 5)	1.0000000000022	2.20026806232157e-12	4	0	0	49	6802
2733	GLE1 (GLE1 RNA export mediator)	1.0000000000022	2.20026806232157e-12	4	0	0	49	6802
67373	2210010C04Rik (RIKEN cDNA 2210010C04 gene)	1.0000000000022	2.20026806232157e-12	4	0	0	49	6802
16832	Ldhb (lactate dehydrogenase B)	1.0000000000022	2.20026806232157e-12	4	0	0	49	6802
11804	Aplp2 (amyloid beta (A4) precursor-like protein 2)	1.0000000000022	2.20026806232157e-12	4	0	0	49	6802
57783	Tnip1 (TNFAIP3 interacting protein 1)	1.0000000000022	2.20026806232157e-12	4	0	0	49	6802
28088	Rtcb (RNA 2',3'-cyclic phosphate and 5'-OH ligase)	1.0000000000022	2.20026806232157e-12	4	0	0	49	6802
243469	Igk (immunoglobulin kappa chain complex)	1.0000000000022	2.20026806232157e-12	4	0	0	49	6802
22903	BTBD3 (BTB domain containing 3)	1.0000000000022	2.20026806232157e-12	4	0	0	49	6802
70350	Basp1 (brain abundant, membrane attached signal protein 1)	1.0000000000022	2.20026806232157e-12	4	0	0	49	6802
55143	CDCA8 (cell division cycle associated 8)	1.0000000000022	2.20026806232157e-12	4	0	0	49	6802
4810	NHS (NHS actin remodeling regulator)	1.0000000000022	2.20026806232157e-12	4	0	0	49	6802
1329	COX5B (cytochrome c oxidase subunit 5B)	1.0000000000022	2.20026806232157e-12	4	0	0	49	6802
10607	TBL3 (transducin beta like 3)	1.0000000000022	2.20026806232157e-12	4	0	0	49	6802
66880	Rsrc1 (arginine/serine-rich coiled-coil 1)	1.0000000000022	2.20026806232157e-12	4	0	0	49	6802
53817	Ddx39b (DEAD (Asp-Glu-Ala-Asp) box polypeptide 39B)	1.0000000000022	2.20026806232157e-12	4	0	0	49	6802
52551	Sgta (small glutamine-rich tetratricopeptide repeat (TPR)-containing, alpha)	1.0000000000022	2.20026806232157e-12	4	0	0	49	6802
104082	Wdr7 (WD repeat domain 7)	1.0000000000022	2.20026806232157e-12	4	0	0	49	6802
9550	ATP6V1G1 (ATPase H+ transporting V1 subunit G1)	1.0000000000022	2.20026806232157e-12	4	0	0	49	6802
19876	Robo1 (roundabout guidance receptor 1)	1.0000000000022	2.20026806232157e-12	4	0	0	49	6802
72542	Pgam5 (phosphoglycerate mutase family member 5)	1.0000000000022	2.20026806232157e-12	4	0	0	49	6802
6548	SLC9A1 (solute carrier family 9 member A1)	1.0000000000022	2.20026806232157e-12	4	0	0	49	6802
5187	PER1 (period circadian regulator 1)	1.0000000000022	2.20026806232157e-12	4	0	0	49	6802
7072	TIA1 (TIA1 cytotoxic granule associated RNA binding protein)	1.0000000000022	2.20026806232157e-12	4	0	0	49	6802
9129	PRPF3 (pre-mRNA processing factor 3)	1.0000000000022	2.20026806232157e-12	4	0	0	49	6802
57727	NCOA5 (nuclear receptor coactivator 5)	1.0000000000022	2.20026806232157e-12	4	0	0	49	6802
55341	LSG1 (large 60S subunit nuclear export GTPase 1)	1.0000000000022	2.20026806232157e-12	4	0	0	49	6802
67941	Rps27l (ribosomal protein S27-like)	1.0000000000022	2.20026806232157e-12	4	0	0	49	6802
1666	DECR1 (2,4-dienoyl-CoA reductase 1)	1.0000000000022	2.20026806232157e-12	4	0	0	49	6802
53356	Eif3g (eukaryotic translation initiation factor 3, subunit G)	1.0000000000022	2.20026806232157e-12	4	0	0	49	6802
8500	PPFIA1 (PTPRF interacting protein alpha 1)	1.0000000000022	2.20026806232157e-12	4	0	0	49	6802
19415	Rasal1 (RAS protein activator like 1 (GAP1 like))	1.0000000000022	2.20026806232157e-12	4	0	0	49	6802
12715	Ckm (creatine kinase, muscle)	1.0000000000022	2.20026806232157e-12	4	0	0	49	6802
23880	Fyb (FYN binding protein)	1.0000000000022	2.20026806232157e-12	4	0	0	49	6802
14432	Gap43 (growth associated protein 43)	1.0000000000022	2.20026806232157e-12	4	0	0	49	6802
22278	Usf1 (upstream transcription factor 1)	1.0000000000022	2.20026806232157e-12	4	0	0	49	6802
11924	Neurog2 (neurogenin 2)	1.0000000000022	2.20026806232157e-12	4	0	0	49	6802
229584	Pogz (pogo transposable element with ZNF domain)	1.0000000000022	2.20026806232157e-12	4	0	0	49	6802
5064	PALM (paralemmin)	1.0000000000022	2.20026806232157e-12	4	0	0	49	6802
383348	Kctd16 (potassium channel tetramerisation domain containing 16)	1.0000000000022	2.20026806232157e-12	4	0	0	49	6802
4172	MCM3 (minichromosome maintenance complex component 3)	1.0000000000022	2.20026806232157e-12	4	0	0	49	6802
145482	PTGR2 (prostaglandin reductase 2)	1.0000000000022	2.20026806232157e-12	4	0	0	49	6802
65973	Asph (aspartate-beta-hydroxylase)	1.0000000000022	2.20026806232157e-12	4	0	0	49	6802
326601	H3F3A (H3 histone, family 3A)	1.0000000000022	2.20026806232157e-12	4	0	0	49	6802
22793	Zyx (zyxin)	1.0000000000022	2.20026806232157e-12	4	0	0	49	6802
21969	Top1 (topoisomerase (DNA) I)	1.0000000000022	2.20026806232157e-12	4	0	0	49	6802
9181	ARHGEF2 (Rho/Rac guanine nucleotide exchange factor 2)	1.0000000000022	2.20026806232157e-12	4	0	0	49	6802
14751	Gpi1 (glucose phosphate isomerase 1)	1.0000000000022	2.20026806232157e-12	4	0	0	49	6802
13559	E2f5 (E2F transcription factor 5)	1.0000000000022	2.20026806232157e-12	4	0	0	49	6802
27107	ZBTB11 (zinc finger and BTB domain containing 11)	1.0000000000022	2.20026806232157e-12	4	0	0	49	6802
60493	FASTKD5 (FAST kinase domains 5)	1.0000000000022	2.20026806232157e-12	4	0	0	49	6802
57509	MTUS1 (microtubule associated scaffold protein 1)	1.0000000000022	2.20026806232157e-12	4	0	0	49	6802
207667	Skor1 (SKI family transcriptional corepressor 1)	1.0000000000022	2.20026806232157e-12	4	0	0	49	6802
958	CD40 (CD40 molecule)	1.0000000000022	2.20026806232157e-12	4	0	0	49	6802
18516	Pbx3 (pre B cell leukemia homeobox 3)	1.0000000000022	2.20026806232157e-12	4	0	0	49	6802
7584	ZNF35 (zinc finger protein 35)	1.0000000000022	2.20026806232157e-12	4	0	0	49	6802
116986	AGAP2 (ArfGAP with GTPase domain, ankyrin repeat and PH domain 2)	1.0000000000022	2.20026806232157e-12	4	0	0	49	6802
91	ACVR1B (activin A receptor type 1B)	1.0000000000022	2.20026806232157e-12	4	0	0	49	6802
75786	Ckap5 (cytoskeleton associated protein 5)	1.0000000000022	2.20026806232157e-12	4	0	0	49	6802
21804	Tgfb1i1 (transforming growth factor beta 1 induced transcript 1)	1.0000000000022	2.20026806232157e-12	4	0	0	49	6802
73916	Ift57 (intraflagellar transport 57)	1.0000000000022	2.20026806232157e-12	4	0	0	49	6802
109782	Mph1 (macrophage antigen 1)	1.0000000000022	2.20026806232157e-12	4	0	0	49	6802
5034	P4HB (prolyl 4-hydroxylase subunit beta)	1.0000000000022	2.20026806232157e-12	4	0	0	49	6802
5213	PFKM (phosphofructokinase, muscle)	1.0000000000022	2.20026806232157e-12	4	0	0	49	6802
1453	CSNK1D (casein kinase 1 delta)	1.0000000000022	2.20026806232157e-12	4	0	0	49	6802
12371	Casp9 (caspase 9)	1.0000000000022	2.20026806232157e-12	4	0	0	49	6802
1523	CUX1 (cut like homeobox 1)	1.0000000000022	2.20026806232157e-12	4	0	0	49	6802
25940	FAM98A (family with sequence similarity 98 member A)	1.0000000000022	2.20026806232157e-12	4	0	0	49	6802
102193	Zdhhc7 (zinc finger, DHHC domain containing 7)	1.0000000000022	2.20026806232157e-12	4	0	0	49	6802
6191	RPS4X (ribosomal protein S4 X-linked)	1.0000000000022	2.20026806232157e-12	4	0	0	49	6802
1314	COPA (coatomer protein complex subunit alpha)	1.0000000000022	2.20026806232157e-12	4	0	0	49	6802
8940	TOP3B (DNA topoisomerase III beta)	1.0000000000022	2.20026806232157e-12	4	0	0	49	6802
54623	PAF1 (PAF1 homolog, Paf1/RNA polymerase II complex component)	1.0000000000022	2.20026806232157e-12	4	0	0	49	6802
81910	Rrbp1 (ribosome binding protein 1)	1.0000000000022	2.20026806232157e-12	4	0	0	49	6802
347734	SLC35B2 (solute carrier family 35 member B2)	1.0000000000022	2.20026806232157e-12	4	0	0	49	6802
8452	CUL3 (cullin 3)	1.0000000000022	2.20026806232157e-12	4	0	0	49	6802
79033	ERI3 (ERI1 exoribonuclease family member 3)	1.0000000000022	2.20026806232157e-12	4	0	0	49	6802
384783	Irs2 (insulin receptor substrate 2)	1.0000000000022	2.20026806232157e-12	4	0	0	49	6802
79269	DCAF10 (DDB1 and CUL4 associated factor 10)	1.0000000000022	2.20026806232157e-12	4	0	0	49	6802
7469	NELFA (negative elongation factor complex member A)	1.0000000000022	2.20026806232157e-12	4	0	0	49	6802
84464	SLX4 (SLX4 structure-specific endonuclease subunit)	1.0000000000022	2.20026806232157e-12	4	0	0	49	6802
573	BAG1 (BCL2 associated athanogene 1)	1.0000000000022	2.20026806232157e-12	4	0	0	49	6802
107094	Rrp12 (ribosomal RNA processing 12 homolog (S. cerevisiae))	1.0000000000022	2.20026806232157e-12	4	0	0	49	6802
14011	Etv6 (ets variant 6)	1.0000000000022	2.20026806232157e-12	4	0	0	49	6802
19076	Prim2 (DNA primase, p58 subunit)	1.0000000000022	2.20026806232157e-12	4	0	0	49	6802
604	BCL6 (BCL6 transcription repressor)	1.0000000000022	2.20026806232157e-12	4	0	0	49	6802
20357	Sema5b (sema domain, seven thrombospondin repeats (type 1 and type 1-like), transmembrane domain (TM) and short cytoplasmic domain, (semaphorin) 5B)	1.0000000000022	2.20026806232157e-12	4	0	0	49	6802
6601	SMARCC2 (SWI/SNF related, matrix associated, actin dependent regulator of chromatin subfamily c member 2)	1.0000000000022	2.20026806232157e-12	4	0	0	49	6802
19708	Dpf2 (D4, zinc and double PHD fingers family 2)	1.0000000000022	2.20026806232157e-12	4	0	0	49	6802
67863	Slc25a11 (solute carrier family 25 (mitochondrial carrier oxoglutarate carrier), member 11)	1.0000000000022	2.20026806232157e-12	4	0	0	49	6802
15979	Ifngr1 (interferon gamma receptor 1)	1.0000000000022	2.20026806232157e-12	4	0	0	49	6802
20501	Slc16a1 (solute carrier family 16 (monocarboxylic acid transporters), member 1)	1.0000000000022	2.20026806232157e-12	4	0	0	49	6802
224170	Dzip3 (DAZ interacting protein 3, zinc finger)	1.0000000000022	2.20026806232157e-12	4	0	0	49	6802
207165	Bptf (bromodomain PHD finger transcription factor)	1.0000000000022	2.20026806232157e-12	4	0	0	49	6802
4552	MTRR (5-methyltetrahydrofolate-homocysteine methyltransferase reductase)	1.0000000000022	2.20026806232157e-12	4	0	0	49	6802
74143	Opa1 (OPA1, mitochondrial dynamin like GTPase)	1.0000000000022	2.20026806232157e-12	4	0	0	49	6802
23471	TRAM1 (translocation associated membrane protein 1)	1.0000000000022	2.20026806232157e-12	4	0	0	49	6802
51244	CCDC174 (coiled-coil domain containing 174)	1.0000000000022	2.20026806232157e-12	4	0	0	49	6802
54676	GTPBP2 (GTP binding protein 2)	1.0000000000022	2.20026806232157e-12	4	0	0	49	6802
224903	Safb (scaffold attachment factor B)	1.0000000000022	2.20026806232157e-12	4	0	0	49	6802
76709	Arpc2 (actin related protein 2/3 complex, subunit 2)	1.0000000000022	2.20026806232157e-12	4	0	0	49	6802
29079	MED4 (mediator complex subunit 4)	1.0000000000022	2.20026806232157e-12	4	0	0	49	6802
56550	Ube2d2a (ubiquitin-conjugating enzyme E2D 2A)	1.0000000000022	2.20026806232157e-12	4	0	0	49	6802
26512	INTS6 (integrator complex subunit 6)	1.0000000000022	2.20026806232157e-12	4	0	0	49	6802
67089	Psmc6 (proteasome (prosome, macropain) 26S subunit, ATPase, 6)	1.0000000000022	2.20026806232157e-12	4	0	0	49	6802
4695	NDUFA2 (NADH:ubiquinone oxidoreductase subunit A2)	1.0000000000022	2.20026806232157e-12	4	0	0	49	6802
5955	RCN2 (reticulocalbin 2)	1.0000000000022	2.20026806232157e-12	4	0	0	49	6802
51421	AMOTL2 (angiomotin like 2)	1.0000000000022	2.20026806232157e-12	4	0	0	49	6802
16071	Igkc (immunoglobulin kappa constant)	1.0000000000022	2.20026806232157e-12	4	0	0	49	6802
10213	PSMD14 (proteasome 26S subunit, non-ATPase 14)	1.0000000000022	2.20026806232157e-12	4	0	0	49	6802
27238	GPKOW (G-patch domain and KOW motifs)	1.0000000000022	2.20026806232157e-12	4	0	0	49	6802
16649	Kpna4 (karyopherin (importin) alpha 4)	1.0000000000022	2.20026806232157e-12	4	0	0	49	6802
83557	Lin28a (lin-28 homolog A (C. elegans))	1.0000000000022	2.20026806232157e-12	4	0	0	49	6802
3303	HSPA1A (heat shock protein family A (Hsp70) member 1A)	1.0000000000022	2.20026806232157e-12	4	0	0	49	6802
51786	Cpsf2 (cleavage and polyadenylation specific factor 2)	1.0000000000022	2.20026806232157e-12	4	0	0	49	6802
79724	ZNF768 (zinc finger protein 768)	1.0000000000022	2.20026806232157e-12	4	0	0	49	6802
9061	PAPSS1 (3'-phosphoadenosine 5'-phosphosulfate synthase 1)	1.0000000000022	2.20026806232157e-12	4	0	0	49	6802
79991	STN1 (STN1 subunit of CST complex)	1.0000000000022	2.20026806232157e-12	4	0	0	49	6802
192170	Eif4a3 (eukaryotic translation initiation factor 4A3)	1.0000000000022	2.20026806232157e-12	4	0	0	49	6802
23885	Gmcl1 (germ cell-less, spermatogenesis associated 1)	1.0000000000022	2.20026806232157e-12	4	0	0	49	6802
5304	PIP (prolactin induced protein)	1.0000000000022	2.20026806232157e-12	4	0	0	49	6802
81892	SLIRP (SRA stem-loop interacting RNA binding protein)	1.0000000000022	2.20026806232157e-12	4	0	0	49	6802
224902	Safb2 (scaffold attachment factor B2)	1.0000000000022	2.20026806232157e-12	4	0	0	49	6802
8295	TRRAP (transformation/transcription domain associated protein)	1.0000000000022	2.20026806232157e-12	4	0	0	49	6802
84896	ATAD1 (ATPase family AAA domain containing 1)	1.0000000000022	2.20026806232157e-12	4	0	0	49	6802
3183	HNRNPC (heterogeneous nuclear ribonucleoprotein C (C1/C2))	1.0000000000022	2.20026806232157e-12	4	0	0	49	6802
545486	Tubb1 (tubulin, beta 1 class VI)	1.0000000000022	2.20026806232157e-12	4	0	0	49	6802
18676	Phf2 (PHD finger protein 2)	1.0000000000022	2.20026806232157e-12	4	0	0	49	6802
268449	Rpl23a (ribosomal protein L23A)	1.0000000000022	2.20026806232157e-12	4	0	0	49	6802
29993	PACSIN1 (protein kinase C and casein kinase substrate in neurons 1)	1.0000000000022	2.20026806232157e-12	4	0	0	49	6802
112869	SGF29 (SAGA complex associated factor 29)	1.0000000000022	2.20026806232157e-12	4	0	0	49	6802
11739	Slc25a4 (solute carrier family 25 (mitochondrial carrier, adenine nucleotide translocator), member 4)	1.0000000000022	2.20026806232157e-12	4	0	0	49	6802
72322	Xpo5 (exportin 5)	1.0000000000022	2.20026806232157e-12	4	0	0	49	6802
19084	Prkar1a (protein kinase, cAMP dependent regulatory, type I, alpha)	1.0000000000022	2.20026806232157e-12	4	0	0	49	6802
9267	CYTH1 (cytohesin 1)	1.0000000000022	2.20026806232157e-12	4	0	0	49	6802
66724	Tab3 (TGF-beta activated kinase 1/MAP3K7 binding protein 3)	1.0000000000022	2.20026806232157e-12	4	0	0	49	6802
19116	Prlr (prolactin receptor)	1.0000000000022	2.20026806232157e-12	4	0	0	49	6802
16907	Lmnb2 (lamin B2)	1.0000000000022	2.20026806232157e-12	4	0	0	49	6802
20402	Zfp106 (zinc finger protein 106)	1.0000000000022	2.20026806232157e-12	4	0	0	49	6802
24136	Zeb2 (zinc finger E-box binding homeobox 2)	1.0000000000022	2.20026806232157e-12	4	0	0	49	6802
55922	NKRF (NFKB repressing factor)	1.0000000000022	2.20026806232157e-12	4	0	0	49	6802
20354	Sema4d (sema domain, immunoglobulin domain (Ig), transmembrane domain (TM) and short cytoplasmic domain, (semaphorin) 4D)	1.0000000000022	2.20026806232157e-12	4	0	0	49	6802
153090	DAB2IP (DAB2 interacting protein)	1.0000000000022	2.20026806232157e-12	4	0	0	49	6802
18780	Pla2g2a (phospholipase A2, group IIA (platelets, synovial fluid))	1.0000000000022	2.20026806232157e-12	4	0	0	49	6802
227723	Prrc2b (proline-rich coiled-coil 2B)	1.0000000000022	2.20026806232157e-12	4	0	0	49	6802
10956	OS9 (OS9 endoplasmic reticulum lectin)	1.0000000000022	2.20026806232157e-12	4	0	0	49	6802
9147	NEMF (nuclear export mediator factor)	1.0000000000022	2.20026806232157e-12	4	0	0	49	6802
7186	TRAF2 (TNF receptor associated factor 2)	1.0000000000022	2.20026806232157e-12	4	0	0	49	6802
10999	SLC27A4 (solute carrier family 27 member 4)	1.0000000000022	2.20026806232157e-12	4	0	0	49	6802
66141	Ifitm3 (interferon induced transmembrane protein 3)	1.0000000000022	2.20026806232157e-12	4	0	0	49	6802
9026	HIP1R (huntingtin interacting protein 1 related)	1.0000000000022	2.20026806232157e-12	4	0	0	49	6802
9218	VAPA (VAMP associated protein A)	1.0000000000022	2.20026806232157e-12	4	0	0	49	6802
57751	Rnf25 (ring finger protein 25)	1.0000000000022	2.20026806232157e-12	4	0	0	49	6802
887373	ptpA (protein-tyrosine-phosphatase)	1.0000000000022	2.20026806232157e-12	4	0	0	49	6802
9093	DNAJA3 (DnaJ heat shock protein family (Hsp40) member A3)	1.0000000000022	2.20026806232157e-12	4	0	0	49	6802
4141	MARS (methionyl-tRNA synthetase)	1.0000000000022	2.20026806232157e-12	4	0	0	49	6802
116447	TOP1MT (DNA topoisomerase I mitochondrial)	1.0000000000022	2.20026806232157e-12	4	0	0	49	6802
17454	Mov10 (Mov10 RISC complex RNA helicase)	1.0000000000022	2.20026806232157e-12	4	0	0	49	6802
146909	KIF18B (kinesin family member 18B)	1.0000000000022	2.20026806232157e-12	4	0	0	49	6802
18515	Pbx2 (pre B cell leukemia homeobox 2)	1.0000000000022	2.20026806232157e-12	4	0	0	49	6802
55929	DMAP1 (DNA methyltransferase 1 associated protein 1)	1.0000000000022	2.20026806232157e-12	4	0	0	49	6802
4690	NCK1 (NCK adaptor protein 1)	1.0000000000022	2.20026806232157e-12	4	0	0	49	6802
12317	Calr (calreticulin)	1.0000000000022	2.20026806232157e-12	4	0	0	49	6802
22273	Uqcrc1 (ubiquinol-cytochrome c reductase core protein 1)	1.0000000000022	2.20026806232157e-12	4	0	0	49	6802
15569	Elavl2 (ELAV like RNA binding protein 1)	1.0000000000022	2.20026806232157e-12	4	0	0	49	6802
3339	HSPG2 (heparan sulfate proteoglycan 2)	1.0000000000022	2.20026806232157e-12	4	0	0	49	6802
23595	ORC3 (origin recognition complex subunit 3)	1.0000000000022	2.20026806232157e-12	4	0	0	49	6802
10749	KIF1C (kinesin family member 1C)	1.0000000000022	2.20026806232157e-12	4	0	0	49	6802
3831	KLC1 (kinesin light chain 1)	1.0000000000022	2.20026806232157e-12	4	0	0	49	6802
12122	Bid (BH3 interacting domain death agonist)	1.0000000000022	2.20026806232157e-12	4	0	0	49	6802
24681	Prkcg (protein kinase C, gamma)	1.0000000000022	2.20026806232157e-12	4	0	0	49	6802
106021	Topors (topoisomerase I binding, arginine/serine-rich)	1.0000000000022	2.20026806232157e-12	4	0	0	49	6802
7750	ZMYM2 (zinc finger MYM-type containing 2)	1.0000000000022	2.20026806232157e-12	4	0	0	49	6802
10928	RALBP1 (ralA binding protein 1)	1.0000000000022	2.20026806232157e-12	4	0	0	49	6802
22422	Wnt7b (wingless-type MMTV integration site family, member 7B)	1.0000000000022	2.20026806232157e-12	4	0	0	49	6802
14897	Trip12 (thyroid hormone receptor interactor 12)	1.0000000000022	2.20026806232157e-12	4	0	0	49	6802
112407	Egln3 (egl-9 family hypoxia-inducible factor 3)	1.0000000000022	2.20026806232157e-12	4	0	0	49	6802
18036	Nfkbib (nuclear factor of kappa light polypeptide gene enhancer in B cells inhibitor, beta)	1.0000000000022	2.20026806232157e-12	4	0	0	49	6802
23513	SCRIB (scribble planar cell polarity protein)	1.0000000000022	2.20026806232157e-12	4	0	0	49	6802
7430	EZR (ezrin)	1.0000000000022	2.20026806232157e-12	4	0	0	49	6802
21417	Zeb1 (zinc finger E-box binding homeobox 1)	1.0000000000022	2.20026806232157e-12	4	0	0	49	6802
11316	COPE (coatomer protein complex subunit epsilon)	1.0000000000022	2.20026806232157e-12	4	0	0	49	6802
5690	PSMB2 (proteasome subunit beta 2)	1.0000000000022	2.20026806232157e-12	4	0	0	49	6802
6472	SHMT2 (serine hydroxymethyltransferase 2)	1.0000000000022	2.20026806232157e-12	4	0	0	49	6802
598	BCL2L1 (BCL2 like 1)	1.0000000000022	2.20026806232157e-12	4	0	0	49	6802
16508	Kcnd2 (potassium voltage-gated channel, Shal-related family, member 2)	1.0000000000022	2.20026806232157e-12	4	0	0	49	6802
56310	Gps2 (G protein pathway suppressor 2)	1.0000000000022	2.20026806232157e-12	4	0	0	49	6802
18390	Oprm1 (opioid receptor, mu 1)	1.0000000000022	2.20026806232157e-12	4	0	0	49	6802
70661	Sik3 (SIK family kinase 3)	1.0000000000022	2.20026806232157e-12	4	0	0	49	6802
55978	Ift20 (intraflagellar transport 20)	1.0000000000022	2.20026806232157e-12	4	0	0	49	6802
17345	Mki67 (antigen identified by monoclonal antibody Ki 67)	1.0000000000022	2.20026806232157e-12	4	0	0	49	6802
16777	Lamb1 (laminin B1)	1.0000000000022	2.20026806232157e-12	4	0	0	49	6802
50764	Fbxo15 (F-box protein 15)	1.0000000000022	2.20026806232157e-12	4	0	0	49	6802
5528	PPP2R5D (protein phosphatase 2 regulatory subunit B'delta)	1.0000000000022	2.20026806232157e-12	4	0	0	49	6802
66889	Rnf128 (ring finger protein 128)	1.0000000000022	2.20026806232157e-12	4	0	0	49	6802
55112	WDR60 (WD repeat domain 60)	1.0000000000022	2.20026806232157e-12	4	0	0	49	6802
115704	EVI5L (ecotropic viral integration site 5 like)	1.0000000000022	2.20026806232157e-12	4	0	0	49	6802
54189	Rabep1 (rabaptin, RAB GTPase binding effector protein 1)	1.0000000000022	2.20026806232157e-12	4	0	0	49	6802
12362	Casp1 (caspase 1)	1.0000000000022	2.20026806232157e-12	4	0	0	49	6802
69837	Pcgf1 (polycomb group ring finger 1)	1.0000000000022	2.20026806232157e-12	4	0	0	49	6802
57592	ZNF687 (zinc finger protein 687)	1.0000000000022	2.20026806232157e-12	4	0	0	49	6802
5311	PKD2 (polycystin 2, transient receptor potential cation channel)	1.0000000000022	2.20026806232157e-12	4	0	0	49	6802
337867	UBAC2 (UBA domain containing 2)	1.0000000000022	2.20026806232157e-12	4	0	0	49	6802
69697	Camsap3 (calmodulin regulated spectrin-associated protein family, member 3)	1.0000000000022	2.20026806232157e-12	4	0	0	49	6802
13047	Cux1 (cut-like homeobox 1)	1.0000000000022	2.20026806232157e-12	4	0	0	49	6802
18786	Plaa (phospholipase A2, activating protein)	1.0000000000022	2.20026806232157e-12	4	0	0	49	6802
26091	HERC4 (HECT and RLD domain containing E3 ubiquitin protein ligase 4)	1.0000000000022	2.20026806232157e-12	4	0	0	49	6802
292	SLC25A5 (solute carrier family 25 member 5)	1.0000000000022	2.20026806232157e-12	4	0	0	49	6802
5717	PSMD11 (proteasome 26S subunit, non-ATPase 11)	1.0000000000022	2.20026806232157e-12	4	0	0	49	6802
214899	Kdm5a (lysine (K)-specific demethylase 5A)	1.0000000000022	2.20026806232157e-12	4	0	0	49	6802
283373	ANKRD52 (ankyrin repeat domain 52)	1.0000000000022	2.20026806232157e-12	4	0	0	49	6802
5436	POLR2G (RNA polymerase II subunit G)	1.0000000000022	2.20026806232157e-12	4	0	0	49	6802
51014	TMED7 (transmembrane p24 trafficking protein 7)	1.0000000000022	2.20026806232157e-12	4	0	0	49	6802
233977	Ppfia1 (protein tyrosine phosphatase, receptor type, f polypeptide (PTPRF), interacting protein (liprin), alpha 1)	1.0000000000022	2.20026806232157e-12	4	0	0	49	6802
79441	HAUS3 (HAUS augmin like complex subunit 3)	1.0000000000022	2.20026806232157e-12	4	0	0	49	6802
110446	Acat1 (acetyl-Coenzyme A acetyltransferase 1)	1.0000000000022	2.20026806232157e-12	4	0	0	49	6802
54138	Atxn10 (ataxin 10)	1.0000000000022	2.20026806232157e-12	4	0	0	49	6802
1429	CRYZ (crystallin zeta)	1.0000000000022	2.20026806232157e-12	4	0	0	49	6802
490	ATP2B1 (ATPase plasma membrane Ca2+ transporting 1)	1.0000000000022	2.20026806232157e-12	4	0	0	49	6802
57572	DOCK6 (dedicator of cytokinesis 6)	1.0000000000022	2.20026806232157e-12	4	0	0	49	6802
19248	Ptpn12 (protein tyrosine phosphatase, non-receptor type 12)	1.0000000000022	2.20026806232157e-12	4	0	0	49	6802
23271	CAMSAP2 (calmodulin regulated spectrin associated protein family member 2)	1.0000000000022	2.20026806232157e-12	4	0	0	49	6802
268656	Sptlc1 (serine palmitoyltransferase, long chain base subunit 1)	1.0000000000022	2.20026806232157e-12	4	0	0	49	6802
17883	Myh3 (myosin, heavy polypeptide 3, skeletal muscle, embryonic)	1.0000000000022	2.20026806232157e-12	4	0	0	49	6802
74018	Als2 (alsin Rho guanine nucleotide exchange factor)	1.0000000000022	2.20026806232157e-12	4	0	0	49	6802
76808	Rpl18a (ribosomal protein L18A)	1.0000000000022	2.20026806232157e-12	4	0	0	49	6802
2194	FASN (fatty acid synthase)	1.0000000000022	2.20026806232157e-12	4	0	0	49	6802
20504	Slc17a1 (solute carrier family 17 (sodium phosphate), member 1)	1.0000000000022	2.20026806232157e-12	4	0	0	49	6802
192292	Nrbp1 (nuclear receptor binding protein 1)	1.0000000000022	2.20026806232157e-12	4	0	0	49	6802
13869	Erbb4 (erb-b2 receptor tyrosine kinase 4)	1.0000000000022	2.20026806232157e-12	4	0	0	49	6802
56707	Zfp111 (zinc finger protein 111)	1.0000000000022	2.20026806232157e-12	4	0	0	49	6802
67399	Pdlim7 (PDZ and LIM domain 7)	1.0000000000022	2.20026806232157e-12	4	0	0	49	6802
65019	Rpl23 (ribosomal protein L23)	1.0000000000022	2.20026806232157e-12	4	0	0	49	6802
54462	CCSER2 (coiled-coil serine rich protein 2)	1.0000000000022	2.20026806232157e-12	4	0	0	49	6802
114228	Prss1 (protease, serine 1 (trypsin 1))	1.0000000000022	2.20026806232157e-12	4	0	0	49	6802
16561	Kif1b (kinesin family member 1B)	1.0000000000022	2.20026806232157e-12	4	0	0	49	6802
6612	SUMO3 (small ubiquitin like modifier 3)	1.0000000000022	2.20026806232157e-12	4	0	0	49	6802
66997	Psmd12 (proteasome (prosome, macropain) 26S subunit, non-ATPase, 12)	1.0000000000022	2.20026806232157e-12	4	0	0	49	6802
12296	Cacnb2 (calcium channel, voltage-dependent, beta 2 subunit)	1.0000000000022	2.20026806232157e-12	4	0	0	49	6802
126298	IRGQ (immunity related GTPase Q)	1.0000000000022	2.20026806232157e-12	4	0	0	49	6802
23774	BRD1 (bromodomain containing 1)	1.0000000000022	2.20026806232157e-12	4	0	0	49	6802
20916	Sucla2 (succinate-Coenzyme A ligase, ADP-forming, beta subunit)	1.0000000000022	2.20026806232157e-12	4	0	0	49	6802
207	AKT1 (AKT serine/threonine kinase 1)	1.0000000000022	2.20026806232157e-12	4	0	0	49	6802
50799	Slc25a13 (solute carrier family 25 (mitochondrial carrier, adenine nucleotide translocator), member 13)	1.0000000000022	2.20026806232157e-12	4	0	0	49	6802
10845	CLPX (caseinolytic mitochondrial matrix peptidase chaperone subunit)	1.0000000000022	2.20026806232157e-12	4	0	0	49	6802
232946	Bloc1s3 (biogenesis of lysosomal organelles complex-1, subunit 3)	1.0000000000022	2.20026806232157e-12	4	0	0	49	6802
12223	Btc (betacellulin, epidermal growth factor family member)	1.0000000000022	2.20026806232157e-12	4	0	0	49	6802
6228	RPS23 (ribosomal protein S23)	1.0000000000022	2.20026806232157e-12	4	0	0	49	6802
57482	KIAA1211 (KIAA1211)	1.0000000000022	2.20026806232157e-12	4	0	0	49	6802
26136	TES (testin LIM domain protein)	1.0000000000022	2.20026806232157e-12	4	0	0	49	6802
71853	Pdia6 (protein disulfide isomerase associated 6)	1.0000000000022	2.20026806232157e-12	4	0	0	49	6802
6836	SURF4 (surfeit 4)	1.0000000000022	2.20026806232157e-12	4	0	0	49	6802
11785	Apbb1 (amyloid beta (A4) precursor protein-binding, family B, member 1)	1.0000000000022	2.20026806232157e-12	4	0	0	49	6802
6059	ABCE1 (ATP binding cassette subfamily E member 1)	1.0000000000022	2.20026806232157e-12	4	0	0	49	6802
218914	Wapl (WAPL cohesin release factor)	1.0000000000022	2.20026806232157e-12	4	0	0	49	6802
55677	IWS1 (interacts with SUPT6H, CTD assembly factor 1)	1.0000000000022	2.20026806232157e-12	4	0	0	49	6802
17901	Myl1 (myosin, light polypeptide 1)	1.0000000000022	2.20026806232157e-12	4	0	0	49	6802
16114	Igk-V28 (immunoglobulin kappa chain variable 28 (V28))	1.0000000000022	2.20026806232157e-12	4	0	0	49	6802
13395	Dlx5 (distal-less homeobox 5)	1.0000000000022	2.20026806232157e-12	4	0	0	49	6802
5763	PTMS (parathymosin)	1.0000000000022	2.20026806232157e-12	4	0	0	49	6802
16576	Kif7 (kinesin family member 7)	1.0000000000022	2.20026806232157e-12	4	0	0	49	6802
11051	NUDT21 (nudix hydrolase 21)	1.0000000000022	2.20026806232157e-12	4	0	0	49	6802
20336	Exoc4 (exocyst complex component 4)	1.0000000000022	2.20026806232157e-12	4	0	0	49	6802
74012	Rap2b (RAP2B, member of RAS oncogene family)	1.0000000000022	2.20026806232157e-12	4	0	0	49	6802
234699	Edc4 (enhancer of mRNA decapping 4)	1.0000000000022	2.20026806232157e-12	4	0	0	49	6802
19374	Rag2 (recombination activating gene 2)	1.0000000000022	2.20026806232157e-12	4	0	0	49	6802
219158	Ccar2 (cell cycle activator and apoptosis regulator 2)	1.0000000000022	2.20026806232157e-12	4	0	0	49	6802
2962	GTF2F1 (general transcription factor IIF subunit 1)	1.0000000000022	2.20026806232157e-12	4	0	0	49	6802
10061	ABCF2 (ATP binding cassette subfamily F member 2)	1.0000000000022	2.20026806232157e-12	4	0	0	49	6802
23534	TNPO3 (transportin 3)	1.0000000000022	2.20026806232157e-12	4	0	0	49	6802
10383	TUBB4B (tubulin beta 4B class IVb)	1.0000000000022	2.20026806232157e-12	4	0	0	49	6802
231659	Gcn1 (GCN1 activator of EIF2AK4)	1.0000000000022	2.20026806232157e-12	4	0	0	49	6802
23503	ZFYVE26 (zinc finger FYVE-type containing 26)	1.0000000000022	2.20026806232157e-12	4	0	0	49	6802
232944	Mark4 (MAP/microtubule affinity regulating kinase 4)	1.0000000000022	2.20026806232157e-12	4	0	0	49	6802
27315	PGAP2 (post-GPI attachment to proteins 2)	1.0000000000022	2.20026806232157e-12	4	0	0	49	6802
76577	Faf2 (Fas associated factor family member 2)	1.0000000000022	2.20026806232157e-12	4	0	0	49	6802
56041	Uso1 (USO1 vesicle docking factor)	1.0000000000022	2.20026806232157e-12	4	0	0	49	6802
5609	MAP2K7 (mitogen-activated protein kinase kinase 7)	1.0000000000022	2.20026806232157e-12	4	0	0	49	6802
4174	MCM5 (minichromosome maintenance complex component 5)	1.0000000000022	2.20026806232157e-12	4	0	0	49	6802
56233	Hdac7 (histone deacetylase 7)	1.0000000000022	2.20026806232157e-12	4	0	0	49	6802
3431	SP110 (SP110 nuclear body protein)	1.0000000000022	2.20026806232157e-12	4	0	0	49	6802
83746	L3MBTL2 (L3MBTL histone methyl-lysine binding protein 2)	1.0000000000022	2.20026806232157e-12	4	0	0	49	6802
51191	HERC5 (HECT and RLD domain containing E3 ubiquitin protein ligase 5)	1.0000000000022	2.20026806232157e-12	4	0	0	49	6802
78910	Asb15 (ankyrin repeat and SOCS box-containing 15)	1.0000000000022	2.20026806232157e-12	4	0	0	49	6802
55048	VPS37C (VPS37C subunit of ESCRT-I)	1.0000000000022	2.20026806232157e-12	4	0	0	49	6802
319504	Nrcam (neuronal cell adhesion molecule)	1.0000000000022	2.20026806232157e-12	4	0	0	49	6802
79039	DDX54 (DEAD-box helicase 54)	1.0000000000022	2.20026806232157e-12	4	0	0	49	6802
19205	Ptbp1 (polypyrimidine tract binding protein 1)	1.0000000000022	2.20026806232157e-12	4	0	0	49	6802
23613	ZMYND8 (zinc finger MYND-type containing 8)	1.0000000000022	2.20026806232157e-12	4	0	0	49	6802
319195	Rpl17 (ribosomal protein L17)	1.0000000000022	2.20026806232157e-12	4	0	0	49	6802
68263	Pdhb (pyruvate dehydrogenase (lipoamide) beta)	1.0000000000022	2.20026806232157e-12	4	0	0	49	6802
107448	Unc5a (unc-5 netrin receptor A)	1.0000000000022	2.20026806232157e-12	4	0	0	49	6802
10112	KIF20A (kinesin family member 20A)	1.0000000000022	2.20026806232157e-12	4	0	0	49	6802
201595	STT3B (STT3 oligosaccharyltransferase complex catalytic subunit B)	1.0000000000022	2.20026806232157e-12	4	0	0	49	6802
56839	Lgi1 (leucine-rich repeat LGI family, member 1)	1.0000000000022	2.20026806232157e-12	4	0	0	49	6802
13001	Csnk2b (casein kinase 2, beta polypeptide)	1.0000000000022	2.20026806232157e-12	4	0	0	49	6802
4144	MAT2A (methionine adenosyltransferase 2A)	1.0000000000022	2.20026806232157e-12	4	0	0	49	6802
54930	HAUS4 (HAUS augmin like complex subunit 4)	1.0000000000022	2.20026806232157e-12	4	0	0	49	6802
12607	Cebpz (CCAAT/enhancer binding protein zeta)	1.0000000000022	2.20026806232157e-12	4	0	0	49	6802
73945	Otud4 (OTU domain containing 4)	1.0000000000022	2.20026806232157e-12	4	0	0	49	6802
7014	TERF2 (telomeric repeat binding factor 2)	1.0000000000022	2.20026806232157e-12	4	0	0	49	6802
70804	Pgrmc2 (progesterone receptor membrane component 2)	1.0000000000022	2.20026806232157e-12	4	0	0	49	6802
26086	GPSM1 (G protein signaling modulator 1)	1.0000000000022	2.20026806232157e-12	4	0	0	49	6802
10818	FRS2 (fibroblast growth factor receptor substrate 2)	1.0000000000022	2.20026806232157e-12	4	0	0	49	6802
20115	Rps7 (ribosomal protein S7)	1.0000000000022	2.20026806232157e-12	4	0	0	49	6802
15110	Hand1 (heart and neural crest derivatives expressed 1)	1.0000000000022	2.20026806232157e-12	4	0	0	49	6802
9136	RRP9 (ribosomal RNA processing 9, U3 small nucleolar RNA binding protein)	1.0000000000022	2.20026806232157e-12	4	0	0	49	6802
16201	Ilf3 (interleukin enhancer binding factor 3)	1.0000000000022	2.20026806232157e-12	4	0	0	49	6802
18570	Pdcd6 (programmed cell death 6)	1.0000000000022	2.20026806232157e-12	4	0	0	49	6802
14282	Fosb (FBJ osteosarcoma oncogene B)	1.0000000000022	2.20026806232157e-12	4	0	0	49	6802
23598	PATZ1 (POZ/BTB and AT hook containing zinc finger 1)	1.0000000000022	2.20026806232157e-12	4	0	0	49	6802
3146	HMGB1 (high mobility group box 1)	1.0000000000022	2.20026806232157e-12	4	0	0	49	6802
80232	WDR26 (WD repeat domain 26)	1.0000000000022	2.20026806232157e-12	4	0	0	49	6802
4175	MCM6 (minichromosome maintenance complex component 6)	1.0000000000022	2.20026806232157e-12	4	0	0	49	6802
13494	Drg1 (developmentally regulated GTP binding protein 1)	1.0000000000022	2.20026806232157e-12	4	0	0	49	6802
286053	NSMCE2 (NSE2 (MMS21) homolog, SMC5-SMC6 complex SUMO ligase)	1.0000000000022	2.20026806232157e-12	4	0	0	49	6802
84790	TUBA1C (tubulin alpha 1c)	1.0000000000022	2.20026806232157e-12	4	0	0	49	6802
8450	CUL4B (cullin 4B)	1.0000000000022	2.20026806232157e-12	4	0	0	49	6802
64960	MRPS15 (mitochondrial ribosomal protein S15)	1.0000000000022	2.20026806232157e-12	4	0	0	49	6802
353156	Egfl7 (EGF-like domain 7)	1.0000000000022	2.20026806232157e-12	4	0	0	49	6802
19043	Ppm1b (protein phosphatase 1B, magnesium dependent, beta isoform)	1.0000000000022	2.20026806232157e-12	4	0	0	49	6802
28114	Nsun2 (NOL1/NOP2/Sun domain family member 2)	1.0000000000022	2.20026806232157e-12	4	0	0	49	6802
281201	GNB1 (G protein subunit beta 1)	1.0000000000022	2.20026806232157e-12	4	0	0	49	6802
11489	Adam12 (a disintegrin and metallopeptidase domain 12 (meltrin alpha))	1.0000000000022	2.20026806232157e-12	4	0	0	49	6802
233071	Arhgap33 (Rho GTPase activating protein 33)	1.0000000000022	2.20026806232157e-12	4	0	0	49	6802
8496	PPFIBP1 (PPFIA binding protein 1)	1.0000000000022	2.20026806232157e-12	4	0	0	49	6802
7520	XRCC5 (X-ray repair cross complementing 5)	1.0000000000022	2.20026806232157e-12	4	0	0	49	6802
14257	Flt4 (FMS-like tyrosine kinase 4)	1.0000000000022	2.20026806232157e-12	4	0	0	49	6802
8933	RTL8C (retrotransposon Gag like 8C)	1.0000000000022	2.20026806232157e-12	4	0	0	49	6802
12400	Cbfb (core binding factor beta)	1.0000000000022	2.20026806232157e-12	4	0	0	49	6802
26549	Itgb1bp2 (integrin beta 1 binding protein 2)	1.0000000000022	2.20026806232157e-12	4	0	0	49	6802
5707	PSMD1 (proteasome 26S subunit, non-ATPase 1)	1.0000000000022	2.20026806232157e-12	4	0	0	49	6802
101023	Zfp513 (zinc finger protein 513)	1.0000000000022	2.20026806232157e-12	4	0	0	49	6802
51552	RAB14 (RAB14, member RAS oncogene family)	1.0000000000022	2.20026806232157e-12	4	0	0	49	6802
19338	Rab33b (RAB33B, member RAS oncogene family)	1.0000000000022	2.20026806232157e-12	4	0	0	49	6802
14827	Pdia3 (protein disulfide isomerase associated 3)	1.0000000000022	2.20026806232157e-12	4	0	0	49	6802
55012	PPP2R3C (protein phosphatase 2 regulatory subunit B''gamma)	1.0000000000022	2.20026806232157e-12	4	0	0	49	6802
21372	Tbl1x (transducin (beta)-like 1 X-linked)	1.0000000000022	2.20026806232157e-12	4	0	0	49	6802
211401	Mtss1 (MTSS I-BAR domain containing 1)	1.0000000000022	2.20026806232157e-12	4	0	0	49	6802
25879	DCAF13 (DDB1 and CUL4 associated factor 13)	1.0000000000022	2.20026806232157e-12	4	0	0	49	6802
12562	Cdh5 (cadherin 5)	1.0000000000022	2.20026806232157e-12	4	0	0	49	6802
74196	Ttc27 (tetratricopeptide repeat domain 27)	1.0000000000022	2.20026806232157e-12	4	0	0	49	6802
22772	Zic2 (zinc finger protein of the cerebellum 2)	1.0000000000022	2.20026806232157e-12	4	0	0	49	6802
20410	Sorbs3 (sorbin and SH3 domain containing 3)	1.0000000000022	2.20026806232157e-12	4	0	0	49	6802
81702	Ankrd17 (ankyrin repeat domain 17)	1.0000000000022	2.20026806232157e-12	4	0	0	49	6802
60386	SLC25A19 (solute carrier family 25 member 19)	1.0000000000022	2.20026806232157e-12	4	0	0	49	6802
18572	Pdcd11 (programmed cell death 11)	1.0000000000022	2.20026806232157e-12	4	0	0	49	6802
9185	REPS2 (RALBP1 associated Eps domain containing 2)	1.0000000000022	2.20026806232157e-12	4	0	0	49	6802
19718	Rfc2 (replication factor C (activator 1) 2)	1.0000000000022	2.20026806232157e-12	4	0	0	49	6802
16432	Itm2b (integral membrane protein 2B)	1.0000000000022	2.20026806232157e-12	4	0	0	49	6802
20511	Slc1a2 (solute carrier family 1 (glial high affinity glutamate transporter), member 2)	1.0000000000022	2.20026806232157e-12	4	0	0	49	6802
6138	RPL15 (ribosomal protein L15)	1.0000000000022	2.20026806232157e-12	4	0	0	49	6802
50496	E2f6 (E2F transcription factor 6)	1.0000000000022	2.20026806232157e-12	4	0	0	49	6802
11285	B4GALT7 (beta-1,4-galactosyltransferase 7)	1.0000000000022	2.20026806232157e-12	4	0	0	49	6802
218333	Ice1 (interactor of little elongation complex ELL subunit 1)	1.0000000000022	2.20026806232157e-12	4	0	0	49	6802
9950	GOLGA5 (golgin A5)	1.0000000000022	2.20026806232157e-12	4	0	0	49	6802
19299	Abcd3 (ATP-binding cassette, sub-family D (ALD), member 3)	1.0000000000022	2.20026806232157e-12	4	0	0	49	6802
22213	Ube2g2 (ubiquitin-conjugating enzyme E2G 2)	1.0000000000022	2.20026806232157e-12	4	0	0	49	6802
16885	Limk1 (LIM-domain containing, protein kinase)	1.0000000000022	2.20026806232157e-12	4	0	0	49	6802
231051	Kmt2c (lysine (K)-specific methyltransferase 2C)	1.0000000000022	2.20026806232157e-12	4	0	0	49	6802
51575	ESF1 (ESF1 nucleolar pre-rRNA processing protein homolog)	1.0000000000022	2.20026806232157e-12	4	0	0	49	6802
18141	Nup50 (nucleoporin 50)	1.0000000000022	2.20026806232157e-12	4	0	0	49	6802
26451	Rpl27a (ribosomal protein L27A)	1.0000000000022	2.20026806232157e-12	4	0	0	49	6802
83858	ATAD3B (ATPase family AAA domain containing 3B)	1.0000000000022	2.20026806232157e-12	4	0	0	49	6802
6168	RPL37A (ribosomal protein L37a)	1.0000000000022	2.20026806232157e-12	4	0	0	49	6802
16653	Kras (Kirsten rat sarcoma viral oncogene homolog)	1.0000000000022	2.20026806232157e-12	4	0	0	49	6802
229658	Vangl1 (VANGL planar cell polarity 1)	1.0000000000022	2.20026806232157e-12	4	0	0	49	6802
269682	Golga3 (golgi autoantigen, golgin subfamily a, 3)	1.0000000000022	2.20026806232157e-12	4	0	0	49	6802
93687	Csnk1a1 (casein kinase 1, alpha 1)	1.0000000000022	2.20026806232157e-12	4	0	0	49	6802
384569	Nova2 (neuro-oncological ventral antigen 2)	1.0000000000022	2.20026806232157e-12	4	0	0	49	6802
856294	RHO1 (Rho family GTPase RHO1)	1.0000000000022	2.20026806232157e-12	4	0	0	49	6802
6513	SLC2A1 (solute carrier family 2 member 1)	1.0000000000022	2.20026806232157e-12	4	0	0	49	6802
67186	Rplp2 (ribosomal protein, large P2)	1.0000000000022	2.20026806232157e-12	4	0	0	49	6802
[truncated: 10,447 more rows]
