# Supplementary material for: Repeated LPS induces training and tolerance of microglial responses across brain regions
Source: J Neuroinflammation. 2024 Sep 20;21:233. doi: 10.1186/s12974-024-03198-1 (PMC11414187; doi:10.1186/s12974-024-03198-1)
Supplement: Supplementary file 9 — Supplementary Material 9. File S3: Homer software output for transcription factor motif analysis of LPS-decreased cluster gene promoters. [file 12974_2024_3198_MOESM9_ESM.zip › LPSDownregulated_cluster_genes_output/interpro.txt]

TermID	Term	Enrichment	logP	Genes in Term	Target Genes in Term	Fraction of Targets in Term	Total Target Genes	Total Genes	Entrez Gene IDs	Gene Symbols
IPR037359	NST/OST	0.00113691027591672	-6.77944098032954	9	2	0.0253164556962025	79	13788	64580,15476	Ndst4,Hs3st1
IPR017937	Thioredoxin_CS	0.00282094506200902	-5.87068332180309	14	2	0.0253164556962025	79	13788	67988,71853	Tmx3,Pdia6
IPR000863	Sulfotransferase_dom	0.00520350350712968	-5.25842312889222	19	2	0.0253164556962025	79	13788	15476,64580	Hs3st1,Ndst4
IPR020904	Sc_DH/Rdtase_CS	0.00520350350712968	-5.25842312889222	19	2	0.0253164556962025	79	13788	56348,110391	Hsd17b12,Qdpr
IPR037096	KCNMB2_ball/chain_dom_sf	0.00572961995940388	-5.16210607516643	1	1	0.0126582278481013	79	13788	72413	Kcnmb2
IPR026090	POM121	0.00572961995940388	-5.16210607516643	1	1	0.0126582278481013	79	13788	107939	Pom121
IPR009136	VEGFR2_rcpt	0.00572961995940388	-5.16210607516643	1	1	0.0126582278481013	79	13788	16542	Kdr
IPR003884	FacI_MAC	0.00572961995940388	-5.16210607516643	1	1	0.0126582278481013	79	13788	11603	Agrn
IPR003072	NOR1_rcpt	0.00572961995940388	-5.16210607516643	1	1	0.0126582278481013	79	13788	18124	Nr4a3
IPR035492	FNBP1_SH3	0.00572961995940388	-5.16210607516643	1	1	0.0126582278481013	79	13788	14269	Fnbp1
IPR030780	SPRY2	0.00572961995940388	-5.16210607516643	1	1	0.0126582278481013	79	13788	24064	Spry2
IPR006097	Glu/Leu/Phe/Val_DH_dimer_dom	0.00572961995940388	-5.16210607516643	1	1	0.0126582278481013	79	13788	14661	Glud1
IPR033019	Ncam1	0.00572961995940388	-5.16210607516643	1	1	0.0126582278481013	79	13788	17967	Ncam1
IPR034952	RGS4	0.00572961995940388	-5.16210607516643	1	1	0.0126582278481013	79	13788	19736	Rgs4
IPR038929	CCDC13	0.00572961995940388	-5.16210607516643	1	1	0.0126582278481013	79	13788	100502861	Ccdc13
IPR037163	Spermidine_synt_N_sf	0.00572961995940388	-5.16210607516643	1	1	0.0126582278481013	79	13788	20810	Srm
IPR020430	Brain-der_neurotrophic_factor	0.00572961995940388	-5.16210607516643	1	1	0.0126582278481013	79	13788	12064	Bdnf
IPR032377	STAR_dimer	0.00572961995940388	-5.16210607516643	1	1	0.0126582278481013	79	13788	19317	Qk
IPR015613	TIMP2	0.00572961995940388	-5.16210607516643	1	1	0.0126582278481013	79	13788	21858	Timp2
IPR018446	Corticotropin-releasing_fac_CS	0.00572961995940388	-5.16210607516643	1	1	0.0126582278481013	79	13788	12918	Crh
IPR003551	Claudin5	0.00572961995940388	-5.16210607516643	1	1	0.0126582278481013	79	13788	12741	Cldn5
IPR024868	FJX1/FJ	0.00572961995940388	-5.16210607516643	1	1	0.0126582278481013	79	13788	14221	Fjx1
IPR030668	Spermi_synthase_euk	0.00572961995940388	-5.16210607516643	1	1	0.0126582278481013	79	13788	20810	Srm
IPR033922	NAD_bind_Glu_DH	0.00572961995940388	-5.16210607516643	1	1	0.0126582278481013	79	13788	14661	Glud1
IPR028430	Ubiquilin-2	0.00572961995940388	-5.16210607516643	1	1	0.0126582278481013	79	13788	54609	Ubqln2
IPR035246	Spermidine_synt_N	0.00572961995940388	-5.16210607516643	1	1	0.0126582278481013	79	13788	20810	Srm
IPR004850	NtA_dom	0.00572961995940388	-5.16210607516643	1	1	0.0126582278481013	79	13788	11603	Agrn
IPR002213	UDP_glucos_trans	0.00572961995940388	-5.16210607516643	1	1	0.0126582278481013	79	13788	22239	Ugt8a
IPR006096	Glu/Leu/Phe/Val_DH_C	0.00572961995940388	-5.16210607516643	1	1	0.0126582278481013	79	13788	14661	Glud1
IPR031251	GBX-1	0.00572961995940388	-5.16210607516643	1	1	0.0126582278481013	79	13788	231044	Gbx1
IPR001727	Gdt1	0.00572961995940388	-5.16210607516643	1	1	0.0126582278481013	79	13788	21982	Tmem165
IPR005422	VDCC_g2su	0.00572961995940388	-5.16210607516643	1	1	0.0126582278481013	79	13788	12300	Cacng2
IPR000491	Inhibin_betaA	0.00572961995940388	-5.16210607516643	1	1	0.0126582278481013	79	13788	16323	Inhba
IPR032367	Quaking_NLS	0.00572961995940388	-5.16210607516643	1	1	0.0126582278481013	79	13788	19317	Qk
IPR029364	FAM150A/B	0.00572961995940388	-5.16210607516643	1	1	0.0126582278481013	79	13788	100294583	Alkal2
IPR042377	GSDME	0.00572961995940388	-5.16210607516643	1	1	0.0126582278481013	79	13788	54722	Gsdme
IPR034953	RGS_RGS4	0.00572961995940388	-5.16210607516643	1	1	0.0126582278481013	79	13788	19736	Rgs4
IPR028532	FNBP1/FBP17	0.00572961995940388	-5.16210607516643	1	1	0.0126582278481013	79	13788	14269	Fnbp1
IPR033524	Glu/Leu/Phe/Val_DH_AS	0.00572961995940388	-5.16210607516643	1	1	0.0126582278481013	79	13788	14661	Glud1
IPR003620	Urocortin_CRF	0.00572961995940388	-5.16210607516643	1	1	0.0126582278481013	79	13788	12918	Crh
IPR005722	ATP_synth_F1_bsu	0.00572961995940388	-5.16210607516643	1	1	0.0126582278481013	79	13788	11947	Atp5b
IPR035595	UDP_glycos_trans_CS	0.00572961995940388	-5.16210607516643	1	1	0.0126582278481013	79	13788	22239	Ugt8a
IPR030373	PABS_CS	0.00572961995940388	-5.16210607516643	1	1	0.0126582278481013	79	13788	20810	Srm
IPR005394	P2Y12_rcpt	0.00572961995940388	-5.16210607516643	1	1	0.0126582278481013	79	13788	70839	P2ry12
IPR037449	FNBP1_F-BAR	0.00572961995940388	-5.16210607516643	1	1	0.0126582278481013	79	13788	14269	Fnbp1
IPR015382	KCNMB2_ball_chain_dom	0.00572961995940388	-5.16210607516643	1	1	0.0126582278481013	79	13788	72413	Kcnmb2
IPR024417	Neuronal_3	0.00572961995940388	-5.16210607516643	1	1	0.0126582278481013	79	13788	27528	Nrep
IPR003156	DHHA1_dom	0.00572961995940388	-5.16210607516643	1	1	0.0126582278481013	79	13788	234734	Aars
IPR030374	PABS	0.00572961995940388	-5.16210607516643	1	1	0.0126582278481013	79	13788	20810	Srm
IPR001234	GPCR_3_mtglu_rcpt_3	0.00572961995940388	-5.16210607516643	1	1	0.0126582278481013	79	13788	108069	Grm3
IPR037670	C11orf87	0.00572961995940388	-5.16210607516643	1	1	0.0126582278481013	79	13788	330941	AI593442
IPR041907	NACAD_UBA	0.00572961995940388	-5.16210607516643	1	1	0.0126582278481013	79	13788	192950	Nacad
IPR006095	Glu/Leu/Phe/Val_DH	0.00572961995940388	-5.16210607516643	1	1	0.0126582278481013	79	13788	14661	Glud1
IPR001045	Spermi_synthase	0.00572961995940388	-5.16210607516643	1	1	0.0126582278481013	79	13788	20810	Srm
IPR021839	EGR1_C	0.00572961995940388	-5.16210607516643	1	1	0.0126582278481013	79	13788	13653	Egr1
IPR008993	TIMP-like_OB-fold	0.00576029448633493	-5.15676667948142	20	2	0.0253164556962025	79	13788	21858,11603	Timp2,Agrn
IPR004031	PMP22/EMP/MP20/Claudin	0.00892851680882487	-4.71850498872542	25	2	0.0253164556962025	79	13788	12300,12741	Cacng2,Cldn5
IPR009000	Transl_B-barrel_sf	0.00963688950787484	-4.6421568875855	26	2	0.0253164556962025	79	13788	234734,68147	Aars,Gar1
IPR016641	EGD2/NACA	0.0114268245742993	-4.4717916547951	2	1	0.0126582278481013	79	13788	192950	Nacad
IPR018162	Ala-tRNA-ligase_IIc_anticod-bd	0.0114268245742993	-4.4717916547951	2	1	0.0126582278481013	79	13788	234734	Aars
IPR041263	Gasdermin_PUB	0.0114268245742993	-4.4717916547951	2	1	0.0126582278481013	79	13788	54722	Gsdme
IPR007504	H/ACA_rnp_Gar1/Naf1	0.0114268245742993	-4.4717916547951	2	1	0.0126582278481013	79	13788	68147	Gar1
IPR040460	Gasdermin_pore	0.0114268245742993	-4.4717916547951	2	1	0.0126582278481013	79	13788	54722	Gsdme
IPR024034	ATPase_F1/V1_b/a_C	0.0114268245742993	-4.4717916547951	2	1	0.0126582278481013	79	13788	11947	Atp5b
IPR018166	S-AdoMet_deCO2ase_CS	0.0114268245742993	-4.4717916547951	2	1	0.0126582278481013	79	13788	11702	Amd1
IPR023033	Ala_tRNA_ligase_euk/bac	0.0114268245742993	-4.4717916547951	2	1	0.0126582278481013	79	13788	234734	Aars
IPR002318	Ala-tRNA-lgiase_IIc	0.0114268245742993	-4.4717916547951	2	1	0.0126582278481013	79	13788	234734	Aars
IPR009138	Neural_cell_adh	0.0114268245742993	-4.4717916547951	2	1	0.0126582278481013	79	13788	17967	Ncam1
IPR001985	S-AdoMet_decarboxylase	0.0114268245742993	-4.4717916547951	2	1	0.0126582278481013	79	13788	11702	Amd1
IPR018165	Ala-tRNA-synth_IIc_core	0.0114268245742993	-4.4717916547951	2	1	0.0126582278481013	79	13788	234734	Aars
IPR018164	Ala-tRNA-synth_IIc_N	0.0114268245742993	-4.4717916547951	2	1	0.0126582278481013	79	13788	234734	Aars
IPR038664	Gar1/Naf1_Cbf5-bd_sf	0.0114268245742993	-4.4717916547951	2	1	0.0126582278481013	79	13788	68147	Gar1
IPR000187	CRF	0.0114268245742993	-4.4717916547951	2	1	0.0126582278481013	79	13788	12918	Crh
IPR016067	S-AdoMet_deCO2ase_core	0.0114268245742993	-4.4717916547951	2	1	0.0126582278481013	79	13788	11702	Amd1
IPR017351	PINCH	0.0114268245742993	-4.4717916547951	2	1	0.0126582278481013	79	13788	225341	Lims2
IPR013766	Thioredoxin_domain	0.0161512004430646	-4.12576090123596	34	2	0.0253164556962025	79	13788	71853,67988	Pdia6,Tmx3
IPR014014	RNA_helicase_DEAD_Q_motif	0.0170671331401785	-4.07060070354598	35	2	0.0253164556962025	79	13788	67040,52513	Ddx17,Ddx56
IPR002347	SDR_fam	0.0170671331401785	-4.07060070354598	35	2	0.0253164556962025	79	13788	110391,56348	Qdpr,Hsd17b12
IPR026054	Nucleoporin	0.0170917948967852	-4.06915676122642	3	1	0.0126582278481013	79	13788	107939	Pom121
IPR020408	Nerve_growth_factor-like	0.0170917948967852	-4.06915676122642	3	1	0.0126582278481013	79	13788	12064	Bdnf
IPR022673	Hexokinase_C	0.0170917948967852	-4.06915676122642	3	1	0.0126582278481013	79	13788	216019	Hkdc1
IPR021849	EGR_N	0.0170917948967852	-4.06915676122642	3	1	0.0126582278481013	79	13788	13653	Egr1
IPR018237	Myelin_PLP_CS	0.0170917948967852	-4.06915676122642	3	1	0.0126582278481013	79	13788	18823	Plp1
IPR019846	Nerve_growth_factor_CS	0.0170917948967852	-4.06915676122642	3	1	0.0126582278481013	79	13788	12064	Bdnf
IPR002072	Nerve_growth_factor-rel	0.0170917948967852	-4.06915676122642	3	1	0.0126582278481013	79	13788	12064	Bdnf
IPR019807	Hexokinase_BS	0.0170917948967852	-4.06915676122642	3	1	0.0126582278481013	79	13788	216019	Hkdc1
IPR001614	Myelin_PLP	0.0170917948967852	-4.06915676122642	3	1	0.0126582278481013	79	13788	18823	Plp1
IPR027324	MAP2/MAP4/Tau	0.0170917948967852	-4.06915676122642	3	1	0.0126582278481013	79	13788	17758	Map4
IPR001084	MAP_tubulin-bd_rpt	0.0170917948967852	-4.06915676122642	3	1	0.0126582278481013	79	13788	17758	Map4
IPR015876	Acyl-CoA_DS	0.0170917948967852	-4.06915676122642	3	1	0.0126582278481013	79	13788	20250	Scd2
IPR003930	K_chnl_Ca-activ_BK_bsu	0.0170917948967852	-4.06915676122642	3	1	0.0126582278481013	79	13788	72413	Kcnmb2
IPR036121	ATPase_F1/V1/A1_a/bsu_N_sf	0.0170917948967852	-4.06915676122642	3	1	0.0126582278481013	79	13788	11947	Atp5b
IPR012577	NIPSNAP	0.0170917948967852	-4.06915676122642	3	1	0.0126582278481013	79	13788	14467	Nipsnap2
IPR023260	Cys/Ser-rich_nuc_prot	0.0170917948967852	-4.06915676122642	3	1	0.0126582278481013	79	13788	77771	Csrnp3
IPR022672	Hexokinase_N	0.0170917948967852	-4.06915676122642	3	1	0.0126582278481013	79	13788	216019	Hkdc1
IPR003070	Nuc_orph_rcpt	0.0170917948967852	-4.06915676122642	3	1	0.0126582278481013	79	13788	18124	Nr4a3
IPR041348	VEGFR-2_TMD	0.0170917948967852	-4.06915676122642	3	1	0.0126582278481013	79	13788	16542	Kdr
IPR001312	Hexokinase	0.0170917948967852	-4.06915676122642	3	1	0.0126582278481013	79	13788	216019	Hkdc1
IPR001522	FADS-1_CS	0.0170917948967852	-4.06915676122642	3	1	0.0126582278481013	79	13788	20250	Scd2
IPR031972	CSRNP_N	0.0170917948967852	-4.06915676122642	3	1	0.0126582278481013	79	13788	77771	Csrnp3
IPR041243	STI1	0.0170917948967852	-4.06915676122642	3	1	0.0126582278481013	79	13788	54609	Ubqln2
IPR029034	Cystine-knot_cytokine	0.0219663025840486	-3.81824570060166	40	2	0.0253164556962025	79	13788	16323,12064	Inhba,Bdnf
IPR000194	ATPase_F1/V1/A1_a/bsu_nucl-bd	0.0227247109793298	-3.78430235718078	4	1	0.0126582278481013	79	13788	11947	Atp5b
IPR027465	TIMP_C	0.0227247109793298	-3.78430235718078	4	1	0.0126582278481013	79	13788	21858	Timp2
IPR002715	Nas_poly-pep-assoc_cplx_dom	0.0227247109793298	-3.78430235718078	4	1	0.0126582278481013	79	13788	192950	Nacad
IPR038187	NAC_A/B_dom_sf	0.0227247109793298	-3.78430235718078	4	1	0.0126582278481013	79	13788	192950	Nacad
IPR020003	ATPase_a/bsu_AS	0.0227247109793298	-3.78430235718078	4	1	0.0126582278481013	79	13788	11947	Atp5b
IPR015496	Ubiquilin	0.0227247109793298	-3.78430235718078	4	1	0.0126582278481013	79	13788	54609	Ubqln2
IPR004100	ATPase_F1/V1/A1_a/bsu_N	0.0227247109793298	-3.78430235718078	4	1	0.0126582278481013	79	13788	11947	Atp5b
IPR021930	Heparan_SO4_deacetylase	0.0227247109793298	-3.78430235718078	4	1	0.0126582278481013	79	13788	64580	Ndst4
IPR030490	TIMP_CS	0.0227247109793298	-3.78430235718078	4	1	0.0126582278481013	79	13788	21858	Timp2
IPR001820	TIMP	0.0227247109793298	-3.78430235718078	4	1	0.0126582278481013	79	13788	21858	Timp2
IPR001245	Ser-Thr/Tyr_kinase_cat_dom	0.0252176741113686	-3.68021017667254	110	3	0.0379746835443038	79	13788	16542,13848,17005	Kdr,Ephb6,Ltk
IPR013098	Ig_I-set	0.0264173041591126	-3.63373602297788	112	3	0.0379746835443038	79	13788	17967,235106,16542	Ncam1,Ntm,Kdr
IPR031778	Sortilin_N	0.0283257518842041	-3.5639839275235	5	1	0.0126582278481013	79	13788	20660	Sorl1
IPR031777	Sortilin_C	0.0283257518842041	-3.5639839275235	5	1	0.0126582278481013	79	13788	20660	Sorl1
IPR031259	ILBP	0.0283257518842041	-3.5639839275235	5	1	0.0126582278481013	79	13788	12140	Fabp7
IPR006581	VPS10	0.0283257518842041	-3.5639839275235	5	1	0.0126582278481013	79	13788	20660	Sorl1
IPR012947	tRNA_SAD	0.0283257518842041	-3.5639839275235	5	1	0.0126582278481013	79	13788	234734	Aars
IPR005617	Groucho/TLE_N	0.0283257518842041	-3.5639839275235	5	1	0.0126582278481013	79	13788	21888	Tle4
IPR005788	Disulphide_isomerase	0.0283257518842041	-3.5639839275235	5	1	0.0126582278481013	79	13788	71853	Pdia6
IPR008954	Moesin_tail_sf	0.0283257518842041	-3.5639839275235	5	1	0.0126582278481013	79	13788	77767	Ermn
IPR006694	Fatty_acid_hydroxylase	0.0283257518842041	-3.5639839275235	5	1	0.0126582278481013	79	13788	66234	Msmo1
IPR000463	Fatty_acid-bd	0.0283257518842041	-3.5639839275235	5	1	0.0126582278481013	79	13788	12140	Fabp7
IPR036291	NAD(P)-bd_dom_sf	0.0301974232516836	-3.49999868103344	118	3	0.0379746835443038	79	13788	56348,110391,14661	Hsd17b12,Qdpr,Glud1
IPR007875	Sprouty	0.0338950956844642	-3.38448494513626	6	1	0.0126582278481013	79	13788	24064	Spry2
IPR000082	SEA_dom	0.0338950956844642	-3.38448494513626	6	1	0.0126582278481013	79	13788	11603	Agrn
IPR018163	Thr/Ala-tRNA-synth_IIc_edit	0.0338950956844642	-3.38448494513626	6	1	0.0126582278481013	79	13788	234734	Aars
IPR011008	Dimeric_a/b-barrel	0.0338950956844642	-3.38448494513626	6	1	0.0126582278481013	79	13788	14467	Nipsnap2
IPR036364	SEA_dom_sf	0.0338950956844642	-3.38448494513626	6	1	0.0126582278481013	79	13788	11603	Agrn
IPR009146	Groucho_enhance	0.0338950956844642	-3.38448494513626	6	1	0.0126582278481013	79	13788	21888	Tle4
IPR017970	Homeobox_CS	0.0344885791231479	-3.36712704965939	51	2	0.0253164556962025	79	13788	16869,231044	Lhx1,Gbx1
IPR011500	GPCR_3_9-Cys_dom	0.0394329194726828	-3.23315429191922	7	1	0.0126582278481013	79	13788	108069	Grm3
IPR008368	VDCC_gsu	0.0394329194726828	-3.23315429191922	7	1	0.0126582278481013	79	13788	12300	Cacng2
IPR038550	GPCR_3_9-Cys_sf	0.0394329194726828	-3.23315429191922	7	1	0.0126582278481013	79	13788	108069	Grm3
IPR000162	GPCR_3_mtglu_rcpt	0.0394329194726828	-3.23315429191922	7	1	0.0126582278481013	79	13788	108069	Grm3
IPR001067	Nuc_translocat	0.0394329194726828	-3.23315429191922	7	1	0.0126582278481013	79	13788	11865	Arntl
IPR000337	GPCR_3	0.0449393993616354	-3.10244037765394	8	1	0.0126582278481013	79	13788	108069	Grm3
IPR002011	Tyr_kinase_rcpt_2_CS	0.0449393993616354	-3.10244037765394	8	1	0.0126582278481013	79	13788	17005	Ltk
IPR003645	Fol_N	0.0449393993616354	-3.10244037765394	8	1	0.0126582278481013	79	13788	11603	Agrn
IPR006636	STI1_HS-bd	0.0449393993616354	-3.10244037765394	8	1	0.0126582278481013	79	13788	54609	Ubqln2
IPR001824	Tyr_kinase_rcpt_3_CS	0.0449393993616354	-3.10244037765394	8	1	0.0126582278481013	79	13788	16542	Kdr
IPR017979	GPCR_3_CS	0.0449393993616354	-3.10244037765394	8	1	0.0126582278481013	79	13788	108069	Grm3
IPR018338	Carbonic_anhydrase_a-class_CS	0.0449393993616354	-3.10244037765394	8	1	0.0126582278481013	79	13788	12349	Car2
IPR006187	Claudin	0.0449393993616354	-3.10244037765394	8	1	0.0126582278481013	79	13788	12741	Cldn5
IPR005819	Histone_H5	0.0449393993616354	-3.10244037765394	8	1	0.0126582278481013	79	13788	14958	H1f0
IPR001781	Znf_LIM	0.0449514209153218	-3.10217290754473	59	2	0.0253164556962025	79	13788	225341,16869	Lims2,Lhx1
IPR011545	DEAD/DEAH_box_helicase_dom	0.0491410883412329	-3.01305976436812	62	2	0.0253164556962025	79	13788	67040,52513	Ddx17,Ddx56
IPR017974	Claudin_CS	0.0504147104989012	-2.98747227151383	9	1	0.0126582278481013	79	13788	12741	Cldn5
IPR000566	Lipocln_cytosolic_FA-bd_dom	0.0504147104989012	-2.98747227151383	9	1	0.0126582278481013	79	13788	12140	Fabp7
IPR005804	FA_desaturase_dom	0.0504147104989012	-2.98747227151383	9	1	0.0126582278481013	79	13788	20250	Scd2
IPR001770	Gprotein-gamma	0.0504147104989012	-2.98747227151383	9	1	0.0126582278481013	79	13788	66066	Gng11
IPR020635	Tyr_kinase_cat_dom	0.0549376778145244	-2.90155586687259	66	2	0.0253164556962025	79	13788	17005,16542	Ltk,Kdr
IPR012674	Calycin	0.0558590270588808	-2.88492413610908	10	1	0.0126582278481013	79	13788	12140	Fabp7
IPR000885	Fib_collagen_C	0.0558590270588808	-2.88492413610908	10	1	0.0126582278481013	79	13788	12842	Col1a1
IPR005024	Snf7_fam	0.0558590270588808	-2.88492413610908	10	1	0.0126582278481013	79	13788	105513	Chmp7
IPR037607	DGK	0.0558590270588808	-2.88492413610908	10	1	0.0126582278481013	79	13788	104418	Dgkz
IPR000756	Diacylglycerol_kin_accessory	0.0558590270588808	-2.88492413610908	10	1	0.0126582278481013	79	13788	104418	Dgkz
IPR000697	WH1/EVH1_dom	0.0612725222572409	-2.79242378682387	11	1	0.0126582278481013	79	13788	26556	Homer1
IPR002164	NAP_family	0.0612725222572409	-2.79242378682387	11	1	0.0126582278481013	79	13788	58243	Nap1l5
IPR016257	Tyr_kinase_ephrin_rcpt	0.0612725222572409	-2.79242378682387	11	1	0.0126582278481013	79	13788	13848	Ephb6
IPR037231	NAP-like_sf	0.0612725222572409	-2.79242378682387	11	1	0.0126582278481013	79	13788	58243	Nap1l5
IPR005818	Histone_H1/H5_H15	0.0612725222572409	-2.79242378682387	11	1	0.0126582278481013	79	13788	14958	H1f0
IPR023561	Carbonic_anhydrase_a-class	0.0612725222572409	-2.79242378682387	11	1	0.0126582278481013	79	13788	12349	Car2
IPR003961	FN3_dom	0.0659696673636002	-2.71856022799745	162	3	0.0379746835443038	79	13788	20660,17967,13848	Sorl1,Ncam1,Ephb6
IPR001090	Ephrin_rcpt_lig-bd_dom	0.0666553683606832	-2.7082196900544	12	1	0.0126582278481013	79	13788	13848	Ephb6
IPR036398	CA_dom_sf	0.0666553683606832	-2.7082196900544	12	1	0.0126582278481013	79	13788	12349	Car2
IPR027936	Eph_TM	0.0666553683606832	-2.7082196900544	12	1	0.0126582278481013	79	13788	13848	Ephb6
IPR001148	CA_dom	0.0666553683606832	-2.7082196900544	12	1	0.0126582278481013	79	13788	12349	Car2
IPR001426	Tyr_kinase_rcpt_V_CS	0.0666553683606832	-2.7082196900544	12	1	0.0126582278481013	79	13788	13848	Ephb6
IPR036116	FN3_sf	0.0679159893063203	-2.68948378898288	164	3	0.0379746835443038	79	13788	13848,17967,20660	Ephb6,Ncam1,Sorl1
IPR003598	Ig_sub2	0.0698884735514615	-2.66085454246045	166	3	0.0379746835443038	79	13788	16542,235106,17967	Kdr,Ntm,Ncam1
IPR010569	Myotubularin-like_Pase_dom	0.0720077366750412	-2.63098171191881	13	1	0.0126582278481013	79	13788	210376	Mtmr9
IPR000033	LDLR_classB_rpt	0.0720077366750412	-2.63098171191881	13	1	0.0126582278481013	79	13788	20660	Sorl1
IPR030564	Myotubularin_fam	0.0720077366750412	-2.63098171191881	13	1	0.0126582278481013	79	13788	210376	Mtmr9
IPR015898	G-protein_gamma-like_dom	0.0773297975674536	-2.55967591813969	14	1	0.0126582278481013	79	13788	66066	Gng11
IPR036284	GGL_sf	0.0773297975674536	-2.55967591813969	14	1	0.0126582278481013	79	13788	66066	Gng11
IPR024066	RGS_subdom1/3	0.0773297975674536	-2.55967591813969	14	1	0.0126582278481013	79	13788	19736	Rgs4
IPR017978	GPCR_3_C	0.0773297975674536	-2.55967591813969	14	1	0.0126582278481013	79	13788	108069	Grm3
IPR001356	Homeobox_dom	0.0786008123084509	-2.54337324488726	81	2	0.0253164556962025	79	13788	231044,16869	Gbx1,Lhx1
IPR008266	Tyr_kinase_AS	0.0802760426973422	-2.52228405002406	82	2	0.0253164556962025	79	13788	17005,16542	Ltk,Kdr
IPR001111	TGF-b_propeptide	0.0826217204647946	-2.49348267340082	15	1	0.0126582278481013	79	13788	16323	Inhba
IPR018122	TF_fork_head_CS_1	0.0826217204647946	-2.49348267340082	15	1	0.0126582278481013	79	13788	15220	Foxq1
IPR001610	PAC	0.0826217204647946	-2.49348267340082	15	1	0.0126582278481013	79	13788	11865	Arntl
IPR001206	Diacylglycerol_kinase_cat_dom	0.0826217204647946	-2.49348267340082	15	1	0.0126582278481013	79	13788	104418	Dgkz
IPR020479	Homeobox_metazoa	0.0826217204647946	-2.49348267340082	15	1	0.0126582278481013	79	13788	231044	Gbx1
IPR013767	PAS_fold	0.0931158253093526	-2.37391112730387	17	1	0.0126582278481013	79	13788	11865	Arntl
IPR016064	NAD/diacylglycerol_kinase_sf	0.0931158253093526	-2.37391112730387	17	1	0.0126582278481013	79	13788	104418	Dgkz
IPR006553	Leu-rich_rpt_Cys-con_subtyp	0.0931158253093526	-2.37391112730387	17	1	0.0126582278481013	79	13788	50758	Fbxl17
IPR017438	ATP-NAD_kinase_N	0.0931158253093526	-2.37391112730387	17	1	0.0126582278481013	79	13788	104418	Dgkz
IPR001611	Leu-rich_rpt	0.0955053026068091	-2.34857350835826	190	3	0.0379746835443038	79	13788	50758,107065,241528	Fbxl17,Lrrtm2,Lrrc55
IPR017948	TGFb_CS	0.0983183414506904	-2.31954468275709	18	1	0.0126582278481013	79	13788	16323	Inhba
IPR015615	TGF-beta-rel	0.103491388003762	-2.26826687743178	19	1	0.0126582278481013	79	13788	16323	Inhba
IPR001134	Netrin_domain	0.103491388003762	-2.26826687743178	19	1	0.0126582278481013	79	13788	21858	Timp2
IPR001839	TGF-b_C	0.108635129768377	-2.21976044526002	20	1	0.0126582278481013	79	13788	16323	Inhba
IPR001060	FCH_dom	0.113749730636454	-2.17375458918506	21	1	0.0126582278481013	79	13788	14269	Fnbp1
IPR001073	C1q_dom	0.113749730636454	-2.17375458918506	21	1	0.0126582278481013	79	13788	12405	Cbln2
IPR011641	Tyr-kin_ephrin_A/B_rcpt-like	0.113749730636454	-2.17375458918506	21	1	0.0126582278481013	79	13788	13848	Ephb6
IPR036249	Thioredoxin-like_sf	0.114028521498328	-2.17130667329776	101	2	0.0253164556962025	79	13788	67988,71853	Tmx3,Pdia6
IPR001650	Helicase_C	0.11589465251969	-2.15507366844383	102	2	0.0253164556962025	79	13788	52513,67040	Ddx56,Ddx17
IPR014001	Helicase_ATP-bd	0.117768656932094	-2.13903311335356	103	2	0.0253164556962025	79	13788	52513,67040	Ddx56,Ddx17
IPR001766	Fork_head_dom	0.123892160733843	-2.08834376326202	23	1	0.0126582278481013	79	13788	15220	Foxq1
IPR001007	VWF_dom	0.123892160733843	-2.08834376326202	23	1	0.0126582278481013	79	13788	12842	Col1a1
IPR030456	TF_fork_head_CS_2	0.123892160733843	-2.08834376326202	23	1	0.0126582278481013	79	13788	15220	Foxq1
IPR031160	F_BAR	0.123892160733843	-2.08834376326202	23	1	0.0126582278481013	79	13788	14269	Fnbp1
IPR013783	Ig-like_fold	0.128698078362053	-2.0502860956333	466	5	0.0632911392405063	79	13788	16542,13848,17967,235106,20660	Kdr,Ephb6,Ncam1,Ntm,Sorl1
IPR023415	LDLR_class-A_CS	0.128920313239898	-2.04856079231478	24	1	0.0126582278481013	79	13788	20660	Sorl1
IPR000629	RNA-helicase_DEAD-box_CS	0.133919971430826	-2.01051288557115	25	1	0.0126582278481013	79	13788	67040	Ddx17
IPR002172	LDrepeatLR_classA_rpt	0.138891294703144	-1.97406370430939	26	1	0.0126582278481013	79	13788	20660	Sorl1
IPR032675	LRR_dom_sf	0.139884965825116	-1.9669348668086	226	3	0.0379746835443038	79	13788	241528,107065,50758	Lrrc55,Lrrtm2,Fbxl17
IPR036055	LDL_receptor-like_sf	0.143834441610707	-1.93909235186764	27	1	0.0126582278481013	79	13788	20660	Sorl1
IPR036058	Kazal_dom_sf	0.153636836084638	-1.873163668761	29	1	0.0126582278481013	79	13788	11603	Agrn
IPR016137	RGS	0.158496396367786	-1.8420234217732	30	1	0.0126582278481013	79	13788	19736	Rgs4
IPR008983	Tumour_necrosis_fac-like_dom	0.158496396367786	-1.8420234217732	30	1	0.0126582278481013	79	13788	12405	Cbln2
IPR003599	Ig_sub	0.158750680939437	-1.84042035183625	240	3	0.0379746835443038	79	13788	17967,235106,16542	Ncam1,Ntm,Kdr
IPR009057	Homeobox-like_sf	0.162719577596102	-1.81572694257942	126	2	0.0253164556962025	79	13788	16869,231044	Lhx1,Gbx1
IPR035965	PAS-like_dom_sf	0.163328405723461	-1.8119923460407	31	1	0.0126582278481013	79	13788	11865	Arntl
IPR000014	PAS	0.163328405723461	-1.8119923460407	31	1	0.0126582278481013	79	13788	11865	Arntl
IPR002049	Laminin_EGF	0.163328405723461	-1.8119923460407	31	1	0.0126582278481013	79	13788	11603	Agrn
IPR002350	Kazal_dom	0.163328405723461	-1.8119923460407	31	1	0.0126582278481013	79	13788	11603	Agrn
IPR036305	RGS_sf	0.168133018358564	-1.78299983692426	32	1	0.0126582278481013	79	13788	19736	Rgs4
IPR001828	ANF_lig-bd_rcpt	0.168133018358564	-1.78299983692426	32	1	0.0126582278481013	79	13788	108069	Grm3
IPR028082	Peripla_BP_I	0.168133018358564	-1.78299983692426	32	1	0.0126582278481013	79	13788	108069	Grm3
IPR011042	6-blade_b-propeller_TolB-like	0.168133018358564	-1.78299983692426	32	1	0.0126582278481013	79	13788	20660	Sorl1
IPR004088	KH_dom_type_1	0.172910387612694	-1.75498180936595	33	1	0.0126582278481013	79	13788	19317	Qk
IPR004087	KH_dom	0.172910387612694	-1.75498180936595	33	1	0.0126582278481013	79	13788	19317	Qk
IPR001723	Nuclear_hrmn_rcpt	0.177660666009869	-1.72787991885853	34	1	0.0126582278481013	79	13788	18124	Nr4a3
IPR003591	Leu-rich_rpt_typical-subtyp	0.181067801808984	-1.70888372222999	135	2	0.0253164556962025	79	13788	241528,107065	Lrrc55,Lrrtm2
IPR035500	NHR-like_dom_sf	0.187080556046848	-1.67621597388786	36	1	0.0126582278481013	79	13788	18124	Nr4a3
IPR000536	Nucl_hrmn_rcpt_lig-bd	0.187080556046848	-1.67621597388786	36	1	0.0126582278481013	79	13788	18124	Nr4a3
IPR001628	Znf_hrmn_rcpt	0.187080556046848	-1.67621597388786	36	1	0.0126582278481013	79	13788	18124	Nr4a3
IPR013032	EGF-like_CS	0.193469733370338	-1.64263419543743	141	2	0.0253164556962025	79	13788	21802,11603	Tgfa,Agrn
IPR036612	KH_dom_type_1_sf	0.196393891741775	-1.62763298465655	38	1	0.0126582278481013	79	13788	19317	Qk
IPR000159	RA_dom	0.196393891741775	-1.62763298465655	38	1	0.0126582278481013	79	13788	244867	Arhgap20
IPR015940	UBA	0.205601863126495	-1.58181368354289	40	1	0.0126582278481013	79	13788	54609	Ubqln2
IPR013088	Znf_NHR/GATA	0.205601863126495	-1.58181368354289	40	1	0.0126582278481013	79	13788	18124	Nr4a3
IPR000372	LRRNT	0.210166705482769	-1.55985422755329	41	1	0.0126582278481013	79	13788	241528	Lrrc55
IPR007110	Ig-like_dom	0.211894957343214	-1.55166461133312	277	3	0.0379746835443038	79	13788	17967,235106,16542	Ncam1,Ntm,Kdr
IPR000626	Ubiquitin_dom	0.228168514227708	-1.47767082553579	45	1	0.0126582278481013	79	13788	54609	Ubqln2
IPR036390	WH_DNA-bd_sf	0.231246833246349	-1.46426959675321	159	2	0.0253164556962025	79	13788	14958,15220	H1f0,Foxq1
IPR036179	Ig-like_dom_sf	0.23295791909528	-1.45689744646872	291	3	0.0379746835443038	79	13788	16542,17967,235106	Kdr,Ncam1,Ntm
IPR036388	WH-like_DNA-bd_sf	0.241840878301073	-1.4194752967731	164	2	0.0253164556962025	79	13788	14958,15220	H1f0,Foxq1
IPR001791	Laminin_G	0.24576510387434	-1.40337906152062	49	1	0.0126582278481013	79	13788	11603	Agrn
IPR009060	UBA-like_sf	0.24576510387434	-1.40337906152062	49	1	0.0126582278481013	79	13788	54609	Ubqln2
IPR029071	Ubiquitin-like_domsf	0.248209375056039	-1.3934826347411	167	2	0.0253164556962025	79	13788	244867,54609	Arhgap20,Ubqln2
IPR000742	EGF-like_dom	0.248209375056039	-1.3934826347411	167	2	0.0253164556962025	79	13788	11603,21802	Agrn,Tgfa
IPR008160	Collagen	0.267204704477008	-1.31974023089901	54	1	0.0126582278481013	79	13788	12842	Col1a1
IPR036047	F-box-like_dom_sf	0.267204704477008	-1.31974023089901	54	1	0.0126582278481013	79	13788	50758	Fbxl17
IPR001810	F-box_dom	0.271419851435194	-1.30408838969037	55	1	0.0126582278481013	79	13788	50758	Fbxl17
IPR000483	Cys-rich_flank_reg_C	0.288042368228378	-1.244647697762	59	1	0.0126582278481013	79	13788	241528	Lrrc55
IPR000198	RhoGAP_dom	0.288042368228378	-1.244647697762	59	1	0.0126582278481013	79	13788	244867	Arhgap20
IPR002219	PE/DAG-bd	0.312276474316766	-1.16386634792838	65	1	0.0126582278481013	79	13788	104418	Dgkz
IPR027267	AH/BAR_dom_sf	0.331847980925151	-1.10307830370839	70	1	0.0126582278481013	79	13788	14269	Fnbp1
IPR008979	Galactose-bd-like_sf	0.350869365565559	-1.04734130266755	75	1	0.0126582278481013	79	13788	13848	Ephb6
IPR011598	bHLH_dom	0.354608979071137	-1.036739563973	76	1	0.0126582278481013	79	13788	11865	Arntl
IPR011993	PH-like_dom_sf	0.354682942013169	-1.03653100966666	369	3	0.0379746835443038	79	13788	210376,244867,26556	Mtmr9,Arhgap20,Homer1
IPR036638	HLH_DNA-bd_sf	0.365700661235235	-1.00594014569271	79	1	0.0126582278481013	79	13788	11865	Arntl
IPR001660	SAM	0.369355898504629	-0.995994605175171	80	1	0.0126582278481013	79	13788	13848	Ephb6
IPR008936	Rho_GTPase_activation_prot	0.376604093795678	-0.976560792410099	82	1	0.0126582278481013	79	13788	244867	Arhgap20
IPR013106	Ig_V-set	0.397858776887157	-0.921658168607264	88	1	0.0126582278481013	79	13788	17967	Ncam1
IPR029021	Prot-tyrosine_phosphatase-like	0.404783409135519	-0.90440314718596	90	1	0.0126582278481013	79	13788	210376	Mtmr9
IPR027417	P-loop_NTPase	0.410100243924759	-0.891353651790935	732	5	0.0632911392405063	79	13788	11947,67040,52513,64580,15476	Atp5b,Ddx17,Ddx56,Ndst4,Hs3st1
IPR001881	EGF-like_Ca-bd_dom	0.415023189406998	-0.87942088222341	93	1	0.0126582278481013	79	13788	11603	Agrn
IPR000719	Prot_kinase_dom	0.441501406460015	-0.817574073303298	425	3	0.0379746835443038	79	13788	16542,13848,17005	Kdr,Ephb6,Ltk
IPR013761	SAM/pointed_sf	0.451102701675338	-0.796060245502729	104	1	0.0126582278481013	79	13788	13848	Ephb6
IPR029063	SAM-dependent_MTases	0.46367022295834	-0.7685817058245	108	1	0.0126582278481013	79	13788	20810	Srm
IPR011009	Kinase-like_dom_sf	0.493599507833423	-0.70603080348744	460	3	0.0379746835443038	79	13788	13848,16542,17005	Ephb6,Kdr,Ltk
IPR003593	AAA+_ATPase	0.499692917003848	-0.693761535229439	120	1	0.0126582278481013	79	13788	11947	Atp5b
IPR015943	WD40/YVTN_repeat-like_dom_sf	0.517447261826055	-0.65884766855061	301	2	0.0253164556962025	79	13788	20660,21888	Sorl1,Tle4
IPR017441	Protein_kinase_ATP_BS	0.567423643949655	-0.566649086785322	330	2	0.0253164556962025	79	13788	17005,16542	Ltk,Kdr
IPR019775	WD40_repeat_CS	0.577180628452917	-0.549600013884495	149	1	0.0126582278481013	79	13788	21888	Tle4
IPR013320	ConA-like_dom_sf	0.58448586693232	-0.537022678118858	152	1	0.0126582278481013	79	13788	11603	Agrn
IPR036236	Znf_C2H2_sf	0.608007606701807	-0.497567886071523	544	3	0.0379746835443038	79	13788	18616,13653,100515	Peg3,Egr1,Zfp518b
IPR000276	GPCR_Rhodpsn	0.62794298156037	-0.465305910329613	171	1	0.0126582278481013	79	13788	70839	P2ry12
IPR017452	GPCR_Rhodpsn_7TM	0.630101496980434	-0.461874366254638	172	1	0.0126582278481013	79	13788	70839	P2ry12
IPR002110	Ankyrin_rpt	0.642795354818187	-0.44192887162562	178	1	0.0126582278481013	79	13788	104418	Dgkz
IPR013087	Znf_C2H2_type	0.646939495946923	-0.435502503619203	576	3	0.0379746835443038	79	13788	18616,13653,100515	Peg3,Egr1,Zfp518b
IPR020683	Ankyrin_rpt-contain_dom	0.651017977481628	-0.429218021975708	182	1	0.0126582278481013	79	13788	104418	Dgkz
IPR036028	SH3-like_dom_sf	0.653044258521558	-0.426110374787228	183	1	0.0126582278481013	79	13788	14269	Fnbp1
IPR036770	Ankyrin_rpt-contain_sf	0.657062035211279	-0.419976843020021	185	1	0.0126582278481013	79	13788	104418	Dgkz
IPR001452	SH3_domain	0.66690660505449	-0.405105265277628	190	1	0.0126582278481013	79	13788	14269	Fnbp1
IPR017986	WD40_repeat_dom	0.713771351492197	-0.337192603934378	216	1	0.0126582278481013	79	13788	21888	Tle4
IPR001680	WD40_repeat	0.754114149527544	-0.28221153048644	242	1	0.0126582278481013	79	13788	21888	Tle4
IPR001849	PH_domain	0.755548150881417	-0.280311765506189	243	1	0.0126582278481013	79	13788	244867	Arhgap20
IPR036322	WD40_repeat_dom_sf	0.777400415461499	-0.251799726139795	259	1	0.0126582278481013	79	13788	21888	Tle4
IPR016024	ARM-type_fold	0.838803386419015	-0.175778942743858	314	1	0.0126582278481013	79	13788	54609	Ubqln2
IPR013164	Cadherin_N	0.99999999999048	-9.51974042065138e-12	56	0	0	79	13788
IPR008928	6-hairpin_glycosidase_sf	0.999999999993328	-6.67157479696996e-12	8	0	0	79	13788
IPR026298	Blc2_fam	0.999999999993328	-6.67157479696996e-12	8	0	0	79	13788
IPR001024	PLAT/LH2_dom	0.999999999993328	-6.67157479696996e-12	8	0	0	79	13788
IPR036372	BEACH_dom_sf	0.999999999993328	-6.67157479696996e-12	8	0	0	79	13788
IPR036392	PLAT/LH2_dom_sf	0.999999999993328	-6.67157479696996e-12	8	0	0	79	13788
IPR029039	Flavoprotein-like_sf	0.999999999993328	-6.67157479696996e-12	8	0	0	79	13788
IPR001902	SLC26A/SulP_fam	0.999999999993328	-6.67157479696996e-12	8	0	0	79	13788
IPR036572	Doublecortin_dom_sf	0.999999999993328	-6.67157479696996e-12	8	0	0	79	13788
IPR016054	LY6_UPA_recep-like	0.999999999993328	-6.67157479696996e-12	8	0	0	79	13788
IPR004749	Orgcat_transp/SVOP	0.999999999993328	-6.67157479696996e-12	8	0	0	79	13788
IPR036005	Creatinase/aminopeptidase-like	0.999999999993328	-6.67157479696996e-12	8	0	0	79	13788
IPR036318	FAD-bd_PCMH-like_sf	0.999999999993328	-6.67157479696996e-12	8	0	0	79	13788
IPR000327	POU_dom	0.999999999993328	-6.67157479696996e-12	8	0	0	79	13788
IPR029061	THDP-binding	0.999999999993328	-6.67157479696996e-12	8	0	0	79	13788
IPR002645	STAS_dom	0.999999999993328	-6.67157479696996e-12	8	0	0	79	13788
IPR013694	VIT	0.999999999993328	-6.67157479696996e-12	8	0	0	79	13788
IPR011531	HCO3_transpt_C	0.999999999993328	-6.67157479696996e-12	8	0	0	79	13788
IPR002885	Pentatricopeptide_repeat	0.999999999993328	-6.67157479696996e-12	8	0	0	79	13788
IPR006569	CID_dom	0.999999999993328	-6.67157479696996e-12	8	0	0	79	13788
IPR002591	Phosphodiest/P_Trfase	0.999999999993328	-6.67157479696996e-12	8	0	0	79	13788
IPR015373	Interferon/interleukin_rcp_dom	0.999999999993328	-6.67157479696996e-12	8	0	0	79	13788
IPR002477	Peptidoglycan-bd-like	0.999999999993328	-6.67157479696996e-12	8	0	0	79	13788
IPR041677	DNA2/NAM7_AAA_11	0.999999999993328	-6.67157479696996e-12	8	0	0	79	13788
IPR000725	Olfact_rcpt	0.999999999993328	-6.67157479696996e-12	8	0	0	79	13788
IPR020613	Thiolase_CS	0.999999999993328	-6.67157479696996e-12	8	0	0	79	13788
IPR016157	Cullin_CS	0.999999999993328	-6.67157479696996e-12	8	0	0	79	13788
IPR011022	Arrestin_C-like	0.999999999993328	-6.67157479696996e-12	8	0	0	79	13788
IPR032628	AC_N	0.999999999993328	-6.67157479696996e-12	8	0	0	79	13788
IPR036880	Kunitz_BPTI_sf	0.999999999993328	-6.67157479696996e-12	8	0	0	79	13788
IPR022684	Calpain_cysteine_protease	0.999999999993328	-6.67157479696996e-12	8	0	0	79	13788
IPR001346	Interferon_reg_fact_DNA-bd_dom	0.999999999993328	-6.67157479696996e-12	8	0	0	79	13788
IPR029069	HotDog_dom_sf	0.999999999993328	-6.67157479696996e-12	8	0	0	79	13788
IPR000582	Acyl-CoA-binding_protein	0.999999999993328	-6.67157479696996e-12	8	0	0	79	13788
IPR006052	TNF_dom	0.999999999993328	-6.67157479696996e-12	8	0	0	79	13788
IPR000679	Znf_GATA	0.999999999993328	-6.67157479696996e-12	8	0	0	79	13788
IPR000639	Epox_hydrolase-like	0.999999999993328	-6.67157479696996e-12	8	0	0	79	13788
IPR017891	Insulin_GF-bd_Cys-rich_CS	0.999999999993328	-6.67157479696996e-12	8	0	0	79	13788
IPR041019	TIG1_plexin	0.999999999993328	-6.67157479696996e-12	8	0	0	79	13788
IPR011021	Arrestin-like_N	0.999999999993328	-6.67157479696996e-12	8	0	0	79	13788
IPR001132	SMAD_dom_Dwarfin-type	0.999999999993328	-6.67157479696996e-12	8	0	0	79	13788
IPR036773	TB_dom_sf	0.999999999993328	-6.67157479696996e-12	8	0	0	79	13788
IPR026910	Shisa	0.999999999993328	-6.67157479696996e-12	8	0	0	79	13788
IPR019559	Cullin_neddylation_domain	0.999999999993328	-6.67157479696996e-12	8	0	0	79	13788
IPR016166	FAD-bd_PCMH	0.999999999993328	-6.67157479696996e-12	8	0	0	79	13788
IPR026523	PNMA	0.999999999993328	-6.67157479696996e-12	8	0	0	79	13788
IPR036180	Gelsolin-like_dom_sf	0.999999999993328	-6.67157479696996e-12	8	0	0	79	13788
IPR036645	Elafin-like_sf	0.999999999993328	-6.67157479696996e-12	8	0	0	79	13788
IPR016152	PTrfase/Anion_transptr	0.999999999993328	-6.67157479696996e-12	8	0	0	79	13788
IPR000058	Znf_AN1	0.999999999993328	-6.67157479696996e-12	8	0	0	79	13788
IPR002223	Kunitz_BPTI	0.999999999993328	-6.67157479696996e-12	8	0	0	79	13788
IPR007632	Anoctamin	0.999999999993328	-6.67157479696996e-12	8	0	0	79	13788
IPR013594	Dynein_heavy_dom-1	0.999999999993328	-6.67157479696996e-12	8	0	0	79	13788
IPR004021	HIN200/IF120x	0.999999999993328	-6.67157479696996e-12	8	0	0	79	13788
IPR011332	Ribosomal_zn-bd	0.999999999993328	-6.67157479696996e-12	8	0	0	79	13788
IPR007527	Znf_SWIM	0.999999999993328	-6.67157479696996e-12	8	0	0	79	13788
IPR030672	Adcy	0.999999999993328	-6.67157479696996e-12	8	0	0	79	13788
IPR037241	E2F-DP_heterodim	0.999999999993328	-6.67157479696996e-12	8	0	0	79	13788
IPR020901	Prtase_inh_Kunz-CS	0.999999999993328	-6.67157479696996e-12	8	0	0	79	13788
IPR000850	Adenylat/UMP-CMP_kin	0.999999999993328	-6.67157479696996e-12	8	0	0	79	13788
IPR011059	Metal-dep_hydrolase_composite	0.999999999993328	-6.67157479696996e-12	8	0	0	79	13788
IPR004274	FCP1_dom	0.999999999993328	-6.67157479696996e-12	8	0	0	79	13788
IPR002077	VDCCAlpha1	0.999999999993328	-6.67157479696996e-12	8	0	0	79	13788
IPR002343	Hud_Sxl_RNA	0.999999999993328	-6.67157479696996e-12	8	0	0	79	13788
IPR036578	SMAD_MH1_sf	0.999999999993328	-6.67157479696996e-12	8	0	0	79	13788
IPR014782	Peptidase_M1_dom	0.999999999993328	-6.67157479696996e-12	8	0	0	79	13788
IPR004709	NaH_exchanger	0.999999999993328	-6.67157479696996e-12	8	0	0	79	13788
IPR036045	Sec1-like_sf	0.999999999993328	-6.67157479696996e-12	8	0	0	79	13788
IPR025660	Pept_his_AS	0.999999999993328	-6.67157479696996e-12	8	0	0	79	13788
IPR000611	NPY_rcpt	0.999999999993328	-6.67157479696996e-12	8	0	0	79	13788
IPR027791	Galactosyl_T_C	0.999999999993328	-6.67157479696996e-12	8	0	0	79	13788
IPR014767	DAD_dom	0.999999999993328	-6.67157479696996e-12	8	0	0	79	13788
IPR006680	Amidohydro-rel	0.999999999993328	-6.67157479696996e-12	8	0	0	79	13788
IPR009061	DNA-bd_dom_put_sf	0.999999999993328	-6.67157479696996e-12	8	0	0	79	13788
IPR026854	VPS13_N	0.999999999993328	-6.67157479696996e-12	8	0	0	79	13788
IPR004299	MBOAT_fam	0.999999999993328	-6.67157479696996e-12	8	0	0	79	13788
IPR025110	AMP-bd_C	0.999999999993328	-6.67157479696996e-12	8	0	0	79	13788
IPR002314	aa-tRNA-synt_IIb	0.999999999993328	-6.67157479696996e-12	8	0	0	79	13788
IPR002524	Cation_efflux	0.999999999993328	-6.67157479696996e-12	8	0	0	79	13788
IPR018422	Cation/H_exchanger_CPA1	0.999999999993328	-6.67157479696996e-12	8	0	0	79	13788
IPR012676	TGS-like	0.999999999993328	-6.67157479696996e-12	8	0	0	79	13788
IPR032454	Histone_H2A_C	0.999999999993328	-6.67157479696996e-12	8	0	0	79	13788
IPR019817	Interferon_reg_fac_CS	0.999999999993328	-6.67157479696996e-12	8	0	0	79	13788
IPR010734	Copine	0.999999999993328	-6.67157479696996e-12	8	0	0	79	13788
IPR037768	C2B_Copine	0.999999999993328	-6.67157479696996e-12	8	0	0	79	13788
IPR008197	WAP_dom	0.999999999993328	-6.67157479696996e-12	8	0	0	79	13788
IPR003020	HCO3_transpt_euk	0.999999999993328	-6.67157479696996e-12	8	0	0	79	13788
IPR000409	BEACH_dom	0.999999999993328	-6.67157479696996e-12	8	0	0	79	13788
IPR018379	BEN_domain	0.999999999993328	-6.67157479696996e-12	8	0	0	79	13788
IPR020616	Thiolase_N	0.999999999993328	-6.67157479696996e-12	8	0	0	79	13788
IPR007197	rSAM	0.999999999993328	-6.67157479696996e-12	8	0	0	79	13788
IPR001300	Peptidase_C2_calpain_cat	0.999999999993328	-6.67157479696996e-12	8	0	0	79	13788
IPR013019	MAD_homology_MH1	0.999999999993328	-6.67157479696996e-12	8	0	0	79	13788
IPR033899	CXC_Chemokine_domain	0.999999999993328	-6.67157479696996e-12	8	0	0	79	13788
IPR018376	Enoyl-CoA_hyd/isom_CS	0.999999999993328	-6.67157479696996e-12	8	0	0	79	13788
IPR027482	Sec-1-like_dom2	0.999999999993328	-6.67157479696996e-12	8	0	0	79	13788
IPR001619	Sec1-like	0.999999999993328	-6.67157479696996e-12	8	0	0	79	13788
IPR000355	Chemokine_rcpt	0.999999999993328	-6.67157479696996e-12	8	0	0	79	13788
IPR001709	Flavoprot_Pyr_Nucl_cyt_Rdtase	0.999999999993328	-6.67157479696996e-12	8	0	0	79	13788
IPR042097	Aminopeptidase_N-like_N	0.999999999993328	-6.67157479696996e-12	8	0	0	79	13788
IPR001388	Synaptobrevin	0.999999999993328	-6.67157479696996e-12	8	0	0	79	13788
IPR019954	Ubiquitin_CS	0.999999999993328	-6.67157479696996e-12	8	0	0	79	13788
IPR002014	VHS_dom	0.999999999993328	-6.67157479696996e-12	8	0	0	79	13788
IPR004365	NA-bd_OB_tRNA	0.999999999993328	-6.67157479696996e-12	8	0	0	79	13788
IPR010919	SAND-like_dom_sf	0.999999999993328	-6.67157479696996e-12	8	0	0	79	13788
IPR036513	STAS_dom_sf	0.999999999993328	-6.67157479696996e-12	8	0	0	79	13788
IPR000994	Pept_M24	0.999999999993328	-6.67157479696996e-12	8	0	0	79	13788
IPR024810	Mab-21_dom	0.999999999993328	-6.67157479696996e-12	8	0	0	79	13788
IPR002119	Histone_H2A	0.999999999993328	-6.67157479696996e-12	8	0	0	79	13788
IPR002129	PyrdxlP-dep_de-COase	0.999999999993328	-6.67157479696996e-12	8	0	0	79	13788
IPR011524	SARAH_dom	0.999999999993328	-6.67157479696996e-12	8	0	0	79	13788
IPR018358	Disintegrin_CS	0.999999999993328	-6.67157479696996e-12	8	0	0	79	13788
IPR013790	Dwarfin	0.999999999993328	-6.67157479696996e-12	8	0	0	79	13788
IPR036365	PGBD-like_sf	0.999999999993328	-6.67157479696996e-12	8	0	0	79	13788
IPR033762	MCM_OB	0.999999999993328	-6.67157479696996e-12	8	0	0	79	13788
IPR022735	bMERB_dom	0.999999999993328	-6.67157479696996e-12	8	0	0	79	13788
IPR035984	Acyl-CoA-binding_sf	0.999999999993328	-6.67157479696996e-12	8	0	0	79	13788
IPR011547	SLC26A/SulP_dom	0.999999999993328	-6.67157479696996e-12	8	0	0	79	13788
IPR002934	Polymerase_NTP_transf_dom	0.999999999993328	-6.67157479696996e-12	8	0	0	79	13788
IPR002475	Bcl2-like	0.999999999993328	-6.67157479696996e-12	8	0	0	79	13788
IPR035896	AN1-like_Znf	0.999999999993328	-6.67157479696996e-12	8	0	0	79	13788
IPR019542	Enhancer_polycomb-like_N	0.999999999993328	-6.67157479696996e-12	8	0	0	79	13788
IPR025875	Leu-rich_rpt_4	0.999999999993328	-6.67157479696996e-12	8	0	0	79	13788
IPR000601	PKD_dom	0.999999999993328	-6.67157479696996e-12	8	0	0	79	13788
IPR015621	IL-1_rcpt_fam	0.999999999993328	-6.67157479696996e-12	8	0	0	79	13788
IPR013847	POU	0.999999999993328	-6.67157479696996e-12	8	0	0	79	13788
IPR001208	MCM_dom	0.999999999993328	-6.67157479696996e-12	8	0	0	79	13788
IPR020617	Thiolase_C	0.999999999993328	-6.67157479696996e-12	8	0	0	79	13788
IPR000569	HECT_dom	0.999999999993712	-6.28754175510545e-12	27	0	0	79	13788
IPR006671	Cyclin_N	0.999999999993712	-6.28754175510545e-12	27	0	0	79	13788
IPR002870	Peptidase_M12B_N	0.999999999993712	-6.28754175510545e-12	27	0	0	79	13788
IPR000488	Death_domain	0.999999999993712	-6.28754175510545e-12	27	0	0	79	13788
IPR001590	Peptidase_M12B	0.999999999993712	-6.28754175510545e-12	27	0	0	79	13788
IPR002909	IPT_dom	0.999999999993712	-6.28754175510545e-12	27	0	0	79	13788
IPR006594	LisH	0.999999999993712	-6.28754175510545e-12	27	0	0	79	13788
IPR031904	Cadherin_CBD	0.999999999993712	-6.28754175510545e-12	27	0	0	79	13788
IPR023578	Ras_GEF_dom_sf	0.999999999993712	-6.28754175510545e-12	27	0	0	79	13788
IPR001895	RASGEF_cat_dom	0.999999999993712	-6.28754175510545e-12	27	0	0	79	13788
IPR000772	Ricin_B_lectin	0.999999999993712	-6.28754175510545e-12	27	0	0	79	13788
IPR035983	Hect_E3_ubiquitin_ligase	0.999999999993712	-6.28754175510545e-12	27	0	0	79	13788
IPR002165	Plexin_repeat	0.999999999994164	-5.83626710931295e-12	24	0	0	79	13788
IPR015797	NUDIX_hydrolase-like_dom_sf	0.999999999994164	-5.83626710931295e-12	24	0	0	79	13788
IPR003968	K_chnl_volt-dep_Kv	0.999999999994164	-5.83626710931295e-12	24	0	0	79	13788
IPR041569	AAA_lid_3	0.999999999994164	-5.83626710931295e-12	24	0	0	79	13788
IPR036361	SAP_dom_sf	0.999999999994164	-5.83626710931295e-12	24	0	0	79	13788
IPR029052	Metallo-depent_PP-like	0.999999999994164	-5.83626710931295e-12	24	0	0	79	13788
IPR001811	Chemokine_IL8-like_dom	0.999999999994164	-5.83626710931295e-12	24	0	0	79	13788
IPR002999	Tudor	0.999999999994164	-5.83626710931295e-12	24	0	0	79	13788
IPR018980	FERM_PH-like_C	0.999999999994164	-5.83626710931295e-12	24	0	0	79	13788
IPR036048	Interleukin_8-like_sf	0.999999999994164	-5.83626710931295e-12	24	0	0	79	13788
IPR018499	Tetraspanin/Peripherin	0.999999999994164	-5.83626710931295e-12	24	0	0	79	13788
IPR034732	EPHD	0.999999999994164	-5.83626710931295e-12	24	0	0	79	13788
IPR001254	Trypsin_dom	0.999999999994164	-5.83626710931295e-12	24	0	0	79	13788
IPR005828	MFS_sugar_transport-like	0.999999999994164	-5.83626710931295e-12	24	0	0	79	13788
IPR004843	Calcineurin-like_PHP_ApaH	0.999999999994164	-5.83626710931295e-12	24	0	0	79	13788
IPR000727	T_SNARE_dom	0.999999999994164	-5.83626710931295e-12	24	0	0	79	13788
IPR005829	Sugar_transporter_CS	0.999999999994164	-5.83626710931295e-12	24	0	0	79	13788
IPR008984	SMAD_FHA_dom_sf	0.999999999998573	-1.42726963252933e-12	49	0	0	79	13788
IPR004827	bZIP	0.999999999998573	-1.42726963252933e-12	49	0	0	79	13788
IPR003877	SPRY_dom	0.999999999998573	-1.42726963252933e-12	49	0	0	79	13788
IPR011989	ARM-like	0.999999999998951	-1.04891019746739e-12	170	0	0	79	13788
IPR000253	FHA_dom	0.99999999999964	-3.60428291155305e-13	33	0	0	79	13788
IPR001609	Myosin_head_motor_dom	0.99999999999964	-3.60428291155305e-13	33	0	0	79	13788
IPR020849	Small_GTPase_Ras-type	0.99999999999964	-3.60428291155305e-13	33	0	0	79	13788
IPR020568	Ribosomal_S5_D2-typ_fold	0.99999999999964	-3.60428291155305e-13	33	0	0	79	13788
IPR000608	UBQ-conjugat_E2	0.99999999999964	-3.60428291155305e-13	33	0	0	79	13788
IPR017853	Glycoside_hydrolase_SF	0.99999999999964	-3.60428291155305e-13	33	0	0	79	13788
IPR005821	Ion_trans_dom	1.00000000000129	1.28591788491198e-12	85	0	0	79	13788
IPR013838	Beta-tubulin_BS	1.00000000000138	1.38068068426263e-12	7	0	0	79	13788
IPR001401	Dynamin_GTPase	1.00000000000138	1.38068068426263e-12	7	0	0	79	13788
IPR019577	SPARC/Testican_Ca-bd-dom	1.00000000000138	1.38068068426263e-12	7	0	0	79	13788
IPR036026	Seven-hairpin_glycosidases	1.00000000000138	1.38068068426263e-12	7	0	0	79	13788
IPR008598	Di19_Zn_binding_dom	1.00000000000138	1.38068068426263e-12	7	0	0	79	13788
IPR001212	Somatomedin_B_dom	1.00000000000138	1.38068068426263e-12	7	0	0	79	13788
IPR038466	S8_pro-domain_sf	1.00000000000138	1.38068068426263e-12	7	0	0	79	13788
IPR036815	14-3-3_dom_sf	1.00000000000138	1.38068068426263e-12	7	0	0	79	13788
IPR002884	P_dom	1.00000000000138	1.38068068426263e-12	7	0	0	79	13788
IPR006612	THAP_Znf	1.00000000000138	1.38068068426263e-12	7	0	0	79	13788
IPR004841	AA-permease/SLC12A_dom	1.00000000000138	1.38068068426263e-12	7	0	0	79	13788
IPR001298	Filamin/ABP280_rpt	1.00000000000138	1.38068068426263e-12	7	0	0	79	13788
IPR035952	Rhomboid-like_sf	1.00000000000138	1.38068068426263e-12	7	0	0	79	13788
IPR035940	CAP_sf	1.00000000000138	1.38068068426263e-12	7	0	0	79	13788
IPR001799	Ephrin_RBD	1.00000000000138	1.38068068426263e-12	7	0	0	79	13788
IPR013769	Band3_cytoplasmic_dom	1.00000000000138	1.38068068426263e-12	7	0	0	79	13788
IPR015633	E2F	1.00000000000138	1.38068068426263e-12	7	0	0	79	13788
IPR036723	Alpha-catenin/vinculin-like_sf	1.00000000000138	1.38068068426263e-12	7	0	0	79	13788
IPR022683	Calpain_III	1.00000000000138	1.38068068426263e-12	7	0	0	79	13788
IPR001736	PLipase_D/transphosphatidylase	1.00000000000138	1.38068068426263e-12	7	0	0	79	13788
IPR001041	2Fe-2S_ferredoxin-type	1.00000000000138	1.38068068426263e-12	7	0	0	79	13788
IPR003617	TFIIS/CRSP70_N_sub	1.00000000000138	1.38068068426263e-12	7	0	0	79	13788
IPR013105	TPR_2	1.00000000000138	1.38068068426263e-12	7	0	0	79	13788
IPR002155	Thiolase	1.00000000000138	1.38068068426263e-12	7	0	0	79	13788
IPR027995	Galactosyl_T_N	1.00000000000138	1.38068068426263e-12	7	0	0	79	13788
IPR015048	DUF1899	1.00000000000138	1.38068068426263e-12	7	0	0	79	13788
IPR003618	TFIIS_cen_dom	1.00000000000138	1.38068068426263e-12	7	0	0	79	13788
IPR036213	Calpain_III_sf	1.00000000000138	1.38068068426263e-12	7	0	0	79	13788
IPR033992	NKR-like_CTLD	1.00000000000138	1.38068068426263e-12	7	0	0	79	13788
IPR003958	CBFA_NFYB_domain	1.00000000000138	1.38068068426263e-12	7	0	0	79	13788
IPR002498	PInositol-4-P-5-kinase_core	1.00000000000138	1.38068068426263e-12	7	0	0	79	13788
IPR015812	Integrin_bsu	1.00000000000138	1.38068068426263e-12	7	0	0	79	13788
IPR016635	AP_complex_ssu	1.00000000000138	1.38068068426263e-12	7	0	0	79	13788
IPR006903	RNA_pol_II-bd	1.00000000000138	1.38068068426263e-12	7	0	0	79	13788
IPR001930	Peptidase_M1	1.00000000000138	1.38068068426263e-12	7	0	0	79	13788
IPR006600	HTH_CenpB_DNA-bd_dom	1.00000000000138	1.38068068426263e-12	7	0	0	79	13788
IPR015415	Vps4_C	1.00000000000138	1.38068068426263e-12	7	0	0	79	13788
IPR018048	Chemokine_CXC_CS	1.00000000000138	1.38068068426263e-12	7	0	0	79	13788
IPR003150	DNA-bd_RFX	1.00000000000138	1.38068068426263e-12	7	0	0	79	13788
IPR000426	Proteasome_asu_N	1.00000000000138	1.38068068426263e-12	7	0	0	79	13788
IPR036072	MYSc_Myo1	1.00000000000138	1.38068068426263e-12	7	0	0	79	13788
IPR028375	KA1/Ssp2_C	1.00000000000138	1.38068068426263e-12	7	0	0	79	13788
IPR002194	Chaperonin_TCP-1_CS	1.00000000000138	1.38068068426263e-12	7	0	0	79	13788
IPR020610	Thiolase_AS	1.00000000000138	1.38068068426263e-12	7	0	0	79	13788
IPR017878	TB_dom	1.00000000000138	1.38068068426263e-12	7	0	0	79	13788
IPR042236	PI3K_accessory_sf	1.00000000000138	1.38068068426263e-12	7	0	0	79	13788
IPR019956	Ubiquitin	1.00000000000138	1.38068068426263e-12	7	0	0	79	13788
IPR002109	Glutaredoxin	1.00000000000138	1.38068068426263e-12	7	0	0	79	13788
IPR003109	GoLoco_motif	1.00000000000138	1.38068068426263e-12	7	0	0	79	13788
IPR011017	TRASH_dom	1.00000000000138	1.38068068426263e-12	7	0	0	79	13788
IPR017877	Myb-like_dom	1.00000000000138	1.38068068426263e-12	7	0	0	79	13788
IPR000294	GLA_domain	1.00000000000138	1.38068068426263e-12	7	0	0	79	13788
IPR004875	DDE_SF_endonuclease_dom	1.00000000000138	1.38068068426263e-12	7	0	0	79	13788
IPR003392	Ptc/Disp	1.00000000000138	1.38068068426263e-12	7	0	0	79	13788
IPR002652	Importin-a_IBB	1.00000000000138	1.38068068426263e-12	7	0	0	79	13788
IPR032815	S8_pro-domain	1.00000000000138	1.38068068426263e-12	7	0	0	79	13788
IPR011051	RmlC_Cupin_sf	1.00000000000138	1.38068068426263e-12	7	0	0	79	13788
IPR001759	Pentraxin-related	1.00000000000138	1.38068068426263e-12	7	0	0	79	13788
IPR032443	RAWUL	1.00000000000138	1.38068068426263e-12	7	0	0	79	13788
IPR023409	14-3-3_CS	1.00000000000138	1.38068068426263e-12	7	0	0	79	13788
IPR030378	G_CP_dom	1.00000000000138	1.38068068426263e-12	7	0	0	79	13788
IPR020728	Bcl2_BH3_motif_CS	1.00000000000138	1.38068068426263e-12	7	0	0	79	13788
IPR003605	GS_dom	1.00000000000138	1.38068068426263e-12	7	0	0	79	13788
IPR002052	DNA_methylase_N6_adenine_CS	1.00000000000138	1.38068068426263e-12	7	0	0	79	13788
IPR027484	PInositol-4-P-5-kinase_N	1.00000000000138	1.38068068426263e-12	7	0	0	79	13788
IPR035972	GLA-like_dom_SF	1.00000000000138	1.38068068426263e-12	7	0	0	79	13788
IPR006076	FAD-dep_OxRdtase	1.00000000000138	1.38068068426263e-12	7	0	0	79	13788
IPR035927	DUSP-like_sf	1.00000000000138	1.38068068426263e-12	7	0	0	79	13788
IPR041667	Cupin_8	1.00000000000138	1.38068068426263e-12	7	0	0	79	13788
IPR001258	NHL_repeat	1.00000000000138	1.38068068426263e-12	7	0	0	79	13788
IPR013216	Methyltransf_11	1.00000000000138	1.38068068426263e-12	7	0	0	79	13788
IPR023410	14-3-3_domain	1.00000000000138	1.38068068426263e-12	7	0	0	79	13788
IPR008428	Chond_GalNAc	1.00000000000138	1.38068068426263e-12	7	0	0	79	13788
IPR004939	APC_su10/DOC_dom	1.00000000000138	1.38068068426263e-12	7	0	0	79	13788
IPR009053	Prefoldin	1.00000000000138	1.38068068426263e-12	7	0	0	79	13788
IPR002233	ADR_fam	1.00000000000138	1.38068068426263e-12	7	0	0	79	13788
IPR006638	Elp3/MiaB/NifB	1.00000000000138	1.38068068426263e-12	7	0	0	79	13788
IPR011498	Kelch_2	1.00000000000138	1.38068068426263e-12	7	0	0	79	13788
IPR019765	Ephrin_CS	1.00000000000138	1.38068068426263e-12	7	0	0	79	13788
IPR014743	Cl-channel_core	1.00000000000138	1.38068068426263e-12	7	0	0	79	13788
IPR016156	FAD/NAD-linked_Rdtase_dimer_sf	1.00000000000138	1.38068068426263e-12	7	0	0	79	13788
IPR018491	SLC12_C	1.00000000000138	1.38068068426263e-12	7	0	0	79	13788
IPR015321	TypeI_recpt_CBD	1.00000000000138	1.38068068426263e-12	7	0	0	79	13788
IPR007728	Pre-SET_dom	1.00000000000138	1.38068068426263e-12	7	0	0	79	13788
IPR023362	PH-BEACH_dom	1.00000000000138	1.38068068426263e-12	7	0	0	79	13788
IPR001678	MeTrfase_RsmB/NOP2	1.00000000000138	1.38068068426263e-12	7	0	0	79	13788
IPR009068	S15_NS1_RNA-bd	1.00000000000138	1.38068068426263e-12	7	0	0	79	13788
IPR000034	Laminin_IV	1.00000000000138	1.38068068426263e-12	7	0	0	79	13788
IPR000308	14-3-3	1.00000000000138	1.38068068426263e-12	7	0	0	79	13788
IPR038441	THAP_Znf_sf	1.00000000000138	1.38068068426263e-12	7	0	0	79	13788
IPR036024	Somatomedin_B-like_dom_sf	1.00000000000138	1.38068068426263e-12	7	0	0	79	13788
IPR002453	Beta_tubulin	1.00000000000138	1.38068068426263e-12	7	0	0	79	13788
IPR013017	NHL_repeat_subgr	1.00000000000138	1.38068068426263e-12	7	0	0	79	13788
IPR031328	Ephrin	1.00000000000138	1.38068068426263e-12	7	0	0	79	13788
IPR024936	Cyclophilin-type_PPIase	1.00000000000138	1.38068068426263e-12	7	0	0	79	13788
IPR003533	Doublecortin_dom	1.00000000000138	1.38068068426263e-12	7	0	0	79	13788
IPR002515	Znf_C2H2C	1.00000000000138	1.38068068426263e-12	7	0	0	79	13788
IPR037684	GBP_C	1.00000000000138	1.38068068426263e-12	7	0	0	79	13788
IPR016193	Cytidine_deaminase-like	1.00000000000138	1.38068068426263e-12	7	0	0	79	13788
IPR022682	Calpain_domain_III	1.00000000000138	1.38068068426263e-12	7	0	0	79	13788
IPR005301	MOB_kinase_act_fam	1.00000000000138	1.38068068426263e-12	7	0	0	79	13788
IPR023581	PD_growth_factor_CS	1.00000000000138	1.38068068426263e-12	7	0	0	79	13788
IPR000804	Clathrin_sm-chain_CS	1.00000000000138	1.38068068426263e-12	7	0	0	79	13788
IPR036703	MOB_kinase_act_sf	1.00000000000138	1.38068068426263e-12	7	0	0	79	13788
IPR003126	Znf_UBR	1.00000000000138	1.38068068426263e-12	7	0	0	79	13788
IPR003116	RBD_dom	1.00000000000138	1.38068068426263e-12	7	0	0	79	13788
IPR025714	Methyltranfer_dom	1.00000000000138	1.38068068426263e-12	7	0	0	79	13788
IPR010926	Myosin_TH1	1.00000000000138	1.38068068426263e-12	7	0	0	79	13788
IPR036575	TFIIS_cen_dom_sf	1.00000000000138	1.38068068426263e-12	7	0	0	79	13788
IPR034182	Kexin/furin	1.00000000000138	1.38068068426263e-12	7	0	0	79	13788
IPR020864	MACPF	1.00000000000138	1.38068068426263e-12	7	0	0	79	13788
IPR001382	Glyco_hydro_47	1.00000000000138	1.38068068426263e-12	7	0	0	79	13788
IPR001089	Chemokine_CXC	1.00000000000138	1.38068068426263e-12	7	0	0	79	13788
IPR006935	Helicase/UvrB_N	1.00000000000138	1.38068068426263e-12	7	0	0	79	13788
IPR001605	PH_dom-spectrin-type	1.00000000000138	1.38068068426263e-12	7	0	0	79	13788
IPR001345	PG/BPGM_mutase_AS	1.00000000000138	1.38068068426263e-12	7	0	0	79	13788
IPR014748	Enoyl-CoA_hydra_C	1.00000000000138	1.38068068426263e-12	7	0	0	79	13788
IPR011330	Glyco_hydro/deAcase_b/a-brl	1.00000000000138	1.38068068426263e-12	7	0	0	79	13788
IPR023332	Proteasome_alpha-type	1.00000000000138	1.38068068426263e-12	7	0	0	79	13788
IPR006615	Pept_C19_DUSP	1.00000000000138	1.38068068426263e-12	7	0	0	79	13788
IPR003859	Galactosyl_T	1.00000000000138	1.38068068426263e-12	7	0	0	79	13788
IPR024096	NO_sig/Golgi_transp_ligand-bd	1.00000000000138	1.38068068426263e-12	7	0	0	79	13788
IPR001562	Znf_Btk_motif	1.00000000000138	1.38068068426263e-12	7	0	0	79	13788
IPR041020	PH_16	1.00000000000138	1.38068068426263e-12	7	0	0	79	13788
IPR024874	Transcription_factor_Maf_fam	1.00000000000138	1.38068068426263e-12	7	0	0	79	13788
IPR000837	AP-1	1.00000000000138	1.38068068426263e-12	7	0	0	79	13788
IPR001807	Cl-channel_volt-gated	1.00000000000138	1.38068068426263e-12	7	0	0	79	13788
IPR003307	W2_domain	1.00000000000138	1.38068068426263e-12	7	0	0	79	13788
IPR006821	Intermed_filament_DNA-bd	1.00000000000138	1.38068068426263e-12	7	0	0	79	13788
IPR006630	La_HTH	1.00000000000138	1.38068068426263e-12	7	0	0	79	13788
IPR022764	Peptidase_S54_rhomboid_dom	1.00000000000138	1.38068068426263e-12	7	0	0	79	13788
IPR013328	6PGD_dom2	1.00000000000138	1.38068068426263e-12	7	0	0	79	13788
IPR004156	OATP	1.00000000000138	1.38068068426263e-12	7	0	0	79	13788
IPR024928	E3_ub_ligase_SMURF1	1.00000000000138	1.38068068426263e-12	7	0	0	79	13788
IPR004181	Znf_MIZ	1.00000000000138	1.38068068426263e-12	7	0	0	79	13788
IPR014044	CAP_domain	1.00000000000138	1.38068068426263e-12	7	0	0	79	13788
IPR015505	Coronin	1.00000000000138	1.38068068426263e-12	7	0	0	79	13788
IPR004837	NaCa_Exmemb	1.00000000000138	1.38068068426263e-12	7	0	0	79	13788
IPR004910	Yippee/Mis18/Cereblon	1.00000000000138	1.38068068426263e-12	7	0	0	79	13788
IPR003653	Peptidase_C48_C	1.00000000000138	1.38068068426263e-12	7	0	0	79	13788
IPR000800	Notch_dom	1.00000000000138	1.38068068426263e-12	7	0	0	79	13788
IPR002653	Znf_A20	1.00000000000138	1.38068068426263e-12	7	0	0	79	13788
IPR017998	Chaperone_TCP-1	1.00000000000138	1.38068068426263e-12	7	0	0	79	13788
IPR004821	Cyt_trans-like	1.00000000000138	1.38068068426263e-12	7	0	0	79	13788
IPR002495	Glyco_trans_8	1.00000000000138	1.38068068426263e-12	7	0	0	79	13788
IPR036010	2Fe-2S_ferredoxin-like_sf	1.00000000000138	1.38068068426263e-12	7	0	0	79	13788
IPR002420	PI3K_C2_dom	1.00000000000138	1.38068068426263e-12	7	0	0	79	13788
IPR001283	CRISP-related	1.00000000000138	1.38068068426263e-12	7	0	0	79	13788
IPR003118	Pointed_dom	1.00000000000138	1.38068068426263e-12	7	0	0	79	13788
IPR034085	TOG	1.00000000000138	1.38068068426263e-12	7	0	0	79	13788
IPR000571	Znf_CCCH	1.00000000000144	1.43922057036697e-12	52	0	0	79	13788
IPR011705	BACK	1.00000000000144	1.43922057036697e-12	52	0	0	79	13788
IPR032455	Cadherin_C	1.00000000000198	1.97860982648488e-12	41	0	0	79	13788
IPR017096	BTB-kelch_protein	1.00000000000198	1.97860982648488e-12	41	0	0	79	13788
IPR009072	Histone-fold	1.00000000000198	1.97860982648488e-12	41	0	0	79	13788
IPR001304	C-type_lectin-like	1.00000000000198	1.97860982648488e-12	41	0	0	79	13788
IPR001487	Bromodomain	1.00000000000198	1.97860982648488e-12	41	0	0	79	13788
IPR012337	RNaseH-like_sf	1.00000000000198	1.97860982648488e-12	41	0	0	79	13788
IPR023395	Mt_carrier_dom_sf	1.00000000000263	2.63450393904322e-12	44	0	0	79	13788
IPR035963	FERM_2	1.00000000000263	2.63450393904322e-12	44	0	0	79	13788
IPR018108	Mitochondrial_sb/sol_carrier	1.00000000000263	2.63450393904322e-12	44	0	0	79	13788
IPR036020	WW_dom_sf	1.00000000000263	2.63450393904322e-12	44	0	0	79	13788
IPR015915	Kelch-typ_b-propeller	1.00000000000297	2.96663340252352e-12	64	0	0	79	13788
IPR016130	Tyr_Pase_AS	1.00000000000297	2.96663340252352e-12	64	0	0	79	13788
IPR001623	DnaJ_domain	1.00000000000415	4.1532626995044e-12	45	0	0	79	13788
IPR018200	USP_CS	1.00000000000415	4.1532626995044e-12	45	0	0	79	13788
IPR019749	Band_41_domain	1.00000000000415	4.1532626995044e-12	45	0	0	79	13788
IPR001683	Phox	1.00000000000415	4.1532626995044e-12	45	0	0	79	13788
IPR000315	Znf_B-box	1.00000000000415	4.1532626995044e-12	45	0	0	79	13788
IPR036869	J_dom_sf	1.00000000000415	4.1532626995044e-12	45	0	0	79	13788
IPR015919	Cadherin-like_sf	1.00000000000423	4.227712732645e-12	94	0	0	79	13788
IPR036890	HATPase_C_sf	1.00000000000437	4.37134582601786e-12	21	0	0	79	13788
IPR001879	GPCR_2_extracellular_dom	1.00000000000437	4.37134582601786e-12	21	0	0	79	13788
IPR001594	Palmitoyltrfase_DHHC	1.00000000000437	4.37134582601786e-12	21	0	0	79	13788
IPR036865	CRAL-TRIO_dom_sf	1.00000000000437	4.37134582601786e-12	21	0	0	79	13788
IPR036445	GPCR_2_extracell_dom_sf	1.00000000000437	4.37134582601786e-12	21	0	0	79	13788
IPR036640	ABC1_TM_sf	1.00000000000437	4.37134582601786e-12	21	0	0	79	13788
IPR003597	Ig_C1-set	1.00000000000437	4.37134582601786e-12	21	0	0	79	13788
IPR001315	CARD	1.00000000000437	4.37134582601786e-12	21	0	0	79	13788
IPR014721	Ribosomal_S5_D2-typ_fold_subgr	1.00000000000437	4.37134582601786e-12	21	0	0	79	13788
IPR000651	Ras-like_Gua-exchang_fac_N	1.00000000000437	4.37134582601786e-12	21	0	0	79	13788
IPR032695	Integrin_dom_sf	1.00000000000437	4.37134582601786e-12	21	0	0	79	13788
IPR017972	Cyt_P450_CS	1.00000000000437	4.37134582601786e-12	21	0	0	79	13788
IPR018378	C-type_lectin_CS	1.00000000000437	4.37134582601786e-12	21	0	0	79	13788
IPR017850	Alkaline_phosphatase_core_sf	1.00000000000437	4.37134582601786e-12	21	0	0	79	13788
IPR018957	Znf_C3HC4_RING-type	1.00000000000437	4.37134582601786e-12	21	0	0	79	13788
IPR000203	GPS	1.00000000000437	4.37134582601786e-12	21	0	0	79	13788
IPR003034	SAP_dom	1.00000000000437	4.37134582601786e-12	21	0	0	79	13788
IPR002401	Cyt_P450_E_grp-I	1.00000000000437	4.37134582601786e-12	21	0	0	79	13788
IPR001440	TPR_1	1.00000000000437	4.37134582601786e-12	21	0	0	79	13788
IPR003954	RRM_dom_euk	1.00000000000437	4.37134582601786e-12	21	0	0	79	13788
IPR000073	AB_hydrolase_1	1.00000000000437	4.37134582601786e-12	21	0	0	79	13788
IPR001589	Actinin_actin-bd_CS	1.00000000000437	4.37134582601786e-12	21	0	0	79	13788
IPR035892	C2_domain_sf	1.00000000000465	4.65015270815406e-12	136	0	0	79	13788
IPR001478	PDZ	1.00000000000465	4.65015270815406e-12	136	0	0	79	13788
IPR018247	EF_Hand_1_Ca_BS	1.00000000000465	4.65015270815406e-12	136	0	0	79	13788
IPR000980	SH2	1.00000000000472	4.71763991612011e-12	84	0	0	79	13788
IPR008937	Ras-like_GEF	1.00000000000624	6.24057499762311e-12	23	0	0	79	13788
IPR006202	Neur_chan_lig-bd	1.00000000000624	6.24057499762311e-12	23	0	0	79	13788
IPR036734	Neur_chan_lig-bd_sf	1.00000000000624	6.24057499762311e-12	23	0	0	79	13788
IPR017946	PLC-like_Pdiesterase_TIM-brl	1.00000000000624	6.24057499762311e-12	23	0	0	79	13788
IPR000086	NUDIX_hydrolase_dom	1.00000000000624	6.24057499762311e-12	23	0	0	79	13788
IPR008253	Marvel	1.00000000000624	6.24057499762311e-12	23	0	0	79	13788
IPR008952	Tetraspanin_EC2_sf	1.00000000000624	6.24057499762311e-12	23	0	0	79	13788
IPR001251	CRAL-TRIO_dom	1.00000000000624	6.24057499762311e-12	23	0	0	79	13788
IPR035992	Ricin_B-like_lectins	1.00000000000624	6.24057499762311e-12	23	0	0	79	13788
IPR019747	FERM_CS	1.00000000000624	6.24057499762311e-12	23	0	0	79	13788
IPR036873	Rhodanese-like_dom_sf	1.00000000000624	6.24057499762311e-12	23	0	0	79	13788
IPR006201	Neur_channel	1.00000000000624	6.24057499762311e-12	23	0	0	79	13788
IPR006029	Neurotrans-gated_channel_TM	1.00000000000624	6.24057499762311e-12	23	0	0	79	13788
IPR000182	GNAT_dom	1.00000000000624	6.24057499762311e-12	23	0	0	79	13788
IPR001331	GDS_CDC24_CS	1.00000000000624	6.24057499762311e-12	23	0	0	79	13788
IPR000301	Tetraspanin	1.00000000000624	6.24057499762311e-12	23	0	0	79	13788
IPR001763	Rhodanese-like_dom	1.00000000000624	6.24057499762311e-12	23	0	0	79	13788
IPR018039	IF_conserved	1.00000000000624	6.24057499762311e-12	23	0	0	79	13788
IPR018000	Neurotransmitter_ion_chnl_CS	1.00000000000624	6.24057499762311e-12	23	0	0	79	13788
IPR040079	Glutathione_S-Trfase	1.00000000000624	6.24057499762311e-12	23	0	0	79	13788
IPR036719	Neuro-gated_channel_TM_sf	1.00000000000624	6.24057499762311e-12	23	0	0	79	13788
IPR018253	DnaJ_domain_CS	1.00000000000624	6.24057499762311e-12	23	0	0	79	13788
IPR000717	PCI_dom	1.00000000000624	6.24057499762311e-12	23	0	0	79	13788
IPR017892	Pkinase_C	1.0000000000066	6.59612477488561e-12	29	0	0	79	13788
IPR023298	ATPase_P-typ_TM_dom_sf	1.0000000000066	6.59612477488561e-12	29	0	0	79	13788
IPR038718	SNF2-like_sf	1.0000000000066	6.59612477488561e-12	29	0	0	79	13788
IPR000953	Chromo/chromo_shadow_dom	1.0000000000066	6.59612477488561e-12	29	0	0	79	13788
IPR000306	Znf_FYVE	1.0000000000066	6.59612477488561e-12	29	0	0	79	13788
IPR015422	PyrdxlP-dep_Trfase_dom1	1.0000000000066	6.59612477488561e-12	29	0	0	79	13788
IPR027359	Volt_channel_dom_sf	1.00000000000785	7.8528171673964e-12	55	0	0	79	13788
IPR000225	Armadillo	1.00000000000911	9.11423581516633e-12	40	0	0	79	13788
IPR003439	ABC_transporter-like	1.00000000000911	9.11423581516633e-12	40	0	0	79	13788
IPR001005	SANT/Myb	1.00000000000911	9.11423581516633e-12	40	0	0	79	13788
IPR028325	VG_K_chnl	1.00000000000991	9.91216288972298e-12	28	0	0	79	13788
IPR018490	cNMP-bd-like	1.00000000000991	9.91216288972298e-12	28	0	0	79	13788
IPR008250	ATPase_P-typ_transduc_dom_A_sf	1.00000000000991	9.91216288972298e-12	28	0	0	79	13788
IPR016197	Chromo-like_dom_sf	1.00000000000991	9.91216288972298e-12	28	0	0	79	13788
IPR003604	Matrin/U1-like-C_Znf_C2H2	1.00000000000991	9.91216288972298e-12	28	0	0	79	13788
IPR001757	P_typ_ATPase	1.00000000000991	9.91216288972298e-12	28	0	0	79	13788
IPR023299	ATPase_P-typ_cyto_dom_N	1.00000000000991	9.91216288972298e-12	28	0	0	79	13788
IPR018303	ATPase_P-typ_P_site	1.00000000000991	9.91216288972298e-12	28	0	0	79	13788
IPR001496	SOCS_box	1.00000000000991	9.91216288972298e-12	28	0	0	79	13788
IPR029055	Ntn_hydrolases_N	1.00000000000991	9.91216288972298e-12	28	0	0	79	13788
IPR002126	Cadherin-like_dom	1.00000000001017	1.0166983368911e-11	93	0	0	79	13788
IPR006652	Kelch_1	1.00000000001025	1.02465710453529e-11	53	0	0	79	13788
IPR001870	B30	1.00000000001025	1.02465710453529e-11	53	0	0	79	13788
IPR001752	Kinesin_motor_dom	1.00000000001067	1.06713922986166e-11	34	0	0	79	13788
IPR017455	Znf_FYVE-rel	1.00000000001067	1.06713922986166e-11	34	0	0	79	13788
IPR015424	PyrdxlP-dep_Trfase	1.00000000001067	1.06713922986166e-11	34	0	0	79	13788
IPR000340	Dual-sp_phosphatase_cat-dom	1.00000000001067	1.06713922986166e-11	34	0	0	79	13788
IPR015421	PyrdxlP-dep_Trfase_major	1.00000000001067	1.06713922986166e-11	34	0	0	79	13788
IPR011047	Quinoprotein_ADH-like_supfam	1.00000000001067	1.06713922986166e-11	34	0	0	79	13788
IPR036282	Glutathione-S-Trfase_C_sf	1.00000000001067	1.06713922986166e-11	34	0	0	79	13788
IPR010507	Znf_MYM	1.00000000001083	1.08306314386426e-11	6	0	0	79	13788
IPR023267	RCMT	1.00000000001083	1.08306314386426e-11	6	0	0	79	13788
IPR032405	Kinesin_assoc	1.00000000001083	1.08306314386426e-11	6	0	0	79	13788
IPR019471	Interferon_reg_factor-3	1.00000000001083	1.08306314386426e-11	6	0	0	79	13788
IPR042231	Cho/carn_acyl_trans_2	1.00000000001083	1.08306314386426e-11	6	0	0	79	13788
IPR004345	TB2_DP1_HVA22	1.00000000001083	1.08306314386426e-11	6	0	0	79	13788
IPR023610	PInositol-4-P-5-kinase	1.00000000001083	1.08306314386426e-11	6	0	0	79	13788
IPR033883	C2_III	1.00000000001083	1.08306314386426e-11	6	0	0	79	13788
IPR000557	Calponin_repeat	1.00000000001083	1.08306314386426e-11	6	0	0	79	13788
IPR036517	FF_domain_sf	1.00000000001083	1.08306314386426e-11	6	0	0	79	13788
IPR005824	KOW	1.00000000001083	1.08306314386426e-11	6	0	0	79	13788
IPR002018	CarbesteraseB	1.00000000001083	1.08306314386426e-11	6	0	0	79	13788
IPR001222	Znf_TFIIS	1.00000000001083	1.08306314386426e-11	6	0	0	79	13788
IPR023827	Peptidase_S8_Asp-AS	1.00000000001083	1.08306314386426e-11	6	0	0	79	13788
IPR008921	DNA_pol3_clamp-load_cplx_C	1.00000000001083	1.08306314386426e-11	6	0	0	79	13788
IPR011765	Pept_M16_N	1.00000000001083	1.08306314386426e-11	6	0	0	79	13788
IPR002710	Dilute_dom	1.00000000001083	1.08306314386426e-11	6	0	0	79	13788
IPR004160	Transl_elong_EFTu/EF1A_C	1.00000000001083	1.08306314386426e-11	6	0	0	79	13788
IPR038207	DIX_dom_sf	1.00000000001083	1.08306314386426e-11	6	0	0	79	13788
IPR036458	Na:dicarbo_symporter_sf	1.00000000001083	1.08306314386426e-11	6	0	0	79	13788
IPR017984	Chromo_dom_subgr	1.00000000001083	1.08306314386426e-11	6	0	0	79	13788
IPR002058	PAP_assoc	1.00000000001083	1.08306314386426e-11	6	0	0	79	13788
IPR005036	CBM21_dom	1.00000000001083	1.08306314386426e-11	6	0	0	79	13788
IPR017896	4Fe4S_Fe-S-bd	1.00000000001083	1.08306314386426e-11	6	0	0	79	13788
IPR031167	G_OBG	1.00000000001083	1.08306314386426e-11	6	0	0	79	13788
IPR040138	MIER/MTA	1.00000000001083	1.08306314386426e-11	6	0	0	79	13788
IPR013555	TRP_dom	1.00000000001083	1.08306314386426e-11	6	0	0	79	13788
IPR035427	Tim10-like_dom_sf	1.00000000001083	1.08306314386426e-11	6	0	0	79	13788
IPR002403	Cyt_P450_E_grp-IV	1.00000000001083	1.08306314386426e-11	6	0	0	79	13788
IPR036175	Sec23/24_helical_dom_sf	1.00000000001083	1.08306314386426e-11	6	0	0	79	13788
IPR005108	HELP	1.00000000001083	1.08306314386426e-11	6	0	0	79	13788
IPR009008	Val/Leu/Ile-tRNA-synth_edit	1.00000000001083	1.08306314386426e-11	6	0	0	79	13788
IPR003000	Sirtuin	1.00000000001083	1.08306314386426e-11	6	0	0	79	13788
IPR042490	Thio_Ohase/BAAT_N	1.00000000001083	1.08306314386426e-11	6	0	0	79	13788
IPR002153	TRPC_channel	1.00000000001083	1.08306314386426e-11	6	0	0	79	13788
IPR006576	BRK_domain	1.00000000001083	1.08306314386426e-11	6	0	0	79	13788
IPR018525	MCM_CS	1.00000000001083	1.08306314386426e-11	6	0	0	79	13788
IPR024964	CTLH/CRA	1.00000000001083	1.08306314386426e-11	6	0	0	79	13788
IPR007526	SWIRM	1.00000000001083	1.08306314386426e-11	6	0	0	79	13788
IPR006214	Bax_inhibitor_1-related	1.00000000001083	1.08306314386426e-11	6	0	0	79	13788
IPR016192	APOBEC/CMP_deaminase_Zn-bd	1.00000000001083	1.08306314386426e-11	6	0	0	79	13788
IPR017857	Coagulation_fac-like_Gla_dom	1.00000000001083	1.08306314386426e-11	6	0	0	79	13788
IPR002125	CMP_dCMP_dom	1.00000000001083	1.08306314386426e-11	6	0	0	79	13788
IPR001064	Beta/gamma_crystallin	1.00000000001083	1.08306314386426e-11	6	0	0	79	13788
IPR015955	Lactate_DH/Glyco_Ohase_4_C	1.00000000001083	1.08306314386426e-11	6	0	0	79	13788
IPR000640	EFG_V-like	1.00000000001083	1.08306314386426e-11	6	0	0	79	13788
IPR029028	Alpha/beta_knot_MTases	1.00000000001083	1.08306314386426e-11	6	0	0	79	13788
IPR024583	Na_trans_cytopl	1.00000000001083	1.08306314386426e-11	6	0	0	79	13788
IPR018244	Allrgn_V5/Tpx1_CS	1.00000000001083	1.08306314386426e-11	6	0	0	79	13788
IPR001158	DIX	1.00000000001083	1.08306314386426e-11	6	0	0	79	13788
IPR000770	SAND_dom	1.00000000001083	1.08306314386426e-11	6	0	0	79	13788
IPR002059	CSP_DNA-bd	1.00000000001083	1.08306314386426e-11	6	0	0	79	13788
IPR033760	Integrin_beta_N	1.00000000001083	1.08306314386426e-11	6	0	0	79	13788
IPR003972	K_chnl_volt-dep_Kv1	1.00000000001083	1.08306314386426e-11	6	0	0	79	13788
IPR013800	STAT_TF_alpha	1.00000000001083	1.08306314386426e-11	6	0	0	79	13788
IPR019018	Rab-bd_FIP-RBD	1.00000000001083	1.08306314386426e-11	6	0	0	79	13788
IPR020615	Thiolase_acyl_enz_int_AS	1.00000000001083	1.08306314386426e-11	6	0	0	79	13788
IPR004853	Sugar_P_trans_dom	1.00000000001083	1.08306314386426e-11	6	0	0	79	13788
IPR036345	ExoRNase_PH_dom2_sf	1.00000000001083	1.08306314386426e-11	6	0	0	79	13788
IPR002076	ELO_fam	1.00000000001083	1.08306314386426e-11	6	0	0	79	13788
IPR032917	TRIM5	1.00000000001083	1.08306314386426e-11	6	0	0	79	13788
IPR011249	Metalloenz_LuxS/M16	1.00000000001083	1.08306314386426e-11	6	0	0	79	13788
IPR020726	Bcl2_BH2_motif_CS	1.00000000001083	1.08306314386426e-11	6	0	0	79	13788
IPR002478	PUA	1.00000000001083	1.08306314386426e-11	6	0	0	79	13788
IPR041418	SAM_3	1.00000000001083	1.08306314386426e-11	6	0	0	79	13788
IPR000699	RIH_dom	1.00000000001083	1.08306314386426e-11	6	0	0	79	13788
IPR031649	GPHH_dom	1.00000000001083	1.08306314386426e-11	6	0	0	79	13788
IPR008254	Flavodoxin/NO_synth	1.00000000001083	1.08306314386426e-11	6	0	0	79	13788
IPR031315	LNS2/PITP	1.00000000001083	1.08306314386426e-11	6	0	0	79	13788
IPR032458	Histone_H2A_CS	1.00000000001083	1.08306314386426e-11	6	0	0	79	13788
IPR026590	Ssirtuin_cat_dom	1.00000000001083	1.08306314386426e-11	6	0	0	79	13788
IPR013584	RAP	1.00000000001083	1.08306314386426e-11	6	0	0	79	13788
IPR035967	SWAP/Surp_sf	1.00000000001083	1.08306314386426e-11	6	0	0	79	13788
IPR002369	Integrin_bsu_VWA	1.00000000001083	1.08306314386426e-11	6	0	0	79	13788
IPR001296	Glyco_trans_1	1.00000000001083	1.08306314386426e-11	6	0	0	79	13788
IPR022408	Acyl-CoA-binding_prot_CS	1.00000000001083	1.08306314386426e-11	6	0	0	79	13788
IPR036885	SWIB_MDM2_dom_sf	1.00000000001083	1.08306314386426e-11	6	0	0	79	13788
IPR011057	Mss4-like_sf	1.00000000001083	1.08306314386426e-11	6	0	0	79	13788
IPR003971	K_chnl_volt-dep_Kv9	1.00000000001083	1.08306314386426e-11	6	0	0	79	13788
IPR013144	CRA_dom	1.00000000001083	1.08306314386426e-11	6	0	0	79	13788
IPR038185	MyTH4_dom_sf	1.00000000001083	1.08306314386426e-11	6	0	0	79	13788
IPR003081	GST_mu	1.00000000001083	1.08306314386426e-11	6	0	0	79	13788
IPR010506	DMAP1-bd	1.00000000001083	1.08306314386426e-11	6	0	0	79	13788
IPR003130	GED	1.00000000001083	1.08306314386426e-11	6	0	0	79	13788
IPR005479	CbamoylP_synth_lsu-like_ATP-bd	1.00000000001083	1.08306314386426e-11	6	0	0	79	13788
IPR029012	Helix_hairpin_bin_sf	1.00000000001083	1.08306314386426e-11	6	0	0	79	13788
IPR022049	FAM69_kinase_dom	1.00000000001083	1.08306314386426e-11	6	0	0	79	13788
IPR008753	Peptidase_M13_N	1.00000000001083	1.08306314386426e-11	6	0	0	79	13788
IPR025995	Tudor-knot	1.00000000001083	1.08306314386426e-11	6	0	0	79	13788
IPR004043	LCCL	1.00000000001083	1.08306314386426e-11	6	0	0	79	13788
IPR007529	Znf_HIT	1.00000000001083	1.08306314386426e-11	6	0	0	79	13788
IPR008962	PapD-like_sf	1.00000000001083	1.08306314386426e-11	6	0	0	79	13788
IPR014009	PIK_FAT	1.00000000001083	1.08306314386426e-11	6	0	0	79	13788
IPR008636	Hook-like_fam	1.00000000001083	1.08306314386426e-11	6	0	0	79	13788
IPR039779	RFX-like	1.00000000001083	1.08306314386426e-11	6	0	0	79	13788
IPR014020	Tensin_C2-dom	1.00000000001083	1.08306314386426e-11	6	0	0	79	13788
IPR006900	Sec23/24_helical_dom	1.00000000001083	1.08306314386426e-11	6	0	0	79	13788
IPR011072	HR1_rho-bd	1.00000000001083	1.08306314386426e-11	6	0	0	79	13788
IPR003531	Hempt_rcpt_S_F1_CS	1.00000000001083	1.08306314386426e-11	6	0	0	79	13788
IPR006639	Preselin/SPP	1.00000000001083	1.08306314386426e-11	6	0	0	79	13788
IPR007863	Peptidase_M16_C	1.00000000001083	1.08306314386426e-11	6	0	0	79	13788
IPR038461	Schlafen_AlbA_2_dom_sf	1.00000000001083	1.08306314386426e-11	6	0	0	79	13788
IPR002469	Peptidase_S9B_N	1.00000000001083	1.08306314386426e-11	6	0	0	79	13788
IPR027925	MCM_N	1.00000000001083	1.08306314386426e-11	6	0	0	79	13788
IPR001217	STAT	1.00000000001083	1.08306314386426e-11	6	0	0	79	13788
IPR022137	DUF3669_Znf	1.00000000001083	1.08306314386426e-11	6	0	0	79	13788
IPR036850	NDK-like_dom_sf	1.00000000001083	1.08306314386426e-11	6	0	0	79	13788
IPR026845	NXPH/NXPE	1.00000000001083	1.08306314386426e-11	6	0	0	79	13788
IPR021115	Pyridoxal-P_BS	1.00000000001083	1.08306314386426e-11	6	0	0	79	13788
IPR011124	Znf_CW	1.00000000001083	1.08306314386426e-11	6	0	0	79	13788
IPR004842	SLC12A_fam	1.00000000001083	1.08306314386426e-11	6	0	0	79	13788
IPR021893	DUF3504	1.00000000001083	1.08306314386426e-11	6	0	0	79	13788
IPR041416	Ig_6	1.00000000001083	1.08306314386426e-11	6	0	0	79	13788
IPR000061	Surp	1.00000000001083	1.08306314386426e-11	6	0	0	79	13788
IPR022613	CAMSAP_CH	1.00000000001083	1.08306314386426e-11	6	0	0	79	13788
IPR002300	aa-tRNA-synth_Ia	1.00000000001083	1.08306314386426e-11	6	0	0	79	13788
IPR006597	Sel1-like	1.00000000001083	1.08306314386426e-11	6	0	0	79	13788
IPR013799	STAT_TF_prot_interaction	1.00000000001083	1.08306314386426e-11	6	0	0	79	13788
IPR018222	Nuclear_transport_factor_2_euk	1.00000000001083	1.08306314386426e-11	6	0	0	79	13788
IPR038175	CBM21_dom_sf	1.00000000001083	1.08306314386426e-11	6	0	0	79	13788
IPR005522	IPK	1.00000000001083	1.08306314386426e-11	6	0	0	79	13788
IPR007421	Schlafen_AlbA_2_dom	1.00000000001083	1.08306314386426e-11	6	0	0	79	13788
IPR004018	RPEL_repeat	1.00000000001083	1.08306314386426e-11	6	0	0	79	13788
IPR019372	LHFPL	1.00000000001083	1.08306314386426e-11	6	0	0	79	13788
IPR006895	Znf_Sec23_Sec24	1.00000000001083	1.08306314386426e-11	6	0	0	79	13788
IPR001094	Flavdoxin-like	1.00000000001083	1.08306314386426e-11	6	0	0	79	13788
IPR027408	PNPase/RNase_PH_dom_sf	1.00000000001083	1.08306314386426e-11	6	0	0	79	13788
IPR027789	Syndecan/Neurexin_dom	1.00000000001083	1.08306314386426e-11	6	0	0	79	13788
IPR040122	Importin_beta	1.00000000001083	1.08306314386426e-11	6	0	0	79	13788
IPR032567	LDOC1-rel	1.00000000001083	1.08306314386426e-11	6	0	0	79	13788
IPR027483	PInositol-4-P-5-kinase_C	1.00000000001083	1.08306314386426e-11	6	0	0	79	13788
IPR020717	Bcl2_BH1_motif_CS	1.00000000001083	1.08306314386426e-11	6	0	0	79	13788
IPR029056	Ribokinase-like	1.00000000001083	1.08306314386426e-11	6	0	0	79	13788
IPR042232	Cho/carn_acyl_trans_1	1.00000000001083	1.08306314386426e-11	6	0	0	79	13788
IPR041362	TIG2_plexin	1.00000000001083	1.08306314386426e-11	6	0	0	79	13788
IPR002713	FF_domain	1.00000000001083	1.08306314386426e-11	6	0	0	79	13788
IPR005937	26S_Psome_P45-like	1.00000000001083	1.08306314386426e-11	6	0	0	79	13788
IPR014821	Ins145_P3_rcpt	1.00000000001083	1.08306314386426e-11	6	0	0	79	13788
IPR032444	Keratin_2_head	1.00000000001083	1.08306314386426e-11	6	0	0	79	13788
IPR012990	Sec23_24_beta_S	1.00000000001083	1.08306314386426e-11	6	0	0	79	13788
IPR013625	PTB	1.00000000001083	1.08306314386426e-11	6	0	0	79	13788
IPR006862	Thio_Ohase/aa_AcTrfase	1.00000000001083	1.08306314386426e-11	6	0	0	79	13788
IPR000407	GDA1_CD39_NTPase	1.00000000001083	1.08306314386426e-11	6	0	0	79	13788
IPR009398	Adcy_conserved_dom	1.00000000001083	1.08306314386426e-11	6	0	0	79	13788
IPR001632	Gprotein_B	1.00000000001083	1.08306314386426e-11	6	0	0	79	13788
IPR041615	Desmoplakin_SH3	1.00000000001083	1.08306314386426e-11	6	0	0	79	13788
IPR000560	His_Pase_clade-2	1.00000000001083	1.08306314386426e-11	6	0	0	79	13788
IPR014770	Munc13_1	1.00000000001083	1.08306314386426e-11	6	0	0	79	13788
IPR000542	Carn_acyl_trans	1.00000000001083	1.08306314386426e-11	6	0	0	79	13788
IPR036941	Rcpt_L-dom_sf	1.00000000001083	1.08306314386426e-11	6	0	0	79	13788
IPR035647	EFG_III/V	1.00000000001083	1.08306314386426e-11	6	0	0	79	13788
IPR014940	BAAT_C	1.00000000001083	1.08306314386426e-11	6	0	0	79	13788
IPR011054	Rudment_hybrid_motif	1.00000000001083	1.08306314386426e-11	6	0	0	79	13788
IPR001991	Na-dicarboxylate_symporter	1.00000000001083	1.08306314386426e-11	6	0	0	79	13788
IPR029684	Schlafen	1.00000000001083	1.08306314386426e-11	6	0	0	79	13788
IPR011024	G_crystallin-like	1.00000000001083	1.08306314386426e-11	6	0	0	79	13788
IPR021816	DOCK_C/D_N	1.00000000001083	1.08306314386426e-11	6	0	0	79	13788
IPR010666	Znf_GRF	1.00000000001083	1.08306314386426e-11	6	0	0	79	13788
IPR013801	STAT_TF_DNA-bd	1.00000000001083	1.08306314386426e-11	6	0	0	79	13788
IPR019819	Carboxylesterase_B_CS	1.00000000001083	1.08306314386426e-11	6	0	0	79	13788
IPR000826	Formyl_rcpt-rel	1.00000000001083	1.08306314386426e-11	6	0	0	79	13788
IPR022164	Kinesin-like	1.00000000001083	1.08306314386426e-11	6	0	0	79	13788
IPR016040	NAD(P)-bd_dom	1.00000000001083	1.08306314386426e-11	6	0	0	79	13788
IPR018497	Peptidase_M13_C	1.00000000001083	1.08306314386426e-11	6	0	0	79	13788
IPR001247	ExoRNase_PH_dom1	1.00000000001083	1.08306314386426e-11	6	0	0	79	13788
IPR003152	FATC_dom	1.00000000001083	1.08306314386426e-11	6	0	0	79	13788
IPR011129	CSD	1.00000000001083	1.08306314386426e-11	6	0	0	79	13788
IPR038286	IPK_sf	1.00000000001083	1.08306314386426e-11	6	0	0	79	13788
IPR032198	E2F_CC-MB	1.00000000001083	1.08306314386426e-11	6	0	0	79	13788
IPR006797	PRELI/MSF1_dom	1.00000000001083	1.08306314386426e-11	6	0	0	79	13788
IPR010622	FAST_Leu-rich	1.00000000001083	1.08306314386426e-11	6	0	0	79	13788
IPR011015	LEM/LEM-like_dom_sf	1.00000000001083	1.08306314386426e-11	6	0	0	79	13788
IPR013155	M/V/L/I-tRNA-synth_anticd-bd	1.00000000001083	1.08306314386426e-11	6	0	0	79	13788
IPR036779	LysM_dom_sf	1.00000000001083	1.08306314386426e-11	6	0	0	79	13788
IPR009011	Man6P_isomerase_rcpt-bd_dom_sf	1.00000000001083	1.08306314386426e-11	6	0	0	79	13788
IPR038554	Peptidase_S9B_N_sf	1.00000000001083	1.08306314386426e-11	6	0	0	79	13788
IPR022742	Hydrolase_4	1.00000000001083	1.08306314386426e-11	6	0	0	79	13788
IPR038425	GAT_sf	1.00000000001083	1.08306314386426e-11	6	0	0	79	13788
IPR028939	P5C_Rdtase_cat_N	1.00000000001083	1.08306314386426e-11	6	0	0	79	13788
IPR006703	G_AIG1	1.00000000001083	1.08306314386426e-11	6	0	0	79	13788
IPR015988	STAT_TF_coiled-coil	1.00000000001083	1.08306314386426e-11	6	0	0	79	13788
IPR000494	Rcpt_L-dom	1.00000000001083	1.08306314386426e-11	6	0	0	79	13788
IPR007084	BRICHOS_dom	1.00000000001083	1.08306314386426e-11	6	0	0	79	13788
IPR029515	Liprin	1.00000000001083	1.08306314386426e-11	6	0	0	79	13788
IPR009028	Coatomer/calthrin_app_sub_C	1.00000000001083	1.08306314386426e-11	6	0	0	79	13788
IPR001101	Plectin_repeat	1.00000000001083	1.08306314386426e-11	6	0	0	79	13788
IPR021158	Pept_M10A_Zn_BS	1.00000000001083	1.08306314386426e-11	6	0	0	79	13788
IPR016662	Acyl-CoA_thioEstase_long-chain	1.00000000001083	1.08306314386426e-11	6	0	0	79	13788
IPR035915	Plakin_repeat_sf	1.00000000001083	1.08306314386426e-11	6	0	0	79	13788
IPR015847	ExoRNase_PH_dom2	1.00000000001083	1.08306314386426e-11	6	0	0	79	13788
IPR024678	Kinase_OSR1/WNK_CCT	1.00000000001083	1.08306314386426e-11	6	0	0	79	13788
IPR031847	DUF4749	1.00000000001083	1.08306314386426e-11	6	0	0	79	13788
IPR002075	NTF2	1.00000000001083	1.08306314386426e-11	6	0	0	79	13788
IPR020476	Nudix_hydrolase	1.00000000001083	1.08306314386426e-11	6	0	0	79	13788
IPR037245	FIP-RBD_C_sf	1.00000000001083	1.08306314386426e-11	6	0	0	79	13788
IPR013784	Carb-bd-like_fold	1.00000000001083	1.08306314386426e-11	6	0	0	79	13788
IPR018011	Carb_sulfotrans_8-10	1.00000000001083	1.08306314386426e-11	6	0	0	79	13788
IPR013201	Prot_inhib_I29	1.00000000001083	1.08306314386426e-11	6	0	0	79	13788
IPR000375	Dynamin_central	1.00000000001083	1.08306314386426e-11	6	0	0	79	13788
IPR013598	Exportin-1/Importin-b-like	1.00000000001083	1.08306314386426e-11	6	0	0	79	13788
IPR021869	RNase_Zc3h12_NYN	1.00000000001083	1.08306314386426e-11	6	0	0	79	13788
IPR019410	Methyltransf_16	1.00000000001083	1.08306314386426e-11	6	0	0	79	13788
IPR000857	MyTH4_dom	1.00000000001083	1.08306314386426e-11	6	0	0	79	13788
IPR036609	LCCL_sf	1.00000000001083	1.08306314386426e-11	6	0	0	79	13788
IPR036886	Villin_headpiece_dom_sf	1.00000000001083	1.08306314386426e-11	6	0	0	79	13788
IPR000920	Myelin_P0-rel	1.00000000001083	1.08306314386426e-11	6	0	0	79	13788
IPR003054	Keratin_II	1.00000000001083	1.08306314386426e-11	6	0	0	79	13788
IPR000243	Pept_T1A_subB	1.00000000001083	1.08306314386426e-11	6	0	0	79	13788
IPR037151	AlkB-like_sf	1.00000000001083	1.08306314386426e-11	6	0	0	79	13788
IPR032778	GF_recep_IV	1.00000000001083	1.08306314386426e-11	6	0	0	79	13788
IPR019762	Dynamin_GTPase_CS	1.00000000001083	1.08306314386426e-11	6	0	0	79	13788
IPR025661	Pept_asp_AS	1.00000000001083	1.08306314386426e-11	6	0	0	79	13788
IPR000700	PAS-assoc_C	1.00000000001083	1.08306314386426e-11	6	0	0	79	13788
IPR018107	Na-dicarboxylate_symporter_CS	1.00000000001083	1.08306314386426e-11	6	0	0	79	13788
IPR004217	Tim10-like	1.00000000001083	1.08306314386426e-11	6	0	0	79	13788
IPR036535	STAT_N_sf	1.00000000001083	1.08306314386426e-11	6	0	0	79	13788
IPR014873	VDCC_a1su_IQ	1.00000000001083	1.08306314386426e-11	6	0	0	79	13788
IPR013130	Fe3_Rdtase_TM_dom	1.00000000001083	1.08306314386426e-11	6	0	0	79	13788
IPR042089	Peptidase_M13_dom_2	1.00000000001083	1.08306314386426e-11	6	0	0	79	13788
IPR008949	Isoprenoid_synthase_dom_sf	1.00000000001083	1.08306314386426e-11	6	0	0	79	13788
IPR040477	KDM4_Tudor_2	1.00000000001083	1.08306314386426e-11	6	0	0	79	13788
IPR007889	HTH_Psq	1.00000000001083	1.08306314386426e-11	6	0	0	79	13788
IPR035910	RyR/IP3R_RIH_dom_sf	1.00000000001083	1.08306314386426e-11	6	0	0	79	13788
IPR003887	LEM_dom	1.00000000001083	1.08306314386426e-11	6	0	0	79	13788
IPR000547	Clathrin_H-chain/VPS_repeat	1.00000000001083	1.08306314386426e-11	6	0	0	79	13788
IPR006896	Sec23/24_trunk_dom	1.00000000001083	1.08306314386426e-11	6	0	0	79	13788
IPR003891	Initiation_fac_eIF4g_MI	1.00000000001083	1.08306314386426e-11	6	0	0	79	13788
IPR004177	DDHD_dom	1.00000000001083	1.08306314386426e-11	6	0	0	79	13788
IPR002716	PIN_dom	1.00000000001083	1.08306314386426e-11	6	0	0	79	13788
IPR018997	PUB_domain	1.00000000001083	1.08306314386426e-11	6	0	0	79	13788
IPR001875	DED_dom	1.00000000001083	1.08306314386426e-11	6	0	0	79	13788
IPR033923	PAK_BD	1.00000000001083	1.08306314386426e-11	6	0	0	79	13788
IPR018392	LysM_dom	1.00000000001083	1.08306314386426e-11	6	0	0	79	13788
IPR039417	Peptidase_C1A_papain-like	1.00000000001083	1.08306314386426e-11	6	0	0	79	13788
IPR020850	GED_dom	1.00000000001083	1.08306314386426e-11	6	0	0	79	13788
IPR011050	Pectin_lyase_fold/virulence	1.00000000001083	1.08306314386426e-11	6	0	0	79	13788
IPR041267	NLRC_HD2	1.00000000001083	1.08306314386426e-11	6	0	0	79	13788
IPR003395	RecF/RecN/SMC_N	1.00000000001083	1.08306314386426e-11	6	0	0	79	13788
IPR012345	STAT_TF_DNA-bd_N	1.00000000001083	1.08306314386426e-11	6	0	0	79	13788
IPR029023	Tensin_phosphatase	1.00000000001083	1.08306314386426e-11	6	0	0	79	13788
IPR003111	Lon_substr-bd	1.00000000001083	1.08306314386426e-11	6	0	0	79	13788
IPR000341	PI3K_Ras-bd_dom	1.00000000001083	1.08306314386426e-11	6	0	0	79	13788
IPR006116	2-5-oligoadenylate_synth_N	1.00000000001083	1.08306314386426e-11	6	0	0	79	13788
IPR032394	Anoct_dimer	1.00000000001083	1.08306314386426e-11	6	0	0	79	13788
IPR003128	Villin_headpiece	1.00000000001083	1.08306314386426e-11	6	0	0	79	13788
IPR004152	GAT_dom	1.00000000001083	1.08306314386426e-11	6	0	0	79	13788
IPR033690	Adenylat_kinase_CS	1.00000000001083	1.08306314386426e-11	6	0	0	79	13788
IPR003654	OAR_dom	1.00000000001083	1.08306314386426e-11	6	0	0	79	13788
IPR006211	Furin-like_Cys-rich_dom	1.00000000001083	1.08306314386426e-11	6	0	0	79	13788
IPR039551	Cho/carn_acyl_trans	1.00000000001083	1.08306314386426e-11	6	0	0	79	13788
IPR000718	Peptidase_M13	1.00000000001083	1.08306314386426e-11	6	0	0	79	13788
IPR013662	RIH_assoc-dom	1.00000000001083	1.08306314386426e-11	6	0	0	79	13788
IPR001969	Aspartic_peptidase_AS	1.00000000001083	1.08306314386426e-11	6	0	0	79	13788
IPR001965	Znf_PHD	1.0000000000109	1.09004708161273e-11	86	0	0	79	13788
IPR016186	C-type_lectin-like/link_sf	1.00000000001122	1.12227593853019e-11	51	0	0	79	13788
IPR024079	MetalloPept_cat_dom_sf	1.00000000001122	1.12227593853019e-11	51	0	0	79	13788
IPR036259	MFS_trans_sf	1.00000000001197	1.1973226909298e-11	92	0	0	79	13788
IPR006689	Small_GTPase_ARF/SAR	1.00000000001263	1.26318142882394e-11	26	0	0	79	13788
IPR036396	Cyt_P450_sf	1.00000000001263	1.26318142882394e-11	26	0	0	79	13788
IPR001128	Cyt_P450	1.00000000001263	1.26318142882394e-11	26	0	0	79	13788
IPR041489	PDZ_6	1.00000000001263	1.26318142882394e-11	26	0	0	79	13788
IPR018159	Spectrin/alpha-actinin	1.00000000001263	1.26318142882394e-11	26	0	0	79	13788
IPR008942	ENTH_VHS	1.00000000001263	1.26318142882394e-11	26	0	0	79	13788
IPR003960	ATPase_AAA_CS	1.00000000001263	1.26318142882394e-11	26	0	0	79	13788
IPR003879	Butyrophylin_SPRY	1.00000000001263	1.26318142882394e-11	26	0	0	79	13788
IPR003006	Ig/MHC_CS	1.00000000001263	1.26318142882394e-11	26	0	0	79	13788
IPR018979	FERM_N	1.00000000001263	1.26318142882394e-11	26	0	0	79	13788
IPR014756	Ig_E-set	1.00000000001326	1.32576285591918e-11	83	0	0	79	13788
IPR035004	Emerin	1.00000000001329	1.32864786880904e-11	1	0	0	79	13788
IPR019927	Ribosomal_L3_bac/org-type	1.00000000001329	1.32864786880904e-11	1	0	0	79	13788
IPR034903	LARP4_RRM	1.00000000001329	1.32864786880904e-11	1	0	0	79	13788
IPR027684	TBCC	1.00000000001329	1.32864786880904e-11	1	0	0	79	13788
IPR033696	POLO_box_Plk4_C	1.00000000001329	1.32864786880904e-11	1	0	0	79	13788
IPR009116	ANX9	1.00000000001329	1.32864786880904e-11	1	0	0	79	13788
IPR039104	PGLS	1.00000000001329	1.32864786880904e-11	1	0	0	79	13788
IPR030088	SMARCA2	1.00000000001329	1.32864786880904e-11	1	0	0	79	13788
IPR015501	Glypican-3	1.00000000001329	1.32864786880904e-11	1	0	0	79	13788
IPR013930	RNA_pol_II_AP1_N	1.00000000001329	1.32864786880904e-11	1	0	0	79	13788
IPR006572	Znf_DBF	1.00000000001329	1.32864786880904e-11	1	0	0	79	13788
IPR021569	TUG-UBL1	1.00000000001329	1.32864786880904e-11	1	0	0	79	13788
IPR030612	DRP4	1.00000000001329	1.32864786880904e-11	1	0	0	79	13788
IPR030438	PPFIA1	1.00000000001329	1.32864786880904e-11	1	0	0	79	13788
IPR009140	Wnt2	1.00000000001329	1.32864786880904e-11	1	0	0	79	13788
IPR035997	MTMR4_PH-GRAM	1.00000000001329	1.32864786880904e-11	1	0	0	79	13788
IPR031408	NRIP1_RD4	1.00000000001329	1.32864786880904e-11	1	0	0	79	13788
IPR000511	Cyt_C/C1_haem_lyase	1.00000000001329	1.32864786880904e-11	1	0	0	79	13788
IPR011537	NADH-UbQ_OxRdtase_suF	1.00000000001329	1.32864786880904e-11	1	0	0	79	13788
IPR029123	RBM39_linker	1.00000000001329	1.32864786880904e-11	1	0	0	79	13788
IPR017105	AP3_complex_dsu	1.00000000001329	1.32864786880904e-11	1	0	0	79	13788
IPR035977	Ribosomal_L36_sp	1.00000000001329	1.32864786880904e-11	1	0	0	79	13788
IPR024613	Huntingtin_middle-repeat	1.00000000001329	1.32864786880904e-11	1	0	0	79	13788
IPR029522	GATA-2	1.00000000001329	1.32864786880904e-11	1	0	0	79	13788
IPR034290	EphB4_rcpt_lig-bd	1.00000000001329	1.32864786880904e-11	1	0	0	79	13788
IPR040048	ZNF277	1.00000000001329	1.32864786880904e-11	1	0	0	79	13788
IPR027010	Tshz2	1.00000000001329	1.32864786880904e-11	1	0	0	79	13788
IPR040065	LZIC	1.00000000001329	1.32864786880904e-11	1	0	0	79	13788
IPR034270	EphA4_rcpt_lig-bd	1.00000000001329	1.32864786880904e-11	1	0	0	79	13788
IPR033860	MPN_BRCC36	1.00000000001329	1.32864786880904e-11	1	0	0	79	13788
IPR019874	Release_fac_Glu-N5_MeTfrase	1.00000000001329	1.32864786880904e-11	1	0	0	79	13788
IPR003011	Cell_cycle_checkpoint_Rad1	1.00000000001329	1.32864786880904e-11	1	0	0	79	13788
IPR034234	Nucleolin_RRM3	1.00000000001329	1.32864786880904e-11	1	0	0	79	13788
IPR035558	SNX9_SH3	1.00000000001329	1.32864786880904e-11	1	0	0	79	13788
IPR018095	Thymidylate_kin_CS	1.00000000001329	1.32864786880904e-11	1	0	0	79	13788
IPR018737	DREAM_LIN52	1.00000000001329	1.32864786880904e-11	1	0	0	79	13788
IPR032037	MMACHC	1.00000000001329	1.32864786880904e-11	1	0	0	79	13788
IPR025602	BCP1_family	1.00000000001329	1.32864786880904e-11	1	0	0	79	13788
IPR034880	LARP6_RRM	1.00000000001329	1.32864786880904e-11	1	0	0	79	13788
IPR001941	PMOC	1.00000000001329	1.32864786880904e-11	1	0	0	79	13788
IPR035691	RNF219_RING-HC	1.00000000001329	1.32864786880904e-11	1	0	0	79	13788
IPR004519	RNAP_E/RPC8	1.00000000001329	1.32864786880904e-11	1	0	0	79	13788
IPR032536	TMEM100	1.00000000001329	1.32864786880904e-11	1	0	0	79	13788
IPR027221	CXCL11	1.00000000001329	1.32864786880904e-11	1	0	0	79	13788
IPR028156	RIP	1.00000000001329	1.32864786880904e-11	1	0	0	79	13788
IPR039269	ANKFN1	1.00000000001329	1.32864786880904e-11	1	0	0	79	13788
IPR040395	TTC19	1.00000000001329	1.32864786880904e-11	1	0	0	79	13788
IPR036004	MTMR10_PH-GRAM	1.00000000001329	1.32864786880904e-11	1	0	0	79	13788
IPR038371	Cu_polyphenol_OxRdtase_sf	1.00000000001329	1.32864786880904e-11	1	0	0	79	13788
IPR009073	HscB_oligo_C	1.00000000001329	1.32864786880904e-11	1	0	0	79	13788
IPR040375	DGCR8	1.00000000001329	1.32864786880904e-11	1	0	0	79	13788
IPR022470	PTPS_Cys_AS	1.00000000001329	1.32864786880904e-11	1	0	0	79	13788
IPR030472	Tissue_Factor_CS	1.00000000001329	1.32864786880904e-11	1	0	0	79	13788
IPR037637	NUP98-NUP96	1.00000000001329	1.32864786880904e-11	1	0	0	79	13788
IPR041753	PP5_C	1.00000000001329	1.32864786880904e-11	1	0	0	79	13788
IPR037875	Bms1_N	1.00000000001329	1.32864786880904e-11	1	0	0	79	13788
IPR018882	CaM-bd_C0_NMDA_rcpt_NR1	1.00000000001329	1.32864786880904e-11	1	0	0	79	13788
IPR009772	CDC123	1.00000000001329	1.32864786880904e-11	1	0	0	79	13788
IPR013974	SAF	1.00000000001329	1.32864786880904e-11	1	0	0	79	13788
IPR041052	PCSK9_C2	1.00000000001329	1.32864786880904e-11	1	0	0	79	13788
IPR026879	Lrfn5	1.00000000001329	1.32864786880904e-11	1	0	0	79	13788
IPR037895	NUDCD1	1.00000000001329	1.32864786880904e-11	1	0	0	79	13788
IPR039758	NAGK_prok_euk	1.00000000001329	1.32864786880904e-11	1	0	0	79	13788
IPR001862	MAC_perforin	1.00000000001329	1.32864786880904e-11	1	0	0	79	13788
IPR009792	TMEM242	1.00000000001329	1.32864786880904e-11	1	0	0	79	13788
IPR040906	DUF5535	1.00000000001329	1.32864786880904e-11	1	0	0	79	13788
IPR035912	EHR_sf	1.00000000001329	1.32864786880904e-11	1	0	0	79	13788
IPR034979	UPF3B_RRM-like	1.00000000001329	1.32864786880904e-11	1	0	0	79	13788
IPR028769	LEF1	1.00000000001329	1.32864786880904e-11	1	0	0	79	13788
IPR023259	Dexamethasone-induced	1.00000000001329	1.32864786880904e-11	1	0	0	79	13788
IPR031161	Peptidase_M60_dom	1.00000000001329	1.32864786880904e-11	1	0	0	79	13788
IPR037783	Taf5	1.00000000001329	1.32864786880904e-11	1	0	0	79	13788
IPR034999	HuB_RRM2	1.00000000001329	1.32864786880904e-11	1	0	0	79	13788
IPR031222	CUL9	1.00000000001329	1.32864786880904e-11	1	0	0	79	13788
IPR033588	CCPG1	1.00000000001329	1.32864786880904e-11	1	0	0	79	13788
IPR009685	MEA1	1.00000000001329	1.32864786880904e-11	1	0	0	79	13788
IPR012178	RFC1	1.00000000001329	1.32864786880904e-11	1	0	0	79	13788
IPR003021	Rad1_Rec1_Rad17	1.00000000001329	1.32864786880904e-11	1	0	0	79	13788
IPR028642	SNX33	1.00000000001329	1.32864786880904e-11	1	0	0	79	13788
IPR039580	Tcim	1.00000000001329	1.32864786880904e-11	1	0	0	79	13788
IPR030357	ATP10A/ATP10C	1.00000000001329	1.32864786880904e-11	1	0	0	79	13788
IPR025777	GMPS_ATP_PPase_dom	1.00000000001329	1.32864786880904e-11	1	0	0	79	13788
IPR002462	Synuclein_gamma	1.00000000001329	1.32864786880904e-11	1	0	0	79	13788
IPR034724	CHD8	1.00000000001329	1.32864786880904e-11	1	0	0	79	13788
IPR004529	Phe-tRNA-synth_IIc_asu	1.00000000001329	1.32864786880904e-11	1	0	0	79	13788
IPR026712	Cho/Etha_kinase	1.00000000001329	1.32864786880904e-11	1	0	0	79	13788
IPR028843	Ang-1	1.00000000001329	1.32864786880904e-11	1	0	0	79	13788
IPR031887	SDCCAG8	1.00000000001329	1.32864786880904e-11	1	0	0	79	13788
IPR033599	TAF1B/Rrn7	1.00000000001329	1.32864786880904e-11	1	0	0	79	13788
IPR030369	ABCA7	1.00000000001329	1.32864786880904e-11	1	0	0	79	13788
IPR036386	HscB_C_sf	1.00000000001329	1.32864786880904e-11	1	0	0	79	13788
IPR027211	Mimecan	1.00000000001329	1.32864786880904e-11	1	0	0	79	13788
IPR034071	R3H_NRF	1.00000000001329	1.32864786880904e-11	1	0	0	79	13788
IPR013729	MBF1_N	1.00000000001329	1.32864786880904e-11	1	0	0	79	13788
IPR019972	Ribosomal_L14P_CS	1.00000000001329	1.32864786880904e-11	1	0	0	79	13788
IPR033579	TMEM128	1.00000000001329	1.32864786880904e-11	1	0	0	79	13788
IPR034091	BTBD9_BACK-like_dom	1.00000000001329	1.32864786880904e-11	1	0	0	79	13788
IPR019155	CLEC16A/TT9_N	1.00000000001329	1.32864786880904e-11	1	0	0	79	13788
IPR029597	TRPM6	1.00000000001329	1.32864786880904e-11	1	0	0	79	13788
IPR032028	CSTF1_dimer	1.00000000001329	1.32864786880904e-11	1	0	0	79	13788
IPR042156	Death_UNC5B	1.00000000001329	1.32864786880904e-11	1	0	0	79	13788
IPR002388	ANX1	1.00000000001329	1.32864786880904e-11	1	0	0	79	13788
IPR040111	TTC25	1.00000000001329	1.32864786880904e-11	1	0	0	79	13788
IPR024703	Fascin_metazoans	1.00000000001329	1.32864786880904e-11	1	0	0	79	13788
IPR017380	Hist_AcTrfase_B-typ_cat-su	1.00000000001329	1.32864786880904e-11	1	0	0	79	13788
IPR029096	Dppa3	1.00000000001329	1.32864786880904e-11	1	0	0	79	13788
IPR021870	MVP_shoulder	1.00000000001329	1.32864786880904e-11	1	0	0	79	13788
IPR031212	FKBP4	1.00000000001329	1.32864786880904e-11	1	0	0	79	13788
IPR030702	Rab14	1.00000000001329	1.32864786880904e-11	1	0	0	79	13788
IPR031483	AP1AR	1.00000000001329	1.32864786880904e-11	1	0	0	79	13788
IPR037628	Nup43	1.00000000001329	1.32864786880904e-11	1	0	0	79	13788
IPR013872	p53_transactivation_domain	1.00000000001329	1.32864786880904e-11	1	0	0	79	13788
IPR030427	MS4A6D/MS4A6E	1.00000000001329	1.32864786880904e-11	1	0	0	79	13788
IPR039868	ARMD3-like	1.00000000001329	1.32864786880904e-11	1	0	0	79	13788
IPR038044	SMARCC2	1.00000000001329	1.32864786880904e-11	1	0	0	79	13788
IPR039845	FAM192A	1.00000000001329	1.32864786880904e-11	1	0	0	79	13788
IPR032639	Tex_YqgF	1.00000000001329	1.32864786880904e-11	1	0	0	79	13788
IPR028867	NETO1	1.00000000001329	1.32864786880904e-11	1	0	0	79	13788
IPR026560	SFRP4	1.00000000001329	1.32864786880904e-11	1	0	0	79	13788
IPR021280	DUF2723	1.00000000001329	1.32864786880904e-11	1	0	0	79	13788
IPR037207	Nuop51_4Fe4S-bd_sf	1.00000000001329	1.32864786880904e-11	1	0	0	79	13788
IPR008631	Glycogen_synth	1.00000000001329	1.32864786880904e-11	1	0	0	79	13788
IPR024550	TFIIEa/SarR/Rpc3_HTH_dom	1.00000000001329	1.32864786880904e-11	1	0	0	79	13788
IPR034604	SRRP53	1.00000000001329	1.32864786880904e-11	1	0	0	79	13788
IPR000174	Chemokine_CXCR_1/2	1.00000000001329	1.32864786880904e-11	1	0	0	79	13788
IPR038532	NDUFS4-like_sf	1.00000000001329	1.32864786880904e-11	1	0	0	79	13788
IPR029366	TMEM206	1.00000000001329	1.32864786880904e-11	1	0	0	79	13788
IPR025712	Nup54_alpha-helical_dom	1.00000000001329	1.32864786880904e-11	1	0	0	79	13788
IPR026797	HAUS_6	1.00000000001329	1.32864786880904e-11	1	0	0	79	13788
IPR028859	Cyclin-J	1.00000000001329	1.32864786880904e-11	1	0	0	79	13788
IPR025888	MEI4	1.00000000001329	1.32864786880904e-11	1	0	0	79	13788
IPR002842	ATPase_V1_Esu	1.00000000001329	1.32864786880904e-11	1	0	0	79	13788
IPR037708	CRIK_dom	1.00000000001329	1.32864786880904e-11	1	0	0	79	13788
IPR003730	Cu_polyphenol_OxRdtase	1.00000000001329	1.32864786880904e-11	1	0	0	79	13788
IPR028463	MOXD1	1.00000000001329	1.32864786880904e-11	1	0	0	79	13788
IPR036351	Ribosomal_L32e_sf	1.00000000001329	1.32864786880904e-11	1	0	0	79	13788
IPR026196	Syntaphilin	1.00000000001329	1.32864786880904e-11	1	0	0	79	13788
IPR003210	Signal_recog_particle_SRP14	1.00000000001329	1.32864786880904e-11	1	0	0	79	13788
IPR014048	MethylDNA_cys_MeTrfase_DNA-bd	1.00000000001329	1.32864786880904e-11	1	0	0	79	13788
IPR031297	DDB1	1.00000000001329	1.32864786880904e-11	1	0	0	79	13788
IPR041863	PolD2_C	1.00000000001329	1.32864786880904e-11	1	0	0	79	13788
IPR033102	NELFE	1.00000000001329	1.32864786880904e-11	1	0	0	79	13788
IPR015252	BRCA2_hlx	1.00000000001329	1.32864786880904e-11	1	0	0	79	13788
IPR007134	Autophagy-rel_prot_3_N	1.00000000001329	1.32864786880904e-11	1	0	0	79	13788
IPR006806	NDUFA5	1.00000000001329	1.32864786880904e-11	1	0	0	79	13788
IPR010585	DNA_repair_prot_XRCC4	1.00000000001329	1.32864786880904e-11	1	0	0	79	13788
IPR033356	Reprimo	1.00000000001329	1.32864786880904e-11	1	0	0	79	13788
IPR012132	GMC_OxRdtase	1.00000000001329	1.32864786880904e-11	1	0	0	79	13788
IPR004640	HscB	1.00000000001329	1.32864786880904e-11	1	0	0	79	13788
IPR024822	Coilin	1.00000000001329	1.32864786880904e-11	1	0	0	79	13788
IPR039547	RPL19	1.00000000001329	1.32864786880904e-11	1	0	0	79	13788
IPR033028	Whirlin	1.00000000001329	1.32864786880904e-11	1	0	0	79	13788
IPR012435	TMEM144	1.00000000001329	1.32864786880904e-11	1	0	0	79	13788
IPR035248	PRMT5_C	1.00000000001329	1.32864786880904e-11	1	0	0	79	13788
IPR038497	ATPase_V1-cplx_hsu_C_sf	1.00000000001329	1.32864786880904e-11	1	0	0	79	13788
IPR017093	BAG-1	1.00000000001329	1.32864786880904e-11	1	0	0	79	13788
IPR026836	APC	1.00000000001329	1.32864786880904e-11	1	0	0	79	13788
IPR028548	Asporin	1.00000000001329	1.32864786880904e-11	1	0	0	79	13788
IPR027104	Prp3	1.00000000001329	1.32864786880904e-11	1	0	0	79	13788
IPR020053	Ribosome-bd_factorA_CS	1.00000000001329	1.32864786880904e-11	1	0	0	79	13788
IPR039684	FANCG	1.00000000001329	1.32864786880904e-11	1	0	0	79	13788
IPR004981	Trp_2_3_dOase	1.00000000001329	1.32864786880904e-11	1	0	0	79	13788
IPR018199	Ribosomal_S4e_N_CS	1.00000000001329	1.32864786880904e-11	1	0	0	79	13788
IPR026182	ANAPC15	1.00000000001329	1.32864786880904e-11	1	0	0	79	13788
IPR031840	MSL1_dimer	1.00000000001329	1.32864786880904e-11	1	0	0	79	13788
IPR039046	PDPK1	1.00000000001329	1.32864786880904e-11	1	0	0	79	13788
IPR038911	SCLT1	1.00000000001329	1.32864786880904e-11	1	0	0	79	13788
IPR032426	UBA2_C	1.00000000001329	1.32864786880904e-11	1	0	0	79	13788
IPR037850	RBBP5/Swd1	1.00000000001329	1.32864786880904e-11	1	0	0	79	13788
IPR027960	DUF4519	1.00000000001329	1.32864786880904e-11	1	0	0	79	13788
IPR019322	TIMM29	1.00000000001329	1.32864786880904e-11	1	0	0	79	13788
IPR004098	Prp18	1.00000000001329	1.32864786880904e-11	1	0	0	79	13788
IPR010483	Alpha_2_MRAP_C	1.00000000001329	1.32864786880904e-11	1	0	0	79	13788
IPR013314	Globin_lamprey/hagfish	1.00000000001329	1.32864786880904e-11	1	0	0	79	13788
IPR008658	KAP3	1.00000000001329	1.32864786880904e-11	1	0	0	79	13788
IPR035747	EFS_SH3	1.00000000001329	1.32864786880904e-11	1	0	0	79	13788
IPR037123	PRibGlycinamide_synth_C_sf	1.00000000001329	1.32864786880904e-11	1	0	0	79	13788
IPR010033	HAD_SF_ppase_IIIC	1.00000000001329	1.32864786880904e-11	1	0	0	79	13788
IPR008591	GINS_Sld5	1.00000000001329	1.32864786880904e-11	1	0	0	79	13788
IPR003462	ODC_Mu_crystall	1.00000000001329	1.32864786880904e-11	1	0	0	79	13788
IPR028601	NUBP1/Nbp35	1.00000000001329	1.32864786880904e-11	1	0	0	79	13788
IPR013296	HSPB1-associated_protein_1	1.00000000001329	1.32864786880904e-11	1	0	0	79	13788
IPR040204	UBR7	1.00000000001329	1.32864786880904e-11	1	0	0	79	13788
IPR029931	GAS2L1	1.00000000001329	1.32864786880904e-11	1	0	0	79	13788
IPR002794	DUF92_TMEM19	1.00000000001329	1.32864786880904e-11	1	0	0	79	13788
IPR035372	MCD_N	1.00000000001329	1.32864786880904e-11	1	0	0	79	13788
IPR038785	p38delta	1.00000000001329	1.32864786880904e-11	1	0	0	79	13788
IPR034319	ENA/VASP-like_protein	1.00000000001329	1.32864786880904e-11	1	0	0	79	13788
IPR018050	Pmannose_isomerase-type1_CS	1.00000000001329	1.32864786880904e-11	1	0	0	79	13788
IPR024041	NH4_transpt_AmtB-like_dom	1.00000000001329	1.32864786880904e-11	1	0	0	79	13788
IPR013276	Pept_M12B_ADAM-TS5	1.00000000001329	1.32864786880904e-11	1	0	0	79	13788
IPR002730	RNase_P/MRP_p29	1.00000000001329	1.32864786880904e-11	1	0	0	79	13788
IPR026664	Stereocilin-rel	1.00000000001329	1.32864786880904e-11	1	0	0	79	13788
IPR017218	BLOC-2_complex_Hps6_subunit	1.00000000001329	1.32864786880904e-11	1	0	0	79	13788
IPR027257	MAPKKK12	1.00000000001329	1.32864786880904e-11	1	0	0	79	13788
IPR001771	GPCR_2_VIP_rcpt_1	1.00000000001329	1.32864786880904e-11	1	0	0	79	13788
IPR013886	PI31_Prot_C	1.00000000001329	1.32864786880904e-11	1	0	0	79	13788
IPR004733	PurM_cligase	1.00000000001329	1.32864786880904e-11	1	0	0	79	13788
IPR038809	VMAC	1.00000000001329	1.32864786880904e-11	1	0	0	79	13788
IPR039221	FAM3A	1.00000000001329	1.32864786880904e-11	1	0	0	79	13788
IPR034500	RBM7_RRM	1.00000000001329	1.32864786880904e-11	1	0	0	79	13788
IPR013132	Neu5Ac_N	1.00000000001329	1.32864786880904e-11	1	0	0	79	13788
IPR024654	Calcineurin-like_PHP_lpxH	1.00000000001329	1.32864786880904e-11	1	0	0	79	13788
IPR039162	HOPX	1.00000000001329	1.32864786880904e-11	1	0	0	79	13788
IPR004213	Flt3_lig	1.00000000001329	1.32864786880904e-11	1	0	0	79	13788
IPR010798	Triadin	1.00000000001329	1.32864786880904e-11	1	0	0	79	13788
IPR022325	TNFR_16	1.00000000001329	1.32864786880904e-11	1	0	0	79	13788
IPR029875	LET-502	1.00000000001329	1.32864786880904e-11	1	0	0	79	13788
IPR002246	Cl_channel-4	1.00000000001329	1.32864786880904e-11	1	0	0	79	13788
IPR030528	SDCBP	1.00000000001329	1.32864786880904e-11	1	0	0	79	13788
IPR028074	PHTB1_C_dom	1.00000000001329	1.32864786880904e-11	1	0	0	79	13788
IPR027758	Zfp131	1.00000000001329	1.32864786880904e-11	1	0	0	79	13788
IPR035763	DLG3_SH3	1.00000000001329	1.32864786880904e-11	1	0	0	79	13788
IPR017363	Cdc42_effector_prot_2	1.00000000001329	1.32864786880904e-11	1	0	0	79	13788
IPR033639	WFIKKN2	1.00000000001329	1.32864786880904e-11	1	0	0	79	13788
IPR018103	Translation_control_tumour_CS	1.00000000001329	1.32864786880904e-11	1	0	0	79	13788
IPR006966	Peroxin-3	1.00000000001329	1.32864786880904e-11	1	0	0	79	13788
IPR040157	MXD1	1.00000000001329	1.32864786880904e-11	1	0	0	79	13788
IPR041903	Eu_TyrOH_cat	1.00000000001329	1.32864786880904e-11	1	0	0	79	13788
IPR007471	N-end_Aminoacyl_Trfase_N	1.00000000001329	1.32864786880904e-11	1	0	0	79	13788
IPR019377	NADH_UbQ_OxRdtase_su10	1.00000000001329	1.32864786880904e-11	1	0	0	79	13788
IPR033293	LZTS1	1.00000000001329	1.32864786880904e-11	1	0	0	79	13788
IPR003556	Claudin14	1.00000000001329	1.32864786880904e-11	1	0	0	79	13788
IPR023434	Arginosuc_synth_type_1_subfam	1.00000000001329	1.32864786880904e-11	1	0	0	79	13788
IPR024137	His_deAcase_cplx_SAP130	1.00000000001329	1.32864786880904e-11	1	0	0	79	13788
IPR040446	RRP7	1.00000000001329	1.32864786880904e-11	1	0	0	79	13788
IPR030537	SYT12	1.00000000001329	1.32864786880904e-11	1	0	0	79	13788
IPR006678	tRNA_intron_Endonuc_N	1.00000000001329	1.32864786880904e-11	1	0	0	79	13788
IPR024240	NAGLU_N	1.00000000001329	1.32864786880904e-11	1	0	0	79	13788
IPR006551	Polynucleotide_phosphatase	1.00000000001329	1.32864786880904e-11	1	0	0	79	13788
IPR001014	Ribosomal_L23/L25_CS	1.00000000001329	1.32864786880904e-11	1	0	0	79	13788
IPR039731	Rce1	1.00000000001329	1.32864786880904e-11	1	0	0	79	13788
IPR017126	Znf_PRDM12	1.00000000001329	1.32864786880904e-11	1	0	0	79	13788
IPR026508	TMEM164	1.00000000001329	1.32864786880904e-11	1	0	0	79	13788
IPR032860	ALKBH5	1.00000000001329	1.32864786880904e-11	1	0	0	79	13788
IPR004223	VitB12-dep_Met_synth_activ_dom	1.00000000001329	1.32864786880904e-11	1	0	0	79	13788
IPR030036	MAGI2	1.00000000001329	1.32864786880904e-11	1	0	0	79	13788
IPR000431	5HT5B_rcpt	1.00000000001329	1.32864786880904e-11	1	0	0	79	13788
IPR008332	MethylG_MeTrfase_N	1.00000000001329	1.32864786880904e-11	1	0	0	79	13788
IPR037597	Nucleoporin_Seh1	1.00000000001329	1.32864786880904e-11	1	0	0	79	13788
IPR034467	Set1A_RRM	1.00000000001329	1.32864786880904e-11	1	0	0	79	13788
IPR019134	Cactin_C	1.00000000001329	1.32864786880904e-11	1	0	0	79	13788
IPR015034	DUF1917	1.00000000001329	1.32864786880904e-11	1	0	0	79	13788
IPR015143	L27_1	1.00000000001329	1.32864786880904e-11	1	0	0	79	13788
IPR012423	Eaf7/MRGBP	1.00000000001329	1.32864786880904e-11	1	0	0	79	13788
IPR030195	ENT1	1.00000000001329	1.32864786880904e-11	1	0	0	79	13788
IPR032696	SQ_cyclase_C	1.00000000001329	1.32864786880904e-11	1	0	0	79	13788
IPR028711	Collagenase_3	1.00000000001329	1.32864786880904e-11	1	0	0	79	13788
IPR034459	FUS	1.00000000001329	1.32864786880904e-11	1	0	0	79	13788
IPR024736	Oestrogen-typ_rcpt_final_C_dom	1.00000000001329	1.32864786880904e-11	1	0	0	79	13788
IPR008045	MCM2	1.00000000001329	1.32864786880904e-11	1	0	0	79	13788
IPR020941	SUFU-like_domain	1.00000000001329	1.32864786880904e-11	1	0	0	79	13788
IPR005418	ZO-1	1.00000000001329	1.32864786880904e-11	1	0	0	79	13788
IPR029628	CCSER1	1.00000000001329	1.32864786880904e-11	1	0	0	79	13788
IPR028231	Spt6_YqgF	1.00000000001329	1.32864786880904e-11	1	0	0	79	13788
IPR026641	FAM117B	1.00000000001329	1.32864786880904e-11	1	0	0	79	13788
IPR007992	CybS	1.00000000001329	1.32864786880904e-11	1	0	0	79	13788
IPR027868	DUF4630	1.00000000001329	1.32864786880904e-11	1	0	0	79	13788
IPR034847	hnRPDL_RRM1	1.00000000001329	1.32864786880904e-11	1	0	0	79	13788
IPR022333	TNFR_19-like	1.00000000001329	1.32864786880904e-11	1	0	0	79	13788
IPR035652	RasGAP_SH3	1.00000000001329	1.32864786880904e-11	1	0	0	79	13788
IPR019190	EXOV	1.00000000001329	1.32864786880904e-11	1	0	0	79	13788
IPR011697	Peptidase_C26	1.00000000001329	1.32864786880904e-11	1	0	0	79	13788
IPR042480	DISP3	1.00000000001329	1.32864786880904e-11	1	0	0	79	13788
IPR030451	SP2_TF	1.00000000001329	1.32864786880904e-11	1	0	0	79	13788
IPR008114	Septin3	1.00000000001329	1.32864786880904e-11	1	0	0	79	13788
IPR039983	CYP46A1	1.00000000001329	1.32864786880904e-11	1	0	0	79	13788
IPR025139	DUF4062	1.00000000001329	1.32864786880904e-11	1	0	0	79	13788
IPR019170	Meckelin	1.00000000001329	1.32864786880904e-11	1	0	0	79	13788
IPR032416	Peptidase_M24_C	1.00000000001329	1.32864786880904e-11	1	0	0	79	13788
IPR038106	NFRKB_winged_sf	1.00000000001329	1.32864786880904e-11	1	0	0	79	13788
IPR019312	CNOT11	1.00000000001329	1.32864786880904e-11	1	0	0	79	13788
IPR016542	PIG-P_GPI19	1.00000000001329	1.32864786880904e-11	1	0	0	79	13788
IPR033037	Ackr2	1.00000000001329	1.32864786880904e-11	1	0	0	79	13788
IPR003379	Carboxylase_cons_dom	1.00000000001329	1.32864786880904e-11	1	0	0	79	13788
IPR029708	SERTAD4	1.00000000001329	1.32864786880904e-11	1	0	0	79	13788
IPR029489	OGT/SEC/SPY_C	1.00000000001329	1.32864786880904e-11	1	0	0	79	13788
IPR036531	Rbsn_Rab-bd_sf	1.00000000001329	1.32864786880904e-11	1	0	0	79	13788
IPR037113	Hat1_N_sf	1.00000000001329	1.32864786880904e-11	1	0	0	79	13788
IPR030764	OATP1C1	1.00000000001329	1.32864786880904e-11	1	0	0	79	13788
IPR000056	Ribul_P_3_epim-like	1.00000000001329	1.32864786880904e-11	1	0	0	79	13788
IPR001266	Ribosomal_S19e	1.00000000001329	1.32864786880904e-11	1	0	0	79	13788
IPR022768	Fascin-domain	1.00000000001329	1.32864786880904e-11	1	0	0	79	13788
IPR032440	Ribosomal_S11_N	1.00000000001329	1.32864786880904e-11	1	0	0	79	13788
IPR035469	DNMBP	1.00000000001329	1.32864786880904e-11	1	0	0	79	13788
IPR018188	RNase_T2_His_AS_1	1.00000000001329	1.32864786880904e-11	1	0	0	79	13788
IPR012719	Chap_CCT_gamma	1.00000000001329	1.32864786880904e-11	1	0	0	79	13788
IPR031826	Casc1_N	1.00000000001329	1.32864786880904e-11	1	0	0	79	13788
IPR007207	Not_N	1.00000000001329	1.32864786880904e-11	1	0	0	79	13788
IPR042238	Rad28/ERCC8/Ckn1/ATCSA-1	1.00000000001329	1.32864786880904e-11	1	0	0	79	13788
IPR015342	PEX-N_psi_beta-barrel	1.00000000001329	1.32864786880904e-11	1	0	0	79	13788
IPR037742	FDG4_N_PH	1.00000000001329	1.32864786880904e-11	1	0	0	79	13788
IPR039126	GGACT	1.00000000001329	1.32864786880904e-11	1	0	0	79	13788
IPR029992	MRTF-A	1.00000000001329	1.32864786880904e-11	1	0	0	79	13788
IPR008133	5HT3_rcpt_A	1.00000000001329	1.32864786880904e-11	1	0	0	79	13788
IPR005386	EDG8_S1P_rcpt	1.00000000001329	1.32864786880904e-11	1	0	0	79	13788
IPR042718	MRCKB_STKc	1.00000000001329	1.32864786880904e-11	1	0	0	79	13788
IPR014002	Agenet_dom_plant	1.00000000001329	1.32864786880904e-11	1	0	0	79	13788
IPR028227	UPF0449	1.00000000001329	1.32864786880904e-11	1	0	0	79	13788
IPR037397	RTN4I1	1.00000000001329	1.32864786880904e-11	1	0	0	79	13788
IPR030174	LDB2	1.00000000001329	1.32864786880904e-11	1	0	0	79	13788
IPR034616	BCKDH_E1-a	1.00000000001329	1.32864786880904e-11	1	0	0	79	13788
IPR019135	Polycomb_protein_VEFS-Box	1.00000000001329	1.32864786880904e-11	1	0	0	79	13788
IPR039228	SZRD1	1.00000000001329	1.32864786880904e-11	1	0	0	79	13788
IPR011666	DUF1604	1.00000000001329	1.32864786880904e-11	1	0	0	79	13788
IPR040635	ISPD_C	1.00000000001329	1.32864786880904e-11	1	0	0	79	13788
IPR042136	PX_SNX6	1.00000000001329	1.32864786880904e-11	1	0	0	79	13788
IPR032643	SOX-2	1.00000000001329	1.32864786880904e-11	1	0	0	79	13788
IPR003503	GDNF_rcpt_A1	1.00000000001329	1.32864786880904e-11	1	0	0	79	13788
IPR030521	SH2B1	1.00000000001329	1.32864786880904e-11	1	0	0	79	13788
IPR027751	TTLL9	1.00000000001329	1.32864786880904e-11	1	0	0	79	13788
IPR033730	ProRS_core_prok	1.00000000001329	1.32864786880904e-11	1	0	0	79	13788
IPR023673	Ribosomal_L1_CS	1.00000000001329	1.32864786880904e-11	1	0	0	79	13788
IPR026308	BAK	1.00000000001329	1.32864786880904e-11	1	0	0	79	13788
IPR007708	DBR1_C	1.00000000001329	1.32864786880904e-11	1	0	0	79	13788
IPR001015	Ferrochelatase	1.00000000001329	1.32864786880904e-11	1	0	0	79	13788
IPR000622	KCC1	1.00000000001329	1.32864786880904e-11	1	0	0	79	13788
IPR034640	COQ8A	1.00000000001329	1.32864786880904e-11	1	0	0	79	13788
IPR029611	Deup1	1.00000000001329	1.32864786880904e-11	1	0	0	79	13788
IPR005421	VDCC_g1su	1.00000000001329	1.32864786880904e-11	1	0	0	79	13788
IPR031053	ALC1	1.00000000001329	1.32864786880904e-11	1	0	0	79	13788
IPR039727	SE/Ars2	1.00000000001329	1.32864786880904e-11	1	0	0	79	13788
IPR004361	Glyoxalase_1	1.00000000001329	1.32864786880904e-11	1	0	0	79	13788
IPR028728	Astrin	1.00000000001329	1.32864786880904e-11	1	0	0	79	13788
IPR019366	Clusterin-associated_protein-1	1.00000000001329	1.32864786880904e-11	1	0	0	79	13788
IPR029491	Helicase_HTH	1.00000000001329	1.32864786880904e-11	1	0	0	79	13788
IPR033336	SAXO1/2	1.00000000001329	1.32864786880904e-11	1	0	0	79	13788
IPR041725	L-asparaginase_I	1.00000000001329	1.32864786880904e-11	1	0	0	79	13788
IPR009580	GPI_biosynthesis_protein_Pig-F	1.00000000001329	1.32864786880904e-11	1	0	0	79	13788
IPR037190	LIS1_N	1.00000000001329	1.32864786880904e-11	1	0	0	79	13788
IPR038820	CCDC171	1.00000000001329	1.32864786880904e-11	1	0	0	79	13788
IPR018867	Cell_div_borealin	1.00000000001329	1.32864786880904e-11	1	0	0	79	13788
IPR023282	HMG_CoA_Rdtase_N	1.00000000001329	1.32864786880904e-11	1	0	0	79	13788
IPR016560	TCTA	1.00000000001329	1.32864786880904e-11	1	0	0	79	13788
IPR030748	RGL1	1.00000000001329	1.32864786880904e-11	1	0	0	79	13788
IPR029917	CapG	1.00000000001329	1.32864786880904e-11	1	0	0	79	13788
IPR003750	Put_MeTrfase	1.00000000001329	1.32864786880904e-11	1	0	0	79	13788
IPR006421	Glycogen_debranch_met	1.00000000001329	1.32864786880904e-11	1	0	0	79	13788
IPR038552	Tim21_IMS_sf	1.00000000001329	1.32864786880904e-11	1	0	0	79	13788
IPR028608	CIAO1/Cia1	1.00000000001329	1.32864786880904e-11	1	0	0	79	13788
IPR030130	TMOD2	1.00000000001329	1.32864786880904e-11	1	0	0	79	13788
IPR034476	SRSF10	1.00000000001329	1.32864786880904e-11	1	0	0	79	13788
IPR008115	Septin7	1.00000000001329	1.32864786880904e-11	1	0	0	79	13788
IPR016278	DUSP12	1.00000000001329	1.32864786880904e-11	1	0	0	79	13788
IPR019512	Prot_Pase1_reg-su15B_N	1.00000000001329	1.32864786880904e-11	1	0	0	79	13788
IPR037566	Complement_C8_beta	1.00000000001329	1.32864786880904e-11	1	0	0	79	13788
IPR034185	Site-1_peptidase_cat_dom	1.00000000001329	1.32864786880904e-11	1	0	0	79	13788
IPR009465	Spondin_N	1.00000000001329	1.32864786880904e-11	1	0	0	79	13788
IPR034496	TIAR_RRM3	1.00000000001329	1.32864786880904e-11	1	0	0	79	13788
IPR027844	DUF4507	1.00000000001329	1.32864786880904e-11	1	0	0	79	13788
IPR005351	UPF0139	1.00000000001329	1.32864786880904e-11	1	0	0	79	13788
IPR000702	Ribosomal_L6	1.00000000001329	1.32864786880904e-11	1	0	0	79	13788
IPR042292	ARL15	1.00000000001329	1.32864786880904e-11	1	0	0	79	13788
IPR024048	VHL_alpha_dom	1.00000000001329	1.32864786880904e-11	1	0	0	79	13788
IPR016176	Cbl-dep_enz_cat	1.00000000001329	1.32864786880904e-11	1	0	0	79	13788
IPR015013	Transforming_GF_b_rcpt_2_ecto	1.00000000001329	1.32864786880904e-11	1	0	0	79	13788
IPR001732	UDP-Glc/GDP-Man_DH_N	1.00000000001329	1.32864786880904e-11	1	0	0	79	13788
IPR022533	Cox20	1.00000000001329	1.32864786880904e-11	1	0	0	79	13788
IPR042272	ATP12_ATP_synth-F1-assembly_N	1.00000000001329	1.32864786880904e-11	1	0	0	79	13788
IPR021854	WASH1_WAHD	1.00000000001329	1.32864786880904e-11	1	0	0	79	13788
IPR040812	DUF5599	1.00000000001329	1.32864786880904e-11	1	0	0	79	13788
IPR018463	Centromere_CenpF_N	1.00000000001329	1.32864786880904e-11	1	0	0	79	13788
IPR032399	RelB_leu_zip	1.00000000001329	1.32864786880904e-11	1	0	0	79	13788
IPR035572	Tec_SH3	1.00000000001329	1.32864786880904e-11	1	0	0	79	13788
IPR037322	EDEM3_PA	1.00000000001329	1.32864786880904e-11	1	0	0	79	13788
IPR001805	Adenokinase	1.00000000001329	1.32864786880904e-11	1	0	0	79	13788
IPR041235	Exp1_repeat_2	1.00000000001329	1.32864786880904e-11	1	0	0	79	13788
IPR038784	p38alpha	1.00000000001329	1.32864786880904e-11	1	0	0	79	13788
IPR035592	IRTKS_SH3	1.00000000001329	1.32864786880904e-11	1	0	0	79	13788
IPR020119	PsdUridine_synth_TruD_CS	1.00000000001329	1.32864786880904e-11	1	0	0	79	13788
IPR038810	CNTLN	1.00000000001329	1.32864786880904e-11	1	0	0	79	13788
IPR033011	Protogenin	1.00000000001329	1.32864786880904e-11	1	0	0	79	13788
IPR008371	VDCC_g7su	1.00000000001329	1.32864786880904e-11	1	0	0	79	13788
IPR039093	XRP2	1.00000000001329	1.32864786880904e-11	1	0	0	79	13788
IPR036016	TBC1D8_PH-GRAM2	1.00000000001329	1.32864786880904e-11	1	0	0	79	13788
IPR039792	GNPTG	1.00000000001329	1.32864786880904e-11	1	0	0	79	13788
IPR014812	Vps51	1.00000000001329	1.32864786880904e-11	1	0	0	79	13788
IPR038846	RPC9	1.00000000001329	1.32864786880904e-11	1	0	0	79	13788
IPR029830	DBP	1.00000000001329	1.32864786880904e-11	1	0	0	79	13788
IPR041981	ZZZ3_ZZ	1.00000000001329	1.32864786880904e-11	1	0	0	79	13788
IPR029701	Nrsn2	1.00000000001329	1.32864786880904e-11	1	0	0	79	13788
IPR040623	RPN2_C	1.00000000001329	1.32864786880904e-11	1	0	0	79	13788
IPR027105	Prp31	1.00000000001329	1.32864786880904e-11	1	0	0	79	13788
IPR034107	Lsm16_N	1.00000000001329	1.32864786880904e-11	1	0	0	79	13788
IPR007783	eIF3d	1.00000000001329	1.32864786880904e-11	1	0	0	79	13788
IPR001161	XPB/Ssl2	1.00000000001329	1.32864786880904e-11	1	0	0	79	13788
IPR037452	Fer_F-BAR	1.00000000001329	1.32864786880904e-11	1	0	0	79	13788
IPR039116	CCDC93	1.00000000001329	1.32864786880904e-11	1	0	0	79	13788
IPR018302	CenpF/LEK1_Rb-prot-bd	1.00000000001329	1.32864786880904e-11	1	0	0	79	13788
IPR020826	Transketolase_BS	1.00000000001329	1.32864786880904e-11	1	0	0	79	13788
IPR010401	AGL/Gdb1	1.00000000001329	1.32864786880904e-11	1	0	0	79	13788
IPR004545	PA2G4	1.00000000001329	1.32864786880904e-11	1	0	0	79	13788
IPR031442	NPAT_C	1.00000000001329	1.32864786880904e-11	1	0	0	79	13788
IPR023239	FAM175_Abraxas1	1.00000000001329	1.32864786880904e-11	1	0	0	79	13788
IPR040002	Sm-like_LSM3	1.00000000001329	1.32864786880904e-11	1	0	0	79	13788
IPR029874	FLNB	1.00000000001329	1.32864786880904e-11	1	0	0	79	13788
IPR035040	SHB	1.00000000001329	1.32864786880904e-11	1	0	0	79	13788
IPR037657	C5orf51	1.00000000001329	1.32864786880904e-11	1	0	0	79	13788
IPR030511	TTC26	1.00000000001329	1.32864786880904e-11	1	0	0	79	13788
IPR026648	ITPRID2	1.00000000001329	1.32864786880904e-11	1	0	0	79	13788
IPR008061	K_chnl_inward-rec_Kir5	1.00000000001329	1.32864786880904e-11	1	0	0	79	13788
IPR039717	Hgh1	1.00000000001329	1.32864786880904e-11	1	0	0	79	13788
IPR029621	CECR5	1.00000000001329	1.32864786880904e-11	1	0	0	79	13788
IPR005411	Claudin2	1.00000000001329	1.32864786880904e-11	1	0	0	79	13788
IPR032944	CNGB1	1.00000000001329	1.32864786880904e-11	1	0	0	79	13788
IPR028683	SYT4	1.00000000001329	1.32864786880904e-11	1	0	0	79	13788
IPR034254	DNAJC17_RRM	1.00000000001329	1.32864786880904e-11	1	0	0	79	13788
IPR028882	SDHAF2	1.00000000001329	1.32864786880904e-11	1	0	0	79	13788
IPR022189	SMTN	1.00000000001329	1.32864786880904e-11	1	0	0	79	13788
IPR016899	mRNA_G-N7_MeTrfase_euk	1.00000000001329	1.32864786880904e-11	1	0	0	79	13788
IPR035538	Cyclophilin_PPIL4	1.00000000001329	1.32864786880904e-11	1	0	0	79	13788
IPR010014	DHP2	1.00000000001329	1.32864786880904e-11	1	0	0	79	13788
IPR028896	GCST/YgfZ/DmdA	1.00000000001329	1.32864786880904e-11	1	0	0	79	13788
IPR001948	Peptidase_M18	1.00000000001329	1.32864786880904e-11	1	0	0	79	13788
IPR035698	RNAP_III_Rpc1_C	1.00000000001329	1.32864786880904e-11	1	0	0	79	13788
IPR028251	FGF9	1.00000000001329	1.32864786880904e-11	1	0	0	79	13788
IPR027901	DUF4541	1.00000000001329	1.32864786880904e-11	1	0	0	79	13788
IPR006849	Elp1	1.00000000001329	1.32864786880904e-11	1	0	0	79	13788
IPR032929	ETV3	1.00000000001329	1.32864786880904e-11	1	0	0	79	13788
IPR026766	Fam133	1.00000000001329	1.32864786880904e-11	1	0	0	79	13788
IPR020789	RNA_pol_suN_Zn-BS	1.00000000001329	1.32864786880904e-11	1	0	0	79	13788
IPR035815	NTR_complement_C3	1.00000000001329	1.32864786880904e-11	1	0	0	79	13788
IPR029377	TMEM220	1.00000000001329	1.32864786880904e-11	1	0	0	79	13788
IPR042502	TM7SF3	1.00000000001329	1.32864786880904e-11	1	0	0	79	13788
IPR041476	TRAF3IP1_C	1.00000000001329	1.32864786880904e-11	1	0	0	79	13788
IPR027228	PIAS2	1.00000000001329	1.32864786880904e-11	1	0	0	79	13788
IPR024420	TRAPP_III_complex_Trs85	1.00000000001329	1.32864786880904e-11	1	0	0	79	13788
IPR005457	TRPC1_channel	1.00000000001329	1.32864786880904e-11	1	0	0	79	13788
IPR030056	Lysozyme_C	1.00000000001329	1.32864786880904e-11	1	0	0	79	13788
IPR018711	NAGPA	1.00000000001329	1.32864786880904e-11	1	0	0	79	13788
IPR031902	TERF2_RBM	1.00000000001329	1.32864786880904e-11	1	0	0	79	13788
IPR027727	MID1	1.00000000001329	1.32864786880904e-11	1	0	0	79	13788
IPR034725	RNF168	1.00000000001329	1.32864786880904e-11	1	0	0	79	13788
IPR014394	Coagulation_fac_XII/HGFA	1.00000000001329	1.32864786880904e-11	1	0	0	79	13788
IPR028660	SNX1	1.00000000001329	1.32864786880904e-11	1	0	0	79	13788
IPR024933	STIP	1.00000000001329	1.32864786880904e-11	1	0	0	79	13788
IPR031168	G_TrmE	1.00000000001329	1.32864786880904e-11	1	0	0	79	13788
IPR007512	Mic10	1.00000000001329	1.32864786880904e-11	1	0	0	79	13788
IPR041529	DUF5598	1.00000000001329	1.32864786880904e-11	1	0	0	79	13788
IPR003273	K_chnl_inward-rec_Kir2	1.00000000001329	1.32864786880904e-11	1	0	0	79	13788
IPR029190	Rrp14/SURF6_C	1.00000000001329	1.32864786880904e-11	1	0	0	79	13788
IPR027819	C9orf72	1.00000000001329	1.32864786880904e-11	1	0	0	79	13788
IPR003293	Nudix_hydrolase6-like	1.00000000001329	1.32864786880904e-11	1	0	0	79	13788
IPR033057	RB1	1.00000000001329	1.32864786880904e-11	1	0	0	79	13788
IPR009800	HCR	1.00000000001329	1.32864786880904e-11	1	0	0	79	13788
IPR042050	BIP_NBD	1.00000000001329	1.32864786880904e-11	1	0	0	79	13788
IPR012267	Pept_S1A_acrosin	1.00000000001329	1.32864786880904e-11	1	0	0	79	13788
IPR036551	Flavin_trans-like	1.00000000001329	1.32864786880904e-11	1	0	0	79	13788
IPR000321	Delta_opi_rcpt	1.00000000001329	1.32864786880904e-11	1	0	0	79	13788
IPR005849	GalP_Utransf_N	1.00000000001329	1.32864786880904e-11	1	0	0	79	13788
IPR041616	PheRS_beta_core	1.00000000001329	1.32864786880904e-11	1	0	0	79	13788
IPR026143	GOLM1	1.00000000001329	1.32864786880904e-11	1	0	0	79	13788
IPR007577	GlycoTrfase_DXD_sugar-bd_CS	1.00000000001329	1.32864786880904e-11	1	0	0	79	13788
IPR004467	Or_phspho_trans_dom	1.00000000001329	1.32864786880904e-11	1	0	0	79	13788
IPR035586	PI3K_p85beta_SH3	1.00000000001329	1.32864786880904e-11	1	0	0	79	13788
IPR015641	FEZ_2	1.00000000001329	1.32864786880904e-11	1	0	0	79	13788
IPR035632	UBASH3B_SH3	1.00000000001329	1.32864786880904e-11	1	0	0	79	13788
IPR039844	URB1	1.00000000001329	1.32864786880904e-11	1	0	0	79	13788
IPR040041	TMEM201	1.00000000001329	1.32864786880904e-11	1	0	0	79	13788
IPR038045	PHF10	1.00000000001329	1.32864786880904e-11	1	0	0	79	13788
IPR037938	RUVBL1	1.00000000001329	1.32864786880904e-11	1	0	0	79	13788
IPR035833	SGSM3_SH3	1.00000000001329	1.32864786880904e-11	1	0	0	79	13788
IPR006146	5'-Nucleotdase_CS	1.00000000001329	1.32864786880904e-11	1	0	0	79	13788
IPR041254	PCSK9_C	1.00000000001329	1.32864786880904e-11	1	0	0	79	13788
IPR028179	Tjap1	1.00000000001329	1.32864786880904e-11	1	0	0	79	13788
IPR033643	SYLF_SH3YL1-like	1.00000000001329	1.32864786880904e-11	1	0	0	79	13788
IPR002945	Glc_transpt_3	1.00000000001329	1.32864786880904e-11	1	0	0	79	13788
IPR016182	Cu_amine_oxidase_N-reg	1.00000000001329	1.32864786880904e-11	1	0	0	79	13788
IPR009563	SSSCA1	1.00000000001329	1.32864786880904e-11	1	0	0	79	13788
IPR042188	MmgE/PrpD_sf_2	1.00000000001329	1.32864786880904e-11	1	0	0	79	13788
IPR001585	TAL/FSA	1.00000000001329	1.32864786880904e-11	1	0	0	79	13788
IPR037927	KMT2A	1.00000000001329	1.32864786880904e-11	1	0	0	79	13788
IPR008283	Peptidase_M17_N	1.00000000001329	1.32864786880904e-11	1	0	0	79	13788
IPR006248	Aconitase_mito-like	1.00000000001329	1.32864786880904e-11	1	0	0	79	13788
IPR040330	LYRM1	1.00000000001329	1.32864786880904e-11	1	0	0	79	13788
IPR027093	EAF_fam	1.00000000001329	1.32864786880904e-11	1	0	0	79	13788
IPR037830	ZZZ3	1.00000000001329	1.32864786880904e-11	1	0	0	79	13788
IPR014041	ESCRT-II_cplx_Vps25-sub_N	1.00000000001329	1.32864786880904e-11	1	0	0	79	13788
IPR005317	Dipeptidyl-peptase3	1.00000000001329	1.32864786880904e-11	1	0	0	79	13788
IPR034956	RGS_RGS5	1.00000000001329	1.32864786880904e-11	1	0	0	79	13788
IPR006110	Pol_omega/K/RPB6	1.00000000001329	1.32864786880904e-11	1	0	0	79	13788
IPR033961	Exo84	1.00000000001329	1.32864786880904e-11	1	0	0	79	13788
IPR039942	SBSPON	1.00000000001329	1.32864786880904e-11	1	0	0	79	13788
IPR027772	ADD3	1.00000000001329	1.32864786880904e-11	1	0	0	79	13788
IPR013549	DUF1731	1.00000000001329	1.32864786880904e-11	1	0	0	79	13788
IPR026271	PRAME_family	1.00000000001329	1.32864786880904e-11	1	0	0	79	13788
IPR034687	ELP3-like	1.00000000001329	1.32864786880904e-11	1	0	0	79	13788
IPR023198	PGP-like_dom2	1.00000000001329	1.32864786880904e-11	1	0	0	79	13788
IPR035428	FANCF	1.00000000001329	1.32864786880904e-11	1	0	0	79	13788
IPR034368	TOPK	1.00000000001329	1.32864786880904e-11	1	0	0	79	13788
IPR034544	hnRNPQ_RRM1	1.00000000001329	1.32864786880904e-11	1	0	0	79	13788
IPR026291	Gpatch2	1.00000000001329	1.32864786880904e-11	1	0	0	79	13788
IPR035005	hnRNPL_RRM1	1.00000000001329	1.32864786880904e-11	1	0	0	79	13788
IPR030666	IPP_transferase_euk	1.00000000001329	1.32864786880904e-11	1	0	0	79	13788
IPR015583	PDGF_suB	1.00000000001329	1.32864786880904e-11	1	0	0	79	13788
IPR009684	Prot_inh_latexin	1.00000000001329	1.32864786880904e-11	1	0	0	79	13788
IPR029452	RICTOR_V	1.00000000001329	1.32864786880904e-11	1	0	0	79	13788
IPR040137	TENT4A	1.00000000001329	1.32864786880904e-11	1	0	0	79	13788
IPR032919	PDZ-RhoGEF	1.00000000001329	1.32864786880904e-11	1	0	0	79	13788
IPR003028	Na/ntran_symport_glycine_GLY1	1.00000000001329	1.32864786880904e-11	1	0	0	79	13788
IPR004052	K_chnl_volt-dep_Kv1	1.00000000001329	1.32864786880904e-11	1	0	0	79	13788
IPR040240	TAF1	1.00000000001329	1.32864786880904e-11	1	0	0	79	13788
IPR034098	Sm_G	1.00000000001329	1.32864786880904e-11	1	0	0	79	13788
IPR027738	EB3	1.00000000001329	1.32864786880904e-11	1	0	0	79	13788
IPR035825	Alpha_Spectrin_SH3	1.00000000001329	1.32864786880904e-11	1	0	0	79	13788
IPR037894	CS_DYX1C1	1.00000000001329	1.32864786880904e-11	1	0	0	79	13788
IPR033659	Ferrochelatase_N	1.00000000001329	1.32864786880904e-11	1	0	0	79	13788
IPR021622	Afadin/alpha-actinin-bd	1.00000000001329	1.32864786880904e-11	1	0	0	79	13788
IPR037874	Cdc42	1.00000000001329	1.32864786880904e-11	1	0	0	79	13788
IPR013152	Gastrin/cholecystokinin_CS	1.00000000001329	1.32864786880904e-11	1	0	0	79	13788
IPR008672	Mad1	1.00000000001329	1.32864786880904e-11	1	0	0	79	13788
IPR035202	Proteasome_beta1	1.00000000001329	1.32864786880904e-11	1	0	0	79	13788
IPR021150	Ubiq_cyt_c_chap/UPF0174	1.00000000001329	1.32864786880904e-11	1	0	0	79	13788
IPR019783	Ribosome_mat_SBDS_N	1.00000000001329	1.32864786880904e-11	1	0	0	79	13788
IPR035689	SLC5A5	1.00000000001329	1.32864786880904e-11	1	0	0	79	13788
IPR013306	Tap1/ABCB2	1.00000000001329	1.32864786880904e-11	1	0	0	79	13788
IPR001816	Transl_elong_EFTs/EF1B	1.00000000001329	1.32864786880904e-11	1	0	0	79	13788
IPR038389	PSMG2_sf	1.00000000001329	1.32864786880904e-11	1	0	0	79	13788
IPR027717	Girdin	1.00000000001329	1.32864786880904e-11	1	0	0	79	13788
IPR006317	Ubiquinol_cyt_c_Rdtase_Fe-S-su	1.00000000001329	1.32864786880904e-11	1	0	0	79	13788
IPR027363	M1Pi_N	1.00000000001329	1.32864786880904e-11	1	0	0	79	13788
IPR028103	Spatacsin	1.00000000001329	1.32864786880904e-11	1	0	0	79	13788
IPR030280	SLC26A2	1.00000000001329	1.32864786880904e-11	1	0	0	79	13788
IPR018094	Thymidylate_kinase	1.00000000001329	1.32864786880904e-11	1	0	0	79	13788
IPR032794	LINES_N	1.00000000001329	1.32864786880904e-11	1	0	0	79	13788
IPR041706	YchF_N	1.00000000001329	1.32864786880904e-11	1	0	0	79	13788
IPR005110	MoeA_linker/N	1.00000000001329	1.32864786880904e-11	1	0	0	79	13788
IPR034235	Nucleolin_RRM4	1.00000000001329	1.32864786880904e-11	1	0	0	79	13788
IPR027156	APS2	1.00000000001329	1.32864786880904e-11	1	0	0	79	13788
IPR014430	Scs7	1.00000000001329	1.32864786880904e-11	1	0	0	79	13788
IPR029412	CEP19	1.00000000001329	1.32864786880904e-11	1	0	0	79	13788
IPR003180	MPG	1.00000000001329	1.32864786880904e-11	1	0	0	79	13788
IPR034249	MyD88_Death	1.00000000001329	1.32864786880904e-11	1	0	0	79	13788
IPR037391	PMF1-bd	1.00000000001329	1.32864786880904e-11	1	0	0	79	13788
IPR028221	JCAD	1.00000000001329	1.32864786880904e-11	1	0	0	79	13788
IPR012920	rRNA_MeTfrase_Spb1_C	1.00000000001329	1.32864786880904e-11	1	0	0	79	13788
IPR029809	ATF6B	1.00000000001329	1.32864786880904e-11	1	0	0	79	13788
IPR037371	PLEK1_DEP	1.00000000001329	1.32864786880904e-11	1	0	0	79	13788
IPR027302	Gln_synth_N_conserv_site	1.00000000001329	1.32864786880904e-11	1	0	0	79	13788
IPR005823	Ribosomal_L13_bac-type	1.00000000001329	1.32864786880904e-11	1	0	0	79	13788
IPR032959	SAT2	1.00000000001329	1.32864786880904e-11	1	0	0	79	13788
IPR037589	DEPTOR	1.00000000001329	1.32864786880904e-11	1	0	0	79	13788
IPR033619	RASSF3	1.00000000001329	1.32864786880904e-11	1	0	0	79	13788
IPR013244	Sec39_domain	1.00000000001329	1.32864786880904e-11	1	0	0	79	13788
IPR039907	NOB1	1.00000000001329	1.32864786880904e-11	1	0	0	79	13788
IPR007810	Pep3_Vps18	1.00000000001329	1.32864786880904e-11	1	0	0	79	13788
IPR035263	PSMC6	1.00000000001329	1.32864786880904e-11	1	0	0	79	13788
IPR027258	MAPKKK13	1.00000000001329	1.32864786880904e-11	1	0	0	79	13788
IPR002147	5HT1B_rcpt	1.00000000001329	1.32864786880904e-11	1	0	0	79	13788
IPR039721	C5-epimerase	1.00000000001329	1.32864786880904e-11	1	0	0	79	13788
IPR021110	DNA_rep_checkpnt_protein	1.00000000001329	1.32864786880904e-11	1	0	0	79	13788
IPR030026	GRIP1	1.00000000001329	1.32864786880904e-11	1	0	0	79	13788
IPR006369	Protohaem_IX_farnesylTrfase	1.00000000001329	1.32864786880904e-11	1	0	0	79	13788
IPR030331	SLC26A1	1.00000000001329	1.32864786880904e-11	1	0	0	79	13788
IPR021392	Focadhesin	1.00000000001329	1.32864786880904e-11	1	0	0	79	13788
IPR025816	RrmJ-type_MeTrfase	1.00000000001329	1.32864786880904e-11	1	0	0	79	13788
IPR018441	Carbonic_anhydrase_CA3	1.00000000001329	1.32864786880904e-11	1	0	0	79	13788
IPR010342	DUF938	1.00000000001329	1.32864786880904e-11	1	0	0	79	13788
IPR030527	DLGAP4	1.00000000001329	1.32864786880904e-11	1	0	0	79	13788
IPR041770	FZ6_CRD	1.00000000001329	1.32864786880904e-11	1	0	0	79	13788
IPR027757	REST	1.00000000001329	1.32864786880904e-11	1	0	0	79	13788
IPR011005	Dihydropteroate_synth-like	1.00000000001329	1.32864786880904e-11	1	0	0	79	13788
IPR001856	Somatstn_rcpt_3	1.00000000001329	1.32864786880904e-11	1	0	0	79	13788
IPR006003	FGGY_RbtK-like	1.00000000001329	1.32864786880904e-11	1	0	0	79	13788
IPR002230	Cnbnoid_rcpt	1.00000000001329	1.32864786880904e-11	1	0	0	79	13788
IPR042731	SMIT	1.00000000001329	1.32864786880904e-11	1	0	0	79	13788
IPR019389	Selenoprotein_T	1.00000000001329	1.32864786880904e-11	1	0	0	79	13788
IPR041066	C19orf38_Ig	1.00000000001329	1.32864786880904e-11	1	0	0	79	13788
IPR041790	MYLIP_FERM_C	1.00000000001329	1.32864786880904e-11	1	0	0	79	13788
IPR010797	Pex26	1.00000000001329	1.32864786880904e-11	1	0	0	79	13788
IPR007846	RRM_NUP35_dom	1.00000000001329	1.32864786880904e-11	1	0	0	79	13788
IPR040281	FAM163A	1.00000000001329	1.32864786880904e-11	1	0	0	79	13788
IPR018861	TMEM201_C	1.00000000001329	1.32864786880904e-11	1	0	0	79	13788
IPR002274	TSH_rcpt	1.00000000001329	1.32864786880904e-11	1	0	0	79	13788
IPR006099	MeMalonylCoA_mutase_a/b_cat	1.00000000001329	1.32864786880904e-11	1	0	0	79	13788
IPR013535	PUL_dom	1.00000000001329	1.32864786880904e-11	1	0	0	79	13788
IPR028547	Biglycan	1.00000000001329	1.32864786880904e-11	1	0	0	79	13788
IPR031182	Ocel1	1.00000000001329	1.32864786880904e-11	1	0	0	79	13788
IPR002316	Pro-tRNA-ligase_IIa	1.00000000001329	1.32864786880904e-11	1	0	0	79	13788
IPR006823	Ceramidase_alk	1.00000000001329	1.32864786880904e-11	1	0	0	79	13788
IPR039548	JADE2_PHD	1.00000000001329	1.32864786880904e-11	1	0	0	79	13788
IPR033027	DSCAM_chordates	1.00000000001329	1.32864786880904e-11	1	0	0	79	13788
IPR028684	LPPR4	1.00000000001329	1.32864786880904e-11	1	0	0	79	13788
IPR042020	ING3_PHD	1.00000000001329	1.32864786880904e-11	1	0	0	79	13788
IPR000351	NPY1_rcpt	1.00000000001329	1.32864786880904e-11	1	0	0	79	13788
IPR035247	PRMT5_TIM	1.00000000001329	1.32864786880904e-11	1	0	0	79	13788
IPR036521	SRP19-like_sf	1.00000000001329	1.32864786880904e-11	1	0	0	79	13788
IPR033499	TNRC6C	1.00000000001329	1.32864786880904e-11	1	0	0	79	13788
IPR041905	RPS6KA3_C	1.00000000001329	1.32864786880904e-11	1	0	0	79	13788
IPR004343	Plus-3_dom	1.00000000001329	1.32864786880904e-11	1	0	0	79	13788
IPR008669	LSM_interact	1.00000000001329	1.32864786880904e-11	1	0	0	79	13788
IPR009103	Olfactory_marker	1.00000000001329	1.32864786880904e-11	1	0	0	79	13788
IPR028010	GSAP_C_dom	1.00000000001329	1.32864786880904e-11	1	0	0	79	13788
IPR029873	SCN2B	1.00000000001329	1.32864786880904e-11	1	0	0	79	13788
IPR035748	Lyn_SH3	1.00000000001329	1.32864786880904e-11	1	0	0	79	13788
IPR013197	RNA_pol_III_RPC82-rel_HTH	1.00000000001329	1.32864786880904e-11	1	0	0	79	13788
IPR018105	Translational_control_tumour_p	1.00000000001329	1.32864786880904e-11	1	0	0	79	13788
IPR035765	SKAP1_SH3	1.00000000001329	1.32864786880904e-11	1	0	0	79	13788
IPR013177	DUF1713	1.00000000001329	1.32864786880904e-11	1	0	0	79	13788
IPR029672	FAM199X_fam	1.00000000001329	1.32864786880904e-11	1	0	0	79	13788
IPR008657	JTB	1.00000000001329	1.32864786880904e-11	1	0	0	79	13788
IPR011678	EMC1_C	1.00000000001329	1.32864786880904e-11	1	0	0	79	13788
IPR016014	Clusterin_N	1.00000000001329	1.32864786880904e-11	1	0	0	79	13788
IPR038039	YAF2	1.00000000001329	1.32864786880904e-11	1	0	0	79	13788
IPR026965	NFASC	1.00000000001329	1.32864786880904e-11	1	0	0	79	13788
IPR029921	NEB2	1.00000000001329	1.32864786880904e-11	1	0	0	79	13788
IPR027859	DUF4457	1.00000000001329	1.32864786880904e-11	1	0	0	79	13788
IPR003504	GDNF_rcpt_a2	1.00000000001329	1.32864786880904e-11	1	0	0	79	13788
IPR032644	HES-7	1.00000000001329	1.32864786880904e-11	1	0	0	79	13788
IPR033709	Anticodon_Ile_ABEc	1.00000000001329	1.32864786880904e-11	1	0	0	79	13788
IPR037969	SIN3A	1.00000000001329	1.32864786880904e-11	1	0	0	79	13788
IPR002326	Cyt_c1	1.00000000001329	1.32864786880904e-11	1	0	0	79	13788
IPR029208	COX14	1.00000000001329	1.32864786880904e-11	1	0	0	79	13788
IPR033295	LZTS3	1.00000000001329	1.32864786880904e-11	1	0	0	79	13788
IPR031947	Headcase_mid	1.00000000001329	1.32864786880904e-11	1	0	0	79	13788
IPR006813	Glyco_trans_17	1.00000000001329	1.32864786880904e-11	1	0	0	79	13788
IPR037957	GAS7_F-BAR	1.00000000001329	1.32864786880904e-11	1	0	0	79	13788
IPR033017	Palladin_C	1.00000000001329	1.32864786880904e-11	1	0	0	79	13788
IPR005677	Fum_hydII	1.00000000001329	1.32864786880904e-11	1	0	0	79	13788
IPR030264	CLIC-5	1.00000000001329	1.32864786880904e-11	1	0	0	79	13788
IPR002031	Pept_A22A_PS1	1.00000000001329	1.32864786880904e-11	1	0	0	79	13788
IPR032436	NopRA1_C	1.00000000001329	1.32864786880904e-11	1	0	0	79	13788
IPR034101	Lsm4	1.00000000001329	1.32864786880904e-11	1	0	0	79	13788
IPR019332	OSCP1	1.00000000001329	1.32864786880904e-11	1	0	0	79	13788
IPR022590	PPARgamma_N	1.00000000001329	1.32864786880904e-11	1	0	0	79	13788
IPR033362	SSNA1_fam	1.00000000001329	1.32864786880904e-11	1	0	0	79	13788
IPR033540	MALT1	1.00000000001329	1.32864786880904e-11	1	0	0	79	13788
IPR030572	MTMR7	1.00000000001329	1.32864786880904e-11	1	0	0	79	13788
IPR041987	ZZ_HERC2	1.00000000001329	1.32864786880904e-11	1	0	0	79	13788
IPR030173	HCN4	1.00000000001329	1.32864786880904e-11	1	0	0	79	13788
IPR012008	Ser/Thr-Pase_EF-hand_contain	1.00000000001329	1.32864786880904e-11	1	0	0	79	13788
IPR016680	NDUFA8	1.00000000001329	1.32864786880904e-11	1	0	0	79	13788
IPR007149	Leo1	1.00000000001329	1.32864786880904e-11	1	0	0	79	13788
IPR038489	SUFU_C_sf	1.00000000001329	1.32864786880904e-11	1	0	0	79	13788
IPR030193	ENT3	1.00000000001329	1.32864786880904e-11	1	0	0	79	13788
IPR004802	tRNA_PsdUridine_synth_B_fam	1.00000000001329	1.32864786880904e-11	1	0	0	79	13788
IPR007000	PLipase_B-like	1.00000000001329	1.32864786880904e-11	1	0	0	79	13788
IPR015145	L27_N	1.00000000001329	1.32864786880904e-11	1	0	0	79	13788
IPR024236	Ser/Thr_kinase_40	1.00000000001329	1.32864786880904e-11	1	0	0	79	13788
IPR029422	CCDC74_C	1.00000000001329	1.32864786880904e-11	1	0	0	79	13788
IPR005438	GABBAg1_rcpt	1.00000000001329	1.32864786880904e-11	1	0	0	79	13788
IPR033072	NUP62_met	1.00000000001329	1.32864786880904e-11	1	0	0	79	13788
IPR035511	SH3YL1_SH3	1.00000000001329	1.32864786880904e-11	1	0	0	79	13788
IPR028731	TANK1	1.00000000001329	1.32864786880904e-11	1	0	0	79	13788
IPR030040	DPY19L4	1.00000000001329	1.32864786880904e-11	1	0	0	79	13788
IPR022042	snRNA-activating_su3	1.00000000001329	1.32864786880904e-11	1	0	0	79	13788
IPR005813	Ribosomal_L20	1.00000000001329	1.32864786880904e-11	1	0	0	79	13788
IPR007918	MDM35_apoptosis	1.00000000001329	1.32864786880904e-11	1	0	0	79	13788
IPR031963	SAP130_C	1.00000000001329	1.32864786880904e-11	1	0	0	79	13788
IPR019398	Pre-rRNA_process_TSR2	1.00000000001329	1.32864786880904e-11	1	0	0	79	13788
IPR010407	Sig_lymph_act_molc_N	1.00000000001329	1.32864786880904e-11	1	0	0	79	13788
IPR041400	PARP16_N	1.00000000001329	1.32864786880904e-11	1	0	0	79	13788
IPR030538	Rab_effect_Noc2	1.00000000001329	1.32864786880904e-11	1	0	0	79	13788
IPR018464	CENP-O	1.00000000001329	1.32864786880904e-11	1	0	0	79	13788
IPR035855	STAT3_SH2	1.00000000001329	1.32864786880904e-11	1	0	0	79	13788
IPR031508	TMEM108	1.00000000001329	1.32864786880904e-11	1	0	0	79	13788
IPR022335	GPR153	1.00000000001329	1.32864786880904e-11	1	0	0	79	13788
IPR024138	Pericentriolar_Pcm1	1.00000000001329	1.32864786880904e-11	1	0	0	79	13788
IPR009286	Ins_P5_2-kin	1.00000000001329	1.32864786880904e-11	1	0	0	79	13788
IPR008067	Cyt_P450_E_grp-I_CYP2A-like	1.00000000001329	1.32864786880904e-11	1	0	0	79	13788
IPR042563	Ribosomal_protein_S8e_euk	1.00000000001329	1.32864786880904e-11	1	0	0	79	13788
IPR014891	DWNN_domain	1.00000000001329	1.32864786880904e-11	1	0	0	79	13788
IPR002982	Na/ntran_symport_GABA_GAT3	1.00000000001329	1.32864786880904e-11	1	0	0	79	13788
IPR013261	Tim21	1.00000000001329	1.32864786880904e-11	1	0	0	79	13788
IPR039231	TPGS2	1.00000000001329	1.32864786880904e-11	1	0	0	79	13788
IPR037578	Von_Willebrand_factor	1.00000000001329	1.32864786880904e-11	1	0	0	79	13788
IPR016902	VPS41	1.00000000001329	1.32864786880904e-11	1	0	0	79	13788
IPR034445	RBM47_RRM3	1.00000000001329	1.32864786880904e-11	1	0	0	79	13788
IPR037598	TFCP2L1_SAM	1.00000000001329	1.32864786880904e-11	1	0	0	79	13788
IPR012355	NADK2_mit	1.00000000001329	1.32864786880904e-11	1	0	0	79	13788
IPR034468	Set1B_RRM	1.00000000001329	1.32864786880904e-11	1	0	0	79	13788
IPR013523	Hist_AcTrfase_HAT1_C	1.00000000001329	1.32864786880904e-11	1	0	0	79	13788
IPR042465	XXLT1	1.00000000001329	1.32864786880904e-11	1	0	0	79	13788
IPR029391	CSN9_metazoa	1.00000000001329	1.32864786880904e-11	1	0	0	79	13788
IPR028269	AP4E1_C	1.00000000001329	1.32864786880904e-11	1	0	0	79	13788
IPR037638	MASTL_STKc	1.00000000001329	1.32864786880904e-11	1	0	0	79	13788
IPR035056	STK_MST4	1.00000000001329	1.32864786880904e-11	1	0	0	79	13788
IPR005764	Ade_phspho_trans	1.00000000001329	1.32864786880904e-11	1	0	0	79	13788
IPR026805	GW182_M_dom	1.00000000001329	1.32864786880904e-11	1	0	0	79	13788
IPR039302	MAP10	1.00000000001329	1.32864786880904e-11	1	0	0	79	13788
IPR018116	Somatotropin_CS	1.00000000001329	1.32864786880904e-11	1	0	0	79	13788
IPR029371	TMEM101	1.00000000001329	1.32864786880904e-11	1	0	0	79	13788
IPR031722	Coilin_N	1.00000000001329	1.32864786880904e-11	1	0	0	79	13788
IPR027907	DUF4596	1.00000000001329	1.32864786880904e-11	1	0	0	79	13788
IPR034905	SNX25	1.00000000001329	1.32864786880904e-11	1	0	0	79	13788
IPR000120	Amidase	1.00000000001329	1.32864786880904e-11	1	0	0	79	13788
IPR028257	CEP126	1.00000000001329	1.32864786880904e-11	1	0	0	79	13788
IPR006175	YjgF/YER057c/UK114	1.00000000001329	1.32864786880904e-11	1	0	0	79	13788
IPR009292	RRP36	1.00000000001329	1.32864786880904e-11	1	0	0	79	13788
IPR039258	ZNF511	1.00000000001329	1.32864786880904e-11	1	0	0	79	13788
IPR035557	SNX18_SH3	1.00000000001329	1.32864786880904e-11	1	0	0	79	13788
IPR039769	Bud23-like	1.00000000001329	1.32864786880904e-11	1	0	0	79	13788
IPR036978	KIF13B	1.00000000001329	1.32864786880904e-11	1	0	0	79	13788
IPR009348	NPR2	1.00000000001329	1.32864786880904e-11	1	0	0	79	13788
IPR034376	G3BP2_RRM	1.00000000001329	1.32864786880904e-11	1	0	0	79	13788
IPR030551	Torsin-4A	1.00000000001329	1.32864786880904e-11	1	0	0	79	13788
IPR006952	PDE6_gamma	1.00000000001329	1.32864786880904e-11	1	0	0	79	13788
IPR031879	FANCM-MHF-bd	1.00000000001329	1.32864786880904e-11	1	0	0	79	13788
IPR030698	Band4	1.00000000001329	1.32864786880904e-11	1	0	0	79	13788
IPR013219	Ribosomal_S27/S33_mit	1.00000000001329	1.32864786880904e-11	1	0	0	79	13788
IPR033644	Ferrochelatase_C	1.00000000001329	1.32864786880904e-11	1	0	0	79	13788
IPR000652	Triosephosphate_isomerase	1.00000000001329	1.32864786880904e-11	1	0	0	79	13788
IPR008284	MoCF_biosynth_CS	1.00000000001329	1.32864786880904e-11	1	0	0	79	13788
IPR033086	NOVA1	1.00000000001329	1.32864786880904e-11	1	0	0	79	13788
IPR039757	EIF2D	1.00000000001329	1.32864786880904e-11	1	0	0	79	13788
IPR005451	VDCC_L_a1csu	1.00000000001329	1.32864786880904e-11	1	0	0	79	13788
IPR026161	FAM178	1.00000000001329	1.32864786880904e-11	1	0	0	79	13788
IPR026222	ApoD_vertbrte	1.00000000001329	1.32864786880904e-11	1	0	0	79	13788
IPR025789	DOT1_dom	1.00000000001329	1.32864786880904e-11	1	0	0	79	13788
IPR040309	Naf1	1.00000000001329	1.32864786880904e-11	1	0	0	79	13788
IPR027074	Integrator_9su	1.00000000001329	1.32864786880904e-11	1	0	0	79	13788
IPR035431	HPS5	1.00000000001329	1.32864786880904e-11	1	0	0	79	13788
IPR009095	TRADD_N	1.00000000001329	1.32864786880904e-11	1	0	0	79	13788
IPR034790	RBM20_RRM	1.00000000001329	1.32864786880904e-11	1	0	0	79	13788
IPR027030	POLG2	1.00000000001329	1.32864786880904e-11	1	0	0	79	13788
IPR015442	Integrin_bsu-8	1.00000000001329	1.32864786880904e-11	1	0	0	79	13788
IPR024832	SYCP2	1.00000000001329	1.32864786880904e-11	1	0	0	79	13788
IPR019810	Citrate_synthase_AS	1.00000000001329	1.32864786880904e-11	1	0	0	79	13788
IPR034770	CPSF7	1.00000000001329	1.32864786880904e-11	1	0	0	79	13788
IPR040373	CASZ1	1.00000000001329	1.32864786880904e-11	1	0	0	79	13788
IPR030087	BAF155	1.00000000001329	1.32864786880904e-11	1	0	0	79	13788
IPR037911	SNX16_PX	1.00000000001329	1.32864786880904e-11	1	0	0	79	13788
IPR005195	Glyco_hydro_65_M	1.00000000001329	1.32864786880904e-11	1	0	0	79	13788
IPR038850	ESM1	1.00000000001329	1.32864786880904e-11	1	0	0	79	13788
IPR017179	Spastin	1.00000000001329	1.32864786880904e-11	1	0	0	79	13788
IPR040510	ASTN_2_hairpin	1.00000000001329	1.32864786880904e-11	1	0	0	79	13788
IPR031602	CIPC	1.00000000001329	1.32864786880904e-11	1	0	0	79	13788
IPR030632	ARHGEF10	1.00000000001329	1.32864786880904e-11	1	0	0	79	13788
IPR022630	S-AdoMet_synt_C	1.00000000001329	1.32864786880904e-11	1	0	0	79	13788
IPR032773	MGARP_N	1.00000000001329	1.32864786880904e-11	1	0	0	79	13788
IPR025805	Hist-Lys_N-MeTrfase_Smyd3	1.00000000001329	1.32864786880904e-11	1	0	0	79	13788
IPR031289	Anoctamin-8	1.00000000001329	1.32864786880904e-11	1	0	0	79	13788
IPR037785	C2_C2CD5	1.00000000001329	1.32864786880904e-11	1	0	0	79	13788
IPR020070	Ribosomal_L9_N	1.00000000001329	1.32864786880904e-11	1	0	0	79	13788
IPR015647	NFAT1	1.00000000001329	1.32864786880904e-11	1	0	0	79	13788
IPR040954	Znf-CCCH_8	1.00000000001329	1.32864786880904e-11	1	0	0	79	13788
IPR023042	Peptidase_M17_leu_NH2_pept	1.00000000001329	1.32864786880904e-11	1	0	0	79	13788
IPR026789	Ccdc160	1.00000000001329	1.32864786880904e-11	1	0	0	79	13788
IPR040047	VPS50	1.00000000001329	1.32864786880904e-11	1	0	0	79	13788
IPR011538	Nuo51_FMN-bd	1.00000000001329	1.32864786880904e-11	1	0	0	79	13788
IPR037692	CEP70	1.00000000001329	1.32864786880904e-11	1	0	0	79	13788
IPR031407	NRIP1_RD3	1.00000000001329	1.32864786880904e-11	1	0	0	79	13788
IPR023534	Rof/RNase_P-like	1.00000000001329	1.32864786880904e-11	1	0	0	79	13788
IPR016663	Myelin-oligodendrocyte_glycop	1.00000000001329	1.32864786880904e-11	1	0	0	79	13788
IPR030437	PPFIBP1	1.00000000001329	1.32864786880904e-11	1	0	0	79	13788
IPR041249	HEPN_DZIP3	1.00000000001329	1.32864786880904e-11	1	0	0	79	13788
IPR023335	ATP12_ortho_dom_sf	1.00000000001329	1.32864786880904e-11	1	0	0	79	13788
IPR037893	CS_CacyBP	1.00000000001329	1.32864786880904e-11	1	0	0	79	13788
IPR035998	MTMR6_PH-GRAM	1.00000000001329	1.32864786880904e-11	1	0	0	79	13788
IPR037352	Polycomb_EED	1.00000000001329	1.32864786880904e-11	1	0	0	79	13788
IPR015752	Lep_receptor	1.00000000001329	1.32864786880904e-11	1	0	0	79	13788
IPR012112	REV1	1.00000000001329	1.32864786880904e-11	1	0	0	79	13788
IPR026778	MLLT11_fam	1.00000000001329	1.32864786880904e-11	1	0	0	79	13788
IPR039859	ZDH16	1.00000000001329	1.32864786880904e-11	1	0	0	79	13788
IPR037921	MSL3	1.00000000001329	1.32864786880904e-11	1	0	0	79	13788
IPR028868	NETO2	1.00000000001329	1.32864786880904e-11	1	0	0	79	13788
IPR040520	Importin_rep_3	1.00000000001329	1.32864786880904e-11	1	0	0	79	13788
IPR029133	OCC1	1.00000000001329	1.32864786880904e-11	1	0	0	79	13788
IPR013837	ATP_synth_F0_suB	1.00000000001329	1.32864786880904e-11	1	0	0	79	13788
IPR029957	SLC23A3	1.00000000001329	1.32864786880904e-11	1	0	0	79	13788
IPR001308	ETF_a/FixB	1.00000000001329	1.32864786880904e-11	1	0	0	79	13788
IPR016964	Sigma2_recept	1.00000000001329	1.32864786880904e-11	1	0	0	79	13788
IPR026015	ATP_synth_OSCP/delta_N_sf	1.00000000001329	1.32864786880904e-11	1	0	0	79	13788
IPR018607	Ctf8	1.00000000001329	1.32864786880904e-11	1	0	0	79	13788
IPR009728	BAALC	1.00000000001329	1.32864786880904e-11	1	0	0	79	13788
IPR005854	PurF	1.00000000001329	1.32864786880904e-11	1	0	0	79	13788
IPR004582	Checkpoint_prot_Rad17_Rad24	1.00000000001329	1.32864786880904e-11	1	0	0	79	13788
IPR033959	ADAM4	1.00000000001329	1.32864786880904e-11	1	0	0	79	13788
IPR019552	Hist_rich_Ca-bd	1.00000000001329	1.32864786880904e-11	1	0	0	79	13788
IPR042104	PKS_dehydratase_sf	1.00000000001329	1.32864786880904e-11	1	0	0	79	13788
IPR025212	CAD_CENP-Q	1.00000000001329	1.32864786880904e-11	1	0	0	79	13788
IPR003746	DUF167	1.00000000001329	1.32864786880904e-11	1	0	0	79	13788
IPR019153	DDRGK_dom-contain	1.00000000001329	1.32864786880904e-11	1	0	0	79	13788
IPR007242	Atg12	1.00000000001329	1.32864786880904e-11	1	0	0	79	13788
IPR032403	Exo84_C	1.00000000001329	1.32864786880904e-11	1	0	0	79	13788
IPR038113	MIT_C_sf	1.00000000001329	1.32864786880904e-11	1	0	0	79	13788
IPR016049	RNA_pol_Rpc34-like	1.00000000001329	1.32864786880904e-11	1	0	0	79	13788
IPR031232	Ston1	1.00000000001329	1.32864786880904e-11	1	0	0	79	13788
IPR027985	Rab15_effector	1.00000000001329	1.32864786880904e-11	1	0	0	79	13788
IPR034987	hnRPLL_RRM4	1.00000000001329	1.32864786880904e-11	1	0	0	79	13788
IPR017251	Apaf-1	1.00000000001329	1.32864786880904e-11	1	0	0	79	13788
IPR035834	Eve1_SH3_1	1.00000000001329	1.32864786880904e-11	1	0	0	79	13788
IPR023323	Tex-like_dom_sf	1.00000000001329	1.32864786880904e-11	1	0	0	79	13788
IPR033661	PSD_type1_euk	1.00000000001329	1.32864786880904e-11	1	0	0	79	13788
IPR003939	TGFb1	1.00000000001329	1.32864786880904e-11	1	0	0	79	13788
IPR039843	KXD1-like	1.00000000001329	1.32864786880904e-11	1	0	0	79	13788
IPR030358	KCC2	1.00000000001329	1.32864786880904e-11	1	0	0	79	13788
IPR041926	UBA1_UBAC1	1.00000000001329	1.32864786880904e-11	1	0	0	79	13788
IPR008491	CDK5RAP3	1.00000000001329	1.32864786880904e-11	1	0	0	79	13788
IPR014309	Xanthine_DH_Mopterin-bd_su	1.00000000001329	1.32864786880904e-11	1	0	0	79	13788
IPR037627	SASH1_SAM_repeat1	1.00000000001329	1.32864786880904e-11	1	0	0	79	13788
IPR000248	ATII_rcpt	1.00000000001329	1.32864786880904e-11	1	0	0	79	13788
IPR041865	PDIA5_N_PDI_b	1.00000000001329	1.32864786880904e-11	1	0	0	79	13788
IPR019149	ABHD18	1.00000000001329	1.32864786880904e-11	1	0	0	79	13788
IPR015049	Trimer_CC	1.00000000001329	1.32864786880904e-11	1	0	0	79	13788
IPR024990	Apc1	1.00000000001329	1.32864786880904e-11	1	0	0	79	13788
IPR000265	Prostglndn_EP3_rcpt	1.00000000001329	1.32864786880904e-11	1	0	0	79	13788
IPR003274	K_chnl_inward-rec_Kir3	1.00000000001329	1.32864786880904e-11	1	0	0	79	13788
IPR001055	Adrenodoxin	1.00000000001329	1.32864786880904e-11	1	0	0	79	13788
IPR033304	DLEC1	1.00000000001329	1.32864786880904e-11	1	0	0	79	13788
IPR029651	EPG-5	1.00000000001329	1.32864786880904e-11	1	0	0	79	13788
IPR026732	Cep135	1.00000000001329	1.32864786880904e-11	1	0	0	79	13788
IPR029578	Spindlin-4	1.00000000001329	1.32864786880904e-11	1	0	0	79	13788
IPR028448	ABLIM1	1.00000000001329	1.32864786880904e-11	1	0	0	79	13788
IPR033505	USPL1	1.00000000001329	1.32864786880904e-11	1	0	0	79	13788
IPR026212	Cep78	1.00000000001329	1.32864786880904e-11	1	0	0	79	13788
IPR034224	M14_CPD_II	1.00000000001329	1.32864786880904e-11	1	0	0	79	13788
IPR029598	Cep152	1.00000000001329	1.32864786880904e-11	1	0	0	79	13788
IPR032027	SNCAIP_SNCA-bd	1.00000000001329	1.32864786880904e-11	1	0	0	79	13788
IPR037918	SNX2_PX	1.00000000001329	1.32864786880904e-11	1	0	0	79	13788
IPR035813	NTR_Sfrp3	1.00000000001329	1.32864786880904e-11	1	0	0	79	13788
IPR001139	Glyco_hydro_30	1.00000000001329	1.32864786880904e-11	1	0	0	79	13788
IPR017867	Tyr_phospatase_low_mol_wt	1.00000000001329	1.32864786880904e-11	1	0	0	79	13788
IPR035612	SH3RF3_SH3_3	1.00000000001329	1.32864786880904e-11	1	0	0	79	13788
IPR017859	Treacle	1.00000000001329	1.32864786880904e-11	1	0	0	79	13788
IPR018983	U3_snoRNA-assocProt_15_C	1.00000000001329	1.32864786880904e-11	1	0	0	79	13788
IPR030411	SP140	1.00000000001329	1.32864786880904e-11	1	0	0	79	13788
IPR032456	Peptidase_M48_N	1.00000000001329	1.32864786880904e-11	1	0	0	79	13788
IPR038190	SRI_sf	1.00000000001329	1.32864786880904e-11	1	0	0	79	13788
IPR019352	UPF0454	1.00000000001329	1.32864786880904e-11	1	0	0	79	13788
IPR016965	Pase_PHOSPHO-typ	1.00000000001329	1.32864786880904e-11	1	0	0	79	13788
IPR034022	TNFRSF4_N	1.00000000001329	1.32864786880904e-11	1	0	0	79	13788
IPR037937	RING2	1.00000000001329	1.32864786880904e-11	1	0	0	79	13788
IPR009231	Chloride_chnl_CLIC-like	1.00000000001329	1.32864786880904e-11	1	0	0	79	13788
IPR028844	Ang-2	1.00000000001329	1.32864786880904e-11	1	0	0	79	13788
IPR036472	CholecystokininA_recpt_N_sf	1.00000000001329	1.32864786880904e-11	1	0	0	79	13788
IPR034723	Succ_CoA_betaA_euk	1.00000000001329	1.32864786880904e-11	1	0	0	79	13788
IPR032982	BOC	1.00000000001329	1.32864786880904e-11	1	0	0	79	13788
IPR026680	CCDC137	1.00000000001329	1.32864786880904e-11	1	0	0	79	13788
IPR035417	POB3_N	1.00000000001329	1.32864786880904e-11	1	0	0	79	13788
IPR022008	EABR	1.00000000001329	1.32864786880904e-11	1	0	0	79	13788
IPR030004	Gelsolin	1.00000000001329	1.32864786880904e-11	1	0	0	79	13788
IPR039188	ATAD3	1.00000000001329	1.32864786880904e-11	1	0	0	79	13788
IPR007115	6-PTP_synth/QueD	1.00000000001329	1.32864786880904e-11	1	0	0	79	13788
IPR035991	Casein_kinase_II_beta-like	1.00000000001329	1.32864786880904e-11	1	0	0	79	13788
IPR028187	STAT6_C	1.00000000001329	1.32864786880904e-11	1	0	0	79	13788
IPR031542	UNC80_N	1.00000000001329	1.32864786880904e-11	1	0	0	79	13788
IPR038566	Med6_sf	1.00000000001329	1.32864786880904e-11	1	0	0	79	13788
IPR012590	POPLD_dom	1.00000000001329	1.32864786880904e-11	1	0	0	79	13788
IPR038397	TBCC_N_sf	1.00000000001329	1.32864786880904e-11	1	0	0	79	13788
IPR002587	Myo-inos-1-P_Synthase	1.00000000001329	1.32864786880904e-11	1	0	0	79	13788
IPR037631	Gle2/RAE1	1.00000000001329	1.32864786880904e-11	1	0	0	79	13788
IPR033305	Hydin-like	1.00000000001329	1.32864786880904e-11	1	0	0	79	13788
IPR032031	ZFYVE21_C	1.00000000001329	1.32864786880904e-11	1	0	0	79	13788
IPR003275	K_chnl_inward-rec_Kir3	1.00000000001329	1.32864786880904e-11	1	0	0	79	13788
IPR039896	Red-like	1.00000000001329	1.32864786880904e-11	1	0	0	79	13788
IPR031090	PP2A_A_meta	1.00000000001329	1.32864786880904e-11	1	0	0	79	13788
IPR018731	Atg13_N	1.00000000001329	1.32864786880904e-11	1	0	0	79	13788
IPR035677	ASAP2_SH3	1.00000000001329	1.32864786880904e-11	1	0	0	79	13788
IPR039251	OXLD1	1.00000000001329	1.32864786880904e-11	1	0	0	79	13788
IPR038742	FRS2_PTB	1.00000000001329	1.32864786880904e-11	1	0	0	79	13788
IPR003017	Amphiphysin_1	1.00000000001329	1.32864786880904e-11	1	0	0	79	13788
IPR039876	HAP28	1.00000000001329	1.32864786880904e-11	1	0	0	79	13788
IPR035697	RNAP_III_RPC1_N	1.00000000001329	1.32864786880904e-11	1	0	0	79	13788
IPR003295	IL-1_alpha	1.00000000001329	1.32864786880904e-11	1	0	0	79	13788
IPR007133	RNA_pol_II-assoc_Paf1	1.00000000001329	1.32864786880904e-11	1	0	0	79	13788
IPR018800	PRCC	1.00000000001329	1.32864786880904e-11	1	0	0	79	13788
IPR030691	Band4	1.00000000001329	1.32864786880904e-11	1	0	0	79	13788
IPR000572	OxRdtase_Mopterin-bd_dom	1.00000000001329	1.32864786880904e-11	1	0	0	79	13788
IPR022355	Notch_4	1.00000000001329	1.32864786880904e-11	1	0	0	79	13788
IPR040450	TFIIF_beta_HTH	1.00000000001329	1.32864786880904e-11	1	0	0	79	13788
IPR021418	THO_THOC2_C	1.00000000001329	1.32864786880904e-11	1	0	0	79	13788
IPR028380	PLC-gamma1	1.00000000001329	1.32864786880904e-11	1	0	0	79	13788
IPR039660	Ribosomal_protein_L14	1.00000000001329	1.32864786880904e-11	1	0	0	79	13788
IPR024158	Mt_import_TIM15	1.00000000001329	1.32864786880904e-11	1	0	0	79	13788
IPR020602	GTP_CycHdrlase_I_dom	1.00000000001329	1.32864786880904e-11	1	0	0	79	13788
IPR030671	Sec61-beta/Sbh	1.00000000001329	1.32864786880904e-11	1	0	0	79	13788
IPR035835	Eve1_SH3_3	1.00000000001329	1.32864786880904e-11	1	0	0	79	13788
IPR038043	SMARCD3	1.00000000001329	1.32864786880904e-11	1	0	0	79	13788
IPR034419	RBM19_RRM3	1.00000000001329	1.32864786880904e-11	1	0	0	79	13788
IPR026145	IL-33	1.00000000001329	1.32864786880904e-11	1	0	0	79	13788
IPR028751	CATSPERD/E	1.00000000001329	1.32864786880904e-11	1	0	0	79	13788
IPR003038	DAD/Ost2	1.00000000001329	1.32864786880904e-11	1	0	0	79	13788
IPR033996	TNFRSF1B_N	1.00000000001329	1.32864786880904e-11	1	0	0	79	13788
IPR040127	C16orf45-like	1.00000000001329	1.32864786880904e-11	1	0	0	79	13788
IPR027075	CPSF2	1.00000000001329	1.32864786880904e-11	1	0	0	79	13788
IPR018908	TMEM234	1.00000000001329	1.32864786880904e-11	1	0	0	79	13788
IPR036079	ATPase_su_C-like	1.00000000001329	1.32864786880904e-11	1	0	0	79	13788
IPR027095	Golgin-45	1.00000000001329	1.32864786880904e-11	1	0	0	79	13788
IPR030351	TMEM30A	1.00000000001329	1.32864786880904e-11	1	0	0	79	13788
IPR035702	Caspase_2	1.00000000001329	1.32864786880904e-11	1	0	0	79	13788
IPR009548	Prkrip1	1.00000000001329	1.32864786880904e-11	1	0	0	79	13788
IPR014726	Ribosomal_L2_dom3	1.00000000001329	1.32864786880904e-11	1	0	0	79	13788
IPR034596	MRPL52	1.00000000001329	1.32864786880904e-11	1	0	0	79	13788
IPR019809	Histone_H4_CS	1.00000000001329	1.32864786880904e-11	1	0	0	79	13788
IPR029389	IZUMO	1.00000000001329	1.32864786880904e-11	1	0	0	79	13788
IPR027683	Testin	1.00000000001329	1.32864786880904e-11	1	0	0	79	13788
IPR016460	COPB1	1.00000000001329	1.32864786880904e-11	1	0	0	79	13788
IPR039103	Spd-2/CEP192	1.00000000001329	1.32864786880904e-11	1	0	0	79	13788
IPR038657	L19_sf	1.00000000001329	1.32864786880904e-11	1	0	0	79	13788
IPR029591	SHC2	1.00000000001329	1.32864786880904e-11	1	0	0	79	13788
IPR015816	Vitellinogen_b-sht_N	1.00000000001329	1.32864786880904e-11	1	0	0	79	13788
IPR009601	CENP-R	1.00000000001329	1.32864786880904e-11	1	0	0	79	13788
IPR028441	PHPT1	1.00000000001329	1.32864786880904e-11	1	0	0	79	13788
IPR020560	PRibGlycinamide_synth_C-dom	1.00000000001329	1.32864786880904e-11	1	0	0	79	13788
IPR032939	Optineurin	1.00000000001329	1.32864786880904e-11	1	0	0	79	13788
IPR022083	KBP	1.00000000001329	1.32864786880904e-11	1	0	0	79	13788
IPR027136	TRAF1	1.00000000001329	1.32864786880904e-11	1	0	0	79	13788
IPR013909	NIPA/Rsm1	1.00000000001329	1.32864786880904e-11	1	0	0	79	13788
IPR040117	GCSF/MGF	1.00000000001329	1.32864786880904e-11	1	0	0	79	13788
IPR002661	Ribosome_recyc_fac	1.00000000001329	1.32864786880904e-11	1	0	0	79	13788
IPR035369	Nrap_D4	1.00000000001329	1.32864786880904e-11	1	0	0	79	13788
IPR023370	TrmO-like_N	1.00000000001329	1.32864786880904e-11	1	0	0	79	13788
IPR002959	TNF_alpha	1.00000000001329	1.32864786880904e-11	1	0	0	79	13788
IPR037928	ASAP1_BAR	1.00000000001329	1.32864786880904e-11	1	0	0	79	13788
IPR007371	TPK_catalytic	1.00000000001329	1.32864786880904e-11	1	0	0	79	13788
IPR026771	Tmem218	1.00000000001329	1.32864786880904e-11	1	0	0	79	13788
IPR022229	Peptidase_S8A_TPPII	1.00000000001329	1.32864786880904e-11	1	0	0	79	13788
IPR006130	Asp/Orn_carbamoylTrfase	1.00000000001329	1.32864786880904e-11	1	0	0	79	13788
IPR002967	Delta_tubulin	1.00000000001329	1.32864786880904e-11	1	0	0	79	13788
IPR038322	Pex19_C_sf	1.00000000001329	1.32864786880904e-11	1	0	0	79	13788
IPR037201	CacyBP_N	1.00000000001329	1.32864786880904e-11	1	0	0	79	13788
IPR039199	FAM91	1.00000000001329	1.32864786880904e-11	1	0	0	79	13788
IPR015384	TACI_Cys-rich-dom	1.00000000001329	1.32864786880904e-11	1	0	0	79	13788
IPR034012	Zn_ribbon_RPB9_C	1.00000000001329	1.32864786880904e-11	1	0	0	79	13788
IPR040172	ATXN1	1.00000000001329	1.32864786880904e-11	1	0	0	79	13788
IPR034367	VASP	1.00000000001329	1.32864786880904e-11	1	0	0	79	13788
IPR034233	Nucleolin_RRM2	1.00000000001329	1.32864786880904e-11	1	0	0	79	13788
IPR040192	CUEDC1	1.00000000001329	1.32864786880904e-11	1	0	0	79	13788
IPR027348	NPBW1	1.00000000001329	1.32864786880904e-11	1	0	0	79	13788
IPR032147	DUF4819	1.00000000001329	1.32864786880904e-11	1	0	0	79	13788
IPR031271	RCAN1	1.00000000001329	1.32864786880904e-11	1	0	0	79	13788
IPR008895	Vps72/YL1	1.00000000001329	1.32864786880904e-11	1	0	0	79	13788
IPR015129	Titin_Z_rpt	1.00000000001329	1.32864786880904e-11	1	0	0	79	13788
IPR031291	Anoctamin-10	1.00000000001329	1.32864786880904e-11	1	0	0	79	13788
IPR021966	SF3a60_bindingd	1.00000000001329	1.32864786880904e-11	1	0	0	79	13788
IPR036003	MTMR7_PH-GRAM	1.00000000001329	1.32864786880904e-11	1	0	0	79	13788
IPR039050	GATAD1	1.00000000001329	1.32864786880904e-11	1	0	0	79	13788
IPR015033	HBS1-like_N	1.00000000001329	1.32864786880904e-11	1	0	0	79	13788
IPR000202	GPCR_3_mtglu_rcpt_5	1.00000000001329	1.32864786880904e-11	1	0	0	79	13788
IPR030747	Matrilin-2	1.00000000001329	1.32864786880904e-11	1	0	0	79	13788
IPR000689	UbQ_mOase_COQ6	1.00000000001329	1.32864786880904e-11	1	0	0	79	13788
IPR018868	BAD	1.00000000001329	1.32864786880904e-11	1	0	0	79	13788
IPR002499	Vault_N	1.00000000001329	1.32864786880904e-11	1	0	0	79	13788
IPR019133	Mt-IM_prot_Mitofilin	1.00000000001329	1.32864786880904e-11	1	0	0	79	13788
IPR038917	Malonyl_CoA_deC	1.00000000001329	1.32864786880904e-11	1	0	0	79	13788
IPR030392	S74_ICA	1.00000000001329	1.32864786880904e-11	1	0	0	79	13788
IPR033562	PLPL	1.00000000001329	1.32864786880904e-11	1	0	0	79	13788
IPR040186	Citramalyl-CoA_lyase	1.00000000001329	1.32864786880904e-11	1	0	0	79	13788
IPR019532	Nucl_RNA-splicing_assoc_SR-25	1.00000000001329	1.32864786880904e-11	1	0	0	79	13788
IPR039541	MPP_MPPE1	1.00000000001329	1.32864786880904e-11	1	0	0	79	13788
IPR028819	NCOA1	1.00000000001329	1.32864786880904e-11	1	0	0	79	13788
IPR025307	FIIND_dom	1.00000000001329	1.32864786880904e-11	1	0	0	79	13788
IPR030265	SYNE1	1.00000000001329	1.32864786880904e-11	1	0	0	79	13788
IPR013857	NADH-UbQ_OxRdtase-assoc_prot30	1.00000000001329	1.32864786880904e-11	1	0	0	79	13788
IPR024954	SSRP1_dom	1.00000000001329	1.32864786880904e-11	1	0	0	79	13788
IPR029937	MICAL1	1.00000000001329	1.32864786880904e-11	1	0	0	79	13788
IPR026049	C2orf42	1.00000000001329	1.32864786880904e-11	1	0	0	79	13788
IPR030248	SLC24A3	1.00000000001329	1.32864786880904e-11	1	0	0	79	13788
IPR027286	PTGIS	1.00000000001329	1.32864786880904e-11	1	0	0	79	13788
IPR037045	S8pro/Inhibitor_I9_sf	1.00000000001329	1.32864786880904e-11	1	0	0	79	13788
IPR015483	Syntrophin_gamma	1.00000000001329	1.32864786880904e-11	1	0	0	79	13788
IPR027188	DNM2	1.00000000001329	1.32864786880904e-11	1	0	0	79	13788
IPR003943	Prot_act_rcpt_3	1.00000000001329	1.32864786880904e-11	1	0	0	79	13788
IPR030146	FSCN1	1.00000000001329	1.32864786880904e-11	1	0	0	79	13788
IPR039839	P3H3	1.00000000001329	1.32864786880904e-11	1	0	0	79	13788
IPR016015	Clusterin_C	1.00000000001329	1.32864786880904e-11	1	0	0	79	13788
IPR033316	RBBP8-like	1.00000000001329	1.32864786880904e-11	1	0	0	79	13788
IPR028607	DNPH1	1.00000000001329	1.32864786880904e-11	1	0	0	79	13788
IPR001013	NK3_rcpt	1.00000000001329	1.32864786880904e-11	1	0	0	79	13788
IPR037332	ASB8_SOCS	1.00000000001329	1.32864786880904e-11	1	0	0	79	13788
IPR017341	CD46	1.00000000001329	1.32864786880904e-11	1	0	0	79	13788
IPR009447	PIGW/GWT1	1.00000000001329	1.32864786880904e-11	1	0	0	79	13788
IPR035741	Intersectin-2_SH3_5	1.00000000001329	1.32864786880904e-11	1	0	0	79	13788
IPR039227	GNG13	1.00000000001329	1.32864786880904e-11	1	0	0	79	13788
IPR037378	PIKfyve_DEP	1.00000000001329	1.32864786880904e-11	1	0	0	79	13788
IPR042009	BRPF2_PHD	1.00000000001329	1.32864786880904e-11	1	0	0	79	13788
IPR029631	Cep83	1.00000000001329	1.32864786880904e-11	1	0	0	79	13788
IPR042140	CARD_CARD10	1.00000000001329	1.32864786880904e-11	1	0	0	79	13788
IPR015798	Cu_amine_oxidase_C	1.00000000001329	1.32864786880904e-11	1	0	0	79	13788
IPR027251	Diacylglycerol_acylTrfase1	1.00000000001329	1.32864786880904e-11	1	0	0	79	13788
IPR033710	TBP_eukaryotic	1.00000000001329	1.32864786880904e-11	1	0	0	79	13788
IPR027896	UQCC3	1.00000000001329	1.32864786880904e-11	1	0	0	79	13788
IPR033884	C2_Calpain	1.00000000001329	1.32864786880904e-11	1	0	0	79	13788
IPR042237	PTRHD1	1.00000000001329	1.32864786880904e-11	1	0	0	79	13788
IPR038992	TMEM204	1.00000000001329	1.32864786880904e-11	1	0	0	79	13788
IPR033230	PRLR	1.00000000001329	1.32864786880904e-11	1	0	0	79	13788
IPR034636	RAVER2	1.00000000001329	1.32864786880904e-11	1	0	0	79	13788
IPR012993	UME	1.00000000001329	1.32864786880904e-11	1	0	0	79	13788
IPR007019	SURF6	1.00000000001329	1.32864786880904e-11	1	0	0	79	13788
IPR028727	CHD5	1.00000000001329	1.32864786880904e-11	1	0	0	79	13788
IPR001196	Ribosomal_L15_CS	1.00000000001329	1.32864786880904e-11	1	0	0	79	13788
IPR035854	STAT2_SH2	1.00000000001329	1.32864786880904e-11	1	0	0	79	13788
IPR036741	TAFII-230_TBP-bd_sf	1.00000000001329	1.32864786880904e-11	1	0	0	79	13788
IPR018465	Scm3/HJURP	1.00000000001329	1.32864786880904e-11	1	0	0	79	13788
IPR012973	NOG_C	1.00000000001329	1.32864786880904e-11	1	0	0	79	13788
IPR022535	Golgi_pH-regulator_cons_dom	1.00000000001329	1.32864786880904e-11	1	0	0	79	13788
IPR039728	GLG1	1.00000000001329	1.32864786880904e-11	1	0	0	79	13788
IPR039984	LRRC73	1.00000000001329	1.32864786880904e-11	1	0	0	79	13788
IPR008113	Septin2	1.00000000001329	1.32864786880904e-11	1	0	0	79	13788
IPR026053	HPS1	1.00000000001329	1.32864786880904e-11	1	0	0	79	13788
IPR011421	BCNT-C	1.00000000001329	1.32864786880904e-11	1	0	0	79	13788
IPR031252	ANCCA	1.00000000001329	1.32864786880904e-11	1	0	0	79	13788
IPR034183	IVD	1.00000000001329	1.32864786880904e-11	1	0	0	79	13788
IPR040878	Ig_C17orf99	1.00000000001329	1.32864786880904e-11	1	0	0	79	13788
IPR037124	Chaperonin_GroES_sf	1.00000000001329	1.32864786880904e-11	1	0	0	79	13788
IPR008850	TEP1_N	1.00000000001329	1.32864786880904e-11	1	0	0	79	13788
IPR038894	XRRA1	1.00000000001329	1.32864786880904e-11	1	0	0	79	13788
IPR035486	GRAF2	1.00000000001329	1.32864786880904e-11	1	0	0	79	13788
IPR035518	DPG_synthase	1.00000000001329	1.32864786880904e-11	1	0	0	79	13788
IPR035175	SMG1_N	1.00000000001329	1.32864786880904e-11	1	0	0	79	13788
IPR004559	HemW-like	1.00000000001329	1.32864786880904e-11	1	0	0	79	13788
IPR004066	LPA_rcpt_EDG4	1.00000000001329	1.32864786880904e-11	1	0	0	79	13788
IPR034754	GEMIN8	1.00000000001329	1.32864786880904e-11	1	0	0	79	13788
IPR039737	INPP5A	1.00000000001329	1.32864786880904e-11	1	0	0	79	13788
IPR005431	GABBAa1_rcpt	1.00000000001329	1.32864786880904e-11	1	0	0	79	13788
IPR001289	NFYA	1.00000000001329	1.32864786880904e-11	1	0	0	79	13788
IPR006056	RidA	1.00000000001329	1.32864786880904e-11	1	0	0	79	13788
IPR033720	EFTU_2	1.00000000001329	1.32864786880904e-11	1	0	0	79	13788
IPR024131	UPF0489	1.00000000001329	1.32864786880904e-11	1	0	0	79	13788
IPR002773	Deoxyhypusine_synthase	1.00000000001329	1.32864786880904e-11	1	0	0	79	13788
IPR025941	Vps8_central_dom	1.00000000001329	1.32864786880904e-11	1	0	0	79	13788
IPR019371	Uncharacterised_KxDL	1.00000000001329	1.32864786880904e-11	1	0	0	79	13788
IPR007497	DUF541	1.00000000001329	1.32864786880904e-11	1	0	0	79	13788
IPR018269	Ribosomal_S13_CS	1.00000000001329	1.32864786880904e-11	1	0	0	79	13788
IPR014878	DUF1794	1.00000000001329	1.32864786880904e-11	1	0	0	79	13788
IPR028363	RPB6	1.00000000001329	1.32864786880904e-11	1	0	0	79	13788
IPR039683	Lsm12-like	1.00000000001329	1.32864786880904e-11	1	0	0	79	13788
IPR015408	Znf_Mcm10/DnaG	1.00000000001329	1.32864786880904e-11	1	0	0	79	13788
IPR015789	Twist-related	1.00000000001329	1.32864786880904e-11	1	0	0	79	13788
IPR041012	GEN_chromo	1.00000000001329	1.32864786880904e-11	1	0	0	79	13788
IPR035537	DLG5_SH3	1.00000000001329	1.32864786880904e-11	1	0	0	79	13788
IPR002092	DNA-dir_Rpol_phage-type	1.00000000001329	1.32864786880904e-11	1	0	0	79	13788
IPR028717	VAMP2	1.00000000001329	1.32864786880904e-11	1	0	0	79	13788
IPR017074	mRNA_cap_enz_bifunc	1.00000000001329	1.32864786880904e-11	1	0	0	79	13788
IPR039882	ZN414	1.00000000001329	1.32864786880904e-11	1	0	0	79	13788
IPR014898	Znf_C2H2_LYAR	1.00000000001329	1.32864786880904e-11	1	0	0	79	13788
[truncated: 12,637 more rows]
