# Supplementary material for: Repeated LPS induces training and tolerance of microglial responses across brain regions
Source: J Neuroinflammation. 2024 Sep 20;21:233. doi: 10.1186/s12974-024-03198-1 (PMC11414187; doi:10.1186/s12974-024-03198-1)
Supplement: Supplementary file 9 — Supplementary Material 9. File S3: Homer software output for transcription factor motif analysis of LPS-decreased cluster gene promoters. [file 12974_2024_3198_MOESM9_ESM.zip › LPSDownregulated_cluster_genes_output/molecular_function.txt]

TermID	Term	Enrichment	logP	Genes in Term	Target Genes in Term	Fraction of Targets in Term	Total Target Genes	Total Genes	Entrez Gene IDs	Gene Symbols
GO:0098772	molecular function regulator	0.000615183694398834	-7.39358964467735	1245	17	0.217948717948718	78	13516	11603,72413,104418,21802,244867,24064,12064,19736,12918,210376,71853,16323,108069,241528,100294583,12300,21858	Agrn,Kcnmb2,Dgkz,Tgfa,Arhgap20,Spry2,Bdnf,Rgs4,Crh,Mtmr9,Pdia6,Inhba,Grm3,Lrrc55,Alkal2,Cacng2,Timp2
GO:0003756	protein disulfide isomerase activity	0.00209017420770137	-6.17050786351192	12	2	0.0256410256410256	78	13516	67988,71853	Tmx3,Pdia6
GO:0016864	intramolecular oxidoreductase activity, transposing S-S bonds	0.00209017420770137	-6.17050786351192	12	2	0.0256410256410256	78	13516	71853,67988	Pdia6,Tmx3
GO:0034483	heparan sulfate sulfotransferase activity	0.00246098322182082	-6.0071943252231	13	2	0.0256410256410256	78	13516	15476,64580	Hs3st1,Ndst4
GO:0004714	transmembrane receptor protein tyrosine kinase activity	0.00333468584513079	-5.70337680341267	52	3	0.0384615384615385	78	13516	17005,13848,16542	Ltk,Ephb6,Kdr
GO:0016247	channel regulator activity	0.00437314644219107	-5.43227251930253	115	4	0.0512820512820513	78	13516	72413,108069,241528,12300	Kcnmb2,Grm3,Lrrc55,Cacng2
GO:0004353	glutamate dehydrogenase [NAD(P)+] activity	0.00577093814737763	-5.15492062114515	1	1	0.0128205128205128	78	13516	14661	Glud1
GO:0102340	3-oxo-behenoyl-CoA reductase activity	0.00577093814737763	-5.15492062114515	1	1	0.0128205128205128	78	13516	56348	Hsd17b12
GO:0017045	corticotropin-releasing hormone activity	0.00577093814737763	-5.15492062114515	1	1	0.0128205128205128	78	13516	12918	Crh
GO:0102339	3-oxo-arachidoyl-CoA reductase activity	0.00577093814737763	-5.15492062114515	1	1	0.0128205128205128	78	13516	56348	Hsd17b12
GO:0102342	3-oxo-cerotoyl-CoA reductase activity	0.00577093814737763	-5.15492062114515	1	1	0.0128205128205128	78	13516	56348	Hsd17b12
GO:0047263	N-acylsphingosine galactosyltransferase activity	0.00577093814737763	-5.15492062114515	1	1	0.0128205128205128	78	13516	22239	Ugt8a
GO:0004352	glutamate dehydrogenase (NAD+) activity	0.00577093814737763	-5.15492062114515	1	1	0.0128205128205128	78	13516	14661	Glud1
GO:0102341	3-oxo-lignoceroyl-CoA reductase activity	0.00577093814737763	-5.15492062114515	1	1	0.0128205128205128	78	13516	56348	Hsd17b12
GO:0002196	Ser-tRNA(Ala) hydrolase activity	0.00577093814737763	-5.15492062114515	1	1	0.0128205128205128	78	13516	234734	Aars
GO:0004155	6,7-dihydropteridine reductase activity	0.00577093814737763	-5.15492062114515	1	1	0.0128205128205128	78	13516	110391	Qdpr
GO:0004766	spermidine synthase activity	0.00577093814737763	-5.15492062114515	1	1	0.0128205128205128	78	13516	20810	Srm
GO:0016639	oxidoreductase activity, acting on the CH-NH2 group of donors, NAD or NADP as acceptor	0.00577093814737763	-5.15492062114515	1	1	0.0128205128205128	78	13516	14661	Glud1
GO:0019199	transmembrane receptor protein kinase activity	0.00679545566421384	-4.99150117487625	67	3	0.0384615384615385	78	13516	16542,13848,17005	Kdr,Ephb6,Ltk
GO:0000981	DNA-binding transcription factor activity, RNA polymerase II-specific	0.0113227314303469	-4.48094294287996	531	8	0.102564102564103	78	13516	77771,11865,231044,15220,13653,21888,18124,16869	Csrnp3,Arntl,Gbx1,Foxq1,Egr1,Tle4,Nr4a3,Lhx1
GO:0099104	potassium channel activator activity	0.0115089971056967	-4.46462619247755	2	1	0.0128205128205128	78	13516	241528	Lrrc55
GO:0008120	ceramide glucosyltransferase activity	0.0115089971056967	-4.46462619247755	2	1	0.0128205128205128	78	13516	22239	Ugt8a
GO:0005169	neurotrophin TRKB receptor binding	0.0115089971056967	-4.46462619247755	2	1	0.0128205128205128	78	13516	12064	Bdnf
GO:0000254	C-4 methylsterol oxidase activity	0.0115089971056967	-4.46462619247755	2	1	0.0128205128205128	78	13516	66234	Msmo1
GO:0019810	putrescine binding	0.0115089971056967	-4.46462619247755	2	1	0.0128205128205128	78	13516	11702	Amd1
GO:0099103	channel activator activity	0.0115089971056967	-4.46462619247755	2	1	0.0128205128205128	78	13516	241528	Lrrc55
GO:0044729	hemi-methylated DNA-binding	0.0115089971056967	-4.46462619247755	2	1	0.0128205128205128	78	13516	13653	Egr1
GO:0001641	group II metabotropic glutamate receptor activity	0.0115089971056967	-4.46462619247755	2	1	0.0128205128205128	78	13516	108069	Grm3
GO:0004813	alanine-tRNA ligase activity	0.0115089971056967	-4.46462619247755	2	1	0.0128205128205128	78	13516	234734	Aars
GO:0030298	receptor signaling protein tyrosine kinase activator activity	0.0115089971056967	-4.46462619247755	2	1	0.0128205128205128	78	13516	100294583	Alkal2
GO:0051431	corticotropin-releasing hormone receptor 2 binding	0.0115089971056967	-4.46462619247755	2	1	0.0128205128205128	78	13516	12918	Crh
GO:0004014	adenosylmethionine decarboxylase activity	0.0115089971056967	-4.46462619247755	2	1	0.0128205128205128	78	13516	11702	Amd1
GO:0001621	ADP receptor activity	0.0115089971056967	-4.46462619247755	2	1	0.0128205128205128	78	13516	70839	P2ry12
GO:0035035	histone acetyltransferase binding	0.0128822701662577	-4.35190331869281	30	2	0.0256410256410256	78	13516	18124,13653	Nr4a3,Egr1
GO:0016491	oxidoreductase activity	0.0129598980779596	-4.3458954524439	544	8	0.102564102564103	78	13516	110391,14661,20250,66234,56348,110257,67988,71853	Qdpr,Glud1,Scd2,Msmo1,Hsd17b12,Hba-a2,Tmx3,Pdia6
GO:0043177	organic acid binding	0.0142816806089778	-4.24877763929126	162	4	0.0512820512820513	78	13516	110257,12140,14661,234734	Hba-a2,Fabp7,Glud1,Aars
GO:0008146	sulfotransferase activity	0.014580131864434	-4.22809550824266	32	2	0.0256410256410256	78	13516	64580,15476	Ndst4,Hs3st1
GO:0008083	growth factor activity	0.0156187412211163	-4.15928372545455	91	3	0.0384615384615385	78	13516	21802,12064,16323	Tgfa,Bdnf,Inhba
GO:0005102	signaling receptor binding	0.0167011310686323	-4.09227883319229	1178	13	0.166666666666667	78	13516	107065,21802,26556,12064,12918,16323,18124,11947,16542,11865,100294583,21858,12300	Lrrtm2,Tgfa,Homer1,Bdnf,Crh,Inhba,Nr4a3,Atp5b,Kdr,Arntl,Alkal2,Timp2,Cacng2
GO:0099106	ion channel regulator activity	0.01702352883452	-4.07315884274961	94	3	0.0384615384615385	78	13516	72413,241528,108069	Kcnmb2,Lrrc55,Grm3
GO:0008865	fructokinase activity	0.0172143617815363	-4.06201125627207	3	1	0.0128205128205128	78	13516	216019	Hkdc1
GO:0099186	structural constituent of postsynapse	0.0172143617815363	-4.06201125627207	3	1	0.0128205128205128	78	13516	26556	Homer1
GO:0004396	hexokinase activity	0.0172143617815363	-4.06201125627207	3	1	0.0128205128205128	78	13516	216019	Hkdc1
GO:0070404	NADH binding	0.0172143617815363	-4.06201125627207	3	1	0.0128205128205128	78	13516	110391	Qdpr
GO:0051430	corticotropin-releasing hormone receptor 1 binding	0.0172143617815363	-4.06201125627207	3	1	0.0128205128205128	78	13516	12918	Crh
GO:0008489	UDP-galactose:glucosylceramide beta-1,4-galactosyltransferase activity	0.0172143617815363	-4.06201125627207	3	1	0.0128205128205128	78	13516	22239	Ugt8a
GO:0070699	type II activin receptor binding	0.0172143617815363	-4.06201125627207	3	1	0.0128205128205128	78	13516	16323	Inhba
GO:0004340	glucokinase activity	0.0172143617815363	-4.06201125627207	3	1	0.0128205128205128	78	13516	216019	Hkdc1
GO:0032896	palmitoyl-CoA 9-desaturase activity	0.0172143617815363	-4.06201125627207	3	1	0.0128205128205128	78	13516	20250	Scd2
GO:0019158	mannokinase activity	0.0172143617815363	-4.06201125627207	3	1	0.0128205128205128	78	13516	216019	Hkdc1
GO:0043531	ADP binding	0.0182466017681106	-4.00377642077893	36	2	0.0256410256410256	78	13516	11947,14661	Atp5b,Glud1
GO:0016860	intramolecular oxidoreductase activity	0.0182466017681106	-4.00377642077893	36	2	0.0256410256410256	78	13516	67988,71853	Tmx3,Pdia6
GO:0030545	receptor regulator activity	0.0206926904485349	-3.87797475950007	273	5	0.0641025641025641	78	13516	21802,12918,16323,12064,11603	Tgfa,Crh,Inhba,Bdnf,Agrn
GO:0004064	arylesterase activity	0.0228872160541328	-3.77717677521323	4	1	0.0128205128205128	78	13516	12349	Car2
GO:0016972	thiol oxidase activity	0.0228872160541328	-3.77717677521323	4	1	0.0128205128205128	78	13516	67988	Tmx3
GO:0034513	box H/ACA snoRNA binding	0.0228872160541328	-3.77717677521323	4	1	0.0128205128205128	78	13516	68147	Gar1
GO:0019808	polyamine binding	0.0228872160541328	-3.77717677521323	4	1	0.0128205128205128	78	13516	11702	Amd1
GO:0031720	haptoglobin binding	0.0228872160541328	-3.77717677521323	4	1	0.0128205128205128	78	13516	110257	Hba-a2
GO:0070697	activin receptor binding	0.0228872160541328	-3.77717677521323	4	1	0.0128205128205128	78	13516	16323	Inhba
GO:0015016	[heparan sulfate]-glucosamine N-sulfotransferase activity	0.0228872160541328	-3.77717677521323	4	1	0.0128205128205128	78	13516	64580	Ndst4
GO:0051429	corticotropin-releasing hormone receptor binding	0.0228872160541328	-3.77717677521323	4	1	0.0128205128205128	78	13516	12918	Crh
GO:0043532	angiostatin binding	0.0228872160541328	-3.77717677521323	4	1	0.0128205128205128	78	13516	11947	Atp5b
GO:0010385	double-stranded methylated DNA binding	0.0228872160541328	-3.77717677521323	4	1	0.0128205128205128	78	13516	13653	Egr1
GO:0015459	potassium channel regulator activity	0.0233143447209183	-3.75868645458891	41	2	0.0256410256410256	78	13516	241528,72413	Lrrc55,Kcnmb2
GO:0030234	enzyme regulator activity	0.0274612614191593	-3.59497894309288	746	9	0.115384615384615	78	13516	21858,71853,100294583,210376,24064,19736,244867,104418,11603	Timp2,Pdia6,Alkal2,Mtmr9,Spry2,Rgs4,Arhgap20,Dgkz,Agrn
GO:0004713	protein tyrosine kinase activity	0.0275210704483611	-3.59280336956732	113	3	0.0384615384615385	78	13516	17005,13848,16542	Ltk,Ephb6,Kdr
GO:0001216	DNA-binding transcription activator activity	0.028103418396593	-3.57186405891703	296	5	0.0641025641025641	78	13516	77771,18124,231044,11865,13653	Csrnp3,Nr4a3,Gbx1,Arntl,Egr1
GO:0001228	DNA-binding transcription activator activity, RNA polymerase II-specific	0.028103418396593	-3.57186405891703	296	5	0.0641025641025641	78	13516	231044,11865,13653,77771,18124	Gbx1,Arntl,Egr1,Csrnp3,Nr4a3
GO:0001609	G protein-coupled adenosine receptor activity	0.0285277427817517	-3.55687823424553	5	1	0.0128205128205128	78	13516	70839	P2ry12
GO:0042328	heparan sulfate N-acetylglucosaminyltransferase activity	0.0285277427817517	-3.55687823424553	5	1	0.0128205128205128	78	13516	64580	Ndst4
GO:0004768	stearoyl-CoA 9-desaturase activity	0.0285277427817517	-3.55687823424553	5	1	0.0128205128205128	78	13516	20250	Scd2
GO:0004303	estradiol 17-beta-dehydrogenase activity	0.0285277427817517	-3.55687823424553	5	1	0.0128205128205128	78	13516	56348	Hsd17b12
GO:0008467	[heparan sulfate]-glucosamine 3-sulfotransferase 1 activity	0.0285277427817517	-3.55687823424553	5	1	0.0128205128205128	78	13516	15476	Hs3st1
GO:0016782	transferase activity, transferring sulfur-containing groups	0.0312538312110921	-3.46561331155939	48	2	0.0256410256410256	78	13516	64580,15476	Ndst4,Hs3st1
GO:0005179	hormone activity	0.0324640094699837	-3.42762320419149	49	2	0.0256410256410256	78	13516	16323,12918	Inhba,Crh
GO:0016667	oxidoreductase activity, acting on a sulfur group of donors	0.0336924279451208	-3.39048215692617	50	2	0.0256410256410256	78	13516	71853,67988	Pdia6,Tmx3
GO:0070728	leucine binding	0.034136123809404	-3.37739910615774	6	1	0.0128205128205128	78	13516	14661	Glud1
GO:0016215	acyl-CoA desaturase activity	0.034136123809404	-3.37739910615774	6	1	0.0128205128205128	78	13516	20250	Scd2
GO:0031802	type 5 metabotropic glutamate receptor binding	0.034136123809404	-3.37739910615774	6	1	0.0128205128205128	78	13516	26556	Homer1
GO:0001640	adenylate cyclase inhibiting G protein-coupled glutamate receptor activity	0.034136123809404	-3.37739910615774	6	1	0.0128205128205128	78	13516	108069	Grm3
GO:0005021	vascular endothelial growth factor-activated receptor activity	0.034136123809404	-3.37739910615774	6	1	0.0128205128205128	78	13516	16542	Kdr
GO:0042030	ATPase inhibitor activity	0.034136123809404	-3.37739910615774	6	1	0.0128205128205128	78	13516	11603	Agrn
GO:0019838	growth factor binding	0.0348620993565904	-3.35635501819667	124	3	0.0384615384615385	78	13516	11603,16542,12842	Agrn,Kdr,Col1a1
GO:0044325	ion channel binding	0.037023366817753	-3.29620603005766	127	3	0.0384615384615385	78	13516	11603,26556,241528	Agrn,Homer1,Lrrc55
GO:0016597	amino acid binding	0.0374846859985947	-3.28382280278369	53	2	0.0256410256410256	78	13516	234734,14661	Aars,Glud1
GO:0051287	NAD binding	0.0374846859985947	-3.28382280278369	53	2	0.0256410256410256	78	13516	110391,14661	Qdpr,Glud1
GO:0045028	G protein-coupled purinergic nucleotide receptor activity	0.0397125399706484	-3.22608827288658	7	1	0.0128205128205128	78	13516	70839	P2ry12
GO:0001608	G protein-coupled nucleotide receptor activity	0.0397125399706484	-3.22608827288658	7	1	0.0128205128205128	78	13516	70839	P2ry12
GO:0038085	vascular endothelial growth factor binding	0.0397125399706484	-3.22608827288658	7	1	0.0128205128205128	78	13516	16542	Kdr
GO:0016717	oxidoreductase activity, acting on paired donors, with oxidation of a pair of donors resulting in the reduction of molecular oxygen to two molecules of water	0.0397125399706484	-3.22608827288658	7	1	0.0128205128205128	78	13516	20250	Scd2
GO:0001727	lipid kinase activity	0.0397125399706484	-3.22608827288658	7	1	0.0128205128205128	78	13516	104418	Dgkz
GO:0034711	inhibin binding	0.0397125399706484	-3.22608827288658	7	1	0.0128205128205128	78	13516	16323	Inhba
GO:0003680	AT DNA binding	0.0397125399706484	-3.22608827288658	7	1	0.0128205128205128	78	13516	14958	H1f0
GO:0005198	structural molecule activity	0.042556649045533	-3.1569191718809	443	6	0.0769230769230769	78	13516	12741,12842,107939,18823,11603,26556	Cldn5,Col1a1,Pom121,Plp1,Agrn,Homer1
GO:0004857	enzyme inhibitor activity	0.0450631659995731	-3.0996900845827	232	4	0.0512820512820513	78	13516	21858,71853,104418,11603	Timp2,Pdia6,Dgkz,Agrn
GO:0002162	dystroglycan binding	0.0452571710971836	-3.09539414410657	8	1	0.0128205128205128	78	13516	11603	Agrn
GO:0005167	neurotrophin TRK receptor binding	0.0452571710971836	-3.09539414410657	8	1	0.0128205128205128	78	13516	12064	Bdnf
GO:1901612	cardiolipin binding	0.0452571710971836	-3.09539414410657	8	1	0.0128205128205128	78	13516	54722	Gsdme
GO:0030306	ADP-ribosylation factor binding	0.0452571710971836	-3.09539414410657	8	1	0.0128205128205128	78	13516	20660	Sorl1
GO:0098988	G protein-coupled glutamate receptor activity	0.0452571710971836	-3.09539414410657	8	1	0.0128205128205128	78	13516	108069	Grm3
GO:0003724	RNA helicase activity	0.0455292922726019	-3.08939937395565	59	2	0.0256410256410256	78	13516	52513,67040	Ddx56,Ddx17
GO:0030548	acetylcholine receptor regulator activity	0.0507701960194294	-2.98044578910003	9	1	0.0128205128205128	78	13516	11603	Agrn
GO:0016670	oxidoreductase activity, acting on a sulfur group of donors, oxygen as acceptor	0.0507701960194294	-2.98044578910003	9	1	0.0128205128205128	78	13516	67988	Tmx3
GO:0005536	glucose binding	0.0507701960194294	-2.98044578910003	9	1	0.0128205128205128	78	13516	216019	Hkdc1
GO:1901611	phosphatidylglycerol binding	0.0507701960194294	-2.98044578910003	9	1	0.0128205128205128	78	13516	54722	Gsdme
GO:0035374	chondroitin sulfate binding	0.0507701960194294	-2.98044578910003	9	1	0.0128205128205128	78	13516	11603	Agrn
GO:0036122	BMP binding	0.0507701960194294	-2.98044578910003	9	1	0.0128205128205128	78	13516	11603	Agrn
GO:0099602	neurotransmitter receptor regulator activity	0.0507701960194294	-2.98044578910003	9	1	0.0128205128205128	78	13516	11603	Agrn
GO:0019911	structural constituent of myelin sheath	0.0507701960194294	-2.98044578910003	9	1	0.0128205128205128	78	13516	18823	Plp1
GO:0030295	protein kinase activator activity	0.0512131729375044	-2.97175849609288	63	2	0.0256410256410256	78	13516	24064,100294583	Spry2,Alkal2
GO:0070491	repressing transcription factor binding	0.0526721943844184	-2.94366758346467	64	2	0.0256410256410256	78	13516	11865,21888	Arntl,Tle4
GO:0003700	DNA-binding transcription factor activity	0.0530605895052038	-2.93632082017211	714	8	0.102564102564103	78	13516	77771,18124,16869,231044,15220,11865,21888,13653	Csrnp3,Nr4a3,Lhx1,Gbx1,Foxq1,Arntl,Tle4,Egr1
GO:0035254	glutamate receptor binding	0.0556343785226386	-2.88895395005339	66	2	0.0256410256410256	78	13516	12300,26556	Cacng2,Homer1
GO:0048018	receptor ligand activity	0.0557406099649229	-2.88704631395048	249	4	0.0512820512820513	78	13516	21802,12918,16323,12064	Tgfa,Crh,Inhba,Bdnf
GO:0042043	neurexin family protein binding	0.0562517925786122	-2.87791737034117	10	1	0.0128205128205128	78	13516	107065	Lrrtm2
GO:0017162	aryl hydrocarbon receptor binding	0.0562517925786122	-2.87791737034117	10	1	0.0128205128205128	78	13516	11865	Arntl
GO:0035251	UDP-glucosyltransferase activity	0.0562517925786122	-2.87791737034117	10	1	0.0128205128205128	78	13516	22239	Ugt8a
GO:0015269	calcium-activated potassium channel activity	0.0562517925786122	-2.87791737034117	10	1	0.0128205128205128	78	13516	72413	Kcnmb2
GO:0033764	steroid dehydrogenase activity, acting on the CH-OH group of donors, NAD or NADP as acceptor	0.0562517925786122	-2.87791737034117	10	1	0.0128205128205128	78	13516	56348	Hsd17b12
GO:0030546	signaling receptor activator activity	0.0584359788842413	-2.8398235020604	253	4	0.0512820512820513	78	13516	12918,21802,16323,12064	Crh,Tgfa,Inhba,Bdnf
GO:0019209	kinase activator activity	0.0601848226550785	-2.81033507381793	69	2	0.0256410256410256	78	13516	24064,100294583	Spry2,Alkal2
GO:0031406	carboxylic acid binding	0.0613192881902134	-2.79166083316375	156	3	0.0384615384615385	78	13516	12140,234734,14661	Fabp7,Aars,Glud1
GO:0048407	platelet-derived growth factor binding	0.0617021376204754	-2.78543670328235	11	1	0.0128205128205128	78	13516	12842	Col1a1
GO:0004089	carbonate dehydratase activity	0.0617021376204754	-2.78543670328235	11	1	0.0128205128205128	78	13516	12349	Car2
GO:0008191	metalloendopeptidase inhibitor activity	0.0617021376204754	-2.78543670328235	11	1	0.0128205128205128	78	13516	21858	Timp2
GO:0004143	diacylglycerol kinase activity	0.0617021376204754	-2.78543670328235	11	1	0.0128205128205128	78	13516	104418	Dgkz
GO:0030169	low-density lipoprotein particle binding	0.0671214070252028	-2.70125225421211	12	1	0.0128205128205128	78	13516	20660	Sorl1
GO:0016502	nucleotide receptor activity	0.0671214070252028	-2.70125225421211	12	1	0.0128205128205128	78	13516	70839	P2ry12
GO:0003951	NAD+ kinase activity	0.0671214070252028	-2.70125225421211	12	1	0.0128205128205128	78	13516	104418	Dgkz
GO:0035497	cAMP response element binding	0.0671214070252028	-2.70125225421211	12	1	0.0128205128205128	78	13516	18124	Nr4a3
GO:0002161	aminoacyl-tRNA editing activity	0.0671214070252028	-2.70125225421211	12	1	0.0128205128205128	78	13516	234734	Aars
GO:0005005	transmembrane-ephrin receptor activity	0.0671214070252028	-2.70125225421211	12	1	0.0128205128205128	78	13516	13848	Ephb6
GO:0035256	G protein-coupled glutamate receptor binding	0.0671214070252028	-2.70125225421211	12	1	0.0128205128205128	78	13516	26556	Homer1
GO:0001614	purinergic nucleotide receptor activity	0.0671214070252028	-2.70125225421211	12	1	0.0128205128205128	78	13516	70839	P2ry12
GO:0005539	glycosaminoglycan binding	0.0680698694413504	-2.68722060952984	163	3	0.0384615384615385	78	13516	11603,56348,17967	Agrn,Hsd17b12,Ncam1
GO:0030228	lipoprotein particle receptor activity	0.0725097756728321	-2.62403388934453	13	1	0.0128205128205128	78	13516	11947	Atp5b
GO:0015037	peptide disulfide oxidoreductase activity	0.0725097756728321	-2.62403388934453	13	1	0.0128205128205128	78	13516	71853	Pdia6
GO:0070403	NAD+ binding	0.0725097756728321	-2.62403388934453	13	1	0.0128205128205128	78	13516	14661	Glud1
GO:0030296	protein tyrosine kinase activator activity	0.0725097756728321	-2.62403388934453	13	1	0.0128205128205128	78	13516	100294583	Alkal2
GO:0019825	oxygen binding	0.0725097756728321	-2.62403388934453	13	1	0.0128205128205128	78	13516	110257	Hba-a2
GO:0005165	neurotrophin receptor binding	0.0725097756728321	-2.62403388934453	13	1	0.0128205128205128	78	13516	12064	Bdnf
GO:0051428	peptide hormone receptor binding	0.0725097756728321	-2.62403388934453	13	1	0.0128205128205128	78	13516	12918	Crh
GO:0016229	steroid dehydrogenase activity	0.0725097756728321	-2.62403388934453	13	1	0.0128205128205128	78	13516	56348	Hsd17b12
GO:0046933	proton-transporting ATP synthase activity, rotational mechanism	0.0725097756728321	-2.62403388934453	13	1	0.0128205128205128	78	13516	11947	Atp5b
GO:0005003	ephrin receptor activity	0.0725097756728321	-2.62403388934453	13	1	0.0128205128205128	78	13516	13848	Ephb6
GO:0042288	MHC class I protein binding	0.0725097756728321	-2.62403388934453	13	1	0.0128205128205128	78	13516	11947	Atp5b
GO:0008047	enzyme activator activity	0.0771987659745185	-2.56137180686519	394	5	0.0641025641025641	78	13516	19736,24064,244867,21858,100294583	Rgs4,Spry2,Arhgap20,Timp2,Alkal2
GO:0043395	heparan sulfate proteoglycan binding	0.0778674174928574	-2.55274767428302	14	1	0.0128205128205128	78	13516	11603	Agrn
GO:0016638	oxidoreductase activity, acting on the CH-NH2 group of donors	0.0778674174928574	-2.55274767428302	14	1	0.0128205128205128	78	13516	14661	Glud1
GO:0070696	transmembrane receptor protein serine/threonine kinase binding	0.0778674174928574	-2.55274767428302	14	1	0.0128205128205128	78	13516	16323	Inhba
GO:0001158	enhancer sequence-specific DNA binding	0.0778861106471464	-2.55250763921477	80	2	0.0256410256410256	78	13516	11865,16869	Arntl,Lhx1
GO:0035586	purinergic receptor activity	0.0831945054411859	-2.4865739737061	15	1	0.0128205128205128	78	13516	70839	P2ry12
GO:0031492	nucleosomal DNA binding	0.0884912115041977	-2.42485203693664	16	1	0.0128205128205128	78	13516	14958	H1f0
GO:0030275	LRR domain binding	0.0884912115041977	-2.42485203693664	16	1	0.0128205128205128	78	13516	17967	Ncam1
GO:0046527	glucosyltransferase activity	0.0884912115041977	-2.42485203693664	16	1	0.0128205128205128	78	13516	22239	Ugt8a
GO:0016646	oxidoreductase activity, acting on the CH-NH group of donors, NAD or NADP as acceptor	0.0884912115041977	-2.42485203693664	16	1	0.0128205128205128	78	13516	110391	Qdpr
GO:0035326	enhancer binding	0.0934236474467015	-2.37061078113897	89	2	0.0256410256410256	78	13516	11865,16869	Arntl,Lhx1
GO:0008139	nuclear localization sequence binding	0.0937577067268032	-2.36704141242437	17	1	0.0128205128205128	78	13516	107939	Pom121
GO:0016709	oxidoreductase activity, acting on paired donors, with incorporation or reduction of molecular oxygen, NAD(P)H as one donor, and incorporation of one atom of oxygen	0.0937577067268032	-2.36704141242437	17	1	0.0128205128205128	78	13516	66234	Msmo1
GO:0070402	NADPH binding	0.0937577067268032	-2.36704141242437	17	1	0.0128205128205128	78	13516	110391	Qdpr
GO:0046961	proton-transporting ATPase activity, rotational mechanism	0.0937577067268032	-2.36704141242437	17	1	0.0128205128205128	78	13516	11947	Atp5b
GO:1990837	sequence-specific double-stranded DNA binding	0.0957859729223007	-2.34563902516111	678	7	0.0897435897435897	78	13516	13653,11865,231044,15220,18124,14958,16869	Egr1,Arntl,Gbx1,Foxq1,Nr4a3,H1f0,Lhx1
GO:0031681	G-protein beta-subunit binding	0.0989941611960024	-2.31269440840496	18	1	0.0128205128205128	78	13516	66066	Gng11
GO:0019200	carbohydrate kinase activity	0.0989941611960024	-2.31269440840496	18	1	0.0128205128205128	78	13516	216019	Hkdc1
GO:0052689	carboxylic ester hydrolase activity	0.10059615286678	-2.29664126392866	93	2	0.0256410256410256	78	13516	12349,234734	Car2,Aars
GO:0043565	sequence-specific DNA binding	0.101792384860329	-2.2848199825721	824	8	0.102564102564103	78	13516	18124,14958,16869,77771,13653,15220,231044,11865	Nr4a3,H1f0,Lhx1,Csrnp3,Egr1,Foxq1,Gbx1,Arntl
GO:1901681	sulfur compound binding	0.102894282878876	-2.2740531976577	195	3	0.0384615384615385	78	13516	11603,56348,17967	Agrn,Hsd17b12,Ncam1
GO:0071855	neuropeptide receptor binding	0.104200744055739	-2.26143600903828	19	1	0.0128205128205128	78	13516	12918	Crh
GO:0005227	calcium activated cation channel activity	0.104200744055739	-2.26143600903828	19	1	0.0128205128205128	78	13516	72413	Kcnmb2
GO:0005506	iron ion binding	0.1079175140512	-2.22638810245543	97	2	0.0256410256410256	78	13516	66234,20250	Msmo1,Scd2
GO:0001223	transcription coactivator binding	0.109377623505995	-2.2129489482515	20	1	0.0128205128205128	78	13516	18124	Nr4a3
GO:0042287	MHC protein binding	0.109377623505995	-2.2129489482515	20	1	0.0128205128205128	78	13516	11947	Atp5b
GO:0071814	protein-lipid complex binding	0.109377623505995	-2.2129489482515	20	1	0.0128205128205128	78	13516	20660	Sorl1
GO:0017056	structural constituent of nuclear pore	0.109377623505995	-2.2129489482515	20	1	0.0128205128205128	78	13516	107939	Pom121
GO:0071813	lipoprotein particle binding	0.109377623505995	-2.2129489482515	20	1	0.0128205128205128	78	13516	20660	Sorl1
GO:0005267	potassium channel activity	0.111630765066163	-2.19255859438977	99	2	0.0256410256410256	78	13516	72413,241528	Kcnmb2,Lrrc55
GO:0050431	transforming growth factor beta binding	0.114524966820111	-2.16696242892681	21	1	0.0128205128205128	78	13516	11603	Agrn
GO:0033612	receptor serine/threonine kinase binding	0.114524966820111	-2.16696242892681	21	1	0.0128205128205128	78	13516	16323	Inhba
GO:0035250	UDP-galactosyltransferase activity	0.114524966820111	-2.16696242892681	21	1	0.0128205128205128	78	13516	22239	Ugt8a
GO:0035259	glucocorticoid receptor binding	0.114524966820111	-2.16696242892681	21	1	0.0128205128205128	78	13516	18124	Nr4a3
GO:0005178	integrin binding	0.11537737801049	-2.15954697522969	101	2	0.0256410256410256	78	13516	21858,16542	Timp2,Kdr
GO:0043539	protein serine/threonine kinase activator activity	0.119642940334176	-2.12324346900805	22	1	0.0128205128205128	78	13516	24064	Spry2
GO:0016705	oxidoreductase activity, acting on paired donors, with incorporation or reduction of molecular oxygen	0.121057157908771	-2.1114924655101	104	2	0.0256410256410256	78	13516	20250,66234	Scd2,Msmo1
GO:0005201	extracellular matrix structural constituent	0.126805163995403	-2.06510351229248	107	2	0.0256410256410256	78	13516	11603,12842	Agrn,Col1a1
GO:0008194	UDP-glycosyltransferase activity	0.126805163995403	-2.06510351229248	107	2	0.0256410256410256	78	13516	64580,22239	Ndst4,Ugt8a
GO:0000977	RNA polymerase II regulatory region sequence-specific DNA binding	0.127839431769894	-2.05698024182782	594	6	0.0769230769230769	78	13516	231044,15220,16869,11865,13653,18124	Gbx1,Foxq1,Lhx1,Arntl,Egr1,Nr4a3
GO:0030515	snoRNA binding	0.129791438705293	-2.04182643447378	24	1	0.0128205128205128	78	13516	68147	Gar1
GO:0016645	oxidoreductase activity, acting on the CH-NH group of donors	0.129791438705293	-2.04182643447378	24	1	0.0128205128205128	78	13516	110391	Qdpr
GO:0038023	signaling receptor activity	0.133039312572184	-2.017110611187	601	6	0.0769230769230769	78	13516	16542,18124,17005,108069,13848,70839	Kdr,Nr4a3,Ltk,Grm3,Ephb6,P2ry12
GO:0001012	RNA polymerase II regulatory region DNA binding	0.133790485451538	-2.01148024404413	602	6	0.0769230769230769	78	13516	18124,13653,16869,15220,231044,11865	Nr4a3,Egr1,Lhx1,Foxq1,Gbx1,Arntl
GO:0002020	protease binding	0.134568487996306	-2.00568200510733	111	2	0.0256410256410256	78	13516	12842,21858	Col1a1,Timp2
GO:0042277	peptide binding	0.135397288642515	-1.99954194350125	221	3	0.0384615384615385	78	13516	107939,20660,16323	Pom121,Sorl1,Inhba
GO:0140110	transcription regulator activity	0.13802868458579	-1.98029375610737	1030	9	0.115384615384615	78	13516	16869,67040,18124,21888,13653,15220,231044,11865,77771	Lhx1,Ddx17,Nr4a3,Tle4,Egr1,Foxq1,Gbx1,Arntl,Csrnp3
GO:0008066	glutamate receptor activity	0.13982443094019	-1.96736770808295	26	1	0.0128205128205128	78	13516	108069	Grm3
GO:0001968	fibronectin binding	0.13982443094019	-1.96736770808295	26	1	0.0128205128205128	78	13516	56348	Hsd17b12
GO:0005154	epidermal growth factor receptor binding	0.13982443094019	-1.96736770808295	26	1	0.0128205128205128	78	13516	21802	Tgfa
GO:0003690	double-stranded DNA binding	0.141155149074067	-1.95789564550013	750	7	0.0897435897435897	78	13516	13653,231044,15220,11865,18124,14958,16869	Egr1,Gbx1,Foxq1,Arntl,Nr4a3,H1f0,Lhx1
GO:0005504	fatty acid binding	0.144798018362392	-1.93241548446676	27	1	0.0128205128205128	78	13516	12140	Fabp7
GO:0043425	bHLH transcription factor binding	0.144798018362392	-1.93241548446676	27	1	0.0128205128205128	78	13516	11865	Arntl
GO:0004888	transmembrane signaling receptor activity	0.146339464333677	-1.9218262579561	483	5	0.0641025641025641	78	13516	108069,17005,13848,16542,70839	Grm3,Ltk,Ephb6,Kdr,P2ry12
GO:0044769	ATPase activity, coupled to transmembrane movement of ions, rotational mechanism	0.149743214791283	-1.89883335325497	28	1	0.0128205128205128	78	13516	11947	Atp5b
GO:0008201	heparin binding	0.154418180614615	-1.8680908982288	121	2	0.0256410256410256	78	13516	56348,17967	Hsd17b12,Ncam1
GO:0098918	structural constituent of synapse	0.154660180187332	-1.8665249547474	29	1	0.0128205128205128	78	13516	26556	Homer1
GO:0001965	G-protein alpha-subunit binding	0.154660180187332	-1.8665249547474	29	1	0.0128205128205128	78	13516	19736	Rgs4
GO:0043394	proteoglycan binding	0.154660180187332	-1.8665249547474	29	1	0.0128205128205128	78	13516	11603	Agrn
GO:0008378	galactosyltransferase activity	0.154660180187332	-1.8665249547474	29	1	0.0128205128205128	78	13516	22239	Ugt8a
GO:0000976	transcription regulatory region sequence-specific DNA binding	0.158075876570466	-1.84468012977075	633	6	0.0769230769230769	78	13516	18124,13653,16869,15220,231044,11865	Nr4a3,Egr1,Lhx1,Foxq1,Gbx1,Arntl
GO:0022843	voltage-gated cation channel activity	0.158455281721964	-1.84228285971844	123	2	0.0256410256410256	78	13516	241528,12300	Lrrc55,Cacng2
GO:0005524	ATP binding	0.158570386107098	-1.84155670785206	1212	10	0.128205128205128	78	13516	14661,234734,17005,216019,11947,104418,13848,67040,52513,16542	Glud1,Aars,Ltk,Hkdc1,Atp5b,Dgkz,Ephb6,Ddx17,Ddx56,Kdr
GO:0015079	potassium ion transmembrane transporter activity	0.160481399465315	-1.82957723430981	124	2	0.0256410256410256	78	13516	241528,72413	Lrrc55,Kcnmb2
GO:0005261	cation channel activity	0.16111578791189	-1.82563199290643	240	3	0.0384615384615385	78	13516	72413,12300,241528	Kcnmb2,Cacng2,Lrrc55
GO:0098531	ligand-activated transcription factor activity	0.164410053332442	-1.80539164657256	31	1	0.0128205128205128	78	13516	18124	Nr4a3
GO:0016831	carboxy-lyase activity	0.164410053332442	-1.80539164657256	31	1	0.0128205128205128	78	13516	11702	Amd1
GO:0004879	nuclear receptor activity	0.164410053332442	-1.80539164657256	31	1	0.0128205128205128	78	13516	18124	Nr4a3
GO:0008144	drug binding	0.167723997778712	-1.78543552093508	1378	11	0.141025641025641	78	13516	67040,13848,104418,11947,216019,17005,14661,234734,16542,110257,52513	Ddx17,Ephb6,Dgkz,Atp5b,Hkdc1,Ltk,Glud1,Aars,Kdr,Hba-a2,Ddx56
GO:0004601	peroxidase activity	0.16924327661391	-1.77641809256426	32	1	0.0128205128205128	78	13516	110257	Hba-a2
GO:0060089	molecular transducer activity	0.169650031664435	-1.77401760110626	647	6	0.0769230769230769	78	13516	70839,16542,13848,108069,17005,18124	P2ry12,Kdr,Ephb6,Grm3,Ltk,Nr4a3
GO:0005488	binding	0.170218186217252	-1.77067421651088	9835	61	0.782051282051282	78	13516	241528,216019,14958,27528,16323,11702,21858,14269,17967,11865,13848,66066,12918,12140,19736,231044,24064,21888,12349,11947,67040,19317,54722,52513,225341,13653,107065,17758,12842,14661,12405,11603,110257,20660,68147,210376,12064,26556,18124,20810,77771,12300,15220,54609,16542,18823,17005,12741,100294583,20250,21802,107939,234734,18616,77767,100515,104418,16869,110391,56348,66234	Lrrc55,Hkdc1,H1f0,Nrep,Inhba,Amd1,Timp2,Fnbp1,Ncam1,Arntl,Ephb6,Gng11,Crh,Fabp7,Rgs4,Gbx1,Spry2,Tle4,Car2,Atp5b,Ddx17,Qk,Gsdme,Ddx56,Lims2,Egr1,Lrrtm2,Map4,Col1a1,Glud1,Cbln2,Agrn,Hba-a2,Sorl1,Gar1,Mtmr9,Bdnf,Homer1,Nr4a3,Srm,Csrnp3,Cacng2,Foxq1,Ubqln2,Kdr,Plp1,Ltk,Cldn5,Alkal2,Scd2,Tgfa,Pom121,Aars,Peg3,Ermn,Zfp518b,Dgkz,Lhx1,Qdpr,Hsd17b12,Msmo1
GO:0022839	ion gated channel activity	0.172366461184792	-1.7581324803695	248	3	0.0384615384615385	78	13516	241528,12300,72413	Lrrc55,Cacng2,Kcnmb2
GO:0030020	extracellular matrix structural constituent conferring tensile strength	0.174048899897453	-1.74841898535683	33	1	0.0128205128205128	78	13516	12842	Col1a1
GO:0000979	RNA polymerase II core promoter sequence-specific DNA binding	0.174048899897453	-1.74841898535683	33	1	0.0128205128205128	78	13516	13653	Egr1
GO:0005048	signal sequence binding	0.174048899897453	-1.74841898535683	33	1	0.0128205128205128	78	13516	107939	Pom121
GO:0016853	isomerase activity	0.18099136092834	-1.70930597853309	134	2	0.0256410256410256	78	13516	71853,67988	Pdia6,Tmx3
GO:0015036	disulfide oxidoreductase activity	0.183577967951514	-1.69511580826044	35	1	0.0128205128205128	78	13516	71853	Pdia6
GO:0022836	gated channel activity	0.185286409925249	-1.68585248931268	257	3	0.0384615384615385	78	13516	12300,241528,72413	Cacng2,Lrrc55,Kcnmb2
GO:0032559	adenyl ribonucleotide binding	0.187368597142986	-1.67467749449487	1259	10	0.128205128205128	78	13516	52513,16542,234734,14661,17005,216019,11947,104418,13848,67040	Ddx56,Kdr,Aars,Glud1,Ltk,Hkdc1,Atp5b,Dgkz,Ephb6,Ddx17
GO:0016684	oxidoreductase activity, acting on peroxide as acceptor	0.188301721268928	-1.66970970226188	36	1	0.0128205128205128	78	13516	110257	Hba-a2
GO:0005246	calcium channel regulator activity	0.188301721268928	-1.66970970226188	36	1	0.0128205128205128	78	13516	108069	Grm3
GO:0019887	protein kinase regulator activity	0.191392958701058	-1.65342658903572	139	2	0.0256410256410256	78	13516	100294583,24064	Alkal2,Spry2
GO:0050661	NADP binding	0.192998491722641	-1.64507290501638	37	1	0.0128205128205128	78	13516	110391	Qdpr
GO:0060590	ATPase regulator activity	0.192998491722641	-1.64507290501638	37	1	0.0128205128205128	78	13516	11603	Agrn
GO:0017046	peptide hormone binding	0.192998491722641	-1.64507290501638	37	1	0.0128205128205128	78	13516	16323	Inhba
GO:0030554	adenyl nucleotide binding	0.193796175042105	-1.64094831634508	1269	10	0.128205128205128	78	13516	104418,67040,13848,216019,11947,14661,234734,17005,16542,52513	Dgkz,Ddx17,Ephb6,Hkdc1,Atp5b,Glud1,Aars,Ltk,Kdr,Ddx56
GO:0070888	E-box binding	0.197668431459845	-1.621164240565	38	1	0.0128205128205128	78	13516	11865	Arntl
GO:0005160	transforming growth factor beta receptor binding	0.197668431459845	-1.621164240565	38	1	0.0128205128205128	78	13516	16323	Inhba
GO:0015077	monovalent inorganic cation transmembrane transporter activity	0.198457738246399	-1.6171791070822	266	3	0.0384615384615385	78	13516	11947,241528,72413	Atp5b,Lrrc55,Kcnmb2
GO:0004386	helicase activity	0.199772145476619	-1.61057783451538	143	2	0.0256410256410256	78	13516	67040,52513	Ddx17,Ddx56
GO:0019213	deacetylase activity	0.202311691759857	-1.59794574231208	39	1	0.0128205128205128	78	13516	64580	Ndst4
GO:0051879	Hsp90 protein binding	0.206928423083234	-1.57538232771982	40	1	0.0128205128205128	78	13516	11865	Arntl
GO:0004812	aminoacyl-tRNA ligase activity	0.206928423083234	-1.57538232771982	40	1	0.0128205128205128	78	13516	234734	Aars
GO:0016875	ligase activity, forming carbon-oxygen bonds	0.206928423083234	-1.57538232771982	40	1	0.0128205128205128	78	13516	234734	Aars
GO:0060589	nucleoside-triphosphatase regulator activity	0.208858203521854	-1.56609970931861	273	3	0.0384615384615385	78	13516	19736,244867,11603	Rgs4,Arhgap20,Agrn
GO:0035255	ionotropic glutamate receptor binding	0.211518775036392	-1.55344151357806	41	1	0.0128205128205128	78	13516	12300	Cacng2
GO:0033293	monocarboxylic acid binding	0.211518775036392	-1.55344151357806	41	1	0.0128205128205128	78	13516	12140	Fabp7
GO:0003707	steroid hormone receptor activity	0.211518775036392	-1.55344151357806	41	1	0.0128205128205128	78	13516	18124	Nr4a3
GO:0033218	amide binding	0.21335381163016	-1.54480340388709	276	3	0.0384615384615385	78	13516	16323,20660,107939	Inhba,Sorl1,Pom121
GO:0005245	voltage-gated calcium channel activity	0.220620935164775	-1.51130927564662	43	1	0.0128205128205128	78	13516	12300	Cacng2
GO:0001046	core promoter sequence-specific DNA binding	0.225133038416205	-1.49106376966615	44	1	0.0128205128205128	78	13516	13653	Egr1
GO:0051427	hormone receptor binding	0.225150676008944	-1.49098542975652	155	2	0.0256410256410256	78	13516	12918,18124	Crh,Nr4a3
GO:0043168	anion binding	0.22549408054581	-1.48946137073512	2265	16	0.205128205128205	78	13516	67040,17005,11947,216019,16542,54722,52513,17967,11603,110391,13848,104418,14661,234734,56348,12140	Ddx17,Ltk,Atp5b,Hkdc1,Kdr,Gsdme,Ddx56,Ncam1,Agrn,Qdpr,Ephb6,Dgkz,Glud1,Aars,Hsd17b12,Fabp7
GO:0016758	transferase activity, transferring hexosyl groups	0.22727835636314	-1.48157977323312	156	2	0.0256410256410256	78	13516	64580,22239	Ndst4,Ugt8a
GO:0016829	lyase activity	0.22727835636314	-1.48157977323312	156	2	0.0256410256410256	78	13516	12349,11702	Car2,Amd1
GO:0097367	carbohydrate derivative binding	0.228299007999789	-1.47709907061663	1791	13	0.166666666666667	78	13516	14661,234734,104418,13848,11603,56348,216019,11947,17005,67040,17967,52513,16542	Glud1,Aars,Dgkz,Ephb6,Agrn,Hsd17b12,Hkdc1,Atp5b,Ltk,Ddx17,Ncam1,Ddx56,Kdr
GO:0008375	acetylglucosaminyltransferase activity	0.229619352470298	-1.47133233032612	45	1	0.0128205128205128	78	13516	64580	Ndst4
GO:0016830	carbon-carbon lyase activity	0.229619352470298	-1.47133233032612	45	1	0.0128205128205128	78	13516	11702	Amd1
GO:0004497	monooxygenase activity	0.229619352470298	-1.47133233032612	45	1	0.0128205128205128	78	13516	66234	Msmo1
GO:0031491	nucleosome binding	0.229619352470298	-1.47133233032612	45	1	0.0128205128205128	78	13516	14958	H1f0
GO:0022890	inorganic cation transmembrane transporter activity	0.232583020047303	-1.45850804221873	427	4	0.0512820512820513	78	13516	241528,11947,12300,72413	Lrrc55,Atp5b,Cacng2,Kcnmb2
GO:0001221	transcription cofactor binding	0.23408002284433	-1.45209224411835	46	1	0.0128205128205128	78	13516	18124	Nr4a3
GO:0044212	transcription regulatory region DNA binding	0.238146645111595	-1.43486863912572	723	6	0.0769230769230769	78	13516	18124,16869,13653,231044,15220,11865	Nr4a3,Lhx1,Egr1,Gbx1,Foxq1,Arntl
GO:0019829	ATPase-coupled cation transmembrane transporter activity	0.23851519419808	-1.43332226335349	47	1	0.0128205128205128	78	13516	11947	Atp5b
GO:0001067	regulatory region nucleic acid binding	0.241979716087588	-1.41890137415824	727	6	0.0769230769230769	78	13516	16869,18124,13653,231044,15220,11865	Lhx1,Nr4a3,Egr1,Gbx1,Foxq1,Arntl
GO:0016836	hydro-lyase activity	0.242925010433654	-1.41500248230653	48	1	0.0128205128205128	78	13516	12349	Car2
GO:1990841	promoter-specific chromatin binding	0.242925010433654	-1.41500248230653	48	1	0.0128205128205128	78	13516	13653	Egr1
GO:0005244	voltage-gated ion channel activity	0.244348209775983	-1.4091609817672	164	2	0.0256410256410256	78	13516	12300,241528	Cacng2,Lrrc55
GO:0022832	voltage-gated channel activity	0.244348209775983	-1.4091609817672	164	2	0.0256410256410256	78	13516	241528,12300	Lrrc55,Cacng2
GO:0070405	ammonium ion binding	0.247309614614786	-1.39711422686524	49	1	0.0128205128205128	78	13516	11702	Amd1
GO:0042625	ATPase-coupled ion transmembrane transporter activity	0.247309614614786	-1.39711422686524	49	1	0.0128205128205128	78	13516	11947	Atp5b
GO:0016765	transferase activity, transferring alkyl or aryl (other than methyl) groups	0.247309614614786	-1.39711422686524	49	1	0.0128205128205128	78	13516	20810	Srm
GO:0019207	kinase regulator activity	0.248626043830989	-1.39180534340157	166	2	0.0256410256410256	78	13516	100294583,24064	Alkal2,Spry2
GO:0046914	transition metal ion binding	0.249703240367547	-1.38748210473797	735	6	0.0769230769230769	78	13516	66234,13653,21858,12349,20250,18124	Msmo1,Egr1,Timp2,Car2,Scd2,Nr4a3
GO:0031593	polyubiquitin modification-dependent protein binding	0.251669149043497	-1.37963995470087	50	1	0.0128205128205128	78	13516	54609	Ubqln2
GO:0005216	ion channel activity	0.254666756924461	-1.36779942406836	303	3	0.0384615384615385	78	13516	12300,241528,72413	Cacng2,Lrrc55,Kcnmb2
GO:0038024	cargo receptor activity	0.256003755190328	-1.36256316589794	51	1	0.0128205128205128	78	13516	11947	Atp5b
GO:0045296	cadherin binding	0.260313573753461	-1.34586832176625	52	1	0.0128205128205128	78	13516	16542	Kdr
GO:0001540	amyloid-beta binding	0.260313573753461	-1.34586832176625	52	1	0.0128205128205128	78	13516	20660	Sorl1
GO:0001047	core promoter binding	0.268859407083419	-1.31356668625706	54	1	0.0128205128205128	78	13516	13653	Egr1
GO:0140297	DNA-binding transcription factor binding	0.271838448483659	-1.30254732853633	314	3	0.0384615384615385	78	13516	18124,11865,21888	Nr4a3,Arntl,Tle4
GO:0008324	cation transmembrane transporter activity	0.280787631317914	-1.27015665581375	465	4	0.0512820512820513	78	13516	11947,12300,241528,72413	Atp5b,Cacng2,Lrrc55,Kcnmb2
GO:0000049	tRNA binding	0.281495722972684	-1.26763802522054	57	1	0.0128205128205128	78	13516	234734	Aars
GO:0016773	phosphotransferase activity, alcohol group as acceptor	0.281525823170073	-1.26753110143539	615	5	0.0641025641025641	78	13516	216019,17005,13848,104418,16542	Hkdc1,Ltk,Ephb6,Dgkz,Kdr
GO:0005126	cytokine receptor binding	0.285042051529671	-1.25511856037089	183	2	0.0256410256410256	78	13516	16323,12064	Inhba,Bdnf
GO:0005515	protein binding	0.285174240676775	-1.25465491472877	7104	44	0.564102564102564	78	13516	11947,19317,67040,13653,14661,12842,107065,17758,11603,12405,68147,210376,110257,20660,26556,12064,241528,16323,27528,17967,14269,21858,11702,11865,66066,12918,21888,24064,19736,100294583,12741,77767,234734,21802,110391,16869,104418,56348,18124,20810,12300,16542,54609,18823	Atp5b,Qk,Ddx17,Egr1,Glud1,Col1a1,Lrrtm2,Map4,Agrn,Cbln2,Gar1,Mtmr9,Hba-a2,Sorl1,Homer1,Bdnf,Lrrc55,Inhba,Nrep,Ncam1,Fnbp1,Timp2,Amd1,Arntl,Gng11,Crh,Tle4,Spry2,Rgs4,Alkal2,Cldn5,Ermn,Aars,Tgfa,Qdpr,Lhx1,Dgkz,Hsd17b12,Nr4a3,Srm,Cacng2,Kdr,Ubqln2,Plp1
GO:0016835	carbon-oxygen lyase activity	0.285659727251434	-1.2529539413495	58	1	0.0128205128205128	78	13516	12349	Car2
GO:0140098	catalytic activity, acting on RNA	0.285987760407078	-1.2518062648575	323	3	0.0384615384615385	78	13516	67040,52513,234734	Ddx17,Ddx56,Aars
GO:0022803	passive transmembrane transporter activity	0.28914169272397	-1.24083842477862	325	3	0.0384615384615385	78	13516	12300,241528,72413	Cacng2,Lrrc55,Kcnmb2
GO:0015267	channel activity	0.28914169272397	-1.24083842477862	325	3	0.0384615384615385	78	13516	72413,241528,12300	Kcnmb2,Lrrc55,Cacng2
GO:0046873	metal ion transmembrane transporter activity	0.29071978863416	-1.23539540137719	326	3	0.0384615384615385	78	13516	241528,12300,72413	Lrrc55,Cacng2,Kcnmb2
GO:0016209	antioxidant activity	0.298009331344472	-1.2106304797305	61	1	0.0128205128205128	78	13516	110257	Hba-a2
GO:0005518	collagen binding	0.298009331344472	-1.2106304797305	61	1	0.0128205128205128	78	13516	56348	Hsd17b12
GO:0030971	receptor tyrosine kinase binding	0.306125062938511	-1.1837615581124	63	1	0.0128205128205128	78	13516	100294583	Alkal2
GO:0000980	RNA polymerase II distal enhancer sequence-specific DNA binding	0.306125062938511	-1.1837615581124	63	1	0.0128205128205128	78	13516	11865	Arntl
GO:0019902	phosphatase binding	0.306417115468751	-1.18280798279085	193	2	0.0256410256410256	78	13516	210376,17967	Mtmr9,Ncam1
GO:0050839	cell adhesion molecule binding	0.308549436255363	-1.17587320129382	194	2	0.0256410256410256	78	13516	16542,21858	Kdr,Timp2
GO:0048029	monosaccharide binding	0.310148124350338	-1.17070527513784	64	1	0.0128205128205128	78	13516	216019	Hkdc1
GO:0005546	phosphatidylinositol-4,5-bisphosphate binding	0.318125292588529	-1.14530997194959	66	1	0.0128205128205128	78	13516	54722	Gsdme
GO:0097110	scaffold protein binding	0.32207965891853	-1.13295637608733	67	1	0.0128205128205128	78	13516	26556	Homer1
GO:0031490	chromatin DNA binding	0.333807428617819	-1.09719101330515	70	1	0.0128205128205128	78	13516	14958	H1f0
GO:0020037	heme binding	0.333807428617819	-1.09719101330515	70	1	0.0128205128205128	78	13516	110257	Hba-a2
GO:0016301	kinase activity	0.340820949189569	-1.07639801528955	667	5	0.0641025641025641	78	13516	17005,216019,16542,104418,13848	Ltk,Hkdc1,Kdr,Dgkz,Ephb6
GO:0005249	voltage-gated potassium channel activity	0.341514437920312	-1.07436532291385	72	1	0.0128205128205128	78	13516	241528	Lrrc55
GO:0043167	ion binding	0.343155656861672	-1.06957112466452	4483	28	0.358974358974359	78	13516	67040,17005,11947,12349,13653,225341,52513,54722,11603,110391,16869,100515,104418,18616,234734,14661,12842,20250,66234,56348,18124,216019,16542,17967,21858,11702,13848,12140	Ddx17,Ltk,Atp5b,Car2,Egr1,Lims2,Ddx56,Gsdme,Agrn,Qdpr,Lhx1,Zfp518b,Dgkz,Peg3,Aars,Glud1,Col1a1,Scd2,Msmo1,Hsd17b12,Nr4a3,Hkdc1,Kdr,Ncam1,Timp2,Amd1,Ephb6,Fabp7
GO:0001664	G protein-coupled receptor binding	0.344574086141087	-1.06544615753869	211	2	0.0256410256410256	78	13516	26556,12918	Homer1,Crh
GO:0042562	hormone binding	0.345334868885776	-1.06324069826027	73	1	0.0128205128205128	78	13516	16323	Inhba
GO:0016757	transferase activity, transferring glycosyl groups	0.352973003541128	-1.04136370219397	215	2	0.0256410256410256	78	13516	22239,64580	Ugt8a,Ndst4
GO:0035639	purine ribonucleoside triphosphate binding	0.357963764736864	-1.02732351352292	1492	10	0.128205128205128	78	13516	13848,67040,104418,11947,216019,17005,234734,14661,16542,52513	Ephb6,Ddx17,Dgkz,Atp5b,Hkdc1,Ltk,Aars,Glud1,Kdr,Ddx56
GO:0046906	tetrapyrrole binding	0.360398996510944	-1.02054353762768	77	1	0.0128205128205128	78	13516	110257	Hba-a2
GO:0005096	GTPase activator activity	0.361336119090914	-1.01794667601917	219	2	0.0256410256410256	78	13516	19736,244867	Rgs4,Arhgap20
GO:0016887	ATPase activity	0.36836147623686	-0.998690550544267	375	3	0.0384615384615385	78	13516	52513,11947,67040	Ddx56,Atp5b,Ddx17
GO:0035258	steroid hormone receptor binding	0.371472042051982	-0.990281674582291	80	1	0.0128205128205128	78	13516	18124	Nr4a3
GO:0036094	small molecule binding	0.377630619133794	-0.973838759190595	2015	13	0.166666666666667	78	13516	12140,110257,14661,234734,110391,104418,13848,52513,16542,17005,216019,11947,67040	Fabp7,Hba-a2,Glud1,Aars,Qdpr,Dgkz,Ephb6,Ddx56,Kdr,Ltk,Hkdc1,Atp5b,Ddx17
GO:0016616	oxidoreductase activity, acting on the CH-OH group of donors, NAD or NADP as acceptor	0.378748715423464	-0.970882313785527	82	1	0.0128205128205128	78	13516	56348	Hsd17b12
GO:1990782	protein tyrosine kinase binding	0.378748715423464	-0.970882313785527	82	1	0.0128205128205128	78	13516	100294583	Alkal2
GO:0048037	cofactor binding	0.388841925004212	-0.944582380408326	388	3	0.0384615384615385	78	13516	14661,110257,110391	Glud1,Hba-a2,Qdpr
GO:0004866	endopeptidase inhibitor activity	0.38950806284184	-0.942870713393057	85	1	0.0128205128205128	78	13516	21858	Timp2
GO:0004930	G protein-coupled receptor activity	0.392333673434267	-0.935642593523055	234	2	0.0256410256410256	78	13516	108069,70839	Grm3,P2ry12
GO:0030695	GTPase regulator activity	0.396418705864257	-0.92528428827476	236	2	0.0256410256410256	78	13516	244867,19736	Arhgap20,Rgs4
GO:0032555	purine ribonucleotide binding	0.399794129324537	-0.916805541054323	1544	10	0.128205128205128	78	13516	52513,16542,17005,14661,234734,11947,216019,13848,67040,104418	Ddx56,Kdr,Ltk,Glud1,Aars,Atp5b,Hkdc1,Ephb6,Ddx17,Dgkz
GO:0016614	oxidoreductase activity, acting on CH-OH group of donors	0.400083418991907	-0.91608220613739	88	1	0.0128205128205128	78	13516	56348	Hsd17b12
GO:0008270	zinc ion binding	0.401783920039732	-0.911840847213636	557	4	0.0512820512820513	78	13516	18124,12349,21858,13653	Nr4a3,Car2,Timp2,Egr1
GO:0050662	coenzyme binding	0.404551970591629	-0.904975069669508	240	2	0.0256410256410256	78	13516	110391,14661	Qdpr,Glud1
GO:0015078	proton transmembrane transporter activity	0.407032975087055	-0.89886107695156	90	1	0.0128205128205128	78	13516	11947	Atp5b
GO:0017076	purine nucleotide binding	0.408701324748252	-0.894770647046344	1555	10	0.128205128205128	78	13516	16542,52513,104418,67040,13848,216019,11947,14661,234734,17005	Kdr,Ddx56,Dgkz,Ddx17,Ephb6,Hkdc1,Atp5b,Glud1,Aars,Ltk
GO:0032553	ribonucleotide binding	0.410322035575777	-0.89081297496642	1557	10	0.128205128205128	78	13516	11947,216019,17005,14661,234734,67040,13848,104418,52513,16542	Atp5b,Hkdc1,Ltk,Glud1,Aars,Ddx17,Ephb6,Dgkz,Ddx56,Kdr
GO:0019955	cytokine binding	0.410477890023335	-0.890433212628314	91	1	0.0128205128205128	78	13516	11603	Agrn
GO:0030414	peptidase inhibitor activity	0.410477890023335	-0.890433212628314	91	1	0.0128205128205128	78	13516	21858	Timp2
GO:0061135	endopeptidase regulator activity	0.413903046412043	-0.882123519993501	92	1	0.0128205128205128	78	13516	21858	Timp2
GO:0061629	RNA polymerase II-specific DNA-binding transcription factor binding	0.420664245840975	-0.86592027930184	248	2	0.0256410256410256	78	13516	18124,11865	Nr4a3,Arntl
GO:0042802	identical protein binding	0.427352866955808	-0.850145220709314	1578	10	0.128205128205128	78	13516	12842,18124,16323,110391,20810,14269,18823,17967,26556,16542	Col1a1,Nr4a3,Inhba,Qdpr,Srm,Fnbp1,Plp1,Ncam1,Homer1,Kdr
GO:1902936	phosphatidylinositol bisphosphate binding	0.427408314444954	-0.850015482741726	96	1	0.0128205128205128	78	13516	54722	Gsdme
GO:0005262	calcium channel activity	0.427408314444954	-0.850015482741726	96	1	0.0128205128205128	78	13516	12300	Cacng2
GO:0000166	nucleotide binding	0.427713270704541	-0.849302236162969	1747	11	0.141025641025641	78	13516	16542,52513,110391,104418,67040,13848,234734,14661,17005,216019,11947	Kdr,Ddx56,Qdpr,Dgkz,Ddx17,Ephb6,Aars,Glud1,Ltk,Hkdc1,Atp5b
GO:1901265	nucleoside phosphate binding	0.427713270704541	-0.849302236162969	1747	11	0.141025641025641	78	13516	52513,16542,216019,11947,234734,14661,17005,104418,67040,13848,110391	Ddx56,Kdr,Hkdc1,Atp5b,Aars,Glud1,Ltk,Dgkz,Ddx17,Ephb6,Qdpr
GO:0042623	ATPase activity, coupled	0.432606108453676	-0.837927645235371	254	2	0.0256410256410256	78	13516	52513,67040	Ddx56,Ddx17
GO:0000978	RNA polymerase II proximal promoter sequence-specific DNA binding	0.43392807310508	-0.834876488789123	417	3	0.0384615384615385	78	13516	15220,11865,18124	Foxq1,Arntl,Nr4a3
GO:0015318	inorganic molecular entity transmembrane transporter activity	0.434514734113538	-0.833525424348673	582	4	0.0512820512820513	78	13516	241528,12300,11947,72413	Lrrc55,Cacng2,Atp5b,Kcnmb2
GO:0005125	cytokine activity	0.440606283147973	-0.819603584279866	100	1	0.0128205128205128	78	13516	16323	Inhba
GO:0000987	proximal promoter sequence-specific DNA binding	0.449217640030683	-0.800247787007584	427	3	0.0384615384615385	78	13516	18124,11865,15220	Nr4a3,Arntl,Foxq1
GO:0016922	nuclear receptor binding	0.453503856050573	-0.790751506595237	104	1	0.0128205128205128	78	13516	18124	Nr4a3
GO:0070851	growth factor receptor binding	0.46298396745984	-0.770062853011993	107	1	0.0128205128205128	78	13516	21802	Tgfa
GO:0008134	transcription factor binding	0.469340409490596	-0.756426954006294	609	4	0.0512820512820513	78	13516	11865,21888,13653,18124	Arntl,Tle4,Egr1,Nr4a3
GO:0015085	calcium ion transmembrane transporter activity	0.475372000726701	-0.743657622032183	111	1	0.0128205128205128	78	13516	12300	Cacng2
GO:0140101	catalytic activity, acting on a tRNA	0.475372000726701	-0.743657622032183	111	1	0.0128205128205128	78	13516	234734	Aars
GO:0015075	ion transmembrane transporter activity	0.485851834003632	-0.721851569868717	622	4	0.0512820512820513	78	13516	72413,11947,12300,241528	Kcnmb2,Atp5b,Cacng2,Lrrc55
GO:0003676	nucleic acid binding	0.486760589081271	-0.719982880305397	2511	15	0.192307692307692	78	13516	67040,19317,18124,14958,13653,11865,15220,52513,77771,100515,16869,234734,18616,231044,68147	Ddx17,Qk,Nr4a3,H1f0,Egr1,Arntl,Foxq1,Ddx56,Csrnp3,Zfp518b,Lhx1,Aars,Peg3,Gbx1,Gar1
GO:0016772	transferase activity, transferring phosphorus-containing groups	0.492614784854141	-0.708027779831895	799	5	0.0641025641025641	78	13516	17005,216019,16542,13848,104418	Ltk,Hkdc1,Kdr,Ephb6,Dgkz
GO:1901363	heterocyclic compound binding	0.494561370558347	-0.70408402933408	4074	24	0.307692307692308	78	13516	231044,13848,77771,11865,15220,16542,14958,216019,18124,110257,68147,14661,234734,18616,100515,104418,16869,110391,52513,13653,11947,17005,19317,67040	Gbx1,Ephb6,Csrnp3,Arntl,Foxq1,Kdr,H1f0,Hkdc1,Nr4a3,Hba-a2,Gar1,Glud1,Aars,Peg3,Zfp518b,Dgkz,Lhx1,Qdpr,Ddx56,Egr1,Atp5b,Ltk,Qk,Ddx17
GO:0017124	SH3 domain binding	0.496375861378635	-0.700421854193754	118	1	0.0128205128205128	78	13516	19317	Qk
GO:0061134	peptidase regulator activity	0.49930784248637	-0.694532454636438	119	1	0.0128205128205128	78	13516	21858	Timp2
GO:0045182	translation regulator activity	0.505121345109202	-0.682956591226203	121	1	0.0128205128205128	78	13516	234734	Aars
GO:0046982	protein heterodimerization activity	0.512960878740971	-0.66755569648348	470	3	0.0384615384615385	78	13516	16323,11865,26556	Inhba,Arntl,Homer1
GO:0043169	cation binding	0.516175478531022	-0.661308496640337	2901	17	0.217948717948718	78	13516	66234,11603,104418,100515,16869,234734,14661,18616,20250,12842,13653,225341,11702,21858,18124,12349,11947	Msmo1,Agrn,Dgkz,Zfp518b,Lhx1,Aars,Glud1,Peg3,Scd2,Col1a1,Egr1,Lims2,Amd1,Timp2,Nr4a3,Car2,Atp5b
GO:0031072	heat shock protein binding	0.52494870580826	-0.644454724386146	128	1	0.0128205128205128	78	13516	11865	Arntl
GO:0097159	organic cyclic compound binding	0.527048213690677	-0.640463247546379	4131	24	0.307692307692308	78	13516	13848,231044,18124,14958,216019,16542,15220,11865,77771,110391,16869,104418,100515,18616,234734,14661,68147,110257,19317,67040,17005,11947,13653,52513	Ephb6,Gbx1,Nr4a3,H1f0,Hkdc1,Kdr,Foxq1,Arntl,Csrnp3,Qdpr,Lhx1,Dgkz,Zfp518b,Peg3,Aars,Glud1,Gar1,Hba-a2,Qk,Ddx17,Ltk,Atp5b,Egr1,Ddx56
GO:0140030	modification-dependent protein binding	0.533204145449415	-0.628850916046487	131	1	0.0128205128205128	78	13516	54609	Ubqln2
GO:0016874	ligase activity	0.533204145449415	-0.628850916046487	131	1	0.0128205128205128	78	13516	234734	Aars
GO:0017111	nucleoside-triphosphatase activity	0.538962717742376	-0.618108879774582	665	4	0.0512820512820513	78	13516	11947,52513,67040,66066	Atp5b,Ddx56,Ddx17,Gng11
GO:0003682	chromatin binding	0.546865326277974	-0.603552711118416	494	3	0.0384615384615385	78	13516	21888,13653,14958	Tle4,Egr1,H1f0
GO:0035257	nuclear hormone receptor binding	0.549292458371701	-0.599124268253207	137	1	0.0128205128205128	78	13516	18124	Nr4a3
GO:0044877	protein-containing complex binding	0.565382123198444	-0.570253452194837	1044	6	0.0769230769230769	78	13516	16542,56348,21858,20660,77767,14958	Kdr,Hsd17b12,Timp2,Sorl1,Ermn,H1f0
GO:1901981	phosphatidylinositol phosphate binding	0.572403908493761	-0.557910403067108	146	1	0.0128205128205128	78	13516	54722	Gsdme
GO:0003677	DNA binding	0.57330807082239	-0.556332061332616	1585	9	0.115384615384615	78	13516	16869,100515,18124,14958,13653,15220,231044,11865,77771	Lhx1,Zfp518b,Nr4a3,H1f0,Egr1,Foxq1,Gbx1,Arntl,Csrnp3
GO:0019903	protein phosphatase binding	0.587157481384348	-0.532462213390096	152	1	0.0128205128205128	78	13516	210376	Mtmr9
GO:0004672	protein kinase activity	0.588618497113459	-0.529977018067535	525	3	0.0384615384615385	78	13516	13848,16542,17005	Ephb6,Kdr,Ltk
GO:0016462	pyrophosphatase activity	0.591561870619277	-0.52498900150844	710	4	0.0512820512820513	78	13516	66066,67040,52513,11947	Gng11,Ddx17,Ddx56,Atp5b
GO:0016817	hydrolase activity, acting on acid anhydrides	0.593820065731201	-0.521178925153357	712	4	0.0512820512820513	78	13516	66066,67040,52513,11947	Gng11,Ddx17,Ddx56,Atp5b
GO:0016818	hydrolase activity, acting on acid anhydrides, in phosphorus-containing anhydrides	0.593820065731201	-0.521178925153357	712	4	0.0512820512820513	78	13516	11947,52513,67040,66066	Atp5b,Ddx56,Ddx17,Gng11
GO:0003714	transcription corepressor activity	0.610637931183775	-0.493251079445101	162	1	0.0128205128205128	78	13516	21888	Tle4
GO:0022857	transmembrane transporter activity	0.621438047951782	-0.475719054493414	737	4	0.0512820512820513	78	13516	72413,241528,11947,12300	Kcnmb2,Lrrc55,Atp5b,Cacng2
GO:0003824	catalytic activity	0.63014061063467	-0.461812293016469	4493	25	0.320512820512821	78	13516	56348,110257,66234,14661,15476,234734,20250,22239,110391,104418,52513,50758,17005,12349,11947,67040,71853,67988,66066,64580,13848,11702,16542,216019,20810	Hsd17b12,Hba-a2,Msmo1,Glud1,Hs3st1,Aars,Scd2,Ugt8a,Qdpr,Dgkz,Ddx56,Fbxl17,Ltk,Car2,Atp5b,Ddx17,Pdia6,Tmx3,Gng11,Ndst4,Ephb6,Amd1,Kdr,Hkdc1,Srm
GO:0008289	lipid binding	0.631563683844192	-0.459556496917168	559	3	0.0384615384615385	78	13516	54722,12140,14269	Gsdme,Fabp7,Fnbp1
GO:0051015	actin filament binding	0.632799083254877	-0.45760231124201	172	1	0.0128205128205128	78	13516	77767	Ermn
GO:0003723	RNA binding	0.653528435012388	-0.425369234986298	955	5	0.0641025641025641	78	13516	52513,234734,68147,19317,67040	Ddx56,Aars,Gar1,Qk,Ddx17
GO:0030246	carbohydrate binding	0.657753799284826	-0.418924582894721	184	1	0.0128205128205128	78	13516	216019	Hkdc1
GO:0001217	DNA-binding transcription repressor activity	0.657753799284826	-0.418924582894721	184	1	0.0128205128205128	78	13516	15220	Foxq1
GO:0001227	DNA-binding transcription repressor activity, RNA polymerase II-specific	0.657753799284826	-0.418924582894721	184	1	0.0128205128205128	78	13516	15220	Foxq1
GO:0046983	protein dimerization activity	0.660593287218594	-0.414616927720139	1149	6	0.0769230769230769	78	13516	20810,110391,26556,11865,16323,18124	Srm,Qdpr,Homer1,Arntl,Inhba,Nr4a3
GO:0060090	molecular adaptor activity	0.671529601460421	-0.398197181398613	191	1	0.0128205128205128	78	13516	26556	Homer1
GO:0016740	transferase activity	0.676727660747324	-0.390486360641238	1906	10	0.128205128205128	78	13516	16542,22239,20810,64580,104418,13848,50758,15476,17005,216019	Kdr,Ugt8a,Srm,Ndst4,Dgkz,Ephb6,Fbxl17,Hs3st1,Ltk,Hkdc1
GO:0003712	transcription coregulator activity	0.677777035124424	-0.388936901875617	401	2	0.0256410256410256	78	13516	67040,21888	Ddx17,Tle4
GO:0046872	metal ion binding	0.691546315607546	-0.368825151656729	2836	15	0.192307692307692	78	13516	11603,16869,100515,104418,18616,234734,12842,20250,66234,18124,11947,12349,13653,225341,21858	Agrn,Lhx1,Zfp518b,Dgkz,Peg3,Aars,Col1a1,Scd2,Msmo1,Nr4a3,Atp5b,Car2,Egr1,Lims2,Timp2
GO:0061630	ubiquitin protein ligase activity	0.700995111794657	-0.355254365160652	207	1	0.0128205128205128	78	13516	50758	Fbxl17
GO:0005215	transporter activity	0.710935580957213	-0.341173456719341	827	4	0.0512820512820513	78	13516	72413,241528,11947,12300	Kcnmb2,Lrrc55,Atp5b,Cacng2
GO:0061659	ubiquitin-like protein ligase activity	0.714733446650256	-0.335845607683783	215	1	0.0128205128205128	78	13516	50758	Fbxl17
GO:0008017	microtubule binding	0.716406312703431	-0.333507797132238	216	1	0.0128205128205128	78	13516	17758	Map4
GO:0008022	protein C-terminus binding	0.718069493710113	-0.331188926720466	217	1	0.0128205128205128	78	13516	104418	Dgkz
GO:0035091	phosphatidylinositol binding	0.727848272262041	-0.31766266972981	223	1	0.0128205128205128	78	13516	54722	Gsdme
GO:0003729	mRNA binding	0.732611327374322	-0.311139966875546	226	1	0.0128205128205128	78	13516	19317	Qk
GO:0019901	protein kinase binding	0.733954505778528	-0.3093082335167	653	3	0.0384615384615385	78	13516	18124,100294583,24064	Nr4a3,Alkal2,Spry2
GO:0003713	transcription coactivator activity	0.734180651394825	-0.309000161583431	227	1	0.0128205128205128	78	13516	67040	Ddx17
GO:0005509	calcium ion binding	0.74148704686626	-0.299097586381735	453	2	0.0256410256410256	78	13516	11947,11603	Atp5b,Agrn
GO:0019899	enzyme binding	0.759471228146512	-0.275132840288611	2041	10	0.128205128205128	78	13516	24064,13653,21858,20660,17967,210376,100294583,12842,14661,18124	Spry2,Egr1,Timp2,Sorl1,Ncam1,Mtmr9,Alkal2,Col1a1,Glud1,Nr4a3
GO:0003924	GTPase activity	0.771938504000835	-0.258850390160236	253	1	0.0128205128205128	78	13516	66066	Gng11
GO:0019900	kinase binding	0.794876081956159	-0.229569048230329	723	3	0.0384615384615385	78	13516	18124,100294583,24064	Nr4a3,Alkal2,Spry2
GO:0015631	tubulin binding	0.832278247452714	-0.183588462036344	305	1	0.0128205128205128	78	13516	17758	Map4
GO:0005525	GTP binding	0.836204778802424	-0.178881745172362	309	1	0.0128205128205128	78	13516	14661	Glud1
GO:0042803	protein homodimerization activity	0.836934119752174	-0.178009921563962	782	3	0.0384615384615385	78	13516	110391,20810,18124	Qdpr,Srm,Nr4a3
GO:0032550	purine ribonucleoside binding	0.841925026194884	-0.172064311228222	315	1	0.0128205128205128	78	13516	14661	Glud1
GO:0032549	ribonucleoside binding	0.844710738296528	-0.168761031772927	318	1	0.0128205128205128	78	13516	14661	Glud1
GO:0001883	purine nucleoside binding	0.844710738296528	-0.168761031772927	318	1	0.0128205128205128	78	13516	14661	Glud1
GO:0019001	guanyl nucleotide binding	0.849246284911967	-0.163406046502714	323	1	0.0128205128205128	78	13516	14661	Glud1
GO:0032561	guanyl ribonucleotide binding	0.849246284911967	-0.163406046502714	323	1	0.0128205128205128	78	13516	14661	Glud1
GO:0001882	nucleoside binding	0.852780350791746	-0.159253266652433	327	1	0.0128205128205128	78	13516	14661	Glud1
GO:0016788	hydrolase activity, acting on ester bonds	0.85518144084841	-0.156441621040448	582	2	0.0256410256410256	78	13516	234734,12349	Aars,Car2
GO:0004842	ubiquitin-protein transferase activity	0.86208279767933	-0.148403959938975	338	1	0.0128205128205128	78	13516	50758	Fbxl17
GO:0005543	phospholipid binding	0.871569850062914	-0.137459267993549	350	1	0.0128205128205128	78	13516	54722	Gsdme
GO:0019787	ubiquitin-like protein transferase activity	0.876068800421475	-0.132310651835874	356	1	0.0128205128205128	78	13516	50758	Fbxl17
GO:0003779	actin binding	0.879698799046103	-0.128175703910182	361	1	0.0128205128205128	78	13516	77767	Ermn
GO:0031267	small GTPase binding	0.904633170694414	-0.10022575370242	400	1	0.0128205128205128	78	13516	20660	Sorl1
GO:0019904	protein domain specific binding	0.922218541277181	-0.0809730539278222	712	2	0.0256410256410256	78	13516	19317,17967	Qk,Ncam1
GO:0016787	hydrolase activity	0.929949947161189	-0.0726245145399838	1877	7	0.0897435897435897	78	13516	64580,66066,67040,52513,234734,11947,12349	Ndst4,Gng11,Ddx17,Ddx56,Aars,Atp5b,Car2
GO:0051020	GTPase binding	0.943678048442375	-0.0579702213863829	488	1	0.0128205128205128	78	13516	20660	Sorl1
GO:0140096	catalytic activity, acting on a protein	0.948593816961286	-0.0527745836272757	1748	6	0.0769230769230769	78	13516	16542,13848,50758,17005,71853,67988	Kdr,Ephb6,Fbxl17,Ltk,Pdia6,Tmx3
GO:0008092	cytoskeletal protein binding	0.960672824826826	-0.0401213808127558	848	2	0.0256410256410256	78	13516	77767,17758	Ermn,Map4
GO:0019211	phosphatase activator activity	0.999999999977288	-2.27116334281298e-11	11	0	0	78	13516
GO:1990825	sequence-specific mRNA binding	0.999999999977288	-2.27116334281298e-11	11	0	0	78	13516
GO:0070411	I-SMAD binding	0.999999999977288	-2.27116334281298e-11	11	0	0	78	13516
GO:0015116	sulfate transmembrane transporter activity	0.999999999977288	-2.27116334281298e-11	11	0	0	78	13516
GO:0015645	fatty acid ligase activity	0.999999999977288	-2.27116334281298e-11	11	0	0	78	13516
GO:0019215	intermediate filament binding	0.999999999977288	-2.27116334281298e-11	11	0	0	78	13516
GO:0097153	cysteine-type endopeptidase activity involved in apoptotic process	0.999999999977288	-2.27116334281298e-11	11	0	0	78	13516
GO:0022821	potassium ion antiporter activity	0.999999999977288	-2.27116334281298e-11	11	0	0	78	13516
GO:0001094	TFIID-class transcription factor complex binding	0.999999999977288	-2.27116334281298e-11	11	0	0	78	13516
GO:0031402	sodium ion binding	0.999999999977288	-2.27116334281298e-11	11	0	0	78	13516
GO:0004438	phosphatidylinositol-3-phosphatase activity	0.999999999977288	-2.27116334281298e-11	11	0	0	78	13516
GO:0016274	protein-arginine N-methyltransferase activity	0.999999999977288	-2.27116334281298e-11	11	0	0	78	13516
GO:0016653	oxidoreductase activity, acting on NAD(P)H, heme protein as acceptor	0.999999999977288	-2.27116334281298e-11	11	0	0	78	13516
GO:0017081	chloride channel regulator activity	0.999999999977288	-2.27116334281298e-11	11	0	0	78	13516
GO:0004016	adenylate cyclase activity	0.999999999977288	-2.27116334281298e-11	11	0	0	78	13516
GO:0034450	ubiquitin-ubiquitin ligase activity	0.999999999977288	-2.27116334281298e-11	11	0	0	78	13516
GO:0005149	interleukin-1 receptor binding	0.999999999977288	-2.27116334281298e-11	11	0	0	78	13516
GO:0005229	intracellular calcium activated chloride channel activity	0.999999999977288	-2.27116334281298e-11	11	0	0	78	13516
GO:0046974	histone methyltransferase activity (H3-K9 specific)	0.999999999977288	-2.27116334281298e-11	11	0	0	78	13516
GO:0032041	NAD-dependent histone deacetylase activity (H3-K14 specific)	0.999999999977288	-2.27116334281298e-11	11	0	0	78	13516
GO:0042171	lysophosphatidic acid acyltransferase activity	0.999999999977288	-2.27116334281298e-11	11	0	0	78	13516
GO:0016641	oxidoreductase activity, acting on the CH-NH2 group of donors, oxygen as acceptor	0.999999999977288	-2.27116334281298e-11	11	0	0	78	13516
GO:0005212	structural constituent of eye lens	0.999999999977288	-2.27116334281298e-11	11	0	0	78	13516
GO:0016273	arginine N-methyltransferase activity	0.999999999977288	-2.27116334281298e-11	11	0	0	78	13516
GO:0048019	receptor antagonist activity	0.999999999977288	-2.27116334281298e-11	11	0	0	78	13516
GO:0043008	ATP-dependent protein binding	0.999999999977288	-2.27116334281298e-11	11	0	0	78	13516
GO:0016290	palmitoyl-CoA hydrolase activity	0.999999999977288	-2.27116334281298e-11	11	0	0	78	13516
GO:0061778	intracellular chloride channel activity	0.999999999977288	-2.27116334281298e-11	11	0	0	78	13516
GO:0031994	insulin-like growth factor I binding	0.999999999977288	-2.27116334281298e-11	11	0	0	78	13516
GO:0015279	store-operated calcium channel activity	0.999999999977288	-2.27116334281298e-11	11	0	0	78	13516
GO:0005346	purine ribonucleotide transmembrane transporter activity	0.999999999977288	-2.27116334281298e-11	11	0	0	78	13516
GO:0017128	phospholipid scramblase activity	0.999999999977288	-2.27116334281298e-11	11	0	0	78	13516
GO:0004526	ribonuclease P activity	0.999999999977288	-2.27116334281298e-11	11	0	0	78	13516
GO:0005402	carbohydrate:cation symporter activity	0.999999999977288	-2.27116334281298e-11	11	0	0	78	13516
GO:0005338	nucleotide-sugar transmembrane transporter activity	0.999999999977288	-2.27116334281298e-11	11	0	0	78	13516
GO:0015216	purine nucleotide transmembrane transporter activity	0.999999999977288	-2.27116334281298e-11	11	0	0	78	13516
GO:0004596	peptide alpha-N-acetyltransferase activity	0.999999999977288	-2.27116334281298e-11	11	0	0	78	13516
GO:0031404	chloride ion binding	0.999999999977288	-2.27116334281298e-11	11	0	0	78	13516
GO:0000014	single-stranded DNA endodeoxyribonuclease activity	0.999999999977288	-2.27116334281298e-11	11	0	0	78	13516
GO:0016783	sulfurtransferase activity	0.999999999977288	-2.27116334281298e-11	11	0	0	78	13516
GO:0008381	mechanosensitive ion channel activity	0.999999999977288	-2.27116334281298e-11	11	0	0	78	13516
GO:0000295	adenine nucleotide transmembrane transporter activity	0.999999999977288	-2.27116334281298e-11	11	0	0	78	13516
GO:0016671	oxidoreductase activity, acting on a sulfur group of donors, disulfide as acceptor	0.999999999977288	-2.27116334281298e-11	11	0	0	78	13516
GO:0008174	mRNA methyltransferase activity	0.999999999977288	-2.27116334281298e-11	11	0	0	78	13516
GO:0070181	small ribosomal subunit rRNA binding	0.999999999977288	-2.27116334281298e-11	11	0	0	78	13516
GO:0031078	histone deacetylase activity (H3-K14 specific)	0.999999999977288	-2.27116334281298e-11	11	0	0	78	13516
GO:0033130	acetylcholine receptor binding	0.999999999977288	-2.27116334281298e-11	11	0	0	78	13516
GO:0050072	m7G(5')pppN diphosphatase activity	0.999999999977288	-2.27116334281298e-11	11	0	0	78	13516
GO:0042577	lipid phosphatase activity	0.999999999977288	-2.27116334281298e-11	11	0	0	78	13516
GO:0016857	racemase and epimerase activity, acting on carbohydrates and derivatives	0.999999999977288	-2.27116334281298e-11	11	0	0	78	13516
GO:0016832	aldehyde-lyase activity	0.999999999977288	-2.27116334281298e-11	11	0	0	78	13516
GO:0140104	molecular carrier activity	0.999999999977288	-2.27116334281298e-11	11	0	0	78	13516
GO:0106019	phosphatidylinositol-4,5-bisphosphate phosphatase activity	0.999999999977288	-2.27116334281298e-11	11	0	0	78	13516
GO:0034061	DNA polymerase activity	0.999999999979865	-2.01349441341852e-11	27	0	0	78	13516
GO:0000175	3'-5'-exoribonuclease activity	0.999999999979865	-2.01349441341852e-11	27	0	0	78	13516
GO:0016655	oxidoreductase activity, acting on NAD(P)H, quinone or similar compound as acceptor	0.999999999979865	-2.01349441341852e-11	27	0	0	78	13516
GO:0030507	spectrin binding	0.999999999979865	-2.01349441341852e-11	27	0	0	78	13516
GO:0008009	chemokine activity	0.999999999979865	-2.01349441341852e-11	27	0	0	78	13516
GO:0030291	protein serine/threonine kinase inhibitor activity	0.999999999979865	-2.01349441341852e-11	27	0	0	78	13516
GO:0140142	nucleocytoplasmic carrier activity	0.999999999979865	-2.01349441341852e-11	27	0	0	78	13516
GO:0030551	cyclic nucleotide binding	0.999999999979865	-2.01349441341852e-11	27	0	0	78	13516
GO:0015662	ion transmembrane transporter activity, phosphorylative mechanism	0.999999999979865	-2.01349441341852e-11	27	0	0	78	13516
GO:0016891	endoribonuclease activity, producing 5'-phosphomonoesters	0.999999999979865	-2.01349441341852e-11	27	0	0	78	13516
GO:0017091	AU-rich element binding	0.999999999979865	-2.01349441341852e-11	27	0	0	78	13516
GO:0045499	chemorepellent activity	0.999999999979865	-2.01349441341852e-11	27	0	0	78	13516
GO:0019208	phosphatase regulator activity	0.999999999981263	-1.87368714411463e-11	74	0	0	78	13516
GO:0046332	SMAD binding	0.999999999981263	-1.87368714411463e-11	74	0	0	78	13516
GO:0004519	endonuclease activity	0.999999999981536	-1.84638901724583e-11	96	0	0	78	13516
GO:0015929	hexosaminidase activity	0.999999999982509	-1.74906105971444e-11	13	0	0	78	13516
GO:0052742	phosphatidylinositol kinase activity	0.999999999982509	-1.74906105971444e-11	13	0	0	78	13516
GO:0043295	glutathione binding	0.999999999982509	-1.74906105971444e-11	13	0	0	78	13516
GO:0036041	long-chain fatty acid binding	0.999999999982509	-1.74906105971444e-11	13	0	0	78	13516
GO:0008179	adenylate cyclase binding	0.999999999982509	-1.74906105971444e-11	13	0	0	78	13516
GO:0008553	proton-exporting ATPase activity, phosphorylative mechanism	0.999999999982509	-1.74906105971444e-11	13	0	0	78	13516
GO:0050321	tau-protein kinase activity	0.999999999982509	-1.74906105971444e-11	13	0	0	78	13516
GO:0004950	chemokine receptor activity	0.999999999982509	-1.74906105971444e-11	13	0	0	78	13516
GO:0004659	prenyltransferase activity	0.999999999982509	-1.74906105971444e-11	13	0	0	78	13516
GO:0009982	pseudouridine synthase activity	0.999999999982509	-1.74906105971444e-11	13	0	0	78	13516
GO:0008301	DNA binding, bending	0.999999999982509	-1.74906105971444e-11	13	0	0	78	13516
GO:0071617	lysophospholipid acyltransferase activity	0.999999999982509	-1.74906105971444e-11	13	0	0	78	13516
GO:0004707	MAP kinase activity	0.999999999982509	-1.74906105971444e-11	13	0	0	78	13516
GO:0015172	acidic amino acid transmembrane transporter activity	0.999999999982509	-1.74906105971444e-11	13	0	0	78	13516
GO:0045504	dynein heavy chain binding	0.999999999982509	-1.74906105971444e-11	13	0	0	78	13516
GO:0015145	monosaccharide transmembrane transporter activity	0.999999999982509	-1.74906105971444e-11	13	0	0	78	13516
GO:0017166	vinculin binding	0.999999999982509	-1.74906105971444e-11	13	0	0	78	13516
GO:0005537	mannose binding	0.999999999982509	-1.74906105971444e-11	13	0	0	78	13516
GO:1900750	oligopeptide binding	0.999999999982509	-1.74906105971444e-11	13	0	0	78	13516
GO:0005024	transforming growth factor beta-activated receptor activity	0.999999999982509	-1.74906105971444e-11	13	0	0	78	13516
GO:0008195	phosphatidate phosphatase activity	0.999999999982509	-1.74906105971444e-11	13	0	0	78	13516
GO:0035325	Toll-like receptor binding	0.999999999982509	-1.74906105971444e-11	13	0	0	78	13516
GO:0099626	voltage-gated calcium channel activity involved in regulation of presynaptic cytosolic calcium levels	0.999999999982509	-1.74906105971444e-11	13	0	0	78	13516
GO:0000340	RNA 7-methylguanosine cap binding	0.999999999982509	-1.74906105971444e-11	13	0	0	78	13516
GO:0016307	phosphatidylinositol phosphate kinase activity	0.999999999982509	-1.74906105971444e-11	13	0	0	78	13516
GO:0019957	C-C chemokine binding	0.999999999982509	-1.74906105971444e-11	13	0	0	78	13516
GO:0070679	inositol 1,4,5 trisphosphate binding	0.999999999982509	-1.74906105971444e-11	13	0	0	78	13516
GO:0016595	glutamate binding	0.999999999982509	-1.74906105971444e-11	13	0	0	78	13516
GO:0001054	RNA polymerase I activity	0.999999999982509	-1.74906105971444e-11	13	0	0	78	13516
GO:0001848	complement binding	0.999999999982509	-1.74906105971444e-11	13	0	0	78	13516
GO:0033549	MAP kinase phosphatase activity	0.999999999982509	-1.74906105971444e-11	13	0	0	78	13516
GO:0051184	cofactor transmembrane transporter activity	0.999999999982509	-1.74906105971444e-11	13	0	0	78	13516
GO:0016423	tRNA (guanine) methyltransferase activity	0.999999999982509	-1.74906105971444e-11	13	0	0	78	13516
GO:0008097	5S rRNA binding	0.999999999982509	-1.74906105971444e-11	13	0	0	78	13516
GO:0001637	G protein-coupled chemoattractant receptor activity	0.999999999982509	-1.74906105971444e-11	13	0	0	78	13516
GO:0016251	RNA polymerase II general transcription initiation factor activity	0.999999999982509	-1.74906105971444e-11	13	0	0	78	13516
GO:0052744	phosphatidylinositol monophosphate phosphatase activity	0.999999999982509	-1.74906105971444e-11	13	0	0	78	13516
GO:0044213	intronic transcription regulatory region DNA binding	0.999999999982509	-1.74906105971444e-11	13	0	0	78	13516
GO:0008308	voltage-gated anion channel activity	0.999999999982509	-1.74906105971444e-11	13	0	0	78	13516
GO:0055106	ubiquitin-protein transferase regulator activity	0.999999999983337	-1.66629944810443e-11	17	0	0	78	13516
GO:0043422	protein kinase B binding	0.999999999983337	-1.66629944810443e-11	17	0	0	78	13516
GO:0070182	DNA polymerase binding	0.999999999983337	-1.66629944810443e-11	17	0	0	78	13516
GO:0016917	GABA receptor activity	0.999999999983337	-1.66629944810443e-11	17	0	0	78	13516
GO:0005104	fibroblast growth factor receptor binding	0.999999999983337	-1.66629944810443e-11	17	0	0	78	13516
GO:0030552	cAMP binding	0.999999999983337	-1.66629944810443e-11	17	0	0	78	13516
GO:0004623	phospholipase A2 activity	0.999999999983337	-1.66629944810443e-11	17	0	0	78	13516
GO:0061608	nuclear import signal receptor activity	0.999999999983337	-1.66629944810443e-11	17	0	0	78	13516
GO:0015035	protein disulfide oxidoreductase activity	0.999999999983337	-1.66629944810443e-11	17	0	0	78	13516
GO:0140033	acetylation-dependent protein binding	0.999999999983337	-1.66629944810443e-11	17	0	0	78	13516
GO:0003950	NAD+ ADP-ribosyltransferase activity	0.999999999983337	-1.66629944810443e-11	17	0	0	78	13516
GO:0051861	glycolipid binding	0.999999999983337	-1.66629944810443e-11	17	0	0	78	13516
GO:0032183	SUMO binding	0.999999999983337	-1.66629944810443e-11	17	0	0	78	13516
GO:0005242	inward rectifier potassium channel activity	0.999999999983337	-1.66629944810443e-11	17	0	0	78	13516
GO:0005086	ARF guanyl-nucleotide exchange factor activity	0.999999999983337	-1.66629944810443e-11	17	0	0	78	13516
GO:0140103	catalytic activity, acting on a glycoprotein	0.999999999983337	-1.66629944810443e-11	17	0	0	78	13516
GO:0035014	phosphatidylinositol 3-kinase regulator activity	0.999999999983337	-1.66629944810443e-11	17	0	0	78	13516
GO:0008569	ATP-dependent microtubule motor activity, minus-end-directed	0.999999999983337	-1.66629944810443e-11	17	0	0	78	13516
GO:0051371	muscle alpha-actinin binding	0.999999999983337	-1.66629944810443e-11	17	0	0	78	13516
GO:0070577	lysine-acetylated histone binding	0.999999999983337	-1.66629944810443e-11	17	0	0	78	13516
GO:0016799	hydrolase activity, hydrolyzing N-glycosyl compounds	0.999999999983337	-1.66629944810443e-11	17	0	0	78	13516
GO:0004181	metallocarboxypeptidase activity	0.999999999983337	-1.66629944810443e-11	17	0	0	78	13516
GO:0070279	vitamin B6 binding	0.999999999983478	-1.65220866067225e-11	41	0	0	78	13516
GO:0004867	serine-type endopeptidase inhibitor activity	0.999999999983478	-1.65220866067225e-11	41	0	0	78	13516
GO:0022824	transmitter-gated ion channel activity	0.999999999983478	-1.65220866067225e-11	41	0	0	78	13516
GO:0048487	beta-tubulin binding	0.999999999983478	-1.65220866067225e-11	41	0	0	78	13516
GO:0016763	transferase activity, transferring pentosyl groups	0.999999999983478	-1.65220866067225e-11	41	0	0	78	13516
GO:0043175	RNA polymerase core enzyme binding	0.999999999983478	-1.65220866067225e-11	41	0	0	78	13516
GO:0022835	transmitter-gated channel activity	0.999999999983478	-1.65220866067225e-11	41	0	0	78	13516
GO:0042626	ATPase-coupled transmembrane transporter activity	0.999999999983478	-1.65220866067225e-11	41	0	0	78	13516
GO:0000287	magnesium ion binding	0.99999999998412	-1.58802820772088e-11	165	0	0	78	13516
GO:0000993	RNA polymerase II complex binding	0.999999999984758	-1.52417055459946e-11	36	0	0	78	13516
GO:0042379	chemokine receptor binding	0.999999999984758	-1.52417055459946e-11	36	0	0	78	13516
GO:0042169	SH2 domain binding	0.999999999984758	-1.52417055459946e-11	36	0	0	78	13516
GO:0044390	ubiquitin-like protein conjugating enzyme binding	0.999999999984758	-1.52417055459946e-11	36	0	0	78	13516
GO:0031369	translation initiation factor binding	0.999999999984758	-1.52417055459946e-11	36	0	0	78	13516
GO:0005326	neurotransmitter transmembrane transporter activity	0.999999999984758	-1.52417055459946e-11	36	0	0	78	13516
GO:0017069	snRNA binding	0.999999999984758	-1.52417055459946e-11	36	0	0	78	13516
GO:0004715	non-membrane spanning protein tyrosine kinase activity	0.999999999984758	-1.52417055459946e-11	36	0	0	78	13516
GO:0016893	endonuclease activity, active with either ribo- or deoxyribonucleic acids and producing 5'-phosphomonoesters	0.999999999984758	-1.52417055459946e-11	36	0	0	78	13516
GO:0016859	cis-trans isomerase activity	0.999999999984758	-1.52417055459946e-11	36	0	0	78	13516
GO:0043022	ribosome binding	0.999999999986087	-1.39129254881391e-11	59	0	0	78	13516
GO:0008266	poly(U) RNA binding	0.999999999987708	-1.22918019439024e-11	24	0	0	78	13516
GO:0005217	intracellular ligand-gated ion channel activity	0.999999999987708	-1.22918019439024e-11	24	0	0	78	13516
GO:0005112	Notch binding	0.999999999987708	-1.22918019439024e-11	24	0	0	78	13516
GO:0042056	chemoattractant activity	0.999999999987708	-1.22918019439024e-11	24	0	0	78	13516
GO:0070325	lipoprotein particle receptor binding	0.999999999987708	-1.22918019439024e-11	24	0	0	78	13516
GO:0015175	neutral amino acid transmembrane transporter activity	0.999999999987708	-1.22918019439024e-11	24	0	0	78	13516
GO:0097472	cyclin-dependent protein kinase activity	0.999999999988146	-1.1853889285883e-11	29	0	0	78	13516
GO:0042974	retinoic acid receptor binding	0.999999999988146	-1.1853889285883e-11	29	0	0	78	13516
GO:0051959	dynein light intermediate chain binding	0.999999999988146	-1.1853889285883e-11	29	0	0	78	13516
GO:0016896	exoribonuclease activity, producing 5'-phosphomonoesters	0.999999999988146	-1.1853889285883e-11	29	0	0	78	13516
GO:0070717	poly-purine tract binding	0.999999999988146	-1.1853889285883e-11	29	0	0	78	13516
GO:0046915	transition metal ion transmembrane transporter activity	0.999999999988146	-1.1853889285883e-11	29	0	0	78	13516
GO:0016417	S-acyltransferase activity	0.999999999988146	-1.1853889285883e-11	29	0	0	78	13516
GO:0016504	peptidase activator activity	0.999999999988146	-1.1853889285883e-11	29	0	0	78	13516
GO:0005484	SNAP receptor activity	0.999999999988146	-1.1853889285883e-11	29	0	0	78	13516
GO:0016776	phosphotransferase activity, phosphate group as acceptor	0.999999999988146	-1.1853889285883e-11	29	0	0	78	13516
GO:1901567	fatty acid derivative binding	0.999999999988146	-1.1853889285883e-11	29	0	0	78	13516
GO:0051059	NF-kappaB binding	0.999999999988146	-1.1853889285883e-11	29	0	0	78	13516
GO:0051393	alpha-actinin binding	0.999999999988146	-1.1853889285883e-11	29	0	0	78	13516
GO:0008479	queuine tRNA-ribosyltransferase activity	0.999999999988228	-1.17719002745036e-11	2	0	0	78	13516
GO:0016492	G protein-coupled neurotensin receptor activity	0.999999999988228	-1.17719002745036e-11	2	0	0	78	13516
GO:0031014	troponin T binding	0.999999999988228	-1.17719002745036e-11	2	0	0	78	13516
GO:0004558	alpha-1,4-glucosidase activity	0.999999999988228	-1.17719002745036e-11	2	0	0	78	13516
GO:0004376	glycolipid mannosyltransferase activity	0.999999999988228	-1.17719002745036e-11	2	0	0	78	13516
GO:0031696	alpha-2C adrenergic receptor binding	0.999999999988228	-1.17719002745036e-11	2	0	0	78	13516
GO:0016230	sphingomyelin phosphodiesterase activator activity	0.999999999988228	-1.17719002745036e-11	2	0	0	78	13516
GO:0019809	spermidine binding	0.999999999988228	-1.17719002745036e-11	2	0	0	78	13516
GO:0016900	oxidoreductase activity, acting on the CH-OH group of donors, disulfide as acceptor	0.999999999988228	-1.17719002745036e-11	2	0	0	78	13516
GO:0001003	RNA polymerase III type 2 promoter sequence-specific DNA binding	0.999999999988228	-1.17719002745036e-11	2	0	0	78	13516
GO:0070733	protein adenylyltransferase activity	0.999999999988228	-1.17719002745036e-11	2	0	0	78	13516
GO:0003835	beta-galactoside alpha-2,6-sialyltransferase activity	0.999999999988228	-1.17719002745036e-11	2	0	0	78	13516
GO:0004781	sulfate adenylyltransferase (ATP) activity	0.999999999988228	-1.17719002745036e-11	2	0	0	78	13516
GO:0080122	AMP transmembrane transporter activity	0.999999999988228	-1.17719002745036e-11	2	0	0	78	13516
GO:0016822	hydrolase activity, acting on acid carbon-carbon bonds	0.999999999988228	-1.17719002745036e-11	2	0	0	78	13516
GO:1990175	EH domain binding	0.999999999988228	-1.17719002745036e-11	2	0	0	78	13516
GO:0008118	N-acetyllactosaminide alpha-2,3-sialyltransferase activity	0.999999999988228	-1.17719002745036e-11	2	0	0	78	13516
GO:0000384	first spliceosomal transesterification activity	0.999999999988228	-1.17719002745036e-11	2	0	0	78	13516
GO:0004660	protein farnesyltransferase activity	0.999999999988228	-1.17719002745036e-11	2	0	0	78	13516
GO:0004421	hydroxymethylglutaryl-CoA synthase activity	0.999999999988228	-1.17719002745036e-11	2	0	0	78	13516
GO:0004776	succinate-CoA ligase (GDP-forming) activity	0.999999999988228	-1.17719002745036e-11	2	0	0	78	13516
GO:0015190	L-leucine transmembrane transporter activity	0.999999999988228	-1.17719002745036e-11	2	0	0	78	13516
GO:0019767	IgE receptor activity	0.999999999988228	-1.17719002745036e-11	2	0	0	78	13516
GO:0004649	poly(ADP-ribose) glycohydrolase activity	0.999999999988228	-1.17719002745036e-11	2	0	0	78	13516
GO:0033721	aldehyde dehydrogenase (NADP+) activity	0.999999999988228	-1.17719002745036e-11	2	0	0	78	13516
GO:0008441	3'(2'),5'-bisphosphate nucleotidase activity	0.999999999988228	-1.17719002745036e-11	2	0	0	78	13516
GO:0030272	5-formyltetrahydrofolate cyclo-ligase activity	0.999999999988228	-1.17719002745036e-11	2	0	0	78	13516
GO:0003990	acetylcholinesterase activity	0.999999999988228	-1.17719002745036e-11	2	0	0	78	13516
GO:0005292	high-affinity lysine transmembrane transporter activity	0.999999999988228	-1.17719002745036e-11	2	0	0	78	13516
GO:0005353	fructose transmembrane transporter activity	0.999999999988228	-1.17719002745036e-11	2	0	0	78	13516
GO:0015057	thrombin-activated receptor activity	0.999999999988228	-1.17719002745036e-11	2	0	0	78	13516
GO:0047023	androsterone dehydrogenase activity	0.999999999988228	-1.17719002745036e-11	2	0	0	78	13516
GO:0070915	lysophosphatidic acid receptor activity	0.999999999988228	-1.17719002745036e-11	2	0	0	78	13516
GO:0001135	RNA polymerase II transcription regulator recruiting activity	0.999999999988228	-1.17719002745036e-11	2	0	0	78	13516
GO:0050038	L-xylulose reductase (NADP+) activity	0.999999999988228	-1.17719002745036e-11	2	0	0	78	13516
GO:0004962	endothelin receptor activity	0.999999999988228	-1.17719002745036e-11	2	0	0	78	13516
GO:1990189	peptide-serine-N-acetyltransferase activity	0.999999999988228	-1.17719002745036e-11	2	0	0	78	13516
GO:0016898	oxidoreductase activity, acting on the CH-OH group of donors, cytochrome as acceptor	0.999999999988228	-1.17719002745036e-11	2	0	0	78	13516
GO:0061953	mRNA (adenine-N1-)-methyltransferase activity	0.999999999988228	-1.17719002745036e-11	2	0	0	78	13516
GO:0019976	interleukin-2 binding	0.999999999988228	-1.17719002745036e-11	2	0	0	78	13516
GO:0008545	JUN kinase kinase activity	0.999999999988228	-1.17719002745036e-11	2	0	0	78	13516
GO:0008418	protein-N-terminal asparagine amidohydrolase activity	0.999999999988228	-1.17719002745036e-11	2	0	0	78	13516
GO:0071820	N-box binding	0.999999999988228	-1.17719002745036e-11	2	0	0	78	13516
GO:0004351	glutamate decarboxylase activity	0.999999999988228	-1.17719002745036e-11	2	0	0	78	13516
GO:0003963	RNA-3'-phosphate cyclase activity	0.999999999988228	-1.17719002745036e-11	2	0	0	78	13516
GO:0009674	potassium:sodium symporter activity	0.999999999988228	-1.17719002745036e-11	2	0	0	78	13516
GO:0003692	left-handed Z-DNA binding	0.999999999988228	-1.17719002745036e-11	2	0	0	78	13516
GO:0016155	formyltetrahydrofolate dehydrogenase activity	0.999999999988228	-1.17719002745036e-11	2	0	0	78	13516
GO:0004345	glucose-6-phosphate dehydrogenase activity	0.999999999988228	-1.17719002745036e-11	2	0	0	78	13516
GO:0045523	interleukin-27 receptor binding	0.999999999988228	-1.17719002745036e-11	2	0	0	78	13516
GO:0016213	linoleoyl-CoA desaturase activity	0.999999999988228	-1.17719002745036e-11	2	0	0	78	13516
GO:0000825	inositol tetrakisphosphate 6-kinase activity	0.999999999988228	-1.17719002745036e-11	2	0	0	78	13516
GO:0015039	NADPH-adrenodoxin reductase activity	0.999999999988228	-1.17719002745036e-11	2	0	0	78	13516
GO:0008192	RNA guanylyltransferase activity	0.999999999988228	-1.17719002745036e-11	2	0	0	78	13516
GO:0034986	iron chaperone activity	0.999999999988228	-1.17719002745036e-11	2	0	0	78	13516
GO:0001602	pancreatic polypeptide receptor activity	0.999999999988228	-1.17719002745036e-11	2	0	0	78	13516
GO:0004915	interleukin-6 receptor activity	0.999999999988228	-1.17719002745036e-11	2	0	0	78	13516
GO:0005055	laminin receptor activity	0.999999999988228	-1.17719002745036e-11	2	0	0	78	13516
GO:0005228	intracellular sodium activated potassium channel activity	0.999999999988228	-1.17719002745036e-11	2	0	0	78	13516
GO:0016774	phosphotransferase activity, carboxyl group as acceptor	0.999999999988228	-1.17719002745036e-11	2	0	0	78	13516
GO:0047408	alkenylglycerophosphocholine hydrolase activity	0.999999999988228	-1.17719002745036e-11	2	0	0	78	13516
GO:0045174	glutathione dehydrogenase (ascorbate) activity	0.999999999988228	-1.17719002745036e-11	2	0	0	78	13516
GO:0005130	granulocyte colony-stimulating factor receptor binding	0.999999999988228	-1.17719002745036e-11	2	0	0	78	13516
GO:0036121	double-stranded DNA helicase activity	0.999999999988228	-1.17719002745036e-11	2	0	0	78	13516
GO:0004905	type I interferon receptor activity	0.999999999988228	-1.17719002745036e-11	2	0	0	78	13516
GO:0004450	isocitrate dehydrogenase (NADP+) activity	0.999999999988228	-1.17719002745036e-11	2	0	0	78	13516
GO:0016715	oxidoreductase activity, acting on paired donors, with incorporation or reduction of molecular oxygen, reduced ascorbate as one donor, and incorporation of one atom of oxygen	0.999999999988228	-1.17719002745036e-11	2	0	0	78	13516
GO:0035717	chemokine (C-C motif) ligand 7 binding	0.999999999988228	-1.17719002745036e-11	2	0	0	78	13516
GO:0005150	interleukin-1, type I receptor binding	0.999999999988228	-1.17719002745036e-11	2	0	0	78	13516
GO:0046848	hydroxyapatite binding	0.999999999988228	-1.17719002745036e-11	2	0	0	78	13516
GO:0010854	adenylate cyclase regulator activity	0.999999999988228	-1.17719002745036e-11	2	0	0	78	13516
GO:0031851	kappa-type opioid receptor binding	0.999999999988228	-1.17719002745036e-11	2	0	0	78	13516
GO:0019981	interleukin-6 binding	0.999999999988228	-1.17719002745036e-11	2	0	0	78	13516
GO:0004505	phenylalanine 4-monooxygenase activity	0.999999999988228	-1.17719002745036e-11	2	0	0	78	13516
GO:0047179	platelet-activating factor acetyltransferase activity	0.999999999988228	-1.17719002745036e-11	2	0	0	78	13516
GO:0097003	adipokinetic hormone receptor activity	0.999999999988228	-1.17719002745036e-11	2	0	0	78	13516
GO:0009384	N-acylmannosamine kinase activity	0.999999999988228	-1.17719002745036e-11	2	0	0	78	13516
GO:0016418	S-acetyltransferase activity	0.999999999988228	-1.17719002745036e-11	2	0	0	78	13516
GO:0004974	leukotriene receptor activity	0.999999999988228	-1.17719002745036e-11	2	0	0	78	13516
GO:0005105	type 1 fibroblast growth factor receptor binding	0.999999999988228	-1.17719002745036e-11	2	0	0	78	13516
GO:0015056	corticotrophin-releasing factor receptor activity	0.999999999988228	-1.17719002745036e-11	2	0	0	78	13516
GO:0086075	gap junction channel activity involved in cardiac conduction electrical coupling	0.999999999988228	-1.17719002745036e-11	2	0	0	78	13516
GO:0035514	DNA demethylase activity	0.999999999988228	-1.17719002745036e-11	2	0	0	78	13516
GO:0046573	lactonohydrolase activity	0.999999999988228	-1.17719002745036e-11	2	0	0	78	13516
GO:0004948	calcitonin receptor activity	0.999999999988228	-1.17719002745036e-11	2	0	0	78	13516
GO:0004777	succinate-semialdehyde dehydrogenase (NAD+) activity	0.999999999988228	-1.17719002745036e-11	2	0	0	78	13516
GO:1902379	chemoattractant activity involved in axon guidance	0.999999999988228	-1.17719002745036e-11	2	0	0	78	13516
GO:0042903	tubulin deacetylase activity	0.999999999988228	-1.17719002745036e-11	2	0	0	78	13516
GO:0035575	histone demethylase activity (H4-K20 specific)	0.999999999988228	-1.17719002745036e-11	2	0	0	78	13516
GO:0042010	interleukin-15 receptor activity	0.999999999988228	-1.17719002745036e-11	2	0	0	78	13516
GO:0047750	cholestenol delta-isomerase activity	0.999999999988228	-1.17719002745036e-11	2	0	0	78	13516
GO:0050497	transferase activity, transferring alkylthio groups	0.999999999988228	-1.17719002745036e-11	2	0	0	78	13516
GO:0016748	succinyltransferase activity	0.999999999988228	-1.17719002745036e-11	2	0	0	78	13516
GO:0009007	site-specific DNA-methyltransferase (adenine-specific) activity	0.999999999988228	-1.17719002745036e-11	2	0	0	78	13516
GO:1904121	phosphatidylethanolamine transfer activity	0.999999999988228	-1.17719002745036e-11	2	0	0	78	13516
GO:0071714	icosanoid transmembrane transporter activity	0.999999999988228	-1.17719002745036e-11	2	0	0	78	13516
GO:0004140	dephospho-CoA kinase activity	0.999999999988228	-1.17719002745036e-11	2	0	0	78	13516
GO:0051424	corticotropin-releasing hormone binding	0.999999999988228	-1.17719002745036e-11	2	0	0	78	13516
GO:0070735	protein-glycine ligase activity	0.999999999988228	-1.17719002745036e-11	2	0	0	78	13516
GO:0032556	pyrimidine deoxyribonucleotide binding	0.999999999988228	-1.17719002745036e-11	2	0	0	78	13516
GO:0052655	L-valine transaminase activity	0.999999999988228	-1.17719002745036e-11	2	0	0	78	13516
GO:0008176	tRNA (guanine-N7-)-methyltransferase activity	0.999999999988228	-1.17719002745036e-11	2	0	0	78	13516
GO:0045569	TRAIL binding	0.999999999988228	-1.17719002745036e-11	2	0	0	78	13516
GO:0030614	oxidoreductase activity, acting on phosphorus or arsenic in donors, disulfide as acceptor	0.999999999988228	-1.17719002745036e-11	2	0	0	78	13516
GO:0003681	bent DNA binding	0.999999999988228	-1.17719002745036e-11	2	0	0	78	13516
GO:0004852	uroporphyrinogen-III synthase activity	0.999999999988228	-1.17719002745036e-11	2	0	0	78	13516
GO:0003998	acylphosphatase activity	0.999999999988228	-1.17719002745036e-11	2	0	0	78	13516
GO:0090556	phosphatidylserine floppase activity	0.999999999988228	-1.17719002745036e-11	2	0	0	78	13516
GO:0016015	morphogen activity	0.999999999988228	-1.17719002745036e-11	2	0	0	78	13516
GO:0086059	voltage-gated calcium channel activity involved SA node cell action potential	0.999999999988228	-1.17719002745036e-11	2	0	0	78	13516
GO:0004372	glycine hydroxymethyltransferase activity	0.999999999988228	-1.17719002745036e-11	2	0	0	78	13516
GO:0031692	alpha-1B adrenergic receptor binding	0.999999999988228	-1.17719002745036e-11	2	0	0	78	13516
GO:0051765	inositol tetrakisphosphate kinase activity	0.999999999988228	-1.17719002745036e-11	2	0	0	78	13516
GO:0004832	valine-tRNA ligase activity	0.999999999988228	-1.17719002745036e-11	2	0	0	78	13516
GO:0016005	phospholipase A2 activator activity	0.999999999988228	-1.17719002745036e-11	2	0	0	78	13516
GO:0038102	activin receptor antagonist activity	0.999999999988228	-1.17719002745036e-11	2	0	0	78	13516
GO:0035539	8-oxo-7,8-dihydrodeoxyguanosine triphosphate pyrophosphatase activity	0.999999999988228	-1.17719002745036e-11	2	0	0	78	13516
GO:0004105	choline-phosphate cytidylyltransferase activity	0.999999999988228	-1.17719002745036e-11	2	0	0	78	13516
GO:0016890	site-specific endodeoxyribonuclease activity, specific for altered base	0.999999999988228	-1.17719002745036e-11	2	0	0	78	13516
GO:0042281	dolichyl pyrophosphate Man9GlcNAc2 alpha-1,3-glucosyltransferase activity	0.999999999988228	-1.17719002745036e-11	2	0	0	78	13516
GO:0003876	AMP deaminase activity	0.999999999988228	-1.17719002745036e-11	2	0	0	78	13516
GO:0048248	CXCR3 chemokine receptor binding	0.999999999988228	-1.17719002745036e-11	2	0	0	78	13516
GO:0004392	heme oxygenase (decyclizing) activity	0.999999999988228	-1.17719002745036e-11	2	0	0	78	13516
GO:0047661	amino-acid racemase activity	0.999999999988228	-1.17719002745036e-11	2	0	0	78	13516
GO:0008481	sphinganine kinase activity	0.999999999988228	-1.17719002745036e-11	2	0	0	78	13516
GO:0035034	histone acetyltransferase regulator activity	0.999999999988228	-1.17719002745036e-11	2	0	0	78	13516
GO:0030792	methylarsonite methyltransferase activity	0.999999999988228	-1.17719002745036e-11	2	0	0	78	13516
GO:0004335	galactokinase activity	0.999999999988228	-1.17719002745036e-11	2	0	0	78	13516
GO:0004081	bis(5'-nucleosyl)-tetraphosphatase (asymmetrical) activity	0.999999999988228	-1.17719002745036e-11	2	0	0	78	13516
GO:0016420	malonyltransferase activity	0.999999999988228	-1.17719002745036e-11	2	0	0	78	13516
GO:0004779	sulfate adenylyltransferase activity	0.999999999988228	-1.17719002745036e-11	2	0	0	78	13516
GO:0030580	quinone cofactor methyltransferase activity	0.999999999988228	-1.17719002745036e-11	2	0	0	78	13516
GO:0003883	CTP synthase activity	0.999999999988228	-1.17719002745036e-11	2	0	0	78	13516
GO:0008670	2,4-dienoyl-CoA reductase (NADPH) activity	0.999999999988228	-1.17719002745036e-11	2	0	0	78	13516
GO:0004921	interleukin-11 receptor activity	0.999999999988228	-1.17719002745036e-11	2	0	0	78	13516
GO:0030343	vitamin D3 25-hydroxylase activity	0.999999999988228	-1.17719002745036e-11	2	0	0	78	13516
GO:0004167	dopachrome isomerase activity	0.999999999988228	-1.17719002745036e-11	2	0	0	78	13516
GO:0047288	monosialoganglioside sialyltransferase activity	0.999999999988228	-1.17719002745036e-11	2	0	0	78	13516
GO:0071885	N-terminal protein N-methyltransferase activity	0.999999999988228	-1.17719002745036e-11	2	0	0	78	13516
GO:0061711	N(6)-L-threonylcarbamoyladenine synthase activity	0.999999999988228	-1.17719002745036e-11	2	0	0	78	13516
GO:0004458	D-lactate dehydrogenase (cytochrome) activity	0.999999999988228	-1.17719002745036e-11	2	0	0	78	13516
GO:0004741	[pyruvate dehydrogenase (lipoamide)] phosphatase activity	0.999999999988228	-1.17719002745036e-11	2	0	0	78	13516
GO:0052739	phosphatidylserine 1-acylhydrolase activity	0.999999999988228	-1.17719002745036e-11	2	0	0	78	13516
GO:0004637	phosphoribosylamine-glycine ligase activity	0.999999999988228	-1.17719002745036e-11	2	0	0	78	13516
GO:0004566	beta-glucuronidase activity	0.999999999988228	-1.17719002745036e-11	2	0	0	78	13516
GO:0004980	melanocyte-stimulating hormone receptor activity	0.999999999988228	-1.17719002745036e-11	2	0	0	78	13516
GO:0004923	leukemia inhibitory factor receptor activity	0.999999999988228	-1.17719002745036e-11	2	0	0	78	13516
GO:0019972	interleukin-12 binding	0.999999999988228	-1.17719002745036e-11	2	0	0	78	13516
GO:0008311	double-stranded DNA 3'-5' exodeoxyribonuclease activity	0.999999999988228	-1.17719002745036e-11	2	0	0	78	13516
GO:1990147	talin binding	0.999999999988228	-1.17719002745036e-11	2	0	0	78	13516
GO:0015247	aminophospholipid flippase activity	0.999999999988228	-1.17719002745036e-11	2	0	0	78	13516
GO:0004839	ubiquitin activating enzyme activity	0.999999999988228	-1.17719002745036e-11	2	0	0	78	13516
GO:0004020	adenylylsulfate kinase activity	0.999999999988228	-1.17719002745036e-11	2	0	0	78	13516
GO:0005308	creatine transmembrane transporter activity	0.999999999988228	-1.17719002745036e-11	2	0	0	78	13516
GO:0005462	UDP-N-acetylglucosamine transmembrane transporter activity	0.999999999988228	-1.17719002745036e-11	2	0	0	78	13516
GO:0031699	beta-3 adrenergic receptor binding	0.999999999988228	-1.17719002745036e-11	2	0	0	78	13516
GO:0004379	glycylpeptide N-tetradecanoyltransferase activity	0.999999999988228	-1.17719002745036e-11	2	0	0	78	13516
GO:0008476	protein-tyrosine sulfotransferase activity	0.999999999988228	-1.17719002745036e-11	2	0	0	78	13516
GO:0086062	voltage-gated sodium channel activity involved in Purkinje myocyte action potential	0.999999999988228	-1.17719002745036e-11	2	0	0	78	13516
GO:0047756	chondroitin 4-sulfotransferase activity	0.999999999988228	-1.17719002745036e-11	2	0	0	78	13516
GO:0004137	deoxycytidine kinase activity	0.999999999988228	-1.17719002745036e-11	2	0	0	78	13516
GO:0004662	CAAX-protein geranylgeranyltransferase activity	0.999999999988228	-1.17719002745036e-11	2	0	0	78	13516
GO:0052740	1-acyl-2-lysophosphatidylserine acylhydrolase activity	0.999999999988228	-1.17719002745036e-11	2	0	0	78	13516
GO:0004459	L-lactate dehydrogenase activity	0.999999999988228	-1.17719002745036e-11	2	0	0	78	13516
GO:0030226	apolipoprotein receptor activity	0.999999999988228	-1.17719002745036e-11	2	0	0	78	13516
GO:0004132	dCMP deaminase activity	0.999999999988228	-1.17719002745036e-11	2	0	0	78	13516
GO:0050178	phenylpyruvate tautomerase activity	0.999999999988228	-1.17719002745036e-11	2	0	0	78	13516
GO:0099580	ion antiporter activity involved in regulation of postsynaptic membrane potential	0.999999999988228	-1.17719002745036e-11	2	0	0	78	13516
GO:0015665	alcohol transmembrane transporter activity	0.999999999988228	-1.17719002745036e-11	2	0	0	78	13516
GO:0003941	L-serine ammonia-lyase activity	0.999999999988228	-1.17719002745036e-11	2	0	0	78	13516
GO:0030942	endoplasmic reticulum signal peptide binding	0.999999999988228	-1.17719002745036e-11	2	0	0	78	13516
GO:0004307	ethanolaminephosphotransferase activity	0.999999999988228	-1.17719002745036e-11	2	0	0	78	13516
GO:0090624	endoribonuclease activity, cleaving miRNA-paired mRNA	0.999999999988228	-1.17719002745036e-11	2	0	0	78	13516
GO:0098641	cadherin binding involved in cell-cell adhesion	0.999999999988228	-1.17719002745036e-11	2	0	0	78	13516
GO:0060228	phosphatidylcholine-sterol O-acyltransferase activator activity	0.999999999988228	-1.17719002745036e-11	2	0	0	78	13516
GO:0052654	L-leucine transaminase activity	0.999999999988228	-1.17719002745036e-11	2	0	0	78	13516
GO:0001565	phorbol ester receptor activity	0.999999999988228	-1.17719002745036e-11	2	0	0	78	13516
GO:0046980	tapasin binding	0.999999999988228	-1.17719002745036e-11	2	0	0	78	13516
GO:0004615	phosphomannomutase activity	0.999999999988228	-1.17719002745036e-11	2	0	0	78	13516
GO:0033677	DNA/RNA helicase activity	0.999999999988228	-1.17719002745036e-11	2	0	0	78	13516
GO:0043185	vascular endothelial growth factor receptor 3 binding	0.999999999988228	-1.17719002745036e-11	2	0	0	78	13516
GO:0004482	mRNA (guanine-N7-)-methyltransferase activity	0.999999999988228	-1.17719002745036e-11	2	0	0	78	13516
GO:0071553	G protein-coupled pyrimidinergic nucleotide receptor activity	0.999999999988228	-1.17719002745036e-11	2	0	0	78	13516
GO:0070573	metallodipeptidase activity	0.999999999988228	-1.17719002745036e-11	2	0	0	78	13516
GO:0045142	triplex DNA binding	0.999999999988228	-1.17719002745036e-11	2	0	0	78	13516
GO:0098808	mRNA cap binding	0.999999999988228	-1.17719002745036e-11	2	0	0	78	13516
GO:0086038	calcium:sodium antiporter activity involved in regulation of cardiac muscle cell membrane potential	0.999999999988228	-1.17719002745036e-11	2	0	0	78	13516
GO:0003826	alpha-ketoacid dehydrogenase activity	0.999999999988228	-1.17719002745036e-11	2	0	0	78	13516
GO:0004798	thymidylate kinase activity	0.999999999988228	-1.17719002745036e-11	2	0	0	78	13516
GO:0003863	3-methyl-2-oxobutanoate dehydrogenase (2-methylpropanoyl-transferring) activity	0.999999999988228	-1.17719002745036e-11	2	0	0	78	13516
GO:0005459	UDP-galactose transmembrane transporter activity	0.999999999988228	-1.17719002745036e-11	2	0	0	78	13516
GO:0061463	O-acetyl-ADP-ribose deacetylase activity	0.999999999988228	-1.17719002745036e-11	2	0	0	78	13516
GO:0004825	methionine-tRNA ligase activity	0.999999999988228	-1.17719002745036e-11	2	0	0	78	13516
GO:0004658	propionyl-CoA carboxylase activity	0.999999999988228	-1.17719002745036e-11	2	0	0	78	13516
GO:0019978	interleukin-3 binding	0.999999999988228	-1.17719002745036e-11	2	0	0	78	13516
GO:0031762	follicle-stimulating hormone receptor binding	0.999999999988228	-1.17719002745036e-11	2	0	0	78	13516
GO:0015230	FAD transmembrane transporter activity	0.999999999988228	-1.17719002745036e-11	2	0	0	78	13516
GO:0005157	macrophage colony-stimulating factor receptor binding	0.999999999988228	-1.17719002745036e-11	2	0	0	78	13516
GO:0047275	glucosaminylgalactosylglucosylceramide beta-galactosyltransferase activity	0.999999999988228	-1.17719002745036e-11	2	0	0	78	13516
GO:0005302	L-tyrosine transmembrane transporter activity	0.999999999988228	-1.17719002745036e-11	2	0	0	78	13516
GO:0010851	cyclase regulator activity	0.999999999988228	-1.17719002745036e-11	2	0	0	78	13516
GO:0008853	exodeoxyribonuclease III activity	0.999999999988228	-1.17719002745036e-11	2	0	0	78	13516
GO:0035403	histone kinase activity (H3-T6 specific)	0.999999999988228	-1.17719002745036e-11	2	0	0	78	13516
GO:0106050	tRNA 2'-O-methyltransferase activity	0.999999999988228	-1.17719002745036e-11	2	0	0	78	13516
GO:0060072	large conductance calcium-activated potassium channel activity	0.999999999988228	-1.17719002745036e-11	2	0	0	78	13516
GO:0045027	DNA end binding	0.999999999988228	-1.17719002745036e-11	2	0	0	78	13516
GO:0003977	UDP-N-acetylglucosamine diphosphorylase activity	0.999999999988228	-1.17719002745036e-11	2	0	0	78	13516
GO:0008386	cholesterol monooxygenase (side-chain-cleaving) activity	0.999999999988228	-1.17719002745036e-11	2	0	0	78	13516
GO:0033906	hyaluronoglucuronidase activity	0.999999999988228	-1.17719002745036e-11	2	0	0	78	13516
GO:0047057	vitamin-K-epoxide reductase (warfarin-sensitive) activity	0.999999999988228	-1.17719002745036e-11	2	0	0	78	13516
GO:0009383	rRNA (cytosine-C5-)-methyltransferase activity	0.999999999988228	-1.17719002745036e-11	2	0	0	78	13516
GO:0004560	alpha-L-fucosidase activity	0.999999999988228	-1.17719002745036e-11	2	0	0	78	13516
GO:0061749	forked DNA-dependent helicase activity	0.999999999988228	-1.17719002745036e-11	2	0	0	78	13516
GO:0016509	long-chain-3-hydroxyacyl-CoA dehydrogenase activity	0.999999999988228	-1.17719002745036e-11	2	0	0	78	13516
GO:0004329	formate-tetrahydrofolate ligase activity	0.999999999988228	-1.17719002745036e-11	2	0	0	78	13516
GO:0070615	nucleosome-dependent ATPase activity	0.999999999988228	-1.17719002745036e-11	2	0	0	78	13516
GO:0004815	aspartate-tRNA ligase activity	0.999999999988228	-1.17719002745036e-11	2	0	0	78	13516
GO:0034988	Fc-gamma receptor I complex binding	0.999999999988228	-1.17719002745036e-11	2	0	0	78	13516
GO:0101006	protein histidine phosphatase activity	0.999999999988228	-1.17719002745036e-11	2	0	0	78	13516
GO:0050347	trans-octaprenyltranstransferase activity	0.999999999988228	-1.17719002745036e-11	2	0	0	78	13516
GO:0004142	diacylglycerol cholinephosphotransferase activity	0.999999999988228	-1.17719002745036e-11	2	0	0	78	13516
GO:0047409	alkenylglycerophosphoethanolamine hydrolase activity	0.999999999988228	-1.17719002745036e-11	2	0	0	78	13516
GO:0045547	dehydrodolichyl diphosphate synthase activity	0.999999999988228	-1.17719002745036e-11	2	0	0	78	13516
GO:0004850	uridine phosphorylase activity	0.999999999988228	-1.17719002745036e-11	2	0	0	78	13516
GO:0030623	U5 snRNA binding	0.999999999988228	-1.17719002745036e-11	2	0	0	78	13516
GO:0008073	ornithine decarboxylase inhibitor activity	0.999999999988228	-1.17719002745036e-11	2	0	0	78	13516
GO:0017064	fatty acid amide hydrolase activity	0.999999999988228	-1.17719002745036e-11	2	0	0	78	13516
GO:0038100	nodal binding	0.999999999988228	-1.17719002745036e-11	2	0	0	78	13516
GO:0004370	glycerol kinase activity	0.999999999988228	-1.17719002745036e-11	2	0	0	78	13516
GO:0016419	S-malonyltransferase activity	0.999999999988228	-1.17719002745036e-11	2	0	0	78	13516
GO:0004830	tryptophan-tRNA ligase activity	0.999999999988228	-1.17719002745036e-11	2	0	0	78	13516
GO:0030613	oxidoreductase activity, acting on phosphorus or arsenic in donors	0.999999999988228	-1.17719002745036e-11	2	0	0	78	13516
GO:0038025	reelin receptor activity	0.999999999988228	-1.17719002745036e-11	2	0	0	78	13516
GO:0017077	oxidative phosphorylation uncoupler activity	0.999999999988228	-1.17719002745036e-11	2	0	0	78	13516
GO:0022852	glycine-gated chloride ion channel activity	0.999999999988228	-1.17719002745036e-11	2	0	0	78	13516
GO:0016899	oxidoreductase activity, acting on the CH-OH group of donors, oxygen as acceptor	0.999999999988228	-1.17719002745036e-11	2	0	0	78	13516
GO:0050252	retinol O-fatty-acyltransferase activity	0.999999999988228	-1.17719002745036e-11	2	0	0	78	13516
GO:1990188	euchromatin binding	0.999999999988228	-1.17719002745036e-11	2	0	0	78	13516
GO:0004937	alpha1-adrenergic receptor activity	0.999999999988228	-1.17719002745036e-11	2	0	0	78	13516
GO:0047655	allyl-alcohol dehydrogenase activity	0.999999999988228	-1.17719002745036e-11	2	0	0	78	13516
GO:0050295	steryl-beta-glucosidase activity	0.999999999988228	-1.17719002745036e-11	2	0	0	78	13516
GO:0038062	protein tyrosine kinase collagen receptor activity	0.999999999988228	-1.17719002745036e-11	2	0	0	78	13516
GO:0004557	alpha-galactosidase activity	0.999999999988228	-1.17719002745036e-11	2	0	0	78	13516
GO:0102490	8-oxo-dGTP phosphohydrolase activity	0.999999999988228	-1.17719002745036e-11	2	0	0	78	13516
GO:0004019	adenylosuccinate synthase activity	0.999999999988228	-1.17719002745036e-11	2	0	0	78	13516
GO:0003854	3-beta-hydroxy-delta5-steroid dehydrogenase activity	0.999999999988228	-1.17719002745036e-11	2	0	0	78	13516
GO:0098633	collagen fibril binding	0.999999999988228	-1.17719002745036e-11	2	0	0	78	13516
GO:0005171	hepatocyte growth factor receptor binding	0.999999999988228	-1.17719002745036e-11	2	0	0	78	13516
GO:0008117	sphinganine-1-phosphate aldolase activity	0.999999999988228	-1.17719002745036e-11	2	0	0	78	13516
GO:0047757	chondroitin-glucuronate 5-epimerase activity	0.999999999988228	-1.17719002745036e-11	2	0	0	78	13516
GO:0004666	prostaglandin-endoperoxide synthase activity	0.999999999988228	-1.17719002745036e-11	2	0	0	78	13516
GO:0004995	tachykinin receptor activity	0.999999999988228	-1.17719002745036e-11	2	0	0	78	13516
GO:0003829	beta-1,3-galactosyl-O-glycosyl-glycoprotein beta-1,6-N-acetylglucosaminyltransferase activity	0.999999999988228	-1.17719002745036e-11	2	0	0	78	13516
GO:0036361	racemase activity, acting on amino acids and derivatives	0.999999999988228	-1.17719002745036e-11	2	0	0	78	13516
GO:0005017	platelet-derived growth factor-activated receptor activity	0.999999999988228	-1.17719002745036e-11	2	0	0	78	13516
GO:0047389	glycerophosphocholine phosphodiesterase activity	0.999999999988228	-1.17719002745036e-11	2	0	0	78	13516
GO:0047635	alanine-oxo-acid transaminase activity	0.999999999988228	-1.17719002745036e-11	2	0	0	78	13516
GO:0004514	nicotinate-nucleotide diphosphorylase (carboxylating) activity	0.999999999988228	-1.17719002745036e-11	2	0	0	78	13516
GO:0046403	polynucleotide 3'-phosphatase activity	0.999999999988228	-1.17719002745036e-11	2	0	0	78	13516
GO:0003920	GMP reductase activity	0.999999999988228	-1.17719002745036e-11	2	0	0	78	13516
GO:0008768	UDP-sugar diphosphatase activity	0.999999999988228	-1.17719002745036e-11	2	0	0	78	13516
GO:0004821	histidine-tRNA ligase activity	0.999999999988228	-1.17719002745036e-11	2	0	0	78	13516
GO:0031721	hemoglobin alpha binding	0.999999999988228	-1.17719002745036e-11	2	0	0	78	13516
GO:0004744	retinal isomerase activity	0.999999999988228	-1.17719002745036e-11	2	0	0	78	13516
GO:0061714	folic acid receptor activity	0.999999999988228	-1.17719002745036e-11	2	0	0	78	13516
GO:0032028	myosin head/neck binding	0.999999999988228	-1.17719002745036e-11	2	0	0	78	13516
GO:0010855	adenylate cyclase inhibitor activity	0.999999999988228	-1.17719002745036e-11	2	0	0	78	13516
GO:0019970	interleukin-11 binding	0.999999999988228	-1.17719002745036e-11	2	0	0	78	13516
GO:0034188	apolipoprotein A-I receptor activity	0.999999999988228	-1.17719002745036e-11	2	0	0	78	13516
GO:0050610	methylarsonate reductase activity	0.999999999988228	-1.17719002745036e-11	2	0	0	78	13516
GO:0033883	pyridoxal phosphatase activity	0.999999999988228	-1.17719002745036e-11	2	0	0	78	13516
GO:0004982	N-formyl peptide receptor activity	0.999999999988228	-1.17719002745036e-11	2	0	0	78	13516
GO:0004904	interferon receptor activity	0.999999999988228	-1.17719002745036e-11	2	0	0	78	13516
GO:0017130	poly(C) RNA binding	0.999999999988228	-1.17719002745036e-11	2	0	0	78	13516
GO:0099130	estrogen binding	0.999999999988228	-1.17719002745036e-11	2	0	0	78	13516
GO:0035718	macrophage migration inhibitory factor binding	0.999999999988228	-1.17719002745036e-11	2	0	0	78	13516
GO:0010465	nerve growth factor receptor activity	0.999999999988228	-1.17719002745036e-11	2	0	0	78	13516
GO:0032574	5'-3' RNA helicase activity	0.999999999988228	-1.17719002745036e-11	2	0	0	78	13516
GO:0032450	maltose alpha-glucosidase activity	0.999999999988228	-1.17719002745036e-11	2	0	0	78	13516
GO:0004939	beta-adrenergic receptor activity	0.999999999988228	-1.17719002745036e-11	2	0	0	78	13516
GO:0031780	corticotropin hormone receptor binding	0.999999999988228	-1.17719002745036e-11	2	0	0	78	13516
GO:0000010	trans-hexaprenyltranstransferase activity	0.999999999988228	-1.17719002745036e-11	2	0	0	78	13516
GO:0005471	ATP:ADP antiporter activity	0.999999999988228	-1.17719002745036e-11	2	0	0	78	13516
GO:0016314	phosphatidylinositol-3,4,5-trisphosphate 3-phosphatase activity	0.999999999988228	-1.17719002745036e-11	2	0	0	78	13516
GO:0042284	sphingolipid delta-4 desaturase activity	0.999999999988228	-1.17719002745036e-11	2	0	0	78	13516
GO:0038131	neuregulin receptor activity	0.999999999988228	-1.17719002745036e-11	2	0	0	78	13516
GO:0031711	bradykinin receptor binding	0.999999999988228	-1.17719002745036e-11	2	0	0	78	13516
GO:0016841	ammonia-lyase activity	0.999999999988228	-1.17719002745036e-11	2	0	0	78	13516
GO:0016855	racemase and epimerase activity, acting on amino acids and derivatives	0.999999999988228	-1.17719002745036e-11	2	0	0	78	13516
GO:0004823	leucine-tRNA ligase activity	0.999999999988228	-1.17719002745036e-11	2	0	0	78	13516
GO:0050509	N-acetylglucosaminyl-proteoglycan 4-beta-glucuronosyltransferase activity	0.999999999988228	-1.17719002745036e-11	2	0	0	78	13516
GO:0034632	retinol transmembrane transporter activity	0.999999999988228	-1.17719002745036e-11	2	0	0	78	13516
GO:0046969	NAD-dependent histone deacetylase activity (H3-K9 specific)	0.999999999988228	-1.17719002745036e-11	2	0	0	78	13516
GO:0003865	3-oxo-5-alpha-steroid 4-dehydrogenase activity	0.999999999988228	-1.17719002745036e-11	2	0	0	78	13516
GO:0015433	ATPase-coupled peptide antigen transmembrane transporter activity	0.999999999988228	-1.17719002745036e-11	2	0	0	78	13516
GO:0019107	myristoyltransferase activity	0.999999999988228	-1.17719002745036e-11	2	0	0	78	13516
GO:1905573	ganglioside GM1 binding	0.999999999988228	-1.17719002745036e-11	2	0	0	78	13516
GO:0048257	3'-flap endonuclease activity	0.999999999988228	-1.17719002745036e-11	2	0	0	78	13516
GO:0004084	branched-chain-amino-acid transaminase activity	0.999999999988228	-1.17719002745036e-11	2	0	0	78	13516
GO:0015350	methotrexate transmembrane transporter activity	0.999999999988228	-1.17719002745036e-11	2	0	0	78	13516
GO:0005136	interleukin-4 receptor binding	0.999999999988228	-1.17719002745036e-11	2	0	0	78	13516
GO:0035276	ethanol binding	0.999999999988228	-1.17719002745036e-11	2	0	0	78	13516
GO:0015928	fucosidase activity	0.999999999988228	-1.17719002745036e-11	2	0	0	78	13516
GO:0005009	insulin-activated receptor activity	0.999999999988228	-1.17719002745036e-11	2	0	0	78	13516
GO:0000829	inositol heptakisphosphate kinase activity	0.999999999988228	-1.17719002745036e-11	2	0	0	78	13516
GO:0003846	2-acylglycerol O-acyltransferase activity	0.999999999988228	-1.17719002745036e-11	2	0	0	78	13516
GO:1990698	palmitoleoyltransferase activity	0.999999999988228	-1.17719002745036e-11	2	0	0	78	13516
GO:0034617	tetrahydrobiopterin binding	0.999999999988228	-1.17719002745036e-11	2	0	0	78	13516
GO:0034485	phosphatidylinositol-3,4,5-trisphosphate 5-phosphatase activity	0.999999999988228	-1.17719002745036e-11	2	0	0	78	13516
GO:0001888	glucuronyl-galactosyl-proteoglycan 4-alpha-N-acetylglucosaminyltransferase activity	0.999999999988228	-1.17719002745036e-11	2	0	0	78	13516
GO:0008124	4-alpha-hydroxytetrahydrobiopterin dehydratase activity	0.999999999988228	-1.17719002745036e-11	2	0	0	78	13516
GO:0008309	double-stranded DNA exodeoxyribonuclease activity	0.999999999988228	-1.17719002745036e-11	2	0	0	78	13516
GO:0042978	ornithine decarboxylase activator activity	0.999999999988228	-1.17719002745036e-11	2	0	0	78	13516
GO:0004461	lactose synthase activity	0.999999999988228	-1.17719002745036e-11	2	0	0	78	13516
GO:0047805	cytidylate cyclase activity	0.999999999988228	-1.17719002745036e-11	2	0	0	78	13516
GO:0031691	alpha-1A adrenergic receptor binding	0.999999999988228	-1.17719002745036e-11	2	0	0	78	13516
GO:0070039	rRNA (guanosine-2'-O-)-methyltransferase activity	0.999999999988228	-1.17719002745036e-11	2	0	0	78	13516
GO:0004831	tyrosine-tRNA ligase activity	0.999999999988228	-1.17719002745036e-11	2	0	0	78	13516
GO:0031849	olfactory receptor binding	0.999999999988228	-1.17719002745036e-11	2	0	0	78	13516
GO:0031751	D4 dopamine receptor binding	0.999999999988228	-1.17719002745036e-11	2	0	0	78	13516
GO:0050436	microfibril binding	0.999999999988228	-1.17719002745036e-11	2	0	0	78	13516
GO:0004144	diacylglycerol O-acyltransferase activity	0.999999999988228	-1.17719002745036e-11	2	0	0	78	13516
GO:0015228	coenzyme A transmembrane transporter activity	0.999999999988228	-1.17719002745036e-11	2	0	0	78	13516
GO:0034211	GTP-dependent protein kinase activity	0.999999999988228	-1.17719002745036e-11	2	0	0	78	13516
GO:0102007	acyl-L-homoserine-lactone lactonohydrolase activity	0.999999999988228	-1.17719002745036e-11	2	0	0	78	13516
GO:0047290	(alpha-N-acetylneuraminyl-2,3-beta-galactosyl-1,3)-N-acetyl-galactosaminide 6-alpha-sialyltransferase activity	0.999999999988228	-1.17719002745036e-11	2	0	0	78	13516
GO:0045134	uridine-diphosphatase activity	0.999999999988228	-1.17719002745036e-11	2	0	0	78	13516
GO:0072518	Rho-dependent protein serine/threonine kinase activity	0.999999999988228	-1.17719002745036e-11	2	0	0	78	13516
GO:0090541	MIT domain binding	0.999999999988228	-1.17719002745036e-11	2	0	0	78	13516
GO:1990817	RNA adenylyltransferase activity	0.999999999988228	-1.17719002745036e-11	2	0	0	78	13516
GO:0072572	poly-ADP-D-ribose binding	0.999999999988228	-1.17719002745036e-11	2	0	0	78	13516
GO:0001006	RNA polymerase III type 3 promoter sequence-specific DNA binding	0.999999999988228	-1.17719002745036e-11	2	0	0	78	13516
GO:0001734	mRNA (N6-adenosine)-methyltransferase activity	0.999999999988228	-1.17719002745036e-11	2	0	0	78	13516
GO:0030144	alpha-1,6-mannosylglycoprotein 6-beta-N-acetylglucosaminyltransferase activity	0.999999999988228	-1.17719002745036e-11	2	0	0	78	13516
GO:0004771	sterol esterase activity	0.999999999988228	-1.17719002745036e-11	2	0	0	78	13516
GO:0052656	L-isoleucine transaminase activity	0.999999999988228	-1.17719002745036e-11	2	0	0	78	13516
GO:0070653	high-density lipoprotein particle receptor binding	0.999999999988228	-1.17719002745036e-11	2	0	0	78	13516
GO:0004360	glutamine-fructose-6-phosphate transaminase (isomerizing) activity	0.999999999988228	-1.17719002745036e-11	2	0	0	78	13516
GO:0015218	pyrimidine nucleotide transmembrane transporter activity	0.999999999988228	-1.17719002745036e-11	2	0	0	78	13516
GO:0070736	protein-glycine ligase activity, initiating	0.999999999988228	-1.17719002745036e-11	2	0	0	78	13516
GO:0005289	high-affinity arginine transmembrane transporter activity	0.999999999988228	-1.17719002745036e-11	2	0	0	78	13516
GO:0015272	ATP-activated inward rectifier potassium channel activity	0.999999999988228	-1.17719002745036e-11	2	0	0	78	13516
GO:0031753	endothelial differentiation G protein-coupled receptor binding	0.999999999988228	-1.17719002745036e-11	2	0	0	78	13516
GO:0046964	3'-phosphoadenosine 5'-phosphosulfate transmembrane transporter activity	0.999999999988228	-1.17719002745036e-11	2	0	0	78	13516
GO:0046870	cadmium ion binding	0.999999999988228	-1.17719002745036e-11	2	0	0	78	13516
GO:0004998	transferrin receptor activity	0.999999999988228	-1.17719002745036e-11	2	0	0	78	13516
GO:0016862	intramolecular oxidoreductase activity, interconverting keto- and enol-groups	0.999999999988228	-1.17719002745036e-11	2	0	0	78	13516
GO:0047322	[hydroxymethylglutaryl-CoA reductase (NADPH)] kinase activity	0.999999999988228	-1.17719002745036e-11	2	0	0	78	13516
GO:0099038	ceramide floppase activity	0.999999999988228	-1.17719002745036e-11	2	0	0	78	13516
GO:0004912	interleukin-3 receptor activity	0.999999999988228	-1.17719002745036e-11	2	0	0	78	13516
GO:0005052	peroxisome matrix targeting signal-1 binding	0.999999999988228	-1.17719002745036e-11	2	0	0	78	13516
GO:0004651	polynucleotide 5'-phosphatase activity	0.999999999988228	-1.17719002745036e-11	2	0	0	78	13516
GO:0015292	uniporter activity	0.999999999988228	-1.17719002745036e-11	2	0	0	78	13516
GO:0004024	alcohol dehydrogenase activity, zinc-dependent	0.999999999988228	-1.17719002745036e-11	2	0	0	78	13516
GO:0099579	G protein-coupled neurotransmitter receptor activity involved in regulation of postsynaptic membrane potential	0.999999999988228	-1.17719002745036e-11	2	0	0	78	13516
GO:0060698	endoribonuclease inhibitor activity	0.999999999988228	-1.17719002745036e-11	2	0	0	78	13516
GO:0070259	tyrosyl-DNA phosphodiesterase activity	0.999999999988228	-1.17719002745036e-11	2	0	0	78	13516
GO:0031403	lithium ion binding	0.999999999988228	-1.17719002745036e-11	2	0	0	78	13516
GO:0032977	membrane insertase activity	0.999999999988228	-1.17719002745036e-11	2	0	0	78	13516
GO:1904841	TORC2 complex binding	0.999999999988228	-1.17719002745036e-11	2	0	0	78	13516
GO:0071796	K6-linked polyubiquitin modification-dependent protein binding	0.999999999988228	-1.17719002745036e-11	2	0	0	78	13516
GO:0004068	aspartate 1-decarboxylase activity	0.999999999988228	-1.17719002745036e-11	2	0	0	78	13516
GO:0031783	type 5 melanocortin receptor binding	0.999999999988228	-1.17719002745036e-11	2	0	0	78	13516
GO:0015099	nickel cation transmembrane transporter activity	0.999999999988228	-1.17719002745036e-11	2	0	0	78	13516
GO:0016263	glycoprotein-N-acetylgalactosamine 3-beta-galactosyltransferase activity	0.999999999988228	-1.17719002745036e-11	2	0	0	78	13516
GO:0004161	dimethylallyltranstransferase activity	0.999999999988228	-1.17719002745036e-11	2	0	0	78	13516
GO:0008459	chondroitin 6-sulfotransferase activity	0.999999999988228	-1.17719002745036e-11	2	0	0	78	13516
GO:0071567	UFM1 hydrolase activity	0.999999999988228	-1.17719002745036e-11	2	0	0	78	13516
GO:0004517	nitric-oxide synthase activity	0.999999999988228	-1.17719002745036e-11	2	0	0	78	13516
GO:0061459	L-arginine transmembrane transporter activity	0.999999999988228	-1.17719002745036e-11	2	0	0	78	13516
GO:0005046	KDEL sequence binding	0.999999999988228	-1.17719002745036e-11	2	0	0	78	13516
GO:0016662	oxidoreductase activity, acting on other nitrogenous compounds as donors, cytochrome as acceptor	0.999999999988228	-1.17719002745036e-11	2	0	0	78	13516
GO:0046592	polyamine oxidase activity	0.999999999988228	-1.17719002745036e-11	2	0	0	78	13516
GO:0106130	purine phosphoribosyltransferase activity	0.999999999988228	-1.17719002745036e-11	2	0	0	78	13516
GO:0005275	amine transmembrane transporter activity	0.999999999988228	-1.17719002745036e-11	2	0	0	78	13516
GO:0008263	pyrimidine-specific mismatch base pair DNA N-glycosylase activity	0.999999999988228	-1.17719002745036e-11	2	0	0	78	13516
GO:1990931	RNA N6-methyladenosine dioxygenase activity	0.999999999988228	-1.17719002745036e-11	2	0	0	78	13516
GO:0070853	myosin VI binding	0.999999999988228	-1.17719002745036e-11	2	0	0	78	13516
GO:0050613	delta14-sterol reductase activity	0.999999999988228	-1.17719002745036e-11	2	0	0	78	13516
GO:0031208	POZ domain binding	0.999999999988228	-1.17719002745036e-11	2	0	0	78	13516
GO:0004800	thyroxine 5'-deiodinase activity	0.999999999988228	-1.17719002745036e-11	2	0	0	78	13516
GO:0098770	FBXO family protein binding	0.999999999988228	-1.17719002745036e-11	2	0	0	78	13516
GO:0071886	1-(4-iodo-2,5-dimethoxyphenyl)propan-2-amine binding	0.999999999988228	-1.17719002745036e-11	2	0	0	78	13516
GO:0004756	selenide, water dikinase activity	0.999999999988228	-1.17719002745036e-11	2	0	0	78	13516
GO:0003980	UDP-glucose:glycoprotein glucosyltransferase activity	0.999999999988228	-1.17719002745036e-11	2	0	0	78	13516
GO:0035596	methylthiotransferase activity	0.999999999988228	-1.17719002745036e-11	2	0	0	78	13516
GO:0005287	high-affinity basic amino acid transmembrane transporter activity	0.999999999988228	-1.17719002745036e-11	2	0	0	78	13516
GO:0043994	histone acetyltransferase activity (H3-K23 specific)	0.999999999988228	-1.17719002745036e-11	2	0	0	78	13516
GO:0032181	dinucleotide repeat insertion binding	0.999999999988228	-1.17719002745036e-11	2	0	0	78	13516
GO:0004075	biotin carboxylase activity	0.999999999988228	-1.17719002745036e-11	2	0	0	78	13516
GO:0099510	calcium ion binding involved in regulation of cytosolic calcium ion concentration	0.999999999988228	-1.17719002745036e-11	2	0	0	78	13516
GO:0004314	[acyl-carrier-protein] S-malonyltransferase activity	0.999999999988228	-1.17719002745036e-11	2	0	0	78	13516
GO:0008650	rRNA (uridine-2'-O-)-methyltransferase activity	0.999999999988228	-1.17719002745036e-11	2	0	0	78	13516
GO:0031755	Edg-2 lysophosphatidic acid receptor binding	0.999999999988228	-1.17719002745036e-11	2	0	0	78	13516
GO:0052901	spermine:oxygen oxidoreductase (spermidine-forming) activity	0.999999999988228	-1.17719002745036e-11	2	0	0	78	13516
GO:0004382	guanosine-diphosphatase activity	0.999999999988228	-1.17719002745036e-11	2	0	0	78	13516
GO:0003938	IMP dehydrogenase activity	0.999999999988228	-1.17719002745036e-11	2	0	0	78	13516
GO:0052735	tRNA (cytosine-3-)-methyltransferase activity	0.999999999988228	-1.17719002745036e-11	2	0	0	78	13516
GO:0051499	D-aminoacyl-tRNA deacylase activity	0.999999999988228	-1.17719002745036e-11	2	0	0	78	13516
GO:0016823	hydrolase activity, acting on acid carbon-carbon bonds, in ketonic substances	0.999999999988228	-1.17719002745036e-11	2	0	0	78	13516
GO:0004739	pyruvate dehydrogenase (acetyl-transferring) activity	0.999999999988228	-1.17719002745036e-11	2	0	0	78	13516
GO:0033765	steroid dehydrogenase activity, acting on the CH-CH group of donors	0.999999999988228	-1.17719002745036e-11	2	0	0	78	13516
GO:0004047	aminomethyltransferase activity	0.999999999988228	-1.17719002745036e-11	2	0	0	78	13516
GO:0097363	protein O-GlcNAc transferase activity	0.999999999988228	-1.17719002745036e-11	2	0	0	78	13516
GO:0000703	oxidized pyrimidine nucleobase lesion DNA N-glycosylase activity	0.999999999988228	-1.17719002745036e-11	2	0	0	78	13516
GO:0001002	RNA polymerase III type 1 promoter sequence-specific DNA binding	0.999999999988228	-1.17719002745036e-11	2	0	0	78	13516
GO:0031735	CCR10 chemokine receptor binding	0.999999999988228	-1.17719002745036e-11	2	0	0	78	13516
GO:1990269	RNA polymerase II C-terminal domain phosphoserine binding	0.999999999988228	-1.17719002745036e-11	2	0	0	78	13516
GO:0030618	transforming growth factor beta receptor, pathway-specific cytoplasmic mediator activity	0.999999999988228	-1.17719002745036e-11	2	0	0	78	13516
GO:0035870	dITP diphosphatase activity	0.999999999988228	-1.17719002745036e-11	2	0	0	78	13516
GO:0004465	lipoprotein lipase activity	0.999999999988228	-1.17719002745036e-11	2	0	0	78	13516
GO:0008160	protein tyrosine phosphatase activator activity	0.999999999988228	-1.17719002745036e-11	2	0	0	78	13516
GO:0032408	MutSbeta complex binding	0.999999999988228	-1.17719002745036e-11	2	0	0	78	13516
GO:0004109	coproporphyrinogen oxidase activity	0.999999999988228	-1.17719002745036e-11	2	0	0	78	13516
GO:0004677	DNA-dependent protein kinase activity	0.999999999988228	-1.17719002745036e-11	2	0	0	78	13516
GO:0004782	sulfinoalanine decarboxylase activity	0.999999999988228	-1.17719002745036e-11	2	0	0	78	13516
GO:0001160	transcription termination site DNA binding	0.999999999988228	-1.17719002745036e-11	2	0	0	78	13516
GO:0045519	interleukin-23 receptor binding	0.999999999988228	-1.17719002745036e-11	2	0	0	78	13516
GO:0070643	vitamin D 25-hydroxylase activity	0.999999999988228	-1.17719002745036e-11	2	0	0	78	13516
GO:0032143	single thymine insertion binding	0.999999999988228	-1.17719002745036e-11	2	0	0	78	13516
GO:0030273	melanin-concentrating hormone receptor activity	0.999999999988228	-1.17719002745036e-11	2	0	0	78	13516
GO:0016744	transferase activity, transferring aldehyde or ketonic groups	0.999999999988228	-1.17719002745036e-11	2	0	0	78	13516
GO:0004368	glycerol-3-phosphate dehydrogenase (quinone) activity	0.999999999988228	-1.17719002745036e-11	2	0	0	78	13516
GO:0034040	ATPase-coupled lipid transmembrane transporter activity	0.999999999988228	-1.17719002745036e-11	2	0	0	78	13516
GO:0004775	succinate-CoA ligase (ADP-forming) activity	0.999999999988228	-1.17719002745036e-11	2	0	0	78	13516
GO:0000701	purine-specific mismatch base pair DNA N-glycosylase activity	0.999999999988228	-1.17719002745036e-11	2	0	0	78	13516
GO:0099609	microtubule lateral binding	0.999999999988228	-1.17719002745036e-11	2	0	0	78	13516
GO:0030337	DNA polymerase processivity factor activity	0.999999999988228	-1.17719002745036e-11	2	0	0	78	13516
GO:0047623	adenosine-phosphate deaminase activity	0.999999999988228	-1.17719002745036e-11	2	0	0	78	13516
GO:0052659	inositol-1,3,4,5-tetrakisphosphate 5-phosphatase activity	0.999999999988228	-1.17719002745036e-11	2	0	0	78	13516
GO:0016316	phosphatidylinositol-3,4-bisphosphate 4-phosphatase activity	0.999999999988228	-1.17719002745036e-11	2	0	0	78	13516
GO:0033754	indoleamine 2,3-dioxygenase activity	0.999999999988228	-1.17719002745036e-11	2	0	0	78	13516
GO:0030395	lactose binding	0.999999999988228	-1.17719002745036e-11	2	0	0	78	13516
GO:0051500	D-tyrosyl-tRNA(Tyr) deacylase activity	0.999999999988228	-1.17719002745036e-11	2	0	0	78	13516
GO:0004828	serine-tRNA ligase activity	0.999999999988228	-1.17719002745036e-11	2	0	0	78	13516
GO:0035663	Toll-like receptor 2 binding	0.999999999988228	-1.17719002745036e-11	2	0	0	78	13516
GO:0017050	D-erythro-sphingosine kinase activity	0.999999999988228	-1.17719002745036e-11	2	0	0	78	13516
GO:0008142	oxysterol binding	0.999999999988228	-1.17719002745036e-11	2	0	0	78	13516
GO:0055077	gap junction hemi-channel activity	0.999999999988228	-1.17719002745036e-11	2	0	0	78	13516
GO:1990890	netrin receptor binding	0.999999999988228	-1.17719002745036e-11	2	0	0	78	13516
GO:0004692	cGMP-dependent protein kinase activity	0.999999999988228	-1.17719002745036e-11	2	0	0	78	13516
GO:0001147	transcription termination site sequence-specific DNA binding	0.999999999988228	-1.17719002745036e-11	2	0	0	78	13516
GO:0106140	P-TEFb complex binding	0.999999999988228	-1.17719002745036e-11	2	0	0	78	13516
GO:0001850	complement component C3a binding	0.999999999988228	-1.17719002745036e-11	2	0	0	78	13516
GO:1990955	G-rich single-stranded DNA binding	0.999999999988228	-1.17719002745036e-11	2	0	0	78	13516
GO:0019959	interleukin-8 binding	0.999999999988228	-1.17719002745036e-11	2	0	0	78	13516
GO:0004357	glutamate-cysteine ligase activity	0.999999999988228	-1.17719002745036e-11	2	0	0	78	13516
GO:0005093	Rab GDP-dissociation inhibitor activity	0.999999999988228	-1.17719002745036e-11	2	0	0	78	13516
GO:0016603	glutaminyl-peptide cyclotransferase activity	0.999999999988228	-1.17719002745036e-11	2	0	0	78	13516
GO:0031682	G-protein gamma-subunit binding	0.999999999988228	-1.17719002745036e-11	2	0	0	78	13516
GO:0031405	lipoic acid binding	0.999999999988228	-1.17719002745036e-11	2	0	0	78	13516
GO:0043210	alkanesulfonate binding	0.999999999988228	-1.17719002745036e-11	2	0	0	78	13516
GO:0004419	hydroxymethylglutaryl-CoA lyase activity	0.999999999988228	-1.17719002745036e-11	2	0	0	78	13516
GO:0031708	endothelin B receptor binding	0.999999999988228	-1.17719002745036e-11	2	0	0	78	13516
GO:0004337	geranyltranstransferase activity	0.999999999988228	-1.17719002745036e-11	2	0	0	78	13516
GO:0005412	glucose:sodium symporter activity	0.999999999988228	-1.17719002745036e-11	2	0	0	78	13516
GO:0004818	glutamate-tRNA ligase activity	0.999999999988228	-1.17719002745036e-11	2	0	0	78	13516
GO:0034057	RNA strand-exchange activity	0.999999999988228	-1.17719002745036e-11	2	0	0	78	13516
GO:0008796	bis(5'-nucleosyl)-tetraphosphatase activity	0.999999999988228	-1.17719002745036e-11	2	0	0	78	13516
GO:0002094	polyprenyltransferase activity	0.999999999988228	-1.17719002745036e-11	2	0	0	78	13516
GO:0004951	cholecystokinin receptor activity	0.999999999988228	-1.17719002745036e-11	2	0	0	78	13516
GO:0032093	SAM domain binding	0.999999999988228	-1.17719002745036e-11	2	0	0	78	13516
GO:0106006	microtubule cortical anchor activity	0.999999999988228	-1.17719002745036e-11	2	0	0	78	13516
GO:0001588	dopamine neurotransmitter receptor activity, coupled via Gs	0.999999999988228	-1.17719002745036e-11	2	0	0	78	13516
GO:0004485	methylcrotonoyl-CoA carboxylase activity	0.999999999988228	-1.17719002745036e-11	2	0	0	78	13516
GO:0047751	cholestenone 5-alpha-reductase activity	0.999999999988228	-1.17719002745036e-11	2	0	0	78	13516
GO:0035651	AP-3 adaptor complex binding	0.999999999988228	-1.17719002745036e-11	2	0	0	78	13516
GO:0072570	ADP-D-ribose binding	0.999999999988228	-1.17719002745036e-11	2	0	0	78	13516
GO:0019781	NEDD8 activating enzyme activity	0.999999999988228	-1.17719002745036e-11	2	0	0	78	13516
GO:0004945	angiotensin type II receptor activity	0.999999999988228	-1.17719002745036e-11	2	0	0	78	13516
GO:0070976	TIR domain binding	0.999999999988228	-1.17719002745036e-11	2	0	0	78	13516
GO:0034416	bisphosphoglycerate phosphatase activity	0.999999999988228	-1.17719002745036e-11	2	0	0	78	13516
GO:0061860	DNA clamp unloader activity	0.999999999988228	-1.17719002745036e-11	2	0	0	78	13516
GO:0050501	hyaluronan synthase activity	0.999999999988228	-1.17719002745036e-11	2	0	0	78	13516
GO:0008967	phosphoglycolate phosphatase activity	0.999999999988228	-1.17719002745036e-11	2	0	0	78	13516
GO:0003989	acetyl-CoA carboxylase activity	0.999999999988228	-1.17719002745036e-11	2	0	0	78	13516
GO:0004819	glutamine-tRNA ligase activity	0.999999999988228	-1.17719002745036e-11	2	0	0	78	13516
GO:0070080	titin Z domain binding	0.999999999988228	-1.17719002745036e-11	2	0	0	78	13516
GO:0005185	neurohypophyseal hormone activity	0.999999999988228	-1.17719002745036e-11	2	0	0	78	13516
GO:0030627	pre-mRNA 5'-splice site binding	0.999999999988228	-1.17719002745036e-11	2	0	0	78	13516
GO:0005128	erythropoietin receptor binding	0.999999999988228	-1.17719002745036e-11	2	0	0	78	13516
GO:0008396	oxysterol 7-alpha-hydroxylase activity	0.999999999988228	-1.17719002745036e-11	2	0	0	78	13516
GO:0033857	diphosphoinositol-pentakisphosphate kinase activity	0.999999999988228	-1.17719002745036e-11	2	0	0	78	13516
GO:0008113	peptide-methionine (S)-S-oxide reductase activity	0.999999999988228	-1.17719002745036e-11	2	0	0	78	13516
GO:0005497	androgen binding	0.999999999988228	-1.17719002745036e-11	2	0	0	78	13516
GO:0008241	peptidyl-dipeptidase activity	0.999999999988228	-1.17719002745036e-11	2	0	0	78	13516
GO:0046899	nucleoside triphosphate adenylate kinase activity	0.999999999988228	-1.17719002745036e-11	2	0	0	78	13516
GO:0031798	type 1 metabotropic glutamate receptor binding	0.999999999988228	-1.17719002745036e-11	2	0	0	78	13516
GO:0042497	triacyl lipopeptide binding	0.999999999988228	-1.17719002745036e-11	2	0	0	78	13516
GO:0030617	transforming growth factor beta receptor, inhibitory cytoplasmic mediator activity	0.999999999988228	-1.17719002745036e-11	2	0	0	78	13516
GO:0032129	histone deacetylase activity (H3-K9 specific)	0.999999999988228	-1.17719002745036e-11	2	0	0	78	13516
GO:0043734	DNA-N1-methyladenine dioxygenase activity	0.999999999988228	-1.17719002745036e-11	2	0	0	78	13516
GO:0004315	3-oxoacyl-[acyl-carrier-protein] synthase activity	0.999999999988228	-1.17719002745036e-11	2	0	0	78	13516
GO:0015132	prostaglandin transmembrane transporter activity	0.999999999988228	-1.17719002745036e-11	2	0	0	78	13516
GO:0002153	steroid receptor RNA activator RNA binding	0.999999999988228	-1.17719002745036e-11	2	0	0	78	13516
GO:0042164	interleukin-12 alpha subunit binding	0.999999999988228	-1.17719002745036e-11	2	0	0	78	13516
GO:1990444	F-box domain binding	0.999999999988228	-1.17719002745036e-11	2	0	0	78	13516
GO:0035800	deubiquitinase activator activity	0.999999999988228	-1.17719002745036e-11	2	0	0	78	13516
GO:0031862	prostanoid receptor binding	0.999999999988228	-1.17719002745036e-11	2	0	0	78	13516
GO:0000406	double-strand/single-strand DNA junction binding	0.999999999988228	-1.17719002745036e-11	2	0	0	78	13516
GO:0106137	IkappaB kinase complex binding	0.999999999988228	-1.17719002745036e-11	2	0	0	78	13516
GO:0004609	phosphatidylserine decarboxylase activity	0.999999999988228	-1.17719002745036e-11	2	0	0	78	13516
GO:0004118	cGMP-stimulated cyclic-nucleotide phosphodiesterase activity	0.999999999988228	-1.17719002745036e-11	2	0	0	78	13516
GO:0015182	L-asparagine transmembrane transporter activity	0.999999999988228	-1.17719002745036e-11	2	0	0	78	13516
GO:0016403	dimethylargininase activity	0.999999999988228	-1.17719002745036e-11	2	0	0	78	13516
GO:0097243	flavonoid binding	0.999999999988228	-1.17719002745036e-11	2	0	0	78	13516
GO:0004920	interleukin-10 receptor activity	0.999999999988228	-1.17719002745036e-11	2	0	0	78	13516
GO:0005223	intracellular cGMP-activated cation channel activity	0.999999999988228	-1.17719002745036e-11	2	0	0	78	13516
GO:0010856	adenylate cyclase activator activity	0.999999999988228	-1.17719002745036e-11	2	0	0	78	13516
GO:0051916	granulocyte colony-stimulating factor binding	0.999999999988228	-1.17719002745036e-11	2	0	0	78	13516
GO:0004878	complement component C5a receptor activity	0.999999999988228	-1.17719002745036e-11	2	0	0	78	13516
GO:0004817	cysteine-tRNA ligase activity	0.999999999988228	-1.17719002745036e-11	2	0	0	78	13516
GO:0070774	phytoceramidase activity	0.999999999988228	-1.17719002745036e-11	2	0	0	78	13516
GO:0043404	corticotropin-releasing hormone receptor activity	0.999999999988228	-1.17719002745036e-11	2	0	0	78	13516
GO:0030629	U6 snRNA 3'-end binding	0.999999999988228	-1.17719002745036e-11	2	0	0	78	13516
GO:0061783	peptidoglycan muralytic activity	0.999999999988228	-1.17719002745036e-11	2	0	0	78	13516
GO:0019962	type I interferon binding	0.999999999988228	-1.17719002745036e-11	2	0	0	78	13516
GO:0045183	translation factor activity, non-nucleic acid binding	0.999999999988228	-1.17719002745036e-11	2	0	0	78	13516
GO:0034039	8-oxo-7,8-dihydroguanine DNA N-glycosylase activity	0.999999999988228	-1.17719002745036e-11	2	0	0	78	13516
GO:0008940	nitrate reductase activity	0.999999999988228	-1.17719002745036e-11	2	0	0	78	13516
GO:0004910	interleukin-1, type II, blocking receptor activity	0.999999999988228	-1.17719002745036e-11	2	0	0	78	13516
GO:0005499	vitamin D binding	0.999999999988228	-1.17719002745036e-11	2	0	0	78	13516
GO:0080019	fatty-acyl-CoA reductase (alcohol-forming) activity	0.999999999988228	-1.17719002745036e-11	2	0	0	78	13516
GO:0015658	branched-chain amino acid transmembrane transporter activity	0.999999999988228	-1.17719002745036e-11	2	0	0	78	13516
GO:0050682	AF-2 domain binding	0.999999999988228	-1.17719002745036e-11	2	0	0	78	13516
GO:0050405	[acetyl-CoA carboxylase] kinase activity	0.999999999988228	-1.17719002745036e-11	2	0	0	78	13516
GO:0004441	inositol-1,4-bisphosphate 1-phosphatase activity	0.999999999988228	-1.17719002745036e-11	2	0	0	78	13516
GO:0004021	L-alanine:2-oxoglutarate aminotransferase activity	0.999999999988228	-1.17719002745036e-11	2	0	0	78	13516
GO:0047710	bis(5'-adenosyl)-triphosphatase activity	0.999999999988228	-1.17719002745036e-11	2	0	0	78	13516
GO:1990259	histone-glutamine methyltransferase activity	0.999999999988228	-1.17719002745036e-11	2	0	0	78	13516
GO:0031894	V1A vasopressin receptor binding	0.999999999988228	-1.17719002745036e-11	2	0	0	78	13516
GO:0004822	isoleucine-tRNA ligase activity	0.999999999988228	-1.17719002745036e-11	2	0	0	78	13516
GO:0008413	8-oxo-7,8-dihydroguanosine triphosphate pyrophosphatase activity	0.999999999988228	-1.17719002745036e-11	2	0	0	78	13516
GO:0016781	phosphotransferase activity, paired acceptors	0.999999999988228	-1.17719002745036e-11	2	0	0	78	13516
GO:0004827	proline-tRNA ligase activity	0.999999999988228	-1.17719002745036e-11	2	0	0	78	13516
GO:0015168	glycerol transmembrane transporter activity	0.999999999988228	-1.17719002745036e-11	2	0	0	78	13516
GO:1904713	beta-catenin destruction complex binding	0.999999999988228	-1.17719002745036e-11	2	0	0	78	13516
GO:0072590	N-acetyl-L-aspartate-L-glutamate ligase activity	0.999999999988228	-1.17719002745036e-11	2	0	0	78	13516
GO:0030172	troponin C binding	0.999999999988228	-1.17719002745036e-11	2	0	0	78	13516
GO:0031722	hemoglobin beta binding	0.999999999988228	-1.17719002745036e-11	2	0	0	78	13516
GO:0004698	calcium-dependent protein kinase C activity	0.999999999988228	-1.17719002745036e-11	2	0	0	78	13516
GO:0003956	NAD(P)+-protein-arginine ADP-ribosyltransferase activity	0.999999999988228	-1.17719002745036e-11	2	0	0	78	13516
GO:0016167	glial cell-derived neurotrophic factor receptor activity	0.999999999988228	-1.17719002745036e-11	2	0	0	78	13516
GO:0001566	non-kinase phorbol ester receptor activity	0.999999999988228	-1.17719002745036e-11	2	0	0	78	13516
GO:0046922	peptide-O-fucosyltransferase activity	0.999999999988228	-1.17719002745036e-11	2	0	0	78	13516
GO:0003858	3-hydroxybutyrate dehydrogenase activity	0.999999999988228	-1.17719002745036e-11	2	0	0	78	13516
GO:0051373	FATZ binding	0.999999999988228	-1.17719002745036e-11	2	0	0	78	13516
GO:0019777	Atg12 transferase activity	0.999999999988228	-1.17719002745036e-11	2	0	0	78	13516
GO:0045030	UTP-activated nucleotide receptor activity	0.999999999988228	-1.17719002745036e-11	2	0	0	78	13516
GO:1990409	adrenomedullin binding	0.999999999988228	-1.17719002745036e-11	2	0	0	78	13516
GO:0019948	SUMO activating enzyme activity	0.999999999988228	-1.17719002745036e-11	2	0	0	78	13516
GO:0030366	molybdopterin synthase activity	0.999999999988228	-1.17719002745036e-11	2	0	0	78	13516
GO:0002135	CTP binding	0.999999999988228	-1.17719002745036e-11	2	0	0	78	13516
GO:0016231	beta-N-acetylglucosaminidase activity	0.999999999988228	-1.17719002745036e-11	2	0	0	78	13516
GO:0016901	oxidoreductase activity, acting on the CH-OH group of donors, quinone or similar compound as acceptor	0.999999999988228	-1.17719002745036e-11	2	0	0	78	13516
GO:0001735	prenylcysteine oxidase activity	0.999999999988228	-1.17719002745036e-11	2	0	0	78	13516
GO:0016657	oxidoreductase activity, acting on NAD(P)H, nitrogenous group as acceptor	0.999999999988228	-1.17719002745036e-11	2	0	0	78	13516
GO:1903924	estradiol binding	0.999999999988228	-1.17719002745036e-11	2	0	0	78	13516
GO:0071207	histone pre-mRNA stem-loop binding	0.999999999988228	-1.17719002745036e-11	2	0	0	78	13516
GO:0042806	fucose binding	0.999999999988228	-1.17719002745036e-11	2	0	0	78	13516
GO:0030626	U12 snRNA binding	0.999999999988228	-1.17719002745036e-11	2	0	0	78	13516
GO:0004483	mRNA (nucleoside-2'-O-)-methyltransferase activity	0.999999999988228	-1.17719002745036e-11	2	0	0	78	13516
GO:0008511	sodium:potassium:chloride symporter activity	0.999999999988228	-1.17719002745036e-11	2	0	0	78	13516
GO:0002951	leukotriene-C(4) hydrolase	0.999999999988228	-1.17719002745036e-11	2	0	0	78	13516
GO:0033300	dehydroascorbic acid transmembrane transporter activity	0.999999999988228	-1.17719002745036e-11	2	0	0	78	13516
GO:0047804	cysteine-S-conjugate beta-lyase activity	0.999999999988228	-1.17719002745036e-11	2	0	0	78	13516
GO:0001875	lipopolysaccharide receptor activity	0.999999999988228	-1.17719002745036e-11	2	0	0	78	13516
GO:0004040	amidase activity	0.999999999988228	-1.17719002745036e-11	2	0	0	78	13516
GO:0032406	MutLbeta complex binding	0.999999999988228	-1.17719002745036e-11	2	0	0	78	13516
GO:0004074	biliverdin reductase activity	0.999999999988228	-1.17719002745036e-11	2	0	0	78	13516
GO:0001639	PLC activating G protein-coupled glutamate receptor activity	0.999999999988228	-1.17719002745036e-11	2	0	0	78	13516
GO:0032810	sterol response element binding	0.999999999988228	-1.17719002745036e-11	2	0	0	78	13516
GO:1905172	RISC complex binding	0.999999999988228	-1.17719002745036e-11	2	0	0	78	13516
GO:0099534	calcium ion binding involved in regulation of presynaptic cytosolic calcium ion concentration	0.999999999988228	-1.17719002745036e-11	2	0	0	78	13516
GO:0050421	nitrite reductase (NO-forming) activity	0.999999999988228	-1.17719002745036e-11	2	0	0	78	13516
GO:0030977	taurine binding	0.999999999988228	-1.17719002745036e-11	2	0	0	78	13516
GO:0004348	glucosylceramidase activity	0.999999999988228	-1.17719002745036e-11	2	0	0	78	13516
GO:0015065	uridine nucleotide receptor activity	0.999999999988228	-1.17719002745036e-11	2	0	0	78	13516
GO:0004816	asparagine-tRNA ligase activity	0.999999999988228	-1.17719002745036e-11	2	0	0	78	13516
GO:0003986	acetyl-CoA hydrolase activity	0.999999999988228	-1.17719002745036e-11	2	0	0	78	13516
GO:0032393	MHC class I receptor activity	0.999999999988228	-1.17719002745036e-11	2	0	0	78	13516
GO:0008425	2-polyprenyl-6-methoxy-1,4-benzoquinone methyltransferase activity	0.999999999988228	-1.17719002745036e-11	2	0	0	78	13516
GO:0015234	thiamine transmembrane transporter activity	0.999999999988228	-1.17719002745036e-11	2	0	0	78	13516
GO:0044715	8-oxo-dGDP phosphatase activity	0.999999999988228	-1.17719002745036e-11	2	0	0	78	13516
GO:0004577	N-acetylglucosaminyldiphosphodolichol N-acetylglucosaminyltransferase activity	0.999999999988228	-1.17719002745036e-11	2	0	0	78	13516
GO:0071568	UFM1 transferase activity	0.999999999988228	-1.17719002745036e-11	2	0	0	78	13516
GO:0004572	mannosyl-oligosaccharide 1,3-1,6-alpha-mannosidase activity	0.999999999988228	-1.17719002745036e-11	2	0	0	78	13516
GO:0017057	6-phosphogluconolactonase activity	0.999999999988228	-1.17719002745036e-11	2	0	0	78	13516
GO:0035402	histone kinase activity (H3-T11 specific)	0.999999999988228	-1.17719002745036e-11	2	0	0	78	13516
GO:0004067	asparaginase activity	0.999999999988228	-1.17719002745036e-11	2	0	0	78	13516
GO:0004521	endoribonuclease activity	0.999999999988241	-1.17591573773943e-11	51	0	0	78	13516
GO:0030145	manganese ion binding	0.999999999988241	-1.17591573773943e-11	51	0	0	78	13516
GO:0008238	exopeptidase activity	0.999999999989398	-1.06017561687496e-11	77	0	0	78	13516
GO:0003730	mRNA 3'-UTR binding	0.999999999989398	-1.06017561687496e-11	77	0	0	78	13516
GO:0005310	dicarboxylic acid transmembrane transporter activity	0.999999999989883	-1.01172892230262e-11	30	0	0	78	13516
GO:0046875	ephrin receptor binding	0.999999999989883	-1.01172892230262e-11	30	0	0	78	13516
GO:0004532	exoribonuclease activity	0.999999999989883	-1.01172892230262e-11	30	0	0	78	13516
GO:0043028	cysteine-type endopeptidase regulator activity involved in apoptotic process	0.999999999989883	-1.01172892230262e-11	30	0	0	78	13516
GO:0030332	cyclin binding	0.999999999989883	-1.01172892230262e-11	30	0	0	78	13516
GO:0004864	protein phosphatase inhibitor activity	0.999999999989883	-1.01172892230262e-11	30	0	0	78	13516
GO:0072509	divalent inorganic cation transmembrane transporter activity	0.999999999989883	-1.01172892230262e-11	30	0	0	78	13516
GO:0032452	histone demethylase activity	0.999999999990061	-9.93858368608781e-12	25	0	0	78	13516
GO:0046966	thyroid hormone receptor binding	0.999999999990061	-9.93858368608781e-12	25	0	0	78	13516
GO:0031435	mitogen-activated protein kinase kinase kinase binding	0.999999999990061	-9.93858368608781e-12	25	0	0	78	13516
GO:0005044	scavenger receptor activity	0.999999999990061	-9.93858368608781e-12	25	0	0	78	13516
GO:0043325	phosphatidylinositol-3,4-bisphosphate binding	0.999999999990061	-9.93858368608781e-12	25	0	0	78	13516
GO:0004709	MAP kinase kinase kinase activity	0.999999999990061	-9.93858368608781e-12	25	0	0	78	13516
GO:0099528	G protein-coupled neurotransmitter receptor activity	0.999999999990061	-9.93858368608781e-12	25	0	0	78	13516
GO:0019707	protein-cysteine S-acyltransferase activity	0.999999999990061	-9.93858368608781e-12	25	0	0	78	13516
GO:0019706	protein-cysteine S-palmitoyltransferase activity	0.999999999990061	-9.93858368608781e-12	25	0	0	78	13516
GO:0070273	phosphatidylinositol-4-phosphate binding	0.999999999990061	-9.93858368608781e-12	25	0	0	78	13516
GO:0017075	syntaxin-1 binding	0.999999999990061	-9.93858368608781e-12	25	0	0	78	13516
GO:0008188	neuropeptide receptor activity	0.999999999990061	-9.93858368608781e-12	25	0	0	78	13516
GO:0019003	GDP binding	0.999999999990503	-9.49664821951578e-12	69	0	0	78	13516
GO:0033613	activating transcription factor binding	0.999999999990503	-9.49664821951578e-12	69	0	0	78	13516
GO:0005496	steroid binding	0.999999999990503	-9.49664821951578e-12	69	0	0	78	13516
GO:0050660	flavin adenine dinucleotide binding	0.999999999990503	-9.49664821951578e-12	69	0	0	78	13516
GO:0016779	nucleotidyltransferase activity	0.999999999991077	-8.92274152561347e-12	113	0	0	78	13516
GO:0050750	low-density lipoprotein particle receptor binding	0.999999999991418	-8.58180502636414e-12	21	0	0	78	13516
GO:0015144	carbohydrate transmembrane transporter activity	0.999999999991418	-8.58180502636414e-12	21	0	0	78	13516
GO:0010485	H4 histone acetyltransferase activity	0.999999999991418	-8.58180502636414e-12	21	0	0	78	13516
GO:0004364	glutathione transferase activity	0.999999999991418	-8.58180502636414e-12	21	0	0	78	13516
GO:0000217	DNA secondary structure binding	0.999999999991418	-8.58180502636414e-12	21	0	0	78	13516
GO:0009975	cyclase activity	0.999999999991418	-8.58180502636414e-12	21	0	0	78	13516
GO:0003954	NADH dehydrogenase activity	0.999999999991418	-8.58180502636414e-12	21	0	0	78	13516
GO:0070530	K63-linked polyubiquitin modification-dependent protein binding	0.999999999991418	-8.58180502636414e-12	21	0	0	78	13516
GO:0005158	insulin receptor binding	0.999999999991418	-8.58180502636414e-12	21	0	0	78	13516
GO:0005070	SH3/SH2 adaptor activity	0.999999999991418	-8.58180502636414e-12	21	0	0	78	13516
GO:0140323	solute:anion antiporter activity	0.999999999991418	-8.58180502636414e-12	21	0	0	78	13516
GO:1904680	peptide transmembrane transporter activity	0.999999999991418	-8.58180502636414e-12	21	0	0	78	13516
GO:0015301	anion:anion antiporter activity	0.999999999991418	-8.58180502636414e-12	21	0	0	78	13516
GO:0016628	oxidoreductase activity, acting on the CH-CH group of donors, NAD or NADP as acceptor	0.999999999991418	-8.58180502636414e-12	21	0	0	78	13516
GO:0001091	RNA polymerase II general transcription initiation factor binding	0.999999999991418	-8.58180502636414e-12	21	0	0	78	13516
GO:0048156	tau protein binding	0.999999999991418	-8.58180502636414e-12	21	0	0	78	13516
GO:0008307	structural constituent of muscle	0.999999999991418	-8.58180502636414e-12	21	0	0	78	13516
GO:0003887	DNA-directed DNA polymerase activity	0.999999999991418	-8.58180502636414e-12	21	0	0	78	13516
GO:0030742	GTP-dependent protein binding	0.999999999991418	-8.58180502636414e-12	21	0	0	78	13516
GO:0008171	O-methyltransferase activity	0.999999999991418	-8.58180502636414e-12	21	0	0	78	13516
GO:0000062	fatty-acyl-CoA binding	0.999999999991418	-8.58180502636414e-12	21	0	0	78	13516
GO:0043138	3'-5' DNA helicase activity	0.999999999991418	-8.58180502636414e-12	21	0	0	78	13516
GO:0070412	R-SMAD binding	0.999999999991418	-8.58180502636414e-12	21	0	0	78	13516
GO:0005164	tumor necrosis factor receptor binding	0.999999999991418	-8.58180502636414e-12	21	0	0	78	13516
GO:0048020	CCR chemokine receptor binding	0.999999999991418	-8.58180502636414e-12	21	0	0	78	13516
GO:0001013	RNA polymerase I regulatory region DNA binding	0.999999999992218	-7.78230635837338e-12	9	0	0	78	13516
GO:0070180	large ribosomal subunit rRNA binding	0.999999999992218	-7.78230635837338e-12	9	0	0	78	13516
GO:0034452	dynactin binding	0.999999999992218	-7.78230635837338e-12	9	0	0	78	13516
GO:0000182	rDNA binding	0.999999999992218	-7.78230635837338e-12	9	0	0	78	13516
GO:1990226	histone methyltransferase binding	0.999999999992218	-7.78230635837338e-12	9	0	0	78	13516
GO:0031386	protein tag	0.999999999992218	-7.78230635837338e-12	9	0	0	78	13516
GO:0035615	clathrin adaptor activity	0.999999999992218	-7.78230635837338e-12	9	0	0	78	13516
GO:0003906	DNA-(apurinic or apyrimidinic site) endonuclease activity	0.999999999992218	-7.78230635837338e-12	9	0	0	78	13516
GO:0017070	U6 snRNA binding	0.999999999992218	-7.78230635837338e-12	9	0	0	78	13516
GO:0016863	intramolecular oxidoreductase activity, transposing C=C bonds	0.999999999992218	-7.78230635837338e-12	9	0	0	78	13516
GO:0005523	tropomyosin binding	0.999999999992218	-7.78230635837338e-12	9	0	0	78	13516
GO:0048531	beta-1,3-galactosyltransferase activity	0.999999999992218	-7.78230635837338e-12	9	0	0	78	13516
GO:0004169	dolichyl-phosphate-mannose-protein mannosyltransferase activity	0.999999999992218	-7.78230635837338e-12	9	0	0	78	13516
GO:1990763	arrestin family protein binding	0.999999999992218	-7.78230635837338e-12	9	0	0	78	13516
GO:0016303	1-phosphatidylinositol-3-kinase activity	0.999999999992218	-7.78230635837338e-12	9	0	0	78	13516
GO:0016723	oxidoreductase activity, oxidizing metal ions, NAD or NADP as acceptor	0.999999999992218	-7.78230635837338e-12	9	0	0	78	13516
GO:0005283	amino acid:sodium symporter activity	0.999999999992218	-7.78230635837338e-12	9	0	0	78	13516
GO:0072542	protein phosphatase activator activity	0.999999999992218	-7.78230635837338e-12	9	0	0	78	13516
GO:0005452	inorganic anion exchanger activity	0.999999999992218	-7.78230635837338e-12	9	0	0	78	13516
GO:0004312	fatty acid synthase activity	0.999999999992218	-7.78230635837338e-12	9	0	0	78	13516
GO:0071933	Arp2/3 complex binding	0.999999999992218	-7.78230635837338e-12	9	0	0	78	13516
GO:0031996	thioesterase binding	0.999999999992218	-7.78230635837338e-12	9	0	0	78	13516
GO:0008046	axon guidance receptor activity	0.999999999992218	-7.78230635837338e-12	9	0	0	78	13516
GO:0050897	cobalt ion binding	0.999999999992218	-7.78230635837338e-12	9	0	0	78	13516
GO:0004706	JUN kinase kinase kinase activity	0.999999999992218	-7.78230635837338e-12	9	0	0	78	13516
GO:0030957	Tat protein binding	0.999999999992218	-7.78230635837338e-12	9	0	0	78	13516
GO:0008526	phosphatidylinositol transfer activity	0.999999999992218	-7.78230635837338e-12	9	0	0	78	13516
GO:0005078	MAP-kinase scaffold activity	0.999999999992218	-7.78230635837338e-12	9	0	0	78	13516
GO:0098919	structural constituent of postsynaptic density	0.999999999992218	-7.78230635837338e-12	9	0	0	78	13516
GO:1990405	protein antigen binding	0.999999999992218	-7.78230635837338e-12	9	0	0	78	13516
GO:0004017	adenylate kinase activity	0.999999999992218	-7.78230635837338e-12	9	0	0	78	13516
GO:0097157	pre-mRNA intronic binding	0.999999999992218	-7.78230635837338e-12	9	0	0	78	13516
GO:0016805	dipeptidase activity	0.999999999992218	-7.78230635837338e-12	9	0	0	78	13516
GO:0008329	signaling pattern recognition receptor activity	0.999999999992218	-7.78230635837338e-12	9	0	0	78	13516
GO:0000774	adenyl-nucleotide exchange factor activity	0.999999999992218	-7.78230635837338e-12	9	0	0	78	13516
GO:0099181	structural constituent of presynapse	0.999999999992218	-7.78230635837338e-12	9	0	0	78	13516
GO:0016712	oxidoreductase activity, acting on paired donors, with incorporation or reduction of molecular oxygen, reduced flavin or flavoprotein as one donor, and incorporation of one atom of oxygen	0.999999999992218	-7.78230635837338e-12	9	0	0	78	13516
GO:0035197	siRNA binding	0.999999999992218	-7.78230635837338e-12	9	0	0	78	13516
GO:0043208	glycosphingolipid binding	0.999999999992218	-7.78230635837338e-12	9	0	0	78	13516
GO:0016801	hydrolase activity, acting on ether bonds	0.999999999992218	-7.78230635837338e-12	9	0	0	78	13516
GO:0015377	cation:chloride symporter activity	0.999999999992218	-7.78230635837338e-12	9	0	0	78	13516
GO:0005247	voltage-gated chloride channel activity	0.999999999992218	-7.78230635837338e-12	9	0	0	78	13516
GO:0015385	sodium:proton antiporter activity	0.999999999992218	-7.78230635837338e-12	9	0	0	78	13516
GO:0003691	double-stranded telomeric DNA binding	0.999999999992218	-7.78230635837338e-12	9	0	0	78	13516
GO:0048495	Roundabout binding	0.999999999992218	-7.78230635837338e-12	9	0	0	78	13516
GO:0030346	protein phosphatase 2B binding	0.999999999992218	-7.78230635837338e-12	9	0	0	78	13516
GO:0003988	acetyl-CoA C-acyltransferase activity	0.999999999992218	-7.78230635837338e-12	9	0	0	78	13516
GO:0008331	high voltage-gated calcium channel activity	0.999999999992218	-7.78230635837338e-12	9	0	0	78	13516
GO:0140326	ATPase-coupled intramembrane lipid transporter activity	0.999999999992218	-7.78230635837338e-12	9	0	0	78	13516
GO:0030898	actin-dependent ATPase activity	0.999999999992218	-7.78230635837338e-12	9	0	0	78	13516
GO:0035252	UDP-xylosyltransferase activity	0.999999999992218	-7.78230635837338e-12	9	0	0	78	13516
GO:0001055	RNA polymerase II activity	0.999999999992218	-7.78230635837338e-12	9	0	0	78	13516
GO:0030021	extracellular matrix structural constituent conferring compression resistance	0.999999999992218	-7.78230635837338e-12	9	0	0	78	13516
GO:0045294	alpha-catenin binding	0.999999999992218	-7.78230635837338e-12	9	0	0	78	13516
GO:0032357	oxidized purine DNA binding	0.999999999992218	-7.78230635837338e-12	9	0	0	78	13516
GO:0005388	calcium transmembrane transporter activity, phosphorylative mechanism	0.999999999992218	-7.78230635837338e-12	9	0	0	78	13516
GO:0051864	histone demethylase activity (H3-K36 specific)	0.999999999992218	-7.78230635837338e-12	9	0	0	78	13516
GO:0004935	adrenergic receptor activity	0.999999999992218	-7.78230635837338e-12	9	0	0	78	13516
GO:0016755	transferase activity, transferring amino-acyl groups	0.999999999992218	-7.78230635837338e-12	9	0	0	78	13516
GO:0008296	3'-5'-exodeoxyribonuclease activity	0.999999999992218	-7.78230635837338e-12	9	0	0	78	13516
GO:0008494	translation activator activity	0.999999999992218	-7.78230635837338e-12	9	0	0	78	13516
GO:0008469	histone-arginine N-methyltransferase activity	0.999999999992218	-7.78230635837338e-12	9	0	0	78	13516
GO:0047372	acylglycerol lipase activity	0.999999999992218	-7.78230635837338e-12	9	0	0	78	13516
GO:0016668	oxidoreductase activity, acting on a sulfur group of donors, NAD(P) as acceptor	0.999999999992218	-7.78230635837338e-12	9	0	0	78	13516
GO:0015924	mannosyl-oligosaccharide mannosidase activity	0.999999999992218	-7.78230635837338e-12	9	0	0	78	13516
GO:0001846	opsonin binding	0.999999999992218	-7.78230635837338e-12	9	0	0	78	13516
GO:0010857	calcium-dependent protein kinase activity	0.999999999992218	-7.78230635837338e-12	9	0	0	78	13516
GO:0042301	phosphate ion binding	0.999999999992218	-7.78230635837338e-12	9	0	0	78	13516
GO:0004445	inositol-polyphosphate 5-phosphatase activity	0.999999999992218	-7.78230635837338e-12	9	0	0	78	13516
GO:0016627	oxidoreductase activity, acting on the CH-CH group of donors	0.999999999992227	-7.77317685986454e-12	49	0	0	78	13516
GO:0004860	protein kinase inhibitor activity	0.999999999992227	-7.77317685986454e-12	49	0	0	78	13516
GO:0005548	phospholipid transporter activity	0.999999999992227	-7.77317685986454e-12	49	0	0	78	13516
GO:0005254	chloride channel activity	0.999999999992227	-7.77317685986454e-12	49	0	0	78	13516
GO:0045309	protein phosphorylated amino acid binding	0.999999999992227	-7.77317685986454e-12	49	0	0	78	13516
GO:0051018	protein kinase A binding	0.999999999992227	-7.77317685986454e-12	49	0	0	78	13516
GO:0035064	methylated histone binding	0.99999999999224	-7.76022321961452e-12	55	0	0	78	13516
GO:0140034	methylation-dependent protein binding	0.99999999999224	-7.76022321961452e-12	55	0	0	78	13516
GO:0004620	phospholipase activity	0.999999999992367	-7.63329487893525e-12	68	0	0	78	13516
GO:0003777	microtubule motor activity	0.999999999992367	-7.63329487893525e-12	68	0	0	78	13516
GO:0099094	ligand-gated cation channel activity	0.999999999992367	-7.63329487893525e-12	68	0	0	78	13516
GO:0004527	exonuclease activity	0.999999999992367	-7.63329487893525e-12	68	0	0	78	13516
GO:0008080	N-acetyltransferase activity	0.999999999992556	-7.44382928195042e-12	83	0	0	78	13516
GO:0003727	single-stranded RNA binding	0.999999999992556	-7.44382928195042e-12	83	0	0	78	13516
GO:0005516	calmodulin binding	0.999999999992676	-7.32441408913605e-12	166	0	0	78	13516
GO:0032552	deoxyribonucleotide binding	0.999999999993184	-6.81565719951521e-12	7	0	0	78	13516
GO:0016634	oxidoreductase activity, acting on the CH-CH group of donors, oxygen as acceptor	0.999999999993184	-6.81565719951521e-12	7	0	0	78	13516
GO:0010340	carboxyl-O-methyltransferase activity	0.999999999993184	-6.81565719951521e-12	7	0	0	78	13516
GO:0019531	oxalate transmembrane transporter activity	0.999999999993184	-6.81565719951521e-12	7	0	0	78	13516
GO:0046975	histone methyltransferase activity (H3-K36 specific)	0.999999999993184	-6.81565719951521e-12	7	0	0	78	13516
GO:0051880	G-quadruplex DNA binding	0.999999999993184	-6.81565719951521e-12	7	0	0	78	13516
GO:0070569	uridylyltransferase activity	0.999999999993184	-6.81565719951521e-12	7	0	0	78	13516
GO:0016725	oxidoreductase activity, acting on CH or CH2 groups	0.999999999993184	-6.81565719951521e-12	7	0	0	78	13516
GO:0008499	UDP-galactose:beta-N-acetylglucosamine beta-1,3-galactosyltransferase activity	0.999999999993184	-6.81565719951521e-12	7	0	0	78	13516
GO:0003916	DNA topoisomerase activity	0.999999999993184	-6.81565719951521e-12	7	0	0	78	13516
GO:0004745	retinol dehydrogenase activity	0.999999999993184	-6.81565719951521e-12	7	0	0	78	13516
GO:0016918	retinal binding	0.999999999993184	-6.81565719951521e-12	7	0	0	78	13516
GO:0019992	diacylglycerol binding	0.999999999993184	-6.81565719951521e-12	7	0	0	78	13516
GO:0001972	retinoic acid binding	0.999999999993184	-6.81565719951521e-12	7	0	0	78	13516
GO:0016176	superoxide-generating NADPH oxidase activator activity	0.999999999993184	-6.81565719951521e-12	7	0	0	78	13516
GO:0031419	cobalamin binding	0.999999999993184	-6.81565719951521e-12	7	0	0	78	13516
GO:0034595	phosphatidylinositol phosphate 5-phosphatase activity	0.999999999993184	-6.81565719951521e-12	7	0	0	78	13516
GO:0031685	adenosine receptor binding	0.999999999993184	-6.81565719951521e-12	7	0	0	78	13516
GO:0003747	translation release factor activity	0.999999999993184	-6.81565719951521e-12	7	0	0	78	13516
GO:0005138	interleukin-6 receptor binding	0.999999999993184	-6.81565719951521e-12	7	0	0	78	13516
GO:0038036	sphingosine-1-phosphate receptor activity	0.999999999993184	-6.81565719951521e-12	7	0	0	78	13516
GO:0043855	cyclic nucleotide-gated ion channel activity	0.999999999993184	-6.81565719951521e-12	7	0	0	78	13516
GO:0005372	water transmembrane transporter activity	0.999999999993184	-6.81565719951521e-12	7	0	0	78	13516
GO:0061133	endopeptidase activator activity	0.999999999993184	-6.81565719951521e-12	7	0	0	78	13516
GO:0097371	MDM2/MDM4 family protein binding	0.999999999993184	-6.81565719951521e-12	7	0	0	78	13516
GO:0005432	calcium:sodium antiporter activity	0.999999999993184	-6.81565719951521e-12	7	0	0	78	13516
GO:0031698	beta-2 adrenergic receptor binding	0.999999999993184	-6.81565719951521e-12	7	0	0	78	13516
GO:0004439	phosphatidylinositol-4,5-bisphosphate 5-phosphatase activity	0.999999999993184	-6.81565719951521e-12	7	0	0	78	13516
GO:0005114	type II transforming growth factor beta receptor binding	0.999999999993184	-6.81565719951521e-12	7	0	0	78	13516
GO:0048273	mitogen-activated protein kinase p38 binding	0.999999999993184	-6.81565719951521e-12	7	0	0	78	13516
GO:0016742	hydroxymethyl-, formyl- and related transferase activity	0.999999999993184	-6.81565719951521e-12	7	0	0	78	13516
GO:0048256	flap endonuclease activity	0.999999999993184	-6.81565719951521e-12	7	0	0	78	13516
GO:0004571	mannosyl-oligosaccharide 1,2-alpha-mannosidase activity	0.999999999993184	-6.81565719951521e-12	7	0	0	78	13516
GO:0050544	arachidonic acid binding	0.999999999993184	-6.81565719951521e-12	7	0	0	78	13516
GO:0008554	sodium transmembrane transporter activity, phosphorylative mechanism	0.999999999993184	-6.81565719951521e-12	7	0	0	78	13516
GO:0016885	ligase activity, forming carbon-carbon bonds	0.999999999993184	-6.81565719951521e-12	7	0	0	78	13516
GO:0031730	CCR5 chemokine receptor binding	0.999999999993184	-6.81565719951521e-12	7	0	0	78	13516
GO:0102391	decanoate-CoA ligase activity	0.999999999993184	-6.81565719951521e-12	7	0	0	78	13516
GO:0019855	calcium channel inhibitor activity	0.999999999993184	-6.81565719951521e-12	7	0	0	78	13516
GO:0048406	nerve growth factor binding	0.999999999993184	-6.81565719951521e-12	7	0	0	78	13516
GO:0008417	fucosyltransferase activity	0.999999999993184	-6.81565719951521e-12	7	0	0	78	13516
GO:0019206	nucleoside kinase activity	0.999999999993184	-6.81565719951521e-12	7	0	0	78	13516
GO:0098821	BMP receptor activity	0.999999999993184	-6.81565719951521e-12	7	0	0	78	13516
GO:0070883	pre-miRNA binding	0.999999999993184	-6.81565719951521e-12	7	0	0	78	13516
GO:0097322	7SK snRNA binding	0.999999999993184	-6.81565719951521e-12	7	0	0	78	13516
GO:0003857	3-hydroxyacyl-CoA dehydrogenase activity	0.999999999993184	-6.81565719951521e-12	7	0	0	78	13516
GO:0005347	ATP transmembrane transporter activity	0.999999999993184	-6.81565719951521e-12	7	0	0	78	13516
GO:0005391	sodium:potassium-exchanging ATPase activity	0.999999999993184	-6.81565719951521e-12	7	0	0	78	13516
GO:0030881	beta-2-microglobulin binding	0.999999999993184	-6.81565719951521e-12	7	0	0	78	13516
GO:0004984	olfactory receptor activity	0.999999999993184	-6.81565719951521e-12	7	0	0	78	13516
GO:0008556	potassium transmembrane transporter activity, phosphorylative mechanism	0.999999999993184	-6.81565719951521e-12	7	0	0	78	13516
GO:1902282	voltage-gated potassium channel activity involved in ventricular cardiac muscle cell action potential repolarization	0.999999999993184	-6.81565719951521e-12	7	0	0	78	13516
GO:0017151	DEAD/H-box RNA helicase binding	0.999999999993184	-6.81565719951521e-12	7	0	0	78	13516
GO:0017153	sodium:dicarboxylate symporter activity	0.999999999993184	-6.81565719951521e-12	7	0	0	78	13516
GO:0008821	crossover junction endodeoxyribonuclease activity	0.999999999993184	-6.81565719951521e-12	7	0	0	78	13516
GO:0032050	clathrin heavy chain binding	0.999999999993184	-6.81565719951521e-12	7	0	0	78	13516
GO:0003958	NADPH-hemoprotein reductase activity	0.999999999993184	-6.81565719951521e-12	7	0	0	78	13516
GO:0008568	microtubule-severing ATPase activity	0.999999999993184	-6.81565719951521e-12	7	0	0	78	13516
GO:0046976	histone methyltransferase activity (H3-K27 specific)	0.999999999993184	-6.81565719951521e-12	7	0	0	78	13516
GO:0015379	potassium:chloride symporter activity	0.999999999993184	-6.81565719951521e-12	7	0	0	78	13516
GO:0070324	thyroid hormone binding	0.999999999993184	-6.81565719951521e-12	7	0	0	78	13516
GO:1990756	protein binding, bridging involved in substrate recognition for ubiquitination	0.999999999993184	-6.81565719951521e-12	7	0	0	78	13516
GO:0098882	structural constituent of presynaptic active zone	0.999999999993184	-6.81565719951521e-12	7	0	0	78	13516
GO:0030553	cGMP binding	0.999999999993184	-6.81565719951521e-12	7	0	0	78	13516
GO:0042609	CD4 receptor binding	0.999999999993184	-6.81565719951521e-12	7	0	0	78	13516
GO:0008430	selenium binding	0.999999999993184	-6.81565719951521e-12	7	0	0	78	13516
GO:0099635	voltage-gated calcium channel activity involved in positive regulation of presynaptic cytosolic calcium levels	0.999999999993184	-6.81565719951521e-12	7	0	0	78	13516
GO:0043139	5'-3' DNA helicase activity	0.999999999993184	-6.81565719951521e-12	7	0	0	78	13516
GO:0016413	O-acetyltransferase activity	0.999999999993184	-6.81565719951521e-12	7	0	0	78	13516
GO:0015114	phosphate ion transmembrane transporter activity	0.999999999993184	-6.81565719951521e-12	7	0	0	78	13516
GO:0008079	translation termination factor activity	0.999999999993184	-6.81565719951521e-12	7	0	0	78	13516
GO:0016842	amidine-lyase activity	0.999999999993184	-6.81565719951521e-12	7	0	0	78	13516
GO:0044323	retinoic acid-responsive element binding	0.999999999993184	-6.81565719951521e-12	7	0	0	78	13516
GO:0019871	sodium channel inhibitor activity	0.999999999993184	-6.81565719951521e-12	7	0	0	78	13516
GO:0008035	high-density lipoprotein particle binding	0.999999999993184	-6.81565719951521e-12	7	0	0	78	13516
GO:0031956	medium-chain fatty acid-CoA ligase activity	0.999999999993184	-6.81565719951521e-12	7	0	0	78	13516
GO:0004865	protein serine/threonine phosphatase inhibitor activity	0.999999999993184	-6.81565719951521e-12	7	0	0	78	13516
GO:0030619	U1 snRNA binding	0.999999999993184	-6.81565719951521e-12	7	0	0	78	13516
GO:0005221	intracellular cyclic nucleotide activated cation channel activity	0.999999999993184	-6.81565719951521e-12	7	0	0	78	13516
GO:0051998	protein carboxyl O-methyltransferase activity	0.999999999993184	-6.81565719951521e-12	7	0	0	78	13516
GO:0045545	syndecan binding	0.999999999993184	-6.81565719951521e-12	7	0	0	78	13516
GO:0030274	LIM domain binding	0.999999999993184	-6.81565719951521e-12	7	0	0	78	13516
GO:0031821	G protein-coupled serotonin receptor binding	0.999999999993184	-6.81565719951521e-12	7	0	0	78	13516
GO:0050693	LBD domain binding	0.999999999993184	-6.81565719951521e-12	7	0	0	78	13516
GO:0005025	transforming growth factor beta receptor activity, type I	0.999999999993184	-6.81565719951521e-12	7	0	0	78	13516
GO:1990247	N6-methyladenosine-containing RNA binding	0.999999999993184	-6.81565719951521e-12	7	0	0	78	13516
GO:0031957	very long-chain fatty acid-CoA ligase activity	0.999999999993184	-6.81565719951521e-12	7	0	0	78	13516
GO:0031995	insulin-like growth factor II binding	0.999999999993184	-6.81565719951521e-12	7	0	0	78	13516
GO:0016624	oxidoreductase activity, acting on the aldehyde or oxo group of donors, disulfide as acceptor	0.999999999993184	-6.81565719951521e-12	7	0	0	78	13516
GO:0016889	endodeoxyribonuclease activity, producing 3'-phosphomonoesters	0.999999999993184	-6.81565719951521e-12	7	0	0	78	13516
GO:0015173	aromatic amino acid transmembrane transporter activity	0.999999999993184	-6.81565719951521e-12	7	0	0	78	13516
GO:0004806	triglyceride lipase activity	0.999999999993184	-6.81565719951521e-12	7	0	0	78	13516
GO:0004972	NMDA glutamate receptor activity	0.999999999993184	-6.81565719951521e-12	7	0	0	78	13516
GO:0016530	metallochaperone activity	0.999999999993184	-6.81565719951521e-12	7	0	0	78	13516
GO:0004985	opioid receptor activity	0.999999999993184	-6.81565719951521e-12	7	0	0	78	13516
GO:0015293	symporter activity	0.999999999993343	-6.65695708899632e-12	94	0	0	78	13516
GO:0015276	ligand-gated ion channel activity	0.999999999993343	-6.65695708899632e-12	94	0	0	78	13516
GO:0015081	sodium ion transmembrane transporter activity	0.999999999993343	-6.65695708899632e-12	94	0	0	78	13516
GO:0008528	G protein-coupled peptide receptor activity	0.999999999993561	-6.43883538929564e-12	81	0	0	78	13516
GO:0051536	iron-sulfur cluster binding	0.99999999999357	-6.42985243954376e-12	60	0	0	78	13516
GO:0016651	oxidoreductase activity, acting on NAD(P)H	0.99999999999357	-6.42985243954376e-12	60	0	0	78	13516
GO:0051540	metal cluster binding	0.99999999999357	-6.42985243954376e-12	60	0	0	78	13516
GO:0015294	solute:cation symporter activity	0.99999999999357	-6.42985243954376e-12	60	0	0	78	13516
GO:0015297	antiporter activity	0.99999999999357	-6.42985243954376e-12	60	0	0	78	13516
GO:0002039	p53 binding	0.99999999999357	-6.42985243954376e-12	60	0	0	78	13516
GO:0005080	protein kinase C binding	0.99999999999357	-6.42985243954376e-12	60	0	0	78	13516
GO:0061733	peptide-lysine-N-acetyltransferase activity	0.999999999994486	-5.51368835319755e-12	63	0	0	78	13516
GO:0019888	protein phosphatase regulator activity	0.999999999994774	-5.22636984944843e-12	62	0	0	78	13516
GO:0008173	RNA methyltransferase activity	0.999999999994774	-5.22636984944843e-12	62	0	0	78	13516
GO:0019843	rRNA binding	0.999999999995191	-4.80910452645287e-12	70	0	0	78	13516
GO:0008234	cysteine-type peptidase activity	0.99999999999532	-4.67959651051139e-12	138	0	0	78	13516
GO:0000146	microfilament motor activity	0.999999999995575	-4.42518534888794e-12	14	0	0	78	13516
GO:0005123	death receptor binding	0.999999999995575	-4.42518534888794e-12	14	0	0	78	13516
GO:0015095	magnesium ion transmembrane transporter activity	0.999999999995575	-4.42518534888794e-12	14	0	0	78	13516
GO:1990404	protein ADP-ribosylase activity	0.999999999995575	-4.42518534888794e-12	14	0	0	78	13516
GO:0015106	bicarbonate transmembrane transporter activity	0.999999999995575	-4.42518534888794e-12	14	0	0	78	13516
GO:0047617	acyl-CoA hydrolase activity	0.999999999995575	-4.42518534888794e-12	14	0	0	78	13516
GO:0015271	outward rectifier potassium channel activity	0.999999999995575	-4.42518534888794e-12	14	0	0	78	13516
GO:0004033	aldo-keto reductase (NADP) activity	0.999999999995575	-4.42518534888794e-12	14	0	0	78	13516
GO:0005501	retinoid binding	0.999999999995575	-4.42518534888794e-12	14	0	0	78	13516
GO:0035613	RNA stem-loop binding	0.999999999995575	-4.42518534888794e-12	14	0	0	78	13516
GO:0047555	3',5'-cyclic-GMP phosphodiesterase activity	0.999999999995575	-4.42518534888794e-12	14	0	0	78	13516
GO:0099511	voltage-gated calcium channel activity involved in regulation of cytosolic calcium levels	0.999999999995575	-4.42518534888794e-12	14	0	0	78	13516
GO:0042605	peptide antigen binding	0.999999999995575	-4.42518534888794e-12	14	0	0	78	13516
GO:0004029	aldehyde dehydrogenase (NAD) activity	0.999999999995575	-4.42518534888794e-12	14	0	0	78	13516
GO:0015215	nucleotide transmembrane transporter activity	0.999999999995575	-4.42518534888794e-12	14	0	0	78	13516
GO:0004559	alpha-mannosidase activity	0.999999999995575	-4.42518534888794e-12	14	0	0	78	13516
GO:0015299	solute:proton antiporter activity	0.999999999995575	-4.42518534888794e-12	14	0	0	78	13516
GO:0005161	platelet-derived growth factor receptor binding	0.999999999995575	-4.42518534888794e-12	14	0	0	78	13516
GO:0042800	histone methyltransferase activity (H3-K4 specific)	0.999999999995575	-4.42518534888794e-12	14	0	0	78	13516
GO:0022829	wide pore channel activity	0.999999999995575	-4.42518534888794e-12	14	0	0	78	13516
GO:0004697	protein kinase C activity	0.999999999995575	-4.42518534888794e-12	14	0	0	78	13516
GO:1990380	Lys48-specific deubiquitinase activity	0.999999999995575	-4.42518534888794e-12	14	0	0	78	13516
GO:0030247	polysaccharide binding	0.999999999995575	-4.42518534888794e-12	14	0	0	78	13516
GO:0005172	vascular endothelial growth factor receptor binding	0.999999999995575	-4.42518534888794e-12	14	0	0	78	13516
GO:0051119	sugar transmembrane transporter activity	0.999999999995575	-4.42518534888794e-12	14	0	0	78	13516
GO:0004602	glutathione peroxidase activity	0.999999999995575	-4.42518534888794e-12	14	0	0	78	13516
GO:0004622	lysophospholipase activity	0.999999999995575	-4.42518534888794e-12	14	0	0	78	13516
GO:0016018	cyclosporin A binding	0.999999999995575	-4.42518534888794e-12	14	0	0	78	13516
GO:0005545	1-phosphatidylinositol binding	0.999999999995575	-4.42518534888794e-12	14	0	0	78	13516
GO:0004890	GABA-A receptor activity	0.999999999995575	-4.42518534888794e-12	14	0	0	78	13516
GO:0098847	sequence-specific single stranded DNA binding	0.999999999995575	-4.42518534888794e-12	14	0	0	78	13516
GO:0003684	damaged DNA binding	0.999999999996045	-3.95536919411335e-12	52	0	0	78	13516
GO:0016278	lysine N-methyltransferase activity	0.999999999996045	-3.95536919411335e-12	52	0	0	78	13516
GO:0050840	extracellular matrix binding	0.999999999996045	-3.95536919411335e-12	52	0	0	78	13516
GO:0016279	protein-lysine N-methyltransferase activity	0.999999999996045	-3.95536919411335e-12	52	0	0	78	13516
GO:0016811	hydrolase activity, acting on carbon-nitrogen (but not peptide) bonds, in linear amides	0.999999999996113	-3.88658680511662e-12	58	0	0	78	13516
GO:0008817	cob(I)yrinic acid a,c-diamide adenosyltransferase activity	0.999999999996258	-3.74204313369209e-12	1	0	0	78	13516
GO:0008802	betaine-aldehyde dehydrogenase activity	0.999999999996258	-3.74204313369209e-12	1	0	0	78	13516
GO:0004043	L-aminoadipate-semialdehyde dehydrogenase activity	0.999999999996258	-3.74204313369209e-12	1	0	0	78	13516
GO:0070123	transforming growth factor beta receptor activity, type III	0.999999999996258	-3.74204313369209e-12	1	0	0	78	13516
GO:0050577	GDP-L-fucose synthase activity	0.999999999996258	-3.74204313369209e-12	1	0	0	78	13516
GO:0046811	histone deacetylase inhibitor activity	0.999999999996258	-3.74204313369209e-12	1	0	0	78	13516
GO:0023030	MHC class Ib protein binding, via antigen binding groove	0.999999999996258	-3.74204313369209e-12	1	0	0	78	13516
GO:0008520	L-ascorbate:sodium symporter activity	0.999999999996258	-3.74204313369209e-12	1	0	0	78	13516
GO:0004940	beta1-adrenergic receptor activity	0.999999999996258	-3.74204313369209e-12	1	0	0	78	13516
GO:0008812	choline dehydrogenase activity	0.999999999996258	-3.74204313369209e-12	1	0	0	78	13516
GO:0061654	NEDD8 conjugating enzyme activity	0.999999999996258	-3.74204313369209e-12	1	0	0	78	13516
GO:0004423	iduronate-2-sulfatase activity	0.999999999996258	-3.74204313369209e-12	1	0	0	78	13516
GO:0004856	xylulokinase activity	0.999999999996258	-3.74204313369209e-12	1	0	0	78	13516
GO:0048040	UDP-glucuronate decarboxylase activity	0.999999999996258	-3.74204313369209e-12	1	0	0	78	13516
GO:0034722	gamma-glutamyl-peptidase activity	0.999999999996258	-3.74204313369209e-12	1	0	0	78	13516
GO:0016250	N-sulfoglucosamine sulfohydrolase activity	0.999999999996258	-3.74204313369209e-12	1	0	0	78	13516
GO:0047021	15-hydroxyprostaglandin dehydrogenase (NADP+) activity	0.999999999996258	-3.74204313369209e-12	1	0	0	78	13516
GO:0004569	glycoprotein endo-alpha-1,2-mannosidase activity	0.999999999996258	-3.74204313369209e-12	1	0	0	78	13516
GO:0008108	UDP-glucose:hexose-1-phosphate uridylyltransferase activity	0.999999999996258	-3.74204313369209e-12	1	0	0	78	13516
GO:0005018	platelet-derived growth factor alpha-receptor activity	0.999999999996258	-3.74204313369209e-12	1	0	0	78	13516
GO:0004958	prostaglandin F receptor activity	0.999999999996258	-3.74204313369209e-12	1	0	0	78	13516
GO:0005345	purine nucleobase transmembrane transporter activity	0.999999999996258	-3.74204313369209e-12	1	0	0	78	13516
GO:0061769	ribosylnicotinate kinase activity	0.999999999996258	-3.74204313369209e-12	1	0	0	78	13516
GO:0042008	interleukin-18 receptor activity	0.999999999996258	-3.74204313369209e-12	1	0	0	78	13516
GO:1902121	lithocholic acid binding	0.999999999996258	-3.74204313369209e-12	1	0	0	78	13516
GO:0016794	diphosphoric monoester hydrolase activity	0.999999999996258	-3.74204313369209e-12	1	0	0	78	13516
GO:0004671	protein C-terminal S-isoprenylcysteine carboxyl O-methyltransferase activity	0.999999999996258	-3.74204313369209e-12	1	0	0	78	13516
GO:0140260	mitochondrial proton-transporting ATP synthase complex binding	0.999999999996258	-3.74204313369209e-12	1	0	0	78	13516
GO:0004320	oleoyl-[acyl-carrier-protein] hydrolase activity	0.999999999996258	-3.74204313369209e-12	1	0	0	78	13516
GO:0052927	CTP:tRNA cytidylyltransferase activity	0.999999999996258	-3.74204313369209e-12	1	0	0	78	13516
GO:0005008	hepatocyte growth factor-activated receptor activity	0.999999999996258	-3.74204313369209e-12	1	0	0	78	13516
GO:0050294	steroid sulfotransferase activity	0.999999999996258	-3.74204313369209e-12	1	0	0	78	13516
GO:0008609	alkylglycerone-phosphate synthase activity	0.999999999996258	-3.74204313369209e-12	1	0	0	78	13516
GO:0045031	ATP-activated adenosine receptor activity	0.999999999996258	-3.74204313369209e-12	1	0	0	78	13516
GO:0046539	histamine N-methyltransferase activity	0.999999999996258	-3.74204313369209e-12	1	0	0	78	13516
GO:0004079	biotin-[methylmalonyl-CoA-carboxytransferase] ligase activity	0.999999999996258	-3.74204313369209e-12	1	0	0	78	13516
GO:0061609	fructose-1-phosphate aldolase activity	0.999999999996258	-3.74204313369209e-12	1	0	0	78	13516
GO:1990244	histone kinase activity (H2A-T120 specific)	0.999999999996258	-3.74204313369209e-12	1	0	0	78	13516
GO:0004055	argininosuccinate synthase activity	0.999999999996258	-3.74204313369209e-12	1	0	0	78	13516
GO:0004148	dihydrolipoyl dehydrogenase activity	0.999999999996258	-3.74204313369209e-12	1	0	0	78	13516
GO:0086060	voltage-gated sodium channel activity involved in AV node cell action potential	0.999999999996258	-3.74204313369209e-12	1	0	0	78	13516
GO:0070974	POU domain binding	0.999999999996258	-3.74204313369209e-12	1	0	0	78	13516
GO:0017065	single-strand selective uracil DNA N-glycosylase activity	0.999999999996258	-3.74204313369209e-12	1	0	0	78	13516
GO:0061920	protein propionyltransferase activity	0.999999999996258	-3.74204313369209e-12	1	0	0	78	13516
GO:0047394	glycerophosphoinositol inositolphosphodiesterase activity	0.999999999996258	-3.74204313369209e-12	1	0	0	78	13516
GO:0047369	succinate-hydroxymethylglutarate CoA-transferase activity	0.999999999996258	-3.74204313369209e-12	1	0	0	78	13516
GO:0035175	histone kinase activity (H3-S10 specific)	0.999999999996258	-3.74204313369209e-12	1	0	0	78	13516
GO:0016920	pyroglutamyl-peptidase activity	0.999999999996258	-3.74204313369209e-12	1	0	0	78	13516
GO:0004092	carnitine O-acetyltransferase activity	0.999999999996258	-3.74204313369209e-12	1	0	0	78	13516
GO:0004686	elongation factor-2 kinase activity	0.999999999996258	-3.74204313369209e-12	1	0	0	78	13516
GO:0032029	myosin tail binding	0.999999999996258	-3.74204313369209e-12	1	0	0	78	13516
GO:0050528	acyloxyacyl hydrolase activity	0.999999999996258	-3.74204313369209e-12	1	0	0	78	13516
GO:0032034	myosin II head/neck binding	0.999999999996258	-3.74204313369209e-12	1	0	0	78	13516
GO:0031883	taste receptor binding	0.999999999996258	-3.74204313369209e-12	1	0	0	78	13516
GO:0052902	spermidine:oxygen oxidoreductase (3-aminopropanal-forming) activity	0.999999999996258	-3.74204313369209e-12	1	0	0	78	13516
GO:0047066	phospholipid-hydroperoxide glutathione peroxidase activity	0.999999999996258	-3.74204313369209e-12	1	0	0	78	13516
GO:0052917	dol-P-Man:Man(7)GlcNAc(2)-PP-Dol alpha-1,6-mannosyltransferase activity	0.999999999996258	-3.74204313369209e-12	1	0	0	78	13516
GO:0047609	acetylputrescine deacetylase activity	0.999999999996258	-3.74204313369209e-12	1	0	0	78	13516
GO:0004310	farnesyl-diphosphate farnesyltransferase activity	0.999999999996258	-3.74204313369209e-12	1	0	0	78	13516
GO:0003944	N-acetylglucosamine-1-phosphodiester alpha-N-acetylglucosaminidase activity	0.999999999996258	-3.74204313369209e-12	1	0	0	78	13516
GO:0032546	deoxyribonucleoside binding	0.999999999996258	-3.74204313369209e-12	1	0	0	78	13516
GO:0019135	deoxyhypusine monooxygenase activity	0.999999999996258	-3.74204313369209e-12	1	0	0	78	13516
GO:0005121	Toll binding	0.999999999996258	-3.74204313369209e-12	1	0	0	78	13516
GO:0042988	X11-like protein binding	0.999999999996258	-3.74204313369209e-12	1	0	0	78	13516
GO:0099582	neurotransmitter receptor activity involved in regulation of presynaptic cytosolic calcium ion concentration	0.999999999996258	-3.74204313369209e-12	1	0	0	78	13516
GO:0004035	alkaline phosphatase activity	0.999999999996258	-3.74204313369209e-12	1	0	0	78	13516
GO:0015052	beta3-adrenergic receptor activity	0.999999999996258	-3.74204313369209e-12	1	0	0	78	13516
GO:0036403	arachidonate 8(S)-lipoxygenase activity	0.999999999996258	-3.74204313369209e-12	1	0	0	78	13516
GO:0001884	pyrimidine nucleoside binding	0.999999999996258	-3.74204313369209e-12	1	0	0	78	13516
GO:0097627	high-affinity L-ornithine transmembrane transporter activity	0.999999999996258	-3.74204313369209e-12	1	0	0	78	13516
GO:0052907	23S rRNA (adenine(1618)-N(6))-methyltransferase activity	0.999999999996258	-3.74204313369209e-12	1	0	0	78	13516
GO:0036055	protein-succinyllysine desuccinylase activity	0.999999999996258	-3.74204313369209e-12	1	0	0	78	13516
GO:0008455	alpha-1,6-mannosylglycoprotein 2-beta-N-acetylglucosaminyltransferase activity	0.999999999996258	-3.74204313369209e-12	1	0	0	78	13516
GO:0042292	URM1 activating enzyme activity	0.999999999996258	-3.74204313369209e-12	1	0	0	78	13516
GO:0106075	peptide N-succinyltransferase activity	0.999999999996258	-3.74204313369209e-12	1	0	0	78	13516
GO:0045550	geranylgeranyl reductase activity	0.999999999996258	-3.74204313369209e-12	1	0	0	78	13516
GO:0016499	orexin receptor activity	0.999999999996258	-3.74204313369209e-12	1	0	0	78	13516
GO:0047933	glucose-1,6-bisphosphate synthase activity	0.999999999996258	-3.74204313369209e-12	1	0	0	78	13516
GO:0019807	aspartoacylase activity	0.999999999996258	-3.74204313369209e-12	1	0	0	78	13516
GO:0004085	butyryl-CoA dehydrogenase activity	0.999999999996258	-3.74204313369209e-12	1	0	0	78	13516
GO:0070540	stearic acid binding	0.999999999996258	-3.74204313369209e-12	1	0	0	78	13516
GO:0005277	acetylcholine transmembrane transporter activity	0.999999999996258	-3.74204313369209e-12	1	0	0	78	13516
GO:0002083	4-hydroxybenzoate decaprenyltransferase activity	0.999999999996258	-3.74204313369209e-12	1	0	0	78	13516
GO:0070320	inward rectifier potassium channel inhibitor activity	0.999999999996258	-3.74204313369209e-12	1	0	0	78	13516
GO:0046316	gluconokinase activity	0.999999999996258	-3.74204313369209e-12	1	0	0	78	13516
GO:0005043	netrin receptor activity involved in chemorepulsion	0.999999999996258	-3.74204313369209e-12	1	0	0	78	13516
GO:0031771	type 1 hypocretin receptor binding	0.999999999996258	-3.74204313369209e-12	1	0	0	78	13516
GO:0004967	glucagon receptor activity	0.999999999996258	-3.74204313369209e-12	1	0	0	78	13516
GO:0004925	prolactin receptor activity	0.999999999996258	-3.74204313369209e-12	1	0	0	78	13516
GO:0044377	RNA polymerase II proximal promoter sequence-specific DNA binding, bending	0.999999999996258	-3.74204313369209e-12	1	0	0	78	13516
GO:0070856	myosin VI light chain binding	0.999999999996258	-3.74204313369209e-12	1	0	0	78	13516
GO:0004733	pyridoxamine-phosphate oxidase activity	0.999999999996258	-3.74204313369209e-12	1	0	0	78	13516
GO:0043998	H2A histone acetyltransferase activity	0.999999999996258	-3.74204313369209e-12	1	0	0	78	13516
GO:0008705	methionine synthase activity	0.999999999996258	-3.74204313369209e-12	1	0	0	78	13516
GO:0047315	kynurenine-glyoxylate transaminase activity	0.999999999996258	-3.74204313369209e-12	1	0	0	78	13516
GO:0047464	heparosan-N-sulfate-glucuronate 5-epimerase activity	0.999999999996258	-3.74204313369209e-12	1	0	0	78	13516
GO:0008531	riboflavin kinase activity	0.999999999996258	-3.74204313369209e-12	1	0	0	78	13516
GO:0042781	3'-tRNA processing endoribonuclease activity	0.999999999996258	-3.74204313369209e-12	1	0	0	78	13516
GO:0060175	brain-derived neurotrophic factor-activated receptor activity	0.999999999996258	-3.74204313369209e-12	1	0	0	78	13516
GO:0050262	ribosylnicotinamide kinase activity	0.999999999996258	-3.74204313369209e-12	1	0	0	78	13516
GO:0004018	N6-(1,2-dicarboxyethyl)AMP AMP-lyase (fumarate-forming) activity	0.999999999996258	-3.74204313369209e-12	1	0	0	78	13516
GO:0016596	thienylcyclohexylpiperidine binding	0.999999999996258	-3.74204313369209e-12	1	0	0	78	13516
GO:0052929	ATP:3'-cytidine-cytidine-tRNA adenylyltransferase activity	0.999999999996258	-3.74204313369209e-12	1	0	0	78	13516
GO:0019118	phenanthrene-epoxide hydrolase activity	0.999999999996258	-3.74204313369209e-12	1	0	0	78	13516
GO:0001155	TFIIIA-class transcription factor binding	0.999999999996258	-3.74204313369209e-12	1	0	0	78	13516
GO:0004796	thromboxane-A synthase activity	0.999999999996258	-3.74204313369209e-12	1	0	0	78	13516
GO:0004077	biotin-[acetyl-CoA-carboxylase] ligase activity	0.999999999996258	-3.74204313369209e-12	1	0	0	78	13516
GO:0102131	3-oxo-glutaryl-[acp] methyl ester reductase activity	0.999999999996258	-3.74204313369209e-12	1	0	0	78	13516
GO:0018114	threonine racemase activity	0.999999999996258	-3.74204313369209e-12	1	0	0	78	13516
GO:0004567	beta-mannosidase activity	0.999999999996258	-3.74204313369209e-12	1	0	0	78	13516
GO:0001596	angiotensin type I receptor activity	0.999999999996258	-3.74204313369209e-12	1	0	0	78	13516
GO:0018549	methanethiol oxidase activity	0.999999999996258	-3.74204313369209e-12	1	0	0	78	13516
GO:0031896	V2 vasopressin receptor binding	0.999999999996258	-3.74204313369209e-12	1	0	0	78	13516
GO:0030731	guanidinoacetate N-methyltransferase activity	0.999999999996258	-3.74204313369209e-12	1	0	0	78	13516
GO:0015922	aspartate oxidase activity	0.999999999996258	-3.74204313369209e-12	1	0	0	78	13516
GO:0070401	NADP+ binding	0.999999999996258	-3.74204313369209e-12	1	0	0	78	13516
GO:0004753	saccharopine dehydrogenase activity	0.999999999996258	-3.74204313369209e-12	1	0	0	78	13516
GO:0004123	cystathionine gamma-lyase activity	0.999999999996258	-3.74204313369209e-12	1	0	0	78	13516
GO:1990439	MAP kinase serine/threonine phosphatase activity	0.999999999996258	-3.74204313369209e-12	1	0	0	78	13516
GO:0047325	inositol tetrakisphosphate 1-kinase activity	0.999999999996258	-3.74204313369209e-12	1	0	0	78	13516
GO:0015068	glycine amidinotransferase activity	0.999999999996258	-3.74204313369209e-12	1	0	0	78	13516
GO:0036505	prosaposin receptor activity	0.999999999996258	-3.74204313369209e-12	1	0	0	78	13516
GO:0036430	CMP kinase activity	0.999999999996258	-3.74204313369209e-12	1	0	0	78	13516
GO:0005148	prolactin receptor binding	0.999999999996258	-3.74204313369209e-12	1	0	0	78	13516
GO:0047545	2-hydroxyglutarate dehydrogenase activity	0.999999999996258	-3.74204313369209e-12	1	0	0	78	13516
GO:0004588	orotate phosphoribosyltransferase activity	0.999999999996258	-3.74204313369209e-12	1	0	0	78	13516
GO:0035605	peptidyl-cysteine S-nitrosylase activity	0.999999999996258	-3.74204313369209e-12	1	0	0	78	13516
GO:0052845	inositol-5-diphosphate-1,2,3,4,6-pentakisphosphate diphosphatase activity	0.999999999996258	-3.74204313369209e-12	1	0	0	78	13516
GO:0001179	RNA polymerase I general transcription initiation factor binding	0.999999999996258	-3.74204313369209e-12	1	0	0	78	13516
GO:0004333	fumarate hydratase activity	0.999999999996258	-3.74204313369209e-12	1	0	0	78	13516
GO:0030562	rRNA 2'-O-ribose methylation guide activity	0.999999999996258	-3.74204313369209e-12	1	0	0	78	13516
GO:0004642	phosphoribosylformylglycinamidine synthase activity	0.999999999996258	-3.74204313369209e-12	1	0	0	78	13516
GO:0004873	asialoglycoprotein receptor activity	0.999999999996258	-3.74204313369209e-12	1	0	0	78	13516
GO:0030351	inositol-1,3,4,5,6-pentakisphosphate 3-phosphatase activity	0.999999999996258	-3.74204313369209e-12	1	0	0	78	13516
GO:0047280	nicotinamide phosphoribosyltransferase activity	0.999999999996258	-3.74204313369209e-12	1	0	0	78	13516
GO:0008725	DNA-3-methyladenine glycosylase activity	0.999999999996258	-3.74204313369209e-12	1	0	0	78	13516
GO:0047223	beta-1,3-galactosyl-O-glycosyl-glycoprotein beta-1,3-N-acetylglucosaminyltransferase activity	0.999999999996258	-3.74204313369209e-12	1	0	0	78	13516
GO:0003877	ATP adenylyltransferase activity	0.999999999996258	-3.74204313369209e-12	1	0	0	78	13516
GO:0099142	intracellularly ATP-gated ion channel activity	0.999999999996258	-3.74204313369209e-12	1	0	0	78	13516
GO:0004121	cystathionine beta-lyase activity	0.999999999996258	-3.74204313369209e-12	1	0	0	78	13516
GO:0016211	ammonia ligase activity	0.999999999996258	-3.74204313369209e-12	1	0	0	78	13516
GO:0004751	ribose-5-phosphate isomerase activity	0.999999999996258	-3.74204313369209e-12	1	0	0	78	13516
GO:0052909	18S rRNA (adenine(1779)-N(6)/adenine(1780)-N(6))-dimethyltransferase activity	0.999999999996258	-3.74204313369209e-12	1	0	0	78	13516
GO:0004113	2',3'-cyclic-nucleotide 3'-phosphodiesterase activity	0.999999999996258	-3.74204313369209e-12	1	0	0	78	13516
GO:0010428	methyl-CpNpG binding	0.999999999996258	-3.74204313369209e-12	1	0	0	78	13516
GO:0038046	enkephalin receptor activity	0.999999999996258	-3.74204313369209e-12	1	0	0	78	13516
GO:0050313	sulfur dioxygenase activity	0.999999999996258	-3.74204313369209e-12	1	0	0	78	13516
GO:0035226	glutamate-cysteine ligase catalytic subunit binding	0.999999999996258	-3.74204313369209e-12	1	0	0	78	13516
GO:0000016	lactase activity	0.999999999996258	-3.74204313369209e-12	1	0	0	78	13516
GO:0061809	NAD+ nucleotidase, cyclic ADP-ribose generating	0.999999999996258	-3.74204313369209e-12	1	0	0	78	13516
GO:0022850	serotonin-gated cation-selective channel activity	0.999999999996258	-3.74204313369209e-12	1	0	0	78	13516
GO:0030624	U6atac snRNA binding	0.999999999996258	-3.74204313369209e-12	1	0	0	78	13516
GO:0050250	retinal oxidase activity	0.999999999996258	-3.74204313369209e-12	1	0	0	78	13516
GO:0004474	malate synthase activity	0.999999999996258	-3.74204313369209e-12	1	0	0	78	13516
GO:0047025	3-oxoacyl-[acyl-carrier-protein] reductase (NADH) activity	0.999999999996258	-3.74204313369209e-12	1	0	0	78	13516
GO:0047451	3-hydroxyoctanoyl-[acyl-carrier-protein] dehydratase activity	0.999999999996258	-3.74204313369209e-12	1	0	0	78	13516
GO:0036328	VEGF-C-activated receptor activity	0.999999999996258	-3.74204313369209e-12	1	0	0	78	13516
GO:0050698	proteoglycan sulfotransferase activity	0.999999999996258	-3.74204313369209e-12	1	0	0	78	13516
GO:1905594	resveratrol binding	0.999999999996258	-3.74204313369209e-12	1	0	0	78	13516
GO:0043916	DNA-7-methylguanine glycosylase activity	0.999999999996258	-3.74204313369209e-12	1	0	0	78	13516
GO:0034191	apolipoprotein A-I receptor binding	0.999999999996258	-3.74204313369209e-12	1	0	0	78	13516
GO:0030377	urokinase plasminogen activator receptor activity	0.999999999996258	-3.74204313369209e-12	1	0	0	78	13516
GO:0000009	alpha-1,6-mannosyltransferase activity	0.999999999996258	-3.74204313369209e-12	1	0	0	78	13516
GO:0061750	acid sphingomyelin phosphodiesterase activity	0.999999999996258	-3.74204313369209e-12	1	0	0	78	13516
GO:0102758	very-long-chain enoyl-CoA reductase activity	0.999999999996258	-3.74204313369209e-12	1	0	0	78	13516
GO:0032542	sulfiredoxin activity	0.999999999996258	-3.74204313369209e-12	1	0	0	78	13516
GO:0003919	FMN adenylyltransferase activity	0.999999999996258	-3.74204313369209e-12	1	0	0	78	13516
GO:0047730	carnosine synthase activity	0.999999999996258	-3.74204313369209e-12	1	0	0	78	13516
GO:0097626	low-affinity L-arginine transmembrane transporter activity	0.999999999996258	-3.74204313369209e-12	1	0	0	78	13516
GO:0052872	tocotrienol omega-hydroxylase activity	0.999999999996258	-3.74204313369209e-12	1	0	0	78	13516
GO:0005115	receptor tyrosine kinase-like orphan receptor binding	0.999999999996258	-3.74204313369209e-12	1	0	0	78	13516
GO:0031071	cysteine desulfurase activity	0.999999999996258	-3.74204313369209e-12	1	0	0	78	13516
GO:0052906	tRNA (guanine(37)-N(1))-methyltransferase activity	0.999999999996258	-3.74204313369209e-12	1	0	0	78	13516
GO:0030283	testosterone dehydrogenase [NAD(P)] activity	0.999999999996258	-3.74204313369209e-12	1	0	0	78	13516
GO:0052885	all-trans-retinyl-ester hydrolase, 11-cis retinol forming activity	0.999999999996258	-3.74204313369209e-12	1	0	0	78	13516
GO:0005010	insulin-like growth factor-activated receptor activity	0.999999999996258	-3.74204313369209e-12	1	0	0	78	13516
GO:0005335	serotonin:sodium symporter activity	0.999999999996258	-3.74204313369209e-12	1	0	0	78	13516
GO:0005174	CD40 receptor binding	0.999999999996258	-3.74204313369209e-12	1	0	0	78	13516
GO:0045130	keratan sulfotransferase activity	0.999999999996258	-3.74204313369209e-12	1	0	0	78	13516
GO:0086082	cell adhesive protein binding involved in AV node cell-bundle of His cell communication	0.999999999996258	-3.74204313369209e-12	1	0	0	78	13516
GO:0051717	inositol-1,3,4,5-tetrakisphosphate 3-phosphatase activity	0.999999999996258	-3.74204313369209e-12	1	0	0	78	13516
GO:0004053	arginase activity	0.999999999996258	-3.74204313369209e-12	1	0	0	78	13516
GO:0002055	adenine binding	0.999999999996258	-3.74204313369209e-12	1	0	0	78	13516
GO:0004772	sterol O-acyltransferase activity	0.999999999996258	-3.74204313369209e-12	1	0	0	78	13516
GO:0019780	FAT10 activating enzyme activity	0.999999999996258	-3.74204313369209e-12	1	0	0	78	13516
GO:0047918	GDP-mannose 3,5-epimerase activity	0.999999999996258	-3.74204313369209e-12	1	0	0	78	13516
GO:0072571	mono-ADP-D-ribose binding	0.999999999996258	-3.74204313369209e-12	1	0	0	78	13516
GO:0003845	11-beta-hydroxysteroid dehydrogenase [NAD(P)] activity	0.999999999996258	-3.74204313369209e-12	1	0	0	78	13516
GO:0010348	lithium:proton antiporter activity	0.999999999996258	-3.74204313369209e-12	1	0	0	78	13516
GO:0033819	lipoyl(octanoyl) transferase activity	0.999999999996258	-3.74204313369209e-12	1	0	0	78	13516
GO:0086087	voltage-gated potassium channel activity involved in bundle of His cell action potential repolarization	0.999999999996258	-3.74204313369209e-12	1	0	0	78	13516
GO:0031877	somatostatin receptor binding	0.999999999996258	-3.74204313369209e-12	1	0	0	78	13516
GO:0072354	histone kinase activity (H3-T3 specific)	0.999999999996258	-3.74204313369209e-12	1	0	0	78	13516
GO:0070379	high mobility group box 1 binding	0.999999999996258	-3.74204313369209e-12	1	0	0	78	13516
GO:0008518	folate:anion antiporter activity	0.999999999996258	-3.74204313369209e-12	1	0	0	78	13516
GO:0086039	calcium-transporting ATPase activity involved in regulation of cardiac muscle cell membrane potential	0.999999999996258	-3.74204313369209e-12	1	0	0	78	13516
GO:0050479	glyceryl-ether monooxygenase activity	0.999999999996258	-3.74204313369209e-12	1	0	0	78	13516
GO:0031073	cholesterol 26-hydroxylase activity	0.999999999996258	-3.74204313369209e-12	1	0	0	78	13516
GO:0052692	raffinose alpha-galactosidase activity	0.999999999996258	-3.74204313369209e-12	1	0	0	78	13516
GO:0061599	molybdopterin molybdotransferase activity	0.999999999996258	-3.74204313369209e-12	1	0	0	78	13516
GO:0001181	RNA polymerase I general transcription initiation factor activity	0.999999999996258	-3.74204313369209e-12	1	0	0	78	13516
GO:1990447	U2 snRNP binding	0.999999999996258	-3.74204313369209e-12	1	0	0	78	13516
GO:0004639	phosphoribosylaminoimidazolesuccinocarboxamide synthase activity	0.999999999996258	-3.74204313369209e-12	1	0	0	78	13516
GO:0008445	D-aspartate oxidase activity	0.999999999996258	-3.74204313369209e-12	1	0	0	78	13516
GO:0004668	protein-arginine deiminase activity	0.999999999996258	-3.74204313369209e-12	1	0	0	78	13516
GO:0047453	ATP-dependent NAD(P)H-hydrate dehydratase activity	0.999999999996258	-3.74204313369209e-12	1	0	0	78	13516
GO:0004799	thymidylate synthase activity	0.999999999996258	-3.74204313369209e-12	1	0	0	78	13516
GO:0047015	3-hydroxy-2-methylbutyryl-CoA dehydrogenase activity	0.999999999996258	-3.74204313369209e-12	1	0	0	78	13516
GO:0016826	hydrolase activity, acting on acid sulfur-nitrogen bonds	0.999999999996258	-3.74204313369209e-12	1	0	0	78	13516
GO:0052926	dol-P-Man:Man(6)GlcNAc(2)-PP-Dol alpha-1,2-mannosyltransferase activity	0.999999999996258	-3.74204313369209e-12	1	0	0	78	13516
GO:0008508	bile acid:sodium symporter activity	0.999999999996258	-3.74204313369209e-12	1	0	0	78	13516
GO:0032216	glucosaminyl-phosphatidylinositol O-acyltransferase activity	0.999999999996258	-3.74204313369209e-12	1	0	0	78	13516
GO:0050185	phosphatidylinositol deacylase activity	0.999999999996258	-3.74204313369209e-12	1	0	0	78	13516
GO:0015091	ferric iron transmembrane transporter activity	0.999999999996258	-3.74204313369209e-12	1	0	0	78	13516
GO:0004138	deoxyguanosine kinase activity	0.999999999996258	-3.74204313369209e-12	1	0	0	78	13516
GO:0051722	protein C-terminal methylesterase activity	0.999999999996258	-3.74204313369209e-12	1	0	0	78	13516
GO:0008269	JAK pathway signal transduction adaptor activity	0.999999999996258	-3.74204313369209e-12	1	0	0	78	13516
GO:0016964	alpha-2 macroglobulin receptor activity	0.999999999996258	-3.74204313369209e-12	1	0	0	78	13516
GO:0004377	GDP-Man:Man3GlcNAc2-PP-Dol alpha-1,2-mannosyltransferase activity	0.999999999996258	-3.74204313369209e-12	1	0	0	78	13516
GO:0050011	itaconyl-CoA hydratase activity	0.999999999996258	-3.74204313369209e-12	1	0	0	78	13516
GO:0017061	S-methyl-5-thioadenosine phosphorylase activity	0.999999999996258	-3.74204313369209e-12	1	0	0	78	13516
GO:0050080	malonyl-CoA decarboxylase activity	0.999999999996258	-3.74204313369209e-12	1	0	0	78	13516
GO:0009022	tRNA nucleotidyltransferase activity	0.999999999996258	-3.74204313369209e-12	1	0	0	78	13516
GO:0031732	CCR7 chemokine receptor binding	0.999999999996258	-3.74204313369209e-12	1	0	0	78	13516
GO:0004051	arachidonate 5-lipoxygenase activity	0.999999999996258	-3.74204313369209e-12	1	0	0	78	13516
GO:0043795	glyceraldehyde oxidoreductase activity	0.999999999996258	-3.74204313369209e-12	1	0	0	78	13516
GO:0036140	peptidyl-asparagine 3-dioxygenase activity	0.999999999996258	-3.74204313369209e-12	1	0	0	78	13516
GO:0032090	Pyrin domain binding	0.999999999996258	-3.74204313369209e-12	1	0	0	78	13516
GO:0042020	interleukin-23 receptor activity	0.999999999996258	-3.74204313369209e-12	1	0	0	78	13516
GO:0042083	5,10-methylenetetrahydrofolate-dependent methyltransferase activity	0.999999999996258	-3.74204313369209e-12	1	0	0	78	13516
GO:0016496	substance P receptor activity	0.999999999996258	-3.74204313369209e-12	1	0	0	78	13516
GO:0017168	5-oxoprolinase (ATP-hydrolyzing) activity	0.999999999996258	-3.74204313369209e-12	1	0	0	78	13516
GO:0070251	pristanate-CoA ligase activity	0.999999999996258	-3.74204313369209e-12	1	0	0	78	13516
GO:0052899	N(1),N(12)-diacetylspermine:oxygen oxidoreductase (3-acetamidopropanal-forming) activity	0.999999999996258	-3.74204313369209e-12	1	0	0	78	13516
GO:0003934	GTP cyclohydrolase I activity	0.999999999996258	-3.74204313369209e-12	1	0	0	78	13516
GO:0031737	CX3C chemokine receptor binding	0.999999999996258	-3.74204313369209e-12	1	0	0	78	13516
GO:0005020	stem cell factor receptor activity	0.999999999996258	-3.74204313369209e-12	1	0	0	78	13516
GO:0019145	aminobutyraldehyde dehydrogenase activity	0.999999999996258	-3.74204313369209e-12	1	0	0	78	13516
GO:0004462	lactoylglutathione lyase activity	0.999999999996258	-3.74204313369209e-12	1	0	0	78	13516
GO:0008431	vitamin E binding	0.999999999996258	-3.74204313369209e-12	1	0	0	78	13516
GO:0008955	peptidoglycan glycosyltransferase activity	0.999999999996258	-3.74204313369209e-12	1	0	0	78	13516
GO:0047131	saccharopine dehydrogenase (NAD+, L-glutamate-forming) activity	0.999999999996258	-3.74204313369209e-12	1	0	0	78	13516
GO:0030379	neurotensin receptor activity, non-G protein-coupled	0.999999999996258	-3.74204313369209e-12	1	0	0	78	13516
GO:0101020	estrogen 16-alpha-hydroxylase activity	0.999999999996258	-3.74204313369209e-12	1	0	0	78	13516
GO:0045353	interleukin-1 type II receptor antagonist activity	0.999999999996258	-3.74204313369209e-12	1	0	0	78	13516
GO:0003978	UDP-glucose 4-epimerase activity	0.999999999996258	-3.74204313369209e-12	1	0	0	78	13516
GO:0031714	C5a anaphylatoxin chemotactic receptor binding	0.999999999996258	-3.74204313369209e-12	1	0	0	78	13516
GO:0035716	chemokine (C-C motif) ligand 12 binding	0.999999999996258	-3.74204313369209e-12	1	0	0	78	13516
GO:0032560	guanyl deoxyribonucleotide binding	0.999999999996258	-3.74204313369209e-12	1	0	0	78	13516
GO:0004743	pyruvate kinase activity	0.999999999996258	-3.74204313369209e-12	1	0	0	78	13516
GO:0023025	MHC class Ib protein complex binding	0.999999999996258	-3.74204313369209e-12	1	0	0	78	13516
GO:0016844	strictosidine synthase activity	0.999999999996258	-3.74204313369209e-12	1	0	0	78	13516
GO:0019964	interferon-gamma binding	0.999999999996258	-3.74204313369209e-12	1	0	0	78	13516
GO:0045515	interleukin-18 receptor binding	0.999999999996258	-3.74204313369209e-12	1	0	0	78	13516
GO:0050197	phytanate-CoA ligase activity	0.999999999996258	-3.74204313369209e-12	1	0	0	78	13516
GO:0140068	histone crotonyltransferase activity	0.999999999996258	-3.74204313369209e-12	1	0	0	78	13516
GO:0038047	morphine receptor activity	0.999999999996258	-3.74204313369209e-12	1	0	0	78	13516
GO:1990136	linoleate 9S-lipoxygenase activity	0.999999999996258	-3.74204313369209e-12	1	0	0	78	13516
GO:0050221	prostaglandin-E2 9-reductase activity	0.999999999996258	-3.74204313369209e-12	1	0	0	78	13516
GO:0031704	apelin receptor binding	0.999999999996258	-3.74204313369209e-12	1	0	0	78	13516
GO:0008941	nitric oxide dioxygenase activity	0.999999999996258	-3.74204313369209e-12	1	0	0	78	13516
GO:0071795	K11-linked polyubiquitin modification-dependent protein binding	0.999999999996258	-3.74204313369209e-12	1	0	0	78	13516
GO:0060002	plus-end directed microfilament motor activity	0.999999999996258	-3.74204313369209e-12	1	0	0	78	13516
GO:0033878	hormone-sensitive lipase activity	0.999999999996258	-3.74204313369209e-12	1	0	0	78	13516
GO:0052590	sn-glycerol-3-phosphate:ubiquinone oxidoreductase activity	0.999999999996258	-3.74204313369209e-12	1	0	0	78	13516
GO:0052843	inositol-1-diphosphate-2,3,4,5,6-pentakisphosphate diphosphatase activity	0.999999999996258	-3.74204313369209e-12	1	0	0	78	13516
GO:0008555	ATPase-coupled chloride transmembrane transporter activity	0.999999999996258	-3.74204313369209e-12	1	0	0	78	13516
GO:0019826	oxygen sensor activity	0.999999999996258	-3.74204313369209e-12	1	0	0	78	13516
GO:0004903	growth hormone receptor activity	0.999999999996258	-3.74204313369209e-12	1	0	0	78	13516
GO:0015184	L-cystine transmembrane transporter activity	0.999999999996258	-3.74204313369209e-12	1	0	0	78	13516
GO:0043544	lipoamide binding	0.999999999996258	-3.74204313369209e-12	1	0	0	78	13516
GO:0047844	deoxycytidine deaminase activity	0.999999999996258	-3.74204313369209e-12	1	0	0	78	13516
GO:0050135	NAD(P)+ nucleosidase activity	0.999999999996258	-3.74204313369209e-12	1	0	0	78	13516
GO:0047323	[3-methyl-2-oxobutanoate dehydrogenase (acetyl-transferring)] kinase activity	0.999999999996258	-3.74204313369209e-12	1	0	0	78	13516
GO:0090560	2-(3-amino-3-carboxypropyl)histidine synthase activity	0.999999999996258	-3.74204313369209e-12	1	0	0	78	13516
GO:0030523	dihydrolipoamide S-acyltransferase activity	0.999999999996258	-3.74204313369209e-12	1	0	0	78	13516
GO:0047058	vitamin-K-epoxide reductase (warfarin-insensitive) activity	0.999999999996258	-3.74204313369209e-12	1	0	0	78	13516
GO:0000823	inositol-1,4,5-trisphosphate 6-kinase activity	0.999999999996258	-3.74204313369209e-12	1	0	0	78	13516
GO:0015112	nitrate transmembrane transporter activity	0.999999999996258	-3.74204313369209e-12	1	0	0	78	13516
GO:0036105	peroxisome membrane class-1 targeting sequence binding	0.999999999996258	-3.74204313369209e-12	1	0	0	78	13516
GO:0005053	peroxisome matrix targeting signal-2 binding	0.999999999996258	-3.74204313369209e-12	1	0	0	78	13516
GO:0031775	lutropin-choriogonadotropic hormone receptor binding	0.999999999996258	-3.74204313369209e-12	1	0	0	78	13516
GO:0043843	ADP-specific glucokinase activity	0.999999999996258	-3.74204313369209e-12	1	0	0	78	13516
GO:0004511	tyrosine 3-monooxygenase activity	0.999999999996258	-3.74204313369209e-12	1	0	0	78	13516
GO:0047992	hydroxylysine kinase activity	0.999999999996258	-3.74204313369209e-12	1	0	0	78	13516
GO:0047941	glucuronolactone reductase activity	0.999999999996258	-3.74204313369209e-12	1	0	0	78	13516
GO:0033981	D-dopachrome decarboxylase activity	0.999999999996258	-3.74204313369209e-12	1	0	0	78	13516
GO:0044540	L-cystine L-cysteine-lyase (deaminating)	0.999999999996258	-3.74204313369209e-12	1	0	0	78	13516
GO:0050809	diazepam binding	0.999999999996258	-3.74204313369209e-12	1	0	0	78	13516
GO:0004797	thymidine kinase activity	0.999999999996258	-3.74204313369209e-12	1	0	0	78	13516
GO:0043739	G/U mismatch-specific uracil-DNA glycosylase activity	0.999999999996258	-3.74204313369209e-12	1	0	0	78	13516
GO:0003922	GMP synthase (glutamine-hydrolyzing) activity	0.999999999996258	-3.74204313369209e-12	1	0	0	78	13516
GO:0010844	recombination hotspot binding	0.999999999996258	-3.74204313369209e-12	1	0	0	78	13516
GO:0062072	H3K9me3 modified histone binding	0.999999999996258	-3.74204313369209e-12	1	0	0	78	13516
GO:0044594	17-beta-hydroxysteroid dehydrogenase (NAD+) activity	0.999999999996258	-3.74204313369209e-12	1	0	0	78	13516
GO:0031841	neuropeptide Y receptor binding	0.999999999996258	-3.74204313369209e-12	1	0	0	78	13516
GO:0004343	glucosamine 6-phosphate N-acetyltransferase activity	0.999999999996258	-3.74204313369209e-12	1	0	0	78	13516
GO:0004824	lysine-tRNA ligase activity	0.999999999996258	-3.74204313369209e-12	1	0	0	78	13516
GO:0004632	phosphopantothenate--cysteine ligase activity	0.999999999996258	-3.74204313369209e-12	1	0	0	78	13516
GO:0043273	CTPase activity	0.999999999996258	-3.74204313369209e-12	1	0	0	78	13516
GO:0042283	dolichyl pyrophosphate Glc1Man9GlcNAc2 alpha-1,3-glucosyltransferase activity	0.999999999996258	-3.74204313369209e-12	1	0	0	78	13516
GO:0015086	cadmium ion transmembrane transporter activity	0.999999999996258	-3.74204313369209e-12	1	0	0	78	13516
GO:0003696	satellite DNA binding	0.999999999996258	-3.74204313369209e-12	1	0	0	78	13516
GO:0036440	citrate synthase activity	0.999999999996258	-3.74204313369209e-12	1	0	0	78	13516
GO:0031855	oxytocin receptor binding	0.999999999996258	-3.74204313369209e-12	1	0	0	78	13516
GO:0086037	sodium:potassium-exchanging ATPase activity involved in regulation of cardiac muscle cell membrane potential	0.999999999996258	-3.74204313369209e-12	1	0	0	78	13516
GO:0050201	fucokinase activity	0.999999999996258	-3.74204313369209e-12	1	0	0	78	13516
GO:0072591	citrate-L-glutamate ligase activity	0.999999999996258	-3.74204313369209e-12	1	0	0	78	13516
GO:0120048	U6 snRNA (adenine-(43)-N(6))-methyltransferase activity	0.999999999996258	-3.74204313369209e-12	1	0	0	78	13516
GO:0031249	denatured protein binding	0.999999999996258	-3.74204313369209e-12	1	0	0	78	13516
GO:0008579	JUN kinase phosphatase activity	0.999999999996258	-3.74204313369209e-12	1	0	0	78	13516
GO:0052855	ADP-dependent NAD(P)H-hydrate dehydratase activity	0.999999999996258	-3.74204313369209e-12	1	0	0	78	13516
GO:0010420	polyprenyldihydroxybenzoate methyltransferase activity	0.999999999996258	-3.74204313369209e-12	1	0	0	78	13516
GO:0008890	glycine C-acetyltransferase activity	0.999999999996258	-3.74204313369209e-12	1	0	0	78	13516
GO:0004494	methylmalonyl-CoA mutase activity	0.999999999996258	-3.74204313369209e-12	1	0	0	78	13516
GO:0003881	CDP-diacylglycerol-inositol 3-phosphatidyltransferase activity	0.999999999996258	-3.74204313369209e-12	1	0	0	78	13516
GO:0036458	hepatocyte growth factor binding	0.999999999996258	-3.74204313369209e-12	1	0	0	78	13516
GO:0061663	NEDD8 ligase activity	0.999999999996258	-3.74204313369209e-12	1	0	0	78	13516
GO:0090729	toxin activity	0.999999999996258	-3.74204313369209e-12	1	0	0	78	13516
GO:0031739	cholecystokinin receptor binding	0.999999999996258	-3.74204313369209e-12	1	0	0	78	13516
GO:0004657	proline dehydrogenase activity	0.999999999996258	-3.74204313369209e-12	1	0	0	78	13516
GO:1905574	ganglioside GM2 binding	0.999999999996258	-3.74204313369209e-12	1	0	0	78	13516
GO:0004083	bisphosphoglycerate 2-phosphatase activity	0.999999999996258	-3.74204313369209e-12	1	0	0	78	13516
GO:0034012	FAD-AMP lyase (cyclizing) activity	0.999999999996258	-3.74204313369209e-12	1	0	0	78	13516
GO:0008721	D-serine ammonia-lyase activity	0.999999999996258	-3.74204313369209e-12	1	0	0	78	13516
GO:0019120	hydrolase activity, acting on acid halide bonds, in C-halide compounds	0.999999999996258	-3.74204313369209e-12	1	0	0	78	13516
GO:0001626	nociceptin receptor activity	0.999999999996258	-3.74204313369209e-12	1	0	0	78	13516
GO:0016992	lipoate synthase activity	0.999999999996258	-3.74204313369209e-12	1	0	0	78	13516
GO:0052841	inositol bisdiphosphate tetrakisphosphate diphosphatase activity	0.999999999996258	-3.74204313369209e-12	1	0	0	78	13516
GO:0086057	voltage-gated calcium channel activity involved in bundle of His cell action potential	0.999999999996258	-3.74204313369209e-12	1	0	0	78	13516
GO:0071916	dipeptide transmembrane transporter activity	0.999999999996258	-3.74204313369209e-12	1	0	0	78	13516
GO:0031835	substance P receptor binding	0.999999999996258	-3.74204313369209e-12	1	0	0	78	13516
GO:0008068	extracellularly glutamate-gated chloride channel activity	0.999999999996258	-3.74204313369209e-12	1	0	0	78	13516
GO:0036317	tyrosyl-RNA phosphodiesterase activity	0.999999999996258	-3.74204313369209e-12	1	0	0	78	13516
GO:0036468	L-dopa decarboxylase activity	0.999999999996258	-3.74204313369209e-12	1	0	0	78	13516
GO:0008747	N-acetylneuraminate lyase activity	0.999999999996258	-3.74204313369209e-12	1	0	0	78	13516
GO:0008507	sodium:iodide symporter activity	0.999999999996258	-3.74204313369209e-12	1	0	0	78	13516
GO:0008116	prostaglandin-I synthase activity	0.999999999996258	-3.74204313369209e-12	1	0	0	78	13516
GO:0001004	RNA polymerase III transcription regulator recruiting activity	0.999999999996258	-3.74204313369209e-12	1	0	0	78	13516
GO:0052827	inositol pentakisphosphate phosphatase activity	0.999999999996258	-3.74204313369209e-12	1	0	0	78	13516
GO:0016170	interleukin-15 receptor binding	0.999999999996258	-3.74204313369209e-12	1	0	0	78	13516
GO:0000035	acyl binding	0.999999999996258	-3.74204313369209e-12	1	0	0	78	13516
GO:0005457	GDP-fucose transmembrane transporter activity	0.999999999996258	-3.74204313369209e-12	1	0	0	78	13516
GO:0015203	polyamine transmembrane transporter activity	0.999999999996258	-3.74204313369209e-12	1	0	0	78	13516
GO:0019144	ADP-sugar diphosphatase activity	0.999999999996258	-3.74204313369209e-12	1	0	0	78	13516
GO:0043865	methionine transmembrane transporter activity	0.999999999996258	-3.74204313369209e-12	1	0	0	78	13516
GO:0047800	cysteamine dioxygenase activity	0.999999999996258	-3.74204313369209e-12	1	0	0	78	13516
GO:0017020	myosin phosphatase regulator activity	0.999999999996258	-3.74204313369209e-12	1	0	0	78	13516
GO:0008502	melatonin receptor activity	0.999999999996258	-3.74204313369209e-12	1	0	0	78	13516
GO:0004044	amidophosphoribosyltransferase activity	0.999999999996258	-3.74204313369209e-12	1	0	0	78	13516
GO:0046523	S-methyl-5-thioribose-1-phosphate isomerase activity	0.999999999996258	-3.74204313369209e-12	1	0	0	78	13516
GO:1990448	exon-exon junction complex binding	0.999999999996258	-3.74204313369209e-12	1	0	0	78	13516
GO:0000150	recombinase activity	0.999999999996258	-3.74204313369209e-12	1	0	0	78	13516
GO:0052822	DNA-3-methylguanine glycosylase activity	0.999999999996258	-3.74204313369209e-12	1	0	0	78	13516
GO:0042658	MHC class II protein binding, via antigen binding groove	0.999999999996258	-3.74204313369209e-12	1	0	0	78	13516
GO:0004727	prenylated protein tyrosine phosphatase activity	0.999999999996258	-3.74204313369209e-12	1	0	0	78	13516
GO:0070694	deoxyribonucleoside 5'-monophosphate N-glycosidase activity	0.999999999996258	-3.74204313369209e-12	1	0	0	78	13516
GO:0008444	CDP-diacylglycerol-glycerol-3-phosphate 3-phosphatidyltransferase activity	0.999999999996258	-3.74204313369209e-12	1	0	0	78	13516
GO:0015499	formate transmembrane transporter activity	0.999999999996258	-3.74204313369209e-12	1	0	0	78	13516
GO:0050561	glutamate-tRNA(Gln) ligase activity	0.999999999996258	-3.74204313369209e-12	1	0	0	78	13516
GO:1990450	linear polyubiquitin binding	0.999999999996258	-3.74204313369209e-12	1	0	0	78	13516
GO:0017125	deoxycytidyl transferase activity	0.999999999996258	-3.74204313369209e-12	1	0	0	78	13516
GO:0016793	triphosphoric monoester hydrolase activity	0.999999999996258	-3.74204313369209e-12	1	0	0	78	13516
GO:0043758	acetate-CoA ligase (ADP-forming) activity	0.999999999996258	-3.74204313369209e-12	1	0	0	78	13516
GO:0004378	GDP-Man:Man1GlcNAc2-PP-Dol alpha-1,3-mannosyltransferase activity	0.999999999996258	-3.74204313369209e-12	1	0	0	78	13516
GO:0005309	creatine:sodium symporter activity	0.999999999996258	-3.74204313369209e-12	1	0	0	78	13516
GO:0004556	alpha-amylase activity	0.999999999996258	-3.74204313369209e-12	1	0	0	78	13516
GO:0030487	inositol-4,5-bisphosphate 5-phosphatase activity	0.999999999996258	-3.74204313369209e-12	1	0	0	78	13516
GO:0004152	dihydroorotate dehydrogenase activity	0.999999999996258	-3.74204313369209e-12	1	0	0	78	13516
GO:0008336	gamma-butyrobetaine dioxygenase activity	0.999999999996258	-3.74204313369209e-12	1	0	0	78	13516
GO:0033699	DNA 5'-adenosine monophosphate hydrolase activity	0.999999999996258	-3.74204313369209e-12	1	0	0	78	13516
GO:0046911	metal chelating activity	0.999999999996258	-3.74204313369209e-12	1	0	0	78	13516
GO:0000285	1-phosphatidylinositol-3-phosphate 5-kinase activity	0.999999999996258	-3.74204313369209e-12	1	0	0	78	13516
GO:0030556	rRNA modification guide activity	0.999999999996258	-3.74204313369209e-12	1	0	0	78	13516
GO:0045029	UDP-activated nucleotide receptor activity	0.999999999996258	-3.74204313369209e-12	1	0	0	78	13516
GO:0003979	UDP-glucose 6-dehydrogenase activity	0.999999999996258	-3.74204313369209e-12	1	0	0	78	13516
GO:0030378	serine racemase activity	0.999999999996258	-3.74204313369209e-12	1	0	0	78	13516
GO:0034649	histone demethylase activity (H3-monomethyl-K4 specific)	0.999999999996258	-3.74204313369209e-12	1	0	0	78	13516
GO:0016232	HNK-1 sulfotransferase activity	0.999999999996258	-3.74204313369209e-12	1	0	0	78	13516
GO:0050429	calcium-dependent phospholipase C activity	0.999999999996258	-3.74204313369209e-12	1	0	0	78	13516
GO:0005175	CD27 receptor binding	0.999999999996258	-3.74204313369209e-12	1	0	0	78	13516
GO:1901375	acetate ester transmembrane transporter activity	0.999999999996258	-3.74204313369209e-12	1	0	0	78	13516
GO:0035642	histone methyltransferase activity (H3-R17 specific)	0.999999999996258	-3.74204313369209e-12	1	0	0	78	13516
GO:0015362	high-affinity sodium:dicarboxylate symporter activity	0.999999999996258	-3.74204313369209e-12	1	0	0	78	13516
GO:0034041	ATPase-coupled sterol transmembrane transporter activity	0.999999999996258	-3.74204313369209e-12	1	0	0	78	13516
GO:0003721	telomerase RNA reverse transcriptase activity	0.999999999996258	-3.74204313369209e-12	1	0	0	78	13516
GO:0052884	all-trans-retinyl-palmitate hydrolase, 11-cis retinol forming activity	0.999999999996258	-3.74204313369209e-12	1	0	0	78	13516
GO:0140069	histone butyryltransferase activity	0.999999999996258	-3.74204313369209e-12	1	0	0	78	13516
GO:0017188	aspartate N-acetyltransferase activity	0.999999999996258	-3.74204313369209e-12	1	0	0	78	13516
GO:0031177	phosphopantetheine binding	0.999999999996258	-3.74204313369209e-12	1	0	0	78	13516
GO:0003844	1,4-alpha-glucan branching enzyme activity	0.999999999996258	-3.74204313369209e-12	1	0	0	78	13516
GO:0018423	protein C-terminal leucine carboxyl O-methyltransferase activity	0.999999999996258	-3.74204313369209e-12	1	0	0	78	13516
GO:0010736	serum response element binding	0.999999999996258	-3.74204313369209e-12	1	0	0	78	13516
GO:0036327	VEGF-B-activated receptor activity	0.999999999996258	-3.74204313369209e-12	1	0	0	78	13516
GO:0032548	pyrimidine deoxyribonucleoside binding	0.999999999996258	-3.74204313369209e-12	1	0	0	78	13516
GO:0015143	urate transmembrane transporter activity	0.999999999996258	-3.74204313369209e-12	1	0	0	78	13516
GO:0047820	D-glutamate cyclase activity	0.999999999996258	-3.74204313369209e-12	1	0	0	78	13516
GO:0008126	acetylesterase activity	0.999999999996258	-3.74204313369209e-12	1	0	0	78	13516
GO:0015367	oxoglutarate:malate antiporter activity	0.999999999996258	-3.74204313369209e-12	1	0	0	78	13516
GO:0004991	parathyroid hormone receptor activity	0.999999999996258	-3.74204313369209e-12	1	0	0	78	13516
GO:0033787	cyanocobalamin reductase (cyanide-eliminating) activity	0.999999999996258	-3.74204313369209e-12	1	0	0	78	13516
GO:0004365	glyceraldehyde-3-phosphate dehydrogenase (NAD+) (phosphorylating) activity	0.999999999996258	-3.74204313369209e-12	1	0	0	78	13516
GO:0046921	alpha-(1->6)-fucosyltransferase activity	0.999999999996258	-3.74204313369209e-12	1	0	0	78	13516
GO:0000401	open form four-way junction DNA binding	0.999999999996258	-3.74204313369209e-12	1	0	0	78	13516
GO:0015607	ATPase-coupled fatty-acyl-CoA transmembrane transporter activity	0.999999999996258	-3.74204313369209e-12	1	0	0	78	13516
GO:0004475	mannose-1-phosphate guanylyltransferase activity	0.999999999996258	-3.74204313369209e-12	1	0	0	78	13516
GO:0050346	trans-L-3-hydroxyproline dehydratase activity	0.999999999996258	-3.74204313369209e-12	1	0	0	78	13516
GO:0005354	galactose transmembrane transporter activity	0.999999999996258	-3.74204313369209e-12	1	0	0	78	13516
GO:0038021	leptin receptor activity	0.999999999996258	-3.74204313369209e-12	1	0	0	78	13516
GO:0098872	G protein-coupled neurotransmitter receptor activity involved in regulation of postsynaptic cytosolic calcium ion concentration	0.999999999996258	-3.74204313369209e-12	1	0	0	78	13516
GO:0031812	P2Y1 nucleotide receptor binding	0.999999999996258	-3.74204313369209e-12	1	0	0	78	13516
GO:0001512	dihydronicotinamide riboside quinone reductase activity	0.999999999996258	-3.74204313369209e-12	1	0	0	78	13516
GO:0070026	nitric oxide binding	0.999999999996258	-3.74204313369209e-12	1	0	0	78	13516
GO:1903981	enterobactin binding	0.999999999996258	-3.74204313369209e-12	1	0	0	78	13516
GO:0016295	myristoyl-[acyl-carrier-protein] hydrolase activity	0.999999999996258	-3.74204313369209e-12	1	0	0	78	13516
GO:0016517	interleukin-12 receptor activity	0.999999999996258	-3.74204313369209e-12	1	0	0	78	13516
GO:0004778	succinyl-CoA hydrolase activity	0.999999999996258	-3.74204313369209e-12	1	0	0	78	13516
GO:0047651	alkylhalidase activity	0.999999999996258	-3.74204313369209e-12	1	0	0	78	13516
GO:0051718	DNA (cytosine-5-)-methyltransferase activity, acting on CpG substrates	0.999999999996258	-3.74204313369209e-12	1	0	0	78	13516
GO:0061507	cyclic-GMP-AMP binding	0.999999999996258	-3.74204313369209e-12	1	0	0	78	13516
GO:0047444	N-acylneuraminate-9-phosphate synthase activity	0.999999999996258	-3.74204313369209e-12	1	0	0	78	13516
GO:0004146	dihydrofolate reductase activity	0.999999999996258	-3.74204313369209e-12	1	0	0	78	13516
GO:0000994	RNA polymerase III core binding	0.999999999996258	-3.74204313369209e-12	1	0	0	78	13516
GO:0003943	N-acetylgalactosamine-4-sulfatase activity	0.999999999996258	-3.74204313369209e-12	1	0	0	78	13516
GO:0001631	cysteinyl leukotriene receptor activity	0.999999999996258	-3.74204313369209e-12	1	0	0	78	13516
GO:0036487	nitric-oxide synthase inhibitor activity	0.999999999996258	-3.74204313369209e-12	1	0	0	78	13516
GO:0061598	molybdopterin adenylyltransferase activity	0.999999999996258	-3.74204313369209e-12	1	0	0	78	13516
GO:0061929	gamma-glutamylaminecyclotransferase activity	0.999999999996258	-3.74204313369209e-12	1	0	0	78	13516
GO:0030586	[methionine synthase] reductase activity	0.999999999996258	-3.74204313369209e-12	1	0	0	78	13516
GO:0005137	interleukin-5 receptor binding	0.999999999996258	-3.74204313369209e-12	1	0	0	78	13516
GO:0000121	glycerol-1-phosphatase activity	0.999999999996258	-3.74204313369209e-12	1	0	0	78	13516
GO:0052725	inositol-1,3,4-trisphosphate 6-kinase activity	0.999999999996258	-3.74204313369209e-12	1	0	0	78	13516
GO:0030549	acetylcholine receptor activator activity	0.999999999996258	-3.74204313369209e-12	1	0	0	78	13516
GO:0102704	GDP-Man:Man2GlcNAc2-PP-dolichol alpha-1,6-mannosyltransferase activity	0.999999999996258	-3.74204313369209e-12	1	0	0	78	13516
GO:0004495	mevaldate reductase activity	0.999999999996258	-3.74204313369209e-12	1	0	0	78	13516
GO:0018064	protein-histidine N-methyltransferase activity	0.999999999996258	-3.74204313369209e-12	1	0	0	78	13516
GO:0047349	D-ribitol-5-phosphate cytidylyltransferase activity	0.999999999996258	-3.74204313369209e-12	1	0	0	78	13516
GO:0032440	2-alkenal reductase [NAD(P)] activity	0.999999999996258	-3.74204313369209e-12	1	0	0	78	13516
GO:0004638	phosphoribosylaminoimidazole carboxylase activity	0.999999999996258	-3.74204313369209e-12	1	0	0	78	13516
GO:0097161	DH domain binding	0.999999999996258	-3.74204313369209e-12	1	0	0	78	13516
GO:0031834	neurokinin receptor binding	0.999999999996258	-3.74204313369209e-12	1	0	0	78	13516
GO:0035401	histone kinase activity (H3-Y41 specific)	0.999999999996258	-3.74204313369209e-12	1	0	0	78	13516
GO:0046857	oxidoreductase activity, acting on other nitrogenous compounds as donors, with NAD or NADP as acceptor	0.999999999996258	-3.74204313369209e-12	1	0	0	78	13516
GO:0016275	[cytochrome c]-arginine N-methyltransferase activity	0.999999999996258	-3.74204313369209e-12	1	0	0	78	13516
GO:0030354	melanin-concentrating hormone activity	0.999999999996258	-3.74204313369209e-12	1	0	0	78	13516
GO:0001681	sialate O-acetylesterase activity	0.999999999996258	-3.74204313369209e-12	1	0	0	78	13516
GO:0052596	phenethylamine:oxygen oxidoreductase (deaminating) activity	0.999999999996258	-3.74204313369209e-12	1	0	0	78	13516
GO:0004452	isopentenyl-diphosphate delta-isomerase activity	0.999999999996258	-3.74204313369209e-12	1	0	0	78	13516
GO:0004139	deoxyribose-phosphate aldolase activity	0.999999999996258	-3.74204313369209e-12	1	0	0	78	13516
GO:0005090	Sar guanyl-nucleotide exchange factor activity	0.999999999996258	-3.74204313369209e-12	1	0	0	78	13516
GO:0004168	dolichol kinase activity	0.999999999996258	-3.74204313369209e-12	1	0	0	78	13516
GO:1905575	ganglioside GM3 binding	0.999999999996258	-3.74204313369209e-12	1	0	0	78	13516
GO:0003999	adenine phosphoribosyltransferase activity	0.999999999996258	-3.74204313369209e-12	1	0	0	78	13516
GO:0005307	choline:sodium symporter activity	0.999999999996258	-3.74204313369209e-12	1	0	0	78	13516
GO:0004124	cysteine synthase activity	0.999999999996258	-3.74204313369209e-12	1	0	0	78	13516
GO:0047598	7-dehydrocholesterol reductase activity	0.999999999996258	-3.74204313369209e-12	1	0	0	78	13516
GO:0036139	peptidyl-histidine dioxygenase activity	0.999999999996258	-3.74204313369209e-12	1	0	0	78	13516
GO:0098699	structural constituent of presynaptic actin cytoskeleton	0.999999999996258	-3.74204313369209e-12	1	0	0	78	13516
GO:0004159	dihydrouracil dehydrogenase (NAD+) activity	0.999999999996258	-3.74204313369209e-12	1	0	0	78	13516
GO:0019912	cyclin-dependent protein kinase activating kinase activity	0.999999999996258	-3.74204313369209e-12	1	0	0	78	13516
GO:0004729	oxygen-dependent protoporphyrinogen oxidase activity	0.999999999996258	-3.74204313369209e-12	1	0	0	78	13516
GO:0035538	carbohydrate response element binding	0.999999999996258	-3.74204313369209e-12	1	0	0	78	13516
GO:0005152	interleukin-1 receptor antagonist activity	0.999999999996258	-3.74204313369209e-12	1	0	0	78	13516
GO:0016287	glycerone-phosphate O-acyltransferase activity	0.999999999996258	-3.74204313369209e-12	1	0	0	78	13516
GO:0003870	5-aminolevulinate synthase activity	0.999999999996258	-3.74204313369209e-12	1	0	0	78	13516
GO:0004573	mannosyl-oligosaccharide glucosidase activity	0.999999999996258	-3.74204313369209e-12	1	0	0	78	13516
GO:1901641	ITP binding	0.999999999996258	-3.74204313369209e-12	1	0	0	78	13516
GO:0031531	thyrotropin-releasing hormone receptor binding	0.999999999996258	-3.74204313369209e-12	1	0	0	78	13516
GO:0003972	RNA ligase (ATP) activity	0.999999999996258	-3.74204313369209e-12	1	0	0	78	13516
GO:0033746	histone demethylase activity (H3-R2 specific)	0.999999999996258	-3.74204313369209e-12	1	0	0	78	13516
GO:0030729	acetoacetate-CoA ligase activity	0.999999999996258	-3.74204313369209e-12	1	0	0	78	13516
GO:0003908	methylated-DNA-[protein]-cysteine S-methyltransferase activity	0.999999999996258	-3.74204313369209e-12	1	0	0	78	13516
GO:0015369	calcium:proton antiporter activity	0.999999999996258	-3.74204313369209e-12	1	0	0	78	13516
GO:0004334	fumarylacetoacetase activity	0.999999999996258	-3.74204313369209e-12	1	0	0	78	13516
GO:0042947	glucoside transmembrane transporter activity	0.999999999996258	-3.74204313369209e-12	1	0	0	78	13516
GO:0047749	cholestanetriol 26-monooxygenase activity	0.999999999996258	-3.74204313369209e-12	1	0	0	78	13516
GO:0038048	dynorphin receptor activity	0.999999999996258	-3.74204313369209e-12	1	0	0	78	13516
GO:0004960	thromboxane receptor activity	0.999999999996258	-3.74204313369209e-12	1	0	0	78	13516
GO:0008470	isovaleryl-CoA dehydrogenase activity	0.999999999996258	-3.74204313369209e-12	1	0	0	78	13516
GO:0004398	histidine decarboxylase activity	0.999999999996258	-3.74204313369209e-12	1	0	0	78	13516
GO:0004489	methylenetetrahydrofolate reductase (NAD(P)H) activity	0.999999999996258	-3.74204313369209e-12	1	0	0	78	13516
GO:0031774	leukotriene receptor binding	0.999999999996258	-3.74204313369209e-12	1	0	0	78	13516
GO:0097163	sulfur carrier activity	0.999999999996258	-3.74204313369209e-12	1	0	0	78	13516
GO:0047676	arachidonate-CoA ligase activity	0.999999999996258	-3.74204313369209e-12	1	0	0	78	13516
GO:0004063	aryldialkylphosphatase activity	0.999999999996258	-3.74204313369209e-12	1	0	0	78	13516
GO:0004446	inositol-hexakisphosphate phosphatase activity	0.999999999996258	-3.74204313369209e-12	1	0	0	78	13516
GO:0047760	butyrate-CoA ligase activity	0.999999999996258	-3.74204313369209e-12	1	0	0	78	13516
GO:0004949	cannabinoid receptor activity	0.999999999996258	-3.74204313369209e-12	1	0	0	78	13516
GO:0098782	mechanosensitived potassium channel activity	0.999999999996258	-3.74204313369209e-12	1	0	0	78	13516
GO:0033885	10-hydroxy-9-(phosphonooxy)octadecanoate phosphatase activity	0.999999999996258	-3.74204313369209e-12	1	0	0	78	13516
GO:0033679	3'-5' DNA/RNA helicase activity	0.999999999996258	-3.74204313369209e-12	1	0	0	78	13516
GO:0018733	3,4-dihydrocoumarin hydrolase activity	0.999999999996258	-3.74204313369209e-12	1	0	0	78	13516
GO:0023024	MHC class I protein complex binding	0.999999999996258	-3.74204313369209e-12	1	0	0	78	13516
GO:0044716	8-oxo-GDP phosphatase activity	0.999999999996258	-3.74204313369209e-12	1	0	0	78	13516
GO:0047620	acylglycerol kinase activity	0.999999999996258	-3.74204313369209e-12	1	0	0	78	13516
GO:0035299	inositol pentakisphosphate 2-kinase activity	0.999999999996258	-3.74204313369209e-12	1	0	0	78	13516
GO:0050129	N-formylglutamate deformylase activity	0.999999999996258	-3.74204313369209e-12	1	0	0	78	13516
GO:0031715	C5L2 anaphylatoxin chemotactic receptor binding	0.999999999996258	-3.74204313369209e-12	1	0	0	78	13516
GO:0032397	activating MHC class I receptor activity	0.999999999996258	-3.74204313369209e-12	1	0	0	78	13516
GO:0016519	gastric inhibitory peptide receptor activity	0.999999999996258	-3.74204313369209e-12	1	0	0	78	13516
GO:0005365	myo-inositol transmembrane transporter activity	0.999999999996258	-3.74204313369209e-12	1	0	0	78	13516
GO:0033961	cis-stilbene-oxide hydrolase activity	0.999999999996258	-3.74204313369209e-12	1	0	0	78	13516
GO:0034353	RNA pyrophosphohydrolase activity	0.999999999996258	-3.74204313369209e-12	1	0	0	78	13516
GO:0016749	N-succinyltransferase activity	0.999999999996258	-3.74204313369209e-12	1	0	0	78	13516
GO:0004070	aspartate carbamoyltransferase activity	0.999999999996258	-3.74204313369209e-12	1	0	0	78	13516
GO:0008426	protein kinase C inhibitor activity	0.999999999996258	-3.74204313369209e-12	1	0	0	78	13516
GO:0018636	phenanthrene 9,10-monooxygenase activity	0.999999999996258	-3.74204313369209e-12	1	0	0	78	13516
GO:0008929	methylglyoxal synthase activity	0.999999999996258	-3.74204313369209e-12	1	0	0	78	13516
GO:0071164	RNA trimethylguanosine synthase activity	0.999999999996258	-3.74204313369209e-12	1	0	0	78	13516
GO:0051903	S-(hydroxymethyl)glutathione dehydrogenase activity	0.999999999996258	-3.74204313369209e-12	1	0	0	78	13516
GO:0017113	dihydropyrimidine dehydrogenase (NADP+) activity	0.999999999996258	-3.74204313369209e-12	1	0	0	78	13516
GO:0004034	aldose 1-epimerase activity	0.999999999996258	-3.74204313369209e-12	1	0	0	78	13516
GO:0033919	glucan 1,3-alpha-glucosidase activity	0.999999999996258	-3.74204313369209e-12	1	0	0	78	13516
GO:0004363	glutathione synthase activity	0.999999999996258	-3.74204313369209e-12	1	0	0	78	13516
GO:0036054	protein-malonyllysine demalonylase activity	0.999999999996258	-3.74204313369209e-12	1	0	0	78	13516
GO:0004098	cerebroside-sulfatase activity	0.999999999996258	-3.74204313369209e-12	1	0	0	78	13516
GO:0015094	lead ion transmembrane transporter activity	0.999999999996258	-3.74204313369209e-12	1	0	0	78	13516
GO:0008963	phospho-N-acetylmuramoyl-pentapeptide-transferase activity	0.999999999996258	-3.74204313369209e-12	1	0	0	78	13516
GO:0018467	formaldehyde dehydrogenase activity	0.999999999996258	-3.74204313369209e-12	1	0	0	78	13516
GO:0047395	glycerophosphoinositol glycerophosphodiesterase activity	0.999999999996258	-3.74204313369209e-12	1	0	0	78	13516
GO:0004946	bombesin receptor activity	0.999999999996258	-3.74204313369209e-12	1	0	0	78	13516
GO:0038181	bile acid receptor activity	0.999999999996258	-3.74204313369209e-12	1	0	0	78	13516
GO:0070975	FHA domain binding	0.999999999996258	-3.74204313369209e-12	1	0	0	78	13516
GO:0004486	methylenetetrahydrofolate dehydrogenase [NAD(P)+] activity	0.999999999996258	-3.74204313369209e-12	1	0	0	78	13516
GO:0102522	tRNA 4-demethylwyosine alpha-amino-alpha-carboxypropyltransferase activity	0.999999999996258	-3.74204313369209e-12	1	0	0	78	13516
GO:0000140	acylglycerone-phosphate reductase activity	0.999999999996258	-3.74204313369209e-12	1	0	0	78	13516
GO:0047256	lactosylceramide 1,3-N-acetyl-beta-D-glucosaminyltransferase activity	0.999999999996258	-3.74204313369209e-12	1	0	0	78	13516
GO:0016872	intramolecular lyase activity	0.999999999996258	-3.74204313369209e-12	1	0	0	78	13516
GO:0009020	tRNA (guanosine-2'-O-)-methyltransferase activity	0.999999999996258	-3.74204313369209e-12	1	0	0	78	13516
GO:0036326	VEGF-A-activated receptor activity	0.999999999996258	-3.74204313369209e-12	1	0	0	78	13516
GO:0008127	quercetin 2,3-dioxygenase activity	0.999999999996258	-3.74204313369209e-12	1	0	0	78	13516
GO:0005298	proline:sodium symporter activity	0.999999999996258	-3.74204313369209e-12	1	0	0	78	13516
GO:0051381	histamine binding	0.999999999996258	-3.74204313369209e-12	1	0	0	78	13516
GO:0047117	enoyl-[acyl-carrier-protein] reductase (NADPH, A-specific) activity	0.999999999996258	-3.74204313369209e-12	1	0	0	78	13516
GO:0004621	glycosylphosphatidylinositol phospholipase D activity	0.999999999996258	-3.74204313369209e-12	1	0	0	78	13516
GO:0052918	dol-P-Man:Man(8)GlcNAc(2)-PP-Dol alpha-1,2-mannosyltransferase activity	0.999999999996258	-3.74204313369209e-12	1	0	0	78	13516
GO:0004613	phosphoenolpyruvate carboxykinase (GTP) activity	0.999999999996258	-3.74204313369209e-12	1	0	0	78	13516
GO:0008795	NAD+ synthase activity	0.999999999996258	-3.74204313369209e-12	1	0	0	78	13516
GO:0047293	4-hydroxybenzoate nonaprenyltransferase activity	0.999999999996258	-3.74204313369209e-12	1	0	0	78	13516
GO:0052816	long-chain acyl-CoA hydrolase activity	0.999999999996258	-3.74204313369209e-12	1	0	0	78	13516
GO:0033749	histone demethylase activity (H4-R3 specific)	0.999999999996258	-3.74204313369209e-12	1	0	0	78	13516
GO:0001165	RNA polymerase I upstream control element sequence-specific DNA binding	0.999999999996258	-3.74204313369209e-12	1	0	0	78	13516
GO:0031433	telethonin binding	0.999999999996258	-3.74204313369209e-12	1	0	0	78	13516
[truncated: 2,243 more rows]
