# Supplementary material for: Repeated LPS induces training and tolerance of microglial responses across brain regions
Source: J Neuroinflammation. 2024 Sep 20;21:233. doi: 10.1186/s12974-024-03198-1 (PMC11414187; doi:10.1186/s12974-024-03198-1)
Supplement: Supplementary file 9 — Supplementary Material 9. File S3: Homer software output for transcription factor motif analysis of LPS-decreased cluster gene promoters. [file 12974_2024_3198_MOESM9_ESM.zip › LPSDownregulated_cluster_genes_output/motifFindingParameters.txt]

cmd = LPSDownregulated_cluster_genes.txt mm10_promoters LPSDownregulated_cluster_genes_output/ -bg HOMER_Background_AllGenes.txt -start -1000 -end 200 -p 12
