# Supplementary material for: Repeated LPS induces training and tolerance of microglial responses across brain regions
Source: J Neuroinflammation. 2024 Sep 20;21:233. doi: 10.1186/s12974-024-03198-1 (PMC11414187; doi:10.1186/s12974-024-03198-1)
Supplement: Supplementary file 9 — Supplementary Material 9. File S3: Homer software output for transcription factor motif analysis of LPS-decreased cluster gene promoters. [file 12974_2024_3198_MOESM9_ESM.zip › LPSDownregulated_cluster_genes_output/pfam.txt]

TermID	Term	Enrichment	logP	Genes in Term	Target Genes in Term	Fraction of Targets in Term	Total Target Genes	Total Genes	Entrez Gene IDs	Gene Symbols
PF00822	PMP22_Claudin	0.0044490592722422	-5.41506260464815	18	2	0.0277777777777778	72	12881	12300,12741	Cacng2,Cldn5
PF00685	Sulfotransfer_1	0.0049545756434455	-5.30744375695739	19	2	0.0277777777777778	72	12881	64580,15476	Ndst4,Hs3st1
PF02812	ELFV_dehydrog_N	0.00558962813461065	-5.18684251735337	1	1	0.0138888888888889	72	12881	14661	Glud1
PF17284	Spermine_synt_N	0.00558962813461065	-5.18684251735337	1	1	0.0138888888888889	72	12881	20810	Srm
PF16544	STAR_dimer	0.00558962813461065	-5.18684251735337	1	1	0.0138888888888889	72	12881	19317	Qk
PF02272	DHHA1	0.00558962813461065	-5.18684251735337	1	1	0.0138888888888889	72	12881	234734	Aars
PF00201	UDPGT	0.00558962813461065	-5.18684251735337	1	1	0.0138888888888889	72	12881	22239	Ugt8a
PF01169	UPF0016	0.00558962813461065	-5.18684251735337	1	1	0.0138888888888889	72	12881	21982	Tmem165
PF11914	DUF3432	0.00558962813461065	-5.18684251735337	1	1	0.0138888888888889	72	12881	13653	Egr1
PF16551	Quaking_NLS	0.00558962813461065	-5.18684251735337	1	1	0.0138888888888889	72	12881	19317	Qk
PF00208	ELFV_dehydrog	0.00558962813461065	-5.18684251735337	1	1	0.0138888888888889	72	12881	14661	Glud1
PF15129	FAM150	0.00558962813461065	-5.18684251735337	1	1	0.0138888888888889	72	12881	100294583	Alkal2
PF11092	Alveol-reg_P311	0.00558962813461065	-5.18684251735337	1	1	0.0138888888888889	72	12881	27528	Nrep
PF03146	NtA	0.00558962813461065	-5.18684251735337	1	1	0.0138888888888889	72	12881	11603	Agrn
PF09303	KcnmB2_inactiv	0.00558962813461065	-5.18684251735337	1	1	0.0138888888888889	72	12881	72413	Kcnmb2
PF00085	Thioredoxin	0.00722556186391542	-4.93013028137542	23	2	0.0277777777777778	72	12881	67988,71853	Tmx3,Pdia6
PF17708	Gasdermin_C	0.0111484438776888	-4.49645535335488	2	1	0.0138888888888889	72	12881	54722	Gsdme
PF01536	SAM_decarbox	0.0111484438776888	-4.49645535335488	2	1	0.0138888888888889	72	12881	11702	Amd1
PF01411	tRNA-synt_2c	0.0111484438776888	-4.49645535335488	2	1	0.0138888888888889	72	12881	234734	Aars
PF00473	CRF	0.0111484438776888	-4.49645535335488	2	1	0.0138888888888889	72	12881	12918	Crh
PF04410	Gar1	0.0111484438776888	-4.49645535335488	2	1	0.0138888888888889	72	12881	68147	Gar1
PF04598	Gasdermin	0.0111484438776888	-4.49645535335488	2	1	0.0138888888888889	72	12881	54722	Gsdme
PF00106	adh_short	0.0113476904646934	-4.47874103904718	29	2	0.0277777777777778	72	12881	110391,56348	Qdpr,Hsd17b12
PF17830	STI1	0.0166766147019318	-4.09374785816947	3	1	0.0138888888888889	72	12881	54609	Ubqln2
PF11928	DUF3446	0.0166766147019318	-4.09374785816947	3	1	0.0138888888888889	72	12881	13653	Egr1
PF03727	Hexokinase_2	0.0166766147019318	-4.09374785816947	3	1	0.0138888888888889	72	12881	216019	Hkdc1
PF16019	CSRNP_N	0.0166766147019318	-4.09374785816947	3	1	0.0138888888888889	72	12881	77771	Csrnp3
PF17988	VEGFR-2_TMD	0.0166766147019318	-4.09374785816947	3	1	0.0138888888888889	72	12881	16542	Kdr
PF00243	NGF	0.0166766147019318	-4.09374785816947	3	1	0.0138888888888889	72	12881	12064	Bdnf
PF07978	NIPSNAP	0.0166766147019318	-4.09374785816947	3	1	0.0138888888888889	72	12881	14467	Nipsnap2
PF00349	Hexokinase_1	0.0166766147019318	-4.09374785816947	3	1	0.0138888888888889	72	12881	216019	Hkdc1
PF01275	Myelin_PLP	0.0166766147019318	-4.09374785816947	3	1	0.0138888888888889	72	12881	18823	Plp1
PF00418	Tubulin-binding	0.0166766147019318	-4.09374785816947	3	1	0.0138888888888889	72	12881	17758	Map4
PF03185	CaKB	0.0166766147019318	-4.09374785816947	3	1	0.0138888888888889	72	12881	72413	Kcnmb2
PF07714	Pkinase_Tyr	0.0219708203004697	-3.81804005598315	107	3	0.0416666666666667	72	12881	13848,16542,17005	Ephb6,Kdr,Ltk
PF01849	NAC	0.0221743071811389	-3.80882099451521	4	1	0.0138888888888889	72	12881	192950	Nacad
PF02874	ATP-synt_ab_N	0.0221743071811389	-3.80882099451521	4	1	0.0138888888888889	72	12881	11947	Atp5b
PF12062	HSNSD	0.0221743071811389	-3.80882099451521	4	1	0.0138888888888889	72	12881	64580	Ndst4
PF00006	ATP-synt_ab	0.0221743071811389	-3.80882099451521	4	1	0.0138888888888889	72	12881	11947	Atp5b
PF00965	TIMP	0.0221743071811389	-3.80882099451521	4	1	0.0138888888888889	72	12881	21858	Timp2
PF07679	I-set	0.0247380381143834	-3.6994132153084	112	3	0.0416666666666667	72	12881	17967,235106,16542	Ncam1,Ntm,Kdr
PF00041	fn3	0.025895335541369	-3.65369242142352	114	3	0.0416666666666667	72	12881	13848,20660,17967	Ephb6,Sorl1,Ncam1
PF07973	tRNA_SAD	0.0276416869964454	-3.58843024734153	5	1	0.0138888888888889	72	12881	234734	Aars
PF15901	Sortilin_C	0.0276416869964454	-3.58843024734153	5	1	0.0138888888888889	72	12881	20660	Sorl1
PF03920	TLE_N	0.0276416869964454	-3.58843024734153	5	1	0.0138888888888889	72	12881	21888	Tle4
PF15902	Sortilin-Vps10	0.0276416869964454	-3.58843024734153	5	1	0.0138888888888889	72	12881	20660	Sorl1
PF04116	FA_hydroxylase	0.0276416869964454	-3.58843024734153	5	1	0.0138888888888889	72	12881	66234	Msmo1
PF05210	Sprouty	0.0330789189434975	-3.40885908942421	6	1	0.0138888888888889	72	12881	24064	Spry2
PF00050	Kazal_1	0.0330789189434975	-3.40885908942421	6	1	0.0138888888888889	72	12881	11603	Agrn
PF01390	SEA	0.0330789189434975	-3.40885908942421	6	1	0.0138888888888889	72	12881	11603	Agrn
PF07562	NCD3G	0.0384861669304314	-3.25745640276057	7	1	0.0138888888888889	72	12881	108069	Grm3
PF00412	LIM	0.0403643920231171	-3.20980726823008	57	2	0.0277777777777778	72	12881	16869,225341	Lhx1,Lims2
PF00061	Lipocalin	0.0438635939909692	-3.12667059701093	8	1	0.0138888888888889	72	12881	12140	Fabp7
PF00270	DEAD	0.0469849241397749	-3.05792849171104	62	2	0.0277777777777778	72	12881	67040,52513	Ddx17,Ddx56
PF00046	Homeodomain	0.0483539032477505	-3.02920833132883	63	2	0.0277777777777778	72	12881	231044,16869	Gbx1,Lhx1
PF00487	FA_desaturase	0.0492113622840921	-3.011630741413	9	1	0.0138888888888889	72	12881	20250	Scd2
PF00054	Laminin_G_1	0.0492113622840921	-3.011630741413	9	1	0.0138888888888889	72	12881	11603	Agrn
PF03357	Snf7	0.0545296330978673	-2.9090109985123	10	1	0.0138888888888889	72	12881	105513	Chmp7
PF07699	Ephrin_rec_like	0.0545296330978673	-2.9090109985123	10	1	0.0138888888888889	72	12881	13848	Ephb6
PF00538	Linker_histone	0.0545296330978673	-2.9090109985123	10	1	0.0138888888888889	72	12881	14958	H1f0
PF00609	DAGK_acc	0.0545296330978673	-2.9090109985123	10	1	0.0138888888888889	72	12881	104418	Dgkz
PF01410	COLFI	0.0545296330978673	-2.9090109985123	10	1	0.0138888888888889	72	12881	12842	Col1a1
PF00568	WH1	0.0598185668561497	-2.81643918367097	11	1	0.0138888888888889	72	12881	26556	Homer1
PF00956	NAP	0.0598185668561497	-2.81643918367097	11	1	0.0138888888888889	72	12881	58243	Nap1l5
PF14575	EphA2_TM	0.0650783231265697	-2.73216376330361	12	1	0.0138888888888889	72	12881	13848	Ephb6
PF01404	Ephrin_lbd	0.0650783231265697	-2.73216376330361	12	1	0.0138888888888889	72	12881	13848	Ephb6
PF00194	Carb_anhydrase	0.0650783231265697	-2.73216376330361	12	1	0.0138888888888889	72	12881	12349	Car2
PF00058	Ldl_recept_b	0.0703090606141315	-2.65485460348994	13	1	0.0138888888888889	72	12881	20660	Sorl1
PF06602	Myotub-related	0.0703090606141315	-2.65485460348994	13	1	0.0138888888888889	72	12881	210376	Mtmr9
PF00631	G-gamma	0.0755109371796282	-2.5834777699125	14	1	0.0138888888888889	72	12881	66066	Gng11
PF00003	7tm_3	0.0755109371796282	-2.5834777699125	14	1	0.0138888888888889	72	12881	108069	Grm3
PF00781	DAGK_cat	0.0806841098351398	-2.51721362724385	15	1	0.0138888888888889	72	12881	104418	Dgkz
PF00688	TGFb_propeptide	0.0806841098351398	-2.51721362724385	15	1	0.0138888888888889	72	12881	16323	Inhba
PF00989	PAS	0.0909449672437251	-2.39750071096715	17	1	0.0138888888888889	72	12881	11865	Arntl
PF00093	VWC	0.101092872174612	-2.29171565816507	19	1	0.0138888888888889	72	12881	12842	Col1a1
PF00386	C1q	0.106124851117214	-2.24313903725183	20	1	0.0138888888888889	72	12881	12405	Cbln2
PF00019	TGF_beta	0.106124851117214	-2.24313903725183	20	1	0.0138888888888889	72	12881	16323	Inhba
PF00611	FCH	0.106124851117214	-2.24313903725183	20	1	0.0138888888888889	72	12881	14269	Fnbp1
PF00271	Helicase_C	0.109417951689157	-2.21258031023327	101	2	0.0277777777777778	72	12881	67040,52513	Ddx17,Ddx56
PF00250	Forkhead	0.121054715751035	-2.11151263930578	23	1	0.0138888888888889	72	12881	15220	Foxq1
PF00627	UBA	0.125976481222539	-2.07166004641721	24	1	0.0138888888888889	72	12881	54609	Ubqln2
PF07648	Kazal_2	0.125976481222539	-2.07166004641721	24	1	0.0138888888888889	72	12881	11603	Agrn
PF00057	Ldl_recept_a	0.130871067318177	-2.0335426593877	25	1	0.0138888888888889	72	12881	20660	Sorl1
PF00053	Laminin_EGF	0.140579292505853	-1.96198358992699	27	1	0.0138888888888889	72	12881	11603	Agrn
PF00615	RGS	0.150180565731877	-1.89591693729208	29	1	0.0138888888888889	72	12881	19736	Rgs4
PF00013	KH_1	0.159676048832997	-1.83460821100746	31	1	0.0138888888888889	72	12881	19317	Qk
PF13855	LRR_8	0.162374548044609	-1.81784958740027	129	2	0.0277777777777778	72	12881	107065,241528	Lrrtm2,Lrrc55
PF01094	ANF_receptor	0.164384478753006	-1.80554721229517	32	1	0.0138888888888889	72	12881	108069	Grm3
PF00240	ubiquitin	0.169066891200757	-1.77746083644792	33	1	0.0138888888888889	72	12881	54609	Ubqln2
PF07647	SAM_2	0.169066891200757	-1.77746083644792	33	1	0.0138888888888889	72	12881	13848	Ephb6
PF00788	RA	0.169066891200757	-1.77746083644792	33	1	0.0138888888888889	72	12881	244867	Arhgap20
PF13516	LRR_6	0.173723427927534	-1.75029073902382	34	1	0.0138888888888889	72	12881	50758	Fbxl17
PF12937	F-box-like	0.178354229921807	-1.72398365048731	35	1	0.0138888888888889	72	12881	50758	Fbxl17
PF00104	Hormone_recep	0.18295943740992	-1.69849080420719	36	1	0.0138888888888889	72	12881	18124	Nr4a3
PF00105	zf-C4	0.18295943740992	-1.69849080420719	36	1	0.0138888888888889	72	12881	18124	Nr4a3
PF00008	EGF	0.236275584738624	-1.44275642328184	48	1	0.0138888888888889	72	12881	11603	Agrn
PF00130	C1_1	0.244821681837327	-1.4072251626691	50	1	0.0138888888888889	72	12881	104418	Dgkz
PF01391	Collagen	0.261631949874602	-1.34081653430849	54	1	0.0138888888888889	72	12881	12842	Col1a1
PF00620	RhoGAP	0.282126659292193	-1.26539916245387	59	1	0.0138888888888889	72	12881	244867	Arhgap20
PF00010	HLH	0.321447685494965	-1.13492046862268	69	1	0.0138888888888889	72	12881	11865	Arntl
PF00018	SH3_1	0.410697557136486	-0.889898206085803	94	1	0.0138888888888889	72	12881	14269	Fnbp1
PF12796	Ank_2	0.585112124631272	-0.535951784079506	156	1	0.0138888888888889	72	12881	104418	Dgkz
PF00001	7tm_1	0.59671934866511	-0.516308378860979	161	1	0.0138888888888889	72	12881	70839	P2ry12
PF00400	WD40	0.673214121789141	-0.39569183977745	198	1	0.0138888888888889	72	12881	21888	Tle4
PF00096	zf-C2H2	0.746527472056169	-0.292322861533126	472	2	0.0277777777777778	72	12881	18616,13653	Peg3,Egr1
PF00642	zf-CCCH	0.999999999998307	-1.69302589609551e-12	31	0	0	72	12881
PF02210	Laminin_G_2	0.999999999998307	-1.69302589609551e-12	31	0	0	72	12881
PF16492	Cadherin_C_2	0.999999999998893	-1.10736734709413e-12	41	0	0	72	12881
PF00373	FERM_M	0.999999999998893	-1.10736734709413e-12	41	0	0	72	12881
PF00787	PX	0.999999999998932	-1.06822217233025e-12	45	0	0	72	12881
PF01585	G-patch	1.0000000000022	2.20380713345746e-12	20	0	0	72	12881
PF00754	F5_F8_type_C	1.0000000000022	2.20380713345746e-12	20	0	0	72	12881
PF00618	RasGEF_N	1.0000000000022	2.20380713345746e-12	20	0	0	72	12881
PF00619	CARD	1.0000000000022	2.20380713345746e-12	20	0	0	72	12881
PF02373	JmjC	1.0000000000022	2.20380713345746e-12	20	0	0	72	12881
PF00535	Glycos_transf_2	1.0000000000022	2.20380713345746e-12	20	0	0	72	12881
PF02820	MBT	1.00000000000438	4.38185971647635e-12	11	0	0	72	12881
PF06920	DHR-2	1.00000000000438	4.38185971647635e-12	11	0	0	72	12881
PF16489	GAIN	1.00000000000438	4.38185971647635e-12	11	0	0	72	12881
PF00110	wnt	1.00000000000438	4.38185971647635e-12	11	0	0	72	12881
PF01448	ELM2	1.00000000000438	4.38185971647635e-12	11	0	0	72	12881
PF08447	PAS_3	1.00000000000438	4.38185971647635e-12	11	0	0	72	12881
PF04969	CS	1.00000000000438	4.38185971647635e-12	11	0	0	72	12881
PF00626	Gelsolin	1.00000000000438	4.38185971647635e-12	11	0	0	72	12881
PF08516	ADAM_CR	1.00000000000438	4.38185971647635e-12	11	0	0	72	12881
PF00036	EF-hand_1	1.00000000000438	4.38185971647635e-12	11	0	0	72	12881
PF01248	Ribosomal_L7Ae	1.00000000000438	4.38185971647635e-12	11	0	0	72	12881
PF13176	TPR_7	1.00000000000438	4.38185971647635e-12	11	0	0	72	12881
PF00209	SNF	1.00000000000438	4.38185971647635e-12	11	0	0	72	12881
PF09279	EF-hand_like	1.00000000000438	4.38185971647635e-12	11	0	0	72	12881
PF13520	AA_permease_2	1.00000000000438	4.38185971647635e-12	11	0	0	72	12881
PF02263	GBP	1.00000000000438	4.38185971647635e-12	11	0	0	72	12881
PF14429	DOCK-C2	1.00000000000438	4.38185971647635e-12	11	0	0	72	12881
PF05049	IIGP	1.00000000000438	4.38185971647635e-12	11	0	0	72	12881
PF05739	SNARE	1.00000000000438	4.38185971647635e-12	11	0	0	72	12881
PF00530	SRCR	1.00000000000438	4.38185971647635e-12	11	0	0	72	12881
PF17857	AAA_lid_1	1.00000000000438	4.38185971647635e-12	11	0	0	72	12881
PF01424	R3H	1.00000000000438	4.38185971647635e-12	11	0	0	72	12881
PF00378	ECH_1	1.00000000000438	4.38185971647635e-12	11	0	0	72	12881
PF02771	Acyl-CoA_dh_N	1.00000000000438	4.38185971647635e-12	11	0	0	72	12881
PF03567	Sulfotransfer_2	1.00000000000438	4.38185971647635e-12	11	0	0	72	12881
PF02008	zf-CXXC	1.00000000000438	4.38185971647635e-12	11	0	0	72	12881
PF08240	ADH_N	1.00000000000438	4.38185971647635e-12	11	0	0	72	12881
PF05773	RWD	1.00000000000438	4.38185971647635e-12	11	0	0	72	12881
PF02518	HATPase_c	1.00000000000438	4.38185971647635e-12	11	0	0	72	12881
PF00850	Hist_deacetyl	1.00000000000438	4.38185971647635e-12	11	0	0	72	12881
PF00045	Hemopexin	1.00000000000438	4.38185971647635e-12	11	0	0	72	12881
PF04538	BEX	1.00000000000438	4.38185971647635e-12	11	0	0	72	12881
PF00092	VWA	1.00000000000465	4.65275808327597e-12	32	0	0	72	12881
PF00002	7tm_2	1.00000000000465	4.65275808327597e-12	32	0	0	72	12881
PF13765	PRY	1.00000000000499	4.98690103347927e-12	16	0	0	72	12881
PF00098	zf-CCHC	1.00000000000499	4.98690103347927e-12	16	0	0	72	12881
PF07717	OB_NTP_bind	1.00000000000499	4.98690103347927e-12	16	0	0	72	12881
PF01399	PCI	1.00000000000499	4.98690103347927e-12	16	0	0	72	12881
PF01753	zf-MYND	1.00000000000499	4.98690103347927e-12	16	0	0	72	12881
PF00233	PDEase_I	1.00000000000499	4.98690103347927e-12	16	0	0	72	12881
PF08441	Integrin_alpha2	1.00000000000499	4.98690103347927e-12	16	0	0	72	12881
PF01839	FG-GAP	1.00000000000499	4.98690103347927e-12	16	0	0	72	12881
PF01553	Acyltransferase	1.00000000000499	4.98690103347927e-12	16	0	0	72	12881
PF00091	Tubulin	1.00000000000499	4.98690103347927e-12	16	0	0	72	12881
PF00125	Histone	1.00000000000499	4.98690103347927e-12	16	0	0	72	12881
PF01926	MMR_HSR1	1.00000000000499	4.98690103347927e-12	16	0	0	72	12881
PF00022	Actin	1.00000000000499	4.98690103347927e-12	16	0	0	72	12881
PF01569	PAP2	1.00000000000499	4.98690103347927e-12	16	0	0	72	12881
PF00646	F-box	1.00000000000499	4.98690103347927e-12	16	0	0	72	12881
PF00307	CH	1.00000000000519	5.18631390150693e-12	59	0	0	72	12881
PF07653	SH3_2	1.00000000000701	7.00935620647457e-12	42	0	0	72	12881
PF01363	FYVE	1.00000000000854	8.53524218187001e-12	28	0	0	72	12881
PF00071	Ras	1.00000000000888	8.87805380847817e-12	116	0	0	72	12881
PF00433	Pkinase_C	1.00000000000903	9.02730778379897e-12	29	0	0	72	12881
PF00038	Filament	1.00000000000903	9.02730778379897e-12	29	0	0	72	12881
PF01463	LRRCT	1.0000000000093	9.29660499662143e-12	12	0	0	72	12881
PF13640	2OG-FeII_Oxy_3	1.0000000000093	9.29660499662143e-12	12	0	0	72	12881
PF01762	Galactosyl_T	1.0000000000093	9.29660499662143e-12	12	0	0	72	12881
PF00155	Aminotran_1_2	1.0000000000093	9.29660499662143e-12	12	0	0	72	12881
PF00884	Sulfatase	1.0000000000093	9.29660499662143e-12	12	0	0	72	12881
PF16209	PhoLip_ATPase_N	1.0000000000093	9.29660499662143e-12	12	0	0	72	12881
PF03131	bZIP_Maf	1.0000000000093	9.29660499662143e-12	12	0	0	72	12881
PF00118	Cpn60_TCP1	1.0000000000093	9.29660499662143e-12	12	0	0	72	12881
PF07992	Pyr_redox_2	1.0000000000093	9.29660499662143e-12	12	0	0	72	12881
PF00560	LRR_1	1.0000000000093	9.29660499662143e-12	12	0	0	72	12881
PF17852	Dynein_AAA_lid	1.0000000000093	9.29660499662143e-12	12	0	0	72	12881
PF02798	GST_N	1.0000000000093	9.29660499662143e-12	12	0	0	72	12881
PF01485	IBR	1.0000000000093	9.29660499662143e-12	12	0	0	72	12881
PF03165	MH1	1.0000000000093	9.29660499662143e-12	12	0	0	72	12881
PF03456	uDENN	1.0000000000093	9.29660499662143e-12	12	0	0	72	12881
PF00055	Laminin_N	1.0000000000093	9.29660499662143e-12	12	0	0	72	12881
PF02535	Zip	1.0000000000093	9.29660499662143e-12	12	0	0	72	12881
PF00441	Acyl-CoA_dh_1	1.0000000000093	9.29660499662143e-12	12	0	0	72	12881
PF01582	TIR	1.0000000000093	9.29660499662143e-12	12	0	0	72	12881
PF00629	MAM	1.0000000000093	9.29660499662143e-12	12	0	0	72	12881
PF00193	Xlink	1.0000000000093	9.29660499662143e-12	12	0	0	72	12881
PF08736	FA	1.0000000000093	9.29660499662143e-12	12	0	0	72	12881
PF01237	Oxysterol_BP	1.0000000000093	9.29660499662143e-12	12	0	0	72	12881
PF16212	PhoLip_ATPase_C	1.0000000000093	9.29660499662143e-12	12	0	0	72	12881
PF03133	TTL	1.0000000000093	9.29660499662143e-12	12	0	0	72	12881
PF01023	S_100	1.0000000000093	9.29660499662143e-12	12	0	0	72	12881
PF00129	MHC_I	1.0000000000093	9.29660499662143e-12	12	0	0	72	12881
PF01398	JAB	1.0000000000093	9.29660499662143e-12	12	0	0	72	12881
PF02338	OTU	1.0000000000093	9.29660499662143e-12	12	0	0	72	12881
PF12780	AAA_8	1.0000000000094	9.39901983905194e-12	13	0	0	72	12881
PF12777	MT	1.0000000000094	9.39901983905194e-12	13	0	0	72	12881
PF07974	EGF_2	1.0000000000094	9.39901983905194e-12	13	0	0	72	12881
PF01217	Clat_adaptor_s	1.0000000000094	9.39901983905194e-12	13	0	0	72	12881
PF00043	GST_C	1.0000000000094	9.39901983905194e-12	13	0	0	72	12881
PF00147	Fibrinogen_C	1.0000000000094	9.39901983905194e-12	13	0	0	72	12881
PF02770	Acyl-CoA_dh_M	1.0000000000094	9.39901983905194e-12	13	0	0	72	12881
PF02141	DENN	1.0000000000094	9.39901983905194e-12	13	0	0	72	12881
PF02493	MORN	1.0000000000094	9.39901983905194e-12	13	0	0	72	12881
PF00167	FGF	1.0000000000094	9.39901983905194e-12	13	0	0	72	12881
PF00789	UBX	1.0000000000094	9.39901983905194e-12	13	0	0	72	12881
PF02758	PYRIN	1.0000000000094	9.39901983905194e-12	13	0	0	72	12881
PF08393	DHC_N2	1.0000000000094	9.39901983905194e-12	13	0	0	72	12881
PF02191	OLF	1.0000000000094	9.39901983905194e-12	13	0	0	72	12881
PF01007	IRK	1.0000000000094	9.39901983905194e-12	13	0	0	72	12881
PF00564	PB1	1.0000000000094	9.39901983905194e-12	13	0	0	72	12881
PF02736	Myosin_N	1.0000000000094	9.39901983905194e-12	13	0	0	72	12881
PF18199	Dynein_C	1.0000000000094	9.39901983905194e-12	13	0	0	72	12881
PF00012	HSP70	1.0000000000094	9.39901983905194e-12	13	0	0	72	12881
PF18198	AAA_lid_11	1.0000000000094	9.39901983905194e-12	13	0	0	72	12881
PF12774	AAA_6	1.0000000000094	9.39901983905194e-12	13	0	0	72	12881
PF12781	AAA_9	1.0000000000094	9.39901983905194e-12	13	0	0	72	12881
PF02148	zf-UBP	1.0000000000094	9.39901983905194e-12	13	0	0	72	12881
PF03144	GTP_EFTU_D2	1.0000000000094	9.39901983905194e-12	13	0	0	72	12881
PF17655	IRK_C	1.0000000000094	9.39901983905194e-12	13	0	0	72	12881
PF00503	G-alpha	1.0000000000094	9.39901983905194e-12	13	0	0	72	12881
PF00690	Cation_ATPase_N	1.0000000000094	9.39901983905194e-12	13	0	0	72	12881
PF12171	zf-C2H2_jaz	1.0000000000094	9.39901983905194e-12	13	0	0	72	12881
PF00086	Thyroglobulin_1	1.0000000000094	9.39901983905194e-12	13	0	0	72	12881
PF00200	Disintegrin	1.0000000000094	9.39901983905194e-12	13	0	0	72	12881
PF03028	Dynein_heavy	1.0000000000094	9.39901983905194e-12	13	0	0	72	12881
PF01852	START	1.0000000000094	9.39901983905194e-12	13	0	0	72	12881
PF01562	Pep_M12B_propep	1.00000000000996	9.96013436422998e-12	27	0	0	72	12881
PF00498	FHA	1.00000000000996	9.96013436422998e-12	27	0	0	72	12881
PF15974	Cadherin_tail	1.00000000000996	9.96013436422998e-12	27	0	0	72	12881
PF00632	HECT	1.00000000000996	9.96013436422998e-12	27	0	0	72	12881
PF00134	Cyclin_N	1.00000000000996	9.96013436422998e-12	27	0	0	72	12881
PF00617	RasGEF	1.00000000000996	9.96013436422998e-12	27	0	0	72	12881
PF00531	Death	1.00000000000996	9.96013436422998e-12	27	0	0	72	12881
PF00149	Metallophos	1.00000000001357	1.35686576632871e-11	24	0	0	72	12881
PF00335	Tetraspanin	1.00000000001357	1.35686576632871e-11	24	0	0	72	12881
PF00089	Trypsin	1.00000000001357	1.35686576632871e-11	24	0	0	72	12881
PF00048	IL8	1.00000000001357	1.35686576632871e-11	24	0	0	72	12881
PF17862	AAA_lid_3	1.00000000001357	1.35686576632871e-11	24	0	0	72	12881
PF00640	PID	1.00000000001357	1.35686576632871e-11	24	0	0	72	12881
PF09380	FERM_C	1.00000000001357	1.35686576632871e-11	24	0	0	72	12881
PF00083	Sugar_tr	1.00000000001357	1.35686576632871e-11	24	0	0	72	12881
PF01437	PSI	1.00000000001357	1.35686576632871e-11	24	0	0	72	12881
PF00515	TPR_1	1.00000000001449	1.44879625281332e-11	21	0	0	72	12881
PF01529	DHHC	1.00000000001449	1.44879625281332e-11	21	0	0	72	12881
PF01284	MARVEL	1.00000000001449	1.44879625281332e-11	21	0	0	72	12881
PF00097	zf-C3HC4	1.00000000001449	1.44879625281332e-11	21	0	0	72	12881
PF07654	C1-set	1.00000000001449	1.44879625281332e-11	21	0	0	72	12881
PF00583	Acetyltransf_1	1.00000000001449	1.44879625281332e-11	21	0	0	72	12881
PF02023	SCAN	1.00000000001477	1.47674680064932e-11	35	0	0	72	12881
PF00047	ig	1.00000000001477	1.47674680064932e-11	35	0	0	72	12881
PF00076	RRM_1	1.00000000001527	1.52705720431067e-11	169	0	0	72	12881
PF01344	Kelch_1	1.00000000001638	1.63826768077553e-11	53	0	0	72	12881
PF01534	Frizzled	1.0000000000166	1.66000949194973e-11	10	0	0	72	12881
PF02318	FYVE_2	1.0000000000166	1.66000949194973e-11	10	0	0	72	12881
PF18044	zf-CCCH_4	1.0000000000166	1.66000949194973e-11	10	0	0	72	12881
PF13426	PAS_9	1.0000000000166	1.66000949194973e-11	10	0	0	72	12881
PF02145	Rap_GAP	1.0000000000166	1.66000949194973e-11	10	0	0	72	12881
PF00248	Aldo_ket_red	1.0000000000166	1.66000949194973e-11	10	0	0	72	12881
PF02985	HEAT	1.0000000000166	1.66000949194973e-11	10	0	0	72	12881
PF12906	RINGv	1.0000000000166	1.66000949194973e-11	10	0	0	72	12881
PF00899	ThiF	1.0000000000166	1.66000949194973e-11	10	0	0	72	12881
PF16179	RHD_dimer	1.0000000000166	1.66000949194973e-11	10	0	0	72	12881
PF01454	MAGE	1.0000000000166	1.66000949194973e-11	10	0	0	72	12881
PF17779	NOD2_WH	1.0000000000166	1.66000949194973e-11	10	0	0	72	12881
PF00175	NAD_binding_1	1.0000000000166	1.66000949194973e-11	10	0	0	72	12881
PF00554	RHD_DNA_bind	1.0000000000166	1.66000949194973e-11	10	0	0	72	12881
PF00888	Cullin	1.0000000000166	1.66000949194973e-11	10	0	0	72	12881
PF01302	CAP_GLY	1.0000000000166	1.66000949194973e-11	10	0	0	72	12881
PF01145	Band_7	1.0000000000166	1.66000949194973e-11	10	0	0	72	12881
PF01593	Amino_oxidase	1.0000000000166	1.66000949194973e-11	10	0	0	72	12881
PF00337	Gal-bind_lectin	1.0000000000166	1.66000949194973e-11	10	0	0	72	12881
PF02825	WWE	1.0000000000166	1.66000949194973e-11	10	0	0	72	12881
PF00999	Na_H_Exchanger	1.0000000000166	1.66000949194973e-11	10	0	0	72	12881
PF07716	bZIP_2	1.0000000000166	1.66000949194973e-11	10	0	0	72	12881
PF00413	Peptidase_M10	1.0000000000166	1.66000949194973e-11	10	0	0	72	12881
PF04826	Arm_2	1.0000000000166	1.66000949194973e-11	10	0	0	72	12881
PF03006	HlyIII	1.0000000000166	1.66000949194973e-11	10	0	0	72	12881
PF01426	BAH	1.0000000000166	1.66000949194973e-11	10	0	0	72	12881
PF04505	CD225	1.0000000000166	1.66000949194973e-11	10	0	0	72	12881
PF00630	Filamin	1.0000000000166	1.66000949194973e-11	10	0	0	72	12881
PF00082	Peptidase_S8	1.0000000000166	1.66000949194973e-11	10	0	0	72	12881
PF00689	Cation_ATPase_C	1.0000000000166	1.66000949194973e-11	10	0	0	72	12881
PF02815	MIR	1.0000000000166	1.66000949194973e-11	10	0	0	72	12881
PF00735	Septin	1.0000000000166	1.66000949194973e-11	10	0	0	72	12881
PF13405	EF-hand_6	1.0000000000166	1.66000949194973e-11	10	0	0	72	12881
PF02174	IRS	1.0000000000166	1.66000949194973e-11	10	0	0	72	12881
PF12763	EF-hand_4	1.0000000000166	1.66000949194973e-11	10	0	0	72	12881
PF00107	ADH_zinc_N	1.0000000000166	1.66000949194973e-11	10	0	0	72	12881
PF02854	MIF4G	1.0000000000166	1.66000949194973e-11	10	0	0	72	12881
PF04103	CD20	1.0000000000166	1.66000949194973e-11	10	0	0	72	12881
PF15410	PH_9	1.0000000000166	1.66000949194973e-11	10	0	0	72	12881
PF08686	PLAC	1.0000000000166	1.66000949194973e-11	10	0	0	72	12881
PF01421	Reprolysin	1.00000000001768	1.76781437610903e-11	25	0	0	72	12881
PF00170	bZIP_1	1.00000000001768	1.76781437610903e-11	25	0	0	72	12881
PF08075	NOPS	1.00000000001832	1.83164459375701e-11	3	0	0	72	12881
PF02377	Dishevelled	1.00000000001832	1.83164459375701e-11	3	0	0	72	12881
PF01472	PUA	1.00000000001832	1.83164459375701e-11	3	0	0	72	12881
PF01112	Asparaginase_2	1.00000000001832	1.83164459375701e-11	3	0	0	72	12881
PF01641	SelR	1.00000000001832	1.83164459375701e-11	3	0	0	72	12881
PF07474	G2F	1.00000000001832	1.83164459375701e-11	3	0	0	72	12881
PF11569	Homez	1.00000000001832	1.83164459375701e-11	3	0	0	72	12881
PF10291	muHD	1.00000000001832	1.83164459375701e-11	3	0	0	72	12881
PF17047	SMP_LBD	1.00000000001832	1.83164459375701e-11	3	0	0	72	12881
PF04906	Tweety	1.00000000001832	1.83164459375701e-11	3	0	0	72	12881
PF02234	CDI	1.00000000001832	1.83164459375701e-11	3	0	0	72	12881
PF00278	Orn_DAP_Arg_deC	1.00000000001832	1.83164459375701e-11	3	0	0	72	12881
PF13091	PLDc_2	1.00000000001832	1.83164459375701e-11	3	0	0	72	12881
PF09358	E1_UFD	1.00000000001832	1.83164459375701e-11	3	0	0	72	12881
PF09668	Asp_protease	1.00000000001832	1.83164459375701e-11	3	0	0	72	12881
PF03351	DOMON	1.00000000001832	1.83164459375701e-11	3	0	0	72	12881
PF12848	ABC_tran_Xtn	1.00000000001832	1.83164459375701e-11	3	0	0	72	12881
PF11881	SPAR_C	1.00000000001832	1.83164459375701e-11	3	0	0	72	12881
PF00100	Zona_pellucida	1.00000000001832	1.83164459375701e-11	3	0	0	72	12881
PF13638	PIN_4	1.00000000001832	1.83164459375701e-11	3	0	0	72	12881
PF10239	DUF2465	1.00000000001832	1.83164459375701e-11	3	0	0	72	12881
PF08336	P4Ha_N	1.00000000001832	1.83164459375701e-11	3	0	0	72	12881
PF17216	Rrp44_CSD1	1.00000000001832	1.83164459375701e-11	3	0	0	72	12881
PF02078	Synapsin	1.00000000001832	1.83164459375701e-11	3	0	0	72	12881
PF11799	IMS_C	1.00000000001832	1.83164459375701e-11	3	0	0	72	12881
PF01546	Peptidase_M20	1.00000000001832	1.83164459375701e-11	3	0	0	72	12881
PF04000	Sas10_Utp3	1.00000000001832	1.83164459375701e-11	3	0	0	72	12881
PF08947	BPS	1.00000000001832	1.83164459375701e-11	3	0	0	72	12881
PF14719	PID_2	1.00000000001832	1.83164459375701e-11	3	0	0	72	12881
PF13967	RSN1_TM	1.00000000001832	1.83164459375701e-11	3	0	0	72	12881
PF00927	Transglut_C	1.00000000001832	1.83164459375701e-11	3	0	0	72	12881
PF16511	FERM_f0	1.00000000001832	1.83164459375701e-11	3	0	0	72	12881
PF16191	E1_4HB	1.00000000001832	1.83164459375701e-11	3	0	0	72	12881
PF02252	PA28_beta	1.00000000001832	1.83164459375701e-11	3	0	0	72	12881
PF08390	TRAM1	1.00000000001832	1.83164459375701e-11	3	0	0	72	12881
PF08703	PLC-beta_C	1.00000000001832	1.83164459375701e-11	3	0	0	72	12881
PF16165	Ferlin_C	1.00000000001832	1.83164459375701e-11	3	0	0	72	12881
PF09360	zf-CDGSH	1.00000000001832	1.83164459375701e-11	3	0	0	72	12881
PF05350	GSK-3_bind	1.00000000001832	1.83164459375701e-11	3	0	0	72	12881
PF01496	V_ATPase_I	1.00000000001832	1.83164459375701e-11	3	0	0	72	12881
PF03285	Paralemmin	1.00000000001832	1.83164459375701e-11	3	0	0	72	12881
PF13926	DUF4211	1.00000000001832	1.83164459375701e-11	3	0	0	72	12881
PF01624	MutS_I	1.00000000001832	1.83164459375701e-11	3	0	0	72	12881
PF08506	Cse1	1.00000000001832	1.83164459375701e-11	3	0	0	72	12881
PF04061	ORMDL	1.00000000001832	1.83164459375701e-11	3	0	0	72	12881
PF12872	OST-HTH	1.00000000001832	1.83164459375701e-11	3	0	0	72	12881
PF00686	CBM_20	1.00000000001832	1.83164459375701e-11	3	0	0	72	12881
PF12235	FXMRP1_C_core	1.00000000001832	1.83164459375701e-11	3	0	0	72	12881
PF06480	FtsH_ext	1.00000000001832	1.83164459375701e-11	3	0	0	72	12881
PF17913	FHA_2	1.00000000001832	1.83164459375701e-11	3	0	0	72	12881
PF06003	SMN	1.00000000001832	1.83164459375701e-11	3	0	0	72	12881
PF17904	KH_9	1.00000000001832	1.83164459375701e-11	3	0	0	72	12881
PF11261	IRF-2BP1_2	1.00000000001832	1.83164459375701e-11	3	0	0	72	12881
PF12414	Fox-1_C	1.00000000001832	1.83164459375701e-11	3	0	0	72	12881
PF11601	Shal-type	1.00000000001832	1.83164459375701e-11	3	0	0	72	12881
PF04997	RNA_pol_Rpb1_1	1.00000000001832	1.83164459375701e-11	3	0	0	72	12881
PF00562	RNA_pol_Rpb2_6	1.00000000001832	1.83164459375701e-11	3	0	0	72	12881
PF00857	Isochorismatase	1.00000000001832	1.83164459375701e-11	3	0	0	72	12881
PF00128	Alpha-amylase	1.00000000001832	1.83164459375701e-11	3	0	0	72	12881
PF02877	PARP_reg	1.00000000001832	1.83164459375701e-11	3	0	0	72	12881
PF08815	Nuc_rec_co-act	1.00000000001832	1.83164459375701e-11	3	0	0	72	12881
PF06535	RGM_N	1.00000000001832	1.83164459375701e-11	3	0	0	72	12881
PF01068	DNA_ligase_A_M	1.00000000001832	1.83164459375701e-11	3	0	0	72	12881
PF06465	DUF1087	1.00000000001832	1.83164459375701e-11	3	0	0	72	12881
PF04983	RNA_pol_Rpb1_3	1.00000000001832	1.83164459375701e-11	3	0	0	72	12881
PF04565	RNA_pol_Rpb2_3	1.00000000001832	1.83164459375701e-11	3	0	0	72	12881
PF00432	Prenyltrans	1.00000000001832	1.83164459375701e-11	3	0	0	72	12881
PF12348	CLASP_N	1.00000000001832	1.83164459375701e-11	3	0	0	72	12881
PF00752	XPG_N	1.00000000001832	1.83164459375701e-11	3	0	0	72	12881
PF15831	DUF4713	1.00000000001832	1.83164459375701e-11	3	0	0	72	12881
PF09422	WTX	1.00000000001832	1.83164459375701e-11	3	0	0	72	12881
PF02888	CaMBD	1.00000000001832	1.83164459375701e-11	3	0	0	72	12881
PF11825	Nuc_recep-AF1	1.00000000001832	1.83164459375701e-11	3	0	0	72	12881
PF14748	P5CR_dimer	1.00000000001832	1.83164459375701e-11	3	0	0	72	12881
PF05783	DLIC	1.00000000001832	1.83164459375701e-11	3	0	0	72	12881
PF15409	PH_8	1.00000000001832	1.83164459375701e-11	3	0	0	72	12881
PF00867	XPG_I	1.00000000001832	1.83164459375701e-11	3	0	0	72	12881
PF03446	NAD_binding_2	1.00000000001832	1.83164459375701e-11	3	0	0	72	12881
PF11057	Cortexin	1.00000000001832	1.83164459375701e-11	3	0	0	72	12881
PF05154	TM2	1.00000000001832	1.83164459375701e-11	3	0	0	72	12881
PF00773	RNB	1.00000000001832	1.83164459375701e-11	3	0	0	72	12881
PF06668	ITI_HC_C	1.00000000001832	1.83164459375701e-11	3	0	0	72	12881
PF01590	GAF	1.00000000001832	1.83164459375701e-11	3	0	0	72	12881
PF09799	Transmemb_17	1.00000000001832	1.83164459375701e-11	3	0	0	72	12881
PF10075	CSN8_PSD8_EIF3K	1.00000000001832	1.83164459375701e-11	3	0	0	72	12881
PF06346	Drf_FH1	1.00000000001832	1.83164459375701e-11	3	0	0	72	12881
PF15440	THRAP3_BCLAF1	1.00000000001832	1.83164459375701e-11	3	0	0	72	12881
PF07766	LETM1	1.00000000001832	1.83164459375701e-11	3	0	0	72	12881
PF15242	FAM53	1.00000000001832	1.83164459375701e-11	3	0	0	72	12881
PF05461	ApoL	1.00000000001832	1.83164459375701e-11	3	0	0	72	12881
PF03066	Nucleoplasmin	1.00000000001832	1.83164459375701e-11	3	0	0	72	12881
PF18100	PDE4_UCR	1.00000000001832	1.83164459375701e-11	3	0	0	72	12881
PF17095	CAMSAP_CC1	1.00000000001832	1.83164459375701e-11	3	0	0	72	12881
PF03388	Lectin_leg-like	1.00000000001832	1.83164459375701e-11	3	0	0	72	12881
PF02946	GTF2I	1.00000000001832	1.83164459375701e-11	3	0	0	72	12881
PF13393	tRNA-synt_His	1.00000000001832	1.83164459375701e-11	3	0	0	72	12881
PF17832	Pre-PUA	1.00000000001832	1.83164459375701e-11	3	0	0	72	12881
PF01432	Peptidase_M3	1.00000000001832	1.83164459375701e-11	3	0	0	72	12881
PF01182	Glucosamine_iso	1.00000000001832	1.83164459375701e-11	3	0	0	72	12881
PF03992	ABM	1.00000000001832	1.83164459375701e-11	3	0	0	72	12881
PF16568	Sam68-YY	1.00000000001832	1.83164459375701e-11	3	0	0	72	12881
PF00068	Phospholip_A2_1	1.00000000001832	1.83164459375701e-11	3	0	0	72	12881
PF04561	RNA_pol_Rpb2_2	1.00000000001832	1.83164459375701e-11	3	0	0	72	12881
PF17226	MTA_R1	1.00000000001832	1.83164459375701e-11	3	0	0	72	12881
PF01494	FAD_binding_3	1.00000000001832	1.83164459375701e-11	3	0	0	72	12881
PF12203	HDAC4_Gln	1.00000000001832	1.83164459375701e-11	3	0	0	72	12881
PF17809	UPA_2	1.00000000001832	1.83164459375701e-11	3	0	0	72	12881
PF16454	PI3K_P85_iSH2	1.00000000001832	1.83164459375701e-11	3	0	0	72	12881
PF16453	IQ_SEC7_PH	1.00000000001832	1.83164459375701e-11	3	0	0	72	12881
PF01857	RB_B	1.00000000001832	1.83164459375701e-11	3	0	0	72	12881
PF06461	DUF1086	1.00000000001832	1.83164459375701e-11	3	0	0	72	12881
PF01798	Nop	1.00000000001832	1.83164459375701e-11	3	0	0	72	12881
PF10374	EST1	1.00000000001832	1.83164459375701e-11	3	0	0	72	12881
PF10373	EST1_DNA_bind	1.00000000001832	1.83164459375701e-11	3	0	0	72	12881
PF04926	PAP_RNA-bind	1.00000000001832	1.83164459375701e-11	3	0	0	72	12881
PF01746	tRNA_m1G_MT	1.00000000001832	1.83164459375701e-11	3	0	0	72	12881
PF01230	HIT	1.00000000001832	1.83164459375701e-11	3	0	0	72	12881
PF09067	EpoR_lig-bind	1.00000000001832	1.83164459375701e-11	3	0	0	72	12881
PF06479	Ribonuc_2-5A	1.00000000001832	1.83164459375701e-11	3	0	0	72	12881
PF06119	NIDO	1.00000000001832	1.83164459375701e-11	3	0	0	72	12881
PF04588	HIG_1_N	1.00000000001832	1.83164459375701e-11	3	0	0	72	12881
PF04499	SAPS	1.00000000001832	1.83164459375701e-11	3	0	0	72	12881
PF14851	FAM176	1.00000000001832	1.83164459375701e-11	3	0	0	72	12881
PF00294	PfkB	1.00000000001832	1.83164459375701e-11	3	0	0	72	12881
PF00074	RnaseA	1.00000000001832	1.83164459375701e-11	3	0	0	72	12881
PF06220	zf-U1	1.00000000001832	1.83164459375701e-11	3	0	0	72	12881
PF16494	Na_Ca_ex_C	1.00000000001832	1.83164459375701e-11	3	0	0	72	12881
PF02911	Formyl_trans_C	1.00000000001832	1.83164459375701e-11	3	0	0	72	12881
PF11461	RILP	1.00000000001832	1.83164459375701e-11	3	0	0	72	12881
PF04777	Evr1_Alr	1.00000000001832	1.83164459375701e-11	3	0	0	72	12881
PF00623	RNA_pol_Rpb1_2	1.00000000001832	1.83164459375701e-11	3	0	0	72	12881
PF05741	zf-nanos	1.00000000001832	1.83164459375701e-11	3	0	0	72	12881
PF14818	DUF4482	1.00000000001832	1.83164459375701e-11	3	0	0	72	12881
PF00743	FMO-like	1.00000000001832	1.83164459375701e-11	3	0	0	72	12881
PF12924	APP_Cu_bd	1.00000000001832	1.83164459375701e-11	3	0	0	72	12881
PF02221	E1_DerP2_DerF2	1.00000000001832	1.83164459375701e-11	3	0	0	72	12881
PF16675	FOXO_KIX_bdg	1.00000000001832	1.83164459375701e-11	3	0	0	72	12881
PF00287	Na_K-ATPase	1.00000000001832	1.83164459375701e-11	3	0	0	72	12881
PF03530	SK_channel	1.00000000001832	1.83164459375701e-11	3	0	0	72	12881
PF15273	NHS	1.00000000001832	1.83164459375701e-11	3	0	0	72	12881
PF13922	PHD_3	1.00000000001832	1.83164459375701e-11	3	0	0	72	12881
PF05672	MAP7	1.00000000001832	1.83164459375701e-11	3	0	0	72	12881
PF08832	SRC-1	1.00000000001832	1.83164459375701e-11	3	0	0	72	12881
PF08916	Phe_ZIP	1.00000000001832	1.83164459375701e-11	3	0	0	72	12881
PF04571	Lipin_N	1.00000000001832	1.83164459375701e-11	3	0	0	72	12881
PF00007	Cys_knot	1.00000000001832	1.83164459375701e-11	3	0	0	72	12881
PF05406	WGR	1.00000000001832	1.83164459375701e-11	3	0	0	72	12881
PF00682	HMGL-like	1.00000000001832	1.83164459375701e-11	3	0	0	72	12881
PF11648	RIG-I_C-RD	1.00000000001832	1.83164459375701e-11	3	0	0	72	12881
PF16123	HAGH_C	1.00000000001832	1.83164459375701e-11	3	0	0	72	12881
PF03909	BSD	1.00000000001832	1.83164459375701e-11	3	0	0	72	12881
PF14948	RESP18	1.00000000001832	1.83164459375701e-11	3	0	0	72	12881
PF00730	HhH-GPD	1.00000000001832	1.83164459375701e-11	3	0	0	72	12881
PF00405	Transferrin	1.00000000001832	1.83164459375701e-11	3	0	0	72	12881
PF15268	Dapper	1.00000000001832	1.83164459375701e-11	3	0	0	72	12881
PF00570	HRDC	1.00000000001832	1.83164459375701e-11	3	0	0	72	12881
PF07970	COPIIcoated_ERV	1.00000000001832	1.83164459375701e-11	3	0	0	72	12881
PF04714	BCL_N	1.00000000001832	1.83164459375701e-11	3	0	0	72	12881
PF07521	RMMBL	1.00000000001832	1.83164459375701e-11	3	0	0	72	12881
PF09848	DUF2075	1.00000000001832	1.83164459375701e-11	3	0	0	72	12881
PF15388	FAM117	1.00000000001832	1.83164459375701e-11	3	0	0	72	12881
PF18123	FGFR3_TM	1.00000000001832	1.83164459375701e-11	3	0	0	72	12881
PF18124	Kindlin_2_N	1.00000000001832	1.83164459375701e-11	3	0	0	72	12881
PF08788	NHR2	1.00000000001832	1.83164459375701e-11	3	0	0	72	12881
PF10269	Tmemb_185A	1.00000000001832	1.83164459375701e-11	3	0	0	72	12881
PF08366	LLGL	1.00000000001832	1.83164459375701e-11	3	0	0	72	12881
PF10609	ParA	1.00000000001832	1.83164459375701e-11	3	0	0	72	12881
PF02544	Steroid_dh	1.00000000001832	1.83164459375701e-11	3	0	0	72	12881
PF16608	TNRC6-PABC_bdg	1.00000000001832	1.83164459375701e-11	3	0	0	72	12881
PF12605	CK1gamma_C	1.00000000001832	1.83164459375701e-11	3	0	0	72	12881
PF02060	ISK_Channel	1.00000000001832	1.83164459375701e-11	3	0	0	72	12881
PF05648	PEX11	1.00000000001832	1.83164459375701e-11	3	0	0	72	12881
PF17982	C5HCH	1.00000000001832	1.83164459375701e-11	3	0	0	72	12881
PF05916	Sld5	1.00000000001832	1.83164459375701e-11	3	0	0	72	12881
PF00365	PFK	1.00000000001832	1.83164459375701e-11	3	0	0	72	12881
PF05000	RNA_pol_Rpb1_4	1.00000000001832	1.83164459375701e-11	3	0	0	72	12881
PF12265	CAF1C_H4-bd	1.00000000001832	1.83164459375701e-11	3	0	0	72	12881
PF06387	Calcyon	1.00000000001832	1.83164459375701e-11	3	0	0	72	12881
PF07092	DUF1356	1.00000000001832	1.83164459375701e-11	3	0	0	72	12881
PF16770	RTT107_BRCT_5	1.00000000001832	1.83164459375701e-11	3	0	0	72	12881
PF02230	Abhydrolase_2	1.00000000001832	1.83164459375701e-11	3	0	0	72	12881
PF00113	Enolase_C	1.00000000001832	1.83164459375701e-11	3	0	0	72	12881
PF07001	BAT2_N	1.00000000001832	1.83164459375701e-11	3	0	0	72	12881
PF05577	Peptidase_S28	1.00000000001832	1.83164459375701e-11	3	0	0	72	12881
PF16274	Qua1	1.00000000001832	1.83164459375701e-11	3	0	0	72	12881
PF04003	Utp12	1.00000000001832	1.83164459375701e-11	3	0	0	72	12881
PF01040	UbiA	1.00000000001832	1.83164459375701e-11	3	0	0	72	12881
PF05010	TACC_C	1.00000000001832	1.83164459375701e-11	3	0	0	72	12881
PF17208	RBR	1.00000000001832	1.83164459375701e-11	3	0	0	72	12881
PF14875	PIP49_N	1.00000000001832	1.83164459375701e-11	3	0	0	72	12881
PF00131	Metallothio	1.00000000001832	1.83164459375701e-11	3	0	0	72	12881
PF08969	USP8_dimer	1.00000000001832	1.83164459375701e-11	3	0	0	72	12881
PF01221	Dynein_light	1.00000000001832	1.83164459375701e-11	3	0	0	72	12881
PF13892	DBINO	1.00000000001832	1.83164459375701e-11	3	0	0	72	12881
PF13599	Pentapeptide_4	1.00000000001832	1.83164459375701e-11	3	0	0	72	12881
PF10577	UPF0560	1.00000000001832	1.83164459375701e-11	3	0	0	72	12881
PF16661	Lactamase_B_6	1.00000000001832	1.83164459375701e-11	3	0	0	72	12881
PF08150	FerB	1.00000000001832	1.83164459375701e-11	3	0	0	72	12881
PF07657	MNNL	1.00000000001832	1.83164459375701e-11	3	0	0	72	12881
PF12026	CAS_C	1.00000000001832	1.83164459375701e-11	3	0	0	72	12881
PF18308	GGA_N-GAT	1.00000000001832	1.83164459375701e-11	3	0	0	72	12881
PF04988	AKAP95	1.00000000001832	1.83164459375701e-11	3	0	0	72	12881
PF05047	L51_S25_CI-B8	1.00000000001832	1.83164459375701e-11	3	0	0	72	12881
PF02177	APP_N	1.00000000001832	1.83164459375701e-11	3	0	0	72	12881
PF06105	Aph-1	1.00000000001832	1.83164459375701e-11	3	0	0	72	12881
PF04621	ETS_PEA3_N	1.00000000001832	1.83164459375701e-11	3	0	0	72	12881
PF03803	Scramblase	1.00000000001832	1.83164459375701e-11	3	0	0	72	12881
PF16566	CREPT	1.00000000001832	1.83164459375701e-11	3	0	0	72	12881
PF09728	Taxilin	1.00000000001832	1.83164459375701e-11	3	0	0	72	12881
PF12336	SOXp	1.00000000001832	1.83164459375701e-11	3	0	0	72	12881
PF04928	PAP_central	1.00000000001832	1.83164459375701e-11	3	0	0	72	12881
PF04825	Rad21_Rec8_N	1.00000000001832	1.83164459375701e-11	3	0	0	72	12881
PF08190	PIH1	1.00000000001832	1.83164459375701e-11	3	0	0	72	12881
PF10469	AKAP7_NLS	1.00000000001832	1.83164459375701e-11	3	0	0	72	12881
PF06702	Fam20C	1.00000000001832	1.83164459375701e-11	3	0	0	72	12881
PF04757	Pex2_Pex12	1.00000000001832	1.83164459375701e-11	3	0	0	72	12881
PF03399	SAC3_GANP	1.00000000001832	1.83164459375701e-11	3	0	0	72	12881
PF08235	LNS2	1.00000000001832	1.83164459375701e-11	3	0	0	72	12881
PF14792	DNA_pol_B_palm	1.00000000001832	1.83164459375701e-11	3	0	0	72	12881
PF08499	PDEase_I_N	1.00000000001832	1.83164459375701e-11	3	0	0	72	12881
PF01851	PC_rep	1.00000000001832	1.83164459375701e-11	3	0	0	72	12881
PF02750	Synapsin_C	1.00000000001832	1.83164459375701e-11	3	0	0	72	12881
PF13918	PLDc_3	1.00000000001832	1.83164459375701e-11	3	0	0	72	12881
PF16891	STPPase_N	1.00000000001832	1.83164459375701e-11	3	0	0	72	12881
PF00485	PRK	1.00000000001832	1.83164459375701e-11	3	0	0	72	12881
PF06459	RR_TM4-6	1.00000000001832	1.83164459375701e-11	3	0	0	72	12881
PF12004	DUF3498	1.00000000001832	1.83164459375701e-11	3	0	0	72	12881
PF02180	BH4	1.00000000001832	1.83164459375701e-11	3	0	0	72	12881
PF16519	TRPM_tetra	1.00000000001832	1.83164459375701e-11	3	0	0	72	12881
PF01167	Tub	1.00000000001832	1.83164459375701e-11	3	0	0	72	12881
PF10267	Tmemb_cc2	1.00000000001832	1.83164459375701e-11	3	0	0	72	12881
PF15017	WRNPLPNID	1.00000000001832	1.83164459375701e-11	3	0	0	72	12881
PF13850	ERGIC_N	1.00000000001832	1.83164459375701e-11	3	0	0	72	12881
PF01509	TruB_N	1.00000000001832	1.83164459375701e-11	3	0	0	72	12881
PF16474	KIND	1.00000000001832	1.83164459375701e-11	3	0	0	72	12881
PF01285	TEA	1.00000000001832	1.83164459375701e-11	3	0	0	72	12881
PF00094	VWD	1.00000000001832	1.83164459375701e-11	3	0	0	72	12881
PF04636	PA26	1.00000000001832	1.83164459375701e-11	3	0	0	72	12881
PF16159	FOXP-CC	1.00000000001832	1.83164459375701e-11	3	0	0	72	12881
PF01812	5-FTHF_cyc-lig	1.00000000001832	1.83164459375701e-11	3	0	0	72	12881
PF02671	PAH	1.00000000001832	1.83164459375701e-11	3	0	0	72	12881
PF11413	HIF-1	1.00000000001832	1.83164459375701e-11	3	0	0	72	12881
PF14161	FAM110_N	1.00000000001832	1.83164459375701e-11	3	0	0	72	12881
PF02238	COX7a	1.00000000001832	1.83164459375701e-11	3	0	0	72	12881
PF14798	Ca_hom_mod	1.00000000001832	1.83164459375701e-11	3	0	0	72	12881
PF06522	B12D	1.00000000001832	1.83164459375701e-11	3	0	0	72	12881
PF05190	MutS_IV	1.00000000001832	1.83164459375701e-11	3	0	0	72	12881
PF13836	DUF4195	1.00000000001832	1.83164459375701e-11	3	0	0	72	12881
PF08174	Anillin	1.00000000001832	1.83164459375701e-11	3	0	0	72	12881
PF08080	zf-RNPHF	1.00000000001832	1.83164459375701e-11	3	0	0	72	12881
PF05283	MGC-24	1.00000000001832	1.83164459375701e-11	3	0	0	72	12881
PF10565	NMDAR2_C	1.00000000001832	1.83164459375701e-11	3	0	0	72	12881
PF05640	NKAIN	1.00000000001832	1.83164459375701e-11	3	0	0	72	12881
PF08718	GLTP	1.00000000001832	1.83164459375701e-11	3	0	0	72	12881
PF11879	DUF3399	1.00000000001832	1.83164459375701e-11	3	0	0	72	12881
PF02251	PA28_alpha	1.00000000001832	1.83164459375701e-11	3	0	0	72	12881
PF03208	PRA1	1.00000000001832	1.83164459375701e-11	3	0	0	72	12881
PF01630	Glyco_hydro_56	1.00000000001832	1.83164459375701e-11	3	0	0	72	12881
PF01146	Caveolin	1.00000000001832	1.83164459375701e-11	3	0	0	72	12881
PF07910	Peptidase_C78	1.00000000001832	1.83164459375701e-11	3	0	0	72	12881
PF14703	PHM7_cyt	1.00000000001832	1.83164459375701e-11	3	0	0	72	12881
PF04845	PurA	1.00000000001832	1.83164459375701e-11	3	0	0	72	12881
PF08517	AXH	1.00000000001832	1.83164459375701e-11	3	0	0	72	12881
PF02208	Sorb	1.00000000001832	1.83164459375701e-11	3	0	0	72	12881
PF05221	AdoHcyase	1.00000000001832	1.83164459375701e-11	3	0	0	72	12881
PF13919	ASXH	1.00000000001832	1.83164459375701e-11	3	0	0	72	12881
PF00687	Ribosomal_L1	1.00000000001832	1.83164459375701e-11	3	0	0	72	12881
PF00039	fn1	1.00000000001832	1.83164459375701e-11	3	0	0	72	12881
PF16000	CARMIL_C	1.00000000001832	1.83164459375701e-11	3	0	0	72	12881
PF00694	Aconitase_C	1.00000000001832	1.83164459375701e-11	3	0	0	72	12881
PF10391	DNA_pol_lambd_f	1.00000000001832	1.83164459375701e-11	3	0	0	72	12881
PF03876	SHS2_Rpb7-N	1.00000000001832	1.83164459375701e-11	3	0	0	72	12881
PF04511	DER1	1.00000000001832	1.83164459375701e-11	3	0	0	72	12881
PF01591	6PF2K	1.00000000001832	1.83164459375701e-11	3	0	0	72	12881
PF01722	BolA	1.00000000001832	1.83164459375701e-11	3	0	0	72	12881
PF04803	Cor1	1.00000000001832	1.83164459375701e-11	3	0	0	72	12881
PF13419	HAD_2	1.00000000001832	1.83164459375701e-11	3	0	0	72	12881
PF03643	Vps26	1.00000000001832	1.83164459375701e-11	3	0	0	72	12881
PF12316	Dsh_C	1.00000000001832	1.83164459375701e-11	3	0	0	72	12881
PF05066	HARE-HTH	1.00000000001832	1.83164459375701e-11	3	0	0	72	12881
PF10540	Membr_traf_MHD	1.00000000001832	1.83164459375701e-11	3	0	0	72	12881
PF15275	PEHE	1.00000000001832	1.83164459375701e-11	3	0	0	72	12881
PF03194	LUC7	1.00000000001832	1.83164459375701e-11	3	0	0	72	12881
PF12701	LSM14	1.00000000001832	1.83164459375701e-11	3	0	0	72	12881
PF03360	Glyco_transf_43	1.00000000001832	1.83164459375701e-11	3	0	0	72	12881
PF09320	DUF1977	1.00000000001832	1.83164459375701e-11	3	0	0	72	12881
PF02784	Orn_Arg_deC_N	1.00000000001832	1.83164459375701e-11	3	0	0	72	12881
PF13306	LRR_5	1.00000000001832	1.83164459375701e-11	3	0	0	72	12881
PF00080	Sod_Cu	1.00000000001832	1.83164459375701e-11	3	0	0	72	12881
PF04790	Sarcoglycan_1	1.00000000001832	1.83164459375701e-11	3	0	0	72	12881
PF00330	Aconitase	1.00000000001832	1.83164459375701e-11	3	0	0	72	12881
PF08596	Lgl_C	1.00000000001832	1.83164459375701e-11	3	0	0	72	12881
PF01755	Glyco_transf_25	1.00000000001832	1.83164459375701e-11	3	0	0	72	12881
PF01393	Chromo_shadow	1.00000000001832	1.83164459375701e-11	3	0	0	72	12881
PF02513	Spin-Ssty	1.00000000001832	1.83164459375701e-11	3	0	0	72	12881
PF00817	IMS	1.00000000001832	1.83164459375701e-11	3	0	0	72	12881
PF00403	HMA	1.00000000001832	1.83164459375701e-11	3	0	0	72	12881
PF00588	SpoU_methylase	1.00000000001832	1.83164459375701e-11	3	0	0	72	12881
PF00235	Profilin	1.00000000001832	1.83164459375701e-11	3	0	0	72	12881
PF18387	zf_C2H2_ZHX	1.00000000001832	1.83164459375701e-11	3	0	0	72	12881
PF06328	Lep_receptor_Ig	1.00000000001832	1.83164459375701e-11	3	0	0	72	12881
PF01176	eIF-1a	1.00000000001832	1.83164459375701e-11	3	0	0	72	12881
PF01416	PseudoU_synth_1	1.00000000001832	1.83164459375701e-11	3	0	0	72	12881
PF16866	PHD_4	1.00000000001832	1.83164459375701e-11	3	0	0	72	12881
PF09532	FDF	1.00000000001832	1.83164459375701e-11	3	0	0	72	12881
PF03949	Malic_M	1.00000000001832	1.83164459375701e-11	3	0	0	72	12881
PF04560	RNA_pol_Rpb2_7	1.00000000001832	1.83164459375701e-11	3	0	0	72	12881
PF00206	Lyase_1	1.00000000001832	1.83164459375701e-11	3	0	0	72	12881
PF01387	Synuclein	1.00000000001832	1.83164459375701e-11	3	0	0	72	12881
PF01160	Opiods_neuropep	1.00000000001832	1.83164459375701e-11	3	0	0	72	12881
PF11934	DUF3452	1.00000000001832	1.83164459375701e-11	3	0	0	72	12881
PF08542	Rep_fac_C	1.00000000001832	1.83164459375701e-11	3	0	0	72	12881
PF00670	AdoHcyase_NAD	1.00000000001832	1.83164459375701e-11	3	0	0	72	12881
PF17725	YBD	1.00000000001832	1.83164459375701e-11	3	0	0	72	12881
PF15010	FAM131	1.00000000001832	1.83164459375701e-11	3	0	0	72	12881
PF14988	DUF4515	1.00000000001832	1.83164459375701e-11	3	0	0	72	12881
PF05030	SSXT	1.00000000001832	1.83164459375701e-11	3	0	0	72	12881
PF02026	RyR	1.00000000001832	1.83164459375701e-11	3	0	0	72	12881
PF07004	SHIPPO-rpt	1.00000000001832	1.83164459375701e-11	3	0	0	72	12881
PF12721	RHIM	1.00000000001832	1.83164459375701e-11	3	0	0	72	12881
PF03821	Mtp	1.00000000001832	1.83164459375701e-11	3	0	0	72	12881
PF18039	UBA_6	1.00000000001832	1.83164459375701e-11	3	0	0	72	12881
PF15235	GRIN_C	1.00000000001832	1.83164459375701e-11	3	0	0	72	12881
PF12036	DUF3522	1.00000000001832	1.83164459375701e-11	3	0	0	72	12881
PF00854	PTR2	1.00000000001832	1.83164459375701e-11	3	0	0	72	12881
PF12606	RELT	1.00000000001832	1.83164459375701e-11	3	0	0	72	12881
PF00483	NTP_transferase	1.00000000001832	1.83164459375701e-11	3	0	0	72	12881
PF09794	Avl9	1.00000000001832	1.83164459375701e-11	3	0	0	72	12881
PF04515	Choline_transpo	1.00000000001832	1.83164459375701e-11	3	0	0	72	12881
PF16190	E1_FCCH	1.00000000001832	1.83164459375701e-11	3	0	0	72	12881
PF08312	cwf21	1.00000000001832	1.83164459375701e-11	3	0	0	72	12881
PF12533	Neuro_bHLH	1.00000000001832	1.83164459375701e-11	3	0	0	72	12881
PF10300	DUF3808	1.00000000001832	1.83164459375701e-11	3	0	0	72	12881
PF08688	ASD1	1.00000000001832	1.83164459375701e-11	3	0	0	72	12881
PF02714	RSN1_7TM	1.00000000001832	1.83164459375701e-11	3	0	0	72	12881
PF01595	DUF21	1.00000000001832	1.83164459375701e-11	3	0	0	72	12881
PF03172	HSR	1.00000000001832	1.83164459375701e-11	3	0	0	72	12881
PF12845	TBD	1.00000000001832	1.83164459375701e-11	3	0	0	72	12881
PF00728	Glyco_hydro_20	1.00000000001832	1.83164459375701e-11	3	0	0	72	12881
PF18012	PH_17	1.00000000001832	1.83164459375701e-11	3	0	0	72	12881
PF13472	Lipase_GDSL_2	1.00000000001832	1.83164459375701e-11	3	0	0	72	12881
PF09066	B2-adapt-app_C	1.00000000001832	1.83164459375701e-11	3	0	0	72	12881
PF07815	Abi_HHR	1.00000000001832	1.83164459375701e-11	3	0	0	72	12881
PF14716	HHH_8	1.00000000001832	1.83164459375701e-11	3	0	0	72	12881
PF01271	Granin	1.00000000001832	1.83164459375701e-11	3	0	0	72	12881
PF10197	Cir_N	1.00000000001832	1.83164459375701e-11	3	0	0	72	12881
PF03178	CPSF_A	1.00000000001832	1.83164459375701e-11	3	0	0	72	12881
PF06679	DUF1180	1.00000000001832	1.83164459375701e-11	3	0	0	72	12881
PF16878	SIX1_SD	1.00000000001832	1.83164459375701e-11	3	0	0	72	12881
PF06365	CD34_antigen	1.00000000001832	1.83164459375701e-11	3	0	0	72	12881
PF14360	PAP2_C	1.00000000001832	1.83164459375701e-11	3	0	0	72	12881
PF04970	LRAT	1.00000000001832	1.83164459375701e-11	3	0	0	72	12881
PF04440	Dysbindin	1.00000000001832	1.83164459375701e-11	3	0	0	72	12881
PF07200	Mod_r	1.00000000001832	1.83164459375701e-11	3	0	0	72	12881
PF12496	BNIP2	1.00000000001832	1.83164459375701e-11	3	0	0	72	12881
PF08474	MYT1	1.00000000001832	1.83164459375701e-11	3	0	0	72	12881
PF07524	Bromo_TP	1.00000000001832	1.83164459375701e-11	3	0	0	72	12881
PF13886	DUF4203	1.00000000001832	1.83164459375701e-11	3	0	0	72	12881
PF15913	Furin-like_2	1.00000000001832	1.83164459375701e-11	3	0	0	72	12881
PF07731	Cu-oxidase_2	1.00000000001832	1.83164459375701e-11	3	0	0	72	12881
PF05063	MT-A70	1.00000000001832	1.83164459375701e-11	3	0	0	72	12881
PF04419	4F5	1.00000000001832	1.83164459375701e-11	3	0	0	72	12881
PF16739	CARD_2	1.00000000001832	1.83164459375701e-11	3	0	0	72	12881
PF00969	MHC_II_beta	1.00000000001832	1.83164459375701e-11	3	0	0	72	12881
PF14513	DAG_kinase_N	1.00000000001832	1.83164459375701e-11	3	0	0	72	12881
PF11851	DUF3371	1.00000000001832	1.83164459375701e-11	3	0	0	72	12881
PF02099	Josephin	1.00000000001832	1.83164459375701e-11	3	0	0	72	12881
PF05351	GMP_PDE_delta	1.00000000001832	1.83164459375701e-11	3	0	0	72	12881
PF15317	Lbh	1.00000000001832	1.83164459375701e-11	3	0	0	72	12881
PF02014	Reeler	1.00000000001832	1.83164459375701e-11	3	0	0	72	12881
PF00338	Ribosomal_S10	1.00000000001832	1.83164459375701e-11	3	0	0	72	12881
PF01414	DSL	1.00000000001832	1.83164459375701e-11	3	0	0	72	12881
PF09273	Rubis-subs-bind	1.00000000001832	1.83164459375701e-11	3	0	0	72	12881
PF11936	DUF3454	1.00000000001832	1.83164459375701e-11	3	0	0	72	12881
PF04487	CITED	1.00000000001832	1.83164459375701e-11	3	0	0	72	12881
PF04824	Rad21_Rec8	1.00000000001832	1.83164459375701e-11	3	0	0	72	12881
PF12736	CABIT	1.00000000001832	1.83164459375701e-11	3	0	0	72	12881
PF18561	Regnase_1_C	1.00000000001832	1.83164459375701e-11	3	0	0	72	12881
PF12240	Angiomotin_C	1.00000000001832	1.83164459375701e-11	3	0	0	72	12881
PF04675	DNA_ligase_A_N	1.00000000001832	1.83164459375701e-11	3	0	0	72	12881
PF11365	SOGA	1.00000000001832	1.83164459375701e-11	3	0	0	72	12881
PF09596	MamL-1	1.00000000001832	1.83164459375701e-11	3	0	0	72	12881
PF00327	Ribosomal_L30	1.00000000001832	1.83164459375701e-11	3	0	0	72	12881
PF03836	RasGAP_C	1.00000000001832	1.83164459375701e-11	3	0	0	72	12881
PF00749	tRNA-synt_1c	1.00000000001832	1.83164459375701e-11	3	0	0	72	12881
PF01557	FAA_hydrolase	1.00000000001832	1.83164459375701e-11	3	0	0	72	12881
PF01026	TatD_DNase	1.00000000001832	1.83164459375701e-11	3	0	0	72	12881
PF17789	MG4	1.00000000001832	1.83164459375701e-11	3	0	0	72	12881
PF00277	SAA	1.00000000001832	1.83164459375701e-11	3	0	0	72	12881
PF02913	FAD-oxidase_C	1.00000000001832	1.83164459375701e-11	3	0	0	72	12881
PF07986	TBCC	1.00000000001832	1.83164459375701e-11	3	0	0	72	12881
PF00586	AIRS	1.00000000001832	1.83164459375701e-11	3	0	0	72	12881
PF02115	Rho_GDI	1.00000000001832	1.83164459375701e-11	3	0	0	72	12881
PF04589	RFX1_trans_act	1.00000000001832	1.83164459375701e-11	3	0	0	72	12881
PF02780	Transketolase_C	1.00000000001832	1.83164459375701e-11	3	0	0	72	12881
PF12308	Noelin-1	1.00000000001832	1.83164459375701e-11	3	0	0	72	12881
PF07522	DRMBL	1.00000000001832	1.83164459375701e-11	3	0	0	72	12881
PF03271	EB1	1.00000000001832	1.83164459375701e-11	3	0	0	72	12881
PF10515	APP_amyloid	1.00000000001832	1.83164459375701e-11	3	0	0	72	12881
PF00398	RrnaAD	1.00000000001832	1.83164459375701e-11	3	0	0	72	12881
PF08151	FerI	1.00000000001832	1.83164459375701e-11	3	0	0	72	12881
PF14916	CCDC92	1.00000000001832	1.83164459375701e-11	3	0	0	72	12881
PF13679	Methyltransf_32	1.00000000001832	1.83164459375701e-11	3	0	0	72	12881
PF00860	Xan_ur_permease	1.00000000001832	1.83164459375701e-11	3	0	0	72	12881
PF03914	CBF	1.00000000001832	1.83164459375701e-11	3	0	0	72	12881
PF06534	RGM_C	1.00000000001832	1.83164459375701e-11	3	0	0	72	12881
PF01821	ANATO	1.00000000001832	1.83164459375701e-11	3	0	0	72	12881
PF01704	UDPGP	1.00000000001832	1.83164459375701e-11	3	0	0	72	12881
PF18336	Tudor_FRX1	1.00000000001832	1.83164459375701e-11	3	0	0	72	12881
PF04563	RNA_pol_Rpb2_1	1.00000000001832	1.83164459375701e-11	3	0	0	72	12881
PF13865	FoP_duplication	1.00000000001832	1.83164459375701e-11	3	0	0	72	12881
PF07162	B9-C2	1.00000000001832	1.83164459375701e-11	3	0	0	72	12881
PF02297	COX6B	1.00000000001832	1.83164459375701e-11	3	0	0	72	12881
PF01571	GCV_T	1.00000000001832	1.83164459375701e-11	3	0	0	72	12881
PF08598	Sds3	1.00000000001832	1.83164459375701e-11	3	0	0	72	12881
PF12444	Sox_N	1.00000000001832	1.83164459375701e-11	3	0	0	72	12881
PF15951	MITF_TFEB_C_3_N	1.00000000001832	1.83164459375701e-11	3	0	0	72	12881
PF05147	LANC_like	1.00000000001832	1.83164459375701e-11	3	0	0	72	12881
PF08669	GCV_T_C	1.00000000001832	1.83164459375701e-11	3	0	0	72	12881
PF16516	CC2-LZ	1.00000000001832	1.83164459375701e-11	3	0	0	72	12881
PF01222	ERG4_ERG24	1.00000000001832	1.83164459375701e-11	3	0	0	72	12881
PF10427	Ago_hook	1.00000000001832	1.83164459375701e-11	3	0	0	72	12881
PF07687	M20_dimer	1.00000000001832	1.83164459375701e-11	3	0	0	72	12881
PF08074	CHDCT2	1.00000000001832	1.83164459375701e-11	3	0	0	72	12881
PF08073	CHDNT	1.00000000001832	1.83164459375701e-11	3	0	0	72	12881
PF10568	Tom37	1.00000000001832	1.83164459375701e-11	3	0	0	72	12881
PF17921	Integrase_H2C2	1.00000000001832	1.83164459375701e-11	3	0	0	72	12881
PF13877	RPAP3_C	1.00000000001832	1.83164459375701e-11	3	0	0	72	12881
PF15439	NYAP_N	1.00000000001832	1.83164459375701e-11	3	0	0	72	12881
PF14160	FAM110_C	1.00000000001832	1.83164459375701e-11	3	0	0	72	12881
PF13812	PPR_3	1.00000000001832	1.83164459375701e-11	3	0	0	72	12881
PF08232	Striatin	1.00000000001832	1.83164459375701e-11	3	0	0	72	12881
PF02817	E3_binding	1.00000000001832	1.83164459375701e-11	3	0	0	72	12881
PF12851	Tet_JBP	1.00000000001832	1.83164459375701e-11	3	0	0	72	12881
PF05191	ADK_lid	1.00000000001832	1.83164459375701e-11	3	0	0	72	12881
PF16652	PH_13	1.00000000001832	1.83164459375701e-11	3	0	0	72	12881
PF00723	Glyco_hydro_15	1.00000000001832	1.83164459375701e-11	3	0	0	72	12881
PF05641	Agenet	1.00000000001832	1.83164459375701e-11	3	0	0	72	12881
PF12114	Period_C	1.00000000001832	1.83164459375701e-11	3	0	0	72	12881
PF07693	KAP_NTPase	1.00000000001832	1.83164459375701e-11	3	0	0	72	12881
PF08683	CAMSAP_CKK	1.00000000001832	1.83164459375701e-11	3	0	0	72	12881
PF15336	Auts2	1.00000000001832	1.83164459375701e-11	3	0	0	72	12881
PF09409	PUB	1.00000000001832	1.83164459375701e-11	3	0	0	72	12881
PF09128	RGS-like	1.00000000001832	1.83164459375701e-11	3	0	0	72	12881
PF04901	RAMP	1.00000000001832	1.83164459375701e-11	3	0	0	72	12881
PF02173	pKID	1.00000000001832	1.83164459375701e-11	3	0	0	72	12881
PF07842	GCFC	1.00000000001832	1.83164459375701e-11	3	0	0	72	12881
PF01652	IF4E	1.00000000001832	1.83164459375701e-11	3	0	0	72	12881
PF15477	SMAP	1.00000000001832	1.83164459375701e-11	3	0	0	72	12881
PF02926	THUMP	1.00000000001832	1.83164459375701e-11	3	0	0	72	12881
PF06294	CH_2	1.00000000001832	1.83164459375701e-11	3	0	0	72	12881
PF01130	CD36	1.00000000001832	1.83164459375701e-11	3	0	0	72	12881
PF00892	EamA	1.00000000001832	1.83164459375701e-11	3	0	0	72	12881
PF04998	RNA_pol_Rpb1_5	1.00000000001832	1.83164459375701e-11	3	0	0	72	12881
PF13802	Gal_mutarotas_2	1.00000000001832	1.83164459375701e-11	3	0	0	72	12881
PF10581	Synapsin_N	1.00000000001832	1.83164459375701e-11	3	0	0	72	12881
PF07856	Orai-1	1.00000000001832	1.83164459375701e-11	3	0	0	72	12881
PF06623	MHC_I_C	1.00000000001832	1.83164459375701e-11	3	0	0	72	12881
PF05118	Asp_Arg_Hydrox	1.00000000001832	1.83164459375701e-11	3	0	0	72	12881
PF06345	Drf_DAD	1.00000000001832	1.83164459375701e-11	3	0	0	72	12881
PF16908	VPS13	1.00000000001832	1.83164459375701e-11	3	0	0	72	12881
PF02469	Fasciclin	1.00000000001832	1.83164459375701e-11	3	0	0	72	12881
PF05746	DALR_1	1.00000000001832	1.83164459375701e-11	3	0	0	72	12881
PF06544	DUF1115	1.00000000001832	1.83164459375701e-11	3	0	0	72	12881
PF04628	Sedlin_N	1.00000000001832	1.83164459375701e-11	3	0	0	72	12881
PF04201	TPD52	1.00000000001832	1.83164459375701e-11	3	0	0	72	12881
PF16885	CAC1F_C	1.00000000001832	1.83164459375701e-11	3	0	0	72	12881
PF01239	PPTA	1.00000000001832	1.83164459375701e-11	3	0	0	72	12881
PF03577	Peptidase_C69	1.00000000001832	1.83164459375701e-11	3	0	0	72	12881
PF00305	Lipoxygenase	1.00000000001832	1.83164459375701e-11	3	0	0	72	12881
PF12310	Elf-1_N	1.00000000001832	1.83164459375701e-11	3	0	0	72	12881
PF03853	YjeF_N	1.00000000001832	1.83164459375701e-11	3	0	0	72	12881
PF00390	malic	1.00000000001832	1.83164459375701e-11	3	0	0	72	12881
PF00868	Transglut_N	1.00000000001832	1.83164459375701e-11	3	0	0	72	12881
PF15898	PRKG1_interact	1.00000000001832	1.83164459375701e-11	3	0	0	72	12881
PF01084	Ribosomal_S18	1.00000000001832	1.83164459375701e-11	3	0	0	72	12881
PF01170	UPF0020	1.00000000001832	1.83164459375701e-11	3	0	0	72	12881
PF11515	Cul7	1.00000000001832	1.83164459375701e-11	3	0	0	72	12881
PF09005	DUF1897	1.00000000001832	1.83164459375701e-11	3	0	0	72	12881
PF02827	PKI	1.00000000001832	1.83164459375701e-11	3	0	0	72	12881
PF16876	Lipin_mid	1.00000000001832	1.83164459375701e-11	3	0	0	72	12881
PF08776	VASP_tetra	1.00000000001832	1.83164459375701e-11	3	0	0	72	12881
PF17958	EF-hand_13	1.00000000001832	1.83164459375701e-11	3	0	0	72	12881
PF12578	3-PAP	1.00000000001832	1.83164459375701e-11	3	0	0	72	12881
PF04679	DNA_ligase_A_C	1.00000000001832	1.83164459375701e-11	3	0	0	72	12881
PF05188	MutS_II	1.00000000001832	1.83164459375701e-11	3	0	0	72	12881
PF12925	APP_E2	1.00000000001832	1.83164459375701e-11	3	0	0	72	12881
PF00026	Asp	1.00000000001832	1.83164459375701e-11	3	0	0	72	12881
PF00343	Phosphorylase	1.00000000001832	1.83164459375701e-11	3	0	0	72	12881
PF17849	OB_Dis3	1.00000000001832	1.83164459375701e-11	3	0	0	72	12881
PF14051	Requiem_N	1.00000000001832	1.83164459375701e-11	3	0	0	72	12881
PF05686	Glyco_transf_90	1.00000000001832	1.83164459375701e-11	3	0	0	72	12881
PF04847	Calcipressin	1.00000000001832	1.83164459375701e-11	3	0	0	72	12881
PF17677	Glyco_hydro38C2	1.00000000001832	1.83164459375701e-11	3	0	0	72	12881
PF02192	PI3K_p85B	1.00000000001832	1.83164459375701e-11	3	0	0	72	12881
PF00939	Na_sulph_symp	1.00000000001832	1.83164459375701e-11	3	0	0	72	12881
PF16016	VASt	1.00000000001832	1.83164459375701e-11	3	0	0	72	12881
PF00031	Cystatin	1.00000000001832	1.83164459375701e-11	3	0	0	72	12881
PF10456	BAR_3_WASP_bdg	1.00000000001832	1.83164459375701e-11	3	0	0	72	12881
PF16482	Staufen_C	1.00000000001832	1.83164459375701e-11	3	0	0	72	12881
PF18119	RIG-I_C	1.00000000001832	1.83164459375701e-11	3	0	0	72	12881
PF03957	Jun	1.00000000001832	1.83164459375701e-11	3	0	0	72	12881
PF13911	AhpC-TSA_2	1.00000000001832	1.83164459375701e-11	3	0	0	72	12881
PF03259	Robl_LC7	1.00000000001832	1.83164459375701e-11	3	0	0	72	12881
PF01858	RB_A	1.00000000001832	1.83164459375701e-11	3	0	0	72	12881
PF10585	UBA_e1_thiolCys	1.00000000001832	1.83164459375701e-11	3	0	0	72	12881
PF02354	Latrophilin	1.00000000001832	1.83164459375701e-11	3	0	0	72	12881
PF17888	Carm_PH	1.00000000001832	1.83164459375701e-11	3	0	0	72	12881
PF05835	Synaphin	1.00000000001832	1.83164459375701e-11	3	0	0	72	12881
PF01479	S4	1.00000000001832	1.83164459375701e-11	3	0	0	72	12881
PF07502	MANEC	1.00000000001832	1.83164459375701e-11	3	0	0	72	12881
PF07469	DUF1518	1.00000000001832	1.83164459375701e-11	3	0	0	72	12881
PF05699	Dimer_Tnp_hAT	1.00000000001832	1.83164459375701e-11	3	0	0	72	12881
PF16644	NEXCaM_BD	1.00000000001832	1.83164459375701e-11	3	0	0	72	12881
PF12901	SUZ-C	1.00000000001832	1.83164459375701e-11	3	0	0	72	12881
PF02213	GYF	1.00000000001832	1.83164459375701e-11	3	0	0	72	12881
PF00447	HSF_DNA-bind	1.00000000001832	1.83164459375701e-11	3	0	0	72	12881
PF12485	SLY	1.00000000001832	1.83164459375701e-11	3	0	0	72	12881
PF13281	DUF4071	1.00000000001832	1.83164459375701e-11	3	0	0	72	12881
PF05760	IER	1.00000000001832	1.83164459375701e-11	3	0	0	72	12881
PF14791	DNA_pol_B_thumb	1.00000000001832	1.83164459375701e-11	3	0	0	72	12881
PF03299	TF_AP-2	1.00000000001832	1.83164459375701e-11	3	0	0	72	12881
PF00658	PABP	1.00000000001832	1.83164459375701e-11	3	0	0	72	12881
PF15735	DUF4683	1.00000000001832	1.83164459375701e-11	3	0	0	72	12881
PF01769	MgtE	1.00000000001832	1.83164459375701e-11	3	0	0	72	12881
PF16910	VPS13_mid_rpt	1.00000000001832	1.83164459375701e-11	3	0	0	72	12881
PF08242	Methyltransf_12	1.00000000001832	1.83164459375701e-11	3	0	0	72	12881
PF02932	Neur_chan_memb	1.00000000001868	1.86843384582846e-11	23	0	0	72	12881
PF00027	cNMP_binding	1.00000000001868	1.86843384582846e-11	23	0	0	72	12881
PF02931	Neur_chan_LBD	1.00000000001868	1.86843384582846e-11	23	0	0	72	12881
PF12661	hEGF	1.00000000001868	1.86843384582846e-11	23	0	0	72	12881
PF00357	Integrin_alpha	1.00000000001871	1.87138372030482e-11	8	0	0	72	12881
PF00613	PI3Ka	1.00000000001871	1.87138372030482e-11	8	0	0	72	12881
PF01108	Tissue_fac	1.00000000001871	1.87138372030482e-11	8	0	0	72	12881
PF04055	Radical_SAM	1.00000000001871	1.87138372030482e-11	8	0	0	72	12881
PF00229	TNF	1.00000000001871	1.87138372030482e-11	8	0	0	72	12881
PF07527	Hairy_orange	1.00000000001871	1.87138372030482e-11	8	0	0	72	12881
PF10513	EPL1	1.00000000001871	1.87138372030482e-11	8	0	0	72	12881
PF00493	MCM	1.00000000001871	1.87138372030482e-11	8	0	0	72	12881
PF04547	Anoctamin	1.00000000001871	1.87138372030482e-11	8	0	0	72	12881
PF13853	7tm_4	1.00000000001871	1.87138372030482e-11	8	0	0	72	12881
PF00533	BRCT	1.00000000001871	1.87138372030482e-11	8	0	0	72	12881
PF00108	Thiolase_N	1.00000000001871	1.87138372030482e-11	8	0	0	72	12881
PF10523	BEN	1.00000000001871	1.87138372030482e-11	8	0	0	72	12881
PF02709	Glyco_transf_7C	1.00000000001871	1.87138372030482e-11	8	0	0	72	12881
PF01909	NTP_transf_2	1.00000000001871	1.87138372030482e-11	8	0	0	72	12881
PF08385	DHC_N1	1.00000000001871	1.87138372030482e-11	8	0	0	72	12881
PF00790	VHS	1.00000000001871	1.87138372030482e-11	8	0	0	72	12881
PF03281	Mab-21	1.00000000001871	1.87138372030482e-11	8	0	0	72	12881
PF01740	STAS	1.00000000001871	1.87138372030482e-11	8	0	0	72	12881
PF01433	Peptidase_M1	1.00000000001871	1.87138372030482e-11	8	0	0	72	12881
PF00339	Arrestin_N	1.00000000001871	1.87138372030482e-11	8	0	0	72	12881
PF02760	HIN	1.00000000001871	1.87138372030482e-11	8	0	0	72	12881
PF13193	AMP-binding_C	1.00000000001871	1.87138372030482e-11	8	0	0	72	12881
PF02752	Arrestin_C	1.00000000001871	1.87138372030482e-11	8	0	0	72	12881
PF00587	tRNA-synt_2b	1.00000000001871	1.87138372030482e-11	8	0	0	72	12881
PF00157	Pou	1.00000000001871	1.87138372030482e-11	8	0	0	72	12881
PF04212	MIT	1.00000000001871	1.87138372030482e-11	8	0	0	72	12881
PF02803	Thiolase_C	1.00000000001871	1.87138372030482e-11	8	0	0	72	12881
PF00452	Bcl-2	1.00000000001871	1.87138372030482e-11	8	0	0	72	12881
PF13086	AAA_11	1.00000000001871	1.87138372030482e-11	8	0	0	72	12881
PF12799	LRR_4	1.00000000001871	1.87138372030482e-11	8	0	0	72	12881
PF16211	Histone_H2A_C	1.00000000001871	1.87138372030482e-11	8	0	0	72	12881
PF01661	Macro	1.00000000001871	1.87138372030482e-11	8	0	0	72	12881
PF12130	DUF3585	1.00000000001871	1.87138372030482e-11	8	0	0	72	12881
PF03062	MBOAT	1.00000000001871	1.87138372030482e-11	8	0	0	72	12881
PF07546	EMI	1.00000000001871	1.87138372030482e-11	8	0	0	72	12881
PF03166	MH2	1.00000000001871	1.87138372030482e-11	8	0	0	72	12881
PF01471	PG_binding_1	1.00000000001871	1.87138372030482e-11	8	0	0	72	12881
PF16214	AC_N	1.00000000001871	1.87138372030482e-11	8	0	0	72	12881
PF02138	Beach	1.00000000001871	1.87138372030482e-11	8	0	0	72	12881
PF01663	Phosphodiest	1.00000000001871	1.87138372030482e-11	8	0	0	72	12881
PF17207	MCM_OB	1.00000000001871	1.87138372030482e-11	8	0	0	72	12881
PF01105	EMP24_GP25L	1.00000000001871	1.87138372030482e-11	8	0	0	72	12881
PF13768	VWA_3	1.00000000001871	1.87138372030482e-11	8	0	0	72	12881
PF00095	WAP	1.00000000001871	1.87138372030482e-11	8	0	0	72	12881
PF00648	Peptidase_C2	1.00000000001871	1.87138372030482e-11	8	0	0	72	12881
PF00887	ACBP	1.00000000001871	1.87138372030482e-11	8	0	0	72	12881
PF00916	Sulfate_transp	1.00000000001871	1.87138372030482e-11	8	0	0	72	12881
PF12624	Chorein_N	1.00000000001871	1.87138372030482e-11	8	0	0	72	12881
PF00957	Synaptobrevin	1.00000000001871	1.87138372030482e-11	8	0	0	72	12881
PF03031	NIF	1.00000000001871	1.87138372030482e-11	8	0	0	72	12881
PF00575	S1	1.00000000001871	1.87138372030482e-11	8	0	0	72	12881
PF01336	tRNA_anti-codon	1.00000000001871	1.87138372030482e-11	8	0	0	72	12881
PF14893	PNMA	1.00000000001871	1.87138372030482e-11	8	0	0	72	12881
PF01477	PLAT	1.00000000001871	1.87138372030482e-11	8	0	0	72	12881
PF00995	Sec1	1.00000000001871	1.87138372030482e-11	8	0	0	72	12881
PF07002	Copine	1.00000000001871	1.87138372030482e-11	8	0	0	72	12881
PF00955	HCO3_cotransp	1.00000000001871	1.87138372030482e-11	8	0	0	72	12881
PF00605	IRF	1.00000000001871	1.87138372030482e-11	8	0	0	72	12881
PF01979	Amidohydro_1	1.00000000001871	1.87138372030482e-11	8	0	0	72	12881
PF00557	Peptidase_M24	1.00000000001871	1.87138372030482e-11	8	0	0	72	12881
PF00282	Pyridoxal_deC	1.00000000001871	1.87138372030482e-11	8	0	0	72	12881
PF00014	Kunitz_BPTI	1.00000000001871	1.87138372030482e-11	8	0	0	72	12881
PF01428	zf-AN1	1.00000000001871	1.87138372030482e-11	8	0	0	72	12881
PF09294	Interfer-bind	1.00000000001871	1.87138372030482e-11	8	0	0	72	12881
PF01545	Cation_efflux	1.00000000001871	1.87138372030482e-11	8	0	0	72	12881
PF17960	TIG_plexin	1.00000000001871	1.87138372030482e-11	8	0	0	72	12881
PF00090	TSP_1	1.00000000001897	1.89715585010433e-11	43	0	0	72	12881
PF00643	zf-B_box	1.00000000001897	1.89715585010433e-11	43	0	0	72	12881
PF13639	zf-RING_2	1.00000000001897	1.89715585010433e-11	43	0	0	72	12881
PF07690	MFS_1	1.0000000000197	1.96987041728076e-11	46	0	0	72	12881
PF07145	PAM2	1.00000000001972	1.97249147107037e-11	9	0	0	72	12881
PF01429	MBD	1.00000000001972	1.97249147107037e-11	9	0	0	72	12881
PF07258	COMM_domain	1.00000000001972	1.97249147107037e-11	9	0	0	72	12881
PF00341	PDGF	1.00000000001972	1.97249147107037e-11	9	0	0	72	12881
PF05920	Homeobox_KN	1.00000000001972	1.97249147107037e-11	9	0	0	72	12881
PF00326	Peptidase_S9	1.00000000001972	1.97249147107037e-11	9	0	0	72	12881
PF04389	Peptidase_M28	1.00000000001972	1.97249147107037e-11	9	0	0	72	12881
PF00191	Annexin	1.00000000001972	1.97249147107037e-11	9	0	0	72	12881
PF00112	Peptidase_C1	1.00000000001972	1.97249147107037e-11	9	0	0	72	12881
PF02828	L27	1.00000000001972	1.97249147107037e-11	9	0	0	72	12881
PF00929	RNase_T	1.00000000001972	1.97249147107037e-11	9	0	0	72	12881
PF00907	T-box	1.00000000001972	1.97249147107037e-11	9	0	0	72	12881
PF06512	Na_trans_assoc	1.00000000001972	1.97249147107037e-11	9	0	0	72	12881
PF02841	GBP_C	1.00000000001972	1.97249147107037e-11	9	0	0	72	12881
PF13716	CRAL_TRIO_2	1.00000000001972	1.97249147107037e-11	9	0	0	72	12881
PF00029	Connexin	1.00000000001972	1.97249147107037e-11	9	0	0	72	12881
PF01556	DnaJ_C	1.00000000001972	1.97249147107037e-11	9	0	0	72	12881
PF02883	Alpha_adaptinC2	1.00000000001972	1.97249147107037e-11	9	0	0	72	12881
PF01064	Activin_recp	1.00000000001972	1.97249147107037e-11	9	0	0	72	12881
PF00300	His_Phos_1	1.00000000001972	1.97249147107037e-11	9	0	0	72	12881
PF02375	JmjN	1.00000000001972	1.97249147107037e-11	9	0	0	72	12881
PF00753	Lactamase_B	1.00000000001972	1.97249147107037e-11	9	0	0	72	12881
PF12947	EGF_3	1.00000000001972	1.97249147107037e-11	9	0	0	72	12881
PF00040	fn2	1.00000000001972	1.97249147107037e-11	9	0	0	72	12881
PF03455	dDENN	1.00000000001972	1.97249147107037e-11	9	0	0	72	12881
PF00653	BIR	1.00000000001972	1.97249147107037e-11	9	0	0	72	12881
PF00364	Biotin_lipoyl	1.00000000001972	1.97249147107037e-11	9	0	0	72	12881
PF00051	Kringle	1.00000000001972	1.97249147107037e-11	9	0	0	72	12881
PF08337	Plexin_cytopl	1.00000000001972	1.97249147107037e-11	9	0	0	72	12881
PF00241	Cofilin_ADF	1.00000000001972	1.97249147107037e-11	9	0	0	72	12881
PF00791	ZU5	1.00000000001972	1.97249147107037e-11	9	0	0	72	12881
PF03129	HGTP_anticodon	1.00000000001972	1.97249147107037e-11	9	0	0	72	12881
PF05347	Complex1_LYR	1.00000000001972	1.97249147107037e-11	9	0	0	72	12881
PF00928	Adap_comp_sub	1.00000000001972	1.97249147107037e-11	9	0	0	72	12881
PF00567	TUDOR	1.00000000001972	1.97249147107037e-11	9	0	0	72	12881
PF06367	Drf_FH3	1.00000000001972	1.97249147107037e-11	9	0	0	72	12881
PF17855	MCM_lid	1.00000000001972	1.97249147107037e-11	9	0	0	72	12881
PF06371	Drf_GBD	1.00000000001972	1.97249147107037e-11	9	0	0	72	12881
PF02319	E2F_TDP	1.00000000001972	1.97249147107037e-11	9	0	0	72	12881
PF03160	Calx-beta	1.00000000001972	1.97249147107037e-11	9	0	0	72	12881
PF02204	VPS9	1.00000000001972	1.97249147107037e-11	9	0	0	72	12881
PF08711	Med26	1.00000000001972	1.97249147107037e-11	9	0	0	72	12881
PF13087	AAA_12	1.00000000001972	1.97249147107037e-11	9	0	0	72	12881
PF00505	HMG_box	1.0000000000199	1.98992545487215e-11	39	0	0	72	12881
PF08767	CRM1_C	1.0000000000199	1.99048120447611e-11	2	0	0	72	12881
PF08676	MutL_C	1.0000000000199	1.99048120447611e-11	2	0	0	72	12881
PF03730	Ku_C	1.0000000000199	1.99048120447611e-11	2	0	0	72	12881
PF17817	PDZ_5	1.0000000000199	1.99048120447611e-11	2	0	0	72	12881
PF07851	TMPIT	1.0000000000199	1.99048120447611e-11	2	0	0	72	12881
PF02063	MARCKS	1.0000000000199	1.99048120447611e-11	2	0	0	72	12881
PF09311	Rab5-bind	1.0000000000199	1.99048120447611e-11	2	0	0	72	12881
PF03298	Stanniocalcin	1.0000000000199	1.99048120447611e-11	2	0	0	72	12881
PF11980	DUF3481	1.0000000000199	1.99048120447611e-11	2	0	0	72	12881
PF12144	Med12-PQL	1.0000000000199	1.99048120447611e-11	2	0	0	72	12881
PF01803	LIM_bind	1.0000000000199	1.99048120447611e-11	2	0	0	72	12881
PF15313	HEXIM	1.0000000000199	1.99048120447611e-11	2	0	0	72	12881
PF18108	QSOX_Trx1	1.0000000000199	1.99048120447611e-11	2	0	0	72	12881
PF05004	IFRD	1.0000000000199	1.99048120447611e-11	2	0	0	72	12881
PF07114	TMEM126	1.0000000000199	1.99048120447611e-11	2	0	0	72	12881
PF00994	MoCF_biosynth	1.0000000000199	1.99048120447611e-11	2	0	0	72	12881
PF00993	MHC_II_alpha	1.0000000000199	1.99048120447611e-11	2	0	0	72	12881
PF04577	DUF563	1.0000000000199	1.99048120447611e-11	2	0	0	72	12881
PF04819	DUF716	1.0000000000199	1.99048120447611e-11	2	0	0	72	12881
PF08295	Sin3_corepress	1.0000000000199	1.99048120447611e-11	2	0	0	72	12881
PF18606	HTH_53	1.0000000000199	1.99048120447611e-11	2	0	0	72	12881
PF09334	tRNA-synt_1g	1.0000000000199	1.99048120447611e-11	2	0	0	72	12881
PF08557	Lipid_DES	1.0000000000199	1.99048120447611e-11	2	0	0	72	12881
PF05368	NmrA	1.0000000000199	1.99048120447611e-11	2	0	0	72	12881
PF09735	Nckap1	1.0000000000199	1.99048120447611e-11	2	0	0	72	12881
PF06583	Neogenin_C	1.0000000000199	1.99048120447611e-11	2	0	0	72	12881
PF15232	DUF4585	1.0000000000199	1.99048120447611e-11	2	0	0	72	12881
PF12931	Sec16_C	1.0000000000199	1.99048120447611e-11	2	0	0	72	12881
PF04133	Vps55	1.0000000000199	1.99048120447611e-11	2	0	0	72	12881
PF17777	RL10P_insert	1.0000000000199	1.99048120447611e-11	2	0	0	72	12881
PF07915	PRKCSH	1.0000000000199	1.99048120447611e-11	2	0	0	72	12881
PF08569	Mo25	1.0000000000199	1.99048120447611e-11	2	0	0	72	12881
PF18386	ROQ_II	1.0000000000199	1.99048120447611e-11	2	0	0	72	12881
PF04840	Vps16_C	1.0000000000199	1.99048120447611e-11	2	0	0	72	12881
PF18112	Zn-C2H2_12	1.0000000000199	1.99048120447611e-11	2	0	0	72	12881
PF12595	Rhomboid_SP	1.0000000000199	1.99048120447611e-11	2	0	0	72	12881
PF00645	zf-PARP	1.0000000000199	1.99048120447611e-11	2	0	0	72	12881
PF10208	Armet	1.0000000000199	1.99048120447611e-11	2	0	0	72	12881
PF16546	SGTA_dimer	1.0000000000199	1.99048120447611e-11	2	0	0	72	12881
PF01956	EMC3_TMCO1	1.0000000000199	1.99048120447611e-11	2	0	0	72	12881
PF05805	L6_membrane	1.0000000000199	1.99048120447611e-11	2	0	0	72	12881
PF02029	Caldesmon	1.0000000000199	1.99048120447611e-11	2	0	0	72	12881
PF02089	Palm_thioest	1.0000000000199	1.99048120447611e-11	2	0	0	72	12881
PF11704	Folliculin	1.0000000000199	1.99048120447611e-11	2	0	0	72	12881
PF08685	GON	1.0000000000199	1.99048120447611e-11	2	0	0	72	12881
PF05196	PTN_MK_N	1.0000000000199	1.99048120447611e-11	2	0	0	72	12881
PF10495	PACT_coil_coil	1.0000000000199	1.99048120447611e-11	2	0	0	72	12881
PF02450	LCAT	1.0000000000199	1.99048120447611e-11	2	0	0	72	12881
PF14822	Vasohibin	1.0000000000199	1.99048120447611e-11	2	0	0	72	12881
PF16533	SOAR	1.0000000000199	1.99048120447611e-11	2	0	0	72	12881
PF16534	ULD	1.0000000000199	1.99048120447611e-11	2	0	0	72	12881
PF07763	FEZ	1.0000000000199	1.99048120447611e-11	2	0	0	72	12881
PF04424	MINDY_DUB	1.0000000000199	1.99048120447611e-11	2	0	0	72	12881
PF13914	Phostensin	1.0000000000199	1.99048120447611e-11	2	0	0	72	12881
PF09398	FOP_dimer	1.0000000000199	1.99048120447611e-11	2	0	0	72	12881
PF00466	Ribosomal_L10	1.0000000000199	1.99048120447611e-11	2	0	0	72	12881
PF18326	RFX5_N	1.0000000000199	1.99048120447611e-11	2	0	0	72	12881
PF18151	DUF5601	1.0000000000199	1.99048120447611e-11	2	0	0	72	12881
PF00806	PUF	1.0000000000199	1.99048120447611e-11	2	0	0	72	12881
PF08597	eIF3_subunit	1.0000000000199	1.99048120447611e-11	2	0	0	72	12881
PF04832	SOUL	1.0000000000199	1.99048120447611e-11	2	0	0	72	12881
PF06418	CTP_synth_N	1.0000000000199	1.99048120447611e-11	2	0	0	72	12881
PF11597	Med13_N	1.0000000000199	1.99048120447611e-11	2	0	0	72	12881
PF12765	Cohesin_HEAT	1.0000000000199	1.99048120447611e-11	2	0	0	72	12881
PF00919	UPF0004	1.0000000000199	1.99048120447611e-11	2	0	0	72	12881
PF00835	SNAP-25	1.0000000000199	1.99048120447611e-11	2	0	0	72	12881
PF18375	CDH1_2_SANT_HL1	1.0000000000199	1.99048120447611e-11	2	0	0	72	12881
PF05362	Lon_C	1.0000000000199	1.99048120447611e-11	2	0	0	72	12881
PF03029	ATP_bind_1	1.0000000000199	1.99048120447611e-11	2	0	0	72	12881
PF04502	DUF572	1.0000000000199	1.99048120447611e-11	2	0	0	72	12881
PF08583	Cmc1	1.0000000000199	1.99048120447611e-11	2	0	0	72	12881
PF00217	ATP-gua_Ptrans	1.0000000000199	1.99048120447611e-11	2	0	0	72	12881
PF15917	PIEZO	1.0000000000199	1.99048120447611e-11	2	0	0	72	12881
PF05843	Suf	1.0000000000199	1.99048120447611e-11	2	0	0	72	12881
PF16899	Cyclin_C_2	1.0000000000199	1.99048120447611e-11	2	0	0	72	12881
PF18118	PRC2_HTH_1	1.0000000000199	1.99048120447611e-11	2	0	0	72	12881
PF08799	PRP4	1.0000000000199	1.99048120447611e-11	2	0	0	72	12881
PF15303	RNF111_N	1.0000000000199	1.99048120447611e-11	2	0	0	72	12881
PF16472	DUF5050	1.0000000000199	1.99048120447611e-11	2	0	0	72	12881
PF06625	DUF1151	1.0000000000199	1.99048120447611e-11	2	0	0	72	12881
PF17807	zf-UBP_var	1.0000000000199	1.99048120447611e-11	2	0	0	72	12881
PF05189	RTC_insert	1.0000000000199	1.99048120447611e-11	2	0	0	72	12881
PF04678	MCU	1.0000000000199	1.99048120447611e-11	2	0	0	72	12881
PF01287	eIF-5a	1.0000000000199	1.99048120447611e-11	2	0	0	72	12881
PF02096	60KD_IMP	1.0000000000199	1.99048120447611e-11	2	0	0	72	12881
PF18293	Caprin-1_dimer	1.0000000000199	1.99048120447611e-11	2	0	0	72	12881
PF00521	DNA_topoisoIV	1.0000000000199	1.99048120447611e-11	2	0	0	72	12881
PF11465	Receptor_2B4	1.0000000000199	1.99048120447611e-11	2	0	0	72	12881
PF13330	Mucin2_WxxW	1.0000000000199	1.99048120447611e-11	2	0	0	72	12881
PF08142	AARP2CN	1.0000000000199	1.99048120447611e-11	2	0	0	72	12881
PF15266	DUF4594	1.0000000000199	1.99048120447611e-11	2	0	0	72	12881
PF06237	DUF1011	1.0000000000199	1.99048120447611e-11	2	0	0	72	12881
PF08912	Rho_Binding	1.0000000000199	1.99048120447611e-11	2	0	0	72	12881
PF04923	Ninjurin	1.0000000000199	1.99048120447611e-11	2	0	0	72	12881
PF09769	ApoO	1.0000000000199	1.99048120447611e-11	2	0	0	72	12881
PF00883	Peptidase_M17	1.0000000000199	1.99048120447611e-11	2	0	0	72	12881
PF13878	zf-C2H2_3	1.0000000000199	1.99048120447611e-11	2	0	0	72	12881
PF08321	PPP5	1.0000000000199	1.99048120447611e-11	2	0	0	72	12881
PF13537	GATase_7	1.0000000000199	1.99048120447611e-11	2	0	0	72	12881
PF02114	Phosducin	1.0000000000199	1.99048120447611e-11	2	0	0	72	12881
PF07292	NID	1.0000000000199	1.99048120447611e-11	2	0	0	72	12881
PF13889	Chromosome_seg	1.0000000000199	1.99048120447611e-11	2	0	0	72	12881
PF01073	3Beta_HSD	1.0000000000199	1.99048120447611e-11	2	0	0	72	12881
PF01180	DHO_dh	1.0000000000199	1.99048120447611e-11	2	0	0	72	12881
PF09280	XPC-binding	1.0000000000199	1.99048120447611e-11	2	0	0	72	12881
PF08156	NOP5NT	1.0000000000199	1.99048120447611e-11	2	0	0	72	12881
PF17959	EF-hand_14	1.0000000000199	1.99048120447611e-11	2	0	0	72	12881
PF15386	Tantalus	1.0000000000199	1.99048120447611e-11	2	0	0	72	12881
PF10559	Plug_translocon	1.0000000000199	1.99048120447611e-11	2	0	0	72	12881
PF01826	TIL	1.0000000000199	1.99048120447611e-11	2	0	0	72	12881
PF00733	Asn_synthase	1.0000000000199	1.99048120447611e-11	2	0	0	72	12881
PF05731	TROVE	1.0000000000199	1.99048120447611e-11	2	0	0	72	12881
PF15511	CENP-T_C	1.0000000000199	1.99048120447611e-11	2	0	0	72	12881
PF11652	FAM167	1.0000000000199	1.99048120447611e-11	2	0	0	72	12881
PF03915	AIP3	1.0000000000199	1.99048120447611e-11	2	0	0	72	12881
PF10488	PP1c_bdg	1.0000000000199	1.99048120447611e-11	2	0	0	72	12881
PF01963	TraB	1.0000000000199	1.99048120447611e-11	2	0	0	72	12881
PF04664	OGFr_N	1.0000000000199	1.99048120447611e-11	2	0	0	72	12881
PF12413	DLL_N	1.0000000000199	1.99048120447611e-11	2	0	0	72	12881
PF08148	DSHCT	1.0000000000199	1.99048120447611e-11	2	0	0	72	12881
PF02936	COX4	1.0000000000199	1.99048120447611e-11	2	0	0	72	12881
PF01120	Alpha_L_fucos	1.0000000000199	1.99048120447611e-11	2	0	0	72	12881
PF03950	tRNA-synt_1c_C	1.0000000000199	1.99048120447611e-11	2	0	0	72	12881
PF10220	Smg8_Smg9	1.0000000000199	1.99048120447611e-11	2	0	0	72	12881
PF04710	Pellino	1.0000000000199	1.99048120447611e-11	2	0	0	72	12881
PF02285	COX8	1.0000000000199	1.99048120447611e-11	2	0	0	72	12881
PF09811	Yae1_N	1.0000000000199	1.99048120447611e-11	2	0	0	72	12881
PF00573	Ribosomal_L4	1.0000000000199	1.99048120447611e-11	2	0	0	72	12881
PF00701	DHDPS	1.0000000000199	1.99048120447611e-11	2	0	0	72	12881
PF13872	AAA_34	1.0000000000199	1.99048120447611e-11	2	0	0	72	12881
PF13864	Enkurin	1.0000000000199	1.99048120447611e-11	2	0	0	72	12881
PF13863	DUF4200	1.0000000000199	1.99048120447611e-11	2	0	0	72	12881
PF14382	ECR1_N	1.0000000000199	1.99048120447611e-11	2	0	0	72	12881
PF03159	XRN_N	1.0000000000199	1.99048120447611e-11	2	0	0	72	12881
PF02540	NAD_synthase	1.0000000000199	1.99048120447611e-11	2	0	0	72	12881
PF03462	PCRF	1.0000000000199	1.99048120447611e-11	2	0	0	72	12881
PF04629	ICA69	1.0000000000199	1.99048120447611e-11	2	0	0	72	12881
PF17856	TIP49_C	1.0000000000199	1.99048120447611e-11	2	0	0	72	12881
PF08014	DUF1704	1.0000000000199	1.99048120447611e-11	2	0	0	72	12881
PF16496	SWIRM-assoc_2	1.0000000000199	1.99048120447611e-11	2	0	0	72	12881
PF17105	BRD4_CDT	1.0000000000199	1.99048120447611e-11	2	0	0	72	12881
PF03473	MOSC	1.0000000000199	1.99048120447611e-11	2	0	0	72	12881
PF03474	DMA	1.0000000000199	1.99048120447611e-11	2	0	0	72	12881
PF10265	Miga	1.0000000000199	1.99048120447611e-11	2	0	0	72	12881
PF03167	UDG	1.0000000000199	1.99048120447611e-11	2	0	0	72	12881
PF05255	UPF0220	1.0000000000199	1.99048120447611e-11	2	0	0	72	12881
PF18384	zf_CCCH_5	1.0000000000199	1.99048120447611e-11	2	0	0	72	12881
PF06311	NumbF	1.0000000000199	1.99048120447611e-11	2	0	0	72	12881
PF06071	YchF-GTPase_C	1.0000000000199	1.99048120447611e-11	2	0	0	72	12881
PF17971	LIFR_D2	1.0000000000199	1.99048120447611e-11	2	0	0	72	12881
PF00814	Peptidase_M22	1.0000000000199	1.99048120447611e-11	2	0	0	72	12881
PF04091	Sec15	1.0000000000199	1.99048120447611e-11	2	0	0	72	12881
PF04904	NCD1	1.0000000000199	1.99048120447611e-11	2	0	0	72	12881
PF14796	AP3B1_C	1.0000000000199	1.99048120447611e-11	2	0	0	72	12881
PF15230	SRRM_C	1.0000000000199	1.99048120447611e-11	2	0	0	72	12881
PF13840	ACT_7	1.0000000000199	1.99048120447611e-11	2	0	0	72	12881
PF16543	DFRP_C	1.0000000000199	1.99048120447611e-11	2	0	0	72	12881
PF13656	RNA_pol_L_2	1.0000000000199	1.99048120447611e-11	2	0	0	72	12881
PF01938	TRAM	1.0000000000199	1.99048120447611e-11	2	0	0	72	12881
PF14444	S1-like	1.0000000000199	1.99048120447611e-11	2	0	0	72	12881
PF14443	DBC1	1.0000000000199	1.99048120447611e-11	2	0	0	72	12881
PF06333	Med13_C	1.0000000000199	1.99048120447611e-11	2	0	0	72	12881
PF16515	HIP1_clath_bdg	1.0000000000199	1.99048120447611e-11	2	0	0	72	12881
PF15316	MDFI	1.0000000000199	1.99048120447611e-11	2	0	0	72	12881
PF07281	INSIG	1.0000000000199	1.99048120447611e-11	2	0	0	72	12881
PF18264	preSET_CXC	1.0000000000199	1.99048120447611e-11	2	0	0	72	12881
PF10390	ELL	1.0000000000199	1.99048120447611e-11	2	0	0	72	12881
PF18371	FAD_SOX	1.0000000000199	1.99048120447611e-11	2	0	0	72	12881
PF08674	AChE_tetra	1.0000000000199	1.99048120447611e-11	2	0	0	72	12881
PF10408	Ufd2P_core	1.0000000000199	1.99048120447611e-11	2	0	0	72	12881
PF06741	LsmAD	1.0000000000199	1.99048120447611e-11	2	0	0	72	12881
PF14637	FNIP_M	1.0000000000199	1.99048120447611e-11	2	0	0	72	12881
PF16046	FAM76	1.0000000000199	1.99048120447611e-11	2	0	0	72	12881
PF18397	IKBKB_SDD	1.0000000000199	1.99048120447611e-11	2	0	0	72	12881
PF01384	PHO4	1.0000000000199	1.99048120447611e-11	2	0	0	72	12881
PF02310	B12-binding	1.0000000000199	1.99048120447611e-11	2	0	0	72	12881
PF16034	JAKMIP_CC3	1.0000000000199	1.99048120447611e-11	2	0	0	72	12881
PF07933	DUF1681	1.0000000000199	1.99048120447611e-11	2	0	0	72	12881
PF03171	2OG-FeII_Oxy	1.0000000000199	1.99048120447611e-11	2	0	0	72	12881
PF03647	Tmemb_14	1.0000000000199	1.99048120447611e-11	2	0	0	72	12881
PF05769	SIKE	1.0000000000199	1.99048120447611e-11	2	0	0	72	12881
PF08311	Mad3_BUB1_I	1.0000000000199	1.99048120447611e-11	2	0	0	72	12881
PF10660	MitoNEET_N	1.0000000000199	1.99048120447611e-11	2	0	0	72	12881
PF03529	TF_Otx	1.0000000000199	1.99048120447611e-11	2	0	0	72	12881
PF13696	zf-CCHC_2	1.0000000000199	1.99048120447611e-11	2	0	0	72	12881
PF09402	MSC	1.0000000000199	1.99048120447611e-11	2	0	0	72	12881
PF15871	JMY	1.0000000000199	1.99048120447611e-11	2	0	0	72	12881
PF07019	Rab5ip	1.0000000000199	1.99048120447611e-11	2	0	0	72	12881
PF03719	Ribosomal_S5_C	1.0000000000199	1.99048120447611e-11	2	0	0	72	12881
PF01667	Ribosomal_S27e	1.0000000000199	1.99048120447611e-11	2	0	0	72	12881
PF14377	UBM	1.0000000000199	1.99048120447611e-11	2	0	0	72	12881
PF01776	Ribosomal_L22e	1.0000000000199	1.99048120447611e-11	2	0	0	72	12881
PF00464	SHMT	1.0000000000199	1.99048120447611e-11	2	0	0	72	12881
PF13916	Phostensin_N	1.0000000000199	1.99048120447611e-11	2	0	0	72	12881
PF03665	UPF0172	1.0000000000199	1.99048120447611e-11	2	0	0	72	12881
PF06825	HSBP1	1.0000000000199	1.99048120447611e-11	2	0	0	72	12881
PF02244	Propep_M14	1.0000000000199	1.99048120447611e-11	2	0	0	72	12881
PF00177	Ribosomal_S7	1.0000000000199	1.99048120447611e-11	2	0	0	72	12881
PF11979	DUF3480	1.0000000000199	1.99048120447611e-11	2	0	0	72	12881
PF08154	NLE	1.0000000000199	1.99048120447611e-11	2	0	0	72	12881
PF08504	RunxI	1.0000000000199	1.99048120447611e-11	2	0	0	72	12881
PF14772	NYD-SP28	1.0000000000199	1.99048120447611e-11	2	0	0	72	12881
PF06482	Endostatin	1.0000000000199	1.99048120447611e-11	2	0	0	72	12881
PF09045	L27_2	1.0000000000199	1.99048120447611e-11	2	0	0	72	12881
PF10237	N6-adenineMlase	1.0000000000199	1.99048120447611e-11	2	0	0	72	12881
PF16884	ADH_N_2	1.0000000000199	1.99048120447611e-11	2	0	0	72	12881
PF17916	LID	1.0000000000199	1.99048120447611e-11	2	0	0	72	12881
PF00736	EF1_GNE	1.0000000000199	1.99048120447611e-11	2	0	0	72	12881
PF01137	RTC	1.0000000000199	1.99048120447611e-11	2	0	0	72	12881
PF18296	MID_MedPIWI	1.0000000000199	1.99048120447611e-11	2	0	0	72	12881
PF16897	MMR_HSR1_Xtn	1.0000000000199	1.99048120447611e-11	2	0	0	72	12881
PF04739	AMPKBI	1.0000000000199	1.99048120447611e-11	2	0	0	72	12881
PF01409	tRNA-synt_2d	1.0000000000199	1.99048120447611e-11	2	0	0	72	12881
PF05716	AKAP_110	1.0000000000199	1.99048120447611e-11	2	0	0	72	12881
PF05057	DUF676	1.0000000000199	1.99048120447611e-11	2	0	0	72	12881
PF08833	Axin_b-cat_bind	1.0000000000199	1.99048120447611e-11	2	0	0	72	12881
PF01025	GrpE	1.0000000000199	1.99048120447611e-11	2	0	0	72	12881
PF06428	Sec2p	1.0000000000199	1.99048120447611e-11	2	0	0	72	12881
PF00253	Ribosomal_S14	1.0000000000199	1.99048120447611e-11	2	0	0	72	12881
PF02262	Cbl_N	1.0000000000199	1.99048120447611e-11	2	0	0	72	12881
PF08265	YL1_C	1.0000000000199	1.99048120447611e-11	2	0	0	72	12881
PF01161	PBP	1.0000000000199	1.99048120447611e-11	2	0	0	72	12881
PF00238	Ribosomal_L14	1.0000000000199	1.99048120447611e-11	2	0	0	72	12881
PF16686	POT1PC	1.0000000000199	1.99048120447611e-11	2	0	0	72	12881
PF07888	CALCOCO1	1.0000000000199	1.99048120447611e-11	2	0	0	72	12881
PF00525	Crystallin	1.0000000000199	1.99048120447611e-11	2	0	0	72	12881
PF05392	COX7B	1.0000000000199	1.99048120447611e-11	2	0	0	72	12881
PF00750	tRNA-synt_1d	1.0000000000199	1.99048120447611e-11	2	0	0	72	12881
PF12394	DUF3657	1.0000000000199	1.99048120447611e-11	2	0	0	72	12881
PF02135	zf-TAZ	1.0000000000199	1.99048120447611e-11	2	0	0	72	12881
PF13866	zf-SAP30	1.0000000000199	1.99048120447611e-11	2	0	0	72	12881
PF01758	SBF	1.0000000000199	1.99048120447611e-11	2	0	0	72	12881
PF01871	AMMECR1	1.0000000000199	1.99048120447611e-11	2	0	0	72	12881
PF00657	Lipase_GDSL	1.0000000000199	1.99048120447611e-11	2	0	0	72	12881
PF02019	WIF	1.0000000000199	1.99048120447611e-11	2	0	0	72	12881
PF05071	NDUFA12	1.0000000000199	1.99048120447611e-11	2	0	0	72	12881
PF18568	COS	1.0000000000199	1.99048120447611e-11	2	0	0	72	12881
PF13870	DUF4201	1.0000000000199	1.99048120447611e-11	2	0	0	72	12881
PF14944	TCRP1	1.0000000000199	1.99048120447611e-11	2	0	0	72	12881
PF14225	MOR2-PAG1_C	1.0000000000199	1.99048120447611e-11	2	0	0	72	12881
PF12125	Beta-TrCP_D	1.0000000000199	1.99048120447611e-11	2	0	0	72	12881
PF03476	MOSC_N	1.0000000000199	1.99048120447611e-11	2	0	0	72	12881
PF03946	Ribosomal_L11_N	1.0000000000199	1.99048120447611e-11	2	0	0	72	12881
PF16562	HECW_N	1.0000000000199	1.99048120447611e-11	2	0	0	72	12881
PF05586	Ant_C	1.0000000000199	1.99048120447611e-11	2	0	0	72	12881
PF03952	Enolase_N	1.0000000000199	1.99048120447611e-11	2	0	0	72	12881
PF01883	FeS_assembly_P	1.0000000000199	1.99048120447611e-11	2	0	0	72	12881
PF14839	DOR	1.0000000000199	1.99048120447611e-11	2	0	0	72	12881
PF06140	Ifi-6-16	1.0000000000199	1.99048120447611e-11	2	0	0	72	12881
PF04712	Radial_spoke	1.0000000000199	1.99048120447611e-11	2	0	0	72	12881
PF10506	MCC-bdg_PDZ	1.0000000000199	1.99048120447611e-11	2	0	0	72	12881
PF14260	zf-C4pol	1.0000000000199	1.99048120447611e-11	2	0	0	72	12881
PF00576	Transthyretin	1.0000000000199	1.99048120447611e-11	2	0	0	72	12881
PF00448	SRP54	1.0000000000199	1.99048120447611e-11	2	0	0	72	12881
PF12678	zf-rbx1	1.0000000000199	1.99048120447611e-11	2	0	0	72	12881
PF05334	DUF719	1.0000000000199	1.99048120447611e-11	2	0	0	72	12881
PF01521	Fe-S_biosyn	1.0000000000199	1.99048120447611e-11	2	0	0	72	12881
PF00875	DNA_photolyase	1.0000000000199	1.99048120447611e-11	2	0	0	72	12881
PF08514	STAG	1.0000000000199	1.99048120447611e-11	2	0	0	72	12881
PF14048	MBD_C	1.0000000000199	1.99048120447611e-11	2	0	0	72	12881
PF02933	CDC48_2	1.0000000000199	1.99048120447611e-11	2	0	0	72	12881
PF00232	Glyco_hydro_1	1.0000000000199	1.99048120447611e-11	2	0	0	72	12881
PF02919	Topoisom_I_N	1.0000000000199	1.99048120447611e-11	2	0	0	72	12881
PF10271	Tmp39	1.0000000000199	1.99048120447611e-11	2	0	0	72	12881
PF00351	Biopterin_H	1.0000000000199	1.99048120447611e-11	2	0	0	72	12881
PF08539	HbrB	1.0000000000199	1.99048120447611e-11	2	0	0	72	12881
PF08518	GIT_SHD	1.0000000000199	1.99048120447611e-11	2	0	0	72	12881
PF11502	BCL9	1.0000000000199	1.99048120447611e-11	2	0	0	72	12881
PF15262	DUF4592	1.0000000000199	1.99048120447611e-11	2	0	0	72	12881
PF00252	Ribosomal_L16	1.0000000000199	1.99048120447611e-11	2	0	0	72	12881
PF09271	LAG1-DNAbind	1.0000000000199	1.99048120447611e-11	2	0	0	72	12881
PF03645	Tctex-1	1.0000000000199	1.99048120447611e-11	2	0	0	72	12881
PF07798	DUF1640	1.0000000000199	1.99048120447611e-11	2	0	0	72	12881
PF10486	PI3K_1B_p101	1.0000000000199	1.99048120447611e-11	2	0	0	72	12881
PF09297	zf-NADH-PPase	1.0000000000199	1.99048120447611e-11	2	0	0	72	12881
PF03987	Autophagy_act_C	1.0000000000199	1.99048120447611e-11	2	0	0	72	12881
PF06941	NT5C	1.0000000000199	1.99048120447611e-11	2	0	0	72	12881
PF05997	Nop52	1.0000000000199	1.99048120447611e-11	2	0	0	72	12881
PF04799	Fzo_mitofusin	1.0000000000199	1.99048120447611e-11	2	0	0	72	12881
PF15337	Vasculin	1.0000000000199	1.99048120447611e-11	2	0	0	72	12881
PF14050	Nudc_N	1.0000000000199	1.99048120447611e-11	2	0	0	72	12881
PF04704	Zfx_Zfy_act	1.0000000000199	1.99048120447611e-11	2	0	0	72	12881
PF14845	Glycohydro_20b2	1.0000000000199	1.99048120447611e-11	2	0	0	72	12881
PF16498	SWIRM-assoc_3	1.0000000000199	1.99048120447611e-11	2	0	0	72	12881
PF08782	c-SKI_SMAD_bind	1.0000000000199	1.99048120447611e-11	2	0	0	72	12881
PF18517	LZ3wCH	1.0000000000199	1.99048120447611e-11	2	0	0	72	12881
PF00450	Peptidase_S10	1.0000000000199	1.99048120447611e-11	2	0	0	72	12881
PF00318	Ribosomal_S2	1.0000000000199	1.99048120447611e-11	2	0	0	72	12881
PF10283	zf-CCHH	1.0000000000199	1.99048120447611e-11	2	0	0	72	12881
PF18411	Annexin_like	1.0000000000199	1.99048120447611e-11	2	0	0	72	12881
PF00298	Ribosomal_L11	1.0000000000199	1.99048120447611e-11	2	0	0	72	12881
PF02806	Alpha-amylase_C	1.0000000000199	1.99048120447611e-11	2	0	0	72	12881
PF08152	GUCT	1.0000000000199	1.99048120447611e-11	2	0	0	72	12881
PF01738	DLH	1.0000000000199	1.99048120447611e-11	2	0	0	72	12881
PF01290	Thymosin	1.0000000000199	1.99048120447611e-11	2	0	0	72	12881
PF12024	DUF3512	1.0000000000199	1.99048120447611e-11	2	0	0	72	12881
PF06916	DUF1279	1.0000000000199	1.99048120447611e-11	2	0	0	72	12881
PF07884	VKOR	1.0000000000199	1.99048120447611e-11	2	0	0	72	12881
PF08512	Rtt106	1.0000000000199	1.99048120447611e-11	2	0	0	72	12881
PF18401	Thioredoxin_13	1.0000000000199	1.99048120447611e-11	2	0	0	72	12881
PF02515	CoA_transf_3	1.0000000000199	1.99048120447611e-11	2	0	0	72	12881
PF14533	USP7_C2	1.0000000000199	1.99048120447611e-11	2	0	0	72	12881
PF12166	Piezo_RRas_bdg	1.0000000000199	1.99048120447611e-11	2	0	0	72	12881
PF15027	DUF4525	1.0000000000199	1.99048120447611e-11	2	0	0	72	12881
PF04676	CwfJ_C_2	1.0000000000199	1.99048120447611e-11	2	0	0	72	12881
PF05924	SAMP	1.0000000000199	1.99048120447611e-11	2	0	0	72	12881
PF05923	APC_r	1.0000000000199	1.99048120447611e-11	2	0	0	72	12881
PF02100	ODC_AZ	1.0000000000199	1.99048120447611e-11	2	0	0	72	12881
PF11779	SPT_ssu-like	1.0000000000199	1.99048120447611e-11	2	0	0	72	12881
PF10595	UPF0564	1.0000000000199	1.99048120447611e-11	2	0	0	72	12881
PF17846	XRN_M	1.0000000000199	1.99048120447611e-11	2	0	0	72	12881
PF10475	Vps54_N	1.0000000000199	1.99048120447611e-11	2	0	0	72	12881
PF03371	PRP38	1.0000000000199	1.99048120447611e-11	2	0	0	72	12881
PF02046	COX6A	1.0000000000199	1.99048120447611e-11	2	0	0	72	12881
PF03155	Alg6_Alg8	1.0000000000199	1.99048120447611e-11	2	0	0	72	12881
PF16879	Sin3a_C	1.0000000000199	1.99048120447611e-11	2	0	0	72	12881
PF16563	P66_CC	1.0000000000199	1.99048120447611e-11	2	0	0	72	12881
PF16564	MBDa	1.0000000000199	1.99048120447611e-11	2	0	0	72	12881
PF00312	Ribosomal_S15	1.0000000000199	1.99048120447611e-11	2	0	0	72	12881
PF12885	TORC_M	1.0000000000199	1.99048120447611e-11	2	0	0	72	12881
PF06469	DUF1088	1.0000000000199	1.99048120447611e-11	2	0	0	72	12881
PF01401	Peptidase_M2	1.0000000000199	1.99048120447611e-11	2	0	0	72	12881
PF00292	PAX	1.0000000000199	1.99048120447611e-11	2	0	0	72	12881
PF11577	NEMO	1.0000000000199	1.99048120447611e-11	2	0	0	72	12881
PF03034	PSS	1.0000000000199	1.99048120447611e-11	2	0	0	72	12881
PF02296	Alpha_adaptin_C	1.0000000000199	1.99048120447611e-11	2	0	0	72	12881
PF15183	MRAP	1.0000000000199	1.99048120447611e-11	2	0	0	72	12881
PF15822	MISS	1.0000000000199	1.99048120447611e-11	2	0	0	72	12881
PF02182	SAD_SRA	1.0000000000199	1.99048120447611e-11	2	0	0	72	12881
PF10431	ClpB_D2-small	1.0000000000199	1.99048120447611e-11	2	0	0	72	12881
PF16322	Tub_N	1.0000000000199	1.99048120447611e-11	2	0	0	72	12881
PF15434	FAM104	1.0000000000199	1.99048120447611e-11	2	0	0	72	12881
PF16556	IL17R_fnIII_D1	1.0000000000199	1.99048120447611e-11	2	0	0	72	12881
PF04698	Rab_eff_C	1.0000000000199	1.99048120447611e-11	2	0	0	72	12881
PF05832	DUF846	1.0000000000199	1.99048120447611e-11	2	0	0	72	12881
PF15665	FAM184	1.0000000000199	1.99048120447611e-11	2	0	0	72	12881
PF10537	WAC_Acf1_DNA_bd	1.0000000000199	1.99048120447611e-11	2	0	0	72	12881
PF08079	Ribosomal_L30_N	1.0000000000199	1.99048120447611e-11	2	0	0	72	12881
PF15290	Syntaphilin	1.0000000000199	1.99048120447611e-11	2	0	0	72	12881
PF01596	Methyltransf_3	1.0000000000199	1.99048120447611e-11	2	0	0	72	12881
PF11629	Mst1_SARAH	1.0000000000199	1.99048120447611e-11	2	0	0	72	12881
PF03179	V-ATPase_G	1.0000000000199	1.99048120447611e-11	2	0	0	72	12881
PF08755	YccV-like	1.0000000000199	1.99048120447611e-11	2	0	0	72	12881
PF08022	FAD_binding_8	1.0000000000199	1.99048120447611e-11	2	0	0	72	12881
PF14671	DSPn	1.0000000000199	1.99048120447611e-11	2	0	0	72	12881
PF10162	G8	1.0000000000199	1.99048120447611e-11	2	0	0	72	12881
PF09173	eIF2_C	1.0000000000199	1.99048120447611e-11	2	0	0	72	12881
PF01273	LBP_BPI_CETP	1.0000000000199	1.99048120447611e-11	2	0	0	72	12881
PF13757	VIT_2	1.0000000000199	1.99048120447611e-11	2	0	0	72	12881
PF10174	Cast	1.0000000000199	1.99048120447611e-11	2	0	0	72	12881
PF01425	Amidase	1.0000000000199	1.99048120447611e-11	2	0	0	72	12881
PF08327	AHSA1	1.0000000000199	1.99048120447611e-11	2	0	0	72	12881
PF03966	Trm112p	1.0000000000199	1.99048120447611e-11	2	0	0	72	12881
PF17674	HHH_9	1.0000000000199	1.99048120447611e-11	2	0	0	72	12881
PF13898	DUF4205	1.0000000000199	1.99048120447611e-11	2	0	0	72	12881
PF18382	Formin_GBD_N	1.0000000000199	1.99048120447611e-11	2	0	0	72	12881
PF02494	HYR	1.0000000000199	1.99048120447611e-11	2	0	0	72	12881
PF13360	PQQ_2	1.0000000000199	1.99048120447611e-11	2	0	0	72	12881
PF14304	CSTF_C	1.0000000000199	1.99048120447611e-11	2	0	0	72	12881
PF03521	Kv2channel	1.0000000000199	1.99048120447611e-11	2	0	0	72	12881
PF15985	KH_6	1.0000000000199	1.99048120447611e-11	2	0	0	72	12881
PF08565	CDC37_M	1.0000000000199	1.99048120447611e-11	2	0	0	72	12881
PF00285	Citrate_synt	1.0000000000199	1.99048120447611e-11	2	0	0	72	12881
PF15452	NYAP_C	1.0000000000199	1.99048120447611e-11	2	0	0	72	12881
PF14073	Cep57_CLD	1.0000000000199	1.99048120447611e-11	2	0	0	72	12881
PF12280	BSMAP	1.0000000000199	1.99048120447611e-11	2	0	0	72	12881
PF00380	Ribosomal_S9	1.0000000000199	1.99048120447611e-11	2	0	0	72	12881
PF04836	IFRD_C	1.0000000000199	1.99048120447611e-11	2	0	0	72	12881
PF02897	Peptidase_S9_N	1.0000000000199	1.99048120447611e-11	2	0	0	72	12881
PF07993	NAD_binding_4	1.0000000000199	1.99048120447611e-11	2	0	0	72	12881
PF06617	M-inducer_phosp	1.0000000000199	1.99048120447611e-11	2	0	0	72	12881
PF06663	DUF1170	1.0000000000199	1.99048120447611e-11	2	0	0	72	12881
PF04692	PDGF_N	1.0000000000199	1.99048120447611e-11	2	0	0	72	12881
PF01770	Folate_carrier	1.0000000000199	1.99048120447611e-11	2	0	0	72	12881
PF04099	Sybindin	1.0000000000199	1.99048120447611e-11	2	0	0	72	12881
PF04991	LicD	1.0000000000199	1.99048120447611e-11	2	0	0	72	12881
PF15250	Raftlin	1.0000000000199	1.99048120447611e-11	2	0	0	72	12881
PF09791	Oxidored-like	1.0000000000199	1.99048120447611e-11	2	0	0	72	12881
PF05827	ATP-synt_S1	1.0000000000199	1.99048120447611e-11	2	0	0	72	12881
PF10522	RII_binding_1	1.0000000000199	1.99048120447611e-11	2	0	0	72	12881
PF02792	Mago_nashi	1.0000000000199	1.99048120447611e-11	2	0	0	72	12881
PF01268	FTHFS	1.0000000000199	1.99048120447611e-11	2	0	0	72	12881
PF18038	FERM_N_2	1.0000000000199	1.99048120447611e-11	2	0	0	72	12881
PF13949	ALIX_LYPXL_bnd	1.0000000000199	1.99048120447611e-11	2	0	0	72	12881
PF00276	Ribosomal_L23	1.0000000000199	1.99048120447611e-11	2	0	0	72	12881
PF06565	DUF1126	1.0000000000199	1.99048120447611e-11	2	0	0	72	12881
PF02966	DIM1	1.0000000000199	1.99048120447611e-11	2	0	0	72	12881
PF02256	Fe_hyd_SSU	1.0000000000199	1.99048120447611e-11	2	0	0	72	12881
PF15300	INT_SG_DDX_CT_C	1.0000000000199	1.99048120447611e-11	2	0	0	72	12881
PF13041	PPR_2	1.0000000000199	1.99048120447611e-11	2	0	0	72	12881
PF08214	HAT_KAT11	1.0000000000199	1.99048120447611e-11	2	0	0	72	12881
PF09497	Med12	1.0000000000199	1.99048120447611e-11	2	0	0	72	12881
PF06638	Strabismus	1.0000000000199	1.99048120447611e-11	2	0	0	72	12881
PF04706	Dickkopf_N	1.0000000000199	1.99048120447611e-11	2	0	0	72	12881
PF10192	GpcrRhopsn4	1.0000000000199	1.99048120447611e-11	2	0	0	72	12881
PF11830	DUF3350	1.0000000000199	1.99048120447611e-11	2	0	0	72	12881
PF12402	nlz1	1.0000000000199	1.99048120447611e-11	2	0	0	72	12881
PF12569	NARP1	1.0000000000199	1.99048120447611e-11	2	0	0	72	12881
PF10497	zf-4CXXC_R1	1.0000000000199	1.99048120447611e-11	2	0	0	72	12881
PF14909	SPATA6	1.0000000000199	1.99048120447611e-11	2	0	0	72	12881
PF03489	SapB_2	1.0000000000199	1.99048120447611e-11	2	0	0	72	12881
PF13965	SID-1_RNA_chan	1.0000000000199	1.99048120447611e-11	2	0	0	72	12881
PF03015	Sterile	1.0000000000199	1.99048120447611e-11	2	0	0	72	12881
PF01063	Aminotran_4	1.0000000000199	1.99048120447611e-11	2	0	0	72	12881
PF00828	Ribosomal_L27A	1.0000000000199	1.99048120447611e-11	2	0	0	72	12881
PF05241	EBP	1.0000000000199	1.99048120447611e-11	2	0	0	72	12881
PF01756	ACOX	1.0000000000199	1.99048120447611e-11	2	0	0	72	12881
PF09111	SLIDE	1.0000000000199	1.99048120447611e-11	2	0	0	72	12881
PF06842	DUF1242	1.0000000000199	1.99048120447611e-11	2	0	0	72	12881
PF09788	Tmemb_55A	1.0000000000199	1.99048120447611e-11	2	0	0	72	12881
PF00837	T4_deiodinase	1.0000000000199	1.99048120447611e-11	2	0	0	72	12881
PF16078	2-oxogl_dehyd_N	1.0000000000199	1.99048120447611e-11	2	0	0	72	12881
PF00123	Hormone_2	1.0000000000199	1.99048120447611e-11	2	0	0	72	12881
PF08913	VBS	1.0000000000199	1.99048120447611e-11	2	0	0	72	12881
PF10366	Vps39_1	1.0000000000199	1.99048120447611e-11	2	0	0	72	12881
PF07989	Cnn_1N	1.0000000000199	1.99048120447611e-11	2	0	0	72	12881
PF08143	CBFNT	1.0000000000199	1.99048120447611e-11	2	0	0	72	12881
PF15276	PP1_bind	1.0000000000199	1.99048120447611e-11	2	0	0	72	12881
PF03501	S10_plectin	1.0000000000199	1.99048120447611e-11	2	0	0	72	12881
PF03859	CG-1	1.0000000000199	1.99048120447611e-11	2	0	0	72	12881
PF18292	ZIP4_domain	1.0000000000199	1.99048120447611e-11	2	0	0	72	12881
PF00709	Adenylsucc_synt	1.0000000000199	1.99048120447611e-11	2	0	0	72	12881
PF18436	HECW1_helix	1.0000000000199	1.99048120447611e-11	2	0	0	72	12881
PF01234	NNMT_PNMT_TEMT	1.0000000000199	1.99048120447611e-11	2	0	0	72	12881
PF01233	NMT	1.0000000000199	1.99048120447611e-11	2	0	0	72	12881
PF15260	FAM219A	1.0000000000199	1.99048120447611e-11	2	0	0	72	12881
PF05670	NFACT-R_1	1.0000000000199	1.99048120447611e-11	2	0	0	72	12881
PF02005	TRM	1.0000000000199	1.99048120447611e-11	2	0	0	72	12881
PF03781	FGE-sulfatase	1.0000000000199	1.99048120447611e-11	2	0	0	72	12881
PF12129	Phtf-FEM1B_bdg	1.0000000000199	1.99048120447611e-11	2	0	0	72	12881
PF00719	Pyrophosphatase	1.0000000000199	1.99048120447611e-11	2	0	0	72	12881
PF10275	Peptidase_C65	1.0000000000199	1.99048120447611e-11	2	0	0	72	12881
PF15056	NRN1	1.0000000000199	1.99048120447611e-11	2	0	0	72	12881
PF03177	Nucleoporin_C	1.0000000000199	1.99048120447611e-11	2	0	0	72	12881
PF02762	Cbl_N3	1.0000000000199	1.99048120447611e-11	2	0	0	72	12881
PF03942	DTW	1.0000000000199	1.99048120447611e-11	2	0	0	72	12881
PF08372	PRT_C	1.0000000000199	1.99048120447611e-11	2	0	0	72	12881
PF00355	Rieske	1.0000000000199	1.99048120447611e-11	2	0	0	72	12881
PF01981	PTH2	1.0000000000199	1.99048120447611e-11	2	0	0	72	12881
PF04495	GRASP55_65	1.0000000000199	1.99048120447611e-11	2	0	0	72	12881
PF11555	Inhibitor_Mig-6	1.0000000000199	1.99048120447611e-11	2	0	0	72	12881
PF00184	Hormone_5	1.0000000000199	1.99048120447611e-11	2	0	0	72	12881
PF14940	TMEM219	1.0000000000199	1.99048120447611e-11	2	0	0	72	12881
PF17045	CEP63	1.0000000000199	1.99048120447611e-11	2	0	0	72	12881
PF07147	PDCD9	1.0000000000199	1.99048120447611e-11	2	0	0	72	12881
PF01201	Ribosomal_S8e	1.0000000000199	1.99048120447611e-11	2	0	0	72	12881
PF14603	hSH3	1.0000000000199	1.99048120447611e-11	2	0	0	72	12881
PF00572	Ribosomal_L13	1.0000000000199	1.99048120447611e-11	2	0	0	72	12881
PF16017	BTB_3	1.0000000000199	1.99048120447611e-11	2	0	0	72	12881
PF02781	G6PD_C	1.0000000000199	1.99048120447611e-11	2	0	0	72	12881
PF15320	RAM	1.0000000000199	1.99048120447611e-11	2	0	0	72	12881
PF02044	Bombesin	1.0000000000199	1.99048120447611e-11	2	0	0	72	12881
PF09469	Cobl	1.0000000000199	1.99048120447611e-11	2	0	0	72	12881
PF01126	Heme_oxygenase	1.0000000000199	1.99048120447611e-11	2	0	0	72	12881
PF00411	Ribosomal_S11	1.0000000000199	1.99048120447611e-11	2	0	0	72	12881
PF10457	MENTAL	1.0000000000199	1.99048120447611e-11	2	0	0	72	12881
PF10226	CCDC85	1.0000000000199	1.99048120447611e-11	2	0	0	72	12881
PF01974	tRNA_int_endo	1.0000000000199	1.99048120447611e-11	2	0	0	72	12881
PF14954	LIX1	1.0000000000199	1.99048120447611e-11	2	0	0	72	12881
PF03253	UT	1.0000000000199	1.99048120447611e-11	2	0	0	72	12881
PF04900	Fcf1	1.0000000000199	1.99048120447611e-11	2	0	0	72	12881
PF00322	Endothelin	1.0000000000199	1.99048120447611e-11	2	0	0	72	12881
PF10176	DUF2370	1.0000000000199	1.99048120447611e-11	2	0	0	72	12881
PF00810	ER_lumen_recept	1.0000000000199	1.99048120447611e-11	2	0	0	72	12881
PF03147	FDX-ACB	1.0000000000199	1.99048120447611e-11	2	0	0	72	12881
PF15308	CEP170_C	1.0000000000199	1.99048120447611e-11	2	0	0	72	12881
PF12465	Pr_beta_C	1.0000000000199	1.99048120447611e-11	2	0	0	72	12881
PF00268	Ribonuc_red_sm	1.0000000000199	1.99048120447611e-11	2	0	0	72	12881
PF01131	Topoisom_bac	1.0000000000199	1.99048120447611e-11	2	0	0	72	12881
PF14306	PUA_2	1.0000000000199	1.99048120447611e-11	2	0	0	72	12881
PF15258	FAM222A	1.0000000000199	1.99048120447611e-11	2	0	0	72	12881
PF05018	DUF667	1.0000000000199	1.99048120447611e-11	2	0	0	72	12881
PF08403	AA_permease_N	1.0000000000199	1.99048120447611e-11	2	0	0	72	12881
PF10037	MRP-S27	1.0000000000199	1.99048120447611e-11	2	0	0	72	12881
PF13843	DDE_Tnp_1_7	1.0000000000199	1.99048120447611e-11	2	0	0	72	12881
PF02525	Flavodoxin_2	1.0000000000199	1.99048120447611e-11	2	0	0	72	12881
PF17980	ADD_DNMT3	1.0000000000199	1.99048120447611e-11	2	0	0	72	12881
PF01778	Ribosomal_L28e	1.0000000000199	1.99048120447611e-11	2	0	0	72	12881
PF10393	Matrilin_ccoil	1.0000000000199	1.99048120447611e-11	2	0	0	72	12881
PF04109	APG9	1.0000000000199	1.99048120447611e-11	2	0	0	72	12881
PF07803	GSG-1	1.0000000000199	1.99048120447611e-11	2	0	0	72	12881
PF05002	SGS	1.0000000000199	1.99048120447611e-11	2	0	0	72	12881
PF11404	Potassium_chann	1.0000000000199	1.99048120447611e-11	2	0	0	72	12881
PF05609	LAP1C	1.0000000000199	1.99048120447611e-11	2	0	0	72	12881
PF13815	Dzip-like_N	1.0000000000199	1.99048120447611e-11	2	0	0	72	12881
PF04567	RNA_pol_Rpb2_5	1.0000000000199	1.99048120447611e-11	2	0	0	72	12881
PF04194	PDCD2_C	1.0000000000199	1.99048120447611e-11	2	0	0	72	12881
PF04280	Tim44	1.0000000000199	1.99048120447611e-11	2	0	0	72	12881
PF01380	SIS	1.0000000000199	1.99048120447611e-11	2	0	0	72	12881
PF08777	RRM_3	1.0000000000199	1.99048120447611e-11	2	0	0	72	12881
PF08356	EF_assoc_2	1.0000000000199	1.99048120447611e-11	2	0	0	72	12881
PF17874	TPR_MalT	1.0000000000199	1.99048120447611e-11	2	0	0	72	12881
PF05914	RIB43A	1.0000000000199	1.99048120447611e-11	2	0	0	72	12881
PF02359	CDC48_N	1.0000000000199	1.99048120447611e-11	2	0	0	72	12881
PF14438	SM-ATX	1.0000000000199	1.99048120447611e-11	2	0	0	72	12881
PF16553	PUFD	1.0000000000199	1.99048120447611e-11	2	0	0	72	12881
PF15063	TC1	1.0000000000199	1.99048120447611e-11	2	0	0	72	12881
PF14857	TMEM151	1.0000000000199	1.99048120447611e-11	2	0	0	72	12881
PF05903	Peptidase_C97	1.0000000000199	1.99048120447611e-11	2	0	0	72	12881
PF15796	KELK	1.0000000000199	1.99048120447611e-11	2	0	0	72	12881
PF06047	Nkap_C	1.0000000000199	1.99048120447611e-11	2	0	0	72	12881
PF18808	Importin_rep_4	1.0000000000199	1.99048120447611e-11	2	0	0	72	12881
PF03623	Focal_AT	1.0000000000199	1.99048120447611e-11	2	0	0	72	12881
PF11467	LEDGF	1.0000000000199	1.99048120447611e-11	2	0	0	72	12881
PF02886	LBP_BPI_CETP_C	1.0000000000199	1.99048120447611e-11	2	0	0	72	12881
PF12067	Sox17_18_mid	1.0000000000199	1.99048120447611e-11	2	0	0	72	12881
PF15252	DUF4589	1.0000000000199	1.99048120447611e-11	2	0	0	72	12881
PF04153	NOT2_3_5	1.0000000000199	1.99048120447611e-11	2	0	0	72	12881
PF12480	DUF3699	1.0000000000199	1.99048120447611e-11	2	0	0	72	12881
PF07859	Abhydrolase_3	1.0000000000199	1.99048120447611e-11	2	0	0	72	12881
PF00476	DNA_pol_A	1.0000000000199	1.99048120447611e-11	2	0	0	72	12881
PF16096	FXR_C1	1.0000000000199	1.99048120447611e-11	2	0	0	72	12881
PF07139	DUF1387	1.0000000000199	1.99048120447611e-11	2	0	0	72	12881
PF05008	V-SNARE	1.0000000000199	1.99048120447611e-11	2	0	0	72	12881
PF15298	AJAP1_PANP_C	1.0000000000199	1.99048120447611e-11	2	0	0	72	12881
PF01764	Lipase_3	1.0000000000199	1.99048120447611e-11	2	0	0	72	12881
PF15246	NCKAP5	1.0000000000199	1.99048120447611e-11	2	0	0	72	12881
PF12516	DUF3719	1.0000000000199	1.99048120447611e-11	2	0	0	72	12881
PF12148	TTD	1.0000000000199	1.99048120447611e-11	2	0	0	72	12881
PF12031	BAF250_C	1.0000000000199	1.99048120447611e-11	2	0	0	72	12881
PF07773	DUF1619	1.0000000000199	1.99048120447611e-11	2	0	0	72	12881
PF00382	TFIIB	1.0000000000199	1.99048120447611e-11	2	0	0	72	12881
PF08070	DTHCT	1.0000000000199	1.99048120447611e-11	2	0	0	72	12881
PF00297	Ribosomal_L3	1.0000000000199	1.99048120447611e-11	2	0	0	72	12881
PF04814	HNF-1_N	1.0000000000199	1.99048120447611e-11	2	0	0	72	12881
PF16471	JIP_LZII	1.0000000000199	1.99048120447611e-11	2	0	0	72	12881
PF13289	SIR2_2	1.0000000000199	1.99048120447611e-11	2	0	0	72	12881
PF00903	Glyoxalase	1.0000000000199	1.99048120447611e-11	2	0	0	72	12881
PF07479	NAD_Gly3P_dh_C	1.0000000000199	1.99048120447611e-11	2	0	0	72	12881
PF02301	HORMA	1.0000000000199	1.99048120447611e-11	2	0	0	72	12881
PF05602	CLPTM1	1.0000000000199	1.99048120447611e-11	2	0	0	72	12881
PF18696	SMP_C2CD2L	1.0000000000199	1.99048120447611e-11	2	0	0	72	12881
PF09007	EBP50_C	1.0000000000199	1.99048120447611e-11	2	0	0	72	12881
PF08433	KTI12	1.0000000000199	1.99048120447611e-11	2	0	0	72	12881
PF16192	PMT_4TMC	1.0000000000199	1.99048120447611e-11	2	0	0	72	12881
PF16512	RhoGAP-FF1	1.0000000000199	1.99048120447611e-11	2	0	0	72	12881
PF08355	EF_assoc_1	1.0000000000199	1.99048120447611e-11	2	0	0	72	12881
PF12371	TMEM131_like	1.0000000000199	1.99048120447611e-11	2	0	0	72	12881
PF04930	FUN14	1.0000000000199	1.99048120447611e-11	2	0	0	72	12881
PF05361	PP1_inhibitor	1.0000000000199	1.99048120447611e-11	2	0	0	72	12881
PF09730	BicD	1.0000000000199	1.99048120447611e-11	2	0	0	72	12881
PF01000	RNA_pol_A_bac	1.0000000000199	1.99048120447611e-11	2	0	0	72	12881
PF04831	Popeye	1.0000000000199	1.99048120447611e-11	2	0	0	72	12881
PF15327	Tankyrase_bdg_C	1.0000000000199	1.99048120447611e-11	2	0	0	72	12881
PF04774	HABP4_PAI-RBP1	1.0000000000199	1.99048120447611e-11	2	0	0	72	12881
PF16484	CPT_N	1.0000000000199	1.99048120447611e-11	2	0	0	72	12881
PF16158	N_BRCA1_IG	1.0000000000199	1.99048120447611e-11	2	0	0	72	12881
PF13543	SAM_KSR1	1.0000000000199	1.99048120447611e-11	2	0	0	72	12881
PF14821	Thr_synth_N	1.0000000000199	1.99048120447611e-11	2	0	0	72	12881
PF14799	FAM195	1.0000000000199	1.99048120447611e-11	2	0	0	72	12881
PF04118	Dopey_N	1.0000000000199	1.99048120447611e-11	2	0	0	72	12881
PF04139	Rad9	1.0000000000199	1.99048120447611e-11	2	0	0	72	12881
PF02218	HS1_rep	1.0000000000199	1.99048120447611e-11	2	0	0	72	12881
PF16095	COR	1.0000000000199	1.99048120447611e-11	2	0	0	72	12881
PF11882	DUF3402	1.0000000000199	1.99048120447611e-11	2	0	0	72	12881
PF07995	GSDH	1.0000000000199	1.99048120447611e-11	2	0	0	72	12881
PF08169	RBB1NT	1.0000000000199	1.99048120447611e-11	2	0	0	72	12881
PF14075	UBN_AB	1.0000000000199	1.99048120447611e-11	2	0	0	72	12881
PF04266	ASCH	1.0000000000199	1.99048120447611e-11	2	0	0	72	12881
PF18111	RPGR1_C	1.0000000000199	1.99048120447611e-11	2	0	0	72	12881
PF07650	KH_2	1.0000000000199	1.99048120447611e-11	2	0	0	72	12881
PF02735	Ku	1.0000000000199	1.99048120447611e-11	2	0	0	72	12881
PF15387	DUF4611	1.0000000000199	1.99048120447611e-11	2	0	0	72	12881
PF14523	Syntaxin_2	1.0000000000199	1.99048120447611e-11	2	0	0	72	12881
PF01370	Epimerase	1.0000000000199	1.99048120447611e-11	2	0	0	72	12881
PF10186	Atg14	1.0000000000199	1.99048120447611e-11	2	0	0	72	12881
PF07724	AAA_2	1.0000000000199	1.99048120447611e-11	2	0	0	72	12881
PF15309	ALMS_motif	1.0000000000199	1.99048120447611e-11	2	0	0	72	12881
PF08976	EF-hand_11	1.0000000000199	1.99048120447611e-11	2	0	0	72	12881
PF10211	Ax_dynein_light	1.0000000000199	1.99048120447611e-11	2	0	0	72	12881
PF15423	FLYWCH_N	1.0000000000199	1.99048120447611e-11	2	0	0	72	12881
PF11548	Receptor_IA-2	1.0000000000199	1.99048120447611e-11	2	0	0	72	12881
PF13897	GOLD_2	1.0000000000199	1.99048120447611e-11	2	0	0	72	12881
PF05719	GPP34	1.0000000000199	1.99048120447611e-11	2	0	0	72	12881
PF18755	RAMA	1.0000000000199	1.99048120447611e-11	2	0	0	72	12881
PF16689	APC_N_CC	1.0000000000199	1.99048120447611e-11	2	0	0	72	12881
PF08952	DUF1866	1.0000000000199	1.99048120447611e-11	2	0	0	72	12881
PF02833	DHHA2	1.0000000000199	1.99048120447611e-11	2	0	0	72	12881
PF04068	RLI	1.0000000000199	1.99048120447611e-11	2	0	0	72	12881
PF16176	T-box_assoc	1.0000000000199	1.99048120447611e-11	2	0	0	72	12881
PF05529	Bap31	1.0000000000199	1.99048120447611e-11	2	0	0	72	12881
PF11618	C2-C2_1	1.0000000000199	1.99048120447611e-11	2	0	0	72	12881
PF05434	Tmemb_9	1.0000000000199	1.99048120447611e-11	2	0	0	72	12881
PF15696	RAD51_interact	1.0000000000199	1.99048120447611e-11	2	0	0	72	12881
PF01406	tRNA-synt_1e	1.0000000000199	1.99048120447611e-11	2	0	0	72	12881
PF00181	Ribosomal_L2	1.0000000000199	1.99048120447611e-11	2	0	0	72	12881
PF13871	Helicase_C_4	1.0000000000199	1.99048120447611e-11	2	0	0	72	12881
PF05822	UMPH-1	1.0000000000199	1.99048120447611e-11	2	0	0	72	12881
PF14228	MOR2-PAG1_mid	1.0000000000199	1.99048120447611e-11	2	0	0	72	12881
PF01435	Peptidase_M48	1.0000000000199	1.99048120447611e-11	2	0	0	72	12881
PF17919	RT_RNaseH_2	1.0000000000199	1.99048120447611e-11	2	0	0	72	12881
PF03650	MPC	1.0000000000199	1.99048120447611e-11	2	0	0	72	12881
PF05572	Peptidase_M43	1.0000000000199	1.99048120447611e-11	2	0	0	72	12881
PF01997	Translin	1.0000000000199	1.99048120447611e-11	2	0	0	72	12881
PF05517	p25-alpha	1.0000000000199	1.99048120447611e-11	2	0	0	72	12881
PF05236	TAF4	1.0000000000199	1.99048120447611e-11	2	0	0	72	12881
PF15782	GREB1	1.0000000000199	1.99048120447611e-11	2	0	0	72	12881
PF05197	TRIC	1.0000000000199	1.99048120447611e-11	2	0	0	72	12881
PF15737	DUF4685	1.0000000000199	1.99048120447611e-11	2	0	0	72	12881
PF11952	XTBD	1.0000000000199	1.99048120447611e-11	2	0	0	72	12881
PF08934	Rb_C	1.0000000000199	1.99048120447611e-11	2	0	0	72	12881
PF12335	SBF2	1.0000000000199	1.99048120447611e-11	2	0	0	72	12881
PF01028	Topoisom_I	1.0000000000199	1.99048120447611e-11	2	0	0	72	12881
PF07988	LMSTEN	1.0000000000199	1.99048120447611e-11	2	0	0	72	12881
PF12179	IKKbetaNEMObind	1.0000000000199	1.99048120447611e-11	2	0	0	72	12881
PF04430	DUF498	1.0000000000199	1.99048120447611e-11	2	0	0	72	12881
PF02801	Ketoacyl-synt_C	1.0000000000199	1.99048120447611e-11	2	0	0	72	12881
PF09030	Creb_binding	1.0000000000199	1.99048120447611e-11	2	0	0	72	12881
PF10509	GalKase_gal_bdg	1.0000000000199	1.99048120447611e-11	2	0	0	72	12881
PF00708	Acylphosphatase	1.0000000000199	1.99048120447611e-11	2	0	0	72	12881
PF01267	F-actin_cap_A	1.0000000000199	1.99048120447611e-11	2	0	0	72	12881
PF14977	FAM194	1.0000000000199	1.99048120447611e-11	2	0	0	72	12881
PF10225	NEMP	1.0000000000199	1.99048120447611e-11	2	0	0	72	12881
PF01213	CAP_N	1.0000000000199	1.99048120447611e-11	2	0	0	72	12881
PF07084	Spot_14	1.0000000000199	1.99048120447611e-11	2	0	0	72	12881
PF05300	DUF737	1.0000000000199	1.99048120447611e-11	2	0	0	72	12881
PF03247	Prothymosin	1.0000000000199	1.99048120447611e-11	2	0	0	72	12881
PF12884	TORC_N	1.0000000000199	1.99048120447611e-11	2	0	0	72	12881
PF14222	MOR2-PAG1_N	1.0000000000199	1.99048120447611e-11	2	0	0	72	12881
PF10587	EF-1_beta_acid	1.0000000000199	1.99048120447611e-11	2	0	0	72	12881
PF07334	IFP_35_N	1.0000000000199	1.99048120447611e-11	2	0	0	72	12881
PF18700	Castor1_N	1.0000000000199	1.99048120447611e-11	2	0	0	72	12881
PF03154	Atrophin-1	1.0000000000199	1.99048120447611e-11	2	0	0	72	12881
PF05794	Tcp11	1.0000000000199	1.99048120447611e-11	2	0	0	72	12881
PF16870	OxoGdeHyase_C	1.0000000000199	1.99048120447611e-11	2	0	0	72	12881
PF05395	DARPP-32	1.0000000000199	1.99048120447611e-11	2	0	0	72	12881
PF02898	NO_synthase	1.0000000000199	1.99048120447611e-11	2	0	0	72	12881
PF18394	TBK1_CCD1	1.0000000000199	1.99048120447611e-11	2	0	0	72	12881
PF01082	Cu2_monooxygen	1.0000000000199	1.99048120447611e-11	2	0	0	72	12881
PF01231	IDO	1.0000000000199	1.99048120447611e-11	2	0	0	72	12881
PF18580	Sun2_CC2	1.0000000000199	1.99048120447611e-11	2	0	0	72	12881
PF15508	NAAA-beta	1.0000000000199	1.99048120447611e-11	2	0	0	72	12881
PF08742	C8	1.0000000000199	1.99048120447611e-11	2	0	0	72	12881
PF04667	Endosulfine	1.0000000000199	1.99048120447611e-11	2	0	0	72	12881
PF15047	DUF4533	1.0000000000199	1.99048120447611e-11	2	0	0	72	12881
PF06201	PITH	1.0000000000199	1.99048120447611e-11	2	0	0	72	12881
PF01269	Fibrillarin	1.0000000000199	1.99048120447611e-11	2	0	0	72	12881
PF15342	FAM212	1.0000000000199	1.99048120447611e-11	2	0	0	72	12881
PF00049	Insulin	1.0000000000199	1.99048120447611e-11	2	0	0	72	12881
PF13015	PRKCSH_1	1.0000000000199	1.99048120447611e-11	2	0	0	72	12881
PF16317	Glyco_hydro_99	1.0000000000199	1.99048120447611e-11	2	0	0	72	12881
PF00853	Runt	1.0000000000199	1.99048120447611e-11	2	0	0	72	12881
PF14291	DUF4371	1.0000000000199	1.99048120447611e-11	2	0	0	72	12881
PF11566	PI31_Prot_N	1.0000000000199	1.99048120447611e-11	2	0	0	72	12881
PF06730	FAM92	1.0000000000199	1.99048120447611e-11	2	0	0	72	12881
PF10250	O-FucT	1.0000000000199	1.99048120447611e-11	2	0	0	72	12881
PF02295	z-alpha	1.0000000000199	1.99048120447611e-11	2	0	0	72	12881
PF13867	SAP30_Sin3_bdg	1.0000000000199	1.99048120447611e-11	2	0	0	72	12881
PF01018	GTP1_OBG	1.0000000000199	1.99048120447611e-11	2	0	0	72	12881
PF07156	Prenylcys_lyase	1.0000000000199	1.99048120447611e-11	2	0	0	72	12881
PF05048	NosD	1.0000000000199	1.99048120447611e-11	2	0	0	72	12881
PF00366	Ribosomal_S17	1.0000000000199	1.99048120447611e-11	2	0	0	72	12881
PF03164	Mon1	1.0000000000199	1.99048120447611e-11	2	0	0	72	12881
PF05276	SH3BP5	1.0000000000199	1.99048120447611e-11	2	0	0	72	12881
PF04046	PSP	1.0000000000199	1.99048120447611e-11	2	0	0	72	12881
PF03947	Ribosomal_L2_C	1.0000000000199	1.99048120447611e-11	2	0	0	72	12881
PF05587	Anth_Ig	1.0000000000199	1.99048120447611e-11	2	0	0	72	12881
PF02881	SRP54_N	1.0000000000199	1.99048120447611e-11	2	0	0	72	12881
PF03874	RNA_pol_Rpb4	1.0000000000199	1.99048120447611e-11	2	0	0	72	12881
PF08007	Cupin_4	1.0000000000199	1.99048120447611e-11	2	0	0	72	12881
PF13191	AAA_16	1.0000000000199	1.99048120447611e-11	2	0	0	72	12881
PF12478	DUF3697	1.0000000000199	1.99048120447611e-11	2	0	0	72	12881
PF02799	NMT_C	1.0000000000199	1.99048120447611e-11	2	0	0	72	12881
PF12598	TBX	1.0000000000199	1.99048120447611e-11	2	0	0	72	12881
PF03731	Ku_N	1.0000000000199	1.99048120447611e-11	2	0	0	72	12881
PF15975	Flot	1.0000000000199	1.99048120447611e-11	2	0	0	72	12881
PF09738	LRRFIP	1.0000000000199	1.99048120447611e-11	2	0	0	72	12881
PF08443	RimK	1.0000000000199	1.99048120447611e-11	2	0	0	72	12881
PF01747	ATP-sulfurylase	1.0000000000199	1.99048120447611e-11	2	0	0	72	12881
PF16632	Caskin-tail	1.0000000000199	1.99048120447611e-11	2	0	0	72	12881
PF01329	Pterin_4a	1.0000000000199	1.99048120447611e-11	2	0	0	72	12881
PF05891	Methyltransf_PK	1.0000000000199	1.99048120447611e-11	2	0	0	72	12881
PF03881	Fructosamin_kin	1.0000000000199	1.99048120447611e-11	2	0	0	72	12881
PF02172	KIX	1.0000000000199	1.99048120447611e-11	2	0	0	72	12881
PF01012	ETF	1.0000000000199	1.99048120447611e-11	2	0	0	72	12881
PF05104	Rib_recp_KP_reg	1.0000000000199	1.99048120447611e-11	2	0	0	72	12881
PF04699	P16-Arc	1.0000000000199	1.99048120447611e-11	2	0	0	72	12881
PF16959	Collectrin	1.0000000000199	1.99048120447611e-11	2	0	0	72	12881
PF01091	PTN_MK_C	1.0000000000199	1.99048120447611e-11	2	0	0	72	12881
PF13270	DUF4061	1.0000000000199	1.99048120447611e-11	2	0	0	72	12881
PF17219	YAF2_RYBP	1.0000000000199	1.99048120447611e-11	2	0	0	72	12881
PF12287	Caprin-1_C	1.0000000000199	1.99048120447611e-11	2	0	0	72	12881
PF14545	DBB	1.0000000000199	1.99048120447611e-11	2	0	0	72	12881
PF13705	TRC8_N	1.0000000000199	1.99048120447611e-11	2	0	0	72	12881
PF08778	HIF-1a_CTAD	1.0000000000199	1.99048120447611e-11	2	0	0	72	12881
PF10268	Tmemb_161AB	1.0000000000199	1.99048120447611e-11	2	0	0	72	12881
PF12448	Milton	1.0000000000199	1.99048120447611e-11	2	0	0	72	12881
PF18403	Thioredoxin_15	1.0000000000199	1.99048120447611e-11	2	0	0	72	12881
PF15018	InaF-motif	1.0000000000199	1.99048120447611e-11	2	0	0	72	12881
PF18404	Glyco_transf_24	1.0000000000199	1.99048120447611e-11	2	0	0	72	12881
PF15378	DUF4605	1.0000000000199	1.99048120447611e-11	2	0	0	72	12881
PF05308	Mito_fiss_reg	1.0000000000199	1.99048120447611e-11	2	0	0	72	12881
PF15223	EPOP	1.0000000000199	1.99048120447611e-11	2	0	0	72	12881
PF01121	CoaE	1.0000000000199	1.99048120447611e-11	2	0	0	72	12881
PF14769	CLAMP	1.0000000000199	1.99048120447611e-11	2	0	0	72	12881
PF03261	CDK5_activator	1.0000000000199	1.99048120447611e-11	2	0	0	72	12881
PF08159	NUC153	1.0000000000199	1.99048120447611e-11	2	0	0	72	12881
PF08030	NAD_binding_6	1.0000000000199	1.99048120447611e-11	2	0	0	72	12881
PF09027	GTPase_binding	1.0000000000199	1.99048120447611e-11	2	0	0	72	12881
PF15780	ASH	1.0000000000199	1.99048120447611e-11	2	0	0	72	12881
PF15914	FAM193_C	1.0000000000199	1.99048120447611e-11	2	0	0	72	12881
PF00214	Calc_CGRP_IAPP	1.0000000000199	1.99048120447611e-11	2	0	0	72	12881
PF14723	SSFA2_C	1.0000000000199	1.99048120447611e-11	2	0	0	72	12881
PF02836	Glyco_hydro_2_C	1.0000000000199	1.99048120447611e-11	2	0	0	72	12881
PF09141	Talin_middle	1.0000000000199	1.99048120447611e-11	2	0	0	72	12881
PF16561	AMPK1_CBM	1.0000000000199	1.99048120447611e-11	2	0	0	72	12881
PF15051	FAM198	1.0000000000199	1.99048120447611e-11	2	0	0	72	12881
PF06553	BNIP3	1.0000000000199	1.99048120447611e-11	2	0	0	72	12881
PF02142	MGS	1.0000000000199	1.99048120447611e-11	2	0	0	72	12881
PF01588	tRNA_bind	1.0000000000199	1.99048120447611e-11	2	0	0	72	12881
PF18829	Importin_rep_6	1.0000000000199	1.99048120447611e-11	2	0	0	72	12881
PF00394	Cu-oxidase	1.0000000000199	1.99048120447611e-11	2	0	0	72	12881
PF16174	IHABP4_N	1.0000000000199	1.99048120447611e-11	2	0	0	72	12881
PF07571	TAF6_C	1.0000000000199	1.99048120447611e-11	2	0	0	72	12881
PF06789	UPF0258	1.0000000000199	1.99048120447611e-11	2	0	0	72	12881
PF15619	Lebercilin	1.0000000000199	1.99048120447611e-11	2	0	0	72	12881
PF12886	TORC_C	1.0000000000199	1.99048120447611e-11	2	0	0	72	12881
PF16579	AdenylateSensor	1.0000000000199	1.99048120447611e-11	2	0	0	72	12881
PF01080	Presenilin	1.0000000000199	1.99048120447611e-11	2	0	0	72	12881
PF08540	HMG_CoA_synt_C	1.0000000000199	1.99048120447611e-11	2	0	0	72	12881
PF14892	DUF4490	1.0000000000199	1.99048120447611e-11	2	0	0	72	12881
PF17781	RPN1_RPN2_N	1.0000000000199	1.99048120447611e-11	2	0	0	72	12881
PF16499	Melibiase_2	1.0000000000199	1.99048120447611e-11	2	0	0	72	12881
PF14636	FNIP_N	1.0000000000199	1.99048120447611e-11	2	0	0	72	12881
PF04494	TFIID_NTD2	1.0000000000199	1.99048120447611e-11	2	0	0	72	12881
PF07947	YhhN	1.0000000000199	1.99048120447611e-11	2	0	0	72	12881
PF04573	SPC22	1.0000000000199	1.99048120447611e-11	2	0	0	72	12881
PF06462	Hyd_WA	1.0000000000199	1.99048120447611e-11	2	0	0	72	12881
PF10602	RPN7	1.0000000000199	1.99048120447611e-11	2	0	0	72	12881
PF18396	TBK1_ULD	1.0000000000199	1.99048120447611e-11	2	0	0	72	12881
PF06473	FGF-BP1	1.0000000000199	1.99048120447611e-11	2	0	0	72	12881
PF15297	CKAP2_C	1.0000000000199	1.99048120447611e-11	2	0	0	72	12881
PF15903	PL48	1.0000000000199	1.99048120447611e-11	2	0	0	72	12881
PF00204	DNA_gyraseB	1.0000000000199	1.99048120447611e-11	2	0	0	72	12881
PF11527	ARL2_Bind_BART	1.0000000000199	1.99048120447611e-11	2	0	0	72	12881
PF13907	DUF4208	1.0000000000199	1.99048120447611e-11	2	0	0	72	12881
PF01702	TGT	1.0000000000199	1.99048120447611e-11	2	0	0	72	12881
PF04137	ERO1	1.0000000000199	1.99048120447611e-11	2	0	0	72	12881
PF03099	BPL_LplA_LipB	1.0000000000199	1.99048120447611e-11	2	0	0	72	12881
PF09382	RQC	1.0000000000199	1.99048120447611e-11	2	0	0	72	12881
PF02516	STT3	1.0000000000199	1.99048120447611e-11	2	0	0	72	12881
PF01216	Calsequestrin	1.0000000000199	1.99048120447611e-11	2	0	0	72	12881
PF11764	N-SET	1.0000000000199	1.99048120447611e-11	2	0	0	72	12881
PF08729	HUN	1.0000000000199	1.99048120447611e-11	2	0	0	72	12881
PF12456	hSac2	1.0000000000199	1.99048120447611e-11	2	0	0	72	12881
PF11540	Dynein_IC2	1.0000000000199	1.99048120447611e-11	2	0	0	72	12881
PF04752	ChaC	1.0000000000199	1.99048120447611e-11	2	0	0	72	12881
PF14833	NAD_binding_11	1.0000000000199	1.99048120447611e-11	2	0	0	72	12881
PF01731	Arylesterase	1.0000000000199	1.99048120447611e-11	2	0	0	72	12881
PF14854	LURAP	1.0000000000199	1.99048120447611e-11	2	0	0	72	12881
PF01873	eIF-5_eIF-2B	1.0000000000199	1.99048120447611e-11	2	0	0	72	12881
PF06859	Bin3	1.0000000000199	1.99048120447611e-11	2	0	0	72	12881
PF08558	TRF	1.0000000000199	1.99048120447611e-11	2	0	0	72	12881
PF16920	TPKR_C2	1.0000000000199	1.99048120447611e-11	2	0	0	72	12881
PF05715	zf-piccolo	1.0000000000199	1.99048120447611e-11	2	0	0	72	12881
PF02269	TFIID-18kDa	1.0000000000199	1.99048120447611e-11	2	0	0	72	12881
PF15279	SOBP	1.0000000000199	1.99048120447611e-11	2	0	0	72	12881
PF04157	EAP30	1.0000000000199	1.99048120447611e-11	2	0	0	72	12881
PF14722	KRAP_IP3R_bind	1.0000000000199	1.99048120447611e-11	2	0	0	72	12881
PF03747	ADP_ribosyl_GH	1.0000000000199	1.99048120447611e-11	2	0	0	72	12881
PF12063	DUF3543	1.0000000000199	1.99048120447611e-11	2	0	0	72	12881
PF12756	zf-C2H2_2	1.0000000000199	1.99048120447611e-11	2	0	0	72	12881
PF15908	HMMR_C	1.0000000000199	1.99048120447611e-11	2	0	0	72	12881
PF06546	Vert_HS_TF	1.0000000000199	1.99048120447611e-11	2	0	0	72	12881
PF05624	LSR	1.0000000000199	1.99048120447611e-11	2	0	0	72	12881
PF11956	KCNQC3-Ank-G_bd	1.0000000000199	1.99048120447611e-11	2	0	0	72	12881
PF03619	Solute_trans_a	1.0000000000199	1.99048120447611e-11	2	0	0	72	12881
PF05743	UEV	1.0000000000199	1.99048120447611e-11	2	0	0	72	12881
PF02475	Met_10	1.0000000000199	1.99048120447611e-11	2	0	0	72	12881
PF03364	Polyketide_cyc	1.0000000000199	1.99048120447611e-11	2	0	0	72	12881
PF02223	Thymidylate_kin	1.0000000000199	1.99048120447611e-11	2	0	0	72	12881
PF04960	Glutaminase	1.0000000000199	1.99048120447611e-11	2	0	0	72	12881
PF02150	RNA_POL_M_15KD	1.0000000000199	1.99048120447611e-11	2	0	0	72	12881
PF00333	Ribosomal_S5	1.0000000000199	1.99048120447611e-11	2	0	0	72	12881
PF10195	Phospho_p8	1.0000000000199	1.99048120447611e-11	2	0	0	72	12881
PF18402	Thioredoxin_14	1.0000000000199	1.99048120447611e-11	2	0	0	72	12881
PF14370	Topo_C_assoc	1.0000000000199	1.99048120447611e-11	2	0	0	72	12881
PF05875	Ceramidase	1.0000000000199	1.99048120447611e-11	2	0	0	72	12881
PF13880	Acetyltransf_13	1.0000000000199	1.99048120447611e-11	2	0	0	72	12881
PF05978	UNC-93	1.0000000000199	1.99048120447611e-11	2	0	0	72	12881
PF12234	Rav1p_C	1.0000000000199	1.99048120447611e-11	2	0	0	72	12881
PF06762	LMF1	1.0000000000199	1.99048120447611e-11	2	0	0	72	12881
PF01255	Prenyltransf	1.0000000000199	1.99048120447611e-11	2	0	0	72	12881
PF11616	EZH2_WD-Binding	1.0000000000199	1.99048120447611e-11	2	0	0	72	12881
PF15045	Clathrin_bdg	1.0000000000199	1.99048120447611e-11	2	0	0	72	12881
PF09229	Aha1_N	1.0000000000199	1.99048120447611e-11	2	0	0	72	12881
PF16523	betaPIX_CC	1.0000000000199	1.99048120447611e-11	2	0	0	72	12881
PF16350	FAO_M	1.0000000000199	1.99048120447611e-11	2	0	0	72	12881
PF09806	CDK2AP	1.0000000000199	1.99048120447611e-11	2	0	0	72	12881
PF05456	eIF_4EBP	1.0000000000199	1.99048120447611e-11	2	0	0	72	12881
PF08326	ACC_central	1.0000000000199	1.99048120447611e-11	2	0	0	72	12881
PF01210	NAD_Gly3P_dh_N	1.0000000000199	1.99048120447611e-11	2	0	0	72	12881
PF09110	HAND	1.0000000000199	1.99048120447611e-11	2	0	0	72	12881
PF11598	COMP	1.0000000000199	1.99048120447611e-11	2	0	0	72	12881
PF08781	DP	1.0000000000199	1.99048120447611e-11	2	0	0	72	12881
PF04184	ST7	1.0000000000199	1.99048120447611e-11	2	0	0	72	12881
PF18086	PPIP5K2_N	1.0000000000199	1.99048120447611e-11	2	0	0	72	12881
PF03002	Somatostatin	1.0000000000199	1.99048120447611e-11	2	0	0	72	12881
PF15815	MKRN1_C	1.0000000000199	1.99048120447611e-11	2	0	0	72	12881
PF00876	Innexin	1.0000000000199	1.99048120447611e-11	2	0	0	72	12881
PF03931	Skp1_POZ	1.0000000000199	1.99048120447611e-11	2	0	0	72	12881
PF13234	rRNA_proc-arch	1.0000000000199	1.99048120447611e-11	2	0	0	72	12881
PF15228	DAP	1.0000000000199	1.99048120447611e-11	2	0	0	72	12881
PF01086	Clathrin_lg_ch	1.0000000000199	1.99048120447611e-11	2	0	0	72	12881
PF12126	DUF3583	1.0000000000199	1.99048120447611e-11	2	0	0	72	12881
PF16557	CUTL	1.0000000000199	1.99048120447611e-11	2	0	0	72	12881
PF15374	CCDC71L	1.0000000000199	1.99048120447611e-11	2	0	0	72	12881
PF05253	zf-U11-48K	1.0000000000199	1.99048120447611e-11	2	0	0	72	12881
PF10264	Stork_head	1.0000000000199	1.99048120447611e-11	2	0	0	72	12881
PF02765	POT1	1.0000000000199	1.99048120447611e-11	2	0	0	72	12881
PF01597	GCV_H	1.0000000000199	1.99048120447611e-11	2	0	0	72	12881
PF03223	V-ATPase_C	1.0000000000199	1.99048120447611e-11	2	0	0	72	12881
PF05790	C2-set	1.0000000000199	1.99048120447611e-11	2	0	0	72	12881
PF00352	TBP	1.0000000000199	1.99048120447611e-11	2	0	0	72	12881
PF03528	Rabaptin	1.0000000000199	1.99048120447611e-11	2	0	0	72	12881
PF12145	Med12-LCEWAV	1.0000000000199	1.99048120447611e-11	2	0	0	72	12881
PF05956	APC_basic	1.0000000000199	1.99048120447611e-11	2	0	0	72	12881
PF03467	Smg4_UPF3	1.0000000000199	1.99048120447611e-11	2	0	0	72	12881
PF11560	LAP2alpha	1.0000000000199	1.99048120447611e-11	2	0	0	72	12881
PF13891	zf-C3Hc3H	1.0000000000199	1.99048120447611e-11	2	0	0	72	12881
PF16381	Coatomer_g_Cpla	1.0000000000199	1.99048120447611e-11	2	0	0	72	12881
PF06068	TIP49	1.0000000000199	1.99048120447611e-11	2	0	0	72	12881
PF16646	AXIN1_TNKS_BD	1.0000000000199	1.99048120447611e-11	2	0	0	72	12881
PF11232	Med25	1.0000000000199	1.99048120447611e-11	2	0	0	72	12881
PF07051	OCIA	1.0000000000199	1.99048120447611e-11	2	0	0	72	12881
PF08081	RBM1CTR	1.0000000000199	1.99048120447611e-11	2	0	0	72	12881
PF15107	FAM216B	1.0000000000199	1.99048120447611e-11	2	0	0	72	12881
PF13905	Thioredoxin_8	1.0000000000199	1.99048120447611e-11	2	0	0	72	12881
PF18658	zf-C2H2_12	1.0000000000199	1.99048120447611e-11	2	0	0	72	12881
PF02403	Seryl_tRNA_N	1.0000000000199	1.99048120447611e-11	2	0	0	72	12881
PF07959	Fucokinase	1.0000000000199	1.99048120447611e-11	2	0	0	72	12881
PF00109	ketoacyl-synt	1.0000000000199	1.99048120447611e-11	2	0	0	72	12881
PF15344	FAM217	1.0000000000199	1.99048120447611e-11	2	0	0	72	12881
PF01142	TruD	1.0000000000199	1.99048120447611e-11	2	0	0	72	12881
PF04053	Coatomer_WDAD	1.0000000000199	1.99048120447611e-11	2	0	0	72	12881
PF12474	PKK	1.0000000000199	1.99048120447611e-11	2	0	0	72	12881
PF14061	Mtf2_C	1.0000000000199	1.99048120447611e-11	2	0	0	72	12881
PF04677	CwfJ_C_1	1.0000000000199	1.99048120447611e-11	2	0	0	72	12881
PF04379	DUF525	1.0000000000199	1.99048120447611e-11	2	0	0	72	12881
PF08623	TIP120	1.0000000000199	1.99048120447611e-11	2	0	0	72	12881
PF03878	YIF1	1.0000000000199	1.99048120447611e-11	2	0	0	72	12881
PF11669	WBP-1	1.0000000000199	1.99048120447611e-11	2	0	0	72	12881
PF12509	DUF3715	1.0000000000199	1.99048120447611e-11	2	0	0	72	12881
PF08743	Nse4_C	1.0000000000199	1.99048120447611e-11	2	0	0	72	12881
PF07830	PP2C_C	1.0000000000199	1.99048120447611e-11	2	0	0	72	12881
PF00220	Hormone_4	1.0000000000199	1.99048120447611e-11	2	0	0	72	12881
PF13695	zf-3CxxC	1.0000000000199	1.99048120447611e-11	2	0	0	72	12881
PF15920	WHAMM-JMY_N	1.0000000000199	1.99048120447611e-11	2	0	0	72	12881
PF00636	Ribonuclease_3	1.0000000000199	1.99048120447611e-11	2	0	0	72	12881
PF12877	DUF3827	1.0000000000199	1.99048120447611e-11	2	0	0	72	12881
PF06657	Cep57_MT_bd	1.0000000000199	1.99048120447611e-11	2	0	0	72	12881
PF18031	UCH_C	1.0000000000199	1.99048120447611e-11	2	0	0	72	12881
PF14997	CECR6_TMEM121	1.0000000000199	1.99048120447611e-11	2	0	0	72	12881
PF16279	DUF4927	1.0000000000199	1.99048120447611e-11	2	0	0	72	12881
PF11705	RNA_pol_3_Rpc31	1.0000000000199	1.99048120447611e-11	2	0	0	72	12881
PF05044	HPD	1.0000000000199	1.99048120447611e-11	2	0	0	72	12881
PF08165	FerA	1.0000000000199	1.99048120447611e-11	2	0	0	72	12881
PF03712	Cu2_monoox_C	1.0000000000199	1.99048120447611e-11	2	0	0	72	12881
PF00479	G6PD_N	1.0000000000199	1.99048120447611e-11	2	0	0	72	12881
PF15412	Nse4-Nse3_bdg	1.0000000000199	1.99048120447611e-11	2	0	0	72	12881
PF15249	GLTSCR1	1.0000000000199	1.99048120447611e-11	2	0	0	72	12881
PF13839	PC-Esterase	1.0000000000199	1.99048120447611e-11	2	0	0	72	12881
PF02807	ATP-gua_PtransN	1.0000000000199	1.99048120447611e-11	2	0	0	72	12881
PF13915	DUF4210	1.0000000000199	1.99048120447611e-11	2	0	0	72	12881
PF04952	AstE_AspA	1.0000000000199	1.99048120447611e-11	2	0	0	72	12881
PF14327	CSTF2_hinge	1.0000000000199	1.99048120447611e-11	2	0	0	72	12881
PF08585	RMI1_N	1.0000000000199	1.99048120447611e-11	2	0	0	72	12881
PF15255	CAP-ZIP_m	1.0000000000199	1.99048120447611e-11	2	0	0	72	12881
PF08442	ATP-grasp_2	1.0000000000199	1.99048120447611e-11	2	0	0	72	12881
PF09316	Cmyb_C	1.0000000000199	1.99048120447611e-11	2	0	0	72	12881
PF12717	Cnd1	1.0000000000199	1.99048120447611e-11	2	0	0	72	12881
PF17450	Melibiase_2_C	1.0000000000199	1.99048120447611e-11	2	0	0	72	12881
PF06624	RAMP4	1.0000000000199	1.99048120447611e-11	2	0	0	72	12881
PF09296	NUDIX-like	1.0000000000199	1.99048120447611e-11	2	0	0	72	12881
PF13778	DUF4174	1.0000000000199	1.99048120447611e-11	2	0	0	72	12881
PF01918	Alba	1.0000000000199	1.99048120447611e-11	2	0	0	72	12881
PF10248	Mlf1IP	1.0000000000199	1.99048120447611e-11	2	0	0	72	12881
PF03403	PAF-AH_p_II	1.0000000000199	1.99048120447611e-11	2	0	0	72	12881
PF12610	SOCS	1.0000000000199	1.99048120447611e-11	2	0	0	72	12881
PF18346	SH3_15	1.0000000000199	1.99048120447611e-11	2	0	0	72	12881
PF14619	SnAC	1.0000000000199	1.99048120447611e-11	2	0	0	72	12881
PF18400	Thioredoxin_12	1.0000000000199	1.99048120447611e-11	2	0	0	72	12881
PF02630	SCO1-SenC	1.0000000000199	1.99048120447611e-11	2	0	0	72	12881
PF15949	DUF4757	1.0000000000199	1.99048120447611e-11	2	0	0	72	12881
PF03055	RPE65	1.0000000000199	1.99048120447611e-11	2	0	0	72	12881
PF14638	FNIP_C	1.0000000000199	1.99048120447611e-11	2	0	0	72	12881
PF06001	DUF902	1.0000000000199	1.99048120447611e-11	2	0	0	72	12881
PF08806	Sep15_SelM	1.0000000000199	1.99048120447611e-11	2	0	0	72	12881
PF00163	Ribosomal_S4	1.0000000000199	1.99048120447611e-11	2	0	0	72	12881
PF00164	Ribosom_S12_S23	1.0000000000199	1.99048120447611e-11	2	0	0	72	12881
PF08466	IRK_N	1.0000000000199	1.99048120447611e-11	2	0	0	72	12881
PF01301	Glyco_hydro_35	1.0000000000199	1.99048120447611e-11	2	0	0	72	12881
PF15784	GPS2_interact	1.0000000000199	1.99048120447611e-11	2	0	0	72	12881
PF11841	DUF3361	1.0000000000199	1.99048120447611e-11	2	0	0	72	12881
PF03483	B3_4	1.0000000000199	1.99048120447611e-11	2	0	0	72	12881
PF01202	SKI	1.0000000000199	1.99048120447611e-11	2	0	0	72	12881
PF00491	Arginase	1.0000000000199	1.99048120447611e-11	2	0	0	72	12881
PF04880	NUDE_C	1.0000000000199	1.99048120447611e-11	2	0	0	72	12881
PF05493	ATP_synt_H	1.0000000000199	1.99048120447611e-11	2	0	0	72	12881
PF16455	UBD	1.0000000000199	1.99048120447611e-11	2	0	0	72	12881
PF16741	mRNA_decap_C	1.0000000000199	1.99048120447611e-11	2	0	0	72	12881
PF08603	CAP_C	1.0000000000199	1.99048120447611e-11	2	0	0	72	12881
PF12529	Xylo_C	1.0000000000199	1.99048120447611e-11	2	0	0	72	12881
PF12205	GIT1_C	1.0000000000199	1.99048120447611e-11	2	0	0	72	12881
PF01937	DUF89	1.0000000000199	1.99048120447611e-11	2	0	0	72	12881
PF07984	NTP_transf_7	1.0000000000199	1.99048120447611e-11	2	0	0	72	12881
PF13925	Katanin_con80	1.0000000000199	1.99048120447611e-11	2	0	0	72	12881
PF02761	Cbl_N2	1.0000000000199	1.99048120447611e-11	2	0	0	72	12881
PF02275	CBAH	1.0000000000199	1.99048120447611e-11	2	0	0	72	12881
PF01400	Astacin	1.0000000000199	1.99048120447611e-11	2	0	0	72	12881
PF06631	DUF1154	1.0000000000199	1.99048120447611e-11	2	0	0	72	12881
PF08919	F_actin_bind	1.0000000000199	1.99048120447611e-11	2	0	0	72	12881
PF15265	FAM196	1.0000000000199	1.99048120447611e-11	2	0	0	72	12881
PF02158	Neuregulin	1.0000000000199	1.99048120447611e-11	2	0	0	72	12881
PF18392	CSN7a_helixI	1.0000000000199	1.99048120447611e-11	2	0	0	72	12881
PF09270	BTD	1.0000000000199	1.99048120447611e-11	2	0	0	72	12881
PF10606	GluR_Homer-bdg	1.0000000000199	1.99048120447611e-11	2	0	0	72	12881
PF06466	PCAF_N	1.0000000000199	1.99048120447611e-11	2	0	0	72	12881
PF13879	KIAA1430	1.0000000000199	1.99048120447611e-11	2	0	0	72	12881
PF03782	AMOP	1.0000000000199	1.99048120447611e-11	2	0	0	72	12881
PF13564	DoxX_2	1.0000000000199	1.99048120447611e-11	2	0	0	72	12881
PF11987	IF-2	1.0000000000199	1.99048120447611e-11	2	0	0	72	12881
PF07923	N1221	1.0000000000199	1.99048120447611e-11	2	0	0	72	12881
PF02906	Fe_hyd_lg_C	1.0000000000199	1.99048120447611e-11	2	0	0	72	12881
PF10270	MMgT	1.0000000000199	1.99048120447611e-11	2	0	0	72	12881
PF04566	RNA_pol_Rpb2_4	1.0000000000199	1.99048120447611e-11	2	0	0	72	12881
PF01735	PLA2_B	1.0000000000199	1.99048120447611e-11	2	0	0	72	12881
PF06384	ICAT	1.0000000000199	1.99048120447611e-11	2	0	0	72	12881
PF16218	Peptidase_C101	1.0000000000199	1.99048120447611e-11	2	0	0	72	12881
PF02366	PMT	1.0000000000199	1.99048120447611e-11	2	0	0	72	12881
PF08614	ATG16	1.0000000000199	1.99048120447611e-11	2	0	0	72	12881
PF06058	DCP1	1.0000000000199	1.99048120447611e-11	2	0	0	72	12881
PF10534	CRIC_ras_sig	1.0000000000199	1.99048120447611e-11	2	0	0	72	12881
PF16575	CLP1_P	1.0000000000199	1.99048120447611e-11	2	0	0	72	12881
PF16495	SWIRM-assoc_1	1.0000000000199	1.99048120447611e-11	2	0	0	72	12881
PF04072	LCM	1.0000000000199	1.99048120447611e-11	2	0	0	72	12881
PF03832	WSK	1.0000000000199	1.99048120447611e-11	2	0	0	72	12881
PF10177	DUF2371	1.0000000000199	1.99048120447611e-11	2	0	0	72	12881
PF01212	Beta_elim_lyase	1.0000000000199	1.99048120447611e-11	2	0	0	72	12881
PF14967	FAM70	1.0000000000199	1.99048120447611e-11	2	0	0	72	12881
PF00344	SecY	1.0000000000199	1.99048120447611e-11	2	0	0	72	12881
PF04756	OST3_OST6	1.0000000000199	1.99048120447611e-11	2	0	0	72	12881
PF07700	HNOB	1.0000000000199	1.99048120447611e-11	2	0	0	72	12881
PF06954	Resistin	1.0000000000199	1.99048120447611e-11	2	0	0	72	12881
PF12861	zf-ANAPC11	1.0000000000199	1.99048120447611e-11	2	0	0	72	12881
PF18410	BTHB	1.0000000000199	1.99048120447611e-11	2	0	0	72	12881
PF16673	TRAF_BIRC3_bd	1.0000000000199	1.99048120447611e-11	2	0	0	72	12881
PF16674	UCH_N	1.0000000000199	1.99048120447611e-11	2	0	0	72	12881
PF06427	UDP-g_GGTase	1.0000000000199	1.99048120447611e-11	2	0	0	72	12881
PF18035	Bap31_Bap29_C	1.0000000000199	1.99048120447611e-11	2	0	0	72	12881
PF11701	UNC45-central	1.0000000000199	1.99048120447611e-11	2	0	0	72	12881
PF04905	NCD2	1.0000000000199	1.99048120447611e-11	2	0	0	72	12881
PF18385	Tiam_CC_Ex	1.0000000000199	1.99048120447611e-11	2	0	0	72	12881
PF16757	Fucosidase_C	1.0000000000199	1.99048120447611e-11	2	0	0	72	12881
PF00237	Ribosomal_L22	1.0000000000199	1.99048120447611e-11	2	0	0	72	12881
PF12618	DUF3776	1.0000000000199	1.99048120447611e-11	2	0	0	72	12881
PF10240	DUF2464	1.0000000000199	1.99048120447611e-11	2	0	0	72	12881
PF01834	XRCC1_N	1.0000000000199	1.99048120447611e-11	2	0	0	72	12881
PF07728	AAA_5	1.0000000000199	1.99048120447611e-11	2	0	0	72	12881
PF16898	TOPRIM_C	1.0000000000199	1.99048120447611e-11	2	0	0	72	12881
PF10165	Ric8	1.0000000000199	1.99048120447611e-11	2	0	0	72	12881
PF00698	Acyl_transf_1	1.0000000000199	1.99048120447611e-11	2	0	0	72	12881
PF12548	DUF3740	1.0000000000199	1.99048120447611e-11	2	0	0	72	12881
PF03700	Sorting_nexin	1.0000000000199	1.99048120447611e-11	2	0	0	72	12881
PF01422	zf-NF-X1	1.0000000000199	1.99048120447611e-11	2	0	0	72	12881
PF15024	Glyco_transf_18	1.0000000000199	1.99048120447611e-11	2	0	0	72	12881
PF02629	CoA_binding	1.0000000000199	1.99048120447611e-11	2	0	0	72	12881
PF01154	HMG_CoA_synt_N	1.0000000000199	1.99048120447611e-11	2	0	0	72	12881
PF15069	FAM163	1.0000000000199	1.99048120447611e-11	2	0	0	72	12881
PF02617	ClpS	1.0000000000199	1.99048120447611e-11	2	0	0	72	12881
PF16559	GIT_CC	1.0000000000199	1.99048120447611e-11	2	0	0	72	12881
PF09790	Hyccin	1.0000000000199	1.99048120447611e-11	2	0	0	72	12881
PF10254	Pacs-1	1.0000000000199	1.99048120447611e-11	2	0	0	72	12881
PF08752	COP-gamma_platf	1.0000000000199	1.99048120447611e-11	2	0	0	72	12881
PF07809	RTP801_C	1.0000000000199	1.99048120447611e-11	2	0	0	72	12881
PF15301	SLAIN	1.0000000000199	1.99048120447611e-11	2	0	0	72	12881
PF04553	Tis11B_N	1.0000000000199	1.99048120447611e-11	2	0	0	72	12881
PF03332	PMM	1.0000000000199	1.99048120447611e-11	2	0	0	72	12881
PF07894	FAM83	1.0000000000199	1.99048120447611e-11	2	0	0	72	12881
PF18797	APC_rep	1.0000000000199	1.99048120447611e-11	2	0	0	72	12881
PF08824	Serine_rich	1.0000000000199	1.99048120447611e-11	2	0	0	72	12881
PF01636	APH	1.0000000000199	1.99048120447611e-11	2	0	0	72	12881
PF12053	Par3_HAL_N_term	1.0000000000199	1.99048120447611e-11	2	0	0	72	12881
PF04802	SMK-1	1.0000000000199	1.99048120447611e-11	2	0	0	72	12881
PF10367	Vps39_2	1.0000000000199	1.99048120447611e-11	2	0	0	72	12881
PF15277	Sec3-PIP2_bind	1.0000000000199	1.99048120447611e-11	2	0	0	72	12881
PF02969	TAF	1.0000000000199	1.99048120447611e-11	2	0	0	72	12881
PF05207	zf-CSL	1.0000000000199	1.99048120447611e-11	2	0	0	72	12881
PF09750	DRY_EERY	1.0000000000199	1.99048120447611e-11	2	0	0	72	12881
PF18360	hnRNP_Q_AcD	1.0000000000199	1.99048120447611e-11	2	0	0	72	12881
PF05001	RNA_pol_Rpb1_R	1.0000000000199	1.99048120447611e-11	2	0	0	72	12881
PF05994	FragX_IP	1.0000000000199	1.99048120447611e-11	2	0	0	72	12881
PF01513	NAD_kinase	1.0000000000199	1.99048120447611e-11	2	0	0	72	12881
PF13460	NAD_binding_10	1.0000000000199	1.99048120447611e-11	2	0	0	72	12881
PF01193	RNA_pol_L	1.0000000000199	1.99048120447611e-11	2	0	0	72	12881
PF02580	Tyr_Deacylase	1.0000000000199	1.99048120447611e-11	2	0	0	72	12881
PF02394	IL1_propep	1.0000000000199	1.99048120447611e-11	2	0	0	72	12881
PF17123	zf-RING_11	1.0000000000199	1.99048120447611e-11	2	0	0	72	12881
PF18567	TIR_3	1.0000000000199	1.99048120447611e-11	2	0	0	72	12881
PF18193	Fibrillin_U_N	1.0000000000199	1.99048120447611e-11	2	0	0	72	12881
PF15170	CaM-KIIN	1.0000000000199	1.99048120447611e-11	2	0	0	72	12881
PF06752	E_Pc_C	1.0000000000199	1.99048120447611e-11	2	0	0	72	12881
PF04950	RIBIOP_C	1.0000000000199	1.99048120447611e-11	2	0	0	72	12881
PF00633	HHH	1.0000000000199	1.99048120447611e-11	2	0	0	72	12881
PF01187	MIF	1.0000000000199	1.99048120447611e-11	2	0	0	72	12881
PF17215	Rrp44_S1	1.0000000000199	1.99048120447611e-11	2	0	0	72	12881
PF05195	AMP_N	1.0000000000199	1.99048120447611e-11	2	0	0	72	12881
PF01650	Peptidase_C13	1.0000000000199	1.99048120447611e-11	2	0	0	72	12881
PF03435	Sacchrp_dh_NADP	1.0000000000199	1.99048120447611e-11	2	0	0	72	12881
PF04145	Ctr	1.0000000000199	1.99048120447611e-11	2	0	0	72	12881
PF17793	AHD	1.0000000000199	1.99048120447611e-11	2	0	0	72	12881
PF14712	Snapin_Pallidin	1.0000000000199	1.99048120447611e-11	2	0	0	72	12881
PF01900	RNase_P_Rpp14	1.0000000000199	1.99048120447611e-11	2	0	0	72	12881
PF03441	FAD_binding_7	1.0000000000199	1.99048120447611e-11	2	0	0	72	12881
PF00179	UQ_con	1.00000000002031	2.03080535952786e-11	33	0	0	72	12881
PF00063	Myosin_head	1.00000000002031	2.03080535952786e-11	33	0	0	72	12881
PF00612	IQ	1.00000000002031	2.03080535952786e-11	33	0	0	72	12881
PF00023	Ank	1.00000000002031	2.03080535952786e-11	33	0	0	72	12881
PF00443	UCH	1.00000000002187	2.18736239509469e-11	48	0	0	72	12881
PF12257	IML1	1.00000000002225	2.22500030552797e-11	1	0	0	72	12881
PF04049	ANAPC8	1.00000000002225	2.22500030552797e-11	1	0	0	72	12881
PF05279	Asp-B-Hydro_N	1.00000000002225	2.22500030552797e-11	1	0	0	72	12881
PF10212	TTKRSYEDQ	1.00000000002225	2.22500030552797e-11	1	0	0	72	12881
PF04111	APG6	1.00000000002225	2.22500030552797e-11	1	0	0	72	12881
PF04722	Ssu72	1.00000000002225	2.22500030552797e-11	1	0	0	72	12881
PF02064	MAS20	1.00000000002225	2.22500030552797e-11	1	0	0	72	12881
PF15359	CDV3	1.00000000002225	2.22500030552797e-11	1	0	0	72	12881
PF18266	Ncstrn_small	1.00000000002225	2.22500030552797e-11	1	0	0	72	12881
PF08315	cwf18	1.00000000002225	2.22500030552797e-11	1	0	0	72	12881
PF15062	ARL6IP6	1.00000000002225	2.22500030552797e-11	1	0	0	72	12881
PF14828	Amnionless	1.00000000002225	2.22500030552797e-11	1	0	0	72	12881
PF02072	Orexin	1.00000000002225	2.22500030552797e-11	1	0	0	72	12881
PF02312	CBF_beta	1.00000000002225	2.22500030552797e-11	1	0	0	72	12881
PF15074	DUF4541	1.00000000002225	2.22500030552797e-11	1	0	0	72	12881
PF14925	HPHLAWLY	1.00000000002225	2.22500030552797e-11	1	0	0	72	12881
PF17872	AAA_lid_10	1.00000000002225	2.22500030552797e-11	1	0	0	72	12881
PF17403	Nrap_D2	1.00000000002225	2.22500030552797e-11	1	0	0	72	12881
PF17404	Nrap_D3	1.00000000002225	2.22500030552797e-11	1	0	0	72	12881
PF01592	NifU_N	1.00000000002225	2.22500030552797e-11	1	0	0	72	12881
PF15715	PAF	1.00000000002225	2.22500030552797e-11	1	0	0	72	12881
PF12269	zf-CpG_bind_C	1.00000000002225	2.22500030552797e-11	1	0	0	72	12881
PF15907	Itfg2	1.00000000002225	2.22500030552797e-11	1	0	0	72	12881
PF02186	TFIIE_beta	1.00000000002225	2.22500030552797e-11	1	0	0	72	12881
PF15826	PUMA	1.00000000002225	2.22500030552797e-11	1	0	0	72	12881
PF14732	UAE_UbL	1.00000000002225	2.22500030552797e-11	1	0	0	72	12881
PF08660	Alg14	1.00000000002225	2.22500030552797e-11	1	0	0	72	12881
PF07593	UnbV_ASPIC	1.00000000002225	2.22500030552797e-11	1	0	0	72	12881
PF08524	rRNA_processing	1.00000000002225	2.22500030552797e-11	1	0	0	72	12881
PF08523	MBF1	1.00000000002225	2.22500030552797e-11	1	0	0	72	12881
PF12002	MgsA_C	1.00000000002225	2.22500030552797e-11	1	0	0	72	12881
PF04192	Utp21	1.00000000002225	2.22500030552797e-11	1	0	0	72	12881
PF16501	SCAPER_N	1.00000000002225	2.22500030552797e-11	1	0	0	72	12881
PF15294	Leu_zip	1.00000000002225	2.22500030552797e-11	1	0	0	72	12881
[truncated: 3,597 more rows]
