# Supplementary material for: Repeated LPS induces training and tolerance of microglial responses across brain regions
Source: J Neuroinflammation. 2024 Sep 20;21:233. doi: 10.1186/s12974-024-03198-1 (PMC11414187; doi:10.1186/s12974-024-03198-1)
Supplement: Supplementary file 9 — Supplementary Material 9. File S3: Homer software output for transcription factor motif analysis of LPS-decreased cluster gene promoters. [file 12974_2024_3198_MOESM9_ESM.zip › LPSDownregulated_cluster_genes_output/prosite.txt]

TermID	Term	Enrichment	logP	Genes in Term	Target Genes in Term	Fraction of Targets in Term	Total Target Genes	Total Genes	Entrez Gene IDs	Gene Symbols
PS00194	THIOREDOXIN_1	0.00390768045580812	-5.54481131482633	14	2	0.0333333333333333	60	8845	71853,67988	Pdia6,Tmx3
PS01214	UPF0016	0.00678349349908419	-4.99326304438179	1	1	0.0166666666666667	60	8845	21982	Tmem165
PS51006	PABS_2	0.00678349349908419	-4.99326304438179	1	1	0.0166666666666667	60	8845	20810	Srm
PS00375	UDPGT	0.00678349349908419	-4.99326304438179	1	1	0.0166666666666667	60	8845	22239	Ugt8a
PS00074	GLFV_DEHYDROGENASE	0.00678349349908419	-4.99326304438179	1	1	0.0166666666666667	60	8845	14661	Glud1
PS00511	CRF	0.00678349349908419	-4.99326304438179	1	1	0.0166666666666667	60	8845	12918	Crh
PS01330	PABS_1	0.00678349349908419	-4.99326304438179	1	1	0.0166666666666667	60	8845	20810	Srm
PS51121	NTA	0.00678349349908419	-4.99326304438179	1	1	0.0166666666666667	60	8845	11603	Agrn
PS00061	ADH_SHORT	0.00718489812830166	-4.93577393793696	19	2	0.0333333333333333	60	8845	56348,110391	Hsd17b12,Qdpr
PS01336	ADOMETDC	0.0135217330273971	-4.30345703408221	2	1	0.0166666666666667	60	8845	11702	Amd1
PS50860	AA_TRNA_LIGASE_II_ALA	0.0135217330273971	-4.30345703408221	2	1	0.0166666666666667	60	8845	234734	Aars
PS51352	THIOREDOXIN_2	0.0185473845560447	-3.98742649415263	31	2	0.0333333333333333	60	8845	71853,67988	Pdia6,Tmx3
PS01004	MYELIN_PLP_2	0.0202150153995833	-3.90132961409977	3	1	0.0166666666666667	60	8845	18823	Plp1
PS51748	HEXOKINASE_2	0.0202150153995833	-3.90132961409977	3	1	0.0166666666666667	60	8845	216019	Hkdc1
PS00476	FATTY_ACID_DESATUR_1	0.0202150153995833	-3.90132961409977	3	1	0.0166666666666667	60	8845	20250	Scd2
PS00248	NGF_1	0.0202150153995833	-3.90132961409977	3	1	0.0166666666666667	60	8845	12064	Bdnf
PS50270	NGF_2	0.0202150153995833	-3.90132961409977	3	1	0.0166666666666667	60	8845	12064	Bdnf
PS00378	HEXOKINASE_1	0.0202150153995833	-3.90132961409977	3	1	0.0166666666666667	60	8845	216019	Hkdc1
PS51491	TAU_MAP_2	0.0202150153995833	-3.90132961409977	3	1	0.0166666666666667	60	8845	17758	Map4
PS00575	MYELIN_PLP_1	0.0202150153995833	-3.90132961409977	3	1	0.0166666666666667	60	8845	18823	Plp1
PS00229	TAU_MAP_1	0.0202150153995833	-3.90132961409977	3	1	0.0166666666666667	60	8845	17758	Map4
PS51195	Q_MOTIF	0.023326226522374	-3.75817694960661	35	2	0.0333333333333333	60	8845	52513,67040	Ddx56,Ddx17
PS00288	TIMP	0.0268636355166072	-3.61698174646505	4	1	0.0166666666666667	60	8845	21858	Timp2
PS00152	ATPASE_ALPHA_BETA	0.0268636355166072	-3.61698174646505	4	1	0.0166666666666667	60	8845	11947	Atp5b
PS51151	NAC_AB	0.0268636355166072	-3.61698174646505	4	1	0.0166666666666667	60	8845	192950	Nacad
PS00214	FABP	0.0334678863791803	-3.3971689154637	5	1	0.0166666666666667	60	8845	12140	Fabp7
PS51227	SPR	0.0400280590970694	-3.21817459336176	6	1	0.0166666666666667	60	8845	24064	Spry2
PS50024	SEA	0.0400280590970694	-3.21817459336176	6	1	0.0166666666666667	60	8845	11603	Agrn
PS00980	G_PROTEIN_RECEP_F3_2	0.0465444429016731	-3.06734766151157	7	1	0.0166666666666667	60	8845	108069	Grm3
PS00979	G_PROTEIN_RECEP_F3_1	0.0465444429016731	-3.06734766151157	7	1	0.0166666666666667	60	8845	108069	Grm3
PS00027	HOMEOBOX_1	0.0483229188741926	-3.02984932001543	52	2	0.0333333333333333	60	8845	231044,16869	Gbx1,Lhx1
PS00240	RECEPTOR_TYR_KIN_III	0.0530173251621187	-2.93713652899557	8	1	0.0166666666666667	60	8845	16542	Kdr
PS00239	RECEPTOR_TYR_KIN_II	0.0530173251621187	-2.93713652899557	8	1	0.0166666666666667	60	8845	17005	Ltk
PS00981	G_PROTEIN_RECEP_F3_3	0.0530173251621187	-2.93713652899557	8	1	0.0166666666666667	60	8845	108069	Grm3
PS00162	ALPHA_CA_1	0.0530173251621187	-2.93713652899557	8	1	0.0166666666666667	60	8845	12349	Car2
PS01346	CLAUDIN	0.05944699139429	-2.82267026445496	9	1	0.0166666666666667	60	8845	12741	Cldn5
PS50023	LIM_DOMAIN_2	0.0605171776173924	-2.80482802668494	59	2	0.0333333333333333	60	8845	225341,16869	Lims2,Lhx1
PS00478	LIM_DOMAIN_1	0.0605171776173924	-2.80482802668494	59	2	0.0333333333333333	60	8845	16869,225341	Lhx1,Lims2
PS50058	G_PROTEIN_GAMMA	0.0658337252707719	-2.72062302984671	10	1	0.0166666666666667	60	8845	66066	Gng11
PS51461	NC1_FIB	0.0658337252707719	-2.72062302984671	10	1	0.0166666666666667	60	8845	12842	Col1a1
PS51860	REM_1	0.0721778086288447	-2.62862264003933	11	1	0.0166666666666667	60	8845	14269	Fnbp1
PS50229	WH1	0.0721778086288447	-2.62862264003933	11	1	0.0166666666666667	60	8845	26556	Homer1
PS51504	H15	0.0721778086288447	-2.62862264003933	11	1	0.0166666666666667	60	8845	14958	H1f0
PS51550	EPH_LBD	0.078479521497829	-2.54491756086608	12	1	0.0166666666666667	60	8845	13848	Ephb6
PS00790	RECEPTOR_TYR_KIN_V_1	0.078479521497829	-2.54491756086608	12	1	0.0166666666666667	60	8845	13848	Ephb6
PS00791	RECEPTOR_TYR_KIN_V_2	0.078479521497829	-2.54491756086608	12	1	0.0166666666666667	60	8845	13848	Ephb6
PS51144	ALPHA_CA_2	0.078479521497829	-2.54491756086608	12	1	0.0166666666666667	60	8845	12349	Car2
PS50853	FN3	0.0838713019689893	-2.47847177445078	152	3	0.05	60	8845	20660,13848,17967	Sorl1,Ephb6,Ncam1
PS51120	LDLRB	0.0847391420912247	-2.46817765784695	13	1	0.0166666666666667	60	8845	20660	Sorl1
PS51339	PPASE_MYOTUBULARIN	0.0847391420912247	-2.46817765784695	13	1	0.0166666666666667	60	8845	210376	Mtmr9
PS50071	HOMEOBOX_2	0.0875856998622537	-2.43513753794705	73	2	0.0333333333333333	60	8845	16869,231044	Lhx1,Gbx1
PS50259	G_PROTEIN_RECEP_F3_4	0.0909569468331265	-2.39736899614184	14	1	0.0166666666666667	60	8845	108069	Grm3
PS01186	EGF_2	0.0956947675584833	-2.34659165747793	161	3	0.05	60	8845	21802,20660,11603	Tgfa,Sorl1,Agrn
PS50146	DAGK	0.0971332103606009	-2.33167193990984	15	1	0.0166666666666667	60	8845	104418	Dgkz
PS00657	FORK_HEAD_1	0.0971332103606009	-2.33167193990984	15	1	0.0166666666666667	60	8845	15220	Foxq1
PS00109	PROTEIN_KINASE_TYR	0.104395948941724	-2.25956440752666	81	2	0.0333333333333333	60	8845	17005,16542	Ltk,Kdr
PS00250	TGF_BETA_1	0.115415473481849	-2.15921684826554	18	1	0.0166666666666667	60	8845	16323	Inhba
PS50189	NTR	0.121428283221331	-2.10843145202729	19	1	0.0166666666666667	60	8845	21858	Timp2
PS50184	VWFC_2	0.127400898566325	-2.06041648275807	20	1	0.0166666666666667	60	8845	12842	Col1a1
PS51362	TGF_BETA_2	0.127400898566325	-2.06041648275807	20	1	0.0166666666666667	60	8845	16323	Inhba
PS50871	C1Q	0.133333583675351	-2.01490114297889	21	1	0.0166666666666667	60	8845	12405	Cbln2
PS01208	VWFC_1	0.133333583675351	-2.01490114297889	21	1	0.0166666666666667	60	8845	12842	Col1a1
PS51741	F_BAR	0.145080211342318	-1.93046850783898	23	1	0.0166666666666667	60	8845	14269	Fnbp1
PS50039	FORK_HEAD_3	0.145080211342318	-1.93046850783898	23	1	0.0166666666666667	60	8845	15220	Foxq1
PS00658	FORK_HEAD_2	0.145080211342318	-1.93046850783898	23	1	0.0166666666666667	60	8845	15220	Foxq1
PS51192	HELICASE_ATP_BIND_1	0.149635248615224	-1.89955462210986	101	2	0.0333333333333333	60	8845	67040,52513	Ddx17,Ddx56
PS50027	EGF_LAM_2	0.15089467374501	-1.89117321041835	24	1	0.0166666666666667	60	8845	11603	Agrn
PS01248	EGF_LAM_1	0.15089467374501	-1.89117321041835	24	1	0.0166666666666667	60	8845	11603	Agrn
PS00039	DEAD_ATP_HELICASE	0.15089467374501	-1.89117321041835	24	1	0.0166666666666667	60	8845	67040	Ddx17
PS51194	HELICASE_CTER	0.151993417796612	-1.88391806304316	102	2	0.0333333333333333	60	8845	67040,52513	Ddx17,Ddx56
PS01209	LDLRA_1	0.156670245627422	-1.85361202877672	25	1	0.0166666666666667	60	8845	20660	Sorl1
PS50068	LDLRA_2	0.156670245627422	-1.85361202877672	25	1	0.0166666666666667	60	8845	20660	Sorl1
PS50112	PAS	0.173766167326887	-1.75004474950268	28	1	0.0166666666666667	60	8845	11865	Arntl
PS50132	RGS	0.184973640589076	-1.68754194735781	30	1	0.0166666666666667	60	8845	19736	Rgs4
PS51465	KAZAL_2	0.190521182459861	-1.65799189658196	31	1	0.0166666666666667	60	8845	11603	Agrn
PS50025	LAM_G_DOMAIN	0.196031589657042	-1.62947946101879	32	1	0.0166666666666667	60	8845	11603	Agrn
PS00022	EGF_1	0.207922671236391	-1.57058904130746	125	2	0.0333333333333333	60	8845	11603,21802	Agrn,Tgfa
PS50200	RA	0.21234243924928	-1.54955502799316	35	1	0.0166666666666667	60	8845	244867	Arhgap20
PS51030	NUCLEAR_REC_DBD_2	0.217706735916606	-1.52460636994053	36	1	0.0166666666666667	60	8845	18124	Nr4a3
PS51843	NR_LBD	0.217706735916606	-1.52460636994053	36	1	0.0166666666666667	60	8845	18124	Nr4a3
PS00031	NUCLEAR_REC_DBD_1	0.217706735916606	-1.52460636994053	36	1	0.0166666666666667	60	8845	18124	Nr4a3
PS50030	UBA	0.228327780566084	-1.47697304837241	38	1	0.0166666666666667	60	8845	54609	Ubqln2
PS50053	UBIQUITIN_2	0.238806996547112	-1.43209959911939	40	1	0.0166666666666667	60	8845	54609	Ubqln2
PS00014	ER_TARGET	0.238806996547112	-1.43209959911939	40	1	0.0166666666666667	60	8845	71853	Pdia6
PS50026	EGF_3	0.250540669231609	-1.38413401941292	142	2	0.0333333333333333	60	8845	11603,21802	Agrn,Tgfa
PS50181	FBOX	0.254263958836658	-1.36938234354811	43	1	0.0166666666666667	60	8845	50758	Fbxl17
PS51450	LRR	0.263157960005435	-1.33500081871172	147	2	0.0333333333333333	60	8845	241528,107065	Lrrc55,Lrrtm2
PS50835	IG_LIKE	0.289930589262302	-1.23811373202114	277	3	0.05	60	8845	17967,235106,16542	Ncam1,Ntm,Kdr
PS50238	RHOGAP	0.331632298772598	-1.10372845765192	59	1	0.0166666666666667	60	8845	244867	Arhgap20
PS50105	SAM_DOMAIN	0.375920027250059	-0.978378851698595	69	1	0.0166666666666667	60	8845	13848	Ephb6
PS50888	BHLH	0.40519126516644	-0.903396063684877	76	1	0.0166666666666667	60	8845	11865	Arntl
PS50011	PROTEIN_KINASE_DOM	0.555830937068477	-0.587291100990941	425	3	0.05	60	8845	16542,13848,17005	Kdr,Ephb6,Ltk
PS00678	WD_REPEATS_1	0.657429328424931	-0.419418005992451	156	1	0.0166666666666667	60	8845	21888	Tle4
PS00107	PROTEIN_KINASE_ATP	0.661334464905515	-0.413495568760247	330	2	0.0333333333333333	60	8845	16542,17005	Kdr,Ltk
PS50262	G_PROTEIN_RECEP_F1_2	0.693409161884562	-0.366135032832404	172	1	0.0166666666666667	60	8845	70839	P2ry12
PS50088	ANK_REPEAT	0.693409161884562	-0.366135032832404	172	1	0.0166666666666667	60	8845	104418	Dgkz
PS50297	ANK_REP_REGION	0.709978491991681	-0.34252060237508	180	1	0.0166666666666667	60	8845	104418	Dgkz
PS50157	ZINC_FINGER_C2H2_2	0.720602944922053	-0.327666993912614	542	3	0.05	60	8845	13653,100515,18616	Egr1,Zfp518b,Peg3
PS50002	SH3	0.729456225627852	-0.315455918813077	190	1	0.0166666666666667	60	8845	14269	Fnbp1
PS00028	ZINC_FINGER_C2H2_1	0.75018157145127	-0.287440006483752	568	3	0.05	60	8845	13653,100515,18616	Egr1,Zfp518b,Peg3
PS50082	WD_REPEATS_2	0.754580561210471	-0.281593232172717	204	1	0.0166666666666667	60	8845	21888	Tle4
PS50294	WD_REPEATS_REGION	0.774278719189522	-0.255823367901643	216	1	0.0166666666666667	60	8845	21888	Tle4
PS51296	RIESKE	0.999999999976313	-2.36866234941232e-11	3	0	0	60	8845
PS00331	MALIC_ENZYMES	0.999999999976313	-2.36866234941232e-11	3	0	0	60	8845
PS00547	TRANSGLUTAMINASES	0.999999999976313	-2.36866234941232e-11	3	0	0	60	8845
PS00458	ANF_RECEPTORS	0.999999999976313	-2.36866234941232e-11	3	0	0	60	8845
PS50993	NIDOGEN_G2	0.999999999976313	-2.36866234941232e-11	3	0	0	60	8845
PS51143	MT_A70	0.999999999976313	-2.36866234941232e-11	3	0	0	60	8845
PS51778	VAST	0.999999999976313	-2.36866234941232e-11	3	0	0	60	8845
PS00129	GLYCOSYL_HYDROL_F31_1	0.999999999976313	-2.36866234941232e-11	3	0	0	60	8845
PS51328	L_LECTIN_LIKE	0.999999999976313	-2.36866234941232e-11	3	0	0	60	8845
PS51165	THUMP	0.999999999976313	-2.36866234941232e-11	3	0	0	60	8845
PS01175	RIBONUCLEASE_II	0.999999999976313	-2.36866234941232e-11	3	0	0	60	8845
PS01030	RNA_POL_M_15KD	0.999999999976313	-2.36866234941232e-11	3	0	0	60	8845
PS50832	S1_IF1_TYPE	0.999999999976313	-2.36866234941232e-11	3	0	0	60	8845
PS51148	AXH	0.999999999976313	-2.36866234941232e-11	3	0	0	60	8845
PS51790	MSRB	0.999999999976313	-2.36866234941232e-11	3	0	0	60	8845
PS01325	LYS_HYDROXYLASE	0.999999999976313	-2.36866234941232e-11	3	0	0	60	8845
PS00434	HSF_DOMAIN	0.999999999976313	-2.36866234941232e-11	3	0	0	60	8845
PS00298	HSP90	0.999999999976313	-2.36866234941232e-11	3	0	0	60	8845
PS51789	RLR_CTR	0.999999999976313	-2.36866234941232e-11	3	0	0	60	8845
PS51799	ZF_C2H2_AKAP95	0.999999999976313	-2.36866234941232e-11	3	0	0	60	8845
PS51477	PAH	0.999999999976313	-2.36866234941232e-11	3	0	0	60	8845
PS51091	FN1_2	0.999999999976313	-2.36866234941232e-11	3	0	0	60	8845
PS00059	ADH_ZINC	0.999999999976313	-2.36866234941232e-11	3	0	0	60	8845
PS00114	PRPP_SYNTHASE	0.999999999976313	-2.36866234941232e-11	3	0	0	60	8845
PS00206	TRANSFERRIN_LIKE_2	0.999999999976313	-2.36866234941232e-11	3	0	0	60	8845
PS00599	AA_TRANSFER_CLASS_2	0.999999999976313	-2.36866234941232e-11	3	0	0	60	8845
PS51139	GTF2I	0.999999999976313	-2.36866234941232e-11	3	0	0	60	8845
PS00238	OPSIN	0.999999999976313	-2.36866234941232e-11	3	0	0	60	8845
PS50967	HRDC	0.999999999976313	-2.36866234941232e-11	3	0	0	60	8845
PS50831	SOHO	0.999999999976313	-2.36866234941232e-11	3	0	0	60	8845
PS00311	LAMP_2	0.999999999976313	-2.36866234941232e-11	3	0	0	60	8845
PS00354	HMGI_Y	0.999999999976313	-2.36866234941232e-11	3	0	0	60	8845
PS50917	SPOC	0.999999999976313	-2.36866234941232e-11	3	0	0	60	8845
PS00333	DNA_LIGASE_A2	0.999999999976313	-2.36866234941232e-11	3	0	0	60	8845
PS51088	TEA_2	0.999999999976313	-2.36866234941232e-11	3	0	0	60	8845
PS01252	OPIOIDS_PRECURSOR	0.999999999976313	-2.36866234941232e-11	3	0	0	60	8845
PS50991	PYR_CT	0.999999999976313	-2.36866234941232e-11	3	0	0	60	8845
PS51147	PFTA	0.999999999976313	-2.36866234941232e-11	3	0	0	60	8845
PS00865	UBIQUITIN_ACTIVAT_2	0.999999999976313	-2.36866234941232e-11	3	0	0	60	8845
PS00332	SOD_CU_ZN_2	0.999999999976313	-2.36866234941232e-11	3	0	0	60	8845
PS01253	FN1_1	0.999999999976313	-2.36866234941232e-11	3	0	0	60	8845
PS00723	POLYPRENYL_SYNTHASE_1	0.999999999976313	-2.36866234941232e-11	3	0	0	60	8845
PS01160	KINESIN_LIGHT	0.999999999976313	-2.36866234941232e-11	3	0	0	60	8845
PS00373	GART	0.999999999976313	-2.36866234941232e-11	3	0	0	60	8845
PS51314	VPS37_C	0.999999999976313	-2.36866234941232e-11	3	0	0	60	8845
PS00289	PTX_1	0.999999999976313	-2.36866234941232e-11	3	0	0	60	8845
PS00310	LAMP_1	0.999999999976313	-2.36866234941232e-11	3	0	0	60	8845
PS00992	SAA	0.999999999976313	-2.36866234941232e-11	3	0	0	60	8845
PS00295	ARRESTINS	0.999999999976313	-2.36866234941232e-11	3	0	0	60	8845
PS00319	APP_CUBD	0.999999999976313	-2.36866234941232e-11	3	0	0	60	8845
PS51503	HIG1	0.999999999976313	-2.36866234941232e-11	3	0	0	60	8845
PS50213	FAS1	0.999999999976313	-2.36866234941232e-11	3	0	0	60	8845
PS00122	CARBOXYLESTERASE_B_1	0.999999999976313	-2.36866234941232e-11	3	0	0	60	8845
PS00390	ATPASE_NA_K_BETA_1	0.999999999976313	-2.36866234941232e-11	3	0	0	60	8845
PS00450	ACONITASE_1	0.999999999976313	-2.36866234941232e-11	3	0	0	60	8845
PS51220	NIDO	0.999999999976313	-2.36866234941232e-11	3	0	0	60	8845
PS01244	ACONITASE_2	0.999999999976313	-2.36866234941232e-11	3	0	0	60	8845
PS00554	TEA_1	0.999999999976313	-2.36866234941232e-11	3	0	0	60	8845
PS00833	25A_SYNTH_2	0.999999999976313	-2.36866234941232e-11	3	0	0	60	8845
PS51770	HOTDOG_ACOT	0.999999999976313	-2.36866234941232e-11	3	0	0	60	8845
PS51508	CKK	0.999999999976313	-2.36866234941232e-11	3	0	0	60	8845
PS01017	STEROL_REDUCT_1	0.999999999976313	-2.36866234941232e-11	3	0	0	60	8845
PS00697	DNA_LIGASE_A1	0.999999999976313	-2.36866234941232e-11	3	0	0	60	8845
PS00116	DNA_POLYMERASE_B	0.999999999976313	-2.36866234941232e-11	3	0	0	60	8845
PS00879	ODR_DC_2_2	0.999999999976313	-2.36866234941232e-11	3	0	0	60	8845
PS51309	PABC	0.999999999976313	-2.36866234941232e-11	3	0	0	60	8845
PS50889	S4	0.999999999976313	-2.36866234941232e-11	3	0	0	60	8845
PS00708	PRO_ENDOPEP_SER	0.999999999976313	-2.36866234941232e-11	3	0	0	60	8845
PS51358	NOP	0.999999999976313	-2.36866234941232e-11	3	0	0	60	8845
PS00416	SYNAPSIN_2	0.999999999976313	-2.36866234941232e-11	3	0	0	60	8845
PS00683	RHODANESE_2	0.999999999976313	-2.36866234941232e-11	3	0	0	60	8845
PS51019	REELIN	0.999999999976313	-2.36866234941232e-11	3	0	0	60	8845
PS51733	BPL_LPL_CATALYTIC	0.999999999976313	-2.36866234941232e-11	3	0	0	60	8845
PS00094	C5_MTASE_1	0.999999999976313	-2.36866234941232e-11	3	0	0	60	8845
PS51644	HTH_OST	0.999999999976313	-2.36866234941232e-11	3	0	0	60	8845
PS01018	STEROL_REDUCT_2	0.999999999976313	-2.36866234941232e-11	3	0	0	60	8845
PS00663	VINCULIN_1	0.999999999976313	-2.36866234941232e-11	3	0	0	60	8845
PS00103	PUR_PYR_PR_TRANSFER	0.999999999976313	-2.36866234941232e-11	3	0	0	60	8845
PS51522	ZF_NANOS	0.999999999976313	-2.36866234941232e-11	3	0	0	60	8845
PS51801	ZF_CCHC_NOA	0.999999999976313	-2.36866234941232e-11	3	0	0	60	8845
PS51488	KBD	0.999999999976313	-2.36866234941232e-11	3	0	0	60	8845
PS00444	POLYPRENYL_SYNTHASE_2	0.999999999976313	-2.36866234941232e-11	3	0	0	60	8845
PS00102	PHOSPHORYLASE	0.999999999976313	-2.36866234941232e-11	3	0	0	60	8845
PS51767	PEPTIDASE_A1	0.999999999976313	-2.36866234941232e-11	3	0	0	60	8845
PS00127	RNASE_PANCREATIC	0.999999999976313	-2.36866234941232e-11	3	0	0	60	8845
PS51381	B9	0.999999999976313	-2.36866234941232e-11	3	0	0	60	8845
PS00469	NDP_KINASES	0.999999999976313	-2.36866234941232e-11	3	0	0	60	8845
PS01356	HEMATOPO_REC_S_F2	0.999999999976313	-2.36866234941232e-11	3	0	0	60	8845
PS51233	VWFD	0.999999999976313	-2.36866234941232e-11	3	0	0	60	8845
PS51758	LETM1_RBD	0.999999999976313	-2.36866234941232e-11	3	0	0	60	8845
PS51869	APP_E1	0.999999999976313	-2.36866234941232e-11	3	0	0	60	8845
PS51414	HSR	0.999999999976313	-2.36866234941232e-11	3	0	0	60	8845
PS00203	METALLOTHIONEIN_VRT	0.999999999976313	-2.36866234941232e-11	3	0	0	60	8845
PS00739	ADOHCYASE_2	0.999999999976313	-2.36866234941232e-11	3	0	0	60	8845
PS51689	SAM_RNA_A_N6_MT	0.999999999976313	-2.36866234941232e-11	3	0	0	60	8845
PS00415	SYNAPSIN_1	0.999999999976313	-2.36866234941232e-11	3	0	0	60	8845
PS51134	ZF_TFIIB	0.999999999976313	-2.36866234941232e-11	3	0	0	60	8845
PS51306	ASD1	0.999999999976313	-2.36866234941232e-11	3	0	0	60	8845
PS00485	A_DEAMINASE	0.999999999976313	-2.36866234941232e-11	3	0	0	60	8845
PS00964	SYNDECAN	0.999999999976313	-2.36866234941232e-11	3	0	0	60	8845
PS01260	BH4_1	0.999999999976313	-2.36866234941232e-11	3	0	0	60	8845
PS00456	NA_SOLUT_SYMP_1	0.999999999976313	-2.36866234941232e-11	3	0	0	60	8845
PS00081	LIPOXYGENASE_2	0.999999999976313	-2.36866234941232e-11	3	0	0	60	8845
PS50836	DOMON	0.999999999976313	-2.36866234941232e-11	3	0	0	60	8845
PS00207	TRANSFERRIN_LIKE_3	0.999999999976313	-2.36866234941232e-11	3	0	0	60	8845
PS01009	CRISP_1	0.999999999976313	-2.36866234941232e-11	3	0	0	60	8845
PS01166	RNA_POL_BETA	0.999999999976313	-2.36866234941232e-11	3	0	0	60	8845
PS51392	KEN	0.999999999976313	-2.36866234941232e-11	3	0	0	60	8845
PS00558	EUKARYOTIC_PORIN	0.999999999976313	-2.36866234941232e-11	3	0	0	60	8845
PS51641	AGENET_LIKE	0.999999999976313	-2.36866234941232e-11	3	0	0	60	8845
PS01215	MRP	0.999999999976313	-2.36866234941232e-11	3	0	0	60	8845
PS00605	ATPASE_C	0.999999999976313	-2.36866234941232e-11	3	0	0	60	8845
PS51725	ABM	0.999999999976313	-2.36866234941232e-11	3	0	0	60	8845
PS01210	CAVEOLIN	0.999999999976313	-2.36866234941232e-11	3	0	0	60	8845
PS00805	CALRETICULIN_REPEAT	0.999999999976313	-2.36866234941232e-11	3	0	0	60	8845
PS51393	LIPOXYGENASE_3	0.999999999976313	-2.36866234941232e-11	3	0	0	60	8845
PS00353	HMG_BOX_1	0.999999999976313	-2.36866234941232e-11	3	0	0	60	8845
PS51407	LAMP_3	0.999999999976313	-2.36866234941232e-11	3	0	0	60	8845
PS00522	DNA_POLYMERASE_X	0.999999999976313	-2.36866234941232e-11	3	0	0	60	8845
PS51025	PWI	0.999999999976313	-2.36866234941232e-11	3	0	0	60	8845
PS51826	PSBD	0.999999999976313	-2.36866234941232e-11	3	0	0	60	8845
PS50846	HMA_2	0.999999999976313	-2.36866234941232e-11	3	0	0	60	8845
PS01217	SUCCINYL_COA_LIG_3	0.999999999976313	-2.36866234941232e-11	3	0	0	60	8845
PS00761	SPASE_I_3	0.999999999976313	-2.36866234941232e-11	3	0	0	60	8845
PS51230	EB1_C	0.999999999976313	-2.36866234941232e-11	3	0	0	60	8845
PS00253	INTERLEUKIN_1	0.999999999976313	-2.36866234941232e-11	3	0	0	60	8845
PS01023	PTR2_2	0.999999999976313	-2.36866234941232e-11	3	0	0	60	8845
PS00738	ADOHCYASE_1	0.999999999976313	-2.36866234941232e-11	3	0	0	60	8845
PS50063	BH4_2	0.999999999976313	-2.36866234941232e-11	3	0	0	60	8845
PS50953	KID	0.999999999976313	-2.36866234941232e-11	3	0	0	60	8845
PS00767	THF_DHG_CYH_2	0.999999999976313	-2.36866234941232e-11	3	0	0	60	8845
PS50829	GYF	0.999999999976313	-2.36866234941232e-11	3	0	0	60	8845
PS50302	PUM	0.999999999976313	-2.36866234941232e-11	3	0	0	60	8845
PS51051	DSL	0.999999999976313	-2.36866234941232e-11	3	0	0	60	8845
PS51675	SAM_MT_TRM10	0.999999999976313	-2.36866234941232e-11	3	0	0	60	8845
PS51831	HD	0.999999999976313	-2.36866234941232e-11	3	0	0	60	8845
PS50303	PUM_HD	0.999999999976313	-2.36866234941232e-11	3	0	0	60	8845
PS51870	APP_E2	0.999999999976313	-2.36866234941232e-11	3	0	0	60	8845
PS51512	DFDF	0.999999999976313	-2.36866234941232e-11	3	0	0	60	8845
PS00711	LIPOXYGENASE_1	0.999999999976313	-2.36866234941232e-11	3	0	0	60	8845
PS00205	TRANSFERRIN_LIKE_1	0.999999999976313	-2.36866234941232e-11	3	0	0	60	8845
PS50244	S5A_REDUCTASE	0.999999999976313	-2.36866234941232e-11	3	0	0	60	8845
PS00433	PHOSPHOFRUCTOKINASE	0.999999999976313	-2.36866234941232e-11	3	0	0	60	8845
PS51533	ADD	0.999999999976313	-2.36866234941232e-11	3	0	0	60	8845
PS01240	PNP_MTAP_2	0.999999999976313	-2.36866234941232e-11	3	0	0	60	8845
PS51324	ERV_ALR	0.999999999976313	-2.36866234941232e-11	3	0	0	60	8845
PS50173	UMUC	0.999999999976313	-2.36866234941232e-11	3	0	0	60	8845
PS00559	MOLYBDOPTERIN_EUK	0.999999999976313	-2.36866234941232e-11	3	0	0	60	8845
PS00320	APP_INTRA	0.999999999976313	-2.36866234941232e-11	3	0	0	60	8845
PS01340	CORNICHON	0.999999999976313	-2.36866234941232e-11	3	0	0	60	8845
PS51408	TRANSFERRIN_LIKE_4	0.999999999976313	-2.36866234941232e-11	3	0	0	60	8845
PS50957	JOSEPHIN	0.999999999976313	-2.36866234941232e-11	3	0	0	60	8845
PS51166	CBM20	0.999999999976313	-2.36866234941232e-11	3	0	0	60	8845
PS00163	FUMARATE_LYASES	0.999999999976313	-2.36866234941232e-11	3	0	0	60	8845
PS50160	DNA_LIGASE_A3	0.999999999976313	-2.36866234941232e-11	3	0	0	60	8845
PS51867	ZF_RING_GID	0.999999999976313	-2.36866234941232e-11	3	0	0	60	8845
PS51385	YJEF_N	0.999999999976313	-2.36866234941232e-11	3	0	0	60	8845
PS00627	GHMP_KINASES_ATP	0.999999999976313	-2.36866234941232e-11	3	0	0	60	8845
PS00357	HISTONE_H2B	0.999999999976313	-2.36866234941232e-11	3	0	0	60	8845
PS50858	BSD	0.999999999976313	-2.36866234941232e-11	3	0	0	60	8845
PS50055	TYR_PHOSPHATASE_PTP	0.999999999988574	-1.14259492750605e-11	34	0	0	60	8845
PS50067	KINESIN_MOTOR_2	0.999999999988574	-1.14259492750605e-11	34	0	0	60	8845
PS50178	ZF_FYVE	0.999999999988574	-1.14259492750605e-11	34	0	0	60	8845
PS50293	TPR_REGION	0.999999999990392	-9.60765374458892e-12	109	0	0	60	8845
PS01351	MAPK	0.999999999990505	-9.49468834718824e-12	11	0	0	60	8845
PS50982	MBD	0.999999999990505	-9.49468834718824e-12	11	0	0	60	8845
PS51061	R3H	0.999999999990505	-9.49468834718824e-12	11	0	0	60	8845
PS51715	G_GB1_RHD3	0.999999999990505	-9.49468834718824e-12	11	0	0	60	8845
PS51651	DHR_2	0.999999999990505	-9.49468834718824e-12	11	0	0	60	8845
PS51156	ELM2	0.999999999990505	-9.49468834718824e-12	11	0	0	60	8845
PS01032	PPM_1	0.999999999990505	-9.49468834718824e-12	11	0	0	60	8845
PS51650	DHR_1	0.999999999990505	-9.49468834718824e-12	11	0	0	60	8845
PS50267	NA_NEUROTRAN_SYMP_3	0.999999999990505	-9.49468834718824e-12	11	0	0	60	8845
PS50287	SRCR_2	0.999999999990505	-9.49468834718824e-12	11	0	0	60	8845
PS00888	CNMP_BINDING_1	0.999999999990505	-9.49468834718824e-12	11	0	0	60	8845
PS51232	GBD_FH3	0.999999999990505	-9.49468834718824e-12	11	0	0	60	8845
PS51642	HEMOPEXIN_2	0.999999999990505	-9.49468834718824e-12	11	0	0	60	8845
PS01241	LINK_1	0.999999999990505	-9.49468834718824e-12	11	0	0	60	8845
PS00303	S100_CABP	0.999999999990505	-9.49468834718824e-12	11	0	0	60	8845
PS00472	SMALL_CYTOKINES_CC	0.999999999990505	-9.49468834718824e-12	11	0	0	60	8845
PS50085	RAPGAP	0.999999999990505	-9.49468834718824e-12	11	0	0	60	8845
PS50208	CASPASE_P20	0.999999999990505	-9.49468834718824e-12	11	0	0	60	8845
PS00523	SULFATASE_1	0.999999999990505	-9.49468834718824e-12	11	0	0	60	8845
PS50031	EH	0.999999999990505	-9.49468834718824e-12	11	0	0	60	8845
PS50156	SSD	0.999999999990505	-9.49468834718824e-12	11	0	0	60	8845
PS00329	HSP70_2	0.999999999990505	-9.49468834718824e-12	11	0	0	60	8845
PS00246	WNT1	0.999999999990505	-9.49468834718824e-12	11	0	0	60	8845
PS00674	AAA	0.999999999990715	-9.28469329529145e-12	26	0	0	60	8845
PS51447	FDX_ACB	0.999999999993503	-6.49665750070225e-12	2	0	0	60	8845
PS01047	HMA_1	0.999999999993503	-6.49665750070225e-12	2	0	0	60	8845
PS00841	XPG_1	0.999999999993503	-6.49665750070225e-12	2	0	0	60	8845
PS51160	ACYLPHOSPHATASE_3	0.999999999993503	-6.49665750070225e-12	2	0	0	60	8845
PS51800	ZF_CHHC_U11_48K	0.999999999993503	-6.49665750070225e-12	2	0	0	60	8845
PS00282	KAZAL_1	0.999999999993503	-6.49665750070225e-12	2	0	0	60	8845
PS00919	DNASE_I_1	0.999999999993503	-6.49665750070225e-12	2	0	0	60	8845
PS51509	PHOSPHAGEN_KINASE_N	0.999999999993503	-6.49665750070225e-12	2	0	0	60	8845
PS00604	SYNAPTOP	0.999999999993503	-6.49665750070225e-12	2	0	0	60	8845
PS00164	ENOLASE	0.999999999993503	-6.49665750070225e-12	2	0	0	60	8845
PS51858	PPPDE	0.999999999993503	-6.49665750070225e-12	2	0	0	60	8845
PS00270	ENDOTHELIN	0.999999999993503	-6.49665750070225e-12	2	0	0	60	8845
PS00400	LBP_BPI_CETP	0.999999999993503	-6.49665750070225e-12	2	0	0	60	8845
PS00368	RIBORED_SMALL	0.999999999993503	-6.49665750070225e-12	2	0	0	60	8845
PS50926	TRAM	0.999999999993503	-6.49665750070225e-12	2	0	0	60	8845
PS51852	PG1	0.999999999993503	-6.49665750070225e-12	2	0	0	60	8845
PS51322	UEV	0.999999999993503	-6.49665750070225e-12	2	0	0	60	8845
PS01071	GRPE	0.999999999993503	-6.49665750070225e-12	2	0	0	60	8845
PS01168	RIBOSOMAL_S27E	0.999999999993503	-6.49665750070225e-12	2	0	0	60	8845
PS01329	COX6A	0.999999999993503	-6.49665750070225e-12	2	0	0	60	8845
PS00943	UBIA	0.999999999993503	-6.49665750070225e-12	2	0	0	60	8845
PS01137	TATD_1	0.999999999993503	-6.49665750070225e-12	2	0	0	60	8845
PS50881	S5_DSRBD	0.999999999993503	-6.49665750070225e-12	2	0	0	60	8845
PS51087	APAG	0.999999999993503	-6.49665750070225e-12	2	0	0	60	8845
PS51853	PG2	0.999999999993503	-6.49665750070225e-12	2	0	0	60	8845
PS00151	ACYLPHOSPHATASE_2	0.999999999993503	-6.49665750070225e-12	2	0	0	60	8845
PS00262	INSULIN	0.999999999993503	-6.49665750070225e-12	2	0	0	60	8845
PS51435	AP_NUCLEASE_F1_4	0.999999999993503	-6.49665750070225e-12	2	0	0	60	8845
PS00055	RIBOSOMAL_S12	0.999999999993503	-6.49665750070225e-12	2	0	0	60	8845
PS51439	MENTAL	0.999999999993503	-6.49665750070225e-12	2	0	0	60	8845
PS50988	TROVE	0.999999999993503	-6.49665750070225e-12	2	0	0	60	8845
PS51834	DENN_FLCN_SMCR8	0.999999999993503	-6.49665750070225e-12	2	0	0	60	8845
PS01131	RRNA_A_DIMETH	0.999999999993503	-6.49665750070225e-12	2	0	0	60	8845
PS00367	BH4_AAA_HYDROXYL_1	0.999999999993503	-6.49665750070225e-12	2	0	0	60	8845
PS51410	BH4_AAA_HYDROXYL_2	0.999999999993503	-6.49665750070225e-12	2	0	0	60	8845
PS51013	PANNEXIN	0.999999999993503	-6.49665750070225e-12	2	0	0	60	8845
PS01200	TUB_1	0.999999999993503	-6.49665750070225e-12	2	0	0	60	8845
PS51070	SHD	0.999999999993503	-6.49665750070225e-12	2	0	0	60	8845
PS00619	PTN_MK_1	0.999999999993503	-6.49665750070225e-12	2	0	0	60	8845
PS00595	AA_TRANSFER_CLASS_5	0.999999999993503	-6.49665750070225e-12	2	0	0	60	8845
PS01095	CHITINASE_18	0.999999999993503	-6.49665750070225e-12	2	0	0	60	8845
PS00414	PROFILIN	0.999999999993503	-6.49665750070225e-12	2	0	0	60	8845
PS00267	TACHYKININ	0.999999999993503	-6.49665750070225e-12	2	0	0	60	8845
PS01089	CAP_2	0.999999999993503	-6.49665750070225e-12	2	0	0	60	8845
PS01205	T4_DEIODINASE	0.999999999993503	-6.49665750070225e-12	2	0	0	60	8845
PS51489	BUB1_N	0.999999999993503	-6.49665750070225e-12	2	0	0	60	8845
PS01133	UPF0017	0.999999999993503	-6.49665750070225e-12	2	0	0	60	8845
PS00585	RIBOSOMAL_S5	0.999999999993503	-6.49665750070225e-12	2	0	0	60	8845
PS51068	FPG_CAT	0.999999999993503	-6.49665750070225e-12	2	0	0	60	8845
PS51684	SAM_MT_TRM5_TYW2	0.999999999993503	-6.49665750070225e-12	2	0	0	60	8845
PS01154	RNA_POL_L_13KD	0.999999999993503	-6.49665750070225e-12	2	0	0	60	8845
PS00680	MAP_1	0.999999999993503	-6.49665750070225e-12	2	0	0	60	8845
PS00096	SHMT	0.999999999993503	-6.49665750070225e-12	2	0	0	60	8845
PS00824	EF1BD_1	0.999999999993503	-6.49665750070225e-12	2	0	0	60	8845
PS51062	RUNT	0.999999999993503	-6.49665750070225e-12	2	0	0	60	8845
PS51336	DM10	0.999999999993503	-6.49665750070225e-12	2	0	0	60	8845
PS00287	CYSTATIN	0.999999999993503	-6.49665750070225e-12	2	0	0	60	8845
PS00446	RNA_POL_D_30KD	0.999999999993503	-6.49665750070225e-12	2	0	0	60	8845
PS00254	INTERLEUKIN_6	0.999999999993503	-6.49665750070225e-12	2	0	0	60	8845
PS00391	ATPASE_NA_K_BETA_2	0.999999999993503	-6.49665750070225e-12	2	0	0	60	8845
PS00842	XPG_2	0.999999999993503	-6.49665750070225e-12	2	0	0	60	8845
PS50064	PARP_ZN_FINGER_2	0.999999999993503	-6.49665750070225e-12	2	0	0	60	8845
PS01352	HEMATOPO_REC_L_F1	0.999999999993503	-6.49665750070225e-12	2	0	0	60	8845
PS00105	AA_TRANSFER_CLASS_1	0.999999999993503	-6.49665750070225e-12	2	0	0	60	8845
PS00387	PPASE	0.999999999993503	-6.49665750070225e-12	2	0	0	60	8845
PS00975	NMT_1	0.999999999993503	-6.49665750070225e-12	2	0	0	60	8845
PS00766	THF_DHG_CYH_1	0.999999999993503	-6.49665750070225e-12	2	0	0	60	8845
PS00399	SUCCINYL_COA_LIG_2	0.999999999993503	-6.49665750070225e-12	2	0	0	60	8845
PS00219	ANION_EXCHANGER_1	0.999999999993503	-6.49665750070225e-12	2	0	0	60	8845
PS00380	RHODANESE_1	0.999999999993503	-6.49665750070225e-12	2	0	0	60	8845
PS51376	DBB	0.999999999993503	-6.49665750070225e-12	2	0	0	60	8845
PS00101	HEXAPEP_TRANSFERASES	0.999999999993503	-6.49665750070225e-12	2	0	0	60	8845
PS00606	B_KETOACYL_SYNTHASE	0.999999999993503	-6.49665750070225e-12	2	0	0	60	8845
PS00707	GLYCOSYL_HYDROL_F31_2	0.999999999993503	-6.49665750070225e-12	2	0	0	60	8845
PS00722	FTHFS_2	0.999999999993503	-6.49665750070225e-12	2	0	0	60	8845
PS01216	SUCCINYL_COA_LIG_1	0.999999999993503	-6.49665750070225e-12	2	0	0	60	8845
PS51827	XTBD	0.999999999993503	-6.49665750070225e-12	2	0	0	60	8845
PS00385	ALPHA_L_FUCOSIDASE	0.999999999993503	-6.49665750070225e-12	2	0	0	60	8845
PS51112	AMMECR1	0.999999999993503	-6.49665750070225e-12	2	0	0	60	8845
PS01201	TUB_2	0.999999999993503	-6.49665750070225e-12	2	0	0	60	8845
PS00832	25A_SYNTH_1	0.999999999993503	-6.49665750070225e-12	2	0	0	60	8845
PS01266	ADENYLOSUCCIN_SYN_1	0.999999999993503	-6.49665750070225e-12	2	0	0	60	8845
PS00581	CLATHRIN_LIGHT_CHN_2	0.999999999993503	-6.49665750070225e-12	2	0	0	60	8845
PS00260	GLUCAGON	0.999999999993503	-6.49665750070225e-12	2	0	0	60	8845
PS00034	PAIRED_1	0.999999999993503	-6.49665750070225e-12	2	0	0	60	8845
PS00224	CLATHRIN_LIGHT_CHN_1	0.999999999993503	-6.49665750070225e-12	2	0	0	60	8845
PS51855	MGS	0.999999999993503	-6.49665750070225e-12	2	0	0	60	8845
PS51859	RHO_BD	0.999999999993503	-6.49665750070225e-12	2	0	0	60	8845
PS51536	TFG	0.999999999993503	-6.49665750070225e-12	2	0	0	60	8845
PS00918	DNASE_I_2	0.999999999993503	-6.49665750070225e-12	2	0	0	60	8845
PS00962	RIBOSOMAL_S2_1	0.999999999993503	-6.49665750070225e-12	2	0	0	60	8845
PS00517	RNASE_3_1	0.999999999993503	-6.49665750070225e-12	2	0	0	60	8845
PS00360	RIBOSOMAL_S9	0.999999999993503	-6.49665750070225e-12	2	0	0	60	8845
PS50856	AMOP	0.999999999993503	-6.49665750070225e-12	2	0	0	60	8845
PS01091	TATD_3	0.999999999993503	-6.49665750070225e-12	2	0	0	60	8845
PS51836	DENN_FNIP12	0.999999999993503	-6.49665750070225e-12	2	0	0	60	8845
PS00675	SIGMA54_INTERACT_1	0.999999999993503	-6.49665750070225e-12	2	0	0	60	8845
PS00513	ADENYLOSUCCIN_SYN_2	0.999999999993503	-6.49665750070225e-12	2	0	0	60	8845
PS00759	ARGE_DAPE_CPG2_2	0.999999999993503	-6.49665750070225e-12	2	0	0	60	8845
PS51791	HSAC2	0.999999999993503	-6.49665750070225e-12	2	0	0	60	8845
PS00474	RIBOSOMAL_L3	0.999999999993503	-6.49665750070225e-12	2	0	0	60	8845
PS00612	OSTEONECTIN_1	0.999999999993503	-6.49665750070225e-12	2	0	0	60	8845
PS00755	SECY_1	0.999999999993503	-6.49665750070225e-12	2	0	0	60	8845
PS00347	PARP_ZN_FINGER_1	0.999999999993503	-6.49665750070225e-12	2	0	0	60	8845
PS50815	HORMA	0.999999999993503	-6.49665750070225e-12	2	0	0	60	8845
PS51516	SOX_C	0.999999999993503	-6.49665750070225e-12	2	0	0	60	8845
PS00512	ALPHA_GALACTOSIDASE	0.999999999993503	-6.49665750070225e-12	2	0	0	60	8845
PS51412	MACPF_2	0.999999999993503	-6.49665750070225e-12	2	0	0	60	8845
PS00150	ACYLPHOSPHATASE_1	0.999999999993503	-6.49665750070225e-12	2	0	0	60	8845
PS51090	CORTACTIN	0.999999999993503	-6.49665750070225e-12	2	0	0	60	8845
PS00813	IF4E	0.999999999993503	-6.49665750070225e-12	2	0	0	60	8845
PS00593	HEME_OXYGENASE	0.999999999993503	-6.49665750070225e-12	2	0	0	60	8845
PS00613	OSTEONECTIN_2	0.999999999993503	-6.49665750070225e-12	2	0	0	60	8845
PS51437	CG_1	0.999999999993503	-6.49665750070225e-12	2	0	0	60	8845
PS01202	MAP_2	0.999999999993503	-6.49665750070225e-12	2	0	0	60	8845
PS50134	ZF_TAZ	0.999999999993503	-6.49665750070225e-12	2	0	0	60	8845
PS51048	SGS	0.999999999993503	-6.49665750070225e-12	2	0	0	60	8845
PS51015	YDG	0.999999999993503	-6.49665750070225e-12	2	0	0	60	8845
PS00631	CYTOSOL_AP	0.999999999993503	-6.49665750070225e-12	2	0	0	60	8845
PS01082	RIBOSOMAL_L7AE	0.999999999993503	-6.49665750070225e-12	2	0	0	60	8845
PS00826	MARCKS_1	0.999999999993503	-6.49665750070225e-12	2	0	0	60	8845
PS00863	CALSEQUESTRIN_1	0.999999999993503	-6.49665750070225e-12	2	0	0	60	8845
PS51449	MTTASE_N	0.999999999993503	-6.49665750070225e-12	2	0	0	60	8845
PS51666	QLQ	0.999999999993503	-6.49665750070225e-12	2	0	0	60	8845
PS00721	FTHFS_1	0.999999999993503	-6.49665750070225e-12	2	0	0	60	8845
PS00422	GRANINS_1	0.999999999993503	-6.49665750070225e-12	2	0	0	60	8845
PS01088	CAP_1	0.999999999993503	-6.49665750070225e-12	2	0	0	60	8845
PS00064	L_LDH	0.999999999993503	-6.49665750070225e-12	2	0	0	60	8845
PS00423	GRANINS_2	0.999999999993503	-6.49665750070225e-12	2	0	0	60	8845
PS00620	PTN_MK_2	0.999999999993503	-6.49665750070225e-12	2	0	0	60	8845
PS51007	CYTC	0.999999999993503	-6.49665750070225e-12	2	0	0	60	8845
PS00864	CALSEQUESTRIN_2	0.999999999993503	-6.49665750070225e-12	2	0	0	60	8845
PS01239	DYNEIN_LIGHT_1	0.999999999993503	-6.49665750070225e-12	2	0	0	60	8845
PS00952	ER_LUMEN_RECEPTOR_2	0.999999999993503	-6.49665750070225e-12	2	0	0	60	8845
PS51425	SCD	0.999999999993503	-6.49665750070225e-12	2	0	0	60	8845
PS51865	PDZ_GRASP	0.999999999993503	-6.49665750070225e-12	2	0	0	60	8845
PS51332	B12_BINDING	0.999999999993503	-6.49665750070225e-12	2	0	0	60	8845
PS51464	SIS	0.999999999993503	-6.49665750070225e-12	2	0	0	60	8845
PS51665	ENKURIN	0.999999999993503	-6.49665750070225e-12	2	0	0	60	8845
PS01046	LON_SER	0.999999999993503	-6.49665750070225e-12	2	0	0	60	8845
PS00825	EF1BD_2	0.999999999993503	-6.49665750070225e-12	2	0	0	60	8845
PS01155	ENDONUCLEASE_III_2	0.999999999993503	-6.49665750070225e-12	2	0	0	60	8845
PS00302	IF5A_HYPUSINE	0.999999999993503	-6.49665750070225e-12	2	0	0	60	8845
PS51484	G8	0.999999999993503	-6.49665750070225e-12	2	0	0	60	8845
PS01108	RIBOSOMAL_L24	0.999999999993503	-6.49665750070225e-12	2	0	0	60	8845
PS51510	PHOSPHAGEN_KINASE_C	0.999999999993503	-6.49665750070225e-12	2	0	0	60	8845
PS00584	PFKB_KINASES_2	0.999999999993503	-6.49665750070225e-12	2	0	0	60	8845
PS00177	TOPOISOMERASE_II	0.999999999993503	-6.49665750070225e-12	2	0	0	60	8845
PS51074	DPH_MB	0.999999999993503	-6.49665750070225e-12	2	0	0	60	8845
PS51515	BIN3_SAM	0.999999999993503	-6.49665750070225e-12	2	0	0	60	8845
PS00905	GTP1_OBG	0.999999999993503	-6.49665750070225e-12	2	0	0	60	8845
PS00756	SECY_2	0.999999999993503	-6.49665750070225e-12	2	0	0	60	8845
PS51810	ZF_CCHC_FOG	0.999999999993503	-6.49665750070225e-12	2	0	0	60	8845
PS50886	TRBD	0.999999999993503	-6.49665750070225e-12	2	0	0	60	8845
PS00068	MDH	0.999999999993503	-6.49665750070225e-12	2	0	0	60	8845
PS00054	RIBOSOMAL_S11	0.999999999993503	-6.49665750070225e-12	2	0	0	60	8845
PS00119	PA2_ASP	0.999999999993503	-6.49665750070225e-12	2	0	0	60	8845
PS00748	F_ACTIN_CAPPING_A_1	0.999999999993503	-6.49665750070225e-12	2	0	0	60	8845
PS00322	HISTONE_H3_1	0.999999999993503	-6.49665750070225e-12	2	0	0	60	8845
PS00634	RIBOSOMAL_L30	0.999999999993503	-6.49665750070225e-12	2	0	0	60	8845
PS01116	XANTH_URACIL_PERMASE	0.999999999993503	-6.49665750070225e-12	2	0	0	60	8845
PS00195	GLUTAREDOXIN_1	0.999999999993503	-6.49665750070225e-12	2	0	0	60	8845
PS00344	GATA_ZN_FINGER_1	0.999999999993503	-6.49665750070225e-12	2	0	0	60	8845
PS00087	SOD_CU_ZN_1	0.999999999993503	-6.49665750070225e-12	2	0	0	60	8845
PS51714	G_BMS1	0.999999999993503	-6.49665750070225e-12	2	0	0	60	8845
PS01278	MTTASE_RADICAL	0.999999999993503	-6.49665750070225e-12	2	0	0	60	8845
PS51340	MOSC	0.999999999993503	-6.49665750070225e-12	2	0	0	60	8845
PS00653	GLYCOSYL_HYDROL_F1_2	0.999999999993503	-6.49665750070225e-12	2	0	0	60	8845
PS01174	LIPASE_GDXG_SER	0.999999999993503	-6.49665750070225e-12	2	0	0	60	8845
PS51409	ARGINASE_2	0.999999999993503	-6.49665750070225e-12	2	0	0	60	8845
PS00447	DNA_POLYMERASE_A	0.999999999993503	-6.49665750070225e-12	2	0	0	60	8845
PS50198	PPIC_PPIASE_2	0.999999999993503	-6.49665750070225e-12	2	0	0	60	8845
PS00951	ER_LUMEN_RECEPTOR_1	0.999999999993503	-6.49665750070225e-12	2	0	0	60	8845
PS00769	TRANSTHYRETIN_2	0.999999999993503	-6.49665750070225e-12	2	0	0	60	8845
PS00396	TOPOISOMERASE_I_PROK	0.999999999993503	-6.49665750070225e-12	2	0	0	60	8845
PS01315	CDS	0.999999999993503	-6.49665750070225e-12	2	0	0	60	8845
PS00976	NMT_2	0.999999999993503	-6.49665750070225e-12	2	0	0	60	8845
PS00500	THYMOSIN_B4	0.999999999993503	-6.49665750070225e-12	2	0	0	60	8845
PS01287	RTC	0.999999999993503	-6.49665750070225e-12	2	0	0	60	8845
PS00069	G6P_DEHYDROGENASE	0.999999999993503	-6.49665750070225e-12	2	0	0	60	8845
PS00106	GALACTOKINASE	0.999999999993503	-6.49665750070225e-12	2	0	0	60	8845
PS00959	HISTONE_H3_2	0.999999999993503	-6.49665750070225e-12	2	0	0	60	8845
PS01232	PNP_UDP_1	0.999999999993503	-6.49665750070225e-12	2	0	0	60	8845
PS00065	D_2_HYDROXYACID_DH_1	0.999999999993503	-6.49665750070225e-12	2	0	0	60	8845
PS51422	SAR1	0.999999999993503	-6.49665750070225e-12	2	0	0	60	8845
PS00445	FGGY_KINASES_2	0.999999999993503	-6.49665750070225e-12	2	0	0	60	8845
PS01100	NNMT_PNMT_TEMT	0.999999999993503	-6.49665750070225e-12	2	0	0	60	8845
PS50952	KIX	0.999999999993503	-6.49665750070225e-12	2	0	0	60	8845
PS00462	G_GLU_TRANSPEPTIDASE	0.999999999993503	-6.49665750070225e-12	2	0	0	60	8845
PS51626	SAM_MT_TRM1	0.999999999993503	-6.49665750070225e-12	2	0	0	60	8845
PS51727	CBP_P300_HAT	0.999999999993503	-6.49665750070225e-12	2	0	0	60	8845
PS00566	FIBRILLARIN	0.999999999993503	-6.49665750070225e-12	2	0	0	60	8845
PS51423	MIRO	0.999999999993503	-6.49665750070225e-12	2	0	0	60	8845
PS00501	SPASE_I_1	0.999999999993503	-6.49665750070225e-12	2	0	0	60	8845
PS01297	FLAP_GST2_LTC4S	0.999999999993503	-6.49665750070225e-12	2	0	0	60	8845
PS51046	GON	0.999999999993503	-6.49665750070225e-12	2	0	0	60	8845
PS51818	HOMEO_PROSPERO	0.999999999993503	-6.49665750070225e-12	2	0	0	60	8845
PS50825	HYR	0.999999999993503	-6.49665750070225e-12	2	0	0	60	8845
PS51645	PHR_CRY_ALPHA_BETA	0.999999999993503	-6.49665750070225e-12	2	0	0	60	8845
PS01158	MIF	0.999999999993503	-6.49665750070225e-12	2	0	0	60	8845
PS00080	MULTICOPPER_OXIDASE2	0.999999999993503	-6.49665750070225e-12	2	0	0	60	8845
PS00095	C5_MTASE_2	0.999999999993503	-6.49665750070225e-12	2	0	0	60	8845
PS51682	SAM_OMT_I	0.999999999993503	-6.49665750070225e-12	2	0	0	60	8845
PS51570	SAM_MT43_SUVAR420_2	0.999999999993503	-6.49665750070225e-12	2	0	0	60	8845
PS51486	REKLES	0.999999999993503	-6.49665750070225e-12	2	0	0	60	8845
PS51513	FFD	0.999999999993503	-6.49665750070225e-12	2	0	0	60	8845
PS51893	AKAP_CAM_BD	0.999999999993503	-6.49665750070225e-12	2	0	0	60	8845
PS01152	HESB	0.999999999993503	-6.49665750070225e-12	2	0	0	60	8845
PS50814	WIF	0.999999999993503	-6.49665750070225e-12	2	0	0	60	8845
PS51057	PAIRED_2	0.999999999993503	-6.49665750070225e-12	2	0	0	60	8845
PS00300	SRP54	0.999999999993503	-6.49665750070225e-12	2	0	0	60	8845
PS51136	WAC	0.999999999993503	-6.49665750070225e-12	2	0	0	60	8845
PS51579	SAM_MT43_SUVAR39_3	0.999999999993503	-6.49665750070225e-12	2	0	0	60	8845
PS51034	ZP_2	0.999999999993503	-6.49665750070225e-12	2	0	0	60	8845
PS01226	HMG_COA_SYNTHASE	0.999999999993503	-6.49665750070225e-12	2	0	0	60	8845
PS00536	UBIQUITIN_ACTIVAT_1	0.999999999993503	-6.49665750070225e-12	2	0	0	60	8845
PS51687	SAM_MT_RNA_M5U	0.999999999993503	-6.49665750070225e-12	2	0	0	60	8845
PS00112	PHOSPHAGEN_KINASE	0.999999999993503	-6.49665750070225e-12	2	0	0	60	8845
PS00264	NEUROHYPOPHYS_HORM	0.999999999993503	-6.49665750070225e-12	2	0	0	60	8845
PS00220	ANION_EXCHANGER_2	0.999999999993503	-6.49665750070225e-12	2	0	0	60	8845
PS00131	CARBOXYPEPT_SER_SER	0.999999999993503	-6.49665750070225e-12	2	0	0	60	8845
PS51811	ZF_CCHC_HIVEP	0.999999999993503	-6.49665750070225e-12	2	0	0	60	8845
PS00491	PROLINE_PEPTIDASE	0.999999999993503	-6.49665750070225e-12	2	0	0	60	8845
PS51116	LAMININ_IVB	0.999999999993503	-6.49665750070225e-12	2	0	0	60	8845
PS51786	LON_PROTEOLYTIC	0.999999999993503	-6.49665750070225e-12	2	0	0	60	8845
PS01245	RIO1	0.999999999993503	-6.49665750070225e-12	2	0	0	60	8845
PS01262	IF1A	0.999999999993503	-6.49665750070225e-12	2	0	0	60	8845
PS51532	PITH	0.999999999993503	-6.49665750070225e-12	2	0	0	60	8845
PS00770	AA_TRANSFER_CLASS_4	0.999999999993503	-6.49665750070225e-12	2	0	0	60	8845
PS51681	SAM_MT_NNMT_PNMT_TEMT	0.999999999993503	-6.49665750070225e-12	2	0	0	60	8845
PS00783	RIBOSOMAL_L13	0.999999999993503	-6.49665750070225e-12	2	0	0	60	8845
PS51633	CXC	0.999999999993503	-6.49665750070225e-12	2	0	0	60	8845
PS60001	NOS	0.999999999993503	-6.49665750070225e-12	2	0	0	60	8845
PS50994	INTEGRASE	0.999999999993503	-6.49665750070225e-12	2	0	0	60	8845
PS00140	UCH_1	0.999999999993503	-6.49665750070225e-12	2	0	0	60	8845
PS00726	AP_NUCLEASE_F1_1	0.999999999993503	-6.49665750070225e-12	2	0	0	60	8845
PS51290	CRIC	0.999999999993503	-6.49665750070225e-12	2	0	0	60	8845
PS00257	BOMBESIN	0.999999999993503	-6.49665750070225e-12	2	0	0	60	8845
PS51219	DPCK	0.999999999993503	-6.49665750070225e-12	2	0	0	60	8845
PS51506	CBL_PTB	0.999999999993503	-6.49665750070225e-12	2	0	0	60	8845
PS00749	F_ACTIN_CAPPING_A_2	0.999999999993503	-6.49665750070225e-12	2	0	0	60	8845
PS51210	PLA2C	0.999999999993503	-6.49665750070225e-12	2	0	0	60	8845
PS00745	RF_PROK_I	0.999999999993503	-6.49665750070225e-12	2	0	0	60	8845
PS50142	RNASE_3_2	0.999999999993503	-6.49665750070225e-12	2	0	0	60	8845
PS50984	TRUD	0.999999999993503	-6.49665750070225e-12	2	0	0	60	8845
PS01270	BAND_7	0.999999999993503	-6.49665750070225e-12	2	0	0	60	8845
PS00521	P5CR	0.999999999993503	-6.49665750070225e-12	2	0	0	60	8845
PS01337	ODC_AZ	0.999999999993503	-6.49665750070225e-12	2	0	0	60	8845
PS01129	PSI_RLU	0.999999999993503	-6.49665750070225e-12	2	0	0	60	8845
PS00827	MARCKS_2	0.999999999993503	-6.49665750070225e-12	2	0	0	60	8845
PS51228	ACB_2	0.999999999993779	-6.22098531644958e-12	8	0	0	60	8845
PS00639	THIOL_PROTEASE_HIS	0.999999999993779	-6.22098531644958e-12	8	0	0	60	8845
PS00889	CNMP_BINDING_2	0.999999999993779	-6.22098531644958e-12	8	0	0	60	8845
PS50051	MCM_2	0.999999999993779	-6.22098531644958e-12	8	0	0	60	8845
PS51075	MH1	0.999999999993779	-6.22098531644958e-12	8	0	0	60	8845
PS00217	SUGAR_TRANSPORT_2	0.999999999993779	-6.22098531644958e-12	8	0	0	60	8845
PS00297	HSP70_1	0.999999999993779	-6.22098531644958e-12	8	0	0	60	8845
PS00427	DISINTEGRIN_1	0.999999999993779	-6.22098531644958e-12	8	0	0	60	8845
PS00166	ENOYL_COA_HYDRATASE	0.999999999993779	-6.22098531644958e-12	8	0	0	60	8845
PS50279	BPTI_KUNITZ_2	0.999999999993779	-6.22098531644958e-12	8	0	0	60	8845
PS00299	UBIQUITIN_1	0.999999999993779	-6.22098531644958e-12	8	0	0	60	8845
PS00280	BPTI_KUNITZ_1	0.999999999993779	-6.22098531644958e-12	8	0	0	60	8845
PS51179	POU_3	0.999999999993779	-6.22098531644958e-12	8	0	0	60	8845
PS01185	CTCK_1	0.999999999993779	-6.22098531644958e-12	8	0	0	60	8845
PS51039	ZF_AN1	0.999999999993779	-6.22098531644958e-12	8	0	0	60	8845
PS50942	ENTH	0.999999999993779	-6.22098531644958e-12	8	0	0	60	8845
PS50969	FCP1	0.999999999993779	-6.22098531644958e-12	8	0	0	60	8845
PS51468	VIT	0.999999999993779	-6.22098531644958e-12	8	0	0	60	8845
PS51507	IRF_2	0.999999999993779	-6.22098531644958e-12	8	0	0	60	8845
PS00465	POU_2	0.999999999993779	-6.22098531644958e-12	8	0	0	60	8845
PS50801	STAS	0.999999999993779	-6.22098531644958e-12	8	0	0	60	8845
PS51387	FAD_PCMH	0.999999999993779	-6.22098531644958e-12	8	0	0	60	8845
PS01256	CULLIN_1	0.999999999993779	-6.22098531644958e-12	8	0	0	60	8845
PS51391	CID	0.999999999993779	-6.22098531644958e-12	8	0	0	60	8845
PS51848	BMERB	0.999999999993779	-6.22098531644958e-12	8	0	0	60	8845
PS50095	PLAT	0.999999999993779	-6.22098531644958e-12	8	0	0	60	8845
PS51457	BEN	0.999999999993779	-6.22098531644958e-12	8	0	0	60	8845
PS50197	BEACH	0.999999999993779	-6.22098531644958e-12	8	0	0	60	8845
PS50966	ZF_SWIM	0.999999999993779	-6.22098531644958e-12	8	0	0	60	8845
PS50179	VHS	0.999999999993779	-6.22098531644958e-12	8	0	0	60	8845
PS00222	IGFBP_N_1	0.999999999993779	-6.22098531644958e-12	8	0	0	60	8845
PS50126	S1	0.999999999993779	-6.22098531644958e-12	8	0	0	60	8845
PS51375	PPR	0.999999999993779	-6.22098531644958e-12	8	0	0	60	8845
PS51231	DAD	0.999999999993779	-6.22098531644958e-12	8	0	0	60	8845
PS00601	IRF_1	0.999999999993779	-6.22098531644958e-12	8	0	0	60	8845
PS50062	BCL2_FAMILY	0.999999999993779	-6.22098531644958e-12	8	0	0	60	8845
PS50049	TNF_2	0.999999999993779	-6.22098531644958e-12	8	0	0	60	8845
PS50203	CALPAIN_CAT	0.999999999993779	-6.22098531644958e-12	8	0	0	60	8845
PS00073	ACYL_COA_DH_2	0.999999999993779	-6.22098531644958e-12	8	0	0	60	8845
PS00132	CARBOXYPEPT_ZN_1	0.999999999993779	-6.22098531644958e-12	8	0	0	60	8845
PS51076	MH2	0.999999999993779	-6.22098531644958e-12	8	0	0	60	8845
PS00072	ACYL_COA_DH_1	0.999999999993779	-6.22098531644958e-12	8	0	0	60	8845
PS50171	ZF_MATRIN	0.999999999993779	-6.22098531644958e-12	8	0	0	60	8845
PS50093	PKD	0.999999999993779	-6.22098531644958e-12	8	0	0	60	8845
PS00737	THIOLASE_2	0.999999999993779	-6.22098531644958e-12	8	0	0	60	8845
PS50834	HIN_200	0.999999999993779	-6.22098531644958e-12	8	0	0	60	8845
PS00035	POU_1	0.999999999993779	-6.22098531644958e-12	8	0	0	60	8845
PS50951	SARAH	0.999999999993779	-6.22098531644958e-12	8	0	0	60	8845
PS01283	TBOX_1	0.999999999993779	-6.22098531644958e-12	8	0	0	60	8845
PS00149	SULFATASE_2	0.999999999993779	-6.22098531644958e-12	8	0	0	60	8845
PS50084	KH_TYPE_1	0.999999999993886	-6.11354371466366e-12	21	0	0	60	8845
PS00086	CYTOCHROME_P450	0.999999999993886	-6.11354371466366e-12	21	0	0	60	8845
PS50212	RASGEF_NTER	0.999999999993886	-6.11354371466366e-12	21	0	0	60	8845
PS00020	ACTININ_2	0.999999999993886	-6.11354371466366e-12	21	0	0	60	8845
PS50221	GPS	0.999999999993886	-6.11354371466366e-12	21	0	0	60	8845
PS00019	ACTININ_1	0.999999999993886	-6.11354371466366e-12	21	0	0	60	8845
PS50227	G_PROTEIN_RECEP_F2_3	0.999999999993886	-6.11354371466366e-12	21	0	0	60	8845
PS50199	ZF_RANBP2_2	0.999999999993886	-6.11354371466366e-12	21	0	0	60	8845
PS00650	G_PROTEIN_RECEP_F2_2	0.999999999993886	-6.11354371466366e-12	21	0	0	60	8845
PS50235	USP_3	0.999999999994401	-5.59909943069186e-12	50	0	0	60	8845
PS51285	AGC_KINASE_CTER	0.999999999994401	-5.59909943069186e-12	50	0	0	60	8845
PS50016	ZF_PHD_2	0.999999999994627	-5.37274745553105e-12	69	0	0	60	8845
PS01359	ZF_PHD_1	0.999999999994627	-5.37274745553105e-12	69	0	0	60	8845
PS50119	ZF_BBOX	0.999999999995528	-4.4719085067909e-12	43	0	0	60	8845
PS50108	CRIB	0.999999999995971	-4.02892093747153e-12	18	0	0	60	8845
PS51082	WH2	0.999999999995971	-4.02892093747153e-12	18	0	0	60	8845
PS50826	RUN	0.999999999995971	-4.02892093747153e-12	18	0	0	60	8845
PS00421	TM4_1	0.999999999995971	-4.02892093747153e-12	18	0	0	60	8845
PS51844	SH3_LIKE	0.999999999995971	-4.02892093747153e-12	18	0	0	60	8845
PS50211	DENN	0.999999999995971	-4.02892093747153e-12	18	0	0	60	8845
PS50865	ZF_MYND_2	0.999999999995971	-4.02892093747153e-12	18	0	0	60	8845
PS00135	TRYPSIN_SER	0.999999999995971	-4.02892093747153e-12	18	0	0	60	8845
PS01360	ZF_MYND_1	0.999999999995971	-4.02892093747153e-12	18	0	0	60	8845
PS51746	PPM_2	0.999999999995971	-4.02892093747153e-12	18	0	0	60	8845
PS01285	FA58C_1	0.999999999995971	-4.02892093747153e-12	18	0	0	60	8845
PS00346	ETS_DOMAIN_2	0.999999999995971	-4.02892093747153e-12	18	0	0	60	8845
PS50405	GST_CTER	0.99999999999622	-3.78012699527522e-12	25	0	0	60	8845
PS00290	IG_MHC	0.99999999999622	-3.78012699527522e-12	25	0	0	60	8845
PS00633	BROMODOMAIN_1	0.99999999999622	-3.78012699527522e-12	25	0	0	60	8845
PS50158	ZF_CCHC	0.99999999999622	-3.78012699527522e-12	25	0	0	60	8845
PS50042	CNMP_BINDING_3	0.99999999999622	-3.78012699527522e-12	25	0	0	60	8845
PS50004	C2	0.999999999996324	-3.67640544240438e-12	96	0	0	60	8845
PS50188	B302_SPRY	0.999999999996698	-3.30219507818844e-12	53	0	0	60	8845
PS00764	ENDONUCLEASE_III_1	0.999999999996915	-3.08489952333124e-12	1	0	0	60	8845
PS01126	EF_TS_1	0.999999999996915	-3.08489952333124e-12	1	0	0	60	8845
PS00641	COMPLEX1_75K_1	0.999999999996915	-3.08489952333124e-12	1	0	0	60	8845
PS51316	NBPF	0.999999999996915	-3.08489952333124e-12	1	0	0	60	8845
PS01257	RIBOSOMAL_L10E	0.999999999996915	-3.08489952333124e-12	1	0	0	60	8845
PS00279	MACPF_1	0.999999999996915	-3.08489952333124e-12	1	0	0	60	8845
PS51386	RINT1_TIP20	0.999999999996915	-3.08489952333124e-12	1	0	0	60	8845
PS50806	KRAB_RELATED	0.999999999996915	-3.08489952333124e-12	1	0	0	60	8845
PS00405	43_KD_POSTSYNAPTIC	0.999999999996915	-3.08489952333124e-12	1	0	0	60	8845
PS00293	PCNA_2	0.999999999996915	-3.08489952333124e-12	1	0	0	60	8845
PS00948	RIBOSOMAL_S7E	0.999999999996915	-3.08489952333124e-12	1	0	0	60	8845
PS00231	F_ACTIN_CAPPING_BETA	0.999999999996915	-3.08489952333124e-12	1	0	0	60	8845
PS51396	PUL	0.999999999996915	-3.08489952333124e-12	1	0	0	60	8845
PS00910	UPF0029	0.999999999996915	-3.08489952333124e-12	1	0	0	60	8845
PS01145	RIBOSOMAL_L34E	0.999999999996915	-3.08489952333124e-12	1	0	0	60	8845
PS00382	CLP_PROTEASE_HIS	0.999999999996915	-3.08489952333124e-12	1	0	0	60	8845
PS01251	PCNA_1	0.999999999996915	-3.08489952333124e-12	1	0	0	60	8845
PS00504	FRD_SDH_FAD_BINDING	0.999999999996915	-3.08489952333124e-12	1	0	0	60	8845
PS50970	HCY	0.999999999996915	-3.08489952333124e-12	1	0	0	60	8845
PS01284	TNASE_2	0.999999999996915	-3.08489952333124e-12	1	0	0	60	8845
PS00530	RNASE_T2_1	0.999999999996915	-3.08489952333124e-12	1	0	0	60	8845
PS51553	GMPS_ATP_PPASE	0.999999999996915	-3.08489952333124e-12	1	0	0	60	8845
PS01220	PBP	0.999999999996915	-3.08489952333124e-12	1	0	0	60	8845
PS01193	RIBOSOMAL_S8E	0.999999999996915	-3.08489952333124e-12	1	0	0	60	8845
PS00677	DAO	0.999999999996915	-3.08489952333124e-12	1	0	0	60	8845
PS00877	IDO_2	0.999999999996915	-3.08489952333124e-12	1	0	0	60	8845
PS51266	ZF_CHY	0.999999999996915	-3.08489952333124e-12	1	0	0	60	8845
PS01112	RNA_POL_N_8KD	0.999999999996915	-3.08489952333124e-12	1	0	0	60	8845
PS00571	AMIDASES	0.999999999996915	-3.08489952333124e-12	1	0	0	60	8845
PS00050	RIBOSOMAL_L23	0.999999999996915	-3.08489952333124e-12	1	0	0	60	8845
PS00362	RIBOSOMAL_S15	0.999999999996915	-3.08489952333124e-12	1	0	0	60	8845
PS50940	CHIT_BIND_II	0.999999999996915	-3.08489952333124e-12	1	0	0	60	8845
PS01182	GLYCOSYL_HYDROL_F35	0.999999999996915	-3.08489952333124e-12	1	0	0	60	8845
PS00263	NATRIURETIC_PEPTIDE	0.999999999996915	-3.08489952333124e-12	1	0	0	60	8845
PS00318	HMG_COA_REDUCTASE_2	0.999999999996915	-3.08489952333124e-12	1	0	0	60	8845
PS50817	INTEIN_N_TER	0.999999999996915	-3.08489952333124e-12	1	0	0	60	8845
PS01192	HMG_COA_REDUCTASE_3	0.999999999996915	-3.08489952333124e-12	1	0	0	60	8845
PS00184	GARS	0.999999999996915	-3.08489952333124e-12	1	0	0	60	8845
PS51110	SAP_A	0.999999999996915	-3.08489952333124e-12	1	0	0	60	8845
PS00176	TOPOISOMERASE_I_EUK	0.999999999996915	-3.08489952333124e-12	1	0	0	60	8845
PS01077	RIBOSOMAL_L37E	0.999999999996915	-3.08489952333124e-12	1	0	0	60	8845
PS00978	FAD_G3PDH_2	0.999999999996915	-3.08489952333124e-12	1	0	0	60	8845
PS01170	RIBOSOMAL_L6E	0.999999999996915	-3.08489952333124e-12	1	0	0	60	8845
PS51199	SF4_HELICASE	0.999999999996915	-3.08489952333124e-12	1	0	0	60	8845
PS00535	COMPLEX1_49K	0.999999999996915	-3.08489952333124e-12	1	0	0	60	8845
PS01183	UBIE_1	0.999999999996915	-3.08489952333124e-12	1	0	0	60	8845
PS51344	HTH_TFE_IIE	0.999999999996915	-3.08489952333124e-12	1	0	0	60	8845
PS00942	GLPT	0.999999999996915	-3.08489952333124e-12	1	0	0	60	8845
PS00965	PMI_I_1	0.999999999996915	-3.08489952333124e-12	1	0	0	60	8845
PS01305	MOAA_NIFB_PQQE	0.999999999996915	-3.08489952333124e-12	1	0	0	60	8845
PS00685	NFYB_HAP3	0.999999999996915	-3.08489952333124e-12	1	0	0	60	8845
PS50879	RNASE_H	0.999999999996915	-3.08489952333124e-12	1	0	0	60	8845
PS50159	RIBOSOMAL_S13_2	0.999999999996915	-3.08489952333124e-12	1	0	0	60	8845
PS00338	SOMATOTROPIN_2	0.999999999996915	-3.08489952333124e-12	1	0	0	60	8845
PS01191	RIBOSOMAL_S3AE	0.999999999996915	-3.08489952333124e-12	1	0	0	60	8845
PS01099	COMPLEX1_24K	0.999999999996915	-3.08489952333124e-12	1	0	0	60	8845
PS00848	COX5B_1	0.999999999996915	-3.08489952333124e-12	1	0	0	60	8845
PS00752	XPA_1	0.999999999996915	-3.08489952333124e-12	1	0	0	60	8845
PS51495	GLUE	0.999999999996915	-3.08489952333124e-12	1	0	0	60	8845
PS00580	RIBOSOMAL_L32E	0.999999999996915	-3.08489952333124e-12	1	0	0	60	8845
PS51327	DICER_DSRBF	0.999999999996915	-3.08489952333124e-12	1	0	0	60	8845
PS51480	DHAL	0.999999999996915	-3.08489952333124e-12	1	0	0	60	8845
PS01073	RIBOSOMAL_L24E	0.999999999996915	-3.08489952333124e-12	1	0	0	60	8845
PS51302	SIM_C	0.999999999996915	-3.08489952333124e-12	1	0	0	60	8845
PS00153	ATPASE_GAMMA	0.999999999996915	-3.08489952333124e-12	1	0	0	60	8845
PS00361	RIBOSOMAL_S10	0.999999999996915	-3.08489952333124e-12	1	0	0	60	8845
PS01090	TATD_2	0.999999999996915	-3.08489952333124e-12	1	0	0	60	8845
PS01085	RIBUL_P_3_EPIMER_1	0.999999999996915	-3.08489952333124e-12	1	0	0	60	8845
PS51490	KHA	0.999999999996915	-3.08489952333124e-12	1	0	0	60	8845
PS51448	P_TREFOIL_2	0.999999999996915	-3.08489952333124e-12	1	0	0	60	8845
PS00548	RIBOSOMAL_S3	0.999999999996915	-3.08489952333124e-12	1	0	0	60	8845
PS51614	SAM_MT_ADRIFT	0.999999999996915	-3.08489952333124e-12	1	0	0	60	8845
PS00457	NA_SOLUT_SYMP_2	0.999999999996915	-3.08489952333124e-12	1	0	0	60	8845
PS01111	RNA_POL_K_14KD	0.999999999996915	-3.08489952333124e-12	1	0	0	60	8845
PS51472	RRM_NUP35	0.999999999996915	-3.08489952333124e-12	1	0	0	60	8845
PS00572	GLYCOSYL_HYDROL_F1_1	0.999999999996915	-3.08489952333124e-12	1	0	0	60	8845
PS00753	XPA_2	0.999999999996915	-3.08489952333124e-12	1	0	0	60	8845
PS51730	GNAT_ATAT	0.999999999996915	-3.08489952333124e-12	1	0	0	60	8845
PS00895	3_HYDROXYISOBUT_DH	0.999999999996915	-3.08489952333124e-12	1	0	0	60	8845
PS00860	GTP_CYCLOHYDROL_1_2	0.999999999996915	-3.08489952333124e-12	1	0	0	60	8845
PS00977	FAD_G3PDH_1	0.999999999996915	-3.08489952333124e-12	1	0	0	60	8845
PS51255	ADPK	0.999999999996915	-3.08489952333124e-12	1	0	0	60	8845
PS01334	PYRASE_CYS	0.999999999996915	-3.08489952333124e-12	1	0	0	60	8845
PS00291	PRION_1	0.999999999996915	-3.08489952333124e-12	1	0	0	60	8845
PS00624	GMC_OXRED_2	0.999999999996915	-3.08489952333124e-12	1	0	0	60	8845
PS00700	RIBOSOMAL_L6_2	0.999999999996915	-3.08489952333124e-12	1	0	0	60	8845
PS00565	ARGININOSUCCIN_SYN_2	0.999999999996915	-3.08489952333124e-12	1	0	0	60	8845
PS00542	COMPLEX1_30K	0.999999999996915	-3.08489952333124e-12	1	0	0	60	8845
PS01065	ETF_BETA	0.999999999996915	-3.08489952333124e-12	1	0	0	60	8845
PS00939	RIBOSOMAL_L1E	0.999999999996915	-3.08489952333124e-12	1	0	0	60	8845
PS51620	SAM_TRM61	0.999999999996915	-3.08489952333124e-12	1	0	0	60	8845
PS01078	MOCF_BIOSYNTHESIS_1	0.999999999996915	-3.08489952333124e-12	1	0	0	60	8845
PS00935	GLYOXALASE_I_2	0.999999999996915	-3.08489952333124e-12	1	0	0	60	8845
PS51864	ASTACIN	0.999999999996915	-3.08489952333124e-12	1	0	0	60	8845
PS51820	PA14	0.999999999996915	-3.08489952333124e-12	1	0	0	60	8845
PS01161	GLC_GALNAC_ISOMERASE	0.999999999996915	-3.08489952333124e-12	1	0	0	60	8845
PS00643	COMPLEX1_75K_3	0.999999999996915	-3.08489952333124e-12	1	0	0	60	8845
PS00569	MYELIN_MBP	0.999999999996915	-3.08489952333124e-12	1	0	0	60	8845
PS00381	CLP_PROTEASE_SER	0.999999999996915	-3.08489952333124e-12	1	0	0	60	8845
PS01106	RIBOSOMAL_L18E	0.999999999996915	-3.08489952333124e-12	1	0	0	60	8845
PS00578	RIBOSOMAL_S6E	0.999999999996915	-3.08489952333124e-12	1	0	0	60	8845
PS01234	GATB	0.999999999996915	-3.08489952333124e-12	1	0	0	60	8845
PS51625	SAM_MT_TRMB	0.999999999996915	-3.08489952333124e-12	1	0	0	60	8845
PS50933	CHRD	0.999999999996915	-3.08489952333124e-12	1	0	0	60	8845
PS00560	CARBOXYPEPT_SER_HIS	0.999999999996915	-3.08489952333124e-12	1	0	0	60	8845
PS00709	RIBOSOMAL_L30E_1	0.999999999996915	-3.08489952333124e-12	1	0	0	60	8845
PS51359	COX5B_2	0.999999999996915	-3.08489952333124e-12	1	0	0	60	8845
PS00930	RDS_ROM1	0.999999999996915	-3.08489952333124e-12	1	0	0	60	8845
PS00066	HMG_COA_REDUCTASE_1	0.999999999996915	-3.08489952333124e-12	1	0	0	60	8845
PS00878	ODR_DC_2_1	0.999999999996915	-3.08489952333124e-12	1	0	0	60	8845
PS00464	RIBOSOMAL_L22	0.999999999996915	-3.08489952333124e-12	1	0	0	60	8845
PS00758	ARGE_DAPE_CPG2_1	0.999999999996915	-3.08489952333124e-12	1	0	0	60	8845
PS00642	COMPLEX1_75K_2	0.999999999996915	-3.08489952333124e-12	1	0	0	60	8845
PS51564	SAM_ICMT	0.999999999996915	-3.08489952333124e-12	1	0	0	60	8845
PS51163	YRDC	0.999999999996915	-3.08489952333124e-12	1	0	0	60	8845
PS51351	TFIIE_BETA_C	0.999999999996915	-3.08489952333124e-12	1	0	0	60	8845
PS00993	RIBOSOMAL_L30E_2	0.999999999996915	-3.08489952333124e-12	1	0	0	60	8845
PS00912	DHODEHASE_2	0.999999999996915	-3.08489952333124e-12	1	0	0	60	8845
PS01067	SECE_SEC61G	0.999999999996915	-3.08489952333124e-12	1	0	0	60	8845
PS50948	PAN	0.999999999996915	-3.08489952333124e-12	1	0	0	60	8845
PS00861	GALANIN	0.999999999996915	-3.08489952333124e-12	1	0	0	60	8845
PS50164	GIY_YIG	0.999999999996915	-3.08489952333124e-12	1	0	0	60	8845
PS51467	HARP	0.999999999996915	-3.08489952333124e-12	1	0	0	60	8845
PS00123	ALKALINE_PHOSPHATASE	0.999999999996915	-3.08489952333124e-12	1	0	0	60	8845
PS50972	PTERIN_BINDING	0.999999999996915	-3.08489952333124e-12	1	0	0	60	8845
PS00348	P53	0.999999999996915	-3.08489952333124e-12	1	0	0	60	8845
PS50910	HEPN	0.999999999996915	-3.08489952333124e-12	1	0	0	60	8845
PS51788	CULT	0.999999999996915	-3.08489952333124e-12	1	0	0	60	8845
PS51627	SAM_MT_TRM11	0.999999999996915	-3.08489952333124e-12	1	0	0	60	8845
PS51394	PFU	0.999999999996915	-3.08489952333124e-12	1	0	0	60	8845
PS00389	ATPASE_DELTA	0.999999999996915	-3.08489952333124e-12	1	0	0	60	8845
PS01165	COPPER_AMINE_OXID_2	0.999999999996915	-3.08489952333124e-12	1	0	0	60	8845
PS01274	COA_TRANSF_2	0.999999999996915	-3.08489952333124e-12	1	0	0	60	8845
PS01190	RIBOSOMAL_L36E	0.999999999996915	-3.08489952333124e-12	1	0	0	60	8845
PS51608	SAM_MT_UBIE	0.999999999996915	-3.08489952333124e-12	1	0	0	60	8845
PS00998	G10_2	0.999999999996915	-3.08489952333124e-12	1	0	0	60	8845
PS01223	PROA	0.999999999996915	-3.08489952333124e-12	1	0	0	60	8845
PS01322	PHOSPHOTRIESTERASE_1	0.999999999996915	-3.08489952333124e-12	1	0	0	60	8845
PS00533	PORPHOBILINOGEN_DEAM	0.999999999996915	-3.08489952333124e-12	1	0	0	60	8845
PS00728	AP_NUCLEASE_F1_3	0.999999999996915	-3.08489952333124e-12	1	0	0	60	8845
PS00053	RIBOSOMAL_S8	0.999999999996915	-3.08489952333124e-12	1	0	0	60	8845
PS01189	RIBOSOMAL_S12E	0.999999999996915	-3.08489952333124e-12	1	0	0	60	8845
PS00963	RIBOSOMAL_S2_2	0.999999999996915	-3.08489952333124e-12	1	0	0	60	8845
PS00632	RIBOSOMAL_S4	0.999999999996915	-3.08489952333124e-12	1	0	0	60	8845
PS51481	DHAK	0.999999999996915	-3.08489952333124e-12	1	0	0	60	8845
PS00817	EPO_TPO	0.999999999996915	-3.08489952333124e-12	1	0	0	60	8845
PS51793	MIS18	0.999999999996915	-3.08489952333124e-12	1	0	0	60	8845
PS51659	GT23	0.999999999996915	-3.08489952333124e-12	1	0	0	60	8845
PS50943	HTH_CROC1	0.999999999996915	-3.08489952333124e-12	1	0	0	60	8845
PS01172	RIBOSOMAL_L44E	0.999999999996915	-3.08489952333124e-12	1	0	0	60	8845
PS01054	TRANSALDOLASE_1	0.999999999996915	-3.08489952333124e-12	1	0	0	60	8845
PS51779	POTRA	0.999999999996915	-3.08489952333124e-12	1	0	0	60	8845
PS00128	GLYCOSYL_HYDROL_F22_1	0.999999999996915	-3.08489952333124e-12	1	0	0	60	8845
PS00681	CHAPERONINS_CPN10	0.999999999996915	-3.08489952333124e-12	1	0	0	60	8845
PS00265	PANCREATIC_HORMONE_1	0.999999999996915	-3.08489952333124e-12	1	0	0	60	8845
PS00174	P_GLUCOSE_ISOMERASE_2	0.999999999996915	-3.08489952333124e-12	1	0	0	60	8845
PS01110	RNA_POL_H_23KD	0.999999999996915	-3.08489952333124e-12	1	0	0	60	8845
PS00945	CKS_2	0.999999999996915	-3.08489952333124e-12	1	0	0	60	8845
PS00052	RIBOSOMAL_S7	0.999999999996915	-3.08489952333124e-12	1	0	0	60	8845
PS50830	TNASE_3	0.999999999996915	-3.08489952333124e-12	1	0	0	60	8845
PS00988	PTPS_2	0.999999999996915	-3.08489952333124e-12	1	0	0	60	8845
PS51131	ZN_HOOK	0.999999999996915	-3.08489952333124e-12	1	0	0	60	8845
PS01344	FRATAXIN_1	0.999999999996915	-3.08489952333124e-12	1	0	0	60	8845
PS01173	LIPASE_GDXG_HIS	0.999999999996915	-3.08489952333124e-12	1	0	0	60	8845
PS01199	RIBOSOMAL_L1	0.999999999996915	-3.08489952333124e-12	1	0	0	60	8845
PS50151	UVR	0.999999999996915	-3.08489952333124e-12	1	0	0	60	8845
PS51713	G_ERA	0.999999999996915	-3.08489952333124e-12	1	0	0	60	8845
PS51559	SAM_RMT2	0.999999999996915	-3.08489952333124e-12	1	0	0	60	8845
PS00786	5_NUCLEOTIDASE_2	0.999999999996915	-3.08489952333124e-12	1	0	0	60	8845
PS51413	DBINO	0.999999999996915	-3.08489952333124e-12	1	0	0	60	8845
PS00868	CYS_MET_METAB_PP	0.999999999996915	-3.08489952333124e-12	1	0	0	60	8845
PS51574	SAM_MT43_2	0.999999999996915	-3.08489952333124e-12	1	0	0	60	8845
PS00204	FERRITIN_2	0.999999999996915	-3.08489952333124e-12	1	0	0	60	8845
PS51717	G_VLIG	0.999999999996915	-3.08489952333124e-12	1	0	0	60	8845
PS00084	CU2_MONOOXYGENASE_1	0.999999999996915	-3.08489952333124e-12	1	0	0	60	8845
PS00682	ZP_1	0.999999999996915	-3.08489952333124e-12	1	0	0	60	8845
PS00531	RNASE_T2_2	0.999999999996915	-3.08489952333124e-12	1	0	0	60	8845
PS51896	ZF_C4H2	0.999999999996915	-3.08489952333124e-12	1	0	0	60	8845
PS51483	B5	0.999999999996915	-3.08489952333124e-12	1	0	0	60	8845
PS01070	NUCLEASE_NON_SPEC	0.999999999996915	-3.08489952333124e-12	1	0	0	60	8845
PS00961	RIBOSOMAL_S28E	0.999999999996915	-3.08489952333124e-12	1	0	0	60	8845
PS00051	RIBOSOMAL_L39E	0.999999999996915	-3.08489952333124e-12	1	0	0	60	8845
PS00906	UROD_1	0.999999999996915	-3.08489952333124e-12	1	0	0	60	8845
PS51732	ASN_GLN_ASE_3	0.999999999996915	-3.08489952333124e-12	1	0	0	60	8845
PS51902	CLPX_ZB	0.999999999996915	-3.08489952333124e-12	1	0	0	60	8845
PS01079	MOCF_BIOSYNTHESIS_2	0.999999999996915	-3.08489952333124e-12	1	0	0	60	8845
PS01171	RIBOSOMAL_L21E	0.999999999996915	-3.08489952333124e-12	1	0	0	60	8845
PS51479	ZF_RTR1	0.999999999996915	-3.08489952333124e-12	1	0	0	60	8845
PS51797	TCTP_3	0.999999999996915	-3.08489952333124e-12	1	0	0	60	8845
PS00579	RIBOSOMAL_L29	0.999999999996915	-3.08489952333124e-12	1	0	0	60	8845
PS50810	FRATAXIN_2	0.999999999996915	-3.08489952333124e-12	1	0	0	60	8845
PS00341	SURFACT_PALMITOYL	0.999999999996915	-3.08489952333124e-12	1	0	0	60	8845
PS50895	SURF1	0.999999999996915	-3.08489952333124e-12	1	0	0	60	8845
PS51111	REJ	0.999999999996915	-3.08489952333124e-12	1	0	0	60	8845
PS01227	UPF0012	0.999999999996915	-3.08489952333124e-12	1	0	0	60	8845
PS00670	D_2_HYDROXYACID_DH_2	0.999999999996915	-3.08489952333124e-12	1	0	0	60	8845
PS00057	RIBOSOMAL_S18	0.999999999996915	-3.08489952333124e-12	1	0	0	60	8845
PS00987	PTPS_1	0.999999999996915	-3.08489952333124e-12	1	0	0	60	8845
PS01045	SQUALEN_PHYTOEN_SYN_2	0.999999999996915	-3.08489952333124e-12	1	0	0	60	8845
PS00025	P_TREFOIL_1	0.999999999996915	-3.08489952333124e-12	1	0	0	60	8845
PS01062	HMG_COA_LYASE	0.999999999996915	-3.08489952333124e-12	1	0	0	60	8845
PS00545	ALDOSE_1_EPIMERASE	0.999999999996915	-3.08489952333124e-12	1	0	0	60	8845
PS51418	RAN	0.999999999996915	-3.08489952333124e-12	1	0	0	60	8845
PS01255	FETUIN_2	0.999999999996915	-3.08489952333124e-12	1	0	0	60	8845
PS51706	G_ENGB	0.999999999996915	-3.08489952333124e-12	1	0	0	60	8845
PS50935	SSB	0.999999999996915	-3.08489952333124e-12	1	0	0	60	8845
PS51161	ATP_CONE	0.999999999996915	-3.08489952333124e-12	1	0	0	60	8845
PS51252	ANTISTASIN	0.999999999996915	-3.08489952333124e-12	1	0	0	60	8845
PS00917	ASN_GLN_ASE_2	0.999999999996915	-3.08489952333124e-12	1	0	0	60	8845
PS51823	CLU	0.999999999996915	-3.08489952333124e-12	1	0	0	60	8845
PS01104	RIBOSOMAL_L13E	0.999999999996915	-3.08489952333124e-12	1	0	0	60	8845
PS51138	ENT	0.999999999996915	-3.08489952333124e-12	1	0	0	60	8845
PS51463	P_GLUCOSE_ISOMERASE_3	0.999999999996915	-3.08489952333124e-12	1	0	0	60	8845
PS00526	RIBOSOMAL_L19E	0.999999999996915	-3.08489952333124e-12	1	0	0	60	8845
PS00335	PARATHYROID	0.999999999996915	-3.08489952333124e-12	1	0	0	60	8845
PS00933	FGGY_KINASES_1	0.999999999996915	-3.08489952333124e-12	1	0	0	60	8845
PS01098	LIPASE_GDSL_SER	0.999999999996915	-3.08489952333124e-12	1	0	0	60	8845
PS00645	COMPLEX1_51K_2	0.999999999996915	-3.08489952333124e-12	1	0	0	60	8845
PS51440	TIM_2	0.999999999996915	-3.08489952333124e-12	1	0	0	60	8845
PS00997	G10_1	0.999999999996915	-3.08489952333124e-12	1	0	0	60	8845
PS00540	FERRITIN_1	0.999999999996915	-3.08489952333124e-12	1	0	0	60	8845
PS00230	MAP1B_NEURAXIN	0.999999999996915	-3.08489952333124e-12	1	0	0	60	8845
PS00727	AP_NUCLEASE_F1_2	0.999999999996915	-3.08489952333124e-12	1	0	0	60	8845
PS50878	RT_POL	0.999999999996915	-3.08489952333124e-12	1	0	0	60	8845
PS00911	DHODEHASE_1	0.999999999996915	-3.08489952333124e-12	1	0	0	60	8845
PS51501	ZF_DNL	0.999999999996915	-3.08489952333124e-12	1	0	0	60	8845
PS00377	ADOMET_SYNTHASE_2	0.999999999996915	-3.08489952333124e-12	1	0	0	60	8845
PS00664	VINCULIN_2	0.999999999996915	-3.08489952333124e-12	1	0	0	60	8845
PS50065	HMG_COA_REDUCTASE_4	0.999999999996915	-3.08489952333124e-12	1	0	0	60	8845
PS00088	SOD_MN	0.999999999996915	-3.08489952333124e-12	1	0	0	60	8845
PS50955	LEM_LIKE	0.999999999996915	-3.08489952333124e-12	1	0	0	60	8845
PS50823	KH_TYPE_2	0.999999999996915	-3.08489952333124e-12	1	0	0	60	8845
PS51565	SAM_MT43_SETD3	0.999999999996915	-3.08489952333124e-12	1	0	0	60	8845
PS51569	DOT1	0.999999999996915	-3.08489952333124e-12	1	0	0	60	8845
PS00529	RIBOSOMAL_S24E	0.999999999996915	-3.08489952333124e-12	1	0	0	60	8845
PS50844	AFP_LIKE	0.999999999996915	-3.08489952333124e-12	1	0	0	60	8845
PS00646	RIBOSOMAL_S13_1	0.999999999996915	-3.08489952333124e-12	1	0	0	60	8845
PS00049	RIBOSOMAL_L14	0.999999999996915	-3.08489952333124e-12	1	0	0	60	8845
PS51624	SAM_MT_TRMH_2	0.999999999996915	-3.08489952333124e-12	1	0	0	60	8845
PS00259	GASTRIN	0.999999999996915	-3.08489952333124e-12	1	0	0	60	8845
PS51066	ZF_FPG_2	0.999999999996915	-3.08489952333124e-12	1	0	0	60	8845
PS51669	4FE4S_MOW_BIS_MGD	0.999999999996915	-3.08489952333124e-12	1	0	0	60	8845
PS00934	GLYOXALASE_I_1	0.999999999996915	-3.08489952333124e-12	1	0	0	60	8845
PS01271	NA_SULFATE	0.999999999996915	-3.08489952333124e-12	1	0	0	60	8845
PS00564	ARGININOSUCCIN_SYN_1	0.999999999996915	-3.08489952333124e-12	1	0	0	60	8845
PS51281	TAP_C	0.999999999996915	-3.08489952333124e-12	1	0	0	60	8845
PS01064	PYRIDOX_OXIDASE	0.999999999996915	-3.08489952333124e-12	1	0	0	60	8845
PS51705	G_HFLX	0.999999999996915	-3.08489952333124e-12	1	0	0	60	8845
PS00424	INTERLEUKIN_2	0.999999999996915	-3.08489952333124e-12	1	0	0	60	8845
PS01339	SURF4	0.999999999996915	-3.08489952333124e-12	1	0	0	60	8845
PS51211	VITELLOGENIN	0.999999999996915	-3.08489952333124e-12	1	0	0	60	8845
PS01127	EF_TS_2	0.999999999996915	-3.08489952333124e-12	1	0	0	60	8845
PS00625	RCC1_1	0.999999999996915	-3.08489952333124e-12	1	0	0	60	8845
PS50138	BRCA2_REPEAT	0.999999999996915	-3.08489952333124e-12	1	0	0	60	8845
PS00359	RIBOSOMAL_L11	0.999999999996915	-3.08489952333124e-12	1	0	0	60	8845
PS51709	G_TRME	0.999999999996915	-3.08489952333124e-12	1	0	0	60	8845
PS50828	SMR	0.999999999996915	-3.08489952333124e-12	1	0	0	60	8845
PS51599	SAM_PEMT_PEM2	0.999999999996915	-3.08489952333124e-12	1	0	0	60	8845
PS00480	CITRATE_SYNTHASE	0.999999999996915	-3.08489952333124e-12	1	0	0	60	8845
PS51872	ZF_ZBR	0.999999999996915	-3.08489952333124e-12	1	0	0	60	8845
PS00473	GNRH	0.999999999996915	-3.08489952333124e-12	1	0	0	60	8845
PS51573	SAM_MT43_SUVAR39_1	0.999999999996915	-3.08489952333124e-12	1	0	0	60	8845
PS00900	RNA_POL_PHAGE_1	0.999999999996915	-3.08489952333124e-12	1	0	0	60	8845
PS51152	NFYA_HAP2_2	0.999999999996915	-3.08489952333124e-12	1	0	0	60	8845
PS51890	DAZ	0.999999999996915	-3.08489952333124e-12	1	0	0	60	8845
PS01094	UPF0076	0.999999999996915	-3.08489952333124e-12	1	0	0	60	8845
PS51695	SEDOLISIN	0.999999999996915	-3.08489952333124e-12	1	0	0	60	8845
PS01057	SAICAR_SYNTHETASE_1	0.999999999996915	-3.08489952333124e-12	1	0	0	60	8845
PS00156	OMPDECASE	0.999999999996915	-3.08489952333124e-12	1	0	0	60	8845
PS51699	SEA_DG	0.999999999996915	-3.08489952333124e-12	1	0	0	60	8845
PS00814	ADX	0.999999999996915	-3.08489952333124e-12	1	0	0	60	8845
PS00489	RNA_POL_PHAGE_2	0.999999999996915	-3.08489952333124e-12	1	0	0	60	8845
PS00075	DHFR_1	0.999999999996915	-3.08489952333124e-12	1	0	0	60	8845
PS00130	U_DNA_GLYCOSYLASE	0.999999999996915	-3.08489952333124e-12	1	0	0	60	8845
PS00876	IDO_1	0.999999999996915	-3.08489952333124e-12	1	0	0	60	8845
PS00884	OSTEOPONTIN	0.999999999996915	-3.08489952333124e-12	1	0	0	60	8845
PS00171	TIM_1	0.999999999996915	-3.08489952333124e-12	1	0	0	60	8845
PS01304	UBIH	0.999999999996915	-3.08489952333124e-12	1	0	0	60	8845
PS51610	SAM_CLNMT	0.999999999996915	-3.08489952333124e-12	1	0	0	60	8845
PS51585	SAM_MT_TPMT	0.999999999996915	-3.08489952333124e-12	1	0	0	60	8845
PS01150	COMPLEX1_20K	0.999999999996915	-3.08489952333124e-12	1	0	0	60	8845
PS00958	TRANSALDOLASE_2	0.999999999996915	-3.08489952333124e-12	1	0	0	60	8845
PS00097	CARBAMOYLTRANSFERASE	0.999999999996915	-3.08489952333124e-12	1	0	0	60	8845
PS51226	TEP1_N	0.999999999996915	-3.08489952333124e-12	1	0	0	60	8845
PS00785	5_NUCLEOTIDASE_1	0.999999999996915	-3.08489952333124e-12	1	0	0	60	8845
PS00115	RNA_POL_II_REPEAT	0.999999999996915	-3.08489952333124e-12	1	0	0	60	8845
PS51835	DENN_C9ORF72	0.999999999996915	-3.08489952333124e-12	1	0	0	60	8845
PS51839	4FE4S_HC3	0.999999999996915	-3.08489952333124e-12	1	0	0	60	8845
PS00534	FERROCHELATASE	0.999999999996915	-3.08489952333124e-12	1	0	0	60	8845
PS01196	PEPT_TRNA_HYDROL_2	0.999999999996915	-3.08489952333124e-12	1	0	0	60	8845
PS51434	NUP_C	0.999999999996915	-3.08489952333124e-12	1	0	0	60	8845
PS01053	ARGINASE_1	0.999999999996915	-3.08489952333124e-12	1	0	0	60	8845
PS50175	ASP_PROT_RETROV	0.999999999996915	-3.08489952333124e-12	1	0	0	60	8845
PS00719	GLYCOSYL_HYDROL_F2_1	0.999999999996915	-3.08489952333124e-12	1	0	0	60	8845
PS50808	ZF_BED	0.999999999996915	-3.08489952333124e-12	1	0	0	60	8845
PS01243	BI1	0.999999999996915	-3.08489952333124e-12	1	0	0	60	8845
PS51571	SAM_MT43_PR_SET	0.999999999996915	-3.08489952333124e-12	1	0	0	60	8845
PS00266	SOMATOTROPIN_1	0.999999999996915	-3.08489952333124e-12	1	0	0	60	8845
PS00091	THYMIDYLATE_SYNTHASE	0.999999999996915	-3.08489952333124e-12	1	0	0	60	8845
PS51398	PAW	0.999999999996915	-3.08489952333124e-12	1	0	0	60	8845
PS00180	GLNA_1	0.999999999996915	-3.08489952333124e-12	1	0	0	60	8845
PS51055	ITAM_1	0.999999999996915	-3.08489952333124e-12	1	0	0	60	8845
PS51671	ACT	0.999999999996915	-3.08489952333124e-12	1	0	0	60	8845
PS51830	FIIND	0.999999999996915	-3.08489952333124e-12	1	0	0	60	8845
PS00110	PYRUVATE_KINASE	0.999999999996915	-3.08489952333124e-12	1	0	0	60	8845
PS51577	SAM_MT43_SET7	0.999999999996915	-3.08489952333124e-12	1	0	0	60	8845
PS00799	GRANULINS	0.999999999996915	-3.08489952333124e-12	1	0	0	60	8845
PS00323	RIBOSOMAL_S19	0.999999999996915	-3.08489952333124e-12	1	0	0	60	8845
PS01290	ER	0.999999999996915	-3.08489952333124e-12	1	0	0	60	8845
PS51804	ZF_C2HC_LYAR	0.999999999996915	-3.08489952333124e-12	1	0	0	60	8845
PS00374	MGMT	0.999999999996915	-3.08489952333124e-12	1	0	0	60	8845
PS01101	CK2_BETA	0.999999999996915	-3.08489952333124e-12	1	0	0	60	8845
PS51279	BCNT_C	0.999999999996915	-3.08489952333124e-12	1	0	0	60	8845
PS51313	VPS28_N	0.999999999996915	-3.08489952333124e-12	1	0	0	60	8845
PS51275	PEPTIDASE_C26_GGH	0.999999999996915	-3.08489952333124e-12	1	0	0	60	8845
PS00505	PEPCK_GTP	0.999999999996915	-3.08489952333124e-12	1	0	0	60	8845
PS00957	NAD_G3PDH	0.999999999996915	-3.08489952333124e-12	1	0	0	60	8845
PS01144	RIBOSOMAL_L31E	0.999999999996915	-3.08489952333124e-12	1	0	0	60	8845
PS01058	SAICAR_SYNTHETASE_2	0.999999999996915	-3.08489952333124e-12	1	0	0	60	8845
PS00296	CHAPERONINS_CPN60	0.999999999996915	-3.08489952333124e-12	1	0	0	60	8845
PS51282	DWNN	0.999999999996915	-3.08489952333124e-12	1	0	0	60	8845
PS50163	RECA_3	0.999999999996915	-3.08489952333124e-12	1	0	0	60	8845
PS51383	YJEF_C_3	0.999999999996915	-3.08489952333124e-12	1	0	0	60	8845
PS01107	RIBOSOMAL_L27E	0.999999999996915	-3.08489952333124e-12	1	0	0	60	8845
PS51312	SB	0.999999999996915	-3.08489952333124e-12	1	0	0	60	8845
PS00165	DEHYDRATASE_SER_THR	0.999999999996915	-3.08489952333124e-12	1	0	0	60	8845
PS51729	GNAT_YJDJ	0.999999999996915	-3.08489952333124e-12	1	0	0	60	8845
PS50276	PANCREATIC_HORMONE_2	0.999999999996915	-3.08489952333124e-12	1	0	0	60	8845
PS00169	D_ALA_DEHYDRATASE	0.999999999996915	-3.08489952333124e-12	1	0	0	60	8845
PS00778	HIS_ACID_PHOSPHAT_2	0.999999999996915	-3.08489952333124e-12	1	0	0	60	8845
PS50974	ADOMET_ACTIVATION	0.999999999996915	-3.08489952333124e-12	1	0	0	60	8845
PS01280	GIDA_1	0.999999999996915	-3.08489952333124e-12	1	0	0	60	8845
PS01273	COA_TRANSF_1	0.999999999996915	-3.08489952333124e-12	1	0	0	60	8845
PS01319	RBFA	0.999999999996915	-3.08489952333124e-12	1	0	0	60	8845
PS01295	ISPD	0.999999999996915	-3.08489952333124e-12	1	0	0	60	8845
PS51337	B12_BINDING_NTER	0.999999999996915	-3.08489952333124e-12	1	0	0	60	8845
PS01000	SDH_CYT_1	0.999999999996915	-3.08489952333124e-12	1	0	0	60	8845
PS51382	SPX	0.999999999996915	-3.08489952333124e-12	1	0	0	60	8845
PS51270	ZF_CTCHY	0.999999999996915	-3.08489952333124e-12	1	0	0	60	8845
PS00765	P_GLUCOSE_ISOMERASE_1	0.999999999996915	-3.08489952333124e-12	1	0	0	60	8845
PS00666	DHDPS_2	0.999999999996915	-3.08489952333124e-12	1	0	0	60	8845
PS51330	DHFR_2	0.999999999996915	-3.08489952333124e-12	1	0	0	60	8845
PS00623	GMC_OXRED_1	0.999999999996915	-3.08489952333124e-12	1	0	0	60	8845
PS00801	TRANSKETOLASE_1	0.999999999996915	-3.08489952333124e-12	1	0	0	60	8845
PS01022	PTR2_1	0.999999999996915	-3.08489952333124e-12	1	0	0	60	8845
PS01333	PYRASE_GLU	0.999999999996915	-3.08489952333124e-12	1	0	0	60	8845
PS51518	SGF29_C	0.999999999996915	-3.08489952333124e-12	1	0	0	60	8845
PS51562	RNA_CAP0_MT	0.999999999996915	-3.08489952333124e-12	1	0	0	60	8845
PS00644	COMPLEX1_51K_1	0.999999999996915	-3.08489952333124e-12	1	0	0	60	8845
PS00706	PRION_2	0.999999999996915	-3.08489952333124e-12	1	0	0	60	8845
PS01281	GIDA_2	0.999999999996915	-3.08489952333124e-12	1	0	0	60	8845
PS51020	SPONDIN	0.999999999996915	-3.08489952333124e-12	1	0	0	60	8845
PS51688	ICA	0.999999999996915	-3.08489952333124e-12	1	0	0	60	8845
PS50040	EF1G_C	0.999999999996915	-3.08489952333124e-12	1	0	0	60	8845
PS01105	RIBOSOMAL_L35AE	0.999999999996915	-3.08489952333124e-12	1	0	0	60	8845
PS01001	SDH_CYT_2	0.999999999996915	-3.08489952333124e-12	1	0	0	60	8845
PS00822	CYTO_HEME_LYASE_2	0.999999999996915	-3.08489952333124e-12	1	0	0	60	8845
PS01066	UPP_SYNTHASE	0.999999999996915	-3.08489952333124e-12	1	0	0	60	8845
PS51401	CHORD	0.999999999996915	-3.08489952333124e-12	1	0	0	60	8845
PS51271	WAPL	0.999999999996915	-3.08489952333124e-12	1	0	0	60	8845
PS51563	SAM_MTA70L_1	0.999999999996915	-3.08489952333124e-12	1	0	0	60	8845
PS01211	UPF0001	0.999999999996915	-3.08489952333124e-12	1	0	0	60	8845
PS00498	TYROSINASE_2	0.999999999996915	-3.08489952333124e-12	1	0	0	60	8845
PS01044	SQUALEN_PHYTOEN_SYN_1	0.999999999996915	-3.08489952333124e-12	1	0	0	60	8845
PS00544	METMALONYL_COA_MUTASE	0.999999999996915	-3.08489952333124e-12	1	0	0	60	8845
PS00628	RIBOSOMAL_S19E	0.999999999996915	-3.08489952333124e-12	1	0	0	60	8845
PS51837	LITAF	0.999999999996915	-3.08489952333124e-12	1	0	0	60	8845
PS50139	DRADA_REPEAT	0.999999999996915	-3.08489952333124e-12	1	0	0	60	8845
PS00358	RIBOSOMAL_L5	0.999999999996915	-3.08489952333124e-12	1	0	0	60	8845
PS00117	GAL_P_UDP_TRANSF_I	0.999999999996915	-3.08489952333124e-12	1	0	0	60	8845
PS51347	PHOSPHOTRIESTERASE_2	0.999999999996915	-3.08489952333124e-12	1	0	0	60	8845
PS00696	ETF_ALPHA	0.999999999996915	-3.08489952333124e-12	1	0	0	60	8845
PS00483	DIHYDROOROTASE_2	0.999999999996915	-3.08489952333124e-12	1	0	0	60	8845
PS01016	GLYCOPROTEASE	0.999999999996915	-3.08489952333124e-12	1	0	0	60	8845
PS00413	NEUROMODULIN_2	0.999999999996915	-3.08489952333124e-12	1	0	0	60	8845
PS01086	RIBUL_P_3_EPIMER_2	0.999999999996915	-3.08489952333124e-12	1	0	0	60	8845
PS01074	TERPENE_SYNTHASES	0.999999999996915	-3.08489952333124e-12	1	0	0	60	8845
PS51668	TSAA_2	0.999999999996915	-3.08489952333124e-12	1	0	0	60	8845
PS01261	UPF0020	0.999999999996915	-3.08489952333124e-12	1	0	0	60	8845
PS00187	TPP_ENZYMES	0.999999999996915	-3.08489952333124e-12	1	0	0	60	8845
PS00492	CLUSTERIN_1	0.999999999996915	-3.08489952333124e-12	1	0	0	60	8845
PS51670	SHKT	0.999999999996915	-3.08489952333124e-12	1	0	0	60	8845
PS00111	PGLYCERATE_KINASE	0.999999999996915	-3.08489952333124e-12	1	0	0	60	8845
PS00258	CALCITONIN	0.999999999996915	-3.08489952333124e-12	1	0	0	60	8845
PS00437	CATALASE_1	0.999999999996915	-3.08489952333124e-12	1	0	0	60	8845
PS01096	PPIC_PPIASE_1	0.999999999996915	-3.08489952333124e-12	1	0	0	60	8845
PS50905	FERRITIN_LIKE	0.999999999996915	-3.08489952333124e-12	1	0	0	60	8845
PS00528	RIBOSOMAL_S4E	0.999999999996915	-3.08489952333124e-12	1	0	0	60	8845
PS51883	OBG	0.999999999996915	-3.08489952333124e-12	1	0	0	60	8845
PS00733	RIBOSOMAL_S26E	0.999999999996915	-3.08489952333124e-12	1	0	0	60	8845
PS00482	DIHYDROOROTASE_1	0.999999999996915	-3.08489952333124e-12	1	0	0	60	8845
PS00468	COBALAMIN_BINDING	0.999999999996915	-3.08489952333124e-12	1	0	0	60	8845
PS00412	NEUROMODULIN_1	0.999999999996915	-3.08489952333124e-12	1	0	0	60	8845
PS00902	GLUTAMATE_5_KINASE	0.999999999996915	-3.08489952333124e-12	1	0	0	60	8845
PS00085	CU2_MONOOXYGENASE_2	0.999999999996915	-3.08489952333124e-12	1	0	0	60	8845
PS01153	NOL1_NOP2_SUN	0.999999999996915	-3.08489952333124e-12	1	0	0	60	8845
PS00089	RIBORED_LARGE	0.999999999996915	-3.08489952333124e-12	1	0	0	60	8845
PS00686	NFYA_HAP2_1	0.999999999996915	-3.08489952333124e-12	1	0	0	60	8845
PS00181	GLNA_ATP	0.999999999996915	-3.08489952333124e-12	1	0	0	60	8845
PS01306	UPF0054	0.999999999996915	-3.08489952333124e-12	1	0	0	60	8845
PS01267	UPF0023	0.999999999996915	-3.08489952333124e-12	1	0	0	60	8845
PS00475	RIBOSOMAL_L15	0.999999999996915	-3.08489952333124e-12	1	0	0	60	8845
PS51613	SAM_MT_RRMJ	0.999999999996915	-3.08489952333124e-12	1	0	0	60	8845
PS00493	CLUSTERIN_2	0.999999999996915	-3.08489952333124e-12	1	0	0	60	8845
PS00901	CYS_SYNTHASE	0.999999999996915	-3.08489952333124e-12	1	0	0	60	8845
PS00056	RIBOSOMAL_S17	0.999999999996915	-3.08489952333124e-12	1	0	0	60	8845
PS00966	PMI_I_2	0.999999999996915	-3.08489952333124e-12	1	0	0	60	8845
PS51224	MVP	0.999999999996915	-3.08489952333124e-12	1	0	0	60	8845
PS00768	TRANSTHYRETIN_1	0.999999999996915	-3.08489952333124e-12	1	0	0	60	8845
PS00497	TYROSINASE_1	0.999999999996915	-3.08489952333124e-12	1	0	0	60	8845
PS51597	SAM_HNMT	0.999999999996915	-3.08489952333124e-12	1	0	0	60	8845
PS01318	TSAA_1	0.999999999996915	-3.08489952333124e-12	1	0	0	60	8845
PS01194	RIBOSOMAL_L15E	0.999999999996915	-3.08489952333124e-12	1	0	0	60	8845
PS00712	RIBOSOMAL_S17E	0.999999999996915	-3.08489952333124e-12	1	0	0	60	8845
PS51891	CENP_V_GFA	0.999999999996915	-3.08489952333124e-12	1	0	0	60	8845
PS00859	GTP_CYCLOHYDROL_1_1	0.999999999996915	-3.08489952333124e-12	1	0	0	60	8845
PS00944	CKS_1	0.999999999996915	-3.08489952333124e-12	1	0	0	60	8845
PS00071	GAPDH	0.999999999996915	-3.08489952333124e-12	1	0	0	60	8845
PS00782	TFIIB	0.999999999996915	-3.08489952333124e-12	1	0	0	60	8845
PS00608	GLYCOSYL_HYDROL_F2_2	0.999999999996915	-3.08489952333124e-12	1	0	0	60	8845
PS51796	MSS4	0.999999999996915	-3.08489952333124e-12	1	0	0	60	8845
PS51517	NDT80	0.999999999996915	-3.08489952333124e-12	1	0	0	60	8845
PS00907	UROD_2	0.999999999996915	-3.08489952333124e-12	1	0	0	60	8845
PS51360	PLUS3	0.999999999996915	-3.08489952333124e-12	1	0	0	60	8845
PS51459	FIDO	0.999999999996915	-3.08489952333124e-12	1	0	0	60	8845
PS01288	UPF0027	0.999999999996915	-3.08489952333124e-12	1	0	0	60	8845
PS51265	ZF_DBF4	0.999999999996915	-3.08489952333124e-12	1	0	0	60	8845
PS01176	IF2	0.999999999996915	-3.08489952333124e-12	1	0	0	60	8845
PS01184	UBIE_2	0.999999999996915	-3.08489952333124e-12	1	0	0	60	8845
PS00376	ADOMET_SYNTHASE_1	0.999999999996915	-3.08489952333124e-12	1	0	0	60	8845
PS51310	VPS28_C	0.999999999996915	-3.08489952333124e-12	1	0	0	60	8845
PS00467	RIBOSOMAL_L2	0.999999999996915	-3.08489952333124e-12	1	0	0	60	8845
PS01164	COPPER_AMINE_OXID_1	0.999999999996915	-3.08489952333124e-12	1	0	0	60	8845
PS51289	GLG1_C_RICH	0.999999999996915	-3.08489952333124e-12	1	0	0	60	8845
PS01293	NUDIX_COA	0.999999999996915	-3.08489952333124e-12	1	0	0	60	8845
PS01279	PCMT	0.999999999996915	-3.08489952333124e-12	1	0	0	60	8845
PS01268	UPF0024	0.999999999996915	-3.08489952333124e-12	1	0	0	60	8845
PS00996	RIBOSOMAL_S21E	0.999999999996915	-3.08489952333124e-12	1	0	0	60	8845
PS00351	TFIID	0.999999999996915	-3.08489952333124e-12	1	0	0	60	8845
PS00621	TISSUE_FACTOR	0.999999999996915	-3.08489952333124e-12	1	0	0	60	8845
PS51723	PEPTIDASE_M60	0.999999999996915	-3.08489952333124e-12	1	0	0	60	8845
PS00438	CATALASE_2	0.999999999996915	-3.08489952333124e-12	1	0	0	60	8845
PS51380	EXS	0.999999999996915	-3.08489952333124e-12	1	0	0	60	8845
PS00527	RIBOSOMAL_S14	0.999999999996915	-3.08489952333124e-12	1	0	0	60	8845
PS51402	CATALASE_3	0.999999999996915	-3.08489952333124e-12	1	0	0	60	8845
PS01331	THYMIDYLATE_KINASE	0.999999999996915	-3.08489952333124e-12	1	0	0	60	8845
PS01002	TCTP_1	0.999999999996915	-3.08489952333124e-12	1	0	0	60	8845
PS00821	CYTO_HEME_LYASE_1	0.999999999996915	-3.08489952333124e-12	1	0	0	60	8845
PS00047	HISTONE_H4	0.999999999996915	-3.08489952333124e-12	1	0	0	60	8845
PS01237	UPF0028	0.999999999996915	-3.08489952333124e-12	1	0	0	60	8845
PS01027	GLYCOSYL_HYDROL_F39	0.999999999996915	-3.08489952333124e-12	1	0	0	60	8845
PS00461	6PGD	0.999999999996915	-3.08489952333124e-12	1	0	0	60	8845
PS51838	HDAG	0.999999999996915	-3.08489952333124e-12	1	0	0	60	8845
PS51348	GLYCOSYL_HYDROL_F22_2	0.999999999996915	-3.08489952333124e-12	1	0	0	60	8845
PS00802	TRANSKETOLASE_2	0.999999999996915	-3.08489952333124e-12	1	0	0	60	8845
PS01021	COPROGEN_OXIDASE	0.999999999996915	-3.08489952333124e-12	1	0	0	60	8845
PS01003	TCTP_2	0.999999999996915	-3.08489952333124e-12	1	0	0	60	8845
PS00211	ABC_TRANSPORTER_1	0.999999999997425	-2.57525227712648e-12	39	0	0	60	8845
PS50003	PH_DOMAIN	0.99999999999789	-2.10966604995603e-12	225	0	0	60	8845
PS50089	ZF_RING_2	0.99999999999789	-2.10966604995603e-12	225	0	0	60	8845
PS00989	CLAT_ADAPTOR_S	0.999999999998451	-1.54879054367431e-12	7	0	0	60	8845
PS00995	TCP1_3	0.999999999998451	-1.54879054367431e-12	7	0	0	60	8845
PS50867	PRE_SET	0.999999999998451	-1.54879054367431e-12	7	0	0	60	8845
PS50998	GLA_2	0.999999999998451	-1.54879054367431e-12	7	0	0	60	8845
PS00388	PROTEASOME_ALPHA_1	0.999999999998451	-1.54879054367431e-12	7	0	0	60	8845
PS51115	LAMININ_IVA	0.999999999998451	-1.54879054367431e-12	7	0	0	60	8845
PS00751	TCP1_2	0.999999999998451	-1.54879054367431e-12	7	0	0	60	8845
PS00249	PDGF_1	0.999999999998451	-1.54879054367431e-12	7	0	0	60	8845
PS51551	EPHRIN_RBD_2	0.999999999998451	-1.54879054367431e-12	7	0	0	60	8845
PS50961	HTH_LA	0.999999999998451	-1.54879054367431e-12	7	0	0	60	8845
PS51321	TFIIS_CENTRAL	0.999999999998451	-1.54879054367431e-12	7	0	0	60	8845
PS50898	RBD	0.999999999998451	-1.54879054367431e-12	7	0	0	60	8845
PS51829	P_HOMO_B	0.999999999998451	-1.54879054367431e-12	7	0	0	60	8845
PS00524	SMB_1	0.999999999998451	-1.54879054367431e-12	7	0	0	60	8845
PS51802	ZF_CCHHC	0.999999999998451	-1.54879054367431e-12	7	0	0	60	8845
PS51284	DOC	0.999999999998451	-1.54879054367431e-12	7	0	0	60	8845
PS00243	INTEGRIN_BETA	0.999999999998451	-1.54879054367431e-12	7	0	0	60	8845
PS51433	PNT	0.999999999998451	-1.54879054367431e-12	7	0	0	60	8845
PS50877	GOLOCO	0.999999999998451	-1.54879054367431e-12	7	0	0	60	8845
PS00796	1433_1	0.999999999998451	-1.54879054367431e-12	7	0	0	60	8845
PS51113	ZF_BTK	0.999999999998451	-1.54879054367431e-12	7	0	0	60	8845
PS51783	PH_BEACH	0.999999999998451	-1.54879054367431e-12	7	0	0	60	8845
PS51364	TB	0.999999999998451	-1.54879054367431e-12	7	0	0	60	8845
PS51828	PTX_2	0.999999999998451	-1.54879054367431e-12	7	0	0	60	8845
PS51085	2FE2S_FER_2	0.999999999998451	-1.54879054367431e-12	7	0	0	60	8845
PS51475	PROTEASOME_ALPHA_2	0.999999999998451	-1.54879054367431e-12	7	0	0	60	8845
PS51686	SAM_MT_RSMB_NOP	0.999999999998451	-1.54879054367431e-12	7	0	0	60	8845
PS00750	TCP1_1	0.999999999998451	-1.54879054367431e-12	7	0	0	60	8845
PS01259	BH3	0.999999999998451	-1.54879054367431e-12	7	0	0	60	8845
PS51253	HTH_CENPB	0.999999999998451	-1.54879054367431e-12	7	0	0	60	8845
PS51354	GLUTAREDOXIN_2	0.999999999998451	-1.54879054367431e-12	7	0	0	60	8845
PS50950	ZF_THAP	0.999999999998451	-1.54879054367431e-12	7	0	0	60	8845
PS51044	ZF_SP_RING	0.999999999998451	-1.54879054367431e-12	7	0	0	60	8845
PS00092	N6_MTASE	0.999999999998451	-1.54879054367431e-12	7	0	0	60	8845
PS50309	DC	0.999999999998451	-1.54879054367431e-12	7	0	0	60	8845
PS51880	TGS	0.999999999998451	-1.54879054367431e-12	7	0	0	60	8845
PS51157	ZF_UBR	0.999999999998451	-1.54879054367431e-12	7	0	0	60	8845
PS51036	ZF_A20	0.999999999998451	-1.54879054367431e-12	7	0	0	60	8845
PS00011	GLA_1	0.999999999998451	-1.54879054367431e-12	7	0	0	60	8845
PS00471	SMALL_CYTOKINES_CXC	0.999999999998451	-1.54879054367431e-12	7	0	0	60	8845
PS51757	TH1	0.999999999998451	-1.54879054367431e-12	7	0	0	60	8845
PS50035	PLD	0.999999999998451	-1.54879054367431e-12	7	0	0	60	8845
PS51363	W2	0.999999999998451	-1.54879054367431e-12	7	0	0	60	8845
PS51547	PI3K_C2	0.999999999998451	-1.54879054367431e-12	7	0	0	60	8845
PS00228	TUBULIN_B_AUTOREG	0.999999999998451	-1.54879054367431e-12	7	0	0	60	8845
PS01299	EPHRIN_RBD_1	0.999999999998451	-1.54879054367431e-12	7	0	0	60	8845
PS51283	DUSP	0.999999999998451	-1.54879054367431e-12	7	0	0	60	8845
PS51125	NHL	0.999999999998451	-1.54879054367431e-12	7	0	0	60	8845
PS51721	G_CP	0.999999999998451	-1.54879054367431e-12	7	0	0	60	8845
PS51698	U_BOX	0.999999999998451	-1.54879054367431e-12	7	0	0	60	8845
PS51526	RFX_DBD	0.999999999998451	-1.54879054367431e-12	7	0	0	60	8845
PS51256	GS	0.999999999998451	-1.54879054367431e-12	7	0	0	60	8845
PS00099	THIOLASE_3	0.999999999998451	-1.54879054367431e-12	7	0	0	60	8845
PS00797	1433_2	0.999999999998451	-1.54879054367431e-12	7	0	0	60	8845
PS00133	CARBOXYPEPT_ZN_2	0.999999999998451	-1.54879054367431e-12	7	0	0	60	8845
PS50958	SMB_2	0.999999999998451	-1.54879054367431e-12	7	0	0	60	8845
PS00175	PG_MUTASE	0.999999999998451	-1.54879054367431e-12	7	0	0	60	8845
PS51455	PIPK	0.999999999998451	-1.54879054367431e-12	7	0	0	60	8845
PS01282	BIR_REPEAT_1	0.999999999998451	-1.54879054367431e-12	7	0	0	60	8845
PS50600	ULP_PROTEASE	0.999999999998451	-1.54879054367431e-12	7	0	0	60	8845
PS51390	WAP	0.999999999998451	-1.54879054367431e-12	7	0	0	60	8845
PS50020	WW_DOMAIN_2	0.999999999998543	-1.45728198652052e-12	47	0	0	60	8845
PS50092	TSP1	0.999999999998543	-1.45728198652052e-12	47	0	0	60	8845
PS00915	PI3_4_KINASE_1	0.999999999999808	-1.92361181962802e-13	12	0	0	60	8845
PS00125	SER_THR_PHOSPHATASE	0.999999999999808	-1.92361181962802e-13	12	0	0	60	8845
PS50963	LINK_2	0.999999999999808	-1.92361181962802e-13	12	0	0	60	8845
PS50918	WWE	0.999999999999808	-1.92361181962802e-13	12	0	0	60	8845
PS51221	TTL	0.999999999999808	-1.92361181962802e-13	12	0	0	60	8845
PS51384	FAD_FR	0.999999999999808	-1.92361181962802e-13	12	0	0	60	8845
PS01013	OSBP	0.999999999999808	-1.92361181962802e-13	12	0	0	60	8845
PS00893	NUDIX_BOX	0.999999999999808	-1.92361181962802e-13	12	0	0	60	8845
PS51117	LAMININ_NTER	0.999999999999808	-1.92361181962802e-13	12	0	0	60	8845
PS51072	MHD	0.999999999999808	-1.92361181962802e-13	12	0	0	60	8845
PS51022	L27	0.999999999999808	-1.92361181962802e-13	12	0	0	60	8845
PS50060	MAM_2	0.999999999999808	-1.92361181962802e-13	12	0	0	60	8845
PS51716	G_IRG	0.999999999999808	-1.92361181962802e-13	12	0	0	60	8845
PS51058	ZF_CXXC	0.999999999999808	-1.92361181962802e-13	12	0	0	60	8845
PS51471	FE2OG_OXY	0.999999999999834	-1.66266702036762e-13	19	0	0	60	8845
PS50052	GUANYLATE_KINASE_2	0.999999999999834	-1.66266702036762e-13	19	0	0	60	8845
PS50186	DEP	0.999999999999834	-1.66266702036762e-13	19	0	0	60	8845
PS50812	PWWP	0.999999999999834	-1.66266702036762e-13	19	0	0	60	8845
PS00660	FERM_1	0.999999999999834	-1.66266702036762e-13	19	0	0	60	8845
PS50022	FA58C_3	0.999999999999834	-1.66266702036762e-13	19	0	0	60	8845
PS00216	SUGAR_TRANSPORT_1	0.999999999999834	-1.66266702036762e-13	19	0	0	60	8845
PS50172	BRCT	0.999999999999834	-1.66266702036762e-13	19	0	0	60	8845
PS50017	DEATH_DOMAIN	0.999999999999834	-1.66266702036762e-13	19	0	0	60	8845
PS50038	FZ	0.999999999999834	-1.66266702036762e-13	19	0	0	60	8845
PS50061	ETS_DOMAIN_3	0.999999999999834	-1.66266702036762e-13	19	0	0	60	8845
PS51722	G_TR_2	0.999999999999834	-1.66266702036762e-13	19	0	0	60	8845
PS51805	EPHD	1.00000000000003	3.18569381883361e-14	24	0	0	60	8845
PS50176	ARM_REPEAT	1.00000000000003	3.18569381883361e-14	24	0	0	60	8845
PS50057	FERM_3	1.00000000000013	1.27435618318175e-13	42	0	0	60	8845
PS50261	G_PROTEIN_RECEP_F2_4	1.00000000000013	1.27435618318175e-13	42	0	0	60	8845
PS00690	DEAH_ATP_HELICASE	1.00000000000147	1.4725256238027e-12	20	0	0	60	8845
PS00134	TRYPSIN_HIS	1.00000000000147	1.4725256238027e-12	20	0	0	60	8845
PS50330	UIM	1.00000000000147	1.4725256238027e-12	20	0	0	60	8845
PS51406	FIBRINOGEN_C_2	1.00000000000147	1.4725256238027e-12	20	0	0	60	8845
PS51420	RHO	1.00000000000147	1.4725256238027e-12	20	0	0	60	8845
PS50209	CARD	1.00000000000147	1.4725256238027e-12	20	0	0	60	8845
PS50800	SAP	1.00000000000147	1.4725256238027e-12	20	0	0	60	8845
PS50005	TPR	1.00000000000251	2.51342406291766e-12	95	0	0	60	8845
PS00990	CLAT_ADAPTOR_M_1	1.00000000000286	2.86178416125718e-12	4	0	0	60	8845
PS51505	SCA7	1.00000000000286	2.86178416125718e-12	4	0	0	60	8845
PS01041	STATHMIN_2	1.00000000000286	2.86178416125718e-12	4	0	0	60	8845
PS51216	NEBULIN	1.00000000000286	2.86178416125718e-12	4	0	0	60	8845
PS00379	CDP_ALCOHOL_P_TRANSF	1.00000000000286	2.86178416125718e-12	4	0	0	60	8845
PS00213	LIPOCALIN	1.00000000000286	2.86178416125718e-12	4	0	0	60	8845
PS51081	ZF_SIAH	1.00000000000286	2.86178416125718e-12	4	0	0	60	8845
PS51307	ASD2	1.00000000000286	2.86178416125718e-12	4	0	0	60	8845
PS00349	CTF_NFI_1	1.00000000000286	2.86178416125718e-12	4	0	0	60	8845
PS50945	I_LWEQ	1.00000000000286	2.86178416125718e-12	4	0	0	60	8845
PS00671	D_2_HYDROXYACID_DH_3	1.00000000000286	2.86178416125718e-12	4	0	0	60	8845
PS51207	PXA	1.00000000000286	2.86178416125718e-12	4	0	0	60	8845
PS00326	TROPOMYOSIN	1.00000000000286	2.86178416125718e-12	4	0	0	60	8845
PS01010	CRISP_2	1.00000000000286	2.86178416125718e-12	4	0	0	60	8845
PS51083	ZF_HIT	1.00000000000286	2.86178416125718e-12	4	0	0	60	8845
PS51135	CIDE_N	1.00000000000286	2.86178416125718e-12	4	0	0	60	8845
PS51037	YEATS	1.00000000000286	2.86178416125718e-12	4	0	0	60	8845
PS51049	KASH	1.00000000000286	2.86178416125718e-12	4	0	0	60	8845
PS51525	NET	1.00000000000286	2.86178416125718e-12	4	0	0	60	8845
PS51259	MHD2	1.00000000000286	2.86178416125718e-12	4	0	0	60	8845
PS51846	CNNM	1.00000000000286	2.86178416125718e-12	4	0	0	60	8845
PS51469	SUN	1.00000000000286	2.86178416125718e-12	4	0	0	60	8845
PS01024	PR55_1	1.00000000000286	2.86178416125718e-12	4	0	0	60	8845
PS51424	ROC	1.00000000000286	2.86178416125718e-12	4	0	0	60	8845
PS00158	ALDOLASE_CLASS_I	1.00000000000286	2.86178416125718e-12	4	0	0	60	8845
PS50845	RETICULON	1.00000000000286	2.86178416125718e-12	4	0	0	60	8845
PS51236	TSP_CTER	1.00000000000286	2.86178416125718e-12	4	0	0	60	8845
PS50989	COA_CT_CTER	1.00000000000286	2.86178416125718e-12	4	0	0	60	8845
PS51803	ZF_C2HC_RNF	1.00000000000286	2.86178416125718e-12	4	0	0	60	8845
PS00058	DNA_MISMATCH_REPAIR_1	1.00000000000286	2.86178416125718e-12	4	0	0	60	8845
PS01178	ANAPHYLATOXIN_2	1.00000000000286	2.86178416125718e-12	4	0	0	60	8845
PS00983	LY6_UPAR	1.00000000000286	2.86178416125718e-12	4	0	0	60	8845
PS50980	COA_CT_NTER	1.00000000000286	2.86178416125718e-12	4	0	0	60	8845
PS51188	ZF_CR	1.00000000000286	2.86178416125718e-12	4	0	0	60	8845
PS01033	GLOBIN	1.00000000000286	2.86178416125718e-12	4	0	0	60	8845
PS00926	LYSYL_OXIDASE	1.00000000000286	2.86178416125718e-12	4	0	0	60	8845
PS51193	HELICASE_ATP_BIND_2	1.00000000000286	2.86178416125718e-12	4	0	0	60	8845
PS51497	UMA	1.00000000000286	2.86178416125718e-12	4	0	0	60	8845
PS01222	PMP22_2	1.00000000000286	2.86178416125718e-12	4	0	0	60	8845
PS50114	GATA_ZN_FINGER_2	1.00000000000286	2.86178416125718e-12	4	0	0	60	8845
PS01177	ANAPHYLATOXIN_1	1.00000000000286	2.86178416125718e-12	4	0	0	60	8845
PS00486	DNA_MISMATCH_REPAIR_2	1.00000000000286	2.86178416125718e-12	4	0	0	60	8845
PS01221	PMP22_1	1.00000000000286	2.86178416125718e-12	4	0	0	60	8845
PS51080	CTF_NFI_2	1.00000000000286	2.86178416125718e-12	4	0	0	60	8845
PS50880	TOPRIM	1.00000000000286	2.86178416125718e-12	4	0	0	60	8845
PS00563	STATHMIN_1	1.00000000000286	2.86178416125718e-12	4	0	0	60	8845
PS51544	PI3K_ABD	1.00000000000286	2.86178416125718e-12	4	0	0	60	8845
PS51234	TSP3	1.00000000000286	2.86178416125718e-12	4	0	0	60	8845
PS51060	PARP_ALPHA_HD	1.00000000000286	2.86178416125718e-12	4	0	0	60	8845
PS50066	MADS_BOX_2	1.00000000000286	2.86178416125718e-12	4	0	0	60	8845
PS00350	MADS_BOX_1	1.00000000000286	2.86178416125718e-12	4	0	0	60	8845
PS01025	PR55_2	1.00000000000286	2.86178416125718e-12	4	0	0	60	8845
PS50822	PIWI	1.00000000000286	2.86178416125718e-12	4	0	0	60	8845
PS00460	GLUTATHIONE_PEROXID_1	1.00000000000286	2.86178416125718e-12	4	0	0	60	8845
PS51158	ALPHA_KINASE	1.00000000000286	2.86178416125718e-12	4	0	0	60	8845
PS00355	HMG14_17	1.00000000000286	2.86178416125718e-12	4	0	0	60	8845
PS00629	IMP_1	1.00000000000286	2.86178416125718e-12	4	0	0	60	8845
PS51338	IMD	1.00000000000286	2.86178416125718e-12	4	0	0	60	8845
PS51819	VOC	1.00000000000286	2.86178416125718e-12	4	0	0	60	8845
PS00221	MIP	1.00000000000286	2.86178416125718e-12	4	0	0	60	8845
PS01136	UPF0034	1.00000000000286	2.86178416125718e-12	4	0	0	60	8845
PS50015	SAP_B	1.00000000000286	2.86178416125718e-12	4	0	0	60	8845
PS51673	SUZ	1.00000000000286	2.86178416125718e-12	4	0	0	60	8845
PS51361	TENEURIN_N	1.00000000000286	2.86178416125718e-12	4	0	0	60	8845
PS00079	MULTICOPPER_OXIDASE1	1.00000000000286	2.86178416125718e-12	4	0	0	60	8845
PS00012	PHOSPHOPANTETHEINE	1.00000000000286	2.86178416125718e-12	4	0	0	60	8845
PS50859	LONGIN	1.00000000000286	2.86178416125718e-12	4	0	0	60	8845
PS00710	PGM_PMM	1.00000000000286	2.86178416125718e-12	4	0	0	60	8845
PS40000	DM_1	1.00000000000286	2.86178416125718e-12	4	0	0	60	8845
PS00143	INSULINASE	1.00000000000286	2.86178416125718e-12	4	0	0	60	8845
PS01289	TSC22	1.00000000000286	2.86178416125718e-12	4	0	0	60	8845
PS00067	3HCDH	1.00000000000286	2.86178416125718e-12	4	0	0	60	8845
PS51841	LTD	1.00000000000286	2.86178416125718e-12	4	0	0	60	8845
PS00600	AA_TRANSFER_CLASS_3	1.00000000000286	2.86178416125718e-12	4	0	0	60	8845
PS51840	C2_NT	1.00000000000286	2.86178416125718e-12	4	0	0	60	8845
PS51640	MRG	1.00000000000286	2.86178416125718e-12	4	0	0	60	8845
PS00866	CPSASE_1	1.00000000000286	2.86178416125718e-12	4	0	0	60	8845
PS50141	A_DEAMIN_EDITASE	1.00000000000286	2.86178416125718e-12	4	0	0	60	8845
PS51466	PINIT	1.00000000000286	2.86178416125718e-12	4	0	0	60	8845
PS51377	KIND	1.00000000000286	2.86178416125718e-12	4	0	0	60	8845
PS51416	MIB_HERC2	1.00000000000286	2.86178416125718e-12	4	0	0	60	8845
PS51204	HSA	1.00000000000286	2.86178416125718e-12	4	0	0	60	8845
PS51679	SAM_MT_C5	1.00000000000286	2.86178416125718e-12	4	0	0	60	8845
PS01206	ASC	1.00000000000286	2.86178416125718e-12	4	0	0	60	8845
PS00616	HIS_ACID_PHOSPHAT_1	1.00000000000286	2.86178416125718e-12	4	0	0	60	8845
PS01345	COE	1.00000000000286	2.86178416125718e-12	4	0	0	60	8845
PS00487	IMP_DH_GMP_RED	1.00000000000286	2.86178416125718e-12	4	0	0	60	8845
PS00798	ALDOKETO_REDUCTASE_1	1.00000000000286	2.86178416125718e-12	4	0	0	60	8845
PS01212	P2X_RECEPTOR	1.00000000000286	2.86178416125718e-12	4	0	0	60	8845
PS51399	SEP	1.00000000000286	2.86178416125718e-12	4	0	0	60	8845
PS50228	SUEL_LECTIN	1.00000000000286	2.86178416125718e-12	4	0	0	60	8845
PS50296	SUI1	1.00000000000286	2.86178416125718e-12	4	0	0	60	8845
PS00198	4FE4S_FER_1	1.00000000000286	2.86178416125718e-12	4	0	0	60	8845
PS00406	ACTINS_1	1.00000000000286	2.86178416125718e-12	4	0	0	60	8845
PS00188	BIOTIN	1.00000000000286	2.86178416125718e-12	4	0	0	60	8845
PS50809	DM_2	1.00000000000286	2.86178416125718e-12	4	0	0	60	8845
PS51403	NC1_IV	1.00000000000286	2.86178416125718e-12	4	0	0	60	8845
PS50804	SCAN_BOX	1.00000000000306	3.06298199037772e-12	35	0	0	60	8845
PS50975	ATP_GRASP	1.00000000000357	3.56801177675745e-12	13	0	0	60	8845
PS50166	IMPORTIN_B_NT	1.00000000000357	3.56801177675745e-12	13	0	0	60	8845
PS00484	THYROGLOBULIN_1_1	1.00000000000357	3.56801177675745e-12	13	0	0	60	8845
PS50837	NACHT	1.00000000000357	3.56801177675745e-12	13	0	0	60	8845
PS50304	TUDOR	1.00000000000357	3.56801177675745e-12	13	0	0	60	8845
PS50271	ZF_UBP	1.00000000000357	3.56801177675745e-12	13	0	0	60	8845
PS51162	THYROGLOBULIN_1_2	1.00000000000357	3.56801177675745e-12	13	0	0	60	8845
PS51041	EMI	1.00000000000357	3.56801177675745e-12	13	0	0	60	8845
PS51745	PB1	1.00000000000357	3.56801177675745e-12	13	0	0	60	8845
PS50059	FKBP_PPIASE	1.00000000000357	3.56801177675745e-12	13	0	0	60	8845
PS51132	OLF	1.00000000000357	3.56801177675745e-12	13	0	0	60	8845
PS50848	START	1.00000000000357	3.56801177675745e-12	13	0	0	60	8845
PS00247	HBGF_FGF	1.00000000000357	3.56801177675745e-12	13	0	0	60	8845
PS50824	DAPIN	1.00000000000357	3.56801177675745e-12	13	0	0	60	8845
PS51873	TRIAD	1.00000000000357	3.56801177675745e-12	13	0	0	60	8845
PS00509	RAS_GTPASE_ACTIV_1	1.00000000000357	3.56801177675745e-12	13	0	0	60	8845
PS00914	SYNTAXIN	1.00000000000357	3.56801177675745e-12	13	0	0	60	8845
PS50214	DISINTEGRIN_2	1.00000000000357	3.56801177675745e-12	13	0	0	60	8845
PS51021	BAR	1.00000000000357	3.56801177675745e-12	13	0	0	60	8845
PS51882	G_ALPHA	1.00000000000357	3.56801177675745e-12	13	0	0	60	8845
PS01036	HSP70_3	1.00000000000357	3.56801177675745e-12	13	0	0	60	8845
PS50033	UBX	1.00000000000357	3.56801177675745e-12	13	0	0	60	8845
PS01179	PID	1.00000000000377	3.76587488708147e-12	30	0	0	60	8845
PS51004	SEMA	1.00000000000377	3.76587488708147e-12	30	0	0	60	8845
PS51842	IF_ROD_2	1.00000000000377	3.76587488708147e-12	30	0	0	60	8845
PS51184	JMJC	1.00000000000377	3.76587488708147e-12	30	0	0	60	8845
PS51421	RAS	1.00000000000377	3.76587488708147e-12	30	0	0	60	8845
PS50174	G_PATCH	1.00000000000377	3.76759788339609e-12	22	0	0	60	8845
PS00615	C_TYPE_LECTIN_1	1.00000000000377	3.76759788339609e-12	22	0	0	60	8845
PS01358	ZF_RANBP2_1	1.00000000000377	3.76759788339609e-12	22	0	0	60	8845
PS00661	FERM_2	1.00000000000377	3.76759788339609e-12	22	0	0	60	8845
PS50240	TRYPSIN_DOM	1.00000000000377	3.76759788339609e-12	22	0	0	60	8845
PS51808	CHCH	1.00000000000377	3.76759788339609e-12	22	0	0	60	8845
PS50206	RHODANESE_3	1.00000000000377	3.76759788339609e-12	22	0	0	60	8845
PS50191	CRAL_TRIO	1.00000000000377	3.76759788339609e-12	22	0	0	60	8845
PS50192	T_SNARE	1.00000000000377	3.76759788339609e-12	22	0	0	60	8845
PS51293	SANT	1.00000000000377	3.76759788339609e-12	22	0	0	60	8845
PS50013	CHROMO_2	1.00000000000377	3.76759788339609e-12	22	0	0	60	8845
PS50115	ARFGAP	1.00000000000377	3.76759788339609e-12	22	0	0	60	8845
PS00183	UBIQUITIN_CONJUGAT_1	1.00000000000377	3.76759788339609e-12	22	0	0	60	8845
PS50929	ABC_TM1F	1.00000000000377	3.76759788339609e-12	22	0	0	60	8845
PS51186	GNAT	1.00000000000377	3.76759788339609e-12	22	0	0	60	8845
PS50216	DHHC	1.00000000000377	3.76759788339609e-12	22	0	0	60	8845
PS00237	G_PROTEIN_RECEP_F1_1	1.00000000000388	3.87874412686139e-12	128	0	0	60	8845
PS50001	SH2	1.000000000004	4.00124094398089e-12	82	0	0	60	8845
PS01357	ZF_ZZ_1	1.00000000000444	4.43663820133558e-12	16	0	0	60	8845
PS01286	FA58C_2	1.00000000000444	4.43663820133558e-12	16	0	0	60	8845
PS00455	AMP_BINDING	1.00000000000444	4.43663820133558e-12	16	0	0	60	8845
PS50007	PIPLC_X_DOMAIN	1.00000000000444	4.43663820133558e-12	16	0	0	60	8845
PS50866	GOLD	1.00000000000444	4.43663820133558e-12	16	0	0	60	8845
PS00139	THIOL_PROTEASE_CYS	1.00000000000444	4.43663820133558e-12	16	0	0	60	8845
PS00227	TUBULIN	1.00000000000444	4.43663820133558e-12	16	0	0	60	8845
PS51059	PARP_CATALYTIC	1.00000000000444	4.43663820133558e-12	16	0	0	60	8845
PS00178	AA_TRNA_LIGASE_I	1.00000000000444	4.43663820133558e-12	16	0	0	60	8845
PS51371	CBS	1.00000000000444	4.43663820133558e-12	16	0	0	60	8845
PS51845	PDEASE_I_2	1.00000000000444	4.43663820133558e-12	16	0	0	60	8845
PS50135	ZF_ZZ_2	1.00000000000444	4.43663820133558e-12	16	0	0	60	8845
PS00126	PDEASE_I_1	1.00000000000444	4.43663820133558e-12	16	0	0	60	8845
PS50106	PDZ	1.00000000000498	4.98199454829739e-12	135	0	0	60	8845
PS00036	BZIP_BASIC	1.00000000000535	5.34986309131905e-12	31	0	0	60	8845
PS00411	KINESIN_MOTOR_1	1.00000000000535	5.34986309131905e-12	31	0	0	60	8845
PS50021	CH	1.0000000000056	5.60159971098457e-12	73	0	0	60	8845
PS50056	TYR_PHOSPHATASE_2	1.0000000000056	5.60159971098457e-12	73	0	0	60	8845
PS51456	MYOSIN_MOTOR	1.00000000000563	5.63450767023812e-12	33	0	0	60	8845
PS50127	UBIQUITIN_CONJUGAT_2	1.00000000000563	5.63450767023812e-12	33	0	0	60	8845
PS01180	CUB	1.00000000000588	5.88417591708586e-12	37	0	0	60	8845
PS50086	TBC_RABGAP	1.00000000000588	5.88417591708586e-12	37	0	0	60	8845
PS50923	SUSHI	1.00000000000588	5.88417591708586e-12	37	0	0	60	8845
PS00720	RASGEF	1.00000000000596	5.95516445918767e-12	14	0	0	60	8845
PS50219	CNH	1.00000000000596	5.95516445918767e-12	14	0	0	60	8845
PS00120	LIPASE_SER	1.00000000000596	5.95516445918767e-12	14	0	0	60	8845
PS51011	ARID	1.00000000000596	5.95516445918767e-12	14	0	0	60	8845
PS00856	GUANYLATE_KINASE_1	1.00000000000596	5.95516445918767e-12	14	0	0	60	8845
PS51203	CS	1.00000000000596	5.95516445918767e-12	14	0	0	60	8845
PS51718	G_DYNAMIN_2	1.00000000000596	5.95516445918767e-12	14	0	0	60	8845
PS50050	TNFR_NGFR_2	1.00000000000596	5.95516445918767e-12	14	0	0	60	8845
PS00687	ALDEHYDE_DEHYDR_GLU	1.00000000000596	5.95516445918767e-12	14	0	0	60	8845
PS00626	RCC1_2	1.00000000000596	5.95516445918767e-12	14	0	0	60	8845
PS00070	ALDEHYDE_DEHYDR_CYS	1.00000000000596	5.95516445918767e-12	14	0	0	60	8845
PS00652	TNFR_NGFR_1	1.00000000000596	5.95516445918767e-12	14	0	0	60	8845
PS50922	TLC	1.00000000000596	5.95516445918767e-12	14	0	0	60	8845
PS50077	HEAT_REPEAT	1.00000000000596	5.95516445918767e-12	14	0	0	60	8845
PS50802	OTU	1.00000000000596	5.95516445918767e-12	14	0	0	60	8845
PS50104	TIR	1.00000000000596	5.95516445918767e-12	14	0	0	60	8845
PS50018	RAS_GTPASE_ACTIV_2	1.00000000000596	5.95516445918767e-12	14	0	0	60	8845
PS50900	PLAC	1.00000000000596	5.95516445918767e-12	14	0	0	60	8845
PS00170	CSA_PPIASE_1	1.00000000000596	5.95516445918767e-12	14	0	0	60	8845
PS00916	PI3_4_KINASE_2	1.00000000000596	5.95516445918767e-12	14	0	0	60	8845
PS50097	BTB	1.0000000000069	6.9005819826355e-12	127	0	0	60	8845
PS00518	ZF_RING_1	1.00000000000774	7.73805445293796e-12	122	0	0	60	8845
PS50014	BROMODOMAIN_2	1.00000000000776	7.76472087668036e-12	38	0	0	60	8845
PS01159	WW_DOMAIN_1	1.00000000000776	7.76472087668036e-12	38	0	0	60	8845
PS50215	ADAM_MEPRO	1.00000000000791	7.91289067933556e-12	27	0	0	60	8845
PS50009	RASGEF_CAT	1.00000000000791	7.91289067933556e-12	27	0	0	60	8845
PS50237	HECT	1.00000000000791	7.91289067933556e-12	27	0	0	60	8845
PS50896	LISH	1.00000000000791	7.91289067933556e-12	27	0	0	60	8845
PS50054	TYR_PHOSPHATASE_DUAL	1.00000000000791	7.91289067933556e-12	27	0	0	60	8845
PS00383	TYR_PHOSPHATASE_1	1.00000000000817	8.16567080984175e-12	62	0	0	60	8845
PS00479	ZF_DAG_PE_1	1.00000000000822	8.21904694139886e-12	58	0	0	60	8845
PS50290	PI3_4_KINASE_3	1.0000000000083	8.30037999303229e-12	15	0	0	60	8845
PS51323	IGFBP_N_2	1.0000000000083	8.30037999303229e-12	15	0	0	60	8845
PS50868	POST_SET	1.0000000000083	8.30037999303229e-12	15	0	0	60	8845
PS00242	INTEGRIN_ALPHA	1.0000000000083	8.30037999303229e-12	15	0	0	60	8845
PS50008	PIPLC_Y_DOMAIN	1.0000000000083	8.30037999303229e-12	15	0	0	60	8845
PS51444	FH2	1.0000000000083	8.30037999303229e-12	15	0	0	60	8845
PS50190	SEC7	1.0000000000083	8.30037999303229e-12	15	0	0	60	8845
PS00284	SERPIN	1.0000000000083	8.30037999303229e-12	15	0	0	60	8845
PS50850	MFS	1.00000000000862	8.62121248943701e-12	61	0	0	60	8845
PS00010	ASX_HYDROXYL	1.00000000000937	9.36766939856993e-12	78	0	0	60	8845
PS50234	VWFA	1.00000000001119	1.11869084444124e-11	51	0	0	60	8845
PS50893	ABC_TRANSPORTER_2	1.0000000000112	1.12003880740689e-11	40	0	0	60	8845
PS50268	CADHERIN_2	1.0000000000112	1.12003880740689e-11	40	0	0	60	8845
PS50041	C_TYPE_LECTIN_2	1.0000000000112	1.12003880740689e-11	40	0	0	60	8845
PS50118	HMG_BOX_2	1.0000000000112	1.12003880740689e-11	40	0	0	60	8845
PS50102	RRM	1.00000000001192	1.19161750441267e-11	180	0	0	60	8845
PS50103	ZF_C3H1	1.00000000001335	1.33512729515608e-11	52	0	0	60	8845
PS50081	ZF_DAG_PE_2	1.00000000001355	1.35486758114669e-11	63	0	0	60	8845
PS01187	EGF_CA	1.00000000001476	1.47580461633284e-11	75	0	0	60	8845
PS00232	CADHERIN_1	1.00000000001514	1.5142713801993e-11	88	0	0	60	8845
PS00108	PROTEIN_KINASE_ST	1.00000000001635	1.63530228867136e-11	278	0	0	60	8845
PS00972	USP_1	1.0000000000165	1.65031582482326e-11	44	0	0	60	8845
PS00973	USP_2	1.0000000000165	1.65031582482326e-11	44	0	0	60	8845
PS50076	DNAJ_2	1.0000000000165	1.65031582482326e-11	44	0	0	60	8845
PS50920	SOLCAR	1.0000000000165	1.65031582482326e-11	44	0	0	60	8845
PS50195	PX	1.0000000000165	1.65031582482326e-11	44	0	0	60	8845
PS51419	RAB	1.00000000001683	1.68321953469139e-11	56	0	0	60	8845
PS00226	IF_ROD_1	1.0000000000169	1.68965435874846e-11	23	0	0	60	8845
PS50231	RICIN_B_LECTIN	1.0000000000169	1.68965435874846e-11	23	0	0	60	8845
PS51417	ARF	1.0000000000169	1.68965435874846e-11	23	0	0	60	8845
PS51225	MARVEL	1.0000000000169	1.68965435874846e-11	23	0	0	60	8845
PS51462	NUDIX	1.0000000000169	1.68965435874846e-11	23	0	0	60	8845
PS00741	DH_1	1.0000000000169	1.68965435874846e-11	23	0	0	60	8845
PS00236	NEUROTR_ION_CHANNEL	1.0000000000169	1.68965435874846e-11	23	0	0	60	8845
PS50250	PCI	1.0000000000169	1.68965435874846e-11	23	0	0	60	8845
PS00636	DNAJ_1	1.0000000000169	1.68965435874846e-11	23	0	0	60	8845
PS50006	FHA_DOMAIN	1.0000000000169	1.68965435874846e-11	23	0	0	60	8845
PS50010	DH_2	1.00000000001719	1.71920347295378e-11	60	0	0	60	8845
PS50912	EAR	1.00000000001769	1.76883201346215e-11	5	0	0	60	8845
PS50979	BC	1.00000000001769	1.76883201346215e-11	5	0	0	60	8845
PS00804	CALRETICULIN_2	1.00000000001769	1.76883201346215e-11	5	0	0	60	8845
PS50913	GRIP	1.00000000001769	1.76883201346215e-11	5	0	0	60	8845
PS01162	QOR_ZETA_CRYSTAL	1.00000000001769	1.76883201346215e-11	5	0	0	60	8845
PS01188	ELO	1.00000000001769	1.76883201346215e-11	5	0	0	60	8845
PS51185	WHEP_TRS_2	1.00000000001769	1.76883201346215e-11	5	0	0	60	8845
PS00960	BTG_1	1.00000000001769	1.76883201346215e-11	5	0	0	60	8845
PS51534	SEFIR	1.00000000001769	1.76883201346215e-11	5	0	0	60	8845
PS50196	RANBD1	1.00000000001769	1.76883201346215e-11	5	0	0	60	8845
PS51119	TAFH	1.00000000001769	1.76883201346215e-11	5	0	0	60	8845
PS00630	IMP_2	1.00000000001769	1.76883201346215e-11	5	0	0	60	8845
PS50833	BRIX	1.00000000001769	1.76883201346215e-11	5	0	0	60	8845
PS51180	BRO1	1.00000000001769	1.76883201346215e-11	5	0	0	60	8845
PS50882	YTH	1.00000000001769	1.76883201346215e-11	5	0	0	60	8845
PS51777	RH2	1.00000000001769	1.76883201346215e-11	5	0	0	60	8845
PS50870	AH	1.00000000001769	1.76883201346215e-11	5	0	0	60	8845
PS51303	PET	1.00000000001769	1.76883201346215e-11	5	0	0	60	8845
PS51704	GP_PDE	1.00000000001769	1.76883201346215e-11	5	0	0	60	8845
PS01353	HEMATOPO_REC_L_F2	1.00000000001769	1.76883201346215e-11	5	0	0	60	8845
PS51355	GLUTATHIONE_PEROXID_3	1.00000000001769	1.76883201346215e-11	5	0	0	60	8845
PS51460	GAR	1.00000000001769	1.76883201346215e-11	5	0	0	60	8845
PS50275	SAC	1.00000000001769	1.76883201346215e-11	5	0	0	60	8845
PS51726	MYST_HAT	1.00000000001769	1.76883201346215e-11	5	0	0	60	8845
PS50283	NA_SOLUT_SYMP_3	1.00000000001769	1.76883201346215e-11	5	0	0	60	8845
PS50292	PEROXIDASE_3	1.00000000001769	1.76883201346215e-11	5	0	0	60	8845
PS00867	CPSASE_2	1.00000000001769	1.76883201346215e-11	5	0	0	60	8845
PS51329	C_CAP_COFACTOR_C	1.00000000001769	1.76883201346215e-11	5	0	0	60	8845
PS50263	CN_HYDROLASE	1.00000000001769	1.76883201346215e-11	5	0	0	60	8845
PS01207	GLYPICAN	1.00000000001769	1.76883201346215e-11	5	0	0	60	8845
PS51792	YIPPEE	1.00000000001769	1.76883201346215e-11	5	0	0	60	8845
PS51229	DCUN1	1.00000000001769	1.76883201346215e-11	5	0	0	60	8845
PS51035	BAG	1.00000000001769	1.76883201346215e-11	5	0	0	60	8845
PS50152	25A_SYNTH_3	1.00000000001769	1.76883201346215e-11	5	0	0	60	8845
PS00076	PYRIDINE_REDOX_1	1.00000000001769	1.76883201346215e-11	5	0	0	60	8845
PS01203	BTG_2	1.00000000001769	1.76883201346215e-11	5	0	0	60	8845
PS01031	SHSP	1.00000000001769	1.76883201346215e-11	5	0	0	60	8845
PS51886	TLDC	1.00000000001769	1.76883201346215e-11	5	0	0	60	8845
PS00892	HIT_1	1.00000000001769	1.76883201346215e-11	5	0	0	60	8845
PS01130	SLC26A	1.00000000001769	1.76883201346215e-11	5	0	0	60	8845
PS00991	CLAT_ADAPTOR_M_2	1.00000000001769	1.76883201346215e-11	5	0	0	60	8845
PS51065	NHR	1.00000000001769	1.76883201346215e-11	5	0	0	60	8845
PS50939	CYTOCHROME_B561	1.00000000001769	1.76883201346215e-11	5	0	0	60	8845
PS51042	CUT	1.00000000001769	1.76883201346215e-11	5	0	0	60	8845
PS51024	ZF_FCS	1.00000000001769	1.76883201346215e-11	5	0	0	60	8845
PS51498	MABP	1.00000000001769	1.76883201346215e-11	5	0	0	60	8845
PS50109	HIS_KIN	1.00000000001769	1.76883201346215e-11	5	0	0	60	8845
PS51542	FYRN	1.00000000001769	1.76883201346215e-11	5	0	0	60	8845
PS50078	POLO_BOX	1.00000000001769	1.76883201346215e-11	5	0	0	60	8845
PS00141	ASP_PROTEASE	1.00000000001769	1.76883201346215e-11	5	0	0	60	8845
PS00062	ALDOKETO_REDUCTASE_2	1.00000000001769	1.76883201346215e-11	5	0	0	60	8845
PS51543	FYRC	1.00000000001769	1.76883201346215e-11	5	0	0	60	8845
PS00063	ALDOKETO_REDUCTASE_3	1.00000000001769	1.76883201346215e-11	5	0	0	60	8845
PS01204	REL_1	1.00000000001769	1.76883201346215e-11	5	0	0	60	8845
PS50258	LNR	1.00000000001769	1.76883201346215e-11	5	0	0	60	8845
PS51635	PNPLA	1.00000000001769	1.76883201346215e-11	5	0	0	60	8845
PS00189	LIPOYL	1.00000000001769	1.76883201346215e-11	5	0	0	60	8845
PS51114	FBA	1.00000000001769	1.76883201346215e-11	5	0	0	60	8845
PS51776	RH1	1.00000000001769	1.76883201346215e-11	5	0	0	60	8845
PS51751	EXPERA	1.00000000001769	1.76883201346215e-11	5	0	0	60	8845
PS00477	ALPHA_2_MACROGLOBULIN	1.00000000001769	1.76883201346215e-11	5	0	0	60	8845
PS51212	WSC	1.00000000001769	1.76883201346215e-11	5	0	0	60	8845
PS01310	FXYD	1.00000000001769	1.76883201346215e-11	5	0	0	60	8845
PS50821	PAZ	1.00000000001769	1.76883201346215e-11	5	0	0	60	8845
PS50827	DDT	1.00000000001769	1.76883201346215e-11	5	0	0	60	8845
PS50986	MANSC	1.00000000001769	1.76883201346215e-11	5	0	0	60	8845
PS51847	SMP	1.00000000001769	1.76883201346215e-11	5	0	0	60	8845
PS50162	RECA_2	1.00000000001769	1.76883201346215e-11	5	0	0	60	8845
PS51703	DZF	1.00000000001769	1.76883201346215e-11	5	0	0	60	8845
PS01354	HEMATOPO_REC_L_F3	1.00000000001769	1.76883201346215e-11	5	0	0	60	8845
PS51663	STATHMIN_3	1.00000000001769	1.76883201346215e-11	5	0	0	60	8845
PS00352	CSD_1	1.00000000001769	1.76883201346215e-11	5	0	0	60	8845
PS51335	ELMO	1.00000000001769	1.76883201346215e-11	5	0	0	60	8845
PS00191	CYTOCHROME_B5_1	1.00000000001769	1.76883201346215e-11	5	0	0	60	8845
PS00470	IDH_IMDH	1.00000000001769	1.76883201346215e-11	5	0	0	60	8845
PS51084	HIT_2	1.00000000001769	1.76883201346215e-11	5	0	0	60	8845
PS50202	MSP	1.00000000001769	1.76883201346215e-11	5	0	0	60	8845
PS00197	2FE2S_FER_1	1.00000000001769	1.76883201346215e-11	5	0	0	60	8845
PS50075	CARRIER	1.00000000001769	1.76883201346215e-11	5	0	0	60	8845
PS51053	SERTA	1.00000000001769	1.76883201346215e-11	5	0	0	60	8845
PS00417	SYNAPTOBREVIN	1.00000000001769	1.76883201346215e-11	5	0	0	60	8845
PS50180	GAE	1.00000000001769	1.76883201346215e-11	5	0	0	60	8845
PS51854	CSPG	1.00000000001769	1.76883201346215e-11	5	0	0	60	8845
PS50032	KA1	1.00000000001769	1.76883201346215e-11	5	0	0	60	8845
PS51278	GATASE_TYPE_2	1.00000000001769	1.76883201346215e-11	5	0	0	60	8845
PS00763	GLUTATHIONE_PEROXID_2	1.00000000001769	1.76883201346215e-11	5	0	0	60	8845
PS51215	AWS	1.00000000001769	1.76883201346215e-11	5	0	0	60	8845
PS00803	CALRETICULIN_1	1.00000000001769	1.76883201346215e-11	5	0	0	60	8845
PS00740	MAM_1	1.00000000001769	1.76883201346215e-11	5	0	0	60	8845
PS00762	WHEP_TRS_1	1.00000000001769	1.76883201346215e-11	5	0	0	60	8845
PS00118	PA2_HIS	1.00000000001769	1.76883201346215e-11	5	0	0	60	8845
PS00251	TNF_1	1.00000000001769	1.76883201346215e-11	5	0	0	60	8845
PS51273	GATASE_TYPE_1	1.00000000001769	1.76883201346215e-11	5	0	0	60	8845
PS50280	SET	1.00000000001775	1.77527527134134e-11	46	0	0	60	8845
PS50217	BZIP	1.00000000001775	1.77527527134134e-11	46	0	0	60	8845
PS50805	KRAB	1.00000000001794	1.79367419170146e-11	240	0	0	60	8845
PS50968	BIOTINYL_LIPOYL	1.00000000001845	1.84491416338158e-11	10	0	0	60	8845
PS51038	BAH	1.00000000001845	1.84491416338158e-11	10	0	0	60	8845
PS50838	MAGE	1.00000000001845	1.84491416338158e-11	10	0	0	60	8845
PS51719	G_SEPTIN	1.00000000001845	1.84491416338158e-11	10	0	0	60	8845
PS01225	CTCK_2	1.00000000001845	1.84491416338158e-11	10	0	0	60	8845
PS50897	CTLH	1.00000000001845	1.84491416338158e-11	10	0	0	60	8845
PS50892	V_SNARE	1.00000000001845	1.84491416338158e-11	10	0	0	60	8845
PS00610	NA_NEUROTRAN_SYMP_1	1.00000000001845	1.84491416338158e-11	10	0	0	60	8845
PS00420	SRCR_1	1.00000000001845	1.84491416338158e-11	10	0	0	60	8845
PS50919	MIR	1.00000000001845	1.84491416338158e-11	10	0	0	60	8845
PS51145	ZU5	1.00000000001845	1.84491416338158e-11	10	0	0	60	8845
PS50194	FILAMIN_REPEAT	1.00000000001845	1.84491416338158e-11	10	0	0	60	8845
PS00854	PROTEASOME_BETA_1	1.00000000001845	1.84491416338158e-11	10	0	0	60	8845
PS50245	CAP_GLY_2	1.00000000001845	1.84491416338158e-11	10	0	0	60	8845
PS00845	CAP_GLY_1	1.00000000001845	1.84491416338158e-11	10	0	0	60	8845
PS00649	G_PROTEIN_RECEP_F2_1	1.00000000001845	1.84491416338158e-11	10	0	0	60	8845
PS50254	REL_2	1.00000000001845	1.84491416338158e-11	10	0	0	60	8845
PS50908	RWD	1.00000000001845	1.84491416338158e-11	10	0	0	60	8845
PS00514	FIBRINOGEN_C_1	1.00000000001845	1.84491416338158e-11	10	0	0	60	8845
PS51476	PROTEASOME_BETA_2	1.00000000001845	1.84491416338158e-11	10	0	0	60	8845
PS51292	ZF_RING_CH	1.00000000001845	1.84491416338158e-11	10	0	0	60	8845
PS50916	RABBD	1.00000000001845	1.84491416338158e-11	10	0	0	60	8845
PS50255	CYTOCHROME_B5_2	1.00000000001845	1.84491416338158e-11	10	0	0	60	8845
PS51064	IRS_PTB	1.00000000001845	1.84491416338158e-11	10	0	0	60	8845
PS00024	HEMOPEXIN	1.00000000001845	1.84491416338158e-11	10	0	0	60	8845
PS00754	NA_NEUROTRAN_SYMP_2	1.00000000001845	1.84491416338158e-11	10	0	0	60	8845
PS51304	GALECTIN	1.00000000001845	1.84491416338158e-11	10	0	0	60	8845
PS50225	SOCS	1.00000000001892	1.89165959405741e-11	28	0	0	60	8845
PS00154	ATPASE_E1_E2	1.00000000001892	1.89165959405741e-11	28	0	0	60	8845
PS50096	IQ	1.00000000001899	1.89947351864657e-11	68	0	0	60	8845
PS50222	EF_HAND_2	1.00000000002057	2.05687488973347e-11	169	0	0	60	8845
PS00392	DDC_GAD_HDC_YDC	1.00000000002109	2.10936051573091e-11	6	0	0	60	8845
PS00847	MCM_1	1.00000000002109	2.10936051573091e-11	6	0	0	60	8845
PS51286	RAP	1.00000000002109	2.10936051573091e-11	6	0	0	60	8845
PS51189	FAT	1.00000000002109	2.10936051573091e-11	6	0	0	60	8845
PS51190	FATC	1.00000000002109	2.10936051573091e-11	6	0	0	60	8845
PS50128	SURP	1.00000000002109	2.10936051573091e-11	6	0	0	60	8845
PS00714	NA_DICARBOXYL_SYMP_2	1.00000000002109	2.10936051573091e-11	6	0	0	60	8845
PS51366	MI	1.00000000002109	2.10936051573091e-11	6	0	0	60	8845
PS51710	G_OBG	1.00000000002109	2.10936051573091e-11	6	0	0	60	8845
PS00941	CARBOXYLESTERASE_B_2	1.00000000002109	2.10936051573091e-11	6	0	0	60	8845
PS51857	CSD_2	1.00000000002109	2.10936051573091e-11	6	0	0	60	8845
PS01080	BH1	1.00000000002109	2.10936051573091e-11	6	0	0	60	8845
PS51676	FF	1.00000000002109	2.10936051573091e-11	6	0	0	60	8845
PS00880	ACB_1	1.00000000002109	2.10936051573091e-11	6	0	0	60	8845
PS01258	BH2	1.00000000002109	2.10936051573091e-11	6	0	0	60	8845
PS51546	PI3K_RBD	1.00000000002109	2.10936051573091e-11	6	0	0	60	8845
PS51747	CYT_DCMP_DEAMINASES_2	1.00000000002109	2.10936051573091e-11	6	0	0	60	8845
PS50954	LEM	1.00000000002109	2.10936051573091e-11	6	0	0	60	8845
PS51126	DILUTE	1.00000000002109	2.10936051573091e-11	6	0	0	60	8845
PS50841	DIX	1.00000000002109	2.10936051573091e-11	6	0	0	60	8845
PS50915	CRYSTALLIN_BETA_GAMMA	1.00000000002109	2.10936051573091e-11	6	0	0	60	8845
PS51214	IBB	1.00000000002109	2.10936051573091e-11	6	0	0	60	8845
PS51782	LYSM	1.00000000002109	2.10936051573091e-11	6	0	0	60	8845
PS50960	HTH_PSQ	1.00000000002109	2.10936051573091e-11	6	0	0	60	8845
PS51182	C2_TENSIN	1.00000000002109	2.10936051573091e-11	6	0	0	60	8845
PS50890	PUA	1.00000000002109	2.10936051573091e-11	6	0	0	60	8845
PS50904	PRELI_MSF1	1.00000000002109	2.10936051573091e-11	6	0	0	60	8845
PS51073	RPEL	1.00000000002109	2.10936051573091e-11	6	0	0	60	8845
PS51787	LON_N	1.00000000002109	2.10936051573091e-11	6	0	0	60	8845
PS51133	ZF_TFIIS_2	1.00000000002109	2.10936051573091e-11	6	0	0	60	8845
PS51181	PPASE_TENSIN	1.00000000002109	2.10936051573091e-11	6	0	0	60	8845
PS51089	HP	1.00000000002109	2.10936051573091e-11	6	0	0	60	8845
PS51258	MHD1	1.00000000002109	2.10936051573091e-11	6	0	0	60	8845
PS00136	SUBTILASE_ASP	1.00000000002109	2.10936051573091e-11	6	0	0	60	8845
PS00640	THIOL_PROTEASE_ASN	1.00000000002109	2.10936051573091e-11	6	0	0	60	8845
PS00046	HISTONE_H2A	1.00000000002109	2.10936051573091e-11	6	0	0	60	8845
PS01355	HEMATOPO_REC_S_F1	1.00000000002109	2.10936051573091e-11	6	0	0	60	8845
PS50869	BRICHOS	1.00000000002109	2.10936051573091e-11	6	0	0	60	8845
PS00466	ZF_TFIIS_1	1.00000000002109	2.10936051573091e-11	6	0	0	60	8845
PS51043	DDHD	1.00000000002109	2.10936051573091e-11	6	0	0	60	8845
PS00098	THIOLASE_1	1.00000000002109	2.10936051573091e-11	6	0	0	60	8845
PS00546	CYSTEINE_SWITCH	1.00000000002109	2.10936051573091e-11	6	0	0	60	8845
PS51016	MYTH4	1.00000000002109	2.10936051573091e-11	6	0	0	60	8845
PS00410	G_DYNAMIN_1	1.00000000002109	2.10936051573091e-11	6	0	0	60	8845
PS50305	SIRTUIN	1.00000000002109	2.10936051573091e-11	6	0	0	60	8845
PS51885	NEPRILYSIN	1.00000000002109	2.10936051573091e-11	6	0	0	60	8845
PS50902	FLAVODOXIN_LIKE	1.00000000002109	2.10936051573091e-11	6	0	0	60	8845
PS50090	MYB_LIKE	1.00000000002109	2.10936051573091e-11	6	0	0	60	8845
PS51050	ZF_CW	1.00000000002109	2.10936051573091e-11	6	0	0	60	8845
PS51388	GED	1.00000000002109	2.10936051573091e-11	6	0	0	60	8845
PS50168	DED	1.00000000002109	2.10936051573091e-11	6	0	0	60	8845
PS00439	ACYLTRANSF_C_1	1.00000000002109	2.10936051573091e-11	6	0	0	60	8845
PS01052	CALPONIN_1	1.00000000002109	2.10936051573091e-11	6	0	0	60	8845
PS50113	PAC	1.00000000002109	2.10936051573091e-11	6	0	0	60	8845
PS51720	G_AIG1	1.00000000002109	2.10936051573091e-11	6	0	0	60	8845
PS50803	OAR	1.00000000002109	2.10936051573091e-11	6	0	0	60	8845
PS51379	4FE4S_FER_2	1.00000000002109	2.10936051573091e-11	6	0	0	60	8845
PS50864	SAND	1.00000000002109	2.10936051573091e-11	6	0	0	60	8845
PS50820	LCCL	1.00000000002109	2.10936051573091e-11	6	0	0	60	8845
PS00440	ACYLTRANSF_C_2	1.00000000002109	2.10936051573091e-11	6	0	0	60	8845
PS50934	SWIRM	1.00000000002109	2.10936051573091e-11	6	0	0	60	8845
PS50236	CHCR	1.00000000002109	2.10936051573091e-11	6	0	0	60	8845
PS51159	CBM21	1.00000000002109	2.10936051573091e-11	6	0	0	60	8845
PS50177	NTF2_DOMAIN	1.00000000002109	2.10936051573091e-11	6	0	0	60	8845
PS00903	CYT_DCMP_DEAMINASES_1	1.00000000002109	2.10936051573091e-11	6	0	0	60	8845
PS50909	GAT	1.00000000002109	2.10936051573091e-11	6	0	0	60	8845
PS01238	GDA1_CD39_NTPASE	1.00000000002109	2.10936051573091e-11	6	0	0	60	8845
PS51511	FIP_RBD	1.00000000002109	2.10936051573091e-11	6	0	0	60	8845
PS00713	NA_DICARBOXYL_SYMP_1	1.00000000002109	2.10936051573091e-11	6	0	0	60	8845
PS00113	ADENYLATE_KINASE	1.00000000002109	2.10936051573091e-11	6	0	0	60	8845
PS51122	CALPONIN_2	1.00000000002109	2.10936051573091e-11	6	0	0	60	8845
PS00142	ZINC_PROTEASE	1.00000000002111	2.11100382456639e-11	49	0	0	60	8845
PS50144	MATH	1.00000000002295	2.29480613981678e-11	9	0	0	60	8845
PS00021	KRINGLE_1	1.00000000002295	2.29480613981678e-11	9	0	0	60	8845
PS00292	CYCLINS	1.00000000002295	2.29480613981678e-11	9	0	0	60	8845
PS01264	TBOX_2	1.00000000002295	2.29480613981678e-11	9	0	0	60	8845
PS51054	ORANGE	1.00000000002295	2.29480613981678e-11	9	0	0	60	8845
PS50278	PDGF_2	1.00000000002295	2.29480613981678e-11	9	0	0	60	8845
PS51092	FN2_2	1.00000000002295	2.29480613981678e-11	9	0	0	60	8845
PS01132	ACTINS_ACT_LIKE	1.00000000002295	2.29480613981678e-11	9	0	0	60	8845
PS51079	MBT	1.00000000002295	2.29480613981678e-11	9	0	0	60	8845
PS00023	FN2_1	1.00000000002295	2.29480613981678e-11	9	0	0	60	8845
PS51294	HTH_MYB	1.00000000002295	2.29480613981678e-11	9	0	0	60	8845
PS51140	CUE	1.00000000002295	2.29480613981678e-11	9	0	0	60	8845
PS00408	CONNEXINS_2	1.00000000002295	2.29480613981678e-11	9	0	0	60	8845
PS51183	JMJN	1.00000000002295	2.29480613981678e-11	9	0	0	60	8845
PS51205	VPS9	1.00000000002295	2.29480613981678e-11	9	0	0	60	8845
PS51154	MACRO	1.00000000002295	2.29480613981678e-11	9	0	0	60	8845
PS00407	CONNEXINS_1	1.00000000002295	2.29480613981678e-11	9	0	0	60	8845
PS50252	TBOX_3	1.00000000002295	2.29480613981678e-11	9	0	0	60	8845
PS50069	CULLIN_2	1.00000000002295	2.29480613981678e-11	9	0	0	60	8845
PS01121	CASPASE_HIS	1.00000000002295	2.29480613981678e-11	9	0	0	60	8845
PS51678	SAM_MT_PRMT	1.00000000002295	2.29480613981678e-11	9	0	0	60	8845
PS51263	ADF_H	1.00000000002295	2.29480613981678e-11	9	0	0	60	8845
PS00223	ANNEXIN_1	1.00000000002295	2.29480613981678e-11	9	0	0	60	8845
PS51262	COS	1.00000000002295	2.29480613981678e-11	9	0	0	60	8845
PS00301	G_TR_1	1.00000000002295	2.29480613981678e-11	9	0	0	60	8845
PS01122	CASPASE_CYS	1.00000000002295	2.29480613981678e-11	9	0	0	60	8845
PS50145	ZF_TRAF	1.00000000002295	2.29480613981678e-11	9	0	0	60	8845
PS51545	PIK_HELICAL	1.00000000002295	2.29480613981678e-11	9	0	0	60	8845
PS00138	SUBTILASE_SER	1.00000000002295	2.29480613981678e-11	9	0	0	60	8845
PS50070	KRINGLE_2	1.00000000002295	2.29480613981678e-11	9	0	0	60	8845
PS51892	SUBTILASE	1.00000000002295	2.29480613981678e-11	9	0	0	60	8845
PS00137	SUBTILASE_HIS	1.00000000002295	2.29480613981678e-11	9	0	0	60	8845
PS51897	ANNEXIN_2	1.00000000002295	2.29480613981678e-11	9	0	0	60	8845
PS00432	ACTINS_2	1.00000000002295	2.29480613981678e-11	9	0	0	60	8845
PS50207	CASPASE_P10	1.00000000002295	2.29480613981678e-11	9	0	0	60	8845
PS51269	COMM	1.00000000002295	2.29480613981678e-11	9	0	0	60	8845
PS50143	BIR_REPEAT_2	1.00000000002295	2.29480613981678e-11	9	0	0	60	8845
PS51319	TFIIS_N	1.00000000002295	2.29480613981678e-11	9	0	0	60	8845
PS00345	ETS_DOMAIN_1	1.00000000002311	2.31147832932997e-11	17	0	0	60	8845
PS00452	GUANYLATE_CYCLASE_1	1.00000000002311	2.31147832932997e-11	17	0	0	60	8845
PS50862	AA_TRNA_LIGASE_II	1.00000000002311	2.31147832932997e-11	17	0	0	60	8845
PS50125	GUANYLATE_CYCLASE_2	1.00000000002311	2.31147832932997e-11	17	0	0	60	8845
PS50249	MPN	1.00000000002311	2.31147832932997e-11	17	0	0	60	8845
PS51470	FG_GAP	1.00000000002311	2.31147832932997e-11	17	0	0	60	8845
PS00598	CHROMO_1	1.00000000002311	2.31147832932997e-11	17	0	0	60	8845
PS50072	CSA_PPIASE_2	1.00000000002311	2.31147832932997e-11	17	0	0	60	8845
PS50137	DS_RBD	1.00000000002311	2.31147832932997e-11	17	0	0	60	8845
PS50012	RCC1_3	1.00000000002311	2.31147832932997e-11	17	0	0	60	8845
PS50404	GST_NTER	1.00000000002311	2.31147832932997e-11	17	0	0	60	8845
PS00018	EF_HAND_1	1.00000000002485	2.48523497243434e-11	137	0	0	60	8845
